# Supplementary material for: Design and preliminary verification of a novel powered ankle–foot prosthesis: From the perspective of lower-limb biomechanics compared with ESAR foot
Source: PLoS One. 2024 Jun 7;19(6):e0303397. doi: 10.1371/journal.pone.0303397 (PMC11161064; doi:10.1371/journal.pone.0303397)
Supplement: S2 File — (ZIP) [file pone.0303397.s004.zip]

Archive with 608 entries (556 files):
- NW/1/
- NW/1/~$ Microsoft Word ╬─╡╡.docx
- NW/1/left ankle angle.txt
- NW/1/left ankle moment.txt
- NW/1/left ankle pitch angle.txt
- NW/1/left COP.TXT
- NW/1/left ground reaction force.TXT
- NW/1/left hip angle.txt
- NW/1/left hip moment.txt
- NW/1/left knee angle.txt
- NW/1/left knee moment.txt
- NW/1/right ankle angle.txt
- NW/1/right foot pitch angles.txt
- NW/1/right hip angle.txt
- NW/1/right knee angle.txt
- NW/2/
- NW/2/~$ Microsoft Word ╬─╡╡.docx
- NW/2/left ankle angle.txt
- NW/2/left foot pitch angle.txt
- NW/2/left hip angle.txt
- NW/2/left knee angle.txt
- NW/2/right ankle angle.txt
- NW/2/right ankle moment.txt
- NW/2/right COP.TXT
- NW/2/right foot pitch angle.txt
- NW/2/right ground reaction force.TXT
- NW/2/right hip angle.txt
- NW/2/right hip moment.txt
- NW/2/right knee angle.txt
- NW/2/right knee moment.txt
- NW/3/
- NW/3/left ankle angle.txt
- NW/3/left ankle moment.txt
- NW/3/left COP.TXT
- NW/3/left foot pitch angle.txt
- NW/3/left ground reaction force.TXT
- NW/3/left hip angle.txt
- NW/3/left hip moment.txt
- NW/3/left knee angle.txt
- NW/3/left knee moment.txt
- NW/3/right ankle angle.txt
- NW/3/right foot pitch angle.txt
- NW/3/right hip angle.txt
- NW/3/right knee angle.txt
- NW/4/
- NW/4/left ankle angle.txt
- NW/4/left ankle moment.txt
- NW/4/left COP.TXT
- NW/4/left foot pitch angle.txt
- NW/4/left ground reaction force.TXT
- NW/4/left hip angle .txt
- NW/4/left hip moment.txt
- NW/4/left knee angle.txt
- NW/4/left knee moment.txt
- NW/4/right ankle angle.txt
- NW/4/right foot pitch angle.txt
- NW/4/right hip angle .txt
- NW/4/right knee angle.txt
- NW/5/
- NW/5/left ankle angle.txt
- NW/5/left foot pitch angle.txt
- NW/5/left hip angle.txt
- NW/5/left knee angle.txt
- NW/5/right ankle angle.txt
- NW/5/right ankle moment.txt
- NW/5/right COP.TXT
- NW/5/right foot pitch angle.txt
- NW/5/right ground reaction force.TXT
- NW/5/right hip angle.txt
- NW/5/right hip moment.txt
- NW/5/right knee angle.txt
- NW/5/right knee moment.txt
- NW/6/
- NW/6/left ankle angle.txt
- NW/6/left ankle moment.txt
- NW/6/left COP.TXT
- NW/6/left foot pitch angle.txt
- NW/6/left ground reaction force.TXT
- NW/6/left hip angle .txt
- NW/6/left hip moment.txt
- NW/6/left knee angle.txt
- NW/6/left knee moment.txt
- NW/6/right ankle angle.txt
- NW/6/right foot pitch angle.txt
- NW/6/right hip angle .txt
- NW/6/right knee angle.txt
- NW/Static reference/
- NW/Static reference/STATIC LEFT ANKLE.txt
- NW/Static reference/STATIC LEFT FOOT PITCH.txt
- NW/Static reference/STATIC LEFT HIP.txt
- NW/Static reference/STATIC LEFT KNEE.txt
- NW/Static reference/STATIC RIGHT ANKLE.txt
- NW/Static reference/STATIC RIGHT FOOT PITCH.txt
- NW/Static reference/STATIC RIGHT HIP.txt
- NW/Static reference/STATIC RIGHT KNEE.txt
- NWS/1/
- NWS/1/left ankle angle.txt
- NWS/1/left ankle moment.txt
- NWS/1/left COP.TXT
- NWS/1/left ground reaction force.TXT
- NWS/1/left hip angle.txt
- NWS/1/left hip moment.txt
- NWS/1/left knee angle.txt
- NWS/1/left knee moment.txt
- NWS/1/right ankle angle.txt
- NWS/1/right hip angle.txt
- NWS/1/right knee angle.txt
- NWS/2/
- NWS/2/left ankle angle.txt
- NWS/2/left ankle moment.txt
- NWS/2/left COP.TXT
- NWS/2/left ground reaction force.TXT
- NWS/2/left hip angle.txt
- NWS/2/left hip moment.txt
- NWS/2/left knee angle.txt
- NWS/2/left knee moment.txt
- NWS/2/right ankle angle.txt
- NWS/2/right hip angle.txt
- NWS/2/right knee angle.txt
- NWS/3/
- NWS/3/left ankle angle.txt
- NWS/3/left ankle moment.txt
- NWS/3/left COP.TXT
- NWS/3/left ground reaction force.TXT
- NWS/3/left hip angle.txt
- NWS/3/left hip moment.txt
- NWS/3/left knee angle.txt
- NWS/3/left knee moment.txt
- NWS/3/right ankle angle.txt
- NWS/3/right hip angle.txt
- NWS/3/right knee angle.txt
- NWS/4/
- NWS/4/left ankle angle.txt
- NWS/4/left hip angle.txt
- NWS/4/left knee angle.txt
- NWS/4/right ankle angle.txt
- NWS/4/right ankle moment.txt
- NWS/4/right COP.TXT
- NWS/4/right ground reaction force.TXT
- NWS/4/right hip angle.txt
- NWS/4/right hip moment.txt
- NWS/4/right knee angle.txt
- NWS/4/right knee moment.txt
- NWS/5/
- NWS/5/left ankle angle.txt
- NWS/5/left hip angle.txt
- NWS/5/left knee angle.txt
- NWS/5/right ankle angle.txt
- NWS/5/right ankle moment.txt
- NWS/5/right COP.TXT
- NWS/5/right ground reaction force.TXT
- NWS/5/right hip angle.txt
- NWS/5/right hip moment.txt
- NWS/5/right knee angle.txt
- NWS/5/right knee moment.txt
- NWS/6/
- NWS/6/eft hip angle.txt
- NWS/6/left ankle angle.txt
- NWS/6/left knee angle.txt
- NWS/6/right ankle angle.txt
- NWS/6/right ankle moment.txt
- NWS/6/right COP.TXT
- NWS/6/right ground reaction force.TXT
- NWS/6/right hip angle.txt
- NWS/6/right hip moment.txt
- NWS/6/right knee angle.txt
- NWS/6/right knee moment.txt
- NWS/Static Reference/
- NWS/Static Reference/STATIC LEFT ANKLE.txt
- NWS/Static Reference/STATIC LEFT FOOT PITCH.txt
- NWS/Static Reference/STATIC LEFT HIP.txt
- NWS/Static Reference/STATIC LEFT KNEE.txt
- NWS/Static Reference/STATIC RIGHT ANKLE.txt
- NWS/Static Reference/STATIC RIGHT FOOT PICH.txt
- NWS/Static Reference/STATIC RIGHT HIP.txt
- NWS/Static Reference/STATIC RIGHT KNEE.txt
- WAP/1/
- WAP/1/left ankle angle.txt
- WAP/1/left hip angle.txt
- WAP/1/left knee angle.txt
- WAP/1/right ankle angle.txt
- WAP/1/right COP.txt
- WAP/1/right ground reaction force.txt
- WAP/1/right hip angle.txt
- WAP/1/right hip moment.txt
- WAP/1/right knee angle.txt
- WAP/1/right knee moment.txt
- WAP/10/
- WAP/10/left ankle angle.txt
- WAP/10/left hip angle.txt
- WAP/10/left knee angle.txt
- WAP/10/right ankle angle.txt
- WAP/10/right COP.TXT
- WAP/10/right ground reaction force.TXT
- WAP/10/right hip angle.txt
- WAP/10/right hip moment.txt
- WAP/10/right knee angle.txt
- WAP/10/right knee moment.txt
- WAP/11/
- WAP/11/left ankle angle.txt
- WAP/11/left hip angle.txt
- WAP/11/left knee angle.txt
- WAP/11/right ankle angle.txt
- WAP/11/right COP.TXT
- WAP/11/right ground reaction force.TXT
- WAP/11/right hip angle.txt
- WAP/11/right hip moment.txt
- WAP/11/right knee angle.txt
- WAP/11/right knee moment.txt
- WAP/12/
- WAP/12/left ankle angle.txt
- WAP/12/left hip angle.txt
- WAP/12/left knee angle.txt
- WAP/12/right ankle angle.txt
- WAP/12/right COP.TXT
- WAP/12/right ground reaction force.TXT
- WAP/12/right hip angle.txt
- WAP/12/right hip moment.txt
- WAP/12/right knee angle.txt
- WAP/12/right knee moment.txt
- WAP/13/
- WAP/13/left ankle angle.txt
- WAP/13/left hip angle.txt
- WAP/13/left knee angle.txt
- WAP/13/right ankle angle.txt
- WAP/13/right COP.TXT
- WAP/13/right ground reaction force.TXT
- WAP/13/right hip angle.txt
- WAP/13/right hip moment.txt
- WAP/13/right knee angle.txt
- WAP/13/right knee moment.txt
- WAP/14/
- WAP/14/left ankle angle.txt
- WAP/14/left hip angle.txt
- WAP/14/left knee angle.txt
- WAP/14/right ankle angle.txt
- WAP/14/right COP.TXT
- WAP/14/right ground reaction force.TXT
- WAP/14/right hip angle.txt
- WAP/14/right hip moment.txt
- WAP/14/right knee angle.txt
- WAP/14/right knee moment.txt
- WAP/15/
- WAP/15/left ankle angle.txt
- WAP/15/left hip angle.txt
- WAP/15/left knee angle.txt
- WAP/15/right ankle angle.txt
- WAP/15/right COP.TXT
- WAP/15/right ground reaction force.TXT
- WAP/15/right hip angle.txt
- WAP/15/right hip moment.txt
- WAP/15/right knee angle.txt
- WAP/15/right knee moment.txt
- WAP/16/
- WAP/16/left ankle angle.txt
- WAP/16/left ankle moment.txt
- WAP/16/left COP.TXT
- WAP/16/left ground reaction force.TXT
- WAP/16/left hip angle.txt
- WAP/16/left hip moment.txt
- WAP/16/left knee angle.txt
- WAP/16/left knee moment.txt
- WAP/16/right ankle angle.txt
- WAP/16/right hip angle.txt
- WAP/16/right knee angle.txt
- WAP/17/
- WAP/17/left ankle angle.txt
- WAP/17/left ankle moment.txt
- WAP/17/left COP.TXT
- WAP/17/left ground reaction force.TXT
- WAP/17/left hip angle.txt
- WAP/17/left hip moment.txt
- WAP/17/left knee angle.txt
- WAP/17/left knee moment.txt
- WAP/17/right ankle angle.txt
- WAP/17/right hip angle.txt
- WAP/17/right knee angle.txt
- WAP/18/
- WAP/18/left ankle angle.txt
- WAP/18/left ankle moment.txt
- WAP/18/left COP.TXT
- WAP/18/left ground reaction force.TXT
- WAP/18/left hip angle.txt
- WAP/18/left hip moment.txt
- WAP/18/left knee angle.txt
- WAP/18/left knee moment.txt
- WAP/18/right ankle angle.txt
- WAP/18/right hip angle.txt
- WAP/18/right knee angle.txt
- WAP/19/
- WAP/19/left ankle angle.txt
- WAP/19/left ankle moment.txt
- WAP/19/left COP.TXT
- WAP/19/left ground reaction force.TXT
- WAP/19/left hip angle.txt
- WAP/19/left hip moment.txt
- WAP/19/left knee angle.txt
- WAP/19/left knee moment.txt
- WAP/19/right ankle angle.txt
- WAP/19/right hip angle.txt
[truncated: 308 more entries]
