# Supplementary material for: Design and preliminary verification of a novel powered ankle–foot prosthesis: From the perspective of lower-limb biomechanics compared with ESAR foot
Source: PLoS One. 2024 Jun 7;19(6):e0303397. doi: 10.1371/journal.pone.0303397 (PMC11161064; doi:10.1371/journal.pone.0303397)
Supplement: S2 File — (ZIP) [file pone.0303397.s004.zip › NW/1/left ankle angle.txt]

LINK_MODEL_BASED::ORIGINAL::Left Ankle Angles
File	Frame	X	Y	Z
Gait FB - IOR 2.c3d	1	-10.408978	0.750073	11.055495
-	2	-9.810393	0.646881	10.716580
-	3	-9.184389	0.537049	10.362733
-	4	-8.537255	0.421059	9.998119
-	5	-7.874703	0.299733	9.627325
-	6	-7.201931	0.173841	9.255674
-	7	-6.522890	0.044342	8.888280
-	8	-5.841069	-0.088647	8.530602
-	9	-5.158803	-0.224403	8.187792
-	10	-4.478116	-0.362056	7.864972
-	11	-3.800335	-0.500835	7.566930
-	12	-3.127086	-0.639693	7.297594
-	13	-2.459592	-0.777158	7.060129
-	14	-1.799689	-0.910902	6.856154
-	15	-1.149164	-1.038950	6.686271
-	16	-0.510323	-1.159127	6.549553
-	17	0.114058	-1.268935	6.443594
-	18	0.721041	-1.366577	6.364860
-	19	1.307276	-1.450912	6.308462
-	20	1.869235	-1.520855	6.268526
-	21	2.403427	-1.575679	6.238420
-	22	2.905766	-1.615146	6.211671
-	23	3.372683	-1.639199	6.182136
-	24	3.800641	-1.647677	6.144491
-	25	4.186824	-1.640790	6.094449
-	26	4.528742	-1.619483	6.028375
-	27	4.824991	-1.584845	5.943735
-	28	5.074795	-1.538544	5.838693
-	29	5.278083	-1.482544	5.712470
-	30	5.435474	-1.419053	5.565412
-	31	5.547863	-1.350390	5.398822
-	32	5.616564	-1.278907	5.215378
-	33	5.642782	-1.206783	5.018762
-	34	5.627819	-1.135695	4.813767
-	35	5.572661	-1.067048	4.605868
-	36	5.477982	-1.001768	4.400663
-	37	5.344757	-0.940365	4.203494
-	38	5.173991	-0.882630	4.019039
-	39	4.966972	-0.827457	3.852246
-	40	4.724908	-0.773034	3.708090
-	41	4.449125	-0.716717	3.591501
-	42	4.140619	-0.655487	3.506861
-	43	3.800210	-0.586349	3.457737
-	44	3.428404	-0.507107	3.446857
-	45	3.025774	-0.416669	3.475607
-	46	2.593336	-0.314970	3.544329
-	47	2.132791	-0.203308	3.651862
-	48	1.646904	-0.084064	3.796147
-	49	1.139571	0.039177	3.973717
-	50	0.616048	0.161915	4.180466
-	51	0.082657	0.278979	4.411489
-	52	-0.453254	0.385261	4.661038
-	53	-0.983705	0.476167	4.923156
-	54	-1.500484	0.548136	5.191343
-	55	-1.995499	0.598945	5.459189
-	56	-2.461520	0.627978	5.719904
-	57	-2.892319	0.636299	5.966747
-	58	-3.283023	0.626497	6.193493
-	59	-3.630168	0.602368	6.394948
-	60	-3.931762	0.568438	6.567719
-	61	-4.187186	0.529449	6.709977
-	62	-4.396918	0.489817	6.821507
-	63	-4.562562	0.453027	6.903125
-	64	-4.686677	0.421346	6.956305
-	65	-4.772686	0.395578	6.983048
-	66	-4.824771	0.374930	6.985602
-	67	-4.847786	0.357052	6.966104
-	68	-4.847017	0.338654	6.926458
-	69	-4.828356	0.316295	6.868470
-	70	-4.798223	0.286780	6.793355
-	71	-4.763386	0.247171	6.701913
-	72	-4.730968	0.195042	6.594685
-	73	-4.708505	0.128432	6.471817
-	74	-4.703859	0.045949	6.333403
-	75	-4.724948	-0.052762	6.179912
-	76	-4.779440	-0.166824	6.012241
-	77	-4.873981	-0.293798	5.831936
-	78	-5.013800	-0.429707	5.641577
-	79	-5.201756	-0.569203	5.445274
-	80	-5.437843	-0.706207	5.248785
-	81	-5.718627	-0.834552	5.059681
-	82	-6.037656	-0.949168	4.886777
-	83	-6.386096	-1.046793	4.739305
-	84	-6.753307	-1.126129	4.625464
-	85	-7.127560	-1.187539	4.551375
-	86	-7.496202	-1.232684	4.520310
-	87	-7.846454	-1.263946	4.531468
-	88	-8.165425	-1.283738	4.579976
-	89	-8.440845	-1.293896	4.656628
-	90	-8.661434	-1.295167	4.748621
-	91	-8.817731	-1.287080	4.840228
-	92	-8.902709	-1.268346	4.914531
-	93	-8.912212	-1.237519	4.955122
-	94	-8.845450	-1.193797	4.947678
-	95	-8.704913	-1.137724	4.881805
-	96	-8.496112	-1.071700	4.752465
-	97	-8.226794	-0.999873	4.560053
-	98	-7.906034	-0.927591	4.309689
-	99	-7.543699	-0.860720	4.011135
-	100	-7.149606	-0.804744	3.677309
-	101	-6.733205	-0.763926	3.322790
-	102	-6.303189	-0.740716	2.961837
-	103	-5.867113	-0.735715	2.608076
-	104	-5.431411	-0.748062	2.272928
-	105	-5.001382	-0.775878	1.965053
-	106	-4.581038	-0.816688	1.690382
-	107	-4.173241	-0.867749	1.452049
-	108	-3.779904	-0.926435	1.250947
-	109	-3.402120	-0.990521	1.085713
-	110	-3.040495	-1.058377	0.954299
-	111	-2.695031	-1.128930	0.853448
-	112	-2.365484	-1.201524	0.779412
-	113	-2.051337	-1.275774	0.728353
-	114	-1.751848	-1.351583	0.696478
-	115	-1.466240	-1.429122	0.680296
-	116	-1.193760	-1.508794	0.676945
-	117	-0.933785	-1.591232	0.684161
-	118	-0.685962	-1.677322	0.700845
-	119	-0.450240	-1.768269	0.726372
-	120	-0.226630	-1.865538	0.760781
-	121	-0.015191	-1.970522	0.804758
-	122	0.184316	-2.084236	0.858830
-	123	0.372394	-2.206992	0.923224
-	124	0.549886	-2.338281	0.997965
-	125	0.718104	-2.476848	1.081946
-	126	0.878349	-2.621117	1.172885
-	127	1.031948	-2.769784	1.267682
-	128	1.180002	-2.922164	1.362569
-	129	1.323323	-3.078177	1.452676
-	130	1.462567	-3.238133	1.533220
-	131	1.598198	-3.402573	1.598720
-	132	1.730455	-3.571886	1.643934
-	133	1.859648	-3.746049	1.663969
-	134	1.986191	-3.924508	1.654375
-	135	2.110556	-4.106071	1.612401
-	136	2.233383	-4.289051	1.536433
-	137	2.355249	-4.471279	1.426772
-	138	2.476901	-4.650608	1.285267
-	139	2.598820	-4.825527	1.115557
-	140	2.721428	-4.995307	0.922207
-	141	2.845085	-5.159479	0.710845
-	142	2.970253	-5.317391	0.488152
-	143	3.097351	-5.468234	0.261025
-	144	3.226742	-5.611042	0.036845
-	145	3.358732	-5.744865	-0.177450
-	146	3.493541	-5.868809	-0.375639
-	147	3.631169	-5.982199	-0.553443
-	148	3.771583	-6.084720	-0.707480
-	149	3.914319	-6.176966	-0.835928
-	150	4.058743	-6.260404	-0.938894
-	151	4.204234	-6.336786	-1.017773
-	152	4.350285	-6.407729	-1.075462
-	153	4.496634	-6.474500	-1.115348
-	154	4.643094	-6.538076	-1.141670
-	155	4.789674	-6.599173	-1.158509
-	156	4.936420	-6.658187	-1.169673
-	157	5.083421	-6.715344	-1.178970
-	158	5.230984	-6.770556	-1.189341
-	159	5.379541	-6.823565	-1.202986
-	160	5.529486	-6.874126	-1.221522
-	161	5.681106	-6.922115	-1.245816
-	162	5.834627	-6.967529	-1.275962
-	163	5.990218	-7.010510	-1.311617
-	164	6.147962	-7.051199	-1.351855
-	165	6.307832	-7.089903	-1.395696
-	166	6.469679	-7.127075	-1.441718
-	167	6.633317	-7.163228	-1.488606
-	168	6.798367	-7.198847	-1.536011
-	169	6.964561	-7.234058	-1.583531
-	170	7.131641	-7.268797	-1.631212
-	171	7.299460	-7.302822	-1.679160
-	172	7.467836	-7.335866	-1.727831
-	173	7.636768	-7.367643	-1.777380
-	174	7.806020	-7.398013	-1.828272
-	175	7.975461	-7.426939	-1.881214
-	176	8.144904	-7.454303	-1.936163
-	177	8.314264	-7.480034	-1.993083
-	178	8.483318	-7.503935	-2.051295
-	179	8.652007	-7.525819	-2.110081
-	180	8.820317	-7.545377	-2.168279
-	181	8.988250	-7.562386	-2.224782
-	182	9.155874	-7.576574	-2.278308
-	183	9.323340	-7.587527	-2.327077
-	184	9.490758	-7.594929	-2.369601
-	185	9.658208	-7.598377	-2.404387
-	186	9.825699	-7.597678	-2.430278
-	187	9.993334	-7.592679	-2.445816
-	188	10.161054	-7.583340	-2.449785
-	189	10.328791	-7.569591	-2.441069
-	190	10.496519	-7.551358	-2.418990
-	191	10.664323	-7.528570	-2.383201
-	192	10.832395	-7.501015	-2.333609
-	193	11.000997	-7.468372	-2.270332
-	194	11.170512	-7.430155	-2.193534
-	195	11.341234	-7.385844	-2.103798
-	196	11.513456	-7.334959	-2.001947
-	197	11.687413	-7.276901	-1.888779
-	198	11.863436	-7.211239	-1.765393
-	199	12.041755	-7.137659	-1.632930
-	200	12.222569	-7.055954	-1.492389
-	201	12.406027	-6.966202	-1.344934
-	202	12.592115	-6.868709	-1.191648
-	203	12.780663	-6.763909	-1.033549
-	204	12.971303	-6.652221	-0.871281
-	205	13.163499	-6.534024	-0.705664
-	206	13.356348	-6.409572	-0.537487
-	207	13.548886	-6.279060	-0.368050
-	208	13.740093	-6.142486	-0.198272
-	209	13.928875	-5.999968	-0.029200
-	210	14.114086	-5.851690	0.138420
-	211	14.294441	-5.697853	0.303997
-	212	14.468454	-5.538668	0.467264
-	213	14.634285	-5.374308	0.628063
-	214	14.789994	-5.204836	0.786302
-	215	14.933406	-5.030152	0.942280
-	216	15.062407	-4.850127	1.096295
-	217	15.175067	-4.664773	1.248507
-	218	15.269776	-4.474057	1.398996
-	219	15.345303	-4.277968	1.547758
-	220	15.400671	-4.076590	1.694501
-	221	15.434875	-3.869982	1.838654
-	222	15.446623	-3.658024	1.979982
-	223	15.434167	-3.440443	2.118521
-	224	15.395441	-3.216749	2.255348
-	225	15.328437	-2.986122	2.393702
-	226	15.231050	-2.747548	2.538519
-	227	15.100992	-2.500009	2.696480
-	228	14.935760	-2.243082	2.873482
-	229	14.732531	-1.977105	3.074022
-	230	14.488365	-1.703413	3.300583
-	231	14.199984	-1.424028	3.554433
-	232	13.864163	-1.141514	3.835579
-	233	13.477824	-0.858976	4.142960
-	234	13.038236	-0.579841	4.474375
-	235	12.543158	-0.307460	4.827953
-	236	11.991294	-0.044899	5.203067
-	237	11.382330	0.204973	5.600003
-	238	10.716975	0.439083	6.019984
-	239	9.996351	0.654291	6.464468
-	240	9.221685	0.847559	6.934847
-	241	8.394004	1.015864	7.431954
-	242	7.514480	1.156718	7.954748
-	243	6.584878	1.268101	8.500115
-	244	5.608049	1.348326	9.062775
-	245	4.587880	1.396395	9.635897
-	246	3.529713	1.412342	10.211372
-	247	2.440147	1.396875	10.780271
-	248	1.327141	1.351918	11.332737
-	249	0.199727	1.279911	11.858549
-	250	-0.931972	1.184289	12.347481
-	251	-2.056894	1.069481	12.789542
-	252	-3.163374	0.940482	13.175685
-	253	-4.239220	0.802676	13.498230
-	254	-5.272003	0.661512	13.750574
-	255	-6.249473	0.522803	13.927991
-	256	-7.159716	0.391974	14.027309
-	257	-7.991542	0.274399	14.047217
-	258	-8.734669	0.174553	13.988016
-	259	-9.379877	0.095633	13.851637
-	260	-9.919175	0.039029	13.641720
-	261	-10.346035	0.004338	13.363225
-	262	-10.655402	-0.011264	13.022489
-	263	-10.844191	-0.012582	12.626575
-	264	-10.911664	-0.006365	12.183285
-	265	-10.859612	-0.000665	11.700545
-	266	-10.692837	-0.004413	11.186520
-	267	-10.419101	-0.025585	10.649559
-	268	-10.048938	-0.071050	10.097889
-	269	-9.594872	-0.145470	9.539773
-	270	-9.070693	-0.251658	8.983301
-	271	-8.490621	-0.390535	8.436563
-	272	-7.868503	-0.560986	7.907303
-	273	-7.217131	-0.759909	7.403098
-	274	-6.547632	-0.983442	6.931289
-	275	-5.869493	-1.226475	6.498775
-	276	-5.190201	-1.483834	6.111966
-	277	-4.515918	-1.750367	5.776596
-	278	-3.851445	-2.020471	5.497291
-	279	-3.200464	-2.288493	5.277289
-	280	-2.565871	-2.548062	5.118088
-	281	-1.949831	-2.792996	5.019390
-	282	-1.354138	-3.016944	4.978782
-	283	-0.780223	-3.214294	4.991971
-	284	-0.229322	-3.380406	5.052578
-	285	0.297554	-3.512018	5.152380
-	286	0.799571	-3.607821	5.281920
-	287	1.276036	-3.668016	5.430428
-	288	1.726450	-3.694880	5.586973
-	289	2.150386	-3.691616	5.740558
-	290	2.547297	-3.662552	5.880987
-	291	2.916896	-3.612367	5.998713
-	292	3.258841	-3.546124	6.085389
-	293	3.572924	-3.468871	6.133977
-	294	3.859164	-3.385616	6.139101
-	295	4.117504	-3.300788	6.097195
-	296	4.347891	-3.218132	6.006401
-	297	4.550093	-3.140738	5.867044
-	298	4.723856	-3.070490	5.681011
-	299	4.868807	-3.008436	5.452092
-	300	4.984513	-2.954473	5.185930
-	301	5.070563	-2.908152	4.889714
-	302	5.126647	-2.868499	4.571960
-	303	5.152557	-2.834066	4.241732
-	304	5.148512	-2.802633	3.908443
-	305	5.115020	-2.771368	3.581182
-	306	5.052999	-2.737201	3.268673
-	307	4.963712	-2.697009	2.979115
-	308	4.848642	-2.648010	2.719935
-	309	4.709532	-2.587736	2.497686
-	310	4.548337	-2.514654	2.317738
-	311	4.367106	-2.428150	2.184491
-	312	4.167685	-2.328707	2.101160
-	313	3.951787	-2.217804	2.069622
-	314	3.720763	-2.097790	2.090393
-	315	3.475511	-1.971998	2.162488
-	316	3.216759	-1.844464	2.283671
-	317	2.944944	-1.719858	2.450341
-	318	2.660721	-1.603015	2.657695
-	319	2.365001	-1.498702	2.899696
-	320	2.058944	-1.410982	3.169203
-	321	1.744134	-1.342912	3.458491
-	322	1.422414	-1.296463	3.758931
-	323	1.096229	-1.272409	4.062091
-	324	0.768452	-1.270189	4.359811
-	325	0.442441	-1.287668	4.644863
-	326	0.121718	-1.321337	4.911202
-	327	-0.190147	-1.366729	5.153925
-	328	-0.489601	-1.418764	5.369858
-	329	-0.773189	-1.472280	5.556949
-	330	-1.037707	-1.522159	5.714658
-	331	-1.280433	-1.563702	5.843560
-	332	-1.498955	-1.592723	5.945588
-	333	-1.691447	-1.605956	6.023732
-	334	-1.856664	-1.601216	6.081858
-	335	-1.993948	-1.577573	6.124277
-	336	-2.103509	-1.535599	6.154973
-	337	-2.186291	-1.477120	6.177923
-	338	-2.243773	-1.405221	6.196648
-	339	-2.277954	-1.323741	6.214300
-	340	-2.291071	-1.237173	6.233372
-	341	-2.285575	-1.150206	6.255434
-	342	-2.264206	-1.067614	6.281285
-	343	-2.230033	-0.994268	6.310603
-	344	-2.186373	-0.934989	6.342437
-	345	-2.137020	-0.894564	6.374740
-	346	-2.086249	-0.877295	6.404755
-	347	-2.039092	-0.886811	6.429199
-	348	-2.001472	-0.925737	6.444369
-	349	-1.980017	-0.995902	6.446971
-	350	-1.981956	-1.098269	6.434021
-	351	-2.014759	-1.232844	6.403623
-	352	-2.085934	-1.398706	6.354633
-	353	-2.202604	-1.593538	6.287086
-	354	-2.370960	-1.813663	6.202134
-	355	-2.595590	-2.053817	6.101702
-	356	-2.878724	-2.307249	5.988647
-	357	-3.219857	-2.565847	5.866125
-	358	-3.615798	-2.821032	5.737601
-	359	-4.060714	-3.064557	5.606225
-	360	-4.546120	-3.289381	5.474379
-	361	-5.061166	-3.490174	5.343488
-	362	-5.592801	-3.663503	5.213359
-	363	-6.126029	-3.807861	5.082364
-	364	-6.644675	-3.923208	4.947077
-	365	-7.132147	-4.010540	4.802530
-	366	-7.572543	-4.071476	4.642139
-	367	-7.951952	-4.108171	4.458115
-	368	-8.259380	-4.123311	4.242553
-	369	-8.487459	-4.120108	3.987960
-	370	-8.632648	-4.102293	3.688731
-	371	-8.695105	-4.073932	3.341132
-	372	-8.678123	-4.039696	2.944309
-	373	-8.587699	-4.004525	2.499944
-	374	-8.431675	-3.973307	2.012341
-	375	-8.219049	-3.950489	1.488499
-	376	-7.959308	-3.939872	0.937321
-	377	-7.661841	-3.944521	0.369735
-	378	-7.335525	-3.966608	-0.202319
-	379	-6.988181	-4.007384	-0.766144
-	380	-6.626654	-4.067219	-1.309303
-	381	-6.256714	-4.145800	-1.820107
-	382	-5.883111	-4.242260	-2.288028
-	383	-5.509954	-4.355255	-2.704848
-	384	-5.140717	-4.483075	-3.064631
-	385	-4.778276	-4.623785	-3.364460
-	386	-4.424955	-4.775417	-3.603656
-	387	-4.082547	-4.936092	-3.783637
-	388	-3.752209	-5.104023	-3.907626
-	389	-3.434567	-5.277427	-3.979670
-	390	-3.129808	-5.454475	-4.004951
-	391	-2.837616	-5.633305	-3.988969
-	392	-2.557577	-5.812095	-3.937884
-	393	-2.289151	-5.989156	-3.858117
-	394	-2.031508	-6.162893	-3.755991
-	395	-1.783658	-6.331788	-3.638211
-	396	-1.544234	-6.494396	-3.511232
-	397	-1.311687	-6.649453	-3.381701
-	398	-1.084475	-6.795965	-3.255642
-	399	-0.861149	-6.933331	-3.139072
-	400	-0.640508	-7.061407	-3.037607
-	401	-0.421481	-7.180472	-2.956007
-	402	-0.203463	-7.291189	-2.898450
-	403	0.013832	-7.394427	-2.867658
-	404	0.230303	-7.491258	-2.865244
-	405	0.445521	-7.582784	-2.891034
-	406	0.658700	-7.670026	-2.943451
-	407	0.868860	-7.753853	-3.019367
-	408	1.074880	-7.834929	-3.114377
-	409	1.275554	-7.913695	-3.223200
-	410	1.469961	-7.990421	-3.340184
-	411	1.657380	-8.065229	-3.459768
-	412	1.837587	-8.138129	-3.576478
-	413	2.010768	-8.209060	-3.685387
-	414	2.177356	-8.277819	-3.781946
-	415	2.338031	-8.344157	-3.862212
-	416	2.493633	-8.407810	-3.923319
-	417	2.645058	-8.468419	-3.963426
-	418	2.793110	-8.525573	-3.982281
-	419	2.938667	-8.578748	-3.980767
-	420	3.082402	-8.627424	-3.960943
-	421	3.224914	-8.671144	-3.926169
-	422	3.366819	-8.709539	-3.880240
-	423	3.508536	-8.742295	-3.827759
-	424	3.650486	-8.769127	-3.773221
-	425	3.792916	-8.789864	-3.721006
-	426	3.936018	-8.804453	-3.674660
-	427	4.079761	-8.813002	-3.637148
-	428	4.224122	-8.815610	-3.610546
-	429	4.369194	-8.812387	-3.595712
-	430	4.514990	-8.803691	-3.592586
-	431	4.661540	-8.790161	-3.599373
-	432	4.808795	-8.772849	-3.613463
-	433	4.956503	-8.753242	-3.630906
-	434	5.104253	-8.733097	-3.647137
-	435	5.251764	-8.713753	-3.657464
-	436	5.398992	-8.695829	-3.657037
-	437	5.546006	-8.679181	-3.641962
-	438	5.693269	-8.662989	-3.608802
-	439	5.841306	-8.645963	-3.555635
-	440	5.990682	-8.626728	-3.481952
-	441	6.141951	-8.604056	-3.388658
-	442	6.295360	-8.577046	-3.278425
-	443	6.450999	-8.545105	-3.155389
-	444	6.608780	-8.508089	-3.025308
-	445	6.768353	-8.466325	-2.894718
-	446	6.929227	-8.420563	-2.770668
-	447	7.091010	-8.371809	-2.659358
-	448	7.253541	-8.321091	-2.565130
-	449	7.416821	-8.269491	-2.490760
-	450	7.581116	-8.218001	-2.437782
-	451	7.746642	-8.167439	-2.407308
-	452	7.913723	-8.118446	-2.399624
-	453	8.082621	-8.071461	-2.414387
-	454	8.253654	-8.026881	-2.450581
-	455	8.427049	-7.984860	-2.506152
-	456	8.602859	-7.945483	-2.578235
-	457	8.781074	-7.908592	-2.662930
-	458	8.961353	-7.873908	-2.755971
-	459	9.143202	-7.840942	-2.852605
-	460	9.326047	-7.809081	-2.948197
-	461	9.509240	-7.777553	-3.038291
-	462	9.692286	-7.745460	-3.118918
-	463	9.874870	-7.711999	-3.187056
-	464	10.056756	-7.676304	-3.240288
-	465	10.237788	-7.637701	-3.277271
-	466	10.417979	-7.595546	-3.297245
-	467	10.597337	-7.549383	-3.300164
-	468	10.775947	-7.498845	-3.286451
-	469	10.954056	-7.443574	-3.256540
-	470	11.131863	-7.383297	-3.211393
-	471	11.309657	-7.317573	-3.151900
-	472	11.487725	-7.245869	-3.079236
-	473	11.666310	-7.167435	-2.994429
-	474	11.845545	-7.081480	-2.898576
-	475	12.025604	-6.987196	-2.792715
-	476	12.206623	-6.883852	-2.677491
-	477	12.388740	-6.771261	-2.554062
-	478	12.572062	-6.649591	-2.423599
-	479	12.756559	-6.519379	-2.287750
-	480	12.941973	-6.381076	-2.148242
-	481	13.127824	-6.235270	-2.007105
-	482	13.313468	-6.082502	-1.866454
-	483	13.497952	-5.923286	-1.728169
-	484	13.679969	-5.758089	-1.594134
-	485	13.858109	-5.587260	-1.465478
-	486	14.030702	-5.411108	-1.343142
-	487	14.196007	-5.229836	-1.227260
-	488	14.352273	-5.043663	-1.117926
-	489	14.497589	-4.852772	-1.014883
-	490	14.629932	-4.657207	-0.917370
-	491	14.747237	-4.456894	-0.823813
-	492	14.847194	-4.251635	-0.732110
-	493	14.927649	-4.041170	-0.639174
-	494	14.986321	-3.825298	-0.541452
-	495	15.020824	-3.604173	-0.435385
-	496	15.028938	-3.377918	-0.317033
-	497	15.008429	-3.146813	-0.182429
-	498	14.956888	-2.911203	-0.027372
-	499	14.871561	-2.671360	0.151898
-	500	14.749307	-2.427481	0.359215
-	501	14.586679	-2.179575	0.597512
-	502	14.380186	-1.927802	0.868663
-	503	14.126359	-1.672091	1.174062
-	504	13.821882	-1.412957	1.514118
-	505	13.463467	-1.152006	1.888829
-	506	13.048010	-0.892138	2.297438
-	507	12.572834	-0.637308	2.739045
-	508	12.035957	-0.392151	3.212241
-	509	11.436001	-0.161684	3.715069
-	510	10.772575	0.049401	4.245404
-	511	10.046283	0.236809	4.800718
-	512	9.258951	0.396941	5.378113
-	513	8.413447	0.526739	5.973787
-	514	7.514117	0.624113	6.583367
-	515	6.566570	0.687877	7.201477
-	516	5.577377	0.717675	7.821504
-	517	4.554230	0.714725	8.435820
-	518	3.505491	0.681367	9.035818
-	519	2.440244	0.621243	9.612610
-	520	1.367745	0.538924	10.157810
-	521	0.297716	0.440336	10.664182
-	522	-0.760252	0.331879	11.125036
-	523	-1.796436	0.220299	11.533857
-	524	-2.801342	0.112184	11.884864
-	525	-3.765511	0.014476	12.172962
-	526	-4.679819	-0.066034	12.394388
-	527	-5.535016	-0.123312	12.546485
-	528	-6.322052	-0.151784	12.627975
-	529	-7.031541	-0.147808	12.638923
-	530	-7.654608	-0.109558	12.580484
-	531	-8.182956	-0.038336	12.455570
-	532	-8.610118	0.062491	12.268387
-	533	-8.931901	0.187523	12.024729
-	534	-9.147520	0.328780	11.731651
-	535	-9.259382	0.476310	11.397676
-	536	-9.273622	0.618844	11.032170
-	537	-9.199594	0.746226	10.644926
-	538	-9.049961	0.850676	10.245817
-	539	-8.839637	0.928499	9.844481
-	540	-8.585458	0.979641	9.450119
-	541	-8.304366	1.007095	9.070897
-	542	-8.012525	1.014853	8.713979
-	543	-7.723073	1.007511	8.384664
-	544	-7.445497	0.989446	8.085337
-	545	-7.183885	0.963946	7.814830
-	546	-6.936087	0.933251	7.566815
