# Supplementary material for: Design and preliminary verification of a novel powered ankle–foot prosthesis: From the perspective of lower-limb biomechanics compared with ESAR foot
Source: PLoS One. 2024 Jun 7;19(6):e0303397. doi: 10.1371/journal.pone.0303397 (PMC11161064; doi:10.1371/journal.pone.0303397)
Supplement: S2 File — (ZIP) [file pone.0303397.s004.zip › NW/1/left ankle moment.txt]

LINK_MODEL_BASED::ORIGINAL::Left Ankle Moment
File	Frame	X	Y	Z
Gait FB - IOR 2.c3d	1
-	2
-	3	-0.016511	-0.001404	0.001023
-	4	-0.016275	-0.001408	0.000763
-	5	-0.015827	-0.001410	0.000460
-	6	-0.015212	-0.001404	0.000136
-	7	-0.014549	-0.001396	-0.000193
-	8	-0.013852	-0.001372	-0.000488
-	9	-0.013179	-0.001338	-0.000744
-	10	-0.012541	-0.001295	-0.000960
-	11	-0.011955	-0.001241	-0.001119
-	12	-0.011371	-0.001171	-0.001212
-	13	-0.010935	-0.001097	-0.001237
-	14	-0.010436	-0.001009	-0.001206
-	15	-0.010081	-0.000923	-0.001125
-	16	-0.009694	-0.000827	-0.000988
-	17	-0.009408	-0.000735	-0.000825
-	18	-0.009131	-0.000646	-0.000642
-	19	-0.008898	-0.000562	-0.000442
-	20	-0.008692	-0.000484	-0.000234
-	21	-0.008574	-0.000419	-0.000040
-	22	-0.008471	-0.000361	0.000147
-	23	-0.008386	-0.000315	0.000312
-	24	-0.008398	-0.000283	0.000442
-	25	-0.008414	-0.000257	0.000533
-	26	-0.008491	-0.000239	0.000586
-	27	-0.008630	-0.000226	0.000599
-	28	-0.008779	-0.000216	0.000567
-	29	-0.008973	-0.000209	0.000495
-	30	-0.009182	-0.000205	0.000378
-	31	-0.009404	-0.000207	0.000216
-	32	-0.009605	-0.000210	0.000022
-	33	-0.009840	-0.000218	-0.000205
-	34	-0.010055	-0.000229	-0.000451
-	35	-0.010308	-0.000249	-0.000718
-	36	-0.010579	-0.000282	-0.001004
-	37	-0.010897	-0.000319	-0.001276
-	38	-0.011215	-0.000348	-0.001497
-	39	-0.011528	-0.000370	-0.001662
-	40	-0.011815	-0.000380	-0.001753
-	41	-0.012086	-0.000377	-0.001769
-	42	-0.012295	-0.000356	-0.001704
-	43	-0.012466	-0.000319	-0.001575
-	44	-0.012589	-0.000266	-0.001388
-	45	-0.012654	-0.000202	-0.001160
-	46	-0.012689	-0.000133	-0.000912
-	47	-0.012682	-0.000062	-0.000658
-	48	-0.012664	0.000002	-0.000422
-	49	-0.012633	0.000054	-0.000222
-	50	-0.012576	0.000092	-0.000059
-	51	-0.012496	0.000109	0.000061
-	52	-0.012356	0.000107	0.000147
-	53	-0.012145	0.000089	0.000207
-	54	-0.011846	0.000060	0.000253
-	55	-0.011436	0.000026	0.000296
-	56	-0.010913	-0.000010	0.000338
-	57	-0.010274	-0.000043	0.000383
-	58	-0.009513	-0.000069	0.000428
-	59	-0.008649	-0.000076	0.000490
-	60	-0.007683	-0.000058	0.000576
-	61	-0.006631	-0.000009	0.000686
-	62	-0.005515	0.000078	0.000827
-	63	-0.004351	0.000207	0.001003
-	64	-0.003165	0.000375	0.001209
-	65	-0.001981	0.000578	0.001437
-	66	-0.000812	0.000806	0.001679
-	67	0.000292	0.001052	0.001938
-	68	0.001311	0.001303	0.002212
-	69	0.002186	0.001547	0.002494
-	70	0.002903	0.001768	0.002763
-	71	0.003445	0.001954	0.002998
-	72	0.003795	0.002092	0.003180
-	73	0.003934	0.002172	0.003294
-	74	0.003849	0.002186	0.003326
-	75	0.003530	0.002129	0.003271
-	76	0.002962	0.001995	0.003116
-	77	0.002147	0.001787	0.002861
-	78	0.001096	0.001511	0.002509
-	79	-0.000166	0.001176	0.002055
-	80	-0.001622	0.000797	0.001509
-	81	-0.003216	0.000388	0.000879
-	82	-0.004899	-0.000026	0.000201
-	83	-0.006570	-0.000419	-0.000476
-	84	-0.008139	-0.000764	-0.001091
-	85	-0.009529	-0.001037	-0.001592
-	86	-0.010695	-0.001221	-0.001939
-	87	-0.011638	-0.001302	-0.002101
-	88	-0.012380	-0.001275	-0.002069
-	89	-0.012937	-0.001156	-0.001867
-	90	-0.013347	-0.000967	-0.001537
-	91	-0.013592	-0.000743	-0.001141
-	92	-0.013692	-0.000519	-0.000748
-	93	-0.013633	-0.000325	-0.000418
-	94	-0.013430	-0.000180	-0.000189
-	95	-0.013123	-0.000089	-0.000076
-	96	-0.012732	-0.000041	-0.000065
-	97	-0.012322	-0.000023	-0.000128
-	98	-0.011913	-0.000015	-0.000225
-	99	-0.011532	-0.000009	-0.000331
-	100	-0.011207	0.000004	-0.000420
-	101	-0.010926	0.000022	-0.000486
-	102	-0.010701	0.000047	-0.000527
-	103	-0.010497	0.000074	-0.000550
-	104	-0.010319	0.000106	-0.000561
-	105	-0.010141	0.000144	-0.000552
-	106	-0.009986	0.000191	-0.000522
-	107	-0.009844	0.000246	-0.000473
-	108	-0.009710	0.000309	-0.000402
-	109	-0.009588	0.000374	-0.000322
-	110	-0.009480	0.000442	-0.000232
-	111	-0.009385	0.000503	-0.000148
-	112	-0.009325	0.000557	-0.000072
-	113	-0.009268	0.000602	-0.000009
-	114	-0.009240	0.000637	0.000035
-	115	-0.009209	0.000662	0.000062
-	116	-0.009183	0.000680	0.000071
-	117	-0.009147	0.000691	0.000060
-	118	-0.009100	0.000693	0.000024
-	119	-0.009045	0.000685	-0.000037
-	120	-0.008987	0.000669	-0.000114
-	121	-0.008949	0.000648	-0.000195
-	122	-0.008936	0.000620	-0.000275
-	123	-0.008949	0.000586	-0.000350
-	124	-0.009007	0.000547	-0.000421
-	125	-0.009065	0.000504	-0.000494
-	126	-0.009120	0.000459	-0.000573
-	127	-0.009151	0.000418	-0.000655
-	128	-0.009156	0.000381	-0.000735
-	129	-0.009150	0.000352	-0.000811
-	130	-0.009135	0.000332	-0.000872
-	131	-0.009130	0.000319	-0.000918
-	132	-0.009134	0.000313	-0.000948
-	133	-0.009171	0.000315	-0.000959
-	134	-0.009219	0.000320	-0.000959
-	135	-0.009288	0.000333	-0.000942
-	136	-0.009375	0.000354	-0.000913
-	137	-0.009450	0.000384	-0.000873
-	138	-0.009491	0.000425	-0.000830
-	139	-0.009500	0.000475	-0.000787
-	140	-0.009490	0.000531	-0.000745
-	141	-0.009472	0.000591	-0.000696
-	142	-0.009460	0.000649	-0.000654
-	143	-0.009446	0.000707	-0.000612
-	144	-0.009446	0.000761	-0.000579
-	145	-0.009449	0.000811	-0.000554
-	146	-0.009466	0.000857	-0.000536
-	147	-0.009468	0.000899	-0.000528
-	148	-0.009433	0.000935	-0.000533
-	149	-0.009382	0.000967	-0.000553
-	150	-0.009306	0.000990	-0.000578
-	151	-0.009253	0.001010	-0.000606
-	152	-0.009187	0.001021	-0.000631
-	153	-0.009152	0.001030	-0.000652
-	154	-0.009103	0.001033	-0.000667
-	155	-0.009067	0.001037	-0.000674
-	156	-0.009040	0.001038	-0.000676
-	157	-0.009013	0.001039	-0.000668
-	158	-0.009003	0.001041	-0.000658
-	159	-0.008997	0.001046	-0.000642
-	160	-0.008995	0.001051	-0.000628
-	161	-0.008993	0.001059	-0.000615
-	162	-0.008990	0.001069	-0.000604
-	163	-0.008988	0.001080	-0.000593
-	164	-0.008980	0.001091	-0.000589
-	165	-0.008976	0.001103	-0.000593
-	166	-0.008959	0.001115	-0.000593
-	167	-0.008958	0.001130	-0.000588
-	168	-0.008963	0.001146	-0.000570
-	169	-0.008981	0.001162	-0.000551
-	170	-0.008996	0.001174	-0.000536
-	171	-0.009018	0.001187	-0.000520
-	172	-0.009032	0.001198	-0.000510
-	173	-0.009043	0.001208	-0.000502
-	174	-0.009051	0.001218	-0.000498
-	175	-0.009053	0.001228	-0.000497
-	176	-0.009049	0.001239	-0.000493
-	177	-0.009051	0.001251	-0.000490
-	178	-0.009047	0.001263	-0.000485
-	179	-0.009047	0.001276	-0.000479
-	180	-0.009045	0.001289	-0.000470
-	181	-0.009038	0.001302	-0.000459
-	182	-0.009046	0.001317	-0.000446
-	183	-0.009038	0.001328	-0.000434
-	184	-0.009037	0.001339	-0.000418
-	185	-0.009039	0.001349	-0.000408
-	186	-0.009047	0.001359	-0.000401
-	187	-0.009051	0.001365	-0.000399
-	188	-0.009052	0.001369	-0.000399
-	189	-0.009051	0.001369	-0.000400
-	190	-0.009036	0.001363	-0.000405
-	191	-0.009028	0.001354	-0.000406
-	192	-0.009005	0.001342	-0.000400
-	193	-0.008995	0.001329	-0.000389
-	194	-0.008976	0.001312	-0.000375
-	195	-0.008969	0.001296	-0.000356
-	196	-0.008960	0.001277	-0.000336
-	197	-0.008964	0.001259	-0.000316
-	198	-0.008957	0.001237	-0.000302
-	199	-0.008975	0.001217	-0.000291
-	200	-0.008994	0.001196	-0.000288
-	201	-0.009020	0.001174	-0.000292
-	202	-0.009060	0.001152	-0.000306
-	203	-0.009094	0.001128	-0.000322
-	204	-0.009131	0.001102	-0.000348
-	205	-0.009166	0.001074	-0.000374
-	206	-0.009189	0.001043	-0.000405
-	207	-0.009226	0.001011	-0.000439
-	208	-0.009253	0.000977	-0.000469
-	209	-0.009292	0.000945	-0.000502
-	210	-0.009326	0.000912	-0.000531
-	211	-0.009364	0.000879	-0.000555
-	212	-0.009403	0.000846	-0.000572
-	213	-0.009426	0.000813	-0.000579
-	214	-0.009456	0.000780	-0.000573
-	215	-0.009467	0.000746	-0.000554
-	216	-0.009483	0.000714	-0.000529
-	217	-0.009491	0.000683	-0.000487
-	218	-0.009501	0.000654	-0.000433
-	219	-0.009506	0.000626	-0.000372
-	220	-0.009511	0.000601	-0.000299
-	221	-0.009527	0.000577	-0.000224
-	222	-0.009539	0.000555	-0.000143
-	223	-0.009558	0.000534	-0.000062
-	224	-0.009588	0.000514	0.000016
-	225	-0.009620	0.000495	0.000090
-	226	-0.009663	0.000475	0.000154
-	227	-0.009711	0.000454	0.000212
-	228	-0.009762	0.000428	0.000256
-	229	-0.009813	0.000397	0.000285
-	230	-0.009877	0.000359	0.000302
-	231	-0.009928	0.000314	0.000305
-	232	-0.009998	0.000259	0.000290
-	233	-0.010060	0.000195	0.000265
-	234	-0.010157	0.000121	0.000227
-	235	-0.010264	0.000035	0.000171
-	236	-0.010445	-0.000067	0.000091
-	237	-0.010653	-0.000187	-0.000020
-	238	-0.010935	-0.000320	-0.000128
-	239	-0.011212	-0.000456	-0.000199
-	240	-0.011504	-0.000592	-0.000220
-	241	-0.011752	-0.000726	-0.000192
-	242	-0.012000	-0.000864	-0.000129
-	243	-0.012231	-0.001001	-0.000039
-	244	-0.012461	-0.001137	0.000074
-	245	-0.012646	-0.001264	0.000207
-	246	-0.012825	-0.001389	0.000344
-	247	-0.012970	-0.001502	0.000487
-	248	-0.013073	-0.001604	0.000625
-	249	-0.013139	-0.001691	0.000759
-	250	-0.013217	-0.001770	0.000887
-	251	-0.013251	-0.001833	0.001005
-	252	-0.013290	-0.001884	0.001114
-	253	-0.013322	-0.001921	0.001214
-	254	-0.013399	-0.001944	0.001326
-	255	-0.013493	-0.001954	0.001436
-	256	-0.013666	-0.001948	0.001564
-	257	-0.013877	-0.001930	0.001687
-	258	-0.014179	-0.001902	0.001803
-	259	-0.014546	-0.001870	0.001892
-	260	-0.014962	-0.001832	0.001944
-	261	-0.015432	-0.001800	0.001941
-	262	-0.015863	-0.001759	0.001878
-	263	-0.016269	-0.001714	0.001757
-	264	-0.016543	-0.001656	0.001571
-	265	-0.016704	-0.001597	0.001325
-	266	-0.016633	-0.001529	0.001024
-	267	-0.016379	-0.001477	0.000667
-	268	-0.015942	-0.001435	0.000277
-	269	-0.015333	-0.001413	-0.000144
-	270	-0.014639	-0.001409	-0.000577
-	271	-0.013844	-0.001418	-0.001003
-	272	-0.013058	-0.001442	-0.001411
-	273	-0.012251	-0.001472	-0.001795
-	274	-0.011496	-0.001503	-0.002139
-	275	-0.010790	-0.001532	-0.002446
-	276	-0.010162	-0.001551	-0.002703
-	277	-0.009621	-0.001555	-0.002893
-	278	-0.009185	-0.001543	-0.003007
-	279	-0.008814	-0.001509	-0.003032
-	280	-0.008482	-0.001461	-0.002986
-	281	-0.008250	-0.001396	-0.002863
-	282	-0.008043	-0.001314	-0.002673
-	283	-0.007877	-0.001214	-0.002417
-	284	-0.007789	-0.001096	-0.002108
-	285	-0.007705	-0.000965	-0.001762
-	286	-0.007668	-0.000823	-0.001387
-	287	-0.007657	-0.000681	-0.001014
-	288	-0.007678	-0.000539	-0.000645
-	289	-0.007717	-0.000412	-0.000308
-	290	-0.007778	-0.000297	-0.000007
-	291	-0.007860	-0.000200	0.000242
-	292	-0.007965	-0.000119	0.000439
-	293	-0.008100	-0.000057	0.000573
-	294	-0.008250	-0.000012	0.000651
-	295	-0.008425	0.000019	0.000674
-	296	-0.008619	0.000036	0.000643
-	297	-0.008827	0.000044	0.000571
-	298	-0.009053	0.000045	0.000464
-	299	-0.009297	0.000046	0.000335
-	300	-0.009552	0.000053	0.000195
-	301	-0.009818	0.000069	0.000059
-	302	-0.010099	0.000094	-0.000067
-	303	-0.010394	0.000126	-0.000174
-	304	-0.010697	0.000165	-0.000257
-	305	-0.011009	0.000211	-0.000314
-	306	-0.011345	0.000266	-0.000344
-	307	-0.011695	0.000331	-0.000340
-	308	-0.012054	0.000405	-0.000303
-	309	-0.012409	0.000487	-0.000239
-	310	-0.012756	0.000575	-0.000150
-	311	-0.013075	0.000666	-0.000039
-	312	-0.013358	0.000756	0.000092
-	313	-0.013587	0.000842	0.000240
-	314	-0.013736	0.000919	0.000394
-	315	-0.013826	0.000987	0.000556
-	316	-0.013835	0.001039	0.000707
-	317	-0.013778	0.001071	0.000847
-	318	-0.013655	0.001076	0.000958
-	319	-0.013468	0.001053	0.001044
-	320	-0.013222	0.001001	0.001100
-	321	-0.012939	0.000924	0.001129
-	322	-0.012623	0.000825	0.001128
-	323	-0.012283	0.000709	0.001100
-	324	-0.011918	0.000582	0.001056
-	325	-0.011516	0.000450	0.001001
-	326	-0.011078	0.000322	0.000945
-	327	-0.010588	0.000206	0.000896
-	328	-0.010046	0.000110	0.000861
-	329	-0.009440	0.000044	0.000852
-	330	-0.008774	0.000013	0.000878
-	331	-0.008045	0.000019	0.000935
-	332	-0.007264	0.000064	0.001029
-	333	-0.006434	0.000149	0.001156
-	334	-0.005560	0.000269	0.001308
-	335	-0.004656	0.000421	0.001483
-	336	-0.003736	0.000597	0.001666
-	337	-0.002818	0.000788	0.001848
-	338	-0.001926	0.000988	0.002026
-	339	-0.001081	0.001184	0.002188
-	340	-0.000308	0.001371	0.002332
-	341	0.000369	0.001539	0.002449
-	342	0.000940	0.001682	0.002530
-	343	0.001388	0.001790	0.002562
-	344	0.001697	0.001862	0.002549
-	345	0.001855	0.001894	0.002491
-	346	0.001856	0.001885	0.002398
-	347	0.001696	0.001834	0.002273
-	348	0.001363	0.001742	0.002113
-	349	0.000857	0.001614	0.001925
-	350	0.000183	0.001454	0.001708
-	351	-0.000651	0.001267	0.001468
-	352	-0.001626	0.001066	0.001221
-	353	-0.002717	0.000853	0.000968
-	354	-0.003893	0.000644	0.000731
-	355	-0.002769	-0.011363	0.009724
-	356	-0.000440	-0.019942	0.016348
-	357	0.000779	-0.032294	0.023930
-	358	-0.000736	-0.048622	0.030930
-	359	-0.005817	-0.068556	0.035898
-	360	-0.014297	-0.091430	0.038212
-	361	-0.024678	-0.116431	0.038351
-	362	-0.035078	-0.142647	0.037269
-	363	-0.044005	-0.169346	0.035782
-	364	-0.050758	-0.196194	0.034193
-	365	-0.055329	-0.222975	0.032388
-	366	-0.058166	-0.249074	0.030188
-	367	-0.059829	-0.273205	0.027602
-	368	-0.060494	-0.293651	0.024968
-	369	-0.060102	-0.308936	0.022530
-	370	-0.058668	-0.318249	0.020200
-	371	-0.056652	-0.321678	0.017537
-	372	-0.054552	-0.320153	0.013963
-	373	-0.052806	-0.315086	0.009108
-	374	-0.051457	-0.308063	0.003118
-	375	-0.050020	-0.300691	-0.003560
-	376	-0.048287	-0.294491	-0.010425
-	377	-0.046425	-0.290595	-0.017002
-	378	-0.044181	-0.289594	-0.022822
-	379	-0.041072	-0.291492	-0.027696
-	380	-0.037234	-0.295865	-0.031781
-	381	-0.033292	-0.302117	-0.035388
-	382	-0.028881	-0.309975	-0.038679
-	383	-0.023205	-0.319324	-0.041678
-	384	-0.016500	-0.329785	-0.044427
-	385	-0.009867	-0.340680	-0.046892
-	386	-0.003756	-0.351652	-0.048840
-	387	0.002238	-0.362955	-0.049998
-	388	0.008326	-0.374770	-0.050254
-	389	0.014471	-0.387016	-0.049695
-	390	0.020734	-0.399628	-0.048446
-	391	0.027271	-0.412409	-0.046604
-	392	0.034050	-0.425125	-0.044309
-	393	0.041116	-0.437940	-0.041784
-	394	0.048993	-0.451214	-0.039338
-	395	0.058096	-0.465121	-0.037276
-	396	0.068393	-0.479222	-0.035818
-	397	0.079637	-0.492786	-0.034927
-	398	0.091515	-0.505081	-0.034387
-	399	0.103838	-0.515543	-0.033895
-	400	0.116328	-0.523871	-0.033190
-	401	0.128618	-0.530283	-0.032273
-	402	0.140440	-0.535130	-0.031262
-	403	0.151734	-0.538519	-0.030278
-	404	0.162617	-0.540566	-0.029392
-	405	0.173236	-0.541570	-0.028560
-	406	0.183333	-0.541957	-0.027612
-	407	0.192463	-0.542033	-0.026322
-	408	0.200674	-0.542076	-0.024714
-	409	0.208355	-0.542259	-0.023007
-	410	0.215850	-0.542593	-0.021421
-	411	0.223283	-0.542889	-0.019991
-	412	0.230640	-0.543095	-0.018544
-	413	0.237931	-0.543139	-0.016976
-	414	0.245217	-0.542957	-0.015225
-	415	0.252635	-0.542584	-0.013192
-	416	0.260369	-0.542004	-0.010885
-	417	0.268562	-0.541127	-0.008310
-	418	0.277261	-0.539823	-0.005389
-	419	0.286338	-0.538019	-0.002184
-	420	0.295579	-0.535631	0.000964
-	421	0.304741	-0.532750	0.003792
-	422	0.313763	-0.529500	0.006312
-	423	0.322927	-0.526078	0.008666
-	424	0.332580	-0.522621	0.010924
-	425	0.342821	-0.519272	0.012970
-	426	0.353625	-0.516119	0.014663
-	427	0.364716	-0.512977	0.016010
-	428	0.375666	-0.509645	0.017156
-	429	0.386490	-0.506251	0.018148
-	430	0.397558	-0.502966	0.018948
-	431	0.408769	-0.499787	0.019546
-	432	0.419793	-0.496650	0.019967
-	433	0.430638	-0.493570	0.020346
-	434	0.441281	-0.490673	0.020686
-	435	0.451805	-0.488056	0.020881
-	436	0.462462	-0.485685	0.020885
-	437	0.473463	-0.483422	0.020740
-	438	0.485052	-0.481205	0.020671
-	439	0.497495	-0.479320	0.020832
-	440	0.510869	-0.478269	0.021059
-	441	0.525162	-0.478474	0.021070
-	442	0.540318	-0.479813	0.020957
-	443	0.556161	-0.481764	0.020960
-	444	0.572523	-0.483992	0.021178
-	445	0.589067	-0.486257	0.021554
-	446	0.605432	-0.488512	0.021939
-	447	0.621483	-0.490786	0.022145
-	448	0.637336	-0.493075	0.022046
-	449	0.652868	-0.495397	0.021648
-	450	0.667994	-0.497685	0.021119
-	451	0.682735	-0.499944	0.020644
-	452	0.697014	-0.502355	0.020281
-	453	0.710855	-0.505059	0.020062
-	454	0.724415	-0.508006	0.020008
-	455	0.737796	-0.511071	0.020084
-	456	0.751035	-0.514251	0.020252
-	457	0.764204	-0.517544	0.020497
-	458	0.777406	-0.520966	0.020777
-	459	0.790785	-0.524566	0.021072
-	460	0.804569	-0.528455	0.021393
-	461	0.819043	-0.532786	0.021731
-	462	0.834325	-0.537552	0.022112
-	463	0.850355	-0.542614	0.022586
-	464	0.866867	-0.547730	0.023124
-	465	0.883519	-0.552688	0.023588
-	466	0.900079	-0.557366	0.023882
-	467	0.916491	-0.561669	0.024026
-	468	0.932921	-0.565492	0.024205
-	469	0.949570	-0.568709	0.024544
-	470	0.966447	-0.571286	0.025000
-	471	0.983550	-0.573314	0.025461
-	472	1.000808	-0.574914	0.025872
-	473	1.018128	-0.576140	0.026228
-	474	1.035371	-0.576963	0.026484
-	475	1.052341	-0.577388	0.026588
-	476	1.068765	-0.577441	0.026482
-	477	1.084404	-0.577364	0.026025
-	478	1.099369	-0.577258	0.025163
-	479	1.113817	-0.576978	0.024106
-	480	1.127860	-0.576468	0.023073
-	481	1.141736	-0.575579	0.022162
-	482	1.155540	-0.574192	0.021281
-	483	1.169146	-0.572360	0.020111
-	484	1.182444	-0.570279	0.018335
-	485	1.195235	-0.568102	0.015912
-	486	1.207238	-0.565854	0.012947
-	487	1.218325	-0.563526	0.009451
-	488	1.228642	-0.561059	0.005284
-	489	1.238462	-0.558247	0.000453
-	490	1.247650	-0.554910	-0.004749
-	491	1.255300	-0.550866	-0.009892
-	492	1.260311	-0.545829	-0.014770
-	493	1.261635	-0.539662	-0.019684
-	494	1.258465	-0.532431	-0.025066
-	495	1.250649	-0.524224	-0.030905
-	496	1.238697	-0.514699	-0.036771
-	497	1.223145	-0.503480	-0.042245
-	498	1.204110	-0.490422	-0.047364
-	499	1.181237	-0.475573	-0.052489
-	500	1.154018	-0.458927	-0.057729
-	501	1.122416	-0.440470	-0.062855
-	502	1.086643	-0.420110	-0.067413
-	503	1.046973	-0.397730	-0.071068
-	504	1.003366	-0.373398	-0.073816
-	505	0.955669	-0.347436	-0.075937
-	506	0.903872	-0.320364	-0.077613
-	507	0.848154	-0.292792	-0.078753
-	508	0.788921	-0.265231	-0.079138
-	509	0.726712	-0.237940	-0.078560
-	510	0.662147	-0.211112	-0.076978
-	511	0.596078	-0.185005	-0.074364
-	512	0.529554	-0.159956	-0.070778
-	513	0.463665	-0.136273	-0.066263
-	514	0.399533	-0.114331	-0.060878
-	515	0.338645	-0.094614	-0.055157
-	516	0.282521	-0.077529	-0.049591
-	517	0.232188	-0.063288	-0.044429
-	518	0.188117	-0.051842	-0.039851
-	519	0.150244	-0.042774	-0.035650
-	520	0.118555	-0.035505	-0.031475
-	521	0.092674	-0.029667	-0.027425
-	522	0.071593	-0.025138	-0.023736
-	523	0.054251	-0.021698	-0.020461
-	524	0.039988	-0.018963	-0.017402
-	525	0.028131	-0.016683	-0.014386
-	526	0.018210	-0.014709	-0.011526
-	527	0.009857	-0.012978	-0.009094
-	528	0.003008	-0.011477	-0.007230
-	529	-0.002477	-0.010305	-0.005850
-	530	-0.006626	-0.009423	-0.004722
-	531	-0.009216	-0.008669	-0.003539
-	532	-0.012733	-0.001295	0.001627
-	533	-0.011998	-0.001186	0.001376
-	534	-0.010939	-0.001077	0.001015
-	535	-0.009561	-0.000968	0.000570
-	536	-0.007863	-0.000848	0.000098
-	537	-0.005898	-0.000725	-0.000360
-	538	-0.003710	-0.000598	-0.000763
-	539	-0.001399	-0.000487	-0.001109
-	540	0.000909	-0.000385	-0.001372
-	541	0.002991	-0.000296	-0.001539
-	542	0.004610	-0.000206	-0.001571
-	543	0.005474	-0.000116	-0.001449
-	544	0.005304	-0.000022	-0.001151
-	545
-	546
