# Supplementary material for: Design and preliminary verification of a novel powered ankle–foot prosthesis: From the perspective of lower-limb biomechanics compared with ESAR foot
Source: PLoS One. 2024 Jun 7;19(6):e0303397. doi: 10.1371/journal.pone.0303397 (PMC11161064; doi:10.1371/journal.pone.0303397)
Supplement: S2 File — (ZIP) [file pone.0303397.s004.zip › NW/1/left ankle pitch angle.txt]

LINK_MODEL_BASED::ORIGINAL::Left Foot Pitch Angles
File	Frame	X	Y	Z
Gait FB - IOR 2.c3d	1	-59.575146	-0.220674	-3.968333
-	2	-59.148460	-0.082641	-3.584101
-	3	-58.678749	0.064488	-3.183924
-	4	-58.163754	0.219990	-2.772528
-	5	-57.600864	0.383034	-2.355258
-	6	-56.987713	0.552968	-1.937757
-	7	-56.321384	0.729238	-1.525670
-	8	-55.599579	0.912208	-1.124517
-	9	-54.819721	1.101830	-0.739438
-	10	-53.979958	1.297952	-0.375074
-	11	-53.078621	1.500589	-0.035432
-	12	-52.115349	1.709368	0.276343
-	13	-51.089958	1.923460	0.558148
-	14	-50.003635	2.140968	0.809041
-	15	-48.858051	2.360219	1.029091
-	16	-47.655884	2.579084	1.219464
-	17	-46.400566	2.794837	1.382372
-	18	-45.096302	3.005145	1.520748
-	19	-43.747986	3.207989	1.638070
-	20	-42.361057	3.401079	1.738255
-	21	-40.941093	3.582181	1.825289
-	22	-39.494434	3.749264	1.903014
-	23	-38.027119	3.900348	1.974933
-	24	-36.545212	4.033241	2.044262
-	25	-35.054276	4.146173	2.113798
-	26	-33.559647	4.238122	2.185771
-	27	-32.065773	4.308439	2.261793
-	28	-30.576435	4.357195	2.342591
-	29	-29.094721	4.384967	2.427919
-	30	-27.622948	4.392824	2.516571
-	31	-26.162893	4.382123	2.606345
-	32	-24.715891	4.354508	2.693980
-	33	-23.283131	4.311603	2.775250
-	34	-21.865673	4.254723	2.845114
-	35	-20.464790	4.185027	2.897920
-	36	-19.081852	4.103363	2.928352
-	37	-17.717953	4.010447	2.931925
-	38	-16.374020	3.906486	2.905001
-	39	-15.050611	3.791114	2.844362
-	40	-13.748302	3.663496	2.747340
-	41	-12.467523	3.522232	2.612110
-	42	-11.208955	3.365686	2.438006
-	43	-9.973596	3.192326	2.225673
-	44	-8.762894	3.001378	1.977038
-	45	-7.578366	2.793010	1.695172
-	46	-6.421560	2.568250	1.384313
-	47	-5.293564	2.329209	1.049323
-	48	-4.194870	2.078870	0.695580
-	49	-3.125005	1.821127	0.328561
-	50	-2.082532	1.560557	-0.046464
-	51	-1.065029	1.302181	-0.424774
-	52	-0.069305	1.050802	-0.802075
-	53	0.908390	0.810698	-1.174755
-	54	1.871985	0.585171	-1.539746
-	55	2.825243	0.376357	-1.894618
-	56	3.771282	0.184974	-2.237295
-	57	4.712284	0.010282	-2.566193
-	58	5.649212	-0.149747	-2.879924
-	59	6.581690	-0.298175	-3.177474
-	60	7.507969	-0.438694	-3.457717
-	61	8.424989	-0.575177	-3.719426
-	62	9.328499	-0.711167	-3.961275
-	63	10.213190	-0.849308	-4.181770
-	64	11.072721	-0.991039	-4.379329
-	65	11.899693	-1.136297	-4.552523
-	66	12.685905	-1.283359	-4.700149
-	67	13.422627	-1.428847	-4.821292
-	68	14.100821	-1.568363	-4.915309
-	69	14.711383	-1.697312	-4.981806
-	70	15.245275	-1.811362	-5.020551
-	71	15.693827	-1.906505	-5.031569
-	72	16.048832	-1.979397	-5.015287
-	73	16.302717	-2.027387	-4.972514
-	74	16.448708	-2.048680	-4.904325
-	75	16.481157	-2.042830	-4.812234
-	76	16.395870	-2.010902	-4.697986
-	77	16.190775	-1.955820	-4.563722
-	78	15.866389	-1.882400	-4.411949
-	79	15.426596	-1.797187	-4.245801
-	80	14.879083	-1.707759	-4.069180
-	81	14.235480	-1.621972	-3.887083
-	82	13.510632	-1.546688	-3.705546
-	83	12.721785	-1.486949	-3.531391
-	84	11.887400	-1.445696	-3.371551
-	85	11.026189	-1.423876	-3.232284
-	86	10.156115	-1.420601	-3.118599
-	87	9.293823	-1.433523	-3.033786
-	88	8.454151	-1.459394	-2.979199
-	89	7.649936	-1.494653	-2.954121
-	90	6.891837	-1.536075	-2.956033
-	91	6.188174	-1.581177	-2.980910
-	92	5.544789	-1.628259	-3.023943
-	93	4.965020	-1.676258	-3.080167
-	94	4.449704	-1.724375	-3.145200
-	95	3.997350	-1.771757	-3.215661
-	96	3.604607	-1.817179	-3.289320
-	97	3.266905	-1.859015	-3.365006
-	98	2.979105	-1.895432	-3.442183
-	99	2.735965	-1.924676	-3.520643
-	100	2.532499	-1.945433	-3.600171
-	101	2.364139	-1.957202	-3.680422
-	102	2.226817	-1.960543	-3.760803
-	103	2.116872	-1.956969	-3.840685
-	104	2.030944	-1.948449	-3.919413
-	105	1.965840	-1.936977	-3.996569
-	106	1.918560	-1.924356	-4.071736
-	107	1.886265	-1.912125	-4.144606
-	108	1.866336	-1.901459	-4.214825
-	109	1.856340	-1.893096	-4.281978
-	110	1.854047	-1.887261	-4.345698
-	111	1.857443	-1.883803	-4.405437
-	112	1.864793	-1.882350	-4.460731
-	113	1.874628	-1.882470	-4.511091
-	114	1.885734	-1.883616	-4.555997
-	115	1.897130	-1.885096	-4.595041
-	116	1.908013	-1.886037	-4.627789
-	117	1.917614	-1.885365	-4.653987
-	118	1.925095	-1.881700	-4.673655
-	119	1.929513	-1.873309	-4.687043
-	120	1.929946	-1.858184	-4.694697
-	121	1.925594	-1.834383	-4.697238
-	122	1.915901	-1.800417	-4.695249
-	123	1.900602	-1.755585	-4.689222
-	124	1.879744	-1.700053	-4.679519
-	125	1.853659	-1.634835	-4.666343
-	126	1.822849	-1.561327	-4.649860
-	127	1.787850	-1.480731	-4.630432
-	128	1.749110	-1.393670	-4.608392
-	129	1.706982	-1.300267	-4.584221
-	130	1.661695	-1.200293	-4.558543
-	131	1.613354	-1.093396	-4.532000
-	132	1.562055	-0.979398	-4.505189
-	133	1.508030	-0.858579	-4.478545
-	134	1.451712	-0.731798	-4.452408
-	135	1.393714	-0.600474	-4.426867
-	136	1.334795	-0.466556	-4.401876
-	137	1.275818	-0.332412	-4.377297
-	138	1.217598	-0.200392	-4.352929
-	139	1.160767	-0.072113	-4.328719
-	140	1.105716	0.051602	-4.304686
-	141	1.052691	0.170281	-4.280904
-	142	1.001883	0.283433	-4.257382
-	143	0.953442	0.390508	-4.234047
-	144	0.907423	0.490938	-4.210849
-	145	0.863779	0.584195	-4.187673
-	146	0.822379	0.669788	-4.164431
-	147	0.783053	0.747319	-4.141057
-	148	0.745516	0.816751	-4.117541
-	149	0.709337	0.878890	-4.094165
-	150	0.674012	0.935276	-4.071291
-	151	0.639128	0.987680	-4.049337
-	152	0.604419	1.037620	-4.028643
-	153	0.569756	1.086273	-4.009492
-	154	0.535061	1.134445	-3.992049
-	155	0.500320	1.182667	-3.976484
-	156	0.465520	1.231162	-3.962813
-	157	0.430718	1.279889	-3.951048
-	158	0.396018	1.328496	-3.941066
-	159	0.361602	1.376450	-3.932680
-	160	0.327657	1.423178	-3.925685
-	161	0.294372	1.468247	-3.919874
-	162	0.261850	1.511365	-3.915058
-	163	0.230153	1.552375	-3.911146
-	164	0.199255	1.591208	-3.908079
-	165	0.169068	1.627951	-3.905826
-	166	0.139402	1.662950	-3.904540
-	167	0.110032	1.696636	-3.904300
-	168	0.080751	1.729323	-3.905062
-	169	0.051460	1.761048	-3.906617
-	170	0.022123	1.791628	-3.908750
-	171	-0.007161	1.820722	-3.911201
-	172	-0.036264	1.847929	-3.913653
-	173	-0.065033	1.872898	-3.915859
-	174	-0.093372	1.895408	-3.917615
-	175	-0.121223	1.915312	-3.918708
-	176	-0.148603	1.932564	-3.918983
-	177	-0.175597	1.947156	-3.918333
-	178	-0.202376	1.959135	-3.916692
-	179	-0.229168	1.968547	-3.914022
-	180	-0.256253	1.975459	-3.910255
-	181	-0.283941	1.979971	-3.905447
-	182	-0.312545	1.982175	-3.899582
-	183	-0.342396	1.982093	-3.892636
-	184	-0.373813	1.979747	-3.884701
-	185	-0.407112	1.975102	-3.875769
-	186	-0.442564	1.968232	-3.865907
-	187	-0.480386	1.959326	-3.855225
-	188	-0.520746	1.948653	-3.843885
-	189	-0.563782	1.936443	-3.832067
-	190	-0.609545	1.922848	-3.819938
-	191	-0.658018	1.907939	-3.807751
-	192	-0.709034	1.891665	-3.795650
-	193	-0.762353	1.873866	-3.783743
-	194	-0.817718	1.854284	-3.772057
-	195	-0.874966	1.832591	-3.760609
-	196	-0.934053	1.808464	-3.749495
-	197	-0.995125	1.781549	-3.738706
-	198	-1.058460	1.751555	-3.728273
-	199	-1.124478	1.718271	-3.718318
-	200	-1.193706	1.681582	-3.708906
-	201	-1.266832	1.641538	-3.700172
-	202	-1.344670	1.598355	-3.692349
-	203	-1.428154	1.552346	-3.685688
-	204	-1.518268	1.503905	-3.680464
-	205	-1.616003	1.453437	-3.676883
-	206	-1.722353	1.401383	-3.675199
-	207	-1.838314	1.348123	-3.675539
-	208	-1.964949	1.293987	-3.677895
-	209	-2.103441	1.239339	-3.682205
-	210	-2.255088	1.184584	-3.688357
-	211	-2.421268	1.130104	-3.696123
-	212	-2.603367	1.076252	-3.705303
-	213	-2.802838	1.023285	-3.715702
-	214	-3.021126	0.971256	-3.727139
-	215	-3.259714	0.920078	-3.739484
-	216	-3.520067	0.869530	-3.752660
-	217	-3.803684	0.819367	-3.766726
-	218	-4.112057	0.769262	-3.781840
-	219	-4.446730	0.718857	-3.798242
-	220	-4.809250	0.667830	-3.816355
-	221	-5.201235	0.615860	-3.836573
-	222	-5.624296	0.562744	-3.859364
-	223	-6.080168	0.508376	-3.885199
-	224	-6.570621	0.452755	-3.914550
-	225	-7.097578	0.396071	-3.947910
-	226	-7.663073	0.338612	-3.985728
-	227	-8.269371	0.280940	-4.028534
-	228	-8.918830	0.223764	-4.076855
-	229	-9.614005	0.167970	-4.131232
-	230	-10.357553	0.114606	-4.192281
-	231	-11.152390	0.064814	-4.260685
-	232	-12.001401	0.019673	-4.337106
-	233	-12.907434	-0.019742	-4.422266
-	234	-13.873090	-0.052543	-4.516898
-	235	-14.900673	-0.078017	-4.621731
-	236	-15.991740	-0.095574	-4.737210
-	237	-17.147022	-0.104698	-4.862933
-	238	-18.366215	-0.104501	-4.997605
-	239	-19.648687	-0.094092	-5.139421
-	240	-20.993830	-0.072899	-5.286865
-	241	-22.401339	-0.040699	-5.439127
-	242	-23.870928	0.001906	-5.595619
-	243	-25.401939	0.053778	-5.755655
-	244	-26.992840	0.113615	-5.918438
-	245	-28.640982	0.179897	-6.083038
-	246	-30.342302	0.250818	-6.248303
-	247	-32.091267	0.324800	-6.412910
-	248	-33.880745	0.400098	-6.574954
-	249	-35.702061	0.475558	-6.732040
-	250	-37.544998	0.550099	-6.881064
-	251	-39.397705	0.622579	-7.018173
-	252	-41.247021	0.692028	-7.138847
-	253	-43.078556	0.757460	-7.237928
-	254	-44.877033	0.817922	-7.309825
-	255	-46.626625	0.871853	-7.348550
-	256	-48.311203	0.917620	-7.348065
-	257	-49.914894	0.952958	-7.302385
-	258	-51.422302	0.975755	-7.205956
-	259	-52.818981	0.984438	-7.053952
-	260	-54.091663	0.978511	-6.842570
-	261	-55.228680	0.958668	-6.569231
-	262	-56.220043	0.927505	-6.232841
-	263	-57.058037	0.889268	-5.833848
-	264	-57.737598	0.849990	-5.374361
-	265	-58.256657	0.817090	-4.858183
-	266	-58.616596	0.799031	-4.290805
-	267	-58.822060	0.803554	-3.679207
-	268	-58.880733	0.837558	-3.031733
-	269	-58.802601	0.905900	-2.357750
-	270	-58.599144	1.011738	-1.667447
-	271	-58.282475	1.156363	-0.971486
-	272	-57.864510	1.339016	-0.280645
-	273	-57.356220	1.556875	0.394568
-	274	-56.767090	1.806325	1.044059
-	275	-56.105083	2.082501	1.658572
-	276	-55.376472	2.380510	2.229784
-	277	-54.586395	2.695475	2.750548
-	278	-53.738834	3.021971	3.215246
-	279	-52.836964	3.354473	3.619877
-	280	-51.883244	3.686695	3.962315
-	281	-50.879742	4.012513	4.242151
-	282	-49.828354	4.325551	4.460780
-	283	-48.730946	4.620019	4.621189
-	284	-47.589581	4.890884	4.727892
-	285	-46.406612	5.134174	4.786688
-	286	-45.184750	5.347568	4.804328
-	287	-43.926991	5.529898	4.788287
-	288	-42.636711	5.681801	4.746268
-	289	-41.317425	5.804564	4.685922
-	290	-39.972965	5.900409	4.614416
-	291	-38.607086	5.971882	4.538266
-	292	-37.223606	6.021954	4.463113
-	293	-35.826199	6.053723	4.393570
-	294	-34.418236	6.070419	4.332964
-	295	-33.002914	6.074850	4.283348
-	296	-31.583151	6.069336	4.245465
-	297	-30.161737	6.055792	4.218781
-	298	-28.741085	6.035232	4.201728
-	299	-27.323320	6.008170	4.191765
-	300	-25.910246	5.974380	4.185702
-	301	-24.503496	5.933636	4.179804
-	302	-23.104469	5.885538	4.170103
-	303	-21.714371	5.829388	4.152519
-	304	-20.334105	5.763906	4.123075
-	305	-18.964256	5.687266	4.078112
-	306	-17.605177	5.597550	4.014481
-	307	-16.256935	5.492885	3.929772
-	308	-14.919391	5.371822	3.822356
-	309	-13.592183	5.233283	3.691572
-	310	-12.274937	5.077065	3.537606
-	311	-10.967291	4.903831	3.361549
-	312	-9.669185	4.715170	3.165291
-	313	-8.380853	4.513484	2.951472
-	314	-7.103005	4.301784	2.723439
-	315	-5.836903	4.083793	2.484974
-	316	-4.584312	3.863673	2.240163
-	317	-3.347450	3.645908	1.993123
-	318	-2.128651	3.434839	1.748065
-	319	-0.930187	3.234410	1.509135
-	320	0.245872	3.047561	1.280463
-	321	1.397732	2.876004	1.065950
-	322	2.523939	2.720179	0.869203
-	323	3.623520	2.579417	0.693346
-	324	4.695960	2.451963	0.540955
-	325	5.741089	2.334881	0.414033
-	326	6.758979	2.224257	0.313953
-	327	7.749862	2.115587	0.241530
-	328	8.714126	2.004149	0.197038
-	329	9.652230	1.885502	0.180380
-	330	10.564650	1.755637	0.191045
-	331	11.451662	1.611303	0.228172
-	332	12.313200	1.450086	0.290461
-	333	13.148709	1.270681	0.376225
-	334	13.957047	1.072959	0.483358
-	335	14.736449	0.858044	0.609281
-	336	15.484426	0.628410	0.751015
-	337	16.197775	0.387642	0.905092
-	338	16.872572	0.140409	1.067742
-	339	17.504309	-0.108031	1.234906
-	340	18.088009	-0.351984	1.402496
-	341	18.618435	-0.585769	1.566502
-	342	19.090155	-0.803899	1.723228
-	343	19.497612	-1.001085	1.869337
-	344	19.835297	-1.172370	2.001911
-	345	20.097830	-1.313185	2.118584
-	346	20.280182	-1.419838	2.217563
-	347	20.377626	-1.489813	2.297785
-	348	20.386007	-1.522125	2.358807
-	349	20.301830	-1.517032	2.400746
-	350	20.122496	-1.475980	2.424054
-	351	19.846458	-1.401492	2.429323
-	352	19.473398	-1.296901	2.417202
-	353	19.004456	-1.166542	2.388224
-	354	18.442348	-1.015549	2.342767
-	355	17.791883	-0.849847	2.280983
-	356	17.060154	-0.675888	2.202855
-	357	16.256466	-0.500542	2.108238
-	358	15.391811	-0.330435	1.997006
-	359	14.478312	-0.171381	1.869124
-	360	13.528743	-0.027765	1.724932
-	361	12.556031	0.097784	1.565388
-	362	11.573115	0.204470	1.392131
-	363	10.592756	0.293256	1.207468
-	364	9.627466	0.366367	1.014223
-	365	8.689120	0.426726	0.815692
-	366	7.788553	0.477507	0.615415
-	367	6.935009	0.521876	0.416966
-	368	6.135710	0.562937	0.223581
-	369	5.395609	0.603610	0.037891
-	370	4.717397	0.646481	-0.138133
-	371	4.101749	0.693632	-0.303271
-	372	3.547585	0.746864	-0.456832
-	373	3.052482	0.807538	-0.598548
-	374	2.613117	0.876434	-0.728203
-	375	2.225665	0.953621	-0.845532
-	376	1.886118	1.038561	-0.950106
-	377	1.590556	1.130238	-1.041419
-	378	1.335338	1.227277	-1.119036
-	379	1.117190	1.328060	-1.182704
-	380	0.933153	1.430914	-1.232555
-	381	0.780478	1.534302	-1.269151
-	382	0.656480	1.636961	-1.293530
-	383	0.558403	1.737892	-1.306996
-	384	0.483377	1.836336	-1.311005
-	385	0.428481	1.931745	-1.306887
-	386	0.390800	2.023794	-1.295853
-	387	0.367489	2.112395	-1.278925
-	388	0.355838	2.197528	-1.257003
-	389	0.353338	2.279125	-1.230942
-	390	0.357715	2.356933	-1.201464
-	391	0.366947	2.430550	-1.169294
-	392	0.379233	2.499503	-1.135094
-	393	0.392999	2.563379	-1.099522
-	394	0.406935	2.621825	-1.063217
-	395	0.420014	2.674556	-1.026767
-	396	0.431505	2.721336	-0.990713
-	397	0.440967	2.761983	-0.955478
-	398	0.448205	2.796399	-0.921442
-	399	0.453246	2.824627	-0.888773
-	400	0.456268	2.846907	-0.857561
-	401	0.457615	2.863720	-0.827704
-	402	0.457668	2.875733	-0.799047
-	403	0.456812	2.883739	-0.771402
-	404	0.455395	2.888638	-0.744623
-	405	0.453701	2.891400	-0.718590
-	406	0.451895	2.892955	-0.693219
-	407	0.449992	2.894181	-0.668510
-	408	0.447868	2.895843	-0.644516
-	409	0.445303	2.898593	-0.621329
-	410	0.442079	2.902910	-0.598963
-	411	0.438096	2.909169	-0.577371
-	412	0.433440	2.917625	-0.556318
-	413	0.428312	2.928450	-0.535535
-	414	0.422898	2.941696	-0.514820
-	415	0.417344	2.957343	-0.494034
-	416	0.411721	2.975295	-0.473204
-	417	0.405998	2.995275	-0.452384
-	418	0.400041	3.016802	-0.431751
-	419	0.393624	3.039185	-0.411512
-	420	0.386456	3.061668	-0.391975
-	421	0.378227	3.083479	-0.373416
-	422	0.368627	3.103902	-0.356145
-	423	0.357349	3.122267	-0.340409
-	424	0.344089	3.137952	-0.326378
-	425	0.328519	3.150459	-0.314201
-	426	0.310289	3.159486	-0.303941
-	427	0.289060	3.164886	-0.295625
-	428	0.264624	3.166538	-0.289126
-	429	0.236959	3.164333	-0.284231
-	430	0.206222	3.158440	-0.280605
-	431	0.172689	3.149371	-0.277939
-	432	0.136660	3.138073	-0.276003
-	433	0.098277	3.126097	-0.274704
-	434	0.057554	3.115366	-0.274085
-	435	0.014502	3.107463	-0.274129
-	436	-0.030762	3.103312	-0.274805
-	437	-0.078045	3.103038	-0.275883
-	438	-0.127030	3.106066	-0.277107
-	439	-0.177277	3.111247	-0.278127
-	440	-0.228261	3.117182	-0.278620
-	441	-0.279502	3.122472	-0.278336
-	442	-0.330582	3.125855	-0.277070
-	443	-0.381197	3.126212	-0.274762
-	444	-0.431093	3.122698	-0.271387
-	445	-0.480155	3.114842	-0.267072
-	446	-0.528388	3.102518	-0.261972
-	447	-0.575903	3.085874	-0.256319
-	448	-0.622872	3.065263	-0.250289
-	449	-0.669515	3.041188	-0.244066
-	450	-0.716021	3.014177	-0.237763
-	451	-0.762541	2.984632	-0.231387
-	452	-0.809125	2.952858	-0.224860
-	453	-0.855749	2.919074	-0.218003
-	454	-0.902322	2.883507	-0.210636
-	455	-0.948734	2.846357	-0.202497
-	456	-0.994912	2.807863	-0.193392
-	457	-1.040877	2.768254	-0.183128
-	458	-1.086780	2.727792	-0.171580
-	459	-1.132889	2.686729	-0.158685
-	460	-1.179556	2.645296	-0.144474
-	461	-1.227169	2.603645	-0.129015
-	462	-1.276071	2.561801	-0.112367
-	463	-1.326530	2.519740	-0.094602
-	464	-1.378742	2.477343	-0.075729
-	465	-1.432854	2.434495	-0.055831
-	466	-1.488983	2.391042	-0.034939
-	467	-1.547240	2.346907	-0.013131
-	468	-1.607746	2.302011	0.009535
-	469	-1.670649	2.256339	0.032983
-	470	-1.736123	2.209823	0.057159
-	471	-1.804366	2.162308	0.082021
-	472	-1.875654	2.113484	0.107502
-	473	-1.950383	2.062914	0.133598
-	474	-2.029077	2.010082	0.160213
-	475	-2.112380	1.954480	0.187303
-	476	-2.201008	1.895773	0.214776
-	477	-2.295715	1.834007	0.242568
-	478	-2.397314	1.769569	0.270596
-	479	-2.506754	1.702987	0.298717
-	480	-2.625154	1.634606	0.326822
-	481	-2.753779	1.564691	0.354728
-	482	-2.894032	1.493363	0.382256
-	483	-3.047467	1.420730	0.409206
-	484	-3.215809	1.346833	0.435466
-	485	-3.400840	1.271809	0.460882
-	486	-3.604352	1.195778	0.485338
-	487	-3.828106	1.118995	0.508613
-	488	-4.073842	1.041696	0.530462
-	489	-4.343307	0.964146	0.550481
-	490	-4.638321	0.886602	0.568167
-	491	-4.960754	0.809422	0.582797
-	492	-5.312442	0.733002	0.593563
-	493	-5.695235	0.657898	0.599547
-	494	-6.110958	0.584800	0.599756
-	495	-6.561486	0.514590	0.593094
-	496	-7.048572	0.448145	0.578505
-	497	-7.573993	0.386324	0.554919
-	498	-8.139664	0.329940	0.521310
-	499	-8.747894	0.279464	0.477002
-	500	-9.401323	0.235135	0.421581
-	501	-10.102915	0.196607	0.355204
-	502	-10.855658	0.163133	0.278367
-	503	-11.662513	0.133417	0.192096
-	504	-12.526356	0.106114	0.097652
-	505	-13.450175	0.080428	-0.003728
-	506	-14.436742	0.056246	-0.110877
-	507	-15.488580	0.034123	-0.222779
-	508	-16.607599	0.014916	-0.338551
-	509	-17.795212	-0.000445	-0.457572
-	510	-19.051929	-0.011356	-0.579343
-	511	-20.377501	-0.017591	-0.703548
-	512	-21.770485	-0.019349	-0.829947
-	513	-23.228487	-0.017059	-0.958365
-	514	-24.747761	-0.011500	-1.088522
-	515	-26.323334	-0.003657	-1.220051
-	516	-27.949270	0.005419	-1.352402
-	517	-29.618372	0.014119	-1.484642
-	518	-31.322687	0.020694	-1.615433
-	519	-33.053131	0.023195	-1.742916
-	520	-34.799984	0.019671	-1.864723
-	521	-36.552486	0.007687	-1.977840
-	522	-38.299397	-0.015123	-2.078684
-	523	-40.028694	-0.051044	-2.163156
-	524	-41.728168	-0.101977	-2.226829
-	525	-43.384998	-0.170062	-2.264921
-	526	-44.986183	-0.257404	-2.272502
-	527	-46.518387	-0.365560	-2.244684
-	528	-47.968231	-0.495988	-2.176593
-	529	-49.322094	-0.648619	-2.063760
-	530	-50.567104	-0.822107	-1.902355
-	531	-51.691395	-1.012558	-1.689782
-	532	-52.685337	-1.214721	-1.424947
-	533	-53.541992	-1.422037	-1.108683
-	534	-54.258419	-1.626207	-0.744098
-	535	-54.835461	-1.817630	-0.336655
-	536	-55.278397	-1.986027	0.105954
-	537	-55.596008	-2.122585	0.574283
-	538	-55.800636	-2.221317	1.057563
-	539	-55.906883	-2.280570	1.544337
-	540	-55.931400	-2.302696	2.022982
-	541	-55.891308	-2.293208	2.482527
-	542	-55.803631	-2.258755	2.913510
-	543	-55.683338	-2.206370	3.309161
-	544	-55.542850	-2.142404	3.666396
-	545	-55.390667	-2.071313	3.986841
-	546	-55.230606	-1.995362	4.278063
