# Supplementary material for: Design and preliminary verification of a novel powered ankle–foot prosthesis: From the perspective of lower-limb biomechanics compared with ESAR foot
Source: PLoS One. 2024 Jun 7;19(6):e0303397. doi: 10.1371/journal.pone.0303397 (PMC11161064; doi:10.1371/journal.pone.0303397)
Supplement: S2 File — (ZIP) [file pone.0303397.s004.zip › NW/1/left ground reaction force.TXT]

	Fx		Fy		Fz
0.000	-0.14	0.000	-0.09	0.000	0.00
0.001	-0.32	0.001	0.00	0.001	0.00
0.001	-0.09	0.001	0.05	0.001	-0.36
0.002	-0.14	0.002	0.05	0.002	-0.72
0.002	-0.41	0.002	0.00	0.002	-0.36
0.003	0.00	0.003	0.09	0.003	0.00
0.003	-0.37	0.003	0.28	0.003	-0.72
0.004	-0.23	0.004	0.05	0.004	0.00
0.004	-0.14	0.004	-0.05	0.004	0.54
0.005	-0.28	0.005	0.09	0.005	-0.54
0.005	-0.41	0.005	-0.18	0.005	-0.36
0.005	-0.41	0.005	-0.14	0.005	0.90
0.006	-0.46	0.006	-0.05	0.006	0.18
0.007	-0.23	0.007	0.14	0.007	-0.18
0.007	-0.18	0.007	0.05	0.007	-0.18
0.007	-0.23	0.007	-0.05	0.007	-0.72
0.008	-0.37	0.008	-0.05	0.008	0.00
0.009	-0.18	0.009	0.05	0.009	-0.18
0.009	-0.37	0.009	0.23	0.009	-0.54
0.009	-0.41	0.009	0.18	0.009	-0.36
0.010	-0.28	0.010	0.00	0.010	0.00
0.011	-0.32	0.011	-0.09	0.011	0.18
0.011	-0.14	0.011	-0.05	0.011	0.00
0.012	-0.18	0.012	-0.32	0.012	0.72
0.012	-0.28	0.012	0.18	0.012	-0.18
0.013	-0.14	0.013	0.23	0.013	0.00
0.013	-0.23	0.013	0.14	0.013	0.00
0.014	-0.28	0.014	-0.05	0.014	-0.72
0.014	-0.18	0.014	-0.09	0.014	-0.18
0.015	-0.28	0.015	-0.05	0.015	-0.36
0.015	-0.18	0.015	-0.05	0.015	-0.54
0.016	-0.41	0.016	0.05	0.016	-0.90
0.016	-0.18	0.016	0.18	0.016	-0.18
0.017	-0.14	0.017	0.05	0.017	-0.72
0.017	-0.32	0.017	-0.18	0.017	-1.08
0.018	-0.28	0.018	0.18	0.018	-0.36
0.018	-0.41	0.018	0.23	0.018	0.18
0.018	-0.18	0.018	-0.05	0.018	0.54
0.019	-0.28	0.019	0.05	0.019	-1.26
0.020	-0.28	0.020	-0.05	0.020	0.18
0.020	-0.46	0.020	0.09	0.020	-0.54
0.021	-0.23	0.021	0.00	0.021	-0.18
0.021	-0.28	0.021	0.05	0.021	-0.54
0.022	-0.09	0.022	0.09	0.022	0.36
0.022	-0.46	0.022	0.14	0.022	0.00
0.022	-0.09	0.022	-0.14	0.022	0.36
0.023	-0.41	0.023	0.18	0.023	-0.18
0.024	-0.28	0.024	0.00	0.024	-0.72
0.024	-0.37	0.024	-0.05	0.024	-0.54
0.025	-0.18	0.025	-0.09	0.025	-0.18
0.025	-0.41	0.025	0.14	0.025	-0.90
0.026	-0.32	0.026	-0.09	0.026	-0.72
0.026	-0.23	0.026	-0.23	0.026	-0.36
0.026	-0.18	0.026	0.09	0.026	0.00
0.027	-0.37	0.027	0.23	0.027	-0.72
0.028	-0.09	0.028	0.09	0.028	-0.36
0.028	-0.32	0.028	0.23	0.028	-0.54
0.029	-0.05	0.029	-0.18	0.029	-0.54
0.029	-0.32	0.029	0.09	0.029	-0.18
0.030	-0.18	0.030	-0.37	0.030	-0.90
0.030	-0.18	0.030	0.09	0.030	-0.36
0.030	-0.23	0.030	-0.18	0.030	0.00
0.031	-0.41	0.031	0.05	0.031	-0.18
0.032	-0.14	0.032	-0.05	0.032	-0.36
0.032	-0.41	0.032	-0.14	0.032	-0.18
0.033	-0.18	0.033	0.09	0.033	-0.90
0.033	-0.18	0.033	0.05	0.033	0.36
0.034	-0.23	0.034	0.05	0.034	-0.90
0.034	-0.14	0.034	0.05	0.034	-0.36
0.035	-0.41	0.035	0.32	0.035	-0.18
0.035	-0.41	0.035	0.28	0.035	-1.26
0.036	-0.14	0.036	-0.09	0.036	-0.72
0.036	-0.09	0.036	-0.09	0.036	-0.18
0.036	-0.14	0.036	0.05	0.036	-0.54
0.037	-0.51	0.037	0.09	0.037	0.72
0.037	-0.14	0.037	0.05	0.037	-1.44
0.038	-0.28	0.038	0.09	0.038	-0.90
0.039	0.05	0.039	0.14	0.039	0.36
0.039	-0.23	0.039	0.32	0.039	0.18
0.040	-0.18	0.040	0.09	0.040	0.18
0.040	-0.14	0.040	0.18	0.040	0.72
0.041	-0.14	0.041	0.09	0.041	-0.18
0.041	-0.32	0.041	0.00	0.041	0.00
0.042	-0.51	0.042	0.09	0.042	-0.18
0.042	-0.23	0.042	0.14	0.042	0.54
0.043	-0.28	0.043	0.14	0.043	0.18
0.043	-0.28	0.043	0.00	0.043	-0.54
0.044	-0.37	0.044	0.14	0.044	-0.18
0.044	-0.14	0.044	-0.18	0.044	-0.36
0.044	-0.14	0.044	-0.09	0.044	-0.54
0.045	-0.18	0.045	0.00	0.045	0.00
0.045	-0.32	0.045	-0.09	0.045	0.36
0.046	-0.37	0.046	0.05	0.046	-0.18
0.047	-0.23	0.047	0.05	0.047	-0.54
0.047	-0.32	0.047	0.14	0.047	-0.36
0.048	-0.18	0.048	0.23	0.048	-0.36
0.048	-0.51	0.048	0.18	0.048	0.18
0.049	-0.18	0.049	0.05	0.049	-0.18
0.049	-0.28	0.049	-0.05	0.049	-0.36
0.050	-0.14	0.050	0.23	0.050	-0.18
0.050	-0.51	0.050	-0.14	0.050	-0.72
0.051	-0.28	0.051	-0.05	0.051	-0.90
0.051	-0.18	0.051	0.00	0.051	-0.54
0.052	-0.14	0.052	0.00	0.052	-0.72
0.052	-0.28	0.052	0.14	0.052	0.72
0.052	-0.23	0.052	0.18	0.052	0.18
0.053	-0.18	0.053	-0.05	0.053	0.36
0.053	-0.37	0.053	0.28	0.053	0.36
0.054	-0.05	0.054	-0.09	0.054	-0.90
0.055	-0.18	0.055	0.18	0.055	0.90
0.055	-0.32	0.055	0.18	0.055	0.00
0.056	-0.32	0.056	-0.05	0.056	0.72
0.056	-0.28	0.056	-0.23	0.056	-0.90
0.057	-0.28	0.057	-0.28	0.057	-1.26
0.057	-0.28	0.057	0.14	0.057	-0.36
0.058	-0.14	0.058	-0.09	0.058	0.00
0.058	-0.09	0.058	0.09	0.058	-0.72
0.059	-0.41	0.059	0.09	0.059	-0.54
0.059	-0.37	0.059	0.05	0.059	0.72
0.060	-0.28	0.060	0.05	0.060	-0.18
0.060	-0.37	0.060	0.32	0.060	-0.36
0.060	-0.09	0.060	0.05	0.060	-0.36
0.061	-0.23	0.061	0.23	0.061	0.54
0.061	-0.09	0.061	-0.09	0.061	-1.08
0.062	-0.18	0.062	0.18	0.062	0.36
0.063	-0.51	0.063	0.32	0.063	-0.54
0.063	-0.14	0.063	-0.14	0.063	0.18
0.064	-0.09	0.064	-0.14	0.064	0.00
0.064	-0.32	0.064	0.09	0.064	0.36
0.065	-0.28	0.065	0.18	0.065	-1.26
0.065	-0.28	0.065	-0.09	0.065	-0.18
0.066	-0.28	0.066	0.00	0.066	-0.54
0.066	-0.23	0.066	0.23	0.066	-0.36
0.067	-0.09	0.067	0.09	0.067	-0.72
0.067	-0.41	0.067	0.28	0.067	-0.36
0.068	0.00	0.068	0.09	0.068	0.18
0.068	-0.14	0.068	0.14	0.068	0.18
0.069	-0.14	0.069	-0.14	0.069	-0.90
0.069	-0.32	0.069	0.09	0.069	-1.08
0.070	-0.23	0.070	0.09	0.070	0.72
0.070	-0.41	0.070	-0.18	0.070	-0.18
0.071	-0.28	0.071	-0.05	0.071	0.36
0.071	-0.37	0.071	0.14	0.071	-0.72
0.072	-0.37	0.072	0.09	0.072	0.36
0.072	-0.41	0.072	-0.14	0.072	0.36
0.072	-0.23	0.072	0.14	0.072	-1.08
0.073	-0.09	0.073	0.23	0.073	-0.72
0.073	-0.23	0.073	0.32	0.073	0.36
0.074	-0.09	0.074	-0.05	0.074	1.08
0.074	-0.51	0.074	0.00	0.074	-0.36
0.075	-0.28	0.075	0.32	0.075	0.54
0.075	-0.41	0.075	-0.05	0.075	0.72
0.076	-0.23	0.076	0.09	0.076	0.54
0.076	-0.09	0.076	0.09	0.076	-0.18
0.077	-0.23	0.077	0.14	0.077	0.54
0.077	-0.32	0.077	0.14	0.077	0.00
0.078	-0.37	0.078	0.14	0.078	-0.54
0.079	-0.23	0.079	0.09	0.079	0.36
0.079	-0.51	0.079	0.14	0.079	-0.36
0.080	-0.18	0.080	-0.28	0.080	0.54
0.080	-0.46	0.080	0.18	0.080	0.18
0.081	0.05	0.081	-0.18	0.081	0.90
0.081	-0.46	0.081	-0.05	0.081	0.18
0.082	-0.28	0.082	-0.18	0.082	-0.90
0.082	-0.23	0.082	0.09	0.082	-0.54
0.083	-0.14	0.083	-0.05	0.083	-0.72
0.083	-0.46	0.083	0.05	0.083	-0.36
0.084	0.00	0.084	-0.14	0.084	-1.44
0.084	-0.14	0.084	0.23	0.084	-1.08
0.085	-0.23	0.085	0.09	0.085	0.18
0.085	-0.32	0.085	-0.09	0.085	0.00
0.086	-0.18	0.086	-0.09	0.086	0.54
0.086	-0.37	0.086	-0.05	0.086	0.00
0.087	-0.05	0.087	-0.09	0.087	0.00
0.087	-0.51	0.087	0.14	0.087	-0.54
0.088	-0.28	0.088	0.09	0.088	0.00
0.088	-0.05	0.088	-0.05	0.088	-0.90
0.088	-0.09	0.088	0.09	0.088	-0.72
0.089	-0.28	0.089	0.00	0.089	-0.54
0.089	-0.14	0.089	0.05	0.089	-1.62
0.090	-0.05	0.090	0.05	0.090	-0.18
0.090	-0.05	0.090	-0.09	0.090	-0.36
0.091	-0.41	0.091	0.00	0.091	0.00
0.091	-0.18	0.091	0.00	0.091	0.72
0.092	-0.23	0.092	0.09	0.092	0.18
0.092	-0.37	0.092	0.00	0.092	-0.72
0.093	-0.23	0.093	0.09	0.093	0.36
0.094	-0.32	0.094	0.18	0.094	-0.72
0.094	-0.14	0.094	-0.23	0.094	0.00
0.095	-0.18	0.095	0.05	0.095	0.54
0.095	-0.28	0.095	0.14	0.095	0.00
0.096	-0.09	0.096	-0.05	0.096	-0.18
0.096	-0.32	0.096	0.28	0.096	-0.90
0.097	-0.41	0.097	-0.09	0.097	-0.54
0.097	-0.14	0.097	0.09	0.097	-0.36
0.098	-0.32	0.098	0.23	0.098	0.54
0.098	-0.46	0.098	0.14	0.098	-0.18
0.099	-0.41	0.099	0.05	0.099	-0.72
0.099	-0.18	0.099	-0.05	0.099	-0.72
0.100	-0.23	0.100	0.23	0.100	-0.18
0.100	-0.32	0.100	-0.05	0.100	0.36
0.101	-0.32	0.101	0.28	0.101	0.18
0.101	-0.23	0.101	0.00	0.101	0.36
0.102	-0.18	0.102	-0.05	0.102	-1.08
0.102	0.00	0.102	0.18	0.102	0.54
0.103	-0.32	0.103	0.09	0.103	-0.36
0.103	-0.18	0.103	-0.09	0.103	-0.72
0.104	-0.05	0.104	0.14	0.104	-1.62
0.104	-0.18	0.104	0.18	0.104	0.18
0.105	-0.32	0.105	0.09	0.105	0.00
0.105	-0.28	0.105	-0.09	0.105	-1.26
0.106	-0.28	0.106	0.28	0.106	-0.36
0.106	-0.18	0.106	0.00	0.106	0.00
0.107	-0.23	0.107	0.05	0.107	-0.18
0.107	-0.14	0.107	0.09	0.107	0.36
0.108	-0.23	0.108	0.00	0.108	0.36
0.108	-0.14	0.108	0.09	0.108	-0.72
0.109	-0.41	0.109	0.14	0.109	-0.18
0.109	-0.09	0.109	0.37	0.109	0.18
0.110	-0.32	0.110	-0.18	0.110	-0.18
0.110	-0.32	0.110	0.14	0.110	-0.54
0.111	-0.14	0.111	0.00	0.111	-0.36
0.111	-0.37	0.111	0.18	0.111	0.18
0.112	-0.23	0.112	-0.14	0.112	0.00
0.112	-0.18	0.112	0.46	0.112	-0.54
0.113	-0.09	0.113	0.00	0.113	0.36
0.113	-0.28	0.113	0.14	0.113	-1.44
0.114	-0.18	0.114	0.18	0.114	-0.54
0.114	-0.28	0.114	0.05	0.114	-0.18
0.115	-0.14	0.115	0.23	0.115	-0.36
0.115	-0.28	0.115	0.28	0.115	0.18
0.116	-0.18	0.116	-0.05	0.116	0.18
0.116	-0.32	0.116	0.05	0.116	0.00
0.117	-0.37	0.117	0.28	0.117	0.00
0.117	-0.18	0.117	0.14	0.117	0.54
0.118	-0.14	0.118	0.05	0.118	0.00
0.118	-0.28	0.118	0.00	0.118	-0.72
0.119	-0.09	0.119	-0.18	0.119	-1.08
0.119	-0.23	0.119	0.23	0.119	0.18
0.120	-0.28	0.120	0.09	0.120	0.00
0.120	-0.41	0.120	-0.09	0.120	0.18
0.121	-0.37	0.121	-0.05	0.121	0.00
0.121	-0.09	0.121	-0.14	0.121	0.54
0.122	-0.28	0.122	0.09	0.122	0.00
0.122	-0.37	0.122	0.14	0.122	-0.36
0.123	-0.28	0.123	0.32	0.123	0.00
0.123	-0.28	0.123	0.14	0.123	-0.72
0.124	-0.05	0.124	0.32	0.124	-0.90
0.124	-0.18	0.124	0.23	0.124	0.00
0.125	-0.28	0.125	-0.05	0.125	0.18
0.125	-0.28	0.125	0.14	0.125	0.00
0.126	-0.09	0.126	0.14	0.126	-0.36
0.126	-0.37	0.126	-0.09	0.126	-0.72
0.127	-0.28	0.127	-0.09	0.127	-0.54
0.127	-0.28	0.127	-0.05	0.127	0.18
0.128	-0.23	0.128	0.00	0.128	-0.90
0.128	-0.23	0.128	0.09	0.128	-0.54
0.129	-0.09	0.129	0.09	0.129	-0.54
0.129	-0.37	0.129	0.00	0.129	0.18
0.130	-0.09	0.130	-0.09	0.130	-0.54
0.130	-0.23	0.130	-0.23	0.130	-0.18
0.131	-0.46	0.131	-0.09	0.131	-1.26
0.131	-0.18	0.131	0.00	0.131	1.08
0.132	-0.41	0.132	-0.32	0.132	0.36
0.132	-0.32	0.132	0.00	0.132	-0.36
0.133	-0.46	0.133	0.05	0.133	-0.54
0.133	-0.28	0.133	-0.14	0.133	0.54
0.134	-0.18	0.134	0.05	0.134	0.54
0.134	-0.28	0.134	0.09	0.134	0.36
0.135	-0.46	0.135	0.14	0.135	0.36
0.135	-0.14	0.135	-0.14	0.135	-1.08
0.136	-0.41	0.136	0.18	0.136	0.36
0.136	-0.09	0.136	0.05	0.136	1.08
0.137	-0.09	0.137	0.00	0.137	0.00
0.137	-0.23	0.137	-0.23	0.137	-0.36
0.138	-0.14	0.138	-0.09	0.138	-0.18
0.138	0.09	0.138	-0.05	0.138	-0.72
0.139	-0.37	0.139	-0.09	0.139	-0.18
0.139	-0.23	0.139	-0.18	0.139	-0.36
0.140	-0.51	0.140	-0.09	0.140	-1.08
0.140	-0.32	0.140	0.18	0.140	-0.36
0.141	-0.14	0.141	-0.23	0.141	0.36
0.141	-0.28	0.141	-0.18	0.141	-1.08
0.142	-0.28	0.142	0.28	0.142	-0.72
0.142	-0.23	0.142	0.09	0.142	0.90
0.143	-0.41	0.143	-0.09	0.143	-0.18
0.143	-0.41	0.143	-0.14	0.143	-0.18
0.144	-0.37	0.144	0.18	0.144	0.00
0.144	-0.23	0.144	0.14	0.144	-0.54
0.144	-0.32	0.144	0.28	0.144	-0.18
0.145	-0.14	0.145	0.00	0.145	0.36
0.145	-0.18	0.145	0.18	0.145	0.18
0.146	-0.37	0.146	0.09	0.146	-1.08
0.146	-0.37	0.146	0.28	0.146	-0.72
0.147	-0.09	0.147	0.37	0.147	0.18
0.147	-0.41	0.147	-0.18	0.147	-0.18
0.148	-0.18	0.148	0.05	0.148	0.00
0.148	-0.23	0.148	0.18	0.148	-0.18
0.149	-0.41	0.149	-0.14	0.149	0.00
0.149	-0.32	0.149	-0.18	0.149	-0.72
0.150	-0.05	0.150	-0.18	0.150	-0.72
0.150	-0.37	0.150	-0.09	0.150	0.00
0.151	0.14	0.151	0.09	0.151	0.00
0.152	-0.60	0.152	-0.14	0.152	-0.54
0.152	-0.28	0.152	0.05	0.152	0.54
0.153	-0.23	0.153	-0.05	0.153	-0.72
0.153	-0.18	0.153	0.23	0.153	0.36
0.154	-0.37	0.154	-0.23	0.154	0.18
0.154	-0.18	0.154	-0.09	0.154	-0.54
0.155	-0.18	0.155	0.09	0.155	-0.72
0.155	-0.51	0.155	0.18	0.155	0.18
0.156	-0.37	0.156	0.09	0.156	-0.72
0.156	-0.28	0.156	0.18	0.156	-0.18
0.157	0.00	0.157	-0.14	0.157	-0.72
0.157	-0.32	0.157	0.18	0.157	-1.62
0.158	-0.23	0.158	0.05	0.158	-0.90
0.158	-0.14	0.158	0.18	0.158	0.54
0.159	-0.09	0.159	-0.09	0.159	-0.36
0.159	-0.23	0.159	0.18	0.159	0.00
0.160	-0.32	0.160	0.09	0.160	-0.18
0.160	-0.32	0.160	0.09	0.160	-1.08
0.161	-0.09	0.161	-0.14	0.161	-0.18
0.161	-0.14	0.161	-0.05	0.161	-0.54
0.162	-0.18	0.162	-0.05	0.162	0.00
0.162	-0.28	0.162	-0.18	0.162	-0.18
0.163	-0.14	0.163	0.14	0.163	0.18
0.163	-0.18	0.163	-0.05	0.163	0.00
0.164	-0.18	0.164	0.18	0.164	-0.54
0.164	-0.32	0.164	0.00	0.164	0.00
0.165	-0.28	0.165	-0.32	0.165	0.54
0.165	-0.55	0.165	0.18	0.165	-0.18
0.166	0.05	0.166	0.18	0.166	-1.62
0.166	-0.09	0.166	-0.05	0.166	-1.08
0.167	-0.46	0.167	-0.05	0.167	-0.72
0.167	-0.55	0.167	0.37	0.167	0.00
0.168	-0.23	0.168	-0.05	0.168	0.54
0.168	-0.51	0.168	0.14	0.168	0.00
0.169	-0.14	0.169	-0.05	0.169	0.54
0.169	-0.18	0.169	-0.05	0.169	-0.54
0.170	-0.14	0.170	0.23	0.170	0.36
0.170	-0.28	0.170	-0.14	0.170	-0.72
0.171	-0.14	0.171	-0.18	0.171	0.90
0.171	-0.28	0.171	0.05	0.171	-0.36
0.172	-0.23	0.172	-0.28	0.172	-0.72
0.172	-0.37	0.172	-0.09	0.172	0.72
0.173	-0.14	0.173	-0.09	0.173	0.00
0.173	-0.37	0.173	0.14	0.173	0.36
0.174	-0.05	0.174	0.05	0.174	0.72
0.174	-0.18	0.174	-0.05	0.174	0.54
0.175	-0.23	0.175	0.05	0.175	0.72
0.175	-0.32	0.175	-0.32	0.175	-1.26
0.176	-0.18	0.176	0.14	0.176	-0.18
0.176	-0.46	0.176	-0.05	0.176	0.00
0.176	-0.23	0.176	-0.09	0.176	0.18
0.177	-0.23	0.177	0.05	0.177	-0.18
0.177	-0.05	0.177	-0.09	0.177	0.36
0.178	-0.23	0.178	0.05	0.178	-0.36
0.178	-0.23	0.178	0.18	0.178	0.00
0.179	-0.32	0.179	-0.14	0.179	0.18
0.179	-0.32	0.179	0.23	0.179	0.36
0.180	-0.09	0.180	0.09	0.180	0.54
0.180	-0.28	0.180	0.37	0.180	-1.26
0.181	0.05	0.181	-0.14	0.181	0.00
0.181	-0.28	0.181	0.14	0.181	-0.54
0.182	-0.23	0.182	0.00	0.182	0.18
0.183	-0.41	0.183	0.14	0.183	0.18
0.183	-0.46	0.183	0.00	0.183	-0.18
0.184	-0.28	0.184	0.09	0.184	-0.72
0.184	-0.32	0.184	0.14	0.184	-1.08
0.185	-0.23	0.185	0.05	0.185	-0.54
0.185	-0.09	0.185	0.05	0.185	-1.80
0.186	-0.41	0.186	-0.09	0.186	-0.72
0.186	-0.32	0.186	-0.05	0.186	0.36
0.187	-0.37	0.187	0.14	0.187	-0.72
0.187	-0.28	0.187	0.09	0.187	-0.18
0.188	-0.05	0.188	-0.32	0.188	0.00
0.188	-0.18	0.188	-0.18	0.188	-0.18
0.189	-0.18	0.189	0.14	0.189	0.00
0.189	-0.05	0.189	-0.14	0.189	-0.18
0.190	-0.23	0.190	-0.05	0.190	-1.98
0.190	0.00	0.190	-0.09	0.190	-0.18
0.191	-0.23	0.191	0.23	0.191	-0.54
0.191	-0.09	0.191	-0.14	0.191	-0.54
0.192	-0.51	0.192	0.18	0.192	0.36
0.192	-0.23	0.192	0.18	0.192	-0.72
0.193	-0.18	0.193	0.09	0.193	-0.90
0.193	-0.37	0.193	0.00	0.193	-0.72
0.194	-0.28	0.194	-0.14	0.194	-0.54
0.194	-0.09	0.194	0.41	0.194	0.00
0.195	-0.09	0.195	0.00	0.195	-1.08
0.195	-0.14	0.195	-0.28	0.195	0.00
0.196	-0.23	0.196	-0.23	0.196	0.90
0.196	-0.32	0.196	0.00	0.196	0.18
0.197	-0.14	0.197	0.00	0.197	0.36
0.197	-0.37	0.197	-0.09	0.197	0.00
0.198	-0.37	0.198	0.28	0.198	-0.18
0.198	-0.46	0.198	0.14	0.198	0.72
0.199	-0.37	0.199	0.14	0.199	-0.90
0.199	-0.18	0.199	0.18	0.199	0.18
0.200	-0.18	0.200	-0.23	0.200	-0.18
0.200	-0.18	0.200	0.23	0.200	0.18
0.201	-0.09	0.201	-0.14	0.201	-0.18
0.201	-0.23	0.201	0.09	0.201	0.54
0.202	-0.14	0.202	0.05	0.202	0.36
0.202	-0.41	0.202	-0.05	0.202	0.18
0.203	-0.28	0.203	0.09	0.203	-0.54
0.203	-0.23	0.203	0.18	0.203	0.00
0.204	-0.23	0.204	-0.09	0.204	0.18
0.204	-0.37	0.204	0.05	0.204	-0.54
0.205	-0.23	0.205	-0.05	0.205	-0.36
0.205	-0.55	0.205	-0.05	0.205	0.36
0.206	-0.23	0.206	-0.18	0.206	0.36
0.206	-0.23	0.206	0.09	0.206	-0.54
0.207	-0.18	0.207	-0.09	0.207	-0.72
0.207	-0.46	0.207	0.05	0.207	-0.72
0.208	-0.05	0.208	0.05	0.208	0.54
0.208	-0.14	0.208	0.23	0.208	1.08
0.208	-0.32	0.208	0.28	0.208	0.18
0.209	-0.18	0.209	0.09	0.209	-0.54
0.209	-0.23	0.209	0.28	0.209	-0.18
0.210	-0.23	0.210	0.18	0.210	0.00
0.210	0.09	0.210	0.00	0.210	0.18
0.211	-0.18	0.211	-0.18	0.211	0.72
0.211	-0.14	0.211	-0.09	0.211	0.18
0.212	-0.41	0.212	0.23	0.212	-0.90
0.212	-0.28	0.212	-0.05	0.212	-0.36
0.213	-0.23	0.213	-0.09	0.213	0.18
0.214	-0.09	0.214	-0.05	0.214	-0.18
0.214	-0.37	0.214	0.05	0.214	-0.72
0.215	-0.23	0.215	0.00	0.215	-0.90
0.215	-0.28	0.215	-0.14	0.215	-0.18
0.216	-0.09	0.216	0.14	0.216	0.00
0.216	-0.14	0.216	0.09	0.216	-0.18
0.217	-0.28	0.217	-0.05	0.217	0.36
0.217	-0.28	0.217	-0.05	0.217	-0.18
0.218	-0.14	0.218	0.09	0.218	-0.18
0.218	-0.09	0.218	-0.23	0.218	0.36
0.219	-0.37	0.219	0.28	0.219	0.18
0.219	-0.28	0.219	0.14	0.219	0.18
0.220	-0.37	0.220	-0.05	0.220	-0.54
0.220	-0.23	0.220	-0.09	0.220	0.00
0.221	-0.28	0.221	-0.05	0.221	-0.90
0.221	-0.32	0.221	0.05	0.221	-0.18
0.222	-0.28	0.222	-0.05	0.222	0.54
0.222	-0.18	0.222	0.14	0.222	-1.26
0.223	-0.18	0.223	0.09	0.223	0.18
0.223	-0.28	0.223	0.05	0.223	-0.90
0.224	-0.41	0.224	0.14	0.224	-0.90
0.224	-0.05	0.224	-0.14	0.224	-0.18
0.225	-0.18	0.225	0.18	0.225	0.72
0.225	-0.28	0.225	-0.05	0.225	-0.72
0.226	-0.05	0.226	0.00	0.226	-0.90
0.226	-0.05	0.226	0.18	0.226	-1.08
0.227	-0.18	0.227	0.00	0.227	1.08
0.227	-0.14	0.227	0.28	0.227	-0.18
0.228	-0.18	0.228	-0.14	0.228	-0.18
0.228	-0.09	0.228	0.14	0.228	0.18
0.229	-0.28	0.229	0.14	0.229	-0.72
0.229	0.00	0.229	-0.05	0.229	-0.72
0.230	-0.09	0.230	0.18	0.230	-0.54
0.230	-0.18	0.230	0.09	0.230	-0.72
0.231	-0.09	0.231	-0.18	0.231	0.00
0.231	0.09	0.231	-0.23	0.231	-0.72
0.232	-0.28	0.232	0.05	0.232	-0.18
0.232	-0.23	0.232	-0.09	0.232	-0.90
0.233	-0.28	0.233	0.32	0.233	-0.18
0.233	-0.14	0.233	0.09	0.233	-0.18
0.234	-0.18	0.234	0.18	0.234	-0.54
0.234	-0.14	0.234	0.09	0.234	-1.26
0.235	-0.46	0.235	0.18	0.235	-0.18
0.235	-0.09	0.235	0.00	0.235	0.54
0.236	-0.41	0.236	0.05	0.236	-0.18
0.236	0.00	0.236	-0.05	0.236	-0.90
0.237	-0.14	0.237	0.14	0.237	0.00
0.237	-0.18	0.237	-0.05	0.237	-0.90
0.238	-0.32	0.238	-0.09	0.238	-0.72
0.238	-0.14	0.238	0.05	0.238	-0.18
0.239	-0.18	0.239	-0.23	0.239	-0.36
0.239	-0.37	0.239	-0.05	0.239	-0.54
0.240	-0.28	0.240	0.09	0.240	-0.54
0.240	-0.18	0.240	0.28	0.240	0.36
0.240	-0.18	0.240	0.09	0.240	0.18
0.241	-0.28	0.241	0.09	0.241	0.72
0.241	-0.41	0.241	-0.23	0.241	0.36
0.242	-0.23	0.242	0.00	0.242	-0.18
0.242	-0.28	0.242	-0.09	0.242	-0.18
0.243	-0.37	0.243	-0.46	0.243	0.18
0.243	-0.23	0.243	-0.09	0.243	-0.36
0.244	-0.46	0.244	0.14	0.244	0.00
0.245	-0.28	0.245	-0.18	0.245	0.90
0.245	-0.18	0.245	0.18	0.245	-0.18
0.246	0.00	0.246	-0.05	0.246	-0.90
0.246	-0.32	0.246	0.14	0.246	-0.72
0.247	-0.18	0.247	-0.14	0.247	0.18
0.247	-0.37	0.247	0.32	0.247	0.36
0.248	-0.51	0.248	-0.05	0.248	0.54
0.248	-0.23	0.248	-0.09	0.248	0.18
0.249	-0.28	0.249	0.05	0.249	-0.18
0.249	-0.18	0.249	-0.05	0.249	-0.72
0.250	-0.18	0.250	0.09	0.250	-0.36
0.250	-0.32	0.250	0.28	0.250	-1.08
0.251	-0.09	0.251	-0.18	0.251	-0.18
0.251	-0.32	0.251	0.09	0.251	0.54
0.252	-0.14	0.252	0.41	0.252	-0.18
0.252	-0.23	0.252	0.41	0.252	-0.18
0.253	-0.05	0.253	-0.18	0.253	0.72
0.253	-0.14	0.253	0.23	0.253	-0.54
0.254	-0.37	0.254	-0.32	0.254	-0.18
0.254	-0.37	0.254	0.05	0.254	-0.18
0.255	-0.09	0.255	-0.14	0.255	-1.08
0.255	-0.28	0.255	0.14	0.255	-0.36
0.256	-0.32	0.256	0.05	0.256	0.36
0.256	-0.46	0.256	0.18	0.256	0.00
0.257	0.00	0.257	0.14	0.257	-0.54
0.257	-0.09	0.257	0.23	0.257	-0.54
0.258	-0.14	0.258	-0.14	0.258	0.00
0.258	-0.32	0.258	-0.09	0.258	0.36
0.259	-0.28	0.259	0.23	0.259	0.54
0.259	0.00	0.259	0.09	0.259	-0.54
0.260	-0.32	0.260	0.28	0.260	0.00
0.260	-0.32	0.260	0.05	0.260	0.54
0.261	-0.23	0.261	0.28	0.261	-0.54
0.261	-0.14	0.261	0.00	0.261	0.00
0.262	-0.32	0.262	0.00	0.262	-0.18
0.262	0.00	0.262	0.18	0.262	0.72
0.263	-0.18	0.263	0.14	0.263	-1.26
0.263	-0.32	0.263	0.00	0.263	0.00
0.264	-0.23	0.264	0.05	0.264	-0.54
0.264	-0.37	0.264	-0.05	0.264	-0.36
0.265	-0.09	0.265	0.05	0.265	0.00
0.265	-0.18	0.265	0.28	0.265	-0.18
0.266	-0.14	0.266	0.14	0.266	-0.54
0.266	-0.23	0.266	0.09	0.266	0.36
0.267	-0.41	0.267	-0.05	0.267	-0.90
0.267	-0.23	0.267	0.14	0.267	0.54
0.268	-0.23	0.268	0.18	0.268	1.08
0.268	-0.32	0.268	-0.05	0.268	-0.18
0.269	-0.18	0.269	0.00	0.269	-1.08
0.269	-0.28	0.269	0.28	0.269	0.54
0.270	0.09	0.270	0.18	0.270	-0.36
0.270	-0.23	0.270	-0.14	0.270	-0.36
0.271	-0.23	0.271	0.09	0.271	-0.54
0.271	-0.32	0.271	0.09	0.271	-0.90
0.272	0.05	0.272	0.00	0.272	-0.72
0.272	-0.37	0.272	0.05	0.272	-0.36
0.273	-0.05	0.273	0.09	0.273	-0.18
0.273	-0.18	0.273	0.32	0.273	-0.36
0.274	-0.09	0.274	0.23	0.274	-0.72
0.274	-0.28	0.274	0.18	0.274	-1.44
0.275	-0.41	0.275	0.09	0.275	-0.18
0.275	-0.37	0.275	0.00	0.275	0.18
0.276	-0.32	0.276	0.09	0.276	0.00
0.276	-0.09	0.276	0.14	0.276	-0.90
0.277	-0.09	0.277	0.00	0.277	-0.90
0.277	-0.32	0.277	-0.05	0.277	-0.36
0.278	-0.23	0.278	0.14	0.278	0.00
0.278	-0.28	0.278	0.18	0.278	-0.36
0.279	-0.37	0.279	-0.05	0.279	-0.90
0.279	-0.14	0.279	-0.05	0.279	-0.54
0.280	0.14	0.280	0.09	0.280	-1.44
0.280	-0.09	0.280	0.05	0.280	-0.18
0.281	-0.23	0.281	0.09	0.281	-0.36
0.281	-0.28	0.281	0.14	0.281	0.36
0.282	-0.14	0.282	-0.05	0.282	-0.36
0.282	-0.37	0.282	0.09	0.282	0.36
0.283	-0.23	0.283	0.09	0.283	0.54
0.283	-0.28	0.283	0.41	0.283	0.72
0.284	-0.18	0.284	0.05	0.284	-0.54
0.284	-0.18	0.284	0.23	0.284	-0.90
0.285	-0.14	0.285	0.05	0.285	-0.36
0.285	-0.23	0.285	0.05	0.285	-0.18
0.286	-0.32	0.286	0.18	0.286	-0.18
0.286	-0.37	0.286	0.28	0.286	0.00
0.287	-0.28	0.287	0.09	0.287	-0.18
0.287	-0.23	0.287	-0.09	0.287	-0.36
0.288	-0.23	0.288	0.18	0.288	-0.54
0.288	-0.23	0.288	0.09	0.288	-1.44
0.288	-0.37	0.288	-0.18	0.288	-1.08
0.289	-0.28	0.289	0.14	0.289	0.18
0.289	-0.28	0.289	-0.23	0.289	0.54
0.290	-0.18	0.290	0.18	0.290	1.26
0.290	0.05	0.290	0.28	0.290	-0.36
0.291	-0.41	0.291	0.09	0.291	-0.36
0.291	-0.14	0.291	0.05	0.291	0.36
0.292	-0.09	0.292	0.00	0.292	-0.36
0.292	-0.23	0.292	-0.05	0.292	0.36
0.293	-0.14	0.293	0.05	0.293	-0.36
0.293	-0.09	0.293	0.41	0.293	-0.18
0.294	-0.23	0.294	0.09	0.294	0.00
0.294	-0.18	0.294	-0.05	0.294	0.54
0.295	-0.41	0.295	0.00	0.295	-0.36
0.295	-0.09	0.295	0.09	0.295	0.18
0.296	-0.18	0.296	0.05	0.296	-0.54
0.296	-0.09	0.296	-0.23	0.296	-0.54
0.297	-0.18	0.297	-0.05	0.297	0.18
0.297	-0.23	0.297	0.09	0.297	-0.54
0.298	-0.41	0.298	0.14	0.298	-0.90
0.298	0.05	0.298	0.18	0.298	0.00
0.299	-0.14	0.299	-0.05	0.299	-0.36
0.299	-0.28	0.299	0.28	0.299	-0.36
0.300	-0.14	0.300	0.28	0.300	-1.44
0.300	-0.18	0.300	0.00	0.300	0.18
0.301	-0.32	0.301	-0.14	0.301	0.54
0.301	-0.28	0.301	0.09	0.301	0.00
0.302	-0.23	0.302	0.00	0.302	1.08
0.302	-0.18	0.302	0.09	0.302	-0.90
0.303	-0.23	0.303	0.14	0.303	-0.18
0.303	-0.09	0.303	-0.09	0.303	-0.36
0.304	-0.28	0.304	0.14	0.304	-1.26
0.304	0.00	0.304	0.00	0.304	-0.36
0.305	0.00	0.305	0.00	0.305	0.00
0.305	-0.28	0.305	0.00	0.305	-0.36
0.306	-0.14	0.306	0.00	0.306	-0.72
0.306	-0.14	0.306	0.05	0.306	0.54
0.307	-0.32	0.307	0.18	0.307	0.00
0.308	-0.18	0.308	-0.05	0.308	0.18
0.308	-0.14	0.308	0.14	0.308	0.36
0.309	-0.05	0.309	0.14	0.309	-0.54
0.309	-0.09	0.309	0.18	0.309	0.18
0.310	-0.09	0.310	-0.05	0.310	0.00
0.310	-0.32	0.310	0.05	0.310	-0.36
0.311	-0.32	0.311	0.32	0.311	-0.36
0.311	-0.23	0.311	0.18	0.311	0.00
0.312	-0.18	0.312	0.09	0.312	0.54
0.312	-0.23	0.312	0.09	0.312	-0.18
0.313	0.00	0.313	0.23	0.313	0.00
0.313	-0.18	0.313	0.00	0.313	0.36
0.314	-0.09	0.314	0.05	0.314	0.54
0.314	-0.28	0.314	0.28	0.314	-0.72
0.315	-0.23	0.315	0.00	0.315	-0.18
0.315	-0.28	0.315	-0.05	0.315	-0.36
0.316	-0.23	0.316	0.18	0.316	-0.36
0.316	-0.05	0.316	0.18	0.316	-1.80
0.317	-0.14	0.317	0.09	0.317	0.90
0.317	-0.23	0.317	-0.18	0.317	-0.72
0.318	-0.05	0.318	0.18	0.318	-0.72
0.318	-0.14	0.318	0.14	0.318	0.36
0.319	-0.09	0.319	0.00	0.319	-1.26
0.319	-0.23	0.319	-0.05	0.319	-0.18
0.320	-0.32	0.320	0.18	0.320	0.00
0.320	-0.41	0.320	-0.05	0.320	-0.36
0.321	-0.18	0.321	0.14	0.321	0.18
0.321	-0.09	0.321	0.05	0.321	-0.90
0.322	0.09	0.322	0.09	0.322	-0.90
0.322	-0.09	0.322	-0.18	0.322	-0.90
0.323	0.09	0.323	0.00	0.323	0.00
0.323	0.09	0.323	0.00	0.323	-0.72
0.324	-0.46	0.324	0.09	0.324	-0.54
0.324	0.09	0.324	0.09	0.324	-0.54
0.325	-0.28	0.325	0.18	0.325	0.00
0.325	-0.09	0.325	0.18	0.325	0.54
0.326	-0.28	0.326	0.14	0.326	-0.54
0.326	-0.28	0.326	0.05	0.326	-0.18
0.327	-0.41	0.327	0.23	0.327	-0.36
0.327	0.00	0.327	0.09	0.327	0.00
0.328	-0.28	0.328	0.09	0.328	0.00
0.328	-0.41	0.328	0.14	0.328	0.00
0.329	-0.14	0.329	0.05	0.329	-0.18
0.329	-0.23	0.329	0.05	0.329	-0.90
0.330	-0.05	0.330	0.28	0.330	-0.18
0.330	-0.14	0.330	-0.32	0.330	-0.36
0.331	-0.23	0.331	0.00	0.331	1.08
0.331	-0.32	0.331	-0.14	0.331	-1.26
0.332	-0.28	0.332	0.14	0.332	0.18
0.332	-0.18	0.332	-0.05	0.332	-0.90
0.333	-0.09	0.333	0.09	0.333	-0.36
0.333	-0.18	0.333	0.14	0.333	-0.18
0.334	-0.32	0.334	0.00	0.334	-0.54
0.334	-0.09	0.334	-0.09	0.334	-0.54
0.335	-0.18	0.335	0.28	0.335	0.00
0.335	-0.28	0.335	0.00	0.335	-0.36
0.336	-0.18	0.336	0.05	0.336	-0.18
0.336	-0.23	0.336	-0.23	0.336	-0.18
0.337	-0.09	0.337	0.23	0.337	-0.72
0.337	-0.14	0.337	0.18	0.337	0.36
0.338	-0.09	0.338	0.09	0.338	-0.54
0.338	-0.09	0.338	0.09	0.338	-0.18
0.339	-0.23	0.339	0.00	0.339	-0.90
0.339	-0.23	0.339	-0.14	0.339	-0.90
0.340	-0.18	0.340	-0.14	0.340	0.72
0.340	-0.23	0.340	0.28	0.340	0.72
0.341	-0.37	0.341	-0.28	0.341	-1.26
0.341	-0.28	0.341	0.05	0.341	0.54
0.342	-0.28	0.342	0.14	0.342	-0.18
0.342	-0.14	0.342	0.00	0.342	0.18
0.343	-0.14	0.343	0.05	0.343	-0.90
0.343	-0.18	0.343	0.09	0.343	-0.36
0.344	-0.41	0.344	-0.14	0.344	-0.36
0.344	-0.23	0.344	-0.05	0.344	0.72
0.345	-0.32	0.345	-0.05	0.345	-0.54
0.345	-0.28	0.345	0.00	0.345	-1.08
0.346	-0.28	0.346	-0.05	0.346	0.00
0.346	-0.23	0.346	-0.05	0.346	1.08
0.347	-0.32	0.347	-0.18	0.347	0.36
0.347	-0.41	0.347	0.23	0.347	0.18
0.348	-0.14	0.348	0.14	0.348	0.00
0.348	-0.23	0.348	0.05	0.348	-0.18
0.349	-0.32	0.349	-0.09	0.349	-0.90
0.349	-0.09	0.349	0.28	0.349	-0.54
0.350	-0.32	0.350	-0.37	0.350	-0.72
0.350	-0.23	0.350	-0.14	0.350	-0.18
0.351	-0.37	0.351	0.18	0.351	-0.90
0.351	-0.14	0.351	-0.37	0.351	0.00
0.352	-0.28	0.352	0.14	0.352	-0.18
0.352	-0.32	0.352	0.09	0.352	0.00
0.352	-0.14	0.352	-0.18	0.352	-0.54
0.353	-0.23	0.353	-0.14	0.353	-0.90
0.353	-0.46	0.353	-0.14	0.353	-0.36
0.354	-0.37	0.354	0.09	0.354	-0.54
0.354	0.05	0.354	0.23	0.354	-0.36
0.355	-0.23	0.355	0.14	0.355	-0.72
0.355	-0.18	0.355	-0.09	0.355	-0.90
0.356	-0.14	0.356	0.09	0.356	0.00
0.356	-0.09	0.356	-0.14	0.356	-0.18
0.357	-0.18	0.357	0.14	0.357	-0.18
0.357	-0.32	0.357	0.05	0.357	0.36
0.358	-0.18	0.358	0.14	0.358	-0.90
0.358	-0.18	0.358	0.05	0.358	-0.72
0.359	-0.32	0.359	0.09	0.359	-1.26
0.359	-0.23	0.359	-0.23	0.359	0.54
0.360	-0.05	0.360	-0.05	0.360	0.18
0.360	-0.09	0.360	-0.09	0.360	0.36
0.361	-0.23	0.361	0.09	0.361	0.54
0.361	-0.37	0.361	0.32	0.361	-0.18
0.362	-0.28	0.362	-0.05	0.362	0.36
0.362	-0.14	0.362	0.05	0.362	-0.90
0.363	-0.14	0.363	-0.05	0.363	-0.54
0.363	0.05	0.363	-0.09	0.363	0.54
0.364	-0.41	0.364	0.28	0.364	-0.72
0.364	-0.18	0.364	-0.09	0.364	-0.54
0.365	-0.09	0.365	0.28	0.365	-0.18
0.365	-0.23	0.365	0.18	0.365	0.54
0.366	-0.37	0.366	0.41	0.366	-1.08
0.366	-0.32	0.366	-0.05	0.366	0.72
0.367	-0.18	0.367	0.05	0.367	-0.54
0.367	-0.23	0.367	0.05	0.367	-0.36
0.368	-0.46	0.368	0.23	0.368	0.00
0.368	-0.23	0.368	0.00	0.368	-0.36
0.369	-0.09	0.369	-0.09	0.369	-0.36
0.370	-0.23	0.370	-0.37	0.370	0.18
0.370	-0.18	0.370	0.05	0.370	-0.18
0.371	-0.14	0.371	0.00	0.371	0.18
0.371	-0.28	0.371	0.09	0.371	-0.72
0.372	-0.18	0.372	0.09	0.372	-0.54
0.372	-0.37	0.372	-0.05	0.372	-1.62
0.373	-0.28	0.373	-0.18	0.373	0.18
0.373	-0.23	0.373	-0.09	0.373	-0.36
0.374	-0.28	0.374	0.05	0.374	0.18
0.374	-0.41	0.374	-0.09	0.374	0.00
0.375	-0.18	0.375	0.05	0.375	-0.18
0.375	-0.28	0.375	0.14	0.375	-0.72
0.376	-0.32	0.376	0.05	0.376	0.00
0.376	-0.55	0.376	0.05	0.376	-0.72
0.377	-0.09	0.377	-0.41	0.377	0.18
0.377	-0.32	0.377	0.14	0.377	0.18
0.378	-0.14	0.378	0.18	0.378	-1.98
0.378	-0.05	0.378	-0.14	0.378	0.00
0.379	-0.32	0.379	-0.09	0.379	0.36
0.379	-0.23	0.379	0.23	0.379	0.18
0.380	-0.32	0.380	0.09	0.380	-0.90
0.380	-0.14	0.380	-0.14	0.380	-0.72
0.381	-0.18	0.381	-0.05	0.381	-0.36
0.381	-0.23	0.381	0.00	0.381	0.00
0.382	-0.23	0.382	0.05	0.382	-0.18
0.382	-0.51	0.382	-0.05	0.382	-0.18
0.383	-0.09	0.383	-0.14	0.383	-1.26
0.383	-0.09	0.383	0.05	0.383	-0.36
0.384	-0.41	0.384	0.09	0.384	0.18
0.384	-0.46	0.384	0.09	0.384	0.36
0.385	-0.18	0.385	-0.05	0.385	0.00
0.385	-0.14	0.385	0.14	0.385	-0.18
0.386	-0.05	0.386	-0.14	0.386	-0.54
0.386	-0.05	0.386	0.28	0.386	-0.72
0.387	-0.18	0.387	0.00	0.387	-0.90
0.387	-0.46	0.387	0.09	0.387	-0.18
0.388	0.05	0.388	0.00	0.388	-0.18
0.388	-0.05	0.388	-0.09	0.388	-0.18
0.389	-0.23	0.389	0.00	0.389	0.36
0.389	-0.05	0.389	-0.18	0.389	-0.72
0.390	-0.28	0.390	0.09	0.390	0.36
0.390	-0.14	0.390	0.14	0.390	0.18
0.391	-0.18	0.391	0.23	0.391	-0.90
0.391	-0.18	0.391	-0.09	0.391	0.00
0.392	-0.14	0.392	0.00	0.392	0.00
0.392	-0.18	0.392	0.09	0.392	0.18
0.393	-0.09	0.393	0.09	0.393	-1.44
0.393	-0.32	0.393	0.18	0.393	-0.36
0.394	-0.32	0.394	-0.05	0.394	0.18
0.394	-0.23	0.394	0.05	0.394	-0.36
0.395	-0.23	0.395	0.05	0.395	0.18
0.395	-0.37	0.395	0.41	0.395	-1.44
0.396	-0.18	0.396	0.23	0.396	0.36
0.396	-0.18	0.396	0.37	0.396	0.18
0.397	-0.28	0.397	0.00	0.397	-0.18
0.397	-0.41	0.397	0.05	0.397	-0.72
0.398	-0.23	0.398	-0.14	0.398	-0.36
0.398	-0.28	0.398	-0.18	0.398	-0.72
0.399	-0.32	0.399	-0.23	0.399	-0.72
0.399	-0.28	0.399	0.09	0.399	0.18
0.400	-0.05	0.400	0.18	0.400	-1.08
0.400	-0.09	0.400	0.28	0.400	-0.54
0.401	-0.32	0.401	0.09	0.401	0.72
0.401	-0.32	0.401	0.05	0.401	0.00
0.402	-0.32	0.402	0.05	0.402	-1.26
0.402	-0.28	0.402	-0.05	0.402	-1.08
0.403	-0.14	0.403	-0.14	0.403	-2.16
0.403	-0.28	0.403	0.00	0.403	-0.54
0.404	-0.23	0.404	0.18	0.404	-0.18
0.404	0.05	0.404	0.09	0.404	-0.36
0.405	-0.46	0.405	-0.09	0.405	-1.44
0.405	-0.41	0.405	0.14	0.405	-0.72
0.406	-0.46	0.406	0.05	0.406	-0.54
0.406	-0.05	0.406	0.05	0.406	-1.26
0.407	0.09	0.407	0.05	0.407	0.54
0.407	-0.37	0.407	0.00	0.407	0.18
0.408	-0.28	0.408	-0.09	0.408	-0.54
0.408	-0.37	0.408	-0.05	0.408	-0.36
0.409	-0.05	0.409	0.09	0.409	-0.36
0.409	-0.18	0.409	-0.05	0.409	0.36
0.410	-0.23	0.410	-0.09	0.410	-0.36
0.410	-0.51	0.410	0.18	0.410	-1.62
0.411	-0.18	0.411	0.14	0.411	-0.54
0.411	-0.18	0.411	0.18	0.411	-1.08
0.412	-0.14	0.412	0.00	0.412	-0.54
0.412	-0.14	0.412	0.18	0.412	-0.72
0.413	-0.18	0.413	0.05	0.413	0.00
0.413	-0.23	0.413	0.05	0.413	-0.54
0.414	-0.18	0.414	-0.09	0.414	-0.54
0.414	-0.32	0.414	-0.05	0.414	-0.18
0.415	-0.32	0.415	0.00	0.415	0.18
0.415	-0.23	0.415	0.05	0.415	-0.36
0.416	-0.23	0.416	0.14	0.416	-0.18
0.416	-0.05	0.416	-0.09	0.416	1.26
0.416	-0.14	0.416	0.28	0.416	0.36
0.417	-0.23	0.417	-0.05	0.417	-0.18
0.417	-0.23	0.417	0.32	0.417	0.18
0.418	-0.37	0.418	-0.14	0.418	1.44
0.418	-0.32	0.418	0.23	0.418	0.90
0.419	-0.37	0.419	0.09	0.419	-0.54
0.419	-0.14	0.419	0.28	0.419	0.36
0.420	-0.14	0.420	-0.28	0.420	-0.54
0.420	-0.23	0.420	0.09	0.420	-0.18
0.421	-0.14	0.421	0.05	0.421	-0.54
0.421	-0.32	0.421	-0.18	0.421	-0.18
0.422	-0.32	0.422	0.14	0.422	-0.36
0.422	-0.09	0.422	0.14	0.422	0.00
0.423	-0.14	0.423	0.18	0.423	-0.18
0.423	-0.23	0.423	-0.18	0.423	-0.18
0.424	-0.37	0.424	-0.18	0.424	0.18
0.424	-0.23	0.424	0.05	0.424	-0.54
0.425	-0.46	0.425	0.14	0.425	-0.72
0.425	-0.09	0.425	0.32	0.425	-1.08
0.426	-0.23	0.426	0.14	0.426	-0.18
0.426	-0.14	0.426	-0.05	0.426	-0.36
0.427	-0.23	0.427	0.00	0.427	0.54
0.427	-0.18	0.427	-0.14	0.427	0.00
0.428	-0.46	0.428	0.37	0.428	0.00
0.428	-0.46	0.428	0.05	0.428	-0.36
0.429	-0.09	0.429	0.05	0.429	0.18
0.429	-0.37	0.429	0.18	0.429	-0.54
0.430	-0.32	0.430	-0.09	0.430	-0.18
0.430	-0.09	0.430	0.05	0.430	0.18
0.431	-0.23	0.431	-0.09	0.431	-0.72
0.431	-0.23	0.431	-0.18	0.431	0.00
0.432	-0.05	0.432	0.09	0.432	0.36
0.433	-0.37	0.433	-0.18	0.433	-0.18
0.433	-0.18	0.433	0.14	0.433	0.54
0.434	-0.09	0.434	-0.14	0.434	0.36
0.434	-0.37	0.434	-0.09	0.434	-0.72
0.435	-0.41	0.435	0.18	0.435	0.18
0.435	-0.23	0.435	0.09	0.435	-0.72
0.436	-0.18	0.436	-0.28	0.436	-0.90
0.436	-0.18	0.436	0.09	0.436	-0.36
0.437	-0.14	0.437	0.05	0.437	0.18
0.437	-0.18	0.437	0.28	0.437	-0.18
0.438	-0.28	0.438	0.00	0.438	-1.62
0.438	-0.28	0.438	0.09	0.438	-0.54
0.439	-0.14	0.439	0.23	0.439	0.00
0.439	-0.23	0.439	0.23	0.439	-0.54
0.440	-0.09	0.440	0.00	0.440	-0.90
0.440	-0.09	0.440	-0.05	0.440	-0.90
0.441	-0.14	0.441	0.00	0.441	0.54
0.441	-0.14	0.441	0.14	0.441	-0.36
0.442	-0.05	0.442	0.18	0.442	-0.90
0.442	-0.37	0.442	0.32	0.442	-0.18
0.443	-0.14	0.443	0.05	0.443	0.00
0.443	-0.23	0.443	-0.05	0.443	0.54
0.444	-0.18	0.444	-0.05	0.444	-0.18
0.444	-0.28	0.444	-0.09	0.444	0.00
0.445	-0.23	0.445	0.09	0.445	-0.90
0.445	-0.05	0.445	0.09	0.445	-0.18
0.446	-0.14	0.446	0.09	0.446	-0.36
0.446	-0.14	0.446	-0.09	0.446	-0.36
0.447	0.05	0.447	-0.18	0.447	-0.72
0.447	-0.28	0.447	-0.18	0.447	-1.26
0.448	-0.09	0.448	0.00	0.448	0.00
0.448	-0.23	0.448	0.00	0.448	0.18
0.449	-0.09	0.449	0.09	0.449	-0.90
0.449	-0.46	0.449	0.18	0.449	0.00
0.450	-0.09	0.450	-0.05	0.450	-0.72
0.450	-0.23	0.450	0.09	0.450	-0.36
0.451	-0.37	0.451	0.09	0.451	0.72
0.451	-0.14	0.451	-0.09	0.451	0.18
0.452	-0.23	0.452	-0.14	0.452	-0.72
0.452	-0.28	0.452	0.18	0.452	-0.18
0.453	-0.18	0.453	0.09	0.453	-0.18
0.453	-0.41	0.453	0.28	0.453	0.18
0.454	-0.05	0.454	0.05	0.454	0.00
0.454	-0.32	0.454	-0.05	0.454	-0.54
0.455	-0.05	0.455	-0.14	0.455	0.18
0.455	-0.28	0.455	0.09	0.455	-0.18
0.456	0.00	0.456	0.05	0.456	0.00
0.456	-0.23	0.456	-0.05	0.456	0.18
0.457	0.05	0.457	0.14	0.457	-0.72
0.457	-0.28	0.457	0.09	0.457	-0.36
0.458	-0.32	0.458	0.23	0.458	0.18
0.458	-0.32	0.458	0.18	0.458	-0.54
0.459	-0.23	0.459	0.00	0.459	-0.18
0.459	-0.32	0.459	0.00	0.459	-0.72
0.460	-0.09	0.460	-0.14	0.460	-0.72
0.460	-0.41	0.460	0.05	0.460	0.36
0.461	-0.14	0.461	0.28	0.461	-0.36
0.461	-0.09	0.461	0.09	0.461	-0.54
0.462	-0.14	0.462	0.09	0.462	-0.36
0.462	-0.46	0.462	-0.09	0.462	-0.54
0.463	-0.32	0.463	0.09	0.463	0.18
0.463	-0.37	0.463	0.28	0.463	-0.72
0.464	-0.09	0.464	0.09	0.464	-0.72
0.464	-0.23	0.464	0.09	0.464	-0.18
0.465	-0.28	0.465	0.05	0.465	0.36
0.465	-0.18	0.465	-0.18	0.465	-1.08
0.466	-0.14	0.466	0.00	0.466	0.36
0.466	-0.28	0.466	-0.05	0.466	-0.36
0.467	-0.09	0.467	0.28	0.467	-1.26
0.467	-0.05	0.467	-0.09	0.467	0.54
0.468	-0.18	0.468	0.09	0.468	0.18
0.468	-0.23	0.468	-0.09	0.468	-0.54
0.469	-0.37	0.469	0.05	0.469	-0.72
0.469	-0.14	0.469	-0.05	0.469	-0.36
0.470	-0.32	0.470	0.05	0.470	-0.36
0.470	-0.14	0.470	0.18	0.470	-1.08
0.471	-0.41	0.471	-0.09	0.471	-0.18
0.471	-0.18	0.471	0.23	0.471	0.54
0.472	-0.14	0.472	-0.05	0.472	-0.36
0.472	-0.28	0.472	0.05	0.472	-0.18
0.473	0.00	0.473	0.18	0.473	-0.36
0.473	-0.18	0.473	0.14	0.473	-0.18
0.474	-0.05	0.474	0.14	0.474	-0.90
0.474	-0.23	0.474	0.23	0.474	0.18
0.475	-0.41	0.475	-0.05	0.475	0.00
0.475	-0.32	0.475	0.14	0.475	-0.18
0.476	-0.14	0.476	0.09	0.476	0.00
0.476	-0.09	0.476	-0.09	0.476	-0.36
0.477	-0.18	0.477	0.05	0.477	-0.36
0.477	-0.05	0.477	-0.14	0.477	-0.72
0.478	0.00	0.478	0.37	0.478	0.54
0.478	-0.46	0.478	0.05	0.478	0.54
0.479	-0.23	0.479	-0.05	0.479	0.00
0.479	-0.32	0.479	0.00	0.479	0.72
0.480	-0.37	0.480	0.05	0.480	0.18
0.480	-0.14	0.480	0.28	0.480	-0.72
0.480	-0.18	0.480	0.37	0.480	0.00
0.481	-0.28	0.481	0.00	0.481	-1.26
0.481	-0.09	0.481	0.09	0.481	0.36
0.482	-0.09	0.482	0.09	0.482	0.54
0.482	-0.28	0.482	-0.09	0.482	0.18
0.483	-0.23	0.483	0.23	0.483	-0.72
0.483	-0.28	0.483	-0.09	0.483	-0.72
0.484	-0.14	0.484	-0.09	0.484	0.72
0.484	-0.32	0.484	0.23	0.484	0.00
0.485	0.00	0.485	0.14	0.485	-1.08
0.485	-0.28	0.485	-0.18	0.485	0.18
0.486	-0.23	0.486	-0.05	0.486	0.00
0.486	-0.46	0.486	0.05	0.486	-0.18
0.487	-0.09	0.487	0.18	0.487	0.00
0.487	-0.23	0.487	0.14	0.487	0.18
0.488	-0.18	0.488	0.05	0.488	-1.26
0.488	-0.28	0.488	0.28	0.488	0.00
0.489	-0.23	0.489	0.09	0.489	0.36
0.489	-0.28	0.489	0.23	0.489	-0.72
0.490	-0.09	0.490	0.09	0.490	-1.08
0.490	-0.28	0.490	-0.09	0.490	-0.72
0.491	-0.09	0.491	-0.14	0.491	0.36
0.491	-0.37	0.491	-0.32	0.491	0.36
0.492	0.05	0.492	0.05	0.492	0.18
0.492	0.00	0.492	0.09	0.492	0.72
0.493	-0.32	0.493	0.18	0.493	-0.18
0.493	-0.23	0.493	0.18	0.493	-0.36
0.494	-0.28	0.494	0.37	0.494	0.00
0.495	-0.18	0.495	-0.05	0.495	0.18
0.495	-0.37	0.495	0.05	0.495	-0.18
0.496	-0.18	0.496	-0.14	0.496	-0.36
0.496	-0.23	0.496	0.37	0.496	-0.18
0.497	-0.46	0.497	0.14	0.497	-0.18
0.497	-0.23	0.497	-0.05	0.497	-1.26
0.498	0.05	0.498	-0.05	0.498	-0.72
0.498	-0.28	0.498	-0.05	0.498	-0.90
0.499	-0.09	0.499	0.09	0.499	-0.18
0.499	-0.46	0.499	0.05	0.499	0.36
0.500	-0.28	0.500	-0.09	0.500	-0.72
0.500	-0.32	0.500	0.09	0.500	-1.62
0.501	-0.14	0.501	-0.18	0.501	0.00
0.501	-0.55	0.501	-0.09	0.501	1.08
0.502	-0.18	0.502	0.23	0.502	0.18
0.502	-0.41	0.502	0.51	0.502	0.00
0.503	-0.37	0.503	0.09	0.503	-0.72
0.503	-0.14	0.503	0.32	0.503	0.36
0.504	-0.09	0.504	0.23	0.504	0.18
0.504	-0.09	0.504	-0.14	0.504	0.54
0.505	-0.18	0.505	-0.14	0.505	-0.18
0.505	-0.51	0.505	0.32	0.505	0.36
0.506	-0.14	0.506	-0.28	0.506	0.18
0.506	-0.14	0.506	0.09	0.506	0.00
0.507	0.09	0.507	0.00	0.507	0.00
0.507	-0.05	0.507	0.28	0.507	-0.36
0.508	-0.23	0.508	-0.14	0.508	-0.36
0.508	-0.14	0.508	0.18	0.508	-1.80
0.509	-0.05	0.509	0.09	0.509	-0.72
0.509	-0.23	0.509	0.09	0.509	-0.18
0.510	0.14	0.510	-0.05	0.510	-0.90
0.510	-0.28	0.510	0.18	0.510	-1.44
0.511	0.05	0.511	0.14	0.511	-0.18
0.511	-0.23	0.511	0.05	0.511	-1.44
0.512	-0.05	0.512	0.05	0.512	-0.90
0.512	-0.37	0.512	0.14	0.512	-0.54
0.512	0.05	0.512	0.00	0.512	0.00
0.513	-0.60	0.513	0.23	0.513	-0.72
0.513	-0.23	0.513	0.05	0.513	-0.54
0.514	-0.32	0.514	0.09	0.514	-0.54
0.514	-0.28	0.514	0.00	0.514	-0.54
0.515	-0.18	0.515	0.28	0.515	-0.90
0.515	-0.28	0.515	0.32	0.515	-0.36
0.516	-0.28	0.516	0.05	0.516	0.54
0.516	-0.32	0.516	0.05	0.516	0.00
0.517	-0.23	0.517	-0.05	0.517	-0.54
0.517	-0.37	0.517	-0.09	0.517	0.72
0.518	-0.09	0.518	0.05	0.518	-1.08
0.518	-0.09	0.518	0.32	0.518	-0.90
0.519	-0.09	0.519	-0.05	0.519	0.54
0.519	-0.28	0.519	0.09	0.519	-1.26
0.520	-0.09	0.520	0.41	0.520	-0.36
0.520	-0.18	0.520	-0.05	0.520	0.00
0.521	-0.46	0.521	0.05	0.521	0.54
0.521	-0.05	0.521	-0.05	0.521	-0.36
0.522	-0.32	0.522	-0.05	0.522	-0.72
0.522	-0.18	0.522	0.32	0.522	0.18
0.523	0.00	0.523	0.28	0.523	0.54
0.523	-0.28	0.523	-0.18	0.523	-1.08
0.524	-0.05	0.524	0.05	0.524	-0.18
0.524	-0.41	0.524	0.05	0.524	0.36
0.525	-0.37	0.525	0.28	0.525	0.36
0.525	-0.23	0.525	0.09	0.525	-0.54
0.526	-0.09	0.526	0.23	0.526	-0.36
0.526	-0.05	0.526	-0.23	0.526	-0.90
0.527	-0.28	0.527	0.09	0.527	0.90
0.527	-0.09	0.527	-0.14	0.527	0.00
0.528	-0.28	0.528	0.14	0.528	0.18
0.528	-0.23	0.528	0.18	0.528	-0.54
0.529	0.00	0.529	0.09	0.529	-0.18
0.529	-0.18	0.529	-0.09	0.529	-0.36
0.530	-0.23	0.530	-0.14	0.530	-0.72
0.530	-0.23	0.530	-0.23	0.530	-0.18
0.531	-0.41	0.531	0.09	0.531	-0.18
0.531	-0.18	0.531	0.05	0.531	-1.08
0.532	-0.28	0.532	0.09	0.532	-0.72
0.532	-0.05	0.532	0.09	0.532	0.18
0.533	-0.09	0.533	0.18	0.533	-0.54
0.533	-0.05	0.533	0.05	0.533	0.90
0.534	0.00	0.534	-0.09	0.534	-1.08
0.534	-0.37	0.534	0.18	0.534	-1.26
0.535	-0.32	0.535	-0.05	0.535	-0.72
0.535	-0.09	0.535	0.14	0.535	0.18
0.536	-0.28	0.536	0.00	0.536	0.36
0.536	-0.23	0.536	0.32	0.536	-0.18
0.537	-0.14	0.537	0.32	0.537	-0.54
0.537	-0.23	0.537	0.23	0.537	-0.18
0.538	-0.32	0.538	0.23	0.538	0.54
0.538	-0.23	0.538	0.23	0.538	-0.36
0.539	0.23	0.539	0.09	0.539	-0.36
0.539	-0.18	0.539	-0.09	0.539	-0.72
0.540	-0.28	0.540	0.00	0.540	-0.18
0.540	-0.18	0.540	0.00	0.540	-1.08
0.541	-0.46	0.541	0.18	0.541	-0.36
0.541	-0.18	0.541	0.05	0.541	0.00
0.542	-0.14	0.542	-0.05	0.542	0.00
0.542	-0.14	0.542	-0.18	0.542	0.00
0.543	-0.18	0.543	0.14	0.543	-0.36
0.543	-0.23	0.543	0.09	0.543	0.54
0.544	-0.28	0.544	0.00	0.544	0.90
0.544	-0.28	0.544	0.09	0.544	0.36
0.545	-0.05	0.545	-0.09	0.545	-0.54
0.545	-0.28	0.545	-0.28	0.545	-0.18
0.546	-0.37	0.546	-0.09	0.546	0.00
0.546	-0.23	0.546	0.05	0.546	-0.36
0.547	-0.14	0.547	0.09	0.547	0.18
0.547	-0.28	0.547	0.09	0.547	-0.18
0.548	-0.18	0.548	0.05	0.548	-0.36
0.548	-0.18	0.548	0.00	0.548	-1.62
0.549	-0.05	0.549	0.14	0.549	-0.72
0.549	-0.37	0.549	0.09	0.549	-0.90
0.550	-0.14	0.550	0.05	0.550	0.54
0.550	-0.23	0.550	-0.14	0.550	0.90
0.551	-0.28	0.551	0.32	0.551	0.18
0.551	0.00	0.551	-0.05	0.551	-0.54
0.552	-0.28	0.552	-0.18	0.552	-0.90
0.552	0.18	0.552	0.00	0.552	0.36
0.553	-0.14	0.553	0.28	0.553	-1.08
0.553	-0.09	0.553	0.23	0.553	-0.18
0.554	-0.32	0.554	0.05	0.554	-0.90
0.554	0.00	0.554	0.00	0.554	0.18
0.555	-0.18	0.555	0.14	0.555	0.00
0.555	-0.18	0.555	-0.18	0.555	-0.18
0.556	-0.23	0.556	0.00	0.556	-0.54
0.556	-0.09	0.556	0.05	0.556	0.36
0.557	-0.14	0.557	0.00	0.557	0.00
0.558	0.00	0.558	0.23	0.558	0.36
0.558	-0.23	0.558	-0.05	0.558	-0.18
0.559	0.00	0.559	0.09	0.559	0.90
0.559	-0.23	0.559	0.18	0.559	-0.18
0.560	-0.37	0.560	-0.09	0.560	-0.36
0.560	-0.37	0.560	0.18	0.560	-0.18
0.561	-0.23	0.561	-0.09	0.561	-0.54
0.561	-0.28	0.561	0.14	0.561	-0.18
0.562	-0.23	0.562	0.05	0.562	-0.18
0.562	-0.05	0.562	0.37	0.562	-0.72
0.563	-0.14	0.563	0.09	0.563	-0.36
0.563	-0.32	0.563	-0.14	0.563	-0.36
0.564	0.00	0.564	-0.05	0.564	-0.54
0.564	-0.51	0.564	0.09	0.564	0.36
0.565	-0.28	0.565	0.18	0.565	0.90
0.565	-0.28	0.565	0.23	0.565	-0.18
0.566	-0.32	0.566	0.18	0.566	0.54
0.566	-0.28	0.566	-0.09	0.566	-1.98
0.567	-0.32	0.567	0.23	0.567	-1.08
0.567	-0.32	0.567	-0.05	0.567	-0.18
0.568	-0.18	0.568	0.00	0.568	0.00
0.568	-0.41	0.568	0.14	0.568	-0.18
0.569	-0.23	0.569	0.28	0.569	-0.72
0.569	0.00	0.569	-0.09	0.569	-0.18
0.570	-0.32	0.570	0.05	0.570	-0.90
0.570	-0.14	0.570	0.05	0.570	-0.18
0.571	-0.18	0.571	-0.14	0.571	0.36
0.571	-0.14	0.571	-0.18	0.571	0.54
0.572	-0.23	0.572	0.00	0.572	0.36
0.572	-0.23	0.572	0.05	0.572	-0.18
0.573	-0.14	0.573	-0.18	0.573	-0.18
0.573	-0.23	0.573	0.09	0.573	0.18
0.574	-0.09	0.574	-0.14	0.574	0.54
0.574	-0.23	0.574	0.09	0.574	-1.08
0.575	-0.18	0.575	0.09	0.575	-0.36
0.575	-0.37	0.575	-0.37	0.575	0.18
0.576	-0.18	0.576	0.18	0.576	0.54
0.576	-0.32	0.576	0.09	0.576	-1.26
0.577	-0.14	0.577	-0.09	0.577	-0.18
0.577	-0.14	0.577	0.00	0.577	-0.72
0.578	-0.14	0.578	0.09	0.578	-0.18
0.578	-0.23	0.578	-0.14	0.578	-0.36
0.579	-0.28	0.579	0.28	0.579	-0.72
0.579	-0.18	0.579	-0.23	0.579	-1.26
0.580	-0.41	0.580	-0.09	0.580	-0.54
0.580	-0.09	0.580	-0.05	0.580	0.00
0.581	-0.09	0.581	0.32	0.581	0.00
0.581	-0.28	0.581	0.05	0.581	-0.36
0.582	-0.18	0.582	0.05	0.582	0.72
0.582	-0.18	0.582	0.09	0.582	0.18
0.583	-0.37	0.583	0.00	0.583	-0.72
0.583	-0.05	0.583	-0.09	0.583	0.90
0.584	-0.18	0.584	0.18	0.584	-0.18
0.584	-0.14	0.584	0.18	0.584	-1.44
0.585	-0.23	0.585	0.14	0.585	-0.54
0.585	-0.05	0.585	0.18	0.585	-0.72
0.586	-0.32	0.586	-0.32	0.586	-0.90
0.586	0.05	0.586	0.05	0.586	1.44
0.587	-0.18	0.587	0.09	0.587	-0.72
0.587	-0.23	0.587	0.32	0.587	-0.18
0.588	-0.14	0.588	-0.14	0.588	0.72
0.588	-0.28	0.588	0.14	0.588	0.18
0.589	-0.18	0.589	0.28	0.589	-0.36
0.589	-0.23	0.589	0.32	0.589	-0.36
0.590	-0.37	0.590	0.14	0.590	-0.36
0.590	-0.46	0.590	-0.09	0.590	0.00
0.591	-0.28	0.591	0.05	0.591	0.18
0.591	-0.18	0.591	-0.09	0.591	1.44
0.592	-0.09	0.592	0.18	0.592	-0.18
0.592	-0.41	0.592	-0.05	0.592	0.18
0.593	-0.32	0.593	0.18	0.593	-0.72
0.593	-0.28	0.593	-0.05	0.593	-0.36
0.594	-0.37	0.594	-0.09	0.594	-0.54
0.594	-0.46	0.594	0.23	0.594	-0.18
0.595	-0.37	0.595	0.09	0.595	0.00
0.595	-0.14	0.595	0.14	0.595	-0.36
0.596	-0.09	0.596	0.00	0.596	-0.18
0.596	-0.23	0.596	-0.14	0.596	-0.36
0.597	-0.09	0.597	-0.09	0.597	0.54
0.597	-0.41	0.597	0.09	0.597	0.00
0.598	-0.14	0.598	-0.05	0.598	0.00
0.598	-0.51	0.598	0.28	0.598	0.54
0.599	-0.09	0.599	-0.09	0.599	0.18
0.599	-0.41	0.599	-0.14	0.599	0.36
0.600	-0.28	0.600	-0.18	0.600	-0.18
0.600	-0.28	0.600	0.18	0.600	0.72
0.601	-0.18	0.601	0.14	0.601	0.00
0.601	-0.09	0.601	0.18	0.601	-0.72
0.602	-0.18	0.602	0.05	0.602	-0.36
0.602	-0.18	0.602	-0.09	0.602	-0.36
0.603	-0.14	0.603	0.09	0.603	-1.08
0.603	-0.14	0.603	0.05	0.603	-0.36
0.604	-0.28	0.604	-0.09	0.604	-0.54
0.604	-0.41	0.604	0.23	0.604	-0.36
0.605	-0.18	0.605	0.00	0.605	-0.72
0.605	-0.28	0.605	0.14	0.605	0.18
0.606	-0.32	0.606	0.14	0.606	-0.36
0.606	-0.28	0.606	0.14	0.606	0.72
0.607	-0.23	0.607	-0.05	0.607	-0.72
0.607	-0.18	0.607	0.00	0.607	0.54
0.608	-0.37	0.608	-0.23	0.608	-0.72
0.608	-0.32	0.608	0.41	0.608	0.54
0.609	-0.37	0.609	-0.23	0.609	-0.18
0.609	-0.05	0.609	0.28	0.609	-0.36
0.610	-0.23	0.610	0.00	0.610	-0.90
0.610	-0.18	0.610	-0.05	0.610	-0.72
0.611	-0.41	0.611	0.05	0.611	-1.44
0.611	-0.28	0.611	0.18	0.611	0.00
0.612	-0.14	0.612	0.09	0.612	-0.18
0.612	0.00	0.612	-0.09	0.612	-0.72
0.613	-0.18	0.613	0.28	0.613	0.36
0.613	-0.14	0.613	-0.18	0.613	-1.26
0.614	-0.51	0.614	-0.09	0.614	0.18
0.614	-0.41	0.614	0.18	0.614	-0.90
0.615	-0.37	0.615	0.05	0.615	-0.90
0.615	-0.32	0.615	-0.32	0.615	-0.54
0.616	-0.32	0.616	-0.09	0.616	0.72
0.616	-0.37	0.616	-0.14	0.616	-0.72
0.617	-0.14	0.617	0.00	0.617	-0.36
0.617	-0.18	0.617	-0.14	0.617	-0.18
0.618	-0.23	0.618	0.14	0.618	-0.18
0.618	-0.28	0.618	0.05	0.618	-0.72
0.619	-0.32	0.619	0.09	0.619	-0.36
0.619	-0.28	0.619	0.23	0.619	0.00
0.620	-0.18	0.620	0.00	0.620	-0.36
0.620	-0.18	0.620	0.00	0.620	0.90
0.621	-0.37	0.621	0.14	0.621	0.00
0.621	-0.23	0.621	-0.14	0.621	-0.36
0.622	-0.23	0.622	0.05	0.622	-0.54
0.622	-0.18	0.622	0.18	0.622	-1.08
0.623	-0.14	0.623	0.18	0.623	-0.36
0.623	-0.14	0.623	-0.09	0.623	0.00
0.624	-0.46	0.624	0.14	0.624	-0.18
0.624	-0.23	0.624	0.09	0.624	-0.18
0.625	-0.05	0.625	-0.05	0.625	0.00
0.625	-0.18	0.625	0.28	0.625	-0.18
0.626	-0.37	0.626	-0.32	0.626	-1.44
0.626	-0.37	0.626	0.18	0.626	-0.36
0.627	-0.09	0.627	0.05	0.627	-1.26
0.627	-0.23	0.627	0.14	0.627	0.36
0.628	-0.14	0.628	0.05	0.628	0.00
0.628	-0.32	0.628	0.05	0.628	0.18
0.629	-0.09	0.629	-0.05	0.629	-0.72
0.629	-0.09	0.629	-0.05	0.629	0.00
0.630	-0.23	0.630	0.00	0.630	-0.36
0.630	-0.28	0.630	0.23	0.630	-0.36
0.631	-0.14	0.631	0.32	0.631	-0.54
0.631	-0.28	0.631	0.00	0.631	-0.54
0.632	-0.28	0.632	0.28	0.632	0.90
0.632	-0.28	0.632	-0.28	0.632	0.18
0.633	-0.32	0.633	0.14	0.633	0.00
0.633	-0.32	0.633	0.00	0.633	-0.36
0.634	-0.37	0.634	-0.09	0.634	-0.54
0.634	-0.14	0.634	0.28	0.634	0.00
0.635	-0.09	0.635	0.09	0.635	-0.36
0.635	-0.28	0.635	0.05	0.635	-0.90
0.636	-0.23	0.636	0.05	0.636	-0.18
0.636	-0.18	0.636	0.05	0.636	-0.36
0.637	-0.14	0.637	0.00	0.637	-0.72
0.637	0.00	0.637	0.37	0.637	0.18
0.638	-0.28	0.638	0.05	0.638	0.00
0.638	-0.23	0.638	0.18	0.638	-0.54
0.639	-0.23	0.639	0.37	0.639	-0.54
0.639	-0.28	0.639	0.05	0.639	0.18
0.640	-0.14	0.640	0.05	0.640	-1.08
0.640	-0.18	0.640	0.00	0.640	-0.18
0.640	-0.18	0.640	-0.05	0.640	-0.54
0.641	0.00	0.641	0.37	0.641	-0.72
0.641	-0.41	0.641	-0.09	0.641	-0.36
0.642	-0.41	0.642	0.09	0.642	0.54
0.642	-0.23	0.642	0.14	0.642	-0.36
0.643	-0.23	0.643	0.28	0.643	0.18
0.643	-0.09	0.643	0.14	0.643	-0.54
0.644	-0.41	0.644	0.09	0.644	-0.36
0.644	-0.14	0.644	-0.09	0.644	-1.44
0.645	-0.37	0.645	0.14	0.645	-0.54
0.645	-0.18	0.645	-0.14	0.645	0.18
0.646	-0.14	0.646	0.00	0.646	-0.18
0.646	0.09	0.646	-0.05	0.646	-0.36
0.647	-0.14	0.647	0.18	0.647	-1.26
0.647	-0.23	0.647	0.18	0.647	1.26
0.648	-0.05	0.648	-0.09	0.648	0.00
0.648	-0.23	0.648	0.09	0.648	-0.54
0.649	-0.18	0.649	0.32	0.649	0.18
0.649	-0.09	0.649	0.05	0.649	-0.54
0.650	-0.23	0.650	0.18	0.650	-0.18
0.650	-0.37	0.650	0.00	0.650	-0.18
0.651	-0.23	0.651	0.00	0.651	0.36
0.651	-0.32	0.651	0.14	0.651	-0.72
0.652	-0.14	0.652	0.00	0.652	-0.54
0.652	-0.18	0.652	0.14	0.652	-0.72
0.653	-0.18	0.653	0.32	0.653	-0.18
0.653	-0.46	0.653	-0.14	0.653	0.36
0.654	-0.37	0.654	0.23	0.654	0.18
0.654	-0.28	0.654	0.09	0.654	-1.44
0.655	-0.28	0.655	0.09	0.655	1.08
0.655	-0.23	0.655	-0.09	0.655	-0.36
0.656	-0.28	0.656	-0.14	0.656	-0.18
0.656	-0.51	0.656	0.05	0.656	-0.54
0.657	-0.32	0.657	-0.05	0.657	0.72
0.657	-0.09	0.657	0.00	0.657	0.72
0.658	-0.18	0.658	-0.09	0.658	-0.18
0.658	-0.28	0.658	0.18	0.658	0.90
0.659	-0.23	0.659	0.18	0.659	-0.54
0.659	-0.14	0.659	0.00	0.659	-0.90
0.660	-0.09	0.660	0.51	0.660	-0.36
0.660	0.09	0.660	0.00	0.660	0.00
0.661	-0.41	0.661	0.05	0.661	-1.08
0.661	-0.05	0.661	-0.14	0.661	-0.18
0.662	-0.18	0.662	0.14	0.662	0.36
0.662	-0.14	0.662	0.18	0.662	-0.54
0.663	-0.32	0.663	0.00	0.663	-1.26
0.663	-0.28	0.663	0.05	0.663	0.18
0.664	-0.37	0.664	0.05	0.664	-2.16
0.664	-0.18	0.664	0.09	0.664	-0.18
0.665	0.00	0.665	-0.18	0.665	-0.72
0.665	-0.37	0.665	0.18	0.665	-1.08
0.666	-0.23	0.666	-0.14	0.666	-0.36
0.666	-0.28	0.666	-0.14	0.666	0.54
0.667	-0.28	0.667	-0.09	0.667	-0.90
0.667	-0.18	0.667	0.14	0.667	-0.18
0.668	-0.41	0.668	-0.05	0.668	-0.18
0.668	-0.55	0.668	0.18	0.668	0.54
0.669	-0.28	0.669	-0.09	0.669	0.18
0.669	-0.18	0.669	0.05	0.669	0.18
0.670	-0.14	0.670	0.18	0.670	-0.54
0.670	-0.05	0.670	0.00	0.670	-0.90
0.671	-0.37	0.671	0.00	0.671	-0.18
0.671	-0.18	0.671	0.00	0.671	0.18
0.672	-0.05	0.672	0.05	0.672	-0.72
0.672	-0.09	0.672	0.32	0.672	0.18
0.673	-0.09	0.673	0.00	0.673	-0.18
0.673	-0.32	0.673	0.23	0.673	0.36
0.674	-0.23	0.674	0.00	0.674	-0.36
0.674	-0.37	0.674	-0.18	0.674	-0.54
0.675	-0.28	0.675	0.14	0.675	0.00
0.675	-0.18	0.675	-0.09	0.675	0.90
0.676	-0.37	0.676	0.00	0.676	-0.36
0.676	-0.05	0.676	-0.18	0.676	0.18
0.677	-0.41	0.677	-0.09	0.677	0.00
0.677	0.00	0.677	0.14	0.677	-0.90
0.678	-0.23	0.678	0.14	0.678	-0.72
0.678	-0.09	0.678	-0.09	0.678	-0.18
0.679	-0.23	0.679	0.09	0.679	-0.72
0.679	-0.32	0.679	0.14	0.679	-0.36
0.680	-0.32	0.680	0.00	0.680	0.00
0.680	-0.32	0.680	0.14	0.680	0.54
0.681	-0.60	0.681	0.00	0.681	0.18
0.681	-0.28	0.681	0.18	0.681	0.00
0.682	-0.37	0.682	0.09	0.682	0.18
0.683	-0.37	0.683	0.05	0.683	-0.18
0.683	-0.32	0.683	0.23	0.683	-0.18
0.684	-0.18	0.684	0.00	0.684	-0.18
0.684	-0.18	0.684	0.18	0.684	-0.18
0.685	-0.32	0.685	0.09	0.685	-0.90
0.685	-0.23	0.685	0.23	0.685	-0.54
0.686	-0.37	0.686	-0.28	0.686	-0.90
0.686	-0.28	0.686	0.05	0.686	-0.54
0.687	-0.32	0.687	-0.09	0.687	-0.54
0.687	-0.14	0.687	0.09	0.687	-0.36
0.688	-0.14	0.688	0.05	0.688	-0.72
0.688	-0.14	0.688	-0.09	0.688	0.00
0.689	-0.32	0.689	0.09	0.689	-0.36
0.689	-0.23	0.689	0.28	0.689	0.00
0.690	-0.23	0.690	0.00	0.690	0.00
0.690	-0.37	0.690	0.37	0.690	-0.18
0.691	-0.32	0.691	-0.14	0.691	0.00
0.691	-0.28	0.691	0.09	0.691	-0.72
0.692	-0.23	0.692	-0.18	0.692	0.00
0.692	-0.28	0.692	0.00	0.692	0.18
0.693	-0.14	0.693	0.00	0.693	0.72
0.693	-0.23	0.693	0.14	0.693	-0.54
0.694	-0.14	0.694	0.09	0.694	-0.18
0.694	-0.09	0.694	-0.05	0.694	0.18
0.695	-0.41	0.695	0.14	0.695	-0.72
0.695	-0.09	0.695	-0.14	0.695	0.18
0.696	-0.18	0.696	-0.14	0.696	-0.18
0.696	-0.18	0.696	-0.23	0.696	0.18
0.697	-0.09	0.697	0.28	0.697	-0.72
0.697	-0.09	0.697	-0.05	0.697	-0.72
0.698	-0.32	0.698	-0.05	0.698	-1.08
0.698	0.14	0.698	0.00	0.698	0.54
0.699	-0.28	0.699	0.14	0.699	-0.72
0.699	-0.09	0.699	0.14	0.699	-0.18
0.700	-0.32	0.700	-0.05	0.700	0.36
0.700	0.00	0.700	-0.37	0.700	0.18
0.701	-0.18	0.701	-0.05	0.701	-0.72
0.701	-0.28	0.701	0.23	0.701	-0.36
0.702	-0.28	0.702	0.32	0.702	-0.90
0.702	-0.23	0.702	-0.14	0.702	-0.18
0.703	-0.28	0.703	-0.05	0.703	0.00
0.703	-0.32	0.703	0.00	0.703	0.00
0.704	-0.18	0.704	0.05	0.704	-0.54
0.704	-0.18	0.704	0.09	0.704	-0.90
0.705	-0.23	0.705	0.09	0.705	-0.72
0.705	-0.28	0.705	0.32	0.705	-0.36
0.706	-0.41	0.706	0.00	0.706	-0.72
0.706	0.00	0.706	-0.09	0.706	0.00
0.707	-0.28	0.707	0.09	0.707	-0.18
0.707	-0.05	0.707	0.09	0.707	-1.26
0.708	-0.28	0.708	0.09	0.708	-0.54
0.708	-0.32	0.708	0.09	0.708	-0.72
0.709	-0.18	0.709	0.18	0.709	-0.54
0.709	-0.60	0.709	0.23	0.709	-0.72
0.710	-0.18	0.710	0.00	0.710	-0.36
0.710	-0.37	0.710	0.23	0.710	-0.36
0.711	-0.28	0.711	0.00	0.711	0.90
0.711	-0.37	0.711	-0.09	0.711	-0.72
0.712	-0.32	0.712	0.18	0.712	0.00
0.712	-0.37	0.712	0.14	0.712	-0.18
0.713	-0.09	0.713	0.09	0.713	0.00
0.713	-0.18	0.713	0.18	0.713	0.18
0.714	-0.46	0.714	-0.09	0.714	0.36
0.714	-0.14	0.714	0.14	0.714	-0.54
0.715	-0.14	0.715	0.05	0.715	0.00
0.715	-0.28	0.715	0.32	0.715	0.00
0.716	-0.32	0.716	0.00	0.716	0.36
0.716	-0.18	0.716	0.05	0.716	-0.54
0.717	-0.23	0.717	0.05	0.717	0.72
0.717	-0.23	0.717	0.14	0.717	-0.36
0.718	-0.18	0.718	0.18	0.718	0.00
0.718	-0.14	0.718	-0.09	0.718	0.36
0.719	-0.05	0.719	0.32	0.719	-0.36
0.719	-0.23	0.719	0.18	0.719	0.36
0.720	-0.23	0.720	0.09	0.720	-0.18
0.720	-0.41	0.720	0.05	0.720	0.36
0.721	-0.23	0.721	0.18	0.721	-0.54
0.721	-0.28	0.721	0.14	0.721	-1.26
0.722	-0.23	0.722	0.00	0.722	0.18
0.722	-0.28	0.722	-0.37	0.722	-0.54
0.723	-0.37	0.723	-0.05	0.723	0.00
0.723	-0.09	0.723	-0.14	0.723	-0.18
0.724	-0.37	0.724	0.05	0.724	-1.08
0.724	-0.14	0.724	0.32	0.724	0.54
0.725	-0.28	0.725	0.00	0.725	0.54
0.725	-0.23	0.725	0.00	0.725	0.36
0.726	-0.23	0.726	-0.09	0.726	-0.18
0.726	-0.46	0.726	0.09	0.726	-0.90
0.727	-0.41	0.727	0.00	0.727	0.18
0.727	-0.18	0.727	0.09	0.727	0.36
0.728	-0.23	0.728	0.14	0.728	-0.36
0.728	-0.14	0.728	0.28	0.728	0.00
0.729	-0.28	0.729	0.18	0.729	0.00
0.729	-0.09	0.729	0.05	0.729	0.00
0.730	-0.09	0.730	0.18	0.730	-0.54
0.730	-0.18	0.730	-0.05	0.730	-0.36
0.731	-0.46	0.731	0.18	0.731	0.36
0.731	-0.05	0.731	-0.05	0.731	-0.36
0.732	-0.41	0.732	0.05	0.732	-0.72
0.732	-0.41	0.732	-0.05	0.732	-1.62
0.733	-0.32	0.733	-0.23	0.733	-0.18
0.733	-0.41	0.733	-0.05	0.733	-0.18
0.734	-0.23	0.734	0.09	0.734	0.54
0.734	-0.28	0.734	0.09	0.734	-0.36
0.735	-0.05	0.735	0.09	0.735	-0.72
0.735	-0.28	0.735	0.14	0.735	0.18
0.736	-0.23	0.736	0.28	0.736	-0.90
0.736	-0.18	0.736	0.00	0.736	-0.54
0.737	-0.41	0.737	-0.05	0.737	-0.36
0.737	-0.14	0.737	0.18	0.737	0.36
0.738	-0.28	0.738	-0.14	0.738	-1.44
0.738	-0.28	0.738	0.28	0.738	-0.18
0.739	-0.14	0.739	0.00	0.739	0.36
0.739	-0.28	0.739	0.05	0.739	-0.90
0.740	-0.14	0.740	0.00	0.740	-0.18
0.740	-0.14	0.740	0.05	0.740	0.18
0.741	-0.14	0.741	-0.18	0.741	-0.36
0.741	-0.14	0.741	0.18	0.741	-0.72
0.742	-0.32	0.742	0.05	0.742	0.00
0.742	-0.23	0.742	0.09	0.742	0.00
0.743	-0.18	0.743	0.05	0.743	0.72
0.743	-0.09	0.743	0.09	0.743	0.00
0.744	-0.28	0.744	0.14	0.744	-0.54
0.744	-0.32	0.744	0.05	0.744	0.00
0.745	-0.05	0.745	0.18	0.745	-0.72
0.745	-0.09	0.745	0.28	0.745	-0.36
0.746	-0.37	0.746	-0.18	0.746	0.36
0.746	-0.41	0.746	0.14	0.746	-0.72
0.747	-0.37	0.747	-0.05	0.747	-0.72
0.747	-0.41	0.747	0.14	0.747	-0.36
0.748	0.00	0.748	0.00	0.748	-0.90
0.748	-0.28	0.748	0.14	0.748	-1.08
0.749	-0.09	0.749	-0.09	0.749	0.00
0.749	-0.46	0.749	-0.14	0.749	-0.36
0.750	-0.28	0.750	-0.09	0.750	-0.90
0.750	-0.37	0.750	0.00	0.750	0.18
0.751	-0.18	0.751	-0.23	0.751	-0.36
0.751	-0.14	0.751	0.05	0.751	0.18
0.752	-0.05	0.752	0.23	0.752	-0.72
0.752	-0.28	0.752	0.00	0.752	-0.18
0.753	-0.18	0.753	0.09	0.753	-0.18
0.753	0.00	0.753	0.00	0.753	0.00
0.754	-0.09	0.754	0.00	0.754	0.90
0.754	-0.28	0.754	0.14	0.754	-0.36
0.755	-0.28	0.755	0.00	0.755	-0.54
0.755	-0.14	0.755	0.14	0.755	-0.72
0.756	-0.32	0.756	0.23	0.756	-0.18
0.756	-0.14	0.756	-0.14	0.756	0.36
0.757	-0.18	0.757	0.00	0.757	-0.54
0.757	-0.09	0.757	0.00	0.757	-1.08
0.758	-0.18	0.758	0.05	0.758	0.36
0.758	-0.18	0.758	-0.18	0.758	0.18
0.759	-0.46	0.759	0.00	0.759	-1.26
0.759	-0.09	0.759	0.14	0.759	-0.18
0.760	-0.32	0.760	0.23	0.760	-0.72
0.760	-0.18	0.760	0.18	0.760	0.54
0.761	-0.09	0.761	-0.09	0.761	0.54
0.761	-0.41	0.761	0.09	0.761	-0.18
0.762	-0.37	0.762	0.00	0.762	0.00
0.762	-0.32	0.762	0.00	0.762	0.00
0.763	-0.14	0.763	0.14	0.763	0.54
0.763	-0.41	0.763	0.00	0.763	-0.36
0.764	0.00	0.764	-0.05	0.764	-0.90
0.764	-0.28	0.764	0.09	0.764	-0.90
0.765	-0.23	0.765	-0.09	0.765	0.18
0.765	-0.18	0.765	0.09	0.765	0.00
0.766	-0.05	0.766	-0.14	0.766	-0.36
0.766	-0.09	0.766	0.05	0.766	-0.72
0.767	-0.09	0.767	0.23	0.767	0.00
0.767	-0.09	0.767	0.18	0.767	-1.44
0.768	-0.41	0.768	0.09	0.768	-1.08
0.768	-0.32	0.768	0.18	0.768	-0.36
0.768	-0.09	0.768	0.05	0.768	-1.26
0.769	-0.37	0.769	0.05	0.769	0.36
0.769	0.00	0.769	0.09	0.769	-0.54
0.770	-0.14	0.770	-0.32	0.770	-0.18
0.770	-0.23	0.770	0.18	0.770	-0.54
0.771	-0.32	0.771	0.00	0.771	0.36
0.771	-0.23	0.771	-0.05	0.771	-0.36
0.772	-0.23	0.772	0.00	0.772	0.00
0.772	0.00	0.772	-0.32	0.772	-0.36
0.773	-0.28	0.773	0.00	0.773	-0.18
0.773	-0.18	0.773	0.05	0.773	0.18
0.774	-0.28	0.774	0.28	0.774	0.36
0.774	-0.05	0.774	0.14	0.774	0.54
0.775	-0.32	0.775	0.14	0.775	0.36
0.775	0.00	0.775	-0.05	0.775	0.00
0.776	-0.18	0.776	0.05	0.776	-0.90
0.776	-0.23	0.776	-0.09	0.776	-1.26
0.777	-0.09	0.777	0.09	0.777	-0.36
0.777	-0.09	0.777	0.09	0.777	-0.72
0.778	-0.51	0.778	-0.05	0.778	0.00
0.778	-0.51	0.778	0.14	0.778	-1.26
0.779	-0.18	0.779	-0.05	0.779	-0.90
0.779	-0.28	0.779	-0.05	0.779	0.00
0.780	-0.28	0.780	0.05	0.780	-0.36
0.780	-0.14	0.780	0.00	0.780	-0.54
0.781	-0.14	0.781	0.18	0.781	-0.18
0.781	-0.28	0.781	-0.09	0.781	0.18
0.782	-0.28	0.782	0.09	0.782	0.36
0.782	-0.32	0.782	0.05	0.782	-0.90
0.783	-0.18	0.783	0.09	0.783	0.00
0.783	-0.46	0.783	-0.18	0.783	-1.44
0.784	-0.41	0.784	0.00	0.784	0.18
0.784	-0.28	0.784	0.00	0.784	0.36
0.785	-0.05	0.785	0.09	0.785	0.18
0.785	-0.32	0.785	0.23	0.785	-0.90
0.786	-0.18	0.786	0.00	0.786	-0.18
0.786	-0.14	0.786	0.18	0.786	-1.26
0.787	-0.18	0.787	-0.05	0.787	-0.54
0.787	-0.37	0.787	0.00	0.787	1.08
0.788	-0.14	0.788	-0.05	0.788	0.18
0.788	-0.18	0.788	-0.18	0.788	-1.44
0.789	-0.05	0.789	-0.18	0.789	0.18
0.789	-0.09	0.789	-0.14	0.789	-0.72
0.790	-0.32	0.790	-0.14	0.790	-0.54
0.790	-0.05	0.790	-0.05	0.790	-0.36
0.791	-0.32	0.791	-0.05	0.791	-0.54
0.791	-0.41	0.791	0.14	0.791	-0.36
0.792	-0.14	0.792	0.09	0.792	-1.08
0.792	-0.18	0.792	0.18	0.792	-0.72
0.793	-0.18	0.793	0.09	0.793	0.00
0.793	-0.23	0.793	0.23	0.793	0.18
0.794	-0.18	0.794	0.23	0.794	-0.90
0.794	-0.32	0.794	-0.05	0.794	-0.36
0.795	-0.41	0.795	0.14	0.795	0.00
0.795	-0.32	0.795	0.18	0.795	0.00
0.796	-0.37	0.796	0.14	0.796	-1.08
0.796	-0.32	0.796	0.00	0.796	0.18
0.797	-0.51	0.797	0.09	0.797	0.90
0.797	-0.23	0.797	0.09	0.797	-0.18
0.798	-0.23	0.798	0.09	0.798	-1.26
0.798	-0.18	0.798	0.14	0.798	-0.90
0.799	-0.37	0.799	-0.09	0.799	0.36
0.799	-0.14	0.799	-0.18	0.799	0.00
0.800	-0.32	0.800	0.00	0.800	-0.18
0.800	-0.23	0.800	-0.05	0.800	0.90
0.801	0.00	0.801	0.05	0.801	-0.72
0.801	-0.23	0.801	0.00	0.801	-0.36
0.802	-0.05	0.802	0.14	0.802	0.00
0.802	-0.23	0.802	0.09	0.802	-0.36
0.803	-0.18	0.803	0.18	0.803	-0.18
0.803	-0.46	0.803	0.05	0.803	-0.18
0.804	-0.28	0.804	0.14	0.804	-0.90
0.804	-0.14	0.804	0.23	0.804	0.18
0.805	-0.32	0.805	0.28	0.805	0.36
0.805	-0.64	0.805	0.14	0.805	-0.72
0.806	-0.14	0.806	0.00	0.806	-0.18
0.806	-0.28	0.806	-0.09	0.806	-0.54
0.807	-0.18	0.807	0.05	0.807	-0.90
0.808	-0.23	0.808	0.05	0.808	-0.18
0.808	-0.05	0.808	0.00	0.808	-0.36
0.809	-0.37	0.809	-0.09	0.809	-0.72
0.809	-0.23	0.809	-0.09	0.809	-0.36
0.810	-0.18	0.810	0.05	0.810	0.36
0.810	-0.14	0.810	0.05	0.810	-0.18
0.811	-0.05	0.811	0.18	0.811	-0.54
0.811	-0.23	0.811	0.05	0.811	-0.36
0.812	-0.32	0.812	0.18	0.812	-1.08
0.812	-0.32	0.812	0.14	0.812	0.18
0.813	-0.23	0.813	0.09	0.813	0.36
0.813	-0.14	0.813	0.18	0.813	-0.36
0.814	-0.14	0.814	0.05	0.814	-0.54
0.814	-0.18	0.814	0.05	0.814	0.00
0.815	-0.28	0.815	0.05	0.815	0.36
0.815	-0.14	0.815	0.28	0.815	-0.72
0.816	-0.23	0.816	0.14	0.816	0.36
0.816	-0.28	0.816	0.00	0.816	0.90
0.817	-0.09	0.817	0.14	0.817	-0.18
0.817	-0.18	0.817	0.23	0.817	-0.18
0.818	-0.46	0.818	0.05	0.818	-0.54
0.818	-0.09	0.818	-0.09	0.818	-0.54
0.819	-0.28	0.819	-0.05	0.819	0.54
0.819	-0.05	0.819	0.18	0.819	-0.36
0.820	-0.28	0.820	-0.05	0.820	-0.90
0.820	-0.28	0.820	-0.23	0.820	-0.90
0.821	0.00	0.821	-0.09	0.821	-0.54
0.821	-0.32	0.821	0.14	0.821	0.36
0.822	-0.46	0.822	0.14	0.822	-0.36
0.822	-0.41	0.822	0.09	0.822	-0.18
0.823	0.05	0.823	0.23	0.823	-0.90
0.823	-0.18	0.823	0.14	0.823	0.00
0.824	-0.18	0.824	-0.05	0.824	-0.90
0.824	-0.28	0.824	0.09	0.824	-0.36
0.825	-0.28	0.825	0.14	0.825	-0.18
0.825	-0.32	0.825	0.18	0.825	-0.54
0.826	-0.28	0.826	0.18	0.826	-0.54
0.826	0.05	0.826	0.09	0.826	-0.36
0.827	-0.14	0.827	-0.09	0.827	-0.54
0.827	-0.14	0.827	-0.14	0.827	-0.72
0.828	-0.18	0.828	-0.18	0.828	-0.18
0.828	-0.28	0.828	0.00	0.828	0.00
0.829	-0.28	0.829	0.09	0.829	-0.18
0.829	-0.09	0.829	-0.14	0.829	-0.54
0.830	-0.28	0.830	0.18	0.830	-0.36
0.830	-0.28	0.830	0.00	0.830	-0.36
0.831	-0.51	0.831	-0.05	0.831	-0.18
0.831	-0.23	0.831	0.05	0.831	-0.54
0.832	-0.14	0.832	0.23	0.832	0.00
0.832	-0.14	0.832	-0.09	0.832	-0.90
0.833	-0.28	0.833	0.51	0.833	0.54
0.833	-0.18	0.833	0.00	0.833	0.90
0.834	-0.14	0.834	0.09	0.834	-0.54
0.834	-0.18	0.834	-0.05	0.834	-0.36
0.835	-0.18	0.835	0.14	0.835	0.18
0.835	0.00	0.835	-0.18	0.835	-0.18
0.836	-0.09	0.836	0.05	0.836	-0.36
0.836	-0.32	0.836	0.51	0.836	-0.36
0.837	-0.09	0.837	0.14	0.837	0.00
0.837	-0.28	0.837	-0.09	0.837	0.36
0.838	-0.23	0.838	0.14	0.838	0.00
0.838	-0.46	0.838	0.00	0.838	-0.36
0.839	-0.14	0.839	0.18	0.839	-0.54
0.839	-0.18	0.839	0.09	0.839	-0.36
0.840	0.05	0.840	0.23	0.840	-0.18
0.840	-0.28	0.840	0.23	0.840	-0.36
0.841	-0.23	0.841	0.09	0.841	0.36
0.841	-0.28	0.841	0.00	0.841	-0.54
0.842	-0.18	0.842	0.00	0.842	0.36
0.842	0.05	0.842	-0.18	0.842	-0.18
0.843	-0.09	0.843	0.18	0.843	-0.36
0.843	-0.41	0.843	0.00	0.843	0.36
0.844	-0.32	0.844	0.00	0.844	-0.54
0.844	-0.28	0.844	-0.18	0.844	-1.08
0.845	-0.09	0.845	0.05	0.845	-0.36
0.845	-0.18	0.845	-0.05	0.845	-0.72
0.846	-0.37	0.846	0.05	0.846	-0.36
0.846	-0.32	0.846	-0.09	0.846	0.36
0.847	-0.37	0.847	0.23	0.847	0.18
0.847	-0.28	0.847	0.23	0.847	0.00
0.848	-0.37	0.848	-0.09	0.848	0.00
0.848	-0.23	0.848	0.18	0.848	0.36
0.849	-0.46	0.849	-0.14	0.849	-0.18
0.849	-0.14	0.849	0.32	0.849	-0.36
0.850	-0.09	0.850	-0.14	0.850	0.00
0.850	-0.37	0.850	-0.05	0.850	0.54
0.851	-0.05	0.851	0.05	0.851	0.18
0.851	-0.09	0.851	0.00	0.851	-0.36
0.852	-0.18	0.852	0.00	0.852	0.36
0.852	-0.23	0.852	0.09	0.852	0.00
0.853	-0.09	0.853	0.23	0.853	0.00
0.853	-0.14	0.853	0.00	0.853	-0.72
0.854	-0.32	0.854	0.18	0.854	-0.72
0.854	-0.14	0.854	0.05	0.854	-0.36
0.855	-0.41	0.855	0.00	0.855	0.18
0.855	-0.18	0.855	-0.05	0.855	0.72
0.856	-0.05	0.856	0.05	0.856	-0.54
0.856	-0.28	0.856	-0.14	0.856	-0.54
0.857	-0.23	0.857	0.05	0.857	-0.36
0.857	-0.23	0.857	0.00	0.857	-0.18
0.858	-0.32	0.858	0.05	0.858	-1.26
0.858	-0.09	0.858	-0.09	0.858	0.00
0.859	-0.09	0.859	0.00	0.859	-0.18
0.859	-0.41	0.859	0.09	0.859	0.72
0.860	-0.46	0.860	-0.05	0.860	0.00
0.860	-0.05	0.860	0.05	0.860	-0.72
0.861	-0.28	0.861	0.00	0.861	-0.36
0.861	-0.14	0.861	0.00	0.861	0.36
0.862	0.00	0.862	0.05	0.862	0.36
0.862	-0.14	0.862	0.18	0.862	0.54
0.863	-0.14	0.863	0.05	0.863	-0.36
0.863	-0.28	0.863	0.09	0.863	-0.18
0.864	-0.09	0.864	-0.18	0.864	-0.36
0.864	-0.23	0.864	0.32	0.864	-0.72
0.865	-0.09	0.865	0.00	0.865	-1.26
0.865	-0.32	0.865	0.00	0.865	-0.54
0.866	-0.23	0.866	0.00	0.866	0.18
0.866	0.05	0.866	0.09	0.866	0.18
0.867	-0.14	0.867	0.23	0.867	-0.54
0.867	-0.23	0.867	-0.09	0.867	-0.18
0.868	-0.28	0.868	-0.05	0.868	0.36
0.868	-0.05	0.868	0.09	0.868	-0.54
0.869	-0.37	0.869	0.09	0.869	0.36
0.869	-0.09	0.869	0.14	0.869	-1.80
0.870	-0.18	0.870	0.18	0.870	0.72
0.870	-0.28	0.870	0.00	0.870	0.18
0.871	-0.23	0.871	0.18	0.871	0.00
0.871	-0.28	0.871	-0.18	0.871	0.00
0.872	-0.41	0.872	0.18	0.872	-0.54
0.872	-0.23	0.872	0.05	0.872	-0.36
0.873	-0.09	0.873	-0.14	0.873	-0.36
0.873	-0.37	0.873	0.09	0.873	-0.36
0.874	-0.14	0.874	0.05	0.874	-0.18
0.874	-0.18	0.874	0.37	0.874	-0.36
0.875	0.00	0.875	0.18	0.875	-0.18
0.875	-0.09	0.875	0.28	0.875	0.18
0.876	-0.46	0.876	0.14	0.876	0.00
0.876	-0.28	0.876	0.23	0.876	-0.72
0.877	-0.18	0.877	0.18	0.877	-0.18
0.877	-0.14	0.877	-0.05	0.877	-0.72
0.878	-0.05	0.878	0.00	0.878	-0.18
0.878	-0.09	0.878	0.09	0.878	-0.54
0.879	-0.23	0.879	0.18	0.879	-0.18
0.879	-0.14	0.879	0.32	0.879	-0.72
0.880	-0.14	0.880	0.00	0.880	-0.18
0.880	-0.23	0.880	-0.09	0.880	-0.90
0.881	-0.14	0.881	0.09	0.881	-0.36
0.881	-0.09	0.881	0.09	0.881	0.00
0.882	-0.28	0.882	0.23	0.882	-0.36
0.882	-0.09	0.882	-0.18	0.882	0.00
0.883	-0.14	0.883	-0.23	0.883	-0.72
0.883	-0.05	0.883	-0.32	0.883	0.00
0.884	-0.28	0.884	0.00	0.884	-0.54
0.884	-0.09	0.884	0.00	0.884	-0.36
0.885	-0.32	0.885	0.00	0.885	-0.36
0.885	-0.14	0.885	0.37	0.885	0.00
0.886	-0.18	0.886	-0.05	0.886	-0.90
0.886	-0.23	0.886	0.00	0.886	0.18
0.887	0.05	0.887	0.14	0.887	0.18
0.887	-0.14	0.887	-0.14	0.887	0.18
0.888	-0.23	0.888	-0.14	0.888	-0.36
0.888	-0.37	0.888	0.05	0.888	-0.54
0.889	-0.37	0.889	0.00	0.889	-0.36
0.889	-0.32	0.889	0.00	0.889	0.18
0.890	-0.23	0.890	-0.09	0.890	-0.36
0.890	-0.46	0.890	0.18	0.890	-0.18
0.891	-0.37	0.891	0.23	0.891	0.36
0.891	-0.18	0.891	-0.46	0.891	0.18
0.892	-0.32	0.892	0.00	0.892	-0.54
0.892	-0.14	0.892	-0.18	0.892	0.54
0.893	-0.14	0.893	0.09	0.893	-0.18
0.893	-0.18	0.893	0.05	0.893	-0.72
0.894	-0.28	0.894	0.00	0.894	0.18
0.894	0.14	0.894	-0.23	0.894	0.36
0.895	-0.18	0.895	0.00	0.895	-0.72
0.895	-0.14	0.895	0.14	0.895	-0.18
0.896	-0.51	0.896	0.14	0.896	0.36
0.896	-0.18	0.896	0.28	0.896	0.00
0.896	-0.14	0.896	-0.05	0.896	-0.72
0.897	0.00	0.897	0.09	0.897	-0.18
0.897	-0.18	0.897	0.23	0.897	-1.08
0.898	-0.37	0.898	0.09	0.898	-0.36
0.898	-0.14	0.898	0.18	0.898	0.54
0.899	-0.28	0.899	-0.05	0.899	-1.26
0.899	-0.18	0.899	-0.14	0.899	-0.54
0.900	-0.05	0.900	0.00	0.900	0.00
0.900	-0.18	0.900	0.28	0.900	-0.54
0.901	-0.28	0.901	0.05	0.901	-0.90
0.901	-0.05	0.901	0.09	0.901	-0.54
0.902	-0.28	0.902	0.14	0.902	-0.18
0.902	-0.18	0.902	0.00	0.902	-0.18
0.903	-0.18	0.903	0.09	0.903	-0.54
0.903	-0.14	0.903	0.00	0.903	-0.36
0.904	-0.23	0.904	-0.28	0.904	-0.54
0.904	-0.09	0.904	0.28	0.904	-1.08
0.905	-0.32	0.905	0.32	0.905	0.18
0.905	-0.18	0.905	0.05	0.905	0.18
0.906	-0.23	0.906	0.18	0.906	0.00
0.906	-0.23	0.906	0.23	0.906	-0.18
0.907	-0.37	0.907	-0.05	0.907	-0.72
0.907	-0.14	0.907	0.28	0.907	-0.18
0.908	-0.51	0.908	-0.14	0.908	-0.54
0.908	-0.18	0.908	0.14	0.908	0.18
0.909	-0.09	0.909	-0.05	0.909	0.00
0.909	-0.18	0.909	0.05	0.909	-0.18
0.910	-0.28	0.910	0.14	0.910	0.54
0.910	-0.41	0.910	-0.32	0.910	-0.90
0.911	-0.14	0.911	0.09	0.911	0.36
0.911	-0.28	0.911	-0.05	0.911	-0.36
0.912	0.05	0.912	0.18	0.912	-0.54
0.912	-0.14	0.912	0.14	0.912	-0.54
0.913	-0.23	0.913	-0.14	0.913	0.00
0.913	-0.32	0.913	0.09	0.913	0.00
0.914	-0.18	0.914	0.14	0.914	-0.54
0.914	-0.05	0.914	0.23	0.914	0.18
0.915	-0.41	0.915	0.14	0.915	0.72
0.915	-0.14	0.915	-0.14	0.915	-0.18
0.916	-0.23	0.916	-0.05	0.916	0.36
0.916	-0.14	0.916	0.09	0.916	0.36
0.917	-0.18	0.917	0.09	0.917	-0.54
0.917	-0.05	0.917	0.05	0.917	0.36
0.918	-0.23	0.918	-0.14	0.918	-0.90
0.918	-0.14	0.918	0.05	0.918	0.18
0.919	-0.28	0.919	0.18	0.919	-0.18
0.919	0.14	0.919	0.05	0.919	0.36
0.920	-0.32	0.920	0.14	0.920	0.18
0.920	-0.09	0.920	0.09	0.920	0.90
0.921	-0.37	0.921	0.00	0.921	-0.72
0.921	-0.32	0.921	-0.05	0.921	-0.18
0.922	-0.32	0.922	0.41	0.922	0.90
0.922	-0.37	0.922	-0.14	0.922	0.18
0.923	-0.23	0.923	0.18	0.923	0.36
0.923	-0.32	0.923	0.05	0.923	-1.44
0.924	-0.18	0.924	0.23	0.924	0.00
0.924	-0.09	0.924	0.14	0.924	-1.26
0.925	-0.09	0.925	-0.09	0.925	-0.90
0.925	-0.05	0.925	0.23	0.925	-0.18
0.926	-0.23	0.926	0.00	0.926	0.00
0.926	-0.41	0.926	0.14	0.926	-0.18
0.927	-0.23	0.927	0.14	0.927	0.00
0.927	-0.23	0.927	-0.09	0.927	-0.54
0.928	0.14	0.928	0.32	0.928	0.18
0.928	-0.28	0.928	0.23	0.928	-0.18
0.929	-0.28	0.929	0.18	0.929	-0.18
0.929	-0.28	0.929	-0.05	0.929	-0.18
0.930	-0.23	0.930	-0.05	0.930	0.00
0.930	-0.14	0.930	-0.23	0.930	0.00
0.931	-0.14	0.931	0.09	0.931	-1.26
0.931	-0.05	0.931	-0.28	0.931	-0.18
0.932	-0.09	0.932	0.23	0.932	0.00
0.933	-0.09	0.933	0.14	0.933	-0.36
0.933	-0.05	0.933	0.05	0.933	-0.54
0.934	-0.18	0.934	-0.05	0.934	-0.18
0.934	-0.18	0.934	0.28	0.934	0.54
0.935	-0.09	0.935	0.14	0.935	0.00
0.935	-0.09	0.935	-0.05	0.935	-0.90
0.936	-0.09	0.936	-0.09	0.936	-0.90
0.936	-0.18	0.936	0.09	0.936	0.36
0.937	-0.05	0.937	0.14	0.937	0.36
0.937	-0.05	0.937	0.00	0.937	-0.36
0.938	-0.23	0.938	0.00	0.938	-0.36
0.938	0.05	0.938	0.28	0.938	1.08
0.939	-0.09	0.939	0.32	0.939	-1.08
0.939	-0.18	0.939	-0.09	0.939	0.18
0.940	-0.28	0.940	-0.05	0.940	-0.36
0.940	-0.28	0.940	0.09	0.940	-0.18
0.941	-0.09	0.941	0.18	0.941	0.90
0.941	-0.05	0.941	0.05	0.941	0.18
0.942	0.00	0.942	0.00	0.942	0.18
0.942	-0.09	0.942	-0.09	0.942	0.00
0.943	0.09	0.943	0.23	0.943	0.72
0.943	-0.18	0.943	0.28	0.943	0.00
0.944	-0.18	0.944	0.37	0.944	0.00
0.944	-0.14	0.944	0.00	0.944	0.18
0.945	-0.14	0.945	0.05	0.945	-0.18
0.945	-0.14	0.945	0.28	0.945	-0.72
0.946	-0.23	0.946	0.00	0.946	-1.26
0.946	-0.32	0.946	0.00	0.946	0.36
0.947	-0.18	0.947	0.18	0.947	0.00
0.947	-0.32	0.947	0.28	0.947	-0.54
0.948	-0.32	0.948	0.18	0.948	-0.18
0.948	-0.14	0.948	-0.05	0.948	-0.54
0.949	0.00	0.949	-0.14	0.949	-0.36
0.949	-0.32	0.949	0.00	0.949	-0.90
0.950	-0.37	0.950	0.14	0.950	0.00
0.950	-0.28	0.950	-0.23	0.950	-0.90
0.951	-0.14	0.951	-0.09	0.951	-0.36
0.951	-0.37	0.951	0.32	0.951	0.18
0.952	-0.09	0.952	0.05	0.952	0.00
0.952	-0.41	0.952	-0.05	0.952	-0.18
0.953	-0.18	0.953	0.14	0.953	-0.18
0.953	-0.23	0.953	-0.09	0.953	-0.36
0.954	-0.14	0.954	0.18	0.954	0.72
0.954	-0.23	0.954	0.05	0.954	-0.72
0.955	-0.09	0.955	0.05	0.955	-1.08
0.955	-0.28	0.955	-0.09	0.955	-0.54
0.956	-0.23	0.956	0.09	0.956	0.72
0.956	-0.32	0.956	0.05	0.956	-0.54
0.957	-0.09	0.957	0.05	0.957	-0.36
0.957	-0.18	0.957	0.23	0.957	-0.54
0.958	0.05	0.958	0.23	0.958	-0.54
0.958	-0.09	0.958	0.18	0.958	-0.36
0.959	-0.18	0.959	0.18	0.959	0.54
0.959	-0.28	0.959	0.00	0.959	-0.36
0.960	-0.32	0.960	0.00	0.960	-0.18
0.960	-0.09	0.960	0.05	0.960	0.00
0.961	-0.09	0.961	0.18	0.961	0.00
0.961	-0.18	0.961	0.09	0.961	-0.72
0.962	-0.28	0.962	0.05	0.962	0.18
0.962	-0.32	0.962	0.23	0.962	0.00
0.963	-0.14	0.963	0.00	0.963	-0.72
0.963	-0.32	0.963	0.05	0.963	-0.54
0.964	-0.32	0.964	0.28	0.964	-1.26
0.964	-0.23	0.964	0.09	0.964	0.18
0.965	-0.28	0.965	0.00	0.965	-0.18
0.965	0.00	0.965	0.09	0.965	-0.72
0.966	-0.28	0.966	0.05	0.966	-1.08
0.966	0.00	0.966	0.18	0.966	0.36
0.967	-0.28	0.967	0.09	0.967	0.36
0.967	-0.32	0.967	0.32	0.967	-0.18
0.968	-0.09	0.968	0.05	0.968	-1.44
0.968	-0.09	0.968	0.28	0.968	0.00
0.969	0.18	0.969	0.09	0.969	-0.36
0.969	-0.46	0.969	0.05	0.969	-0.54
0.970	-0.09	0.970	-0.05	0.970	-0.36
0.970	-0.23	0.970	0.09	0.970	-0.90
0.971	0.00	0.971	0.18	0.971	0.18
0.971	-0.28	0.971	0.05	0.971	0.54
0.972	-0.28	0.972	0.05	0.972	-0.90
0.972	-0.14	0.972	-0.14	0.972	-0.36
0.973	-0.09	0.973	0.18	0.973	0.00
0.973	-0.32	0.973	-0.32	0.973	-0.72
0.974	-0.46	0.974	-0.05	0.974	0.00
0.974	-0.14	0.974	0.05	0.974	-0.18
0.975	-0.32	0.975	0.05	0.975	-0.72
0.975	0.09	0.975	0.09	0.975	-0.18
0.976	0.05	0.976	0.14	0.976	-0.36
0.976	-0.05	0.976	-0.05	0.976	0.18
0.977	-0.28	0.977	-0.05	0.977	0.00
0.977	0.09	0.977	0.05	0.977	-0.54
0.978	-0.23	0.978	0.00	0.978	0.00
0.978	-0.28	0.978	0.23	0.978	-0.72
0.979	-0.09	0.979	0.09	0.979	-0.18
0.979	-0.23	0.979	0.37	0.979	0.54
0.980	-0.37	0.980	-0.18	0.980	-0.72
0.980	-0.18	0.980	0.18	0.980	-0.54
0.981	-0.05	0.981	0.05	0.981	-0.36
0.981	-0.32	0.981	0.05	0.981	0.72
0.982	-0.14	0.982	0.09	0.982	-1.44
0.982	-0.28	0.982	-0.23	0.982	-0.18
0.983	-0.14	0.983	0.00	0.983	-0.54
0.983	-0.46	0.983	-0.05	0.983	-1.08
0.984	-0.18	0.984	0.14	0.984	-0.18
0.984	-0.14	0.984	0.14	0.984	0.18
0.985	-0.09	0.985	0.09	0.985	0.36
0.985	-0.23	0.985	0.05	0.985	-1.08
0.986	-0.09	0.986	-0.32	0.986	-0.72
0.986	-0.14	0.986	0.28	0.986	-0.72
0.987	-0.18	0.987	0.00	0.987	-0.36
0.987	-0.09	0.987	0.09	0.987	0.54
0.988	-0.23	0.988	-0.05	0.988	-1.08
0.988	-0.37	0.988	-0.18	0.988	-0.90
0.989	-0.09	0.989	0.09	0.989	-0.90
0.989	-0.18	0.989	-0.05	0.989	0.00
0.990	-0.23	0.990	0.00	0.990	-0.36
0.990	-0.32	0.990	0.00	0.990	-0.36
0.991	-0.18	0.991	-0.18	0.991	-0.18
0.991	-0.18	0.991	0.05	0.991	-0.72
0.992	0.09	0.992	-0.05	0.992	1.08
0.992	-0.23	0.992	0.28	0.992	-0.54
0.993	-0.09	0.993	0.23	0.993	0.00
0.993	-0.14	0.993	0.05	0.993	-0.72
0.994	0.05	0.994	0.05	0.994	0.00
0.994	-0.37	0.994	-0.05	0.994	0.00
0.995	-0.09	0.995	0.14	0.995	0.36
0.995	-0.14	0.995	-0.05	0.995	-0.54
0.996	-0.09	0.996	0.28	0.996	-0.36
0.996	0.05	0.996	-0.18	0.996	-0.36
0.997	-0.18	0.997	0.23	0.997	-0.36
0.997	-0.05	0.997	-0.09	0.997	0.00
0.998	-0.18	0.998	-0.14	0.998	-0.36
0.998	-0.28	0.998	0.37	0.998	-0.18
0.999	-0.14	0.999	0.09	0.999	-0.36
0.999	-0.23	0.999	-0.09	0.999	-1.08
[truncated: 8,113 more rows]
