# Supplementary material for: Design and preliminary verification of a novel powered ankle–foot prosthesis: From the perspective of lower-limb biomechanics compared with ESAR foot
Source: PLoS One. 2024 Jun 7;19(6):e0303397. doi: 10.1371/journal.pone.0303397 (PMC11161064; doi:10.1371/journal.pone.0303397)
Supplement: S2 File — (ZIP) [file pone.0303397.s004.zip › NW/1/left hip angle.txt]

LINK_MODEL_BASED::ORIGINAL::Left Hip Angles
File	Frame	X	Y	Z
Gait FB - IOR 2.c3d	1	10.847910	2.886961	4.521226
-	2	11.382100	2.837605	4.493813
-	3	11.948504	2.791171	4.453105
-	4	12.542823	2.749273	4.397786
-	5	13.160581	2.713431	4.327395
-	6	13.796965	2.684951	4.243476
-	7	14.447445	2.665003	4.147959
-	8	15.107737	2.654401	4.045169
-	9	15.773718	2.653698	3.939149
-	10	16.441357	2.663152	3.834370
-	11	17.106823	2.682699	3.735547
-	12	17.766399	2.712133	3.646764
-	13	18.416904	2.751133	3.571717
-	14	19.055641	2.799439	3.513951
-	15	19.680475	2.856844	3.476188
-	16	20.289618	2.923209	3.459507
-	17	20.881556	2.998387	3.464453
-	18	21.455273	3.082283	3.490466
-	19	22.009855	3.174744	3.535503
-	20	22.544727	3.275576	3.597226
-	21	23.059593	3.384422	3.672858
-	22	23.554327	3.500935	3.758940
-	23	24.029293	3.624794	3.851969
-	24	24.485209	3.755749	3.948442
-	25	24.922861	3.893519	4.044761
-	26	25.343208	4.037699	4.137871
-	27	25.746943	4.187681	4.225436
-	28	26.134352	4.342717	4.304755
-	29	26.505608	4.501836	4.374270
-	30	26.860422	4.663898	4.432065
-	31	27.198481	4.827645	4.477008
-	32	27.519218	4.991571	4.508352
-	33	27.821898	5.154068	4.526275
-	34	28.105707	5.313478	4.531469
-	35	28.369564	5.468123	4.524933
-	36	28.612249	5.616288	4.508172
-	37	28.832813	5.756362	4.481868
-	38	29.030100	5.886664	4.447542
-	39	29.203106	6.005626	4.406344
-	40	29.350748	6.111863	4.360201
-	41	29.472221	6.204137	4.311265
-	42	29.566711	6.281558	4.261636
-	43	29.633381	6.343715	4.212751
-	44	29.671684	6.390616	4.165286
-	45	29.681128	6.422631	4.118646
-	46	29.661596	6.440500	4.072277
-	47	29.613434	6.445056	4.025240
-	48	29.537243	6.437248	3.976266
-	49	29.433844	6.417941	3.924912
-	50	29.304255	6.388019	3.871356
-	51	29.149670	6.348277	3.815440
-	52	28.971418	6.299443	3.757819
-	53	28.770821	6.242081	3.698624
-	54	28.549393	6.176692	3.638546
-	55	28.308578	6.103782	3.577845
-	56	28.049910	6.023823	3.517525
-	57	27.774998	5.937445	3.458007
-	58	27.485678	5.845492	3.400187
-	59	27.183941	5.749035	3.344739
-	60	26.872126	5.649280	3.292165
-	61	26.552668	5.547592	3.242661
-	62	26.228266	5.445538	3.196245
-	63	25.901812	5.344751	3.152632
-	64	25.576357	5.246990	3.111600
-	65	25.254946	5.153999	3.073508
-	66	24.940630	5.067602	3.037880
-	67	24.636414	4.989614	3.004708
-	68	24.345066	4.921779	2.973821
-	69	24.069185	4.865698	2.945229
-	70	23.811054	4.822875	2.919275
-	71	23.572504	4.794740	2.896153
-	72	23.355301	4.782561	2.876006
-	73	23.160862	4.787334	2.859226
-	74	22.990175	4.809843	2.846148
-	75	22.843946	4.850475	2.837306
-	76	22.722391	4.909168	2.833095
-	77	22.625175	4.985504	2.833811
-	78	22.551723	5.078655	2.839904
-	79	22.500786	5.187485	2.852153
-	80	22.470694	5.310759	2.871022
-	81	22.459444	5.447040	2.897348
-	82	22.464664	5.594936	2.931889
-	83	22.483919	5.753167	2.975973
-	84	22.514750	5.920595	3.030233
-	85	22.554861	6.096400	3.096015
-	86	22.602320	6.280255	3.173904
-	87	22.655516	6.472170	3.264668
-	88	22.713573	6.672523	3.368395
-	89	22.776100	6.881823	3.484593
-	90	22.843361	7.100784	3.611457
-	91	22.916035	7.330051	3.746935
-	92	22.994785	7.570164	3.887406
-	93	23.080328	7.821225	4.029742
-	94	23.172787	8.082712	4.170027
-	95	23.271570	8.353408	4.304630
-	96	23.375006	8.631435	4.430437
-	97	23.479839	8.914298	4.545189
-	98	23.581429	9.199195	4.647444
-	99	23.673840	9.483029	4.737363
-	100	23.750040	9.762532	4.816387
-	101	23.802794	10.034333	4.886608
-	102	23.824778	10.295198	4.951374
-	103	23.809505	10.542035	5.014297
-	104	23.751694	10.772114	5.078714
-	105	23.647568	10.983060	5.148142
-	106	23.495102	11.173331	5.224800
-	107	23.294146	11.341870	5.310292
-	108	23.046116	11.488331	5.404694
-	109	22.753927	11.612853	5.507106
-	110	22.421793	11.716208	5.615220
-	111	22.054897	11.799604	5.725856
-	112	21.659161	11.864692	5.834873
-	113	21.240841	11.913464	5.937079
-	114	20.806194	11.948111	6.027462
-	115	20.361328	11.970984	6.101053
-	116	19.912077	11.984647	6.153701
-	117	19.463722	11.991596	6.182102
-	118	19.020983	11.994393	6.184049
-	119	18.587967	11.995431	6.157764
-	120	18.167997	11.996967	6.103190
-	121	17.763472	12.000908	6.020742
-	122	17.375948	12.008972	5.912291
-	123	17.005920	12.022335	5.780888
-	124	16.653246	12.041818	5.631019
-	125	16.316809	12.067789	5.467187
-	126	15.994913	12.100149	5.295152
-	127	15.685320	12.138431	5.120733
-	128	15.385405	12.181843	4.949277
-	129	15.092512	12.229305	4.786388
-	130	14.804037	12.279623	4.636981
-	131	14.517550	12.331625	4.505154
-	132	14.230974	12.384018	4.394490
-	133	13.942841	12.435512	4.307003
-	134	13.652034	12.484842	4.244041
-	135	13.358171	12.530879	4.205726
-	136	13.061306	12.572491	4.191074
-	137	12.762117	12.608788	4.198387
-	138	12.461532	12.638893	4.225877
-	139	12.160698	12.662097	4.271236
-	140	11.860799	12.677844	4.332388
-	141	11.563008	12.685671	4.407077
-	142	11.268526	12.685358	4.492136
-	143	10.978310	12.677010	4.584235
-	144	10.693070	12.660761	4.679816
-	145	10.413329	12.636851	4.775517
-	146	10.139150	12.605512	4.868723
-	147	9.870357	12.566901	4.956743
-	148	9.606674	12.521175	5.037713
-	149	9.347799	12.468598	5.110023
-	150	9.093541	12.409658	5.172157
-	151	8.843876	12.344929	5.222993
-	152	8.598685	12.274886	5.261546
-	153	8.358013	12.200122	5.287051
-	154	8.121650	12.121149	5.299058
-	155	7.889566	12.038589	5.297332
-	156	7.661778	11.953028	5.281685
-	157	7.438286	11.864911	5.252693
-	158	7.219349	11.774849	5.210428
-	159	7.005250	11.683318	5.155607
-	160	6.796299	11.590681	5.088951
-	161	6.592700	11.497168	5.011373
-	162	6.394470	11.402960	4.924430
-	163	6.201519	11.308153	4.830146
-	164	6.013721	11.212764	4.731438
-	165	5.830675	11.116747	4.630769
-	166	5.652074	11.020288	4.530773
-	167	5.477440	10.923595	4.433917
-	168	5.306144	10.827145	4.341971
-	169	5.137485	10.731429	4.256645
-	170	4.970604	10.636979	4.179113
-	171	4.804675	10.544516	4.110353
-	172	4.638846	10.454735	4.051210
-	173	4.472182	10.368377	4.002439
-	174	4.303811	10.286274	3.964481
-	175	4.132482	10.209017	3.937677
-	176	3.956875	10.137068	3.922367
-	177	3.775623	10.070567	3.918438
-	178	3.587532	10.009581	3.924841
-	179	3.391628	9.954146	3.939826
-	180	3.187402	9.904284	3.960458
-	181	2.974613	9.859938	3.983561
-	182	2.753506	9.821079	4.006097
-	183	2.524527	9.787635	4.024966
-	184	2.288501	9.759384	4.037382
-	185	2.046266	9.736059	4.041197
-	186	1.799042	9.717382	4.033784
-	187	1.548003	9.703029	4.013496
-	188	1.294365	9.692753	3.978958
-	189	1.039259	9.686207	3.930094
-	190	0.783864	9.682911	3.867412
-	191	0.528988	9.682336	3.792845
-	192	0.275445	9.683949	3.708433
-	193	0.023951	9.687151	3.616517
-	194	-0.224746	9.691478	3.518971
-	195	-0.469851	9.696495	3.417647
-	196	-0.710748	9.701757	3.313995
-	197	-0.946858	9.706836	3.209485
-	198	-1.177674	9.711269	3.105461
-	199	-1.402608	9.714491	3.003500
-	200	-1.621089	9.715858	2.904873
-	201	-1.832628	9.714708	2.810778
-	202	-2.036875	9.710403	2.722280
-	203	-2.233444	9.702554	2.639904
-	204	-2.422472	9.690943	2.563480
-	205	-2.603924	9.675574	2.492121
-	206	-2.778018	9.656563	2.424990
-	207	-2.944885	9.634211	2.361082
-	208	-3.104791	9.608810	2.299838
-	209	-3.258014	9.580655	2.240913
-	210	-3.404855	9.550110	2.184590
-	211	-3.545650	9.517501	2.131092
-	212	-3.680753	9.483131	2.081372
-	213	-3.810607	9.447230	2.036037
-	214	-3.935693	9.409909	1.995566
-	215	-4.056394	9.370994	1.960804
-	216	-4.173150	9.330389	1.931840
-	217	-4.286318	9.287727	1.908768
-	218	-4.395892	9.242746	1.891449
-	219	-4.501836	9.195094	1.879347
-	220	-4.603698	9.144350	1.872371
-	221	-4.700965	9.090052	1.869890
-	222	-4.792971	9.031786	1.871613
-	223	-4.878655	8.969068	1.876850
-	224	-4.956996	8.901428	1.884931
-	225	-5.026511	8.828482	1.894721
-	226	-5.085837	8.749942	1.905548
-	227	-5.133479	8.665532	1.916222
-	228	-5.167782	8.575144	1.925783
-	229	-5.187097	8.478534	1.933575
-	230	-5.189754	8.375555	1.939010
-	231	-5.173992	8.266270	1.941308
-	232	-5.138130	8.150704	1.940493
-	233	-5.080564	8.028912	1.936168
-	234	-4.999816	7.901021	1.928621
-	235	-4.894485	7.767056	1.918306
-	236	-4.763281	7.627056	1.905813
-	237	-4.605175	7.481003	1.891537
-	238	-4.419062	7.328814	1.876801
-	239	-4.203848	7.170316	1.862331
-	240	-3.958671	7.005258	1.849655
-	241	-3.682736	6.833324	1.840519
-	242	-3.375366	6.654198	1.836760
-	243	-3.036345	6.467657	1.839662
-	244	-2.665692	6.273889	1.850330
-	245	-2.263927	6.073209	1.869351
-	246	-1.832076	5.866295	1.897356
-	247	-1.371273	5.653974	1.935129
-	248	-0.883021	5.437178	1.983733
-	249	-0.369001	5.217123	2.044211
-	250	0.168906	4.995118	2.117703
-	251	0.728652	4.772790	2.205204
-	252	1.308184	4.551858	2.307309
-	253	1.905331	4.334038	2.424060
-	254	2.518003	4.121223	2.554915
-	255	3.144202	3.915373	2.698695
-	256	3.781950	3.718237	2.853566
-	257	4.429500	3.531400	3.017176
-	258	5.085211	3.356340	3.186576
-	259	5.747708	3.194260	3.358437
-	260	6.415843	3.046082	3.528945
-	261	7.088563	2.912426	3.694142
-	262	7.765211	2.793591	3.850473
-	263	8.445086	2.689473	3.994092
-	264	9.127762	2.599787	4.122097
-	265	9.812798	2.523864	4.231595
-	266	10.499787	2.460855	4.320141
-	267	11.188231	2.409825	4.385948
-	268	11.877541	2.369671	4.427788
-	269	12.566777	2.339282	4.445153
-	270	13.254913	2.317649	4.438443
-	271	13.940625	2.303884	4.409304
-	272	14.622650	2.297460	4.359647
-	273	15.299631	2.298068	4.292350
-	274	15.970173	2.305633	4.210366
-	275	16.633108	2.320270	4.116507
-	276	17.287201	2.342076	4.013586
-	277	17.931202	2.371130	3.904548
-	278	18.563862	2.407552	3.792913
-	279	19.183683	2.451384	3.682965
-	280	19.789131	2.502654	3.579635
-	281	20.378784	2.561382	3.487350
-	282	20.951351	2.627604	3.410487
-	283	21.505627	2.701516	3.352412
-	284	22.040751	2.783217	3.315525
-	285	22.556042	2.872946	3.301411
-	286	23.051277	2.970889	3.310544
-	287	23.526525	3.077233	3.342711
-	288	23.982330	3.191891	3.397476
-	289	24.419498	3.314658	3.473203
-	290	24.839079	3.445037	3.567913
-	291	25.242161	3.582336	3.678784
-	292	25.629807	3.725739	3.802210
-	293	26.003103	3.874227	3.934484
-	294	26.362902	4.026702	4.071548
-	295	26.709944	4.181952	4.209029
-	296	27.044930	4.338664	4.342784
-	297	27.368200	4.495380	4.468762
-	298	27.679945	4.650616	4.583695
-	299	27.980019	4.802866	4.685473
-	300	28.267990	4.950572	4.772871
-	301	28.543182	5.092422	4.844910
-	302	28.804708	5.227146	4.901384
-	303	29.051674	5.353594	4.942491
-	304	29.282986	5.470849	4.968357
-	305	29.497391	5.578067	4.979733
-	306	29.693682	5.674644	4.977683
-	307	29.870398	5.760119	4.963000
-	308	30.026413	5.834202	4.937131
-	309	30.160473	5.896671	4.901195
-	310	30.271570	5.947467	4.856143
-	311	30.358927	5.986593	4.802946
-	312	30.422018	6.014226	4.742518
-	313	30.460346	6.030734	4.675404
-	314	30.473774	6.036583	4.602507
-	315	30.462200	6.032348	4.524468
-	316	30.425932	6.018816	4.441457
-	317	30.365479	5.996644	4.353874
-	318	30.281546	5.966690	4.262082
-	319	30.175161	5.929712	4.166443
-	320	30.047470	5.886264	4.067605
-	321	29.899805	5.836905	3.966177
-	322	29.733740	5.782077	3.862418
-	323	29.550982	5.722172	3.756686
-	324	29.353405	5.657562	3.649259
-	325	29.142982	5.588651	3.540364
-	326	28.921640	5.515889	3.430523
-	327	28.691351	5.439908	3.320513
-	328	28.454136	5.361472	3.210698
-	329	28.211990	5.281433	3.101898
-	330	27.967110	5.200771	2.995048
-	331	27.721691	5.120649	2.890692
-	332	27.478197	5.042266	2.789593
-	333	27.238804	4.966953	2.692468
-	334	27.005823	4.896156	2.599670
-	335	26.781260	4.831340	2.511404
-	336	26.566813	4.773859	2.427584
-	337	26.363756	4.725010	2.348462
-	338	26.172852	4.685891	2.274422
-	339	25.994383	4.657379	2.206039
-	340	25.828234	4.640163	2.144099
-	341	25.674170	4.634545	2.089461
-	342	25.532042	4.640660	2.042941
-	343	25.401743	4.658412	2.004943
-	344	25.283180	4.687394	1.975970
-	345	25.176537	4.726986	1.955668
-	346	25.081968	4.776386	1.943169
-	347	24.999763	4.834499	1.937383
-	348	24.930246	4.900137	1.936633
-	349	24.873453	4.971862	1.939542
-	350	24.829153	5.048333	1.944332
-	351	24.796881	5.128116	1.949539
-	352	24.775579	5.209925	1.953952
-	353	24.763731	5.292591	1.957108
-	354	24.759527	5.375037	1.958759
-	355	24.760817	5.456474	1.959742
-	356	24.765423	5.536369	1.961589
-	357	24.771217	5.614511	1.966271
-	358	24.776320	5.691140	1.976375
-	359	24.779156	5.766906	1.994919
-	360	24.778702	5.842877	2.024759
-	361	24.774599	5.920529	2.069019
-	362	24.767057	6.001709	2.130579
-	363	24.757294	6.088552	2.211511
-	364	24.747152	6.183619	2.313376
-	365	24.739119	6.289550	2.436945
-	366	24.736454	6.409228	2.581388
-	367	24.742632	6.545597	2.744970
-	368	24.761259	6.701478	2.925159
-	369	24.795635	6.879519	3.118178
-	370	24.848301	7.081964	3.320159
-	371	24.920574	7.310470	3.526776
-	372	25.012056	7.566019	3.733540
-	373	25.120321	7.848613	3.936522
-	374	25.240885	8.157267	4.132832
-	375	25.367384	8.489912	4.320205
-	376	25.491875	8.843380	4.497926
-	377	25.605320	9.213472	4.666234
-	378	25.698326	9.595114	4.826219
-	379	25.761770	9.982730	4.979606
-	380	25.787390	10.370236	5.128698
-	381	25.768433	10.751575	5.275614
-	382	25.699562	11.120990	5.422646
-	383	25.577133	11.472965	5.571940
-	384	25.399443	11.802794	5.724646
-	385	25.166531	12.106374	5.881328
-	386	24.880302	12.380678	6.041087
-	387	24.544392	12.623597	6.201966
-	388	24.163643	12.834110	6.360983
-	389	23.744165	13.012332	6.513816
-	390	23.292873	13.159302	6.655614
-	391	22.817244	13.276931	6.781235
-	392	22.325155	13.367959	6.885031
-	393	21.824446	13.435630	6.961901
-	394	21.322849	13.483711	7.007184
-	395	20.827812	13.516311	7.016649
-	396	20.345949	13.537586	6.987329
-	397	19.882967	13.551620	6.917573
-	398	19.443508	13.562247	6.807274
-	399	19.030806	13.572989	6.658047
-	400	18.646650	13.586853	6.473499
-	401	18.291042	13.606231	6.258697
-	402	17.962425	13.632886	6.020832
-	403	17.657587	13.667810	5.768540
-	404	17.371904	13.711404	5.511132
-	405	17.099918	13.763433	5.258696
-	406	16.835415	13.823064	5.021172
-	407	16.572294	13.889115	4.807564
-	408	16.304602	13.959986	4.626166
-	409	16.027090	14.033644	4.483544
-	410	15.735575	14.107986	4.384180
-	411	15.426840	14.180598	4.330926
-	412	15.099077	14.248981	4.324708
-	413	14.751667	14.310552	4.364291
-	414	14.385195	14.362782	4.446738
-	415	14.001485	14.403318	4.567395
-	416	13.603212	14.430134	4.719672
-	417	13.193815	14.441463	4.896378
-	418	12.777205	14.435989	5.089715
-	419	12.357463	14.412877	5.291359
-	420	11.938638	14.371862	5.493323
-	421	11.524602	14.313334	5.687966
-	422	11.118773	14.238208	5.868333
-	423	10.724042	14.147902	6.028663
-	424	10.342803	14.044233	6.164363
-	425	9.976830	13.929320	6.271585
-	426	9.627130	13.805377	6.348159
-	427	9.294058	13.674541	6.393164
-	428	8.977327	13.539055	6.406549
-	429	8.675845	13.400620	6.389974
-	430	8.388067	13.260778	6.346348
-	431	8.112050	13.120622	6.279267
-	432	7.845522	12.980813	6.193261
-	433	7.586308	12.841656	6.092849
-	434	7.332421	12.703236	5.982279
-	435	7.082094	12.565392	5.865495
-	436	6.834059	12.427906	5.745824
-	437	6.587441	12.290507	5.625663
-	438	6.341831	12.153000	5.506952
-	439	6.097323	12.015209	5.390930
-	440	5.854164	11.877051	5.278675
-	441	5.612924	11.738425	5.171040
-	442	5.374187	11.599258	5.068612
-	443	5.138455	11.459570	4.972752
-	444	4.905956	11.319448	4.884874
-	445	4.676905	11.179011	4.806134
-	446	4.451391	11.038700	4.737472
-	447	4.229384	10.899107	4.679309
-	448	4.010674	10.761001	4.631274
-	449	3.794900	10.625344	4.592928
-	450	3.581597	10.493037	4.563595
-	451	3.370209	10.364959	4.542271
-	452	3.159932	10.242024	4.528057
-	453	2.949937	10.124901	4.519794
-	454	2.739443	10.014278	4.515787
-	455	2.527397	9.910670	4.514341
-	456	2.312920	9.814551	4.513635
-	457	2.095190	9.726160	4.511785
-	458	1.873259	9.645672	4.507062
-	459	1.646548	9.573047	4.497999
-	460	1.414649	9.508143	4.483161
-	461	1.177148	9.450636	4.461757
-	462	0.934039	9.400173	4.433595
-	463	0.685435	9.356261	4.398651
-	464	0.431687	9.318376	4.357553
-	465	0.173420	9.285833	4.310965
-	466	-0.088797	9.258001	4.258936
-	467	-0.354329	9.234415	4.201637
-	468	-0.622597	9.214590	4.138821
-	469	-0.893039	9.197988	4.070400
-	470	-1.164901	9.184123	3.996941
-	471	-1.437508	9.172306	3.919524
-	472	-1.710059	9.162020	3.839314
-	473	-1.981791	9.152744	3.757564
-	474	-2.251795	9.144105	3.675118
-	475	-2.519097	9.135753	3.592189
-	476	-2.782702	9.127452	3.508889
-	477	-3.041521	9.118938	3.425105
-	478	-3.294478	9.110086	3.340363
-	479	-3.540615	9.100864	3.254408
-	480	-3.778968	9.091255	3.167204
-	481	-4.008682	9.081292	3.078708
-	482	-4.228989	9.071166	2.989287
-	483	-4.439075	9.061033	2.899410
-	484	-4.638237	9.051013	2.809481
-	485	-4.825840	9.041367	2.720164
-	486	-5.001265	9.032331	2.632409
-	487	-5.164150	9.024222	2.546856
-	488	-5.314120	9.017351	2.464809
-	489	-5.450884	9.011818	2.387459
-	490	-5.574130	9.007585	2.316445
-	491	-5.683536	9.004498	2.253647
-	492	-5.778744	9.002170	2.200836
-	493	-5.859370	9.000051	2.160063
-	494	-5.925170	8.997334	2.133278
-	495	-5.975659	8.993092	2.121887
-	496	-6.010302	8.986058	2.127169
-	497	-6.028516	8.974763	2.149947
-	498	-6.029626	8.957689	2.190565
-	499	-6.012998	8.933185	2.248950
-	500	-5.978087	8.899618	2.324369
-	501	-5.924206	8.855477	2.414943
-	502	-5.850550	8.799311	2.518358
-	503	-5.756178	8.729996	2.631409
-	504	-5.640119	8.646767	2.750327
-	505	-5.501339	8.549047	2.870625
-	506	-5.338876	8.436649	2.986971
-	507	-5.151896	8.309648	3.093967
-	508	-4.939517	8.168489	3.186178
-	509	-4.700914	8.013794	3.259353
-	510	-4.435301	7.846420	3.310405
-	511	-4.141953	7.667438	3.338118
-	512	-3.820429	7.477830	3.341900
-	513	-3.470505	7.278759	3.322941
-	514	-3.092242	7.071461	3.283308
-	515	-2.686084	6.857324	3.226053
-	516	-2.252822	6.637897	3.155494
-	517	-1.793582	6.414962	3.076134
-	518	-1.309848	6.190335	2.993719
-	519	-0.803483	5.966022	2.914164
-	520	-0.276614	5.743852	2.843828
-	521	0.268329	5.525660	2.788817
-	522	0.828815	5.313382	2.754460
-	523	1.402048	5.109029	2.744425
-	524	1.985504	4.914747	2.760813
-	525	2.576588	4.732615	2.803672
-	526	3.173290	4.564619	2.870953
-	527	3.773850	4.412518	2.959169
-	528	4.376817	4.277499	3.063947
-	529	4.980834	4.160364	3.180403
-	530	5.584614	4.061245	3.303815
-	531	6.186758	3.980027	3.429509
-	532	6.785678	3.916056	3.553200
-	533	7.379382	3.868221	3.670975
-	534	7.965441	3.835171	3.779705
-	535	8.541035	3.815194	3.876292
-	536	9.102578	3.806456	3.958747
-	537	9.646120	3.807024	4.025447
-	538	10.167200	3.815027	4.075490
-	539	10.661233	3.828498	4.109216
-	540	11.123637	3.845700	4.127922
-	541	11.550162	3.864953	4.133687
-	542	11.937651	3.885004	4.129258
-	543	12.284388	3.904835	4.117402
-	544	12.591065	3.923771	4.100248
-	545	12.861618	3.941490	4.079623
-	546	13.104239	3.958115	4.056593
