# Supplementary material for: Design and preliminary verification of a novel powered ankle–foot prosthesis: From the perspective of lower-limb biomechanics compared with ESAR foot
Source: PLoS One. 2024 Jun 7;19(6):e0303397. doi: 10.1371/journal.pone.0303397 (PMC11161064; doi:10.1371/journal.pone.0303397)
Supplement: S2 File — (ZIP) [file pone.0303397.s004.zip › NW/1/left hip moment.txt]

LINK_MODEL_BASED::ORIGINAL::Left Hip Moment
File	Frame	X	Y	Z
Gait FB - IOR 2.c3d	1
-	2
-	3	-0.436164	-0.009066	0.000688
-	4	-0.410137	-0.008775	0.000006
-	5	-0.375913	-0.008425	-0.000853
-	6	-0.338018	-0.007991	-0.001815
-	7	-0.297386	-0.007691	-0.002989
-	8	-0.257594	-0.007395	-0.004188
-	9	-0.219456	-0.007274	-0.005386
-	10	-0.184623	-0.007645	-0.006591
-	11	-0.153487	-0.008303	-0.007721
-	12	-0.124924	-0.009264	-0.008927
-	13	-0.100220	-0.010208	-0.010233
-	14	-0.078365	-0.011324	-0.011451
-	15	-0.061335	-0.012389	-0.012492
-	16	-0.046291	-0.013031	-0.013330
-	17	-0.034866	-0.013394	-0.013866
-	18	-0.026280	-0.013282	-0.013955
-	19	-0.019294	-0.012552	-0.013700
-	20	-0.013952	-0.011145	-0.013103
-	21	-0.011358	-0.009390	-0.012157
-	22	-0.009763	-0.007121	-0.010945
-	23	-0.008802	-0.004669	-0.009572
-	24	-0.009954	-0.002163	-0.008002
-	25	-0.010704	0.000484	-0.006275
-	26	-0.011399	0.003132	-0.004430
-	27	-0.012278	0.006018	-0.002340
-	28	-0.012041	0.009025	-0.000151
-	29	-0.011766	0.012203	0.002188
-	30	-0.011056	0.015562	0.004562
-	31	-0.009282	0.018851	0.006871
-	32	-0.005350	0.022134	0.008951
-	33	-0.001823	0.025226	0.010861
-	34	0.003252	0.028039	0.012514
-	35	0.007780	0.030205	0.013876
-	36	0.011264	0.031353	0.014982
-	37	0.013891	0.032052	0.015788
-	38	0.016360	0.032265	0.016168
-	39	0.019533	0.032017	0.016076
-	40	0.022352	0.031085	0.015450
-	41	0.024949	0.029601	0.014452
-	42	0.027787	0.027262	0.013107
-	43	0.028413	0.024143	0.011683
-	44	0.029003	0.020166	0.010077
-	45	0.029173	0.015679	0.008407
-	46	0.030257	0.010770	0.006588
-	47	0.031928	0.005847	0.004864
-	48	0.035106	0.001273	0.003051
-	49	0.038643	-0.002808	0.001424
-	50	0.043138	-0.006263	-0.000051
-	51	0.048307	-0.008913	-0.001272
-	52	0.054239	-0.010703	-0.002183
-	53	0.061648	-0.011429	-0.002815
-	54	0.069435	-0.011301	-0.003174
-	55	0.079043	-0.010526	-0.003523
-	56	0.089754	-0.009594	-0.003946
-	57	0.099327	-0.008653	-0.004351
-	58	0.109407	-0.007907	-0.004847
-	59	0.116269	-0.007552	-0.005166
-	60	0.121628	-0.007618	-0.005399
-	61	0.125749	-0.008110	-0.005576
-	62	0.128173	-0.008855	-0.005615
-	63	0.129747	-0.009587	-0.005550
-	64	0.131844	-0.010107	-0.005442
-	65	0.132407	-0.010573	-0.005151
-	66	0.133631	-0.010872	-0.004882
-	67	0.134755	-0.011074	-0.004643
-	68	0.134252	-0.011201	-0.004341
-	69	0.134057	-0.011156	-0.004096
-	70	0.132127	-0.011191	-0.003847
-	71	0.127778	-0.011259	-0.003544
-	72	0.122790	-0.011396	-0.003349
-	73	0.114101	-0.011675	-0.003107
-	74	0.104329	-0.012154	-0.003048
-	75	0.091748	-0.012565	-0.002926
-	76	0.076358	-0.012916	-0.002731
-	77	0.058382	-0.013411	-0.002641
-	78	0.039091	-0.014231	-0.002741
-	79	0.017236	-0.015196	-0.002791
-	80	-0.006705	-0.016266	-0.002773
-	81	-0.029704	-0.017450	-0.002899
-	82	-0.052660	-0.018474	-0.002940
-	83	-0.073777	-0.019113	-0.002811
-	84	-0.090803	-0.019220	-0.002592
-	85	-0.104549	-0.018574	-0.002019
-	86	-0.113003	-0.016898	-0.001116
-	87	-0.117429	-0.014110	0.000296
-	88	-0.119868	-0.010335	0.002385
-	89	-0.118144	-0.005881	0.004780
-	90	-0.115721	-0.000961	0.007600
-	91	-0.111804	0.003730	0.010422
-	92	-0.106229	0.007738	0.012807
-	93	-0.098548	0.010950	0.014623
-	94	-0.089234	0.012637	0.015498
-	95	-0.077369	0.012854	0.015221
-	96	-0.062659	0.011463	0.013713
-	97	-0.044894	0.008924	0.010999
-	98	-0.024335	0.005472	0.007121
-	99	-0.001885	0.001441	0.002294
-	100	0.020628	-0.002930	-0.003118
-	101	0.043234	-0.007027	-0.008890
-	102	0.063847	-0.011082	-0.014699
-	103	0.081351	-0.014658	-0.020043
-	104	0.095261	-0.017634	-0.024753
-	105	0.105270	-0.019932	-0.028477
-	106	0.109972	-0.021429	-0.030835
-	107	0.109457	-0.022315	-0.031711
-	108	0.104827	-0.022220	-0.031093
-	109	0.095410	-0.022014	-0.029089
-	110	0.082672	-0.021386	-0.025912
-	111	0.066441	-0.020901	-0.021679
-	112	0.049015	-0.020697	-0.016958
-	113	0.029888	-0.021058	-0.011903
-	114	0.011698	-0.022099	-0.007169
-	115	-0.006455	-0.024288	-0.002827
-	116	-0.023373	-0.027514	0.000850
-	117	-0.039000	-0.032265	0.003683
-	118	-0.053721	-0.038146	0.005902
-	119	-0.066010	-0.044934	0.007166
-	120	-0.076767	-0.052566	0.007729
-	121	-0.084862	-0.060055	0.007587
-	122	-0.090248	-0.067194	0.006726
-	123	-0.093177	-0.073776	0.005279
-	124	-0.094202	-0.079525	0.003488
-	125	-0.091706	-0.084302	0.001016
-	126	-0.087565	-0.088317	-0.001726
-	127	-0.081358	-0.091916	-0.004813
-	128	-0.073661	-0.094457	-0.008001
-	129	-0.065735	-0.096615	-0.011130
-	130	-0.057742	-0.097831	-0.013939
-	131	-0.050304	-0.098325	-0.016338
-	132	-0.043661	-0.098192	-0.018195
-	133	-0.039114	-0.097177	-0.019196
-	134	-0.035445	-0.095728	-0.019641
-	135	-0.033491	-0.093726	-0.019311
-	136	-0.033756	-0.091048	-0.018184
-	137	-0.033604	-0.087873	-0.016911
-	138	-0.034476	-0.084192	-0.015231
-	139	-0.034539	-0.079958	-0.013585
-	140	-0.034933	-0.075421	-0.011724
-	141	-0.035794	-0.070713	-0.009588
-	142	-0.036439	-0.066174	-0.007412
-	143	-0.037572	-0.061937	-0.005182
-	144	-0.038469	-0.058259	-0.003138
-	145	-0.038874	-0.055335	-0.001453
-	146	-0.039014	-0.052809	-0.000024
-	147	-0.038528	-0.051329	0.000937
-	148	-0.036777	-0.050659	0.001333
-	149	-0.034583	-0.050485	0.001410
-	150	-0.031420	-0.051030	0.001051
-	151	-0.027791	-0.051866	0.000470
-	152	-0.023924	-0.053271	-0.000276
-	153	-0.019922	-0.054561	-0.001093
-	154	-0.016117	-0.055809	-0.001860
-	155	-0.012017	-0.056827	-0.002686
-	156	-0.007961	-0.057026	-0.003423
-	157	-0.005738	-0.056940	-0.003741
-	158	-0.003420	-0.056279	-0.004025
-	159	-0.001873	-0.055157	-0.004112
-	160	-0.000254	-0.053857	-0.004224
-	161	0.000594	-0.052258	-0.004274
-	162	0.001802	-0.050710	-0.004553
-	163	0.003353	-0.049183	-0.005020
-	164	0.004219	-0.047876	-0.005386
-	165	0.005533	-0.046819	-0.005849
-	166	0.007139	-0.046043	-0.006348
-	167	0.008765	-0.045216	-0.006756
-	168	0.010494	-0.044580	-0.007137
-	169	0.012415	-0.044094	-0.007475
-	170	0.014285	-0.043810	-0.007786
-	171	0.017021	-0.043444	-0.008216
-	172	0.019670	-0.043395	-0.008614
-	173	0.023311	-0.043114	-0.009111
-	174	0.026891	-0.042740	-0.009515
-	175	0.030586	-0.042459	-0.009855
-	176	0.033774	-0.042004	-0.009904
-	177	0.035989	-0.041403	-0.009558
-	178	0.038054	-0.040592	-0.008927
-	179	0.038253	-0.039731	-0.007801
-	180	0.038386	-0.038397	-0.006554
-	181	0.038334	-0.036935	-0.005322
-	182	0.036933	-0.035488	-0.003929
-	183	0.036170	-0.033811	-0.002763
-	184	0.034865	-0.032242	-0.001653
-	185	0.032802	-0.030727	-0.000521
-	186	0.031273	-0.029492	0.000337
-	187	0.029669	-0.028529	0.000983
-	188	0.028385	-0.027917	0.001293
-	189	0.027488	-0.027683	0.001250
-	190	0.027450	-0.027778	0.000800
-	191	0.028345	-0.028344	0.000064
-	192	0.028215	-0.029158	-0.000520
-	193	0.028081	-0.030411	-0.001060
-	194	0.028906	-0.031920	-0.001671
-	195	0.028342	-0.033714	-0.002003
-	196	0.028520	-0.036093	-0.002377
-	197	0.028222	-0.038846	-0.002632
-	198	0.028835	-0.042178	-0.002955
-	199	0.028240	-0.046021	-0.002985
-	200	0.027682	-0.050341	-0.002904
-	201	0.026867	-0.055078	-0.002681
-	202	0.025749	-0.060079	-0.002223
-	203	0.024067	-0.065518	-0.001448
-	204	0.021202	-0.070672	-0.000357
-	205	0.019228	-0.075161	0.000636
-	206	0.017598	-0.078919	0.001554
-	207	0.016343	-0.082267	0.002358
-	208	0.017670	-0.085070	0.002748
-	209	0.018910	-0.087303	0.003036
-	210	0.020866	-0.088970	0.003159
-	211	0.023284	-0.089806	0.003061
-	212	0.025408	-0.089708	0.002958
-	213	0.027354	-0.088554	0.002766
-	214	0.029227	-0.086601	0.002509
-	215	0.030816	-0.083770	0.002245
-	216	0.033007	-0.080228	0.001839
-	217	0.035603	-0.076027	0.001317
-	218	0.038472	-0.071501	0.000701
-	219	0.042494	-0.066811	-0.000167
-	220	0.045097	-0.061905	-0.000925
-	221	0.045299	-0.056952	-0.001489
-	222	0.042827	-0.051707	-0.001779
-	223	0.036324	-0.046746	-0.001537
-	224	0.025447	-0.042317	-0.000651
-	225	0.011572	-0.038352	0.000657
-	226	-0.006226	-0.034962	0.002497
-	227	-0.024549	-0.031665	0.004302
-	228	-0.042490	-0.028412	0.005864
-	229	-0.059582	-0.025208	0.007164
-	230	-0.075602	-0.022112	0.008227
-	231	-0.090791	-0.019111	0.009060
-	232	-0.104985	-0.016167	0.009710
-	233	-0.117645	-0.013026	0.010113
-	234	-0.130921	-0.009897	0.010582
-	235	-0.145282	-0.006704	0.011261
-	236	-0.162551	-0.003585	0.012372
-	237	-0.181258	-0.000708	0.013670
-	238	-0.201364	0.002408	0.015115
-	239	-0.218288	0.006156	0.016109
-	240	-0.232342	0.010648	0.016601
-	241	-0.240660	0.015776	0.016470
-	242	-0.244739	0.020842	0.015987
-	243	-0.244255	0.025533	0.015238
-	244	-0.238860	0.029550	0.014188
-	245	-0.228125	0.032466	0.012925
-	246	-0.212182	0.034203	0.011376
-	247	-0.192701	0.034625	0.009697
-	248	-0.169084	0.033605	0.007943
-	249	-0.143439	0.031180	0.006232
-	250	-0.117218	0.027581	0.004701
-	251	-0.090762	0.022867	0.003426
-	252	-0.066982	0.017099	0.002560
-	253	-0.044552	0.010784	0.001996
-	254	-0.026361	0.003932	0.001756
-	255	-0.011643	-0.002874	0.001791
-	256	-0.002240	-0.009455	0.001985
-	257	0.002628	-0.015575	0.002307
-	258	0.002215	-0.020933	0.002680
-	259	-0.002477	-0.025771	0.003063
-	260	-0.011285	-0.029737	0.003386
-	261	-0.023070	-0.033344	0.003618
-	262	-0.035347	-0.036286	0.003718
-	263	-0.049608	-0.038237	0.003640
-	264	-0.063369	-0.039132	0.003446
-	265	-0.077407	-0.038876	0.003124
-	266	-0.090131	-0.037675	0.002685
-	267	-0.101381	-0.035744	0.002174
-	268	-0.110417	-0.033347	0.001565
-	269	-0.116595	-0.030603	0.000873
-	270	-0.120162	-0.027822	0.000075
-	271	-0.120626	-0.024874	-0.000713
-	272	-0.119227	-0.022026	-0.001487
-	273	-0.115723	-0.019071	-0.002100
-	274	-0.110651	-0.016260	-0.002541
-	275	-0.104943	-0.013757	-0.002875
-	276	-0.098232	-0.011813	-0.003248
-	277	-0.091334	-0.010538	-0.003846
-	278	-0.083258	-0.009823	-0.004796
-	279	-0.074853	-0.009554	-0.006079
-	280	-0.066326	-0.009550	-0.007473
-	281	-0.058287	-0.009732	-0.008978
-	282	-0.050505	-0.010056	-0.010422
-	283	-0.043328	-0.010245	-0.011686
-	284	-0.036697	-0.010164	-0.012741
-	285	-0.030566	-0.010008	-0.013535
-	286	-0.025251	-0.009302	-0.013972
-	287	-0.020929	-0.008555	-0.014114
-	288	-0.018339	-0.007374	-0.013750
-	289	-0.017590	-0.006103	-0.012920
-	290	-0.018060	-0.004688	-0.011681
-	291	-0.019772	-0.003094	-0.010036
-	292	-0.022196	-0.001349	-0.008145
-	293	-0.024951	0.000515	-0.005991
-	294	-0.027265	0.002523	-0.003635
-	295	-0.029493	0.004747	-0.001132
-	296	-0.031215	0.007002	0.001426
-	297	-0.031787	0.009551	0.003888
-	298	-0.031887	0.012188	0.006134
-	299	-0.031286	0.014819	0.008163
-	300	-0.030117	0.017308	0.010003
-	301	-0.028821	0.019685	0.011670
-	302	-0.027248	0.021886	0.013163
-	303	-0.025554	0.024026	0.014521
-	304	-0.024268	0.025972	0.015707
-	305	-0.023124	0.027688	0.016694
-	306	-0.022596	0.029053	0.017522
-	307	-0.022465	0.030007	0.018118
-	308	-0.022956	0.030493	0.018562
-	309	-0.023305	0.030320	0.018786
-	310	-0.023702	0.029426	0.018729
-	311	-0.023893	0.027692	0.018304
-	312	-0.023540	0.025281	0.017577
-	313	-0.022738	0.022104	0.016410
-	314	-0.021143	0.018436	0.014995
-	315	-0.019133	0.014329	0.013372
-	316	-0.016154	0.009870	0.011513
-	317	-0.012862	0.005170	0.009465
-	318	-0.008943	0.000262	0.007287
-	319	-0.004361	-0.004782	0.004926
-	320	-0.000208	-0.009771	0.002607
-	321	0.004513	-0.014368	0.000401
-	322	0.008330	-0.018678	-0.001682
-	323	0.012438	-0.022288	-0.003545
-	324	0.015967	-0.025064	-0.005074
-	325	0.019694	-0.027012	-0.006349
-	326	0.023463	-0.028305	-0.007429
-	327	0.026444	-0.029261	-0.008310
-	328	0.029622	-0.029758	-0.009057
-	329	0.032429	-0.030032	-0.009708
-	330	0.035066	-0.029815	-0.010037
-	331	0.037638	-0.029468	-0.010306
-	332	0.040022	-0.028673	-0.010301
-	333	0.042210	-0.027693	-0.010108
-	334	0.044271	-0.026661	-0.009798
-	335	0.046812	-0.025783	-0.009557
-	336	0.049474	-0.024913	-0.009346
-	337	0.052777	-0.023978	-0.009136
-	338	0.056857	-0.022872	-0.008896
-	339	0.061294	-0.021408	-0.008544
-	340	0.066848	-0.019628	-0.008193
-	341	0.072232	-0.017505	-0.007756
-	342	0.077095	-0.015186	-0.007265
-	343	0.081572	-0.012800	-0.006819
-	344	0.083608	-0.010357	-0.006178
-	345	0.083450	-0.008036	-0.005452
-	346	0.080751	-0.006371	-0.004906
-	347	0.074409	-0.005060	-0.004302
-	348	0.064985	-0.004594	-0.003958
-	349	0.052284	-0.004631	-0.003638
-	350	0.036154	-0.005018	-0.003261
-	351	0.017199	-0.005158	-0.002604
-	352	-0.003611	-0.004843	-0.001623
-	353	-0.026555	-0.003753	-0.000140
-	354	-0.050148	-0.001387	0.001945
-	355	0.041250	0.013770	0.011763
-	356	0.113723	0.015905	0.013631
-	357	0.195911	0.009233	0.011236
-	358	0.268577	-0.007415	0.003989
-	359	0.314298	-0.029908	-0.006019
-	360	0.327569	-0.053922	-0.016775
-	361	0.315989	-0.078366	-0.027588
-	362	0.291846	-0.102905	-0.038063
-	363	0.268227	-0.125309	-0.047293
-	364	0.249754	-0.143001	-0.054088
-	365	0.237791	-0.153325	-0.057436
-	366	0.229779	-0.155714	-0.057253
-	367	0.224370	-0.151649	-0.054299
-	368	0.222612	-0.142969	-0.049305
-	369	0.226237	-0.130788	-0.043000
-	370	0.237601	-0.114427	-0.035696
-	371	0.251175	-0.094200	-0.027784
-	372	0.261769	-0.071812	-0.020447
-	373	0.265455	-0.049708	-0.014848
-	374	0.262631	-0.029478	-0.011465
-	375	0.258733	-0.011193	-0.010350
-	376	0.255054	0.006052	-0.010520
-	377	0.253636	0.024283	-0.010707
-	378	0.253550	0.045939	-0.009209
-	379	0.256462	0.072809	-0.005316
-	380	0.259622	0.103848	0.000762
-	381	0.261703	0.135329	0.007380
-	382	0.266438	0.162066	0.011926
-	383	0.276064	0.180062	0.012664
-	384	0.287805	0.188539	0.009817
-	385	0.293539	0.189704	0.005812
-	386	0.292198	0.188324	0.002899
-	387	0.286852	0.188746	0.002470
-	388	0.279890	0.193127	0.004942
-	389	0.273464	0.201800	0.009760
-	390	0.267356	0.212892	0.016069
-	391	0.260133	0.224477	0.023371
-	392	0.250650	0.235205	0.031162
-	393	0.236870	0.243688	0.039218
-	394	0.220942	0.248975	0.046576
-	395	0.203134	0.250234	0.052600
-	396	0.184272	0.248634	0.057141
-	397	0.163569	0.247235	0.061115
-	398	0.141227	0.248987	0.065315
-	399	0.119490	0.256447	0.070098
-	400	0.098860	0.269175	0.075412
-	401	0.081666	0.285799	0.080354
-	402	0.067000	0.303946	0.084511
-	403	0.057148	0.323119	0.087304
-	404	0.052237	0.342874	0.088605
-	405	0.052559	0.363329	0.088624
-	406	0.056276	0.383773	0.087922
-	407	0.059976	0.403431	0.087375
-	408	0.062357	0.420626	0.087078
-	409	0.061773	0.434450	0.087129
-	410	0.059520	0.444258	0.086936
-	411	0.054763	0.450193	0.086754
-	412	0.049086	0.452795	0.086627
-	413	0.041830	0.451786	0.086717
-	414	0.031884	0.447489	0.087484
-	415	0.020072	0.440396	0.088925
-	416	0.007538	0.431486	0.090786
-	417	-0.003934	0.422040	0.092805
-	418	-0.014761	0.412697	0.095185
-	419	-0.023937	0.404152	0.097579
-	420	-0.033262	0.396688	0.100029
-	421	-0.043197	0.389705	0.102195
-	422	-0.053298	0.383684	0.103990
-	423	-0.063531	0.378354	0.105544
-	424	-0.072501	0.374362	0.106753
-	425	-0.080106	0.371156	0.107342
-	426	-0.087698	0.368961	0.107520
-	427	-0.096282	0.367558	0.107488
-	428	-0.104296	0.367067	0.106969
-	429	-0.110866	0.367167	0.105873
-	430	-0.115598	0.367006	0.104115
-	431	-0.118106	0.367062	0.101700
-	432	-0.121423	0.366711	0.099323
-	433	-0.123787	0.365742	0.096838
-	434	-0.125425	0.363435	0.094271
-	435	-0.126633	0.359228	0.091603
-	436	-0.127813	0.353591	0.088905
-	437	-0.129433	0.347153	0.086300
-	438	-0.131222	0.341504	0.083984
-	439	-0.132565	0.336964	0.081950
-	440	-0.135165	0.331829	0.080241
-	441	-0.139578	0.323717	0.078531
-	442	-0.144402	0.313264	0.076594
-	443	-0.147542	0.303384	0.074497
-	444	-0.149004	0.295492	0.072448
-	445	-0.149155	0.290219	0.070520
-	446	-0.150911	0.286541	0.069103
-	447	-0.156258	0.283656	0.068317
-	448	-0.163818	0.281184	0.067724
-	449	-0.173258	0.278580	0.067234
-	450	-0.182448	0.276524	0.066677
-	451	-0.190108	0.275367	0.066005
-	452	-0.196070	0.274759	0.065319
-	453	-0.201863	0.274837	0.064903
-	454	-0.208354	0.275606	0.064816
-	455	-0.215107	0.277308	0.064938
-	456	-0.222321	0.279369	0.065215
-	457	-0.229053	0.281775	0.065450
-	458	-0.236368	0.283687	0.065714
-	459	-0.244583	0.285308	0.066012
-	460	-0.253578	0.286582	0.066235
-	461	-0.263247	0.287544	0.066366
-	462	-0.272809	0.287945	0.066361
-	463	-0.282691	0.287384	0.066329
-	464	-0.292806	0.285966	0.066351
-	465	-0.303687	0.283055	0.066458
-	466	-0.314941	0.278988	0.066502
-	467	-0.326178	0.274408	0.066438
-	468	-0.336808	0.269670	0.066284
-	469	-0.346947	0.266323	0.065994
-	470	-0.357736	0.263414	0.065695
-	471	-0.369645	0.260949	0.065441
-	472	-0.383779	0.258234	0.065432
-	473	-0.398845	0.256096	0.065566
-	474	-0.413776	0.254442	0.065707
-	475	-0.428796	0.252896	0.065835
-	476	-0.443518	0.251236	0.065856
-	477	-0.458780	0.248462	0.065828
-	478	-0.474052	0.244728	0.065593
-	479	-0.489252	0.240910	0.065229
-	480	-0.503357	0.238570	0.064658
-	481	-0.516712	0.238319	0.063919
-	482	-0.530330	0.239307	0.063157
-	483	-0.544090	0.240068	0.062285
-	484	-0.558185	0.238875	0.061241
-	485	-0.573047	0.235692	0.060088
-	486	-0.588850	0.230430	0.059006
-	487	-0.604429	0.223001	0.057860
-	488	-0.617701	0.212669	0.056435
-	489	-0.622899	0.200957	0.053822
-	490	-0.616956	0.189621	0.049706
-	491	-0.603840	0.179654	0.044832
-	492	-0.590686	0.170841	0.040217
-	493	-0.583814	0.161487	0.036581
-	494	-0.585083	0.149759	0.034084
-	495	-0.592945	0.135079	0.032648
-	496	-0.602384	0.118931	0.031858
-	497	-0.609197	0.103266	0.031290
-	498	-0.611703	0.088414	0.030640
-	499	-0.612169	0.073285	0.030018
-	500	-0.612626	0.057651	0.029620
-	501	-0.611396	0.042235	0.029236
-	502	-0.607010	0.028333	0.028860
-	503	-0.596618	0.017374	0.028200
-	504	-0.581298	0.009064	0.027427
-	505	-0.562525	0.001693	0.026705
-	506	-0.543876	-0.006648	0.026521
-	507	-0.524475	-0.016052	0.026702
-	508	-0.503822	-0.025636	0.027036
-	509	-0.483413	-0.033912	0.027313
-	510	-0.463292	-0.039300	0.027094
-	511	-0.444489	-0.041366	0.026354
-	512	-0.425362	-0.040007	0.024811
-	513	-0.405680	-0.036359	0.022708
-	514	-0.383979	-0.031277	0.020174
-	515	-0.360307	-0.026750	0.017296
-	516	-0.337204	-0.024654	0.014431
-	517	-0.315584	-0.025579	0.011665
-	518	-0.297660	-0.028727	0.009019
-	519	-0.282331	-0.032076	0.006265
-	520	-0.266456	-0.033865	0.003348
-	521	-0.247048	-0.035077	0.000532
-	522	-0.223982	-0.037197	-0.001870
-	523	-0.200767	-0.040114	-0.003646
-	524	-0.178818	-0.042444	-0.004855
-	525	-0.158899	-0.043365	-0.005463
-	526	-0.140091	-0.043714	-0.005541
-	527	-0.122541	-0.043922	-0.005389
-	528	-0.105069	-0.044584	-0.005164
-	529	-0.086914	-0.045759	-0.004793
-	530	-0.065766	-0.047554	-0.004022
-	531	-0.037237	-0.049418	-0.002725
-	532	0.054061	-0.041362	-0.002456
-	533	0.072424	-0.039639	-0.002224
-	534	0.097454	-0.037132	-0.001906
-	535	0.130115	-0.033576	-0.001621
-	536	0.170189	-0.028194	-0.001433
-	537	0.216328	-0.020959	-0.001402
-	538	0.267480	-0.012100	-0.001628
-	539	0.320085	-0.002268	-0.001989
-	540	0.370979	0.007766	-0.002446
-	541	0.412370	0.017190	-0.002851
-	542	0.437867	0.025170	-0.003103
-	543	0.437622	0.030418	-0.003110
-	544	0.402344	0.031273	-0.002914
-	545
-	546
