# Supplementary material for: Design and preliminary verification of a novel powered ankle–foot prosthesis: From the perspective of lower-limb biomechanics compared with ESAR foot
Source: PLoS One. 2024 Jun 7;19(6):e0303397. doi: 10.1371/journal.pone.0303397 (PMC11161064; doi:10.1371/journal.pone.0303397)
Supplement: S2 File — (ZIP) [file pone.0303397.s004.zip › NW/1/left knee angle.txt]

LINK_MODEL_BASED::ORIGINAL::Left Knee Angles
File	Frame	X	Y	Z
Gait FB - IOR 2.c3d	1	51.481472	-0.116233	-12.340953
-	2	52.202541	-0.017415	-12.336179
-	3	52.943031	0.077687	-12.326157
-	4	53.690395	0.166627	-12.310977
-	5	54.431820	0.247345	-12.290975
-	6	55.154793	0.319017	-12.267764
-	7	55.847549	0.380925	-12.242741
-	8	56.499348	0.434082	-12.218689
-	9	57.100750	0.479223	-12.198029
-	10	57.643600	0.517202	-12.183496
-	11	58.121120	0.549052	-12.178026
-	12	58.527897	0.575418	-12.184087
-	13	58.859581	0.596818	-12.204264
-	14	59.113033	0.614175	-12.240845
-	15	59.286015	0.628084	-12.295882
-	16	59.377144	0.638195	-12.370394
-	17	59.385662	0.644099	-12.464840
-	18	59.311691	0.644801	-12.578786
-	19	59.155960	0.638525	-12.710299
-	20	58.919849	0.623560	-12.856630
-	21	58.605141	0.598205	-13.013957
-	22	58.213989	0.560480	-13.177943
-	23	57.748985	0.508949	-13.344111
-	24	57.212833	0.442665	-13.508410
-	25	56.608521	0.361179	-13.667280
-	26	55.938953	0.264604	-13.817225
-	27	55.207077	0.153641	-13.955344
-	28	54.415524	0.028627	-14.078096
-	29	53.566818	-0.109325	-14.182384
-	30	52.663017	-0.259461	-14.264933
-	31	51.705975	-0.420549	-14.322708
-	32	50.697105	-0.591110	-14.353146
-	33	49.637527	-0.769153	-14.354180
-	34	48.528183	-0.952323	-14.324505
-	35	47.369926	-1.138239	-14.263085
-	36	46.163273	-1.324242	-14.169878
-	37	44.909073	-1.508407	-14.045043
-	38	43.608082	-1.688361	-13.889651
-	39	42.261192	-1.862240	-13.705462
-	40	40.869392	-2.028015	-13.495577
-	41	39.433941	-2.183897	-13.264357
-	42	37.956123	-2.328594	-13.017057
-	43	36.437580	-2.461572	-12.759319
-	44	34.880348	-2.582930	-12.497031
-	45	33.286686	-2.693624	-12.235059
-	46	31.659679	-2.794526	-11.978513
-	47	30.002937	-2.886581	-11.731265
-	48	28.320782	-2.970729	-11.496346
-	49	26.617920	-3.047166	-11.276072
-	50	24.899620	-3.115605	-11.072273
-	51	23.171415	-3.175629	-10.885070
-	52	21.439327	-3.226231	-10.713956
-	53	19.709528	-3.266461	-10.556974
-	54	17.988359	-3.295058	-10.411520
-	55	16.282324	-3.310956	-10.274009
-	56	14.597844	-3.313036	-10.140821
-	57	12.941400	-3.300649	-10.007304
-	58	11.319648	-3.273453	-9.869569
-	59	9.739412	-3.231583	-9.724160
-	60	8.207681	-3.175650	-9.569283
-	61	6.731600	-3.106698	-9.404486
-	62	5.318466	-3.026139	-9.230843
-	63	3.975512	-2.935653	-9.050327
-	64	2.709907	-2.837104	-8.865743
-	65	1.528694	-2.732500	-8.680900
-	66	0.438708	-2.624039	-8.498983
-	67	-0.553768	-2.514024	-8.323342
-	68	-1.442974	-2.404821	-8.156881
-	69	-2.224104	-2.298832	-8.002356
-	70	-2.893483	-2.198460	-7.862178
-	71	-3.448608	-2.106005	-7.737963
-	72	-3.888163	-2.023538	-7.630505
-	73	-4.212251	-1.952796	-7.540037
-	74	-4.422600	-1.895135	-7.466125
-	75	-4.522441	-1.851419	-7.408503
-	76	-4.516729	-1.822061	-7.367035
-	77	-4.411939	-1.806906	-7.341705
-	78	-4.216026	-1.805269	-7.333508
-	79	-3.938486	-1.815951	-7.344518
-	80	-3.590109	-1.837347	-7.377279
-	81	-3.182326	-1.867531	-7.435193
-	82	-2.726944	-1.904377	-7.521458
-	83	-2.235671	-1.945701	-7.639304
-	84	-1.719278	-1.989223	-7.789881
-	85	-1.187250	-2.032842	-7.973518
-	86	-0.646712	-2.074686	-8.188111
-	87	-0.102475	-2.113202	-8.429131
-	88	0.443447	-2.147217	-8.689289
-	89	0.991384	-2.175889	-8.958367
-	90	1.543616	-2.198769	-9.223293
-	91	2.103567	-2.215666	-9.469472
-	92	2.674880	-2.226679	-9.680621
-	93	3.260763	-2.231946	-9.841972
-	94	3.862873	-2.231663	-9.939803
-	95	4.481002	-2.226007	-9.964038
-	96	5.112463	-2.215221	-9.909585
-	97	5.751983	-2.199651	-9.776530
-	98	6.392179	-2.179772	-9.569749
-	99	7.023636	-2.156174	-9.299772
-	100	7.635865	-2.129430	-8.981272
-	101	8.217991	-2.100077	-8.631266
-	102	8.759340	-2.068401	-8.267786
-	103	9.250475	-2.034439	-7.908531
-	104	9.683640	-1.998102	-7.568924
-	105	10.053213	-1.959139	-7.261757
-	106	10.355922	-1.917518	-6.996170
-	107	10.591029	-1.873162	-6.778078
-	108	10.759736	-1.826191	-6.609901
-	109	10.865073	-1.776669	-6.491032
-	110	10.911560	-1.724849	-6.418756
-	111	10.904977	-1.670990	-6.388384
-	112	10.851800	-1.615459	-6.393540
-	113	10.758980	-1.558745	-6.426485
-	114	10.633486	-1.501291	-6.479247
-	115	10.482111	-1.443562	-6.543692
-	116	10.311353	-1.386031	-6.612677
-	117	10.127259	-1.329140	-6.679928
-	118	9.935448	-1.273409	-6.740801
-	119	9.741010	-1.219501	-6.791040
-	120	9.548434	-1.167980	-6.828322
-	121	9.361412	-1.119564	-6.851121
-	122	9.182952	-1.074814	-6.859247
-	123	9.015144	-1.034201	-6.853257
-	124	8.859379	-0.998031	-6.835135
-	125	8.716425	-0.966617	-6.806006
-	126	8.586306	-0.940049	-6.767216
-	127	8.468586	-0.918365	-6.719416
-	128	8.362388	-0.901590	-6.662446
-	129	8.266652	-0.889553	-6.595530
-	130	8.180232	-0.882082	-6.517556
-	131	8.102089	-0.878955	-6.426286
-	132	8.031139	-0.879901	-6.319718
-	133	7.966582	-0.884716	-6.195198
-	134	7.907763	-0.893106	-6.050321
-	135	7.854206	-0.904889	-5.883766
-	136	7.805639	-0.919853	-5.694654
-	137	7.761765	-0.937837	-5.483566
-	138	7.722424	-0.958484	-5.252750
-	139	7.687291	-0.981484	-5.005623
-	140	7.656051	-1.006359	-4.746693
-	141	7.628361	-1.032620	-4.481156
-	142	7.603784	-1.059938	-4.214431
-	143	7.581683	-1.088082	-3.951943
-	144	7.561260	-1.116916	-3.699095
-	145	7.541579	-1.146311	-3.460879
-	146	7.521602	-1.176064	-3.241800
-	147	7.500287	-1.206007	-3.043999
-	148	7.476690	-1.235903	-2.869309
-	149	7.450019	-1.265541	-2.717832
-	150	7.419670	-1.294739	-2.587828
-	151	7.385296	-1.323382	-2.476537
-	152	7.346788	-1.351405	-2.379777
-	153	7.304372	-1.378896	-2.293093
-	154	7.258277	-1.406014	-2.211481
-	155	7.209124	-1.432989	-2.130241
-	156	7.157506	-1.460122	-2.045122
-	157	7.104141	-1.487568	-1.952592
-	158	7.049965	-1.515584	-1.849591
-	159	6.995955	-1.544309	-1.734530
-	160	6.943069	-1.573813	-1.606286
-	161	6.892026	-1.604087	-1.464740
-	162	6.843464	-1.634953	-1.311039
-	163	6.797778	-1.666073	-1.147192
-	164	6.755332	-1.696924	-0.976593
-	165	6.716234	-1.727001	-0.802161
-	166	6.680593	-1.755830	-0.627316
-	167	6.648428	-1.782962	-0.455290
-	168	6.619470	-1.808079	-0.287804
-	169	6.593371	-1.830924	-0.126766
-	170	6.569645	-1.851308	0.026881
-	171	6.547667	-1.869126	0.172369
-	172	6.526800	-1.884232	0.309245
-	173	6.506258	-1.896554	0.436915
-	174	6.485221	-1.906059	0.555368
-	175	6.462813	-1.912749	0.665043
-	176	6.438106	-1.916711	0.765883
-	177	6.410404	-1.918062	0.858365
-	178	6.379057	-1.917134	0.943373
-	179	6.343765	-1.914336	1.022321
-	180	6.304612	-1.910280	1.097235
-	181	6.261819	-1.905557	1.170451
-	182	6.215851	-1.900699	1.243786
-	183	6.167242	-1.896221	1.318547
-	184	6.116602	-1.892491	1.396027
-	185	6.064433	-1.889778	1.476761
-	186	6.011358	-1.888343	1.561996
-	187	5.957886	-1.888295	1.651701
-	188	5.904358	-1.889736	1.745780
-	189	5.851011	-1.892510	1.842932
-	190	5.798001	-1.896377	1.941782
-	191	5.745350	-1.900862	2.039916
-	192	5.693096	-1.905558	2.134948
-	193	5.641329	-1.910092	2.224397
-	194	5.590332	-1.914262	2.306067
-	195	5.540544	-1.917968	2.378207
-	196	5.492676	-1.921256	2.439759
-	197	5.447533	-1.924286	2.489475
-	198	5.406340	-1.927260	2.526571
-	199	5.370496	-1.930396	2.550277
-	200	5.341558	-1.933951	2.559980
-	201	5.321319	-1.938176	2.555505
-	202	5.311454	-1.943289	2.536787
-	203	5.313731	-1.949541	2.504251
-	204	5.329454	-1.957318	2.458583
-	205	5.359833	-1.967167	2.401268
-	206	5.405581	-1.979811	2.333803
-	207	5.467329	-1.996127	2.258291
-	208	5.545497	-2.016984	2.176095
-	209	5.640493	-2.043144	2.088522
-	210	5.752524	-2.075188	1.996129
-	211	5.881687	-2.113519	1.899238
-	212	6.027710	-2.158297	1.797267
-	213	6.189899	-2.209515	1.689953
-	214	6.367325	-2.266968	1.576990
-	215	6.558872	-2.330238	1.457502
-	216	6.763385	-2.398843	1.331228
-	217	6.980112	-2.472144	1.198159
-	218	7.208729	-2.549554	1.058548
-	219	7.449456	-2.630527	0.913074
-	220	7.702990	-2.714531	0.762279
-	221	7.970140	-2.801228	0.607350
-	222	8.251610	-2.890445	0.448599
-	223	8.547994	-2.982229	0.286359
-	224	8.859566	-3.076623	0.119611
-	225	9.187146	-3.173731	-0.054439
-	226	9.531526	-3.273421	-0.240921
-	227	9.893800	-3.375530	-0.446133
-	228	10.275292	-3.479705	-0.675716
-	229	10.677542	-3.585411	-0.933967
-	230	11.102301	-3.691970	-1.222807
-	231	11.551506	-3.798647	-1.542418
-	232	12.027255	-3.904393	-1.892052
-	233	12.531740	-4.008066	-2.268997
-	234	13.067261	-4.108240	-2.669472
-	235	13.636231	-4.203256	-3.089700
-	236	14.241114	-4.291266	-3.527094
-	237	14.884417	-4.370280	-3.980127
-	238	15.568539	-4.437987	-4.449549
-	239	16.295910	-4.492215	-4.935972
-	240	17.068827	-4.530755	-5.440010
-	241	17.889442	-4.551515	-5.961037
-	242	18.759706	-4.552685	-6.496280
-	243	19.681290	-4.532934	-7.040648
-	244	20.655533	-4.491416	-7.587181
-	245	21.683155	-4.427898	-8.127471
-	246	22.764315	-4.342713	-8.652625
-	247	23.898598	-4.236675	-9.153787
-	248	25.084923	-4.110944	-9.622601
-	249	26.321478	-3.967164	-10.051416
-	250	27.605848	-3.807215	-10.433922
-	251	28.934713	-3.633213	-10.765262
-	252	30.304157	-3.447464	-11.042244
-	253	31.709522	-3.252328	-11.263724
-	254	33.145496	-3.050222	-11.429963
-	255	34.606209	-2.843565	-11.543392
-	256	36.085217	-2.634729	-11.607897
-	257	37.575726	-2.426021	-11.629088
-	258	39.070675	-2.219692	-11.613650
-	259	40.562939	-2.017952	-11.569124
-	260	42.045403	-1.823007	-11.503578
-	261	43.511112	-1.636935	-11.425151
-	262	44.953239	-1.461263	-11.342213
-	263	46.365204	-1.297436	-11.262030
-	264	47.740654	-1.146126	-11.191411
-	265	49.073704	-1.007893	-11.135257
-	266	50.358875	-0.883072	-11.096962
-	267	51.591160	-0.771712	-11.078615
-	268	52.765938	-0.673751	-11.080724
-	269	53.878975	-0.589031	-11.102790
-	270	54.926418	-0.517083	-11.143534
-	271	55.904797	-0.456877	-11.201548
-	272	56.811047	-0.407511	-11.274871
-	273	57.642548	-0.367512	-11.361982
-	274	58.397026	-0.335627	-11.461370
-	275	59.072803	-0.311023	-11.571675
-	276	59.668655	-0.293034	-11.691857
-	277	60.183590	-0.281195	-11.821244
-	278	60.616940	-0.274470	-11.959820
-	279	60.968174	-0.271197	-12.108088
-	280	61.236897	-0.269141	-12.266991
-	281	61.423161	-0.266408	-12.437233
-	282	61.527344	-0.261146	-12.619277
-	283	61.550167	-0.252126	-12.813107
-	284	61.492897	-0.238763	-13.017823
-	285	61.357250	-0.220817	-13.231852
-	286	61.145386	-0.198617	-13.452966
-	287	60.859856	-0.172755	-13.678069
-	288	60.503689	-0.143562	-13.903998
-	289	60.080128	-0.112067	-14.126773
-	290	59.592594	-0.079264	-14.342392
-	291	59.044643	-0.046685	-14.546250
-	292	58.439770	-0.016368	-14.733521
-	293	57.781330	0.009685	-14.899431
-	294	57.072506	0.029291	-15.039220
-	295	56.316013	0.040168	-15.148312
-	296	55.514370	0.040357	-15.222429
-	297	54.669575	0.028078	-15.258060
-	298	53.783131	0.002252	-15.252502
-	299	52.855965	-0.037331	-15.204520
-	300	51.888485	-0.090244	-15.114594
-	301	50.880753	-0.155996	-14.984421
-	302	49.832588	-0.233612	-14.817289
-	303	48.743736	-0.321860	-14.617278
-	304	47.613991	-0.419624	-14.388981
-	305	46.443207	-0.525329	-14.137502
-	306	45.231434	-0.637363	-13.868403
-	307	43.978775	-0.754460	-13.587431
-	308	42.685448	-0.875161	-13.300849
-	309	41.351803	-0.998438	-13.014906
-	310	39.978611	-1.123507	-12.735440
-	311	38.566902	-1.249747	-12.468235
-	312	37.117973	-1.376677	-12.218776
-	313	35.633595	-1.504162	-11.991666
-	314	34.115868	-1.631898	-11.791159
-	315	32.567245	-1.759714	-11.620299
-	316	30.990850	-1.887615	-11.480762
-	317	29.390228	-2.015289	-11.373072
-	318	27.769409	-2.142196	-11.296626
-	319	26.132849	-2.267376	-11.249544
-	320	24.485157	-2.389400	-11.229036
-	321	22.831148	-2.506485	-11.231520
-	322	21.175749	-2.616618	-11.252034
-	323	19.524143	-2.717635	-11.285480
-	324	17.881672	-2.807410	-11.326573
-	325	16.254141	-2.883993	-11.370517
-	326	14.647479	-2.945628	-11.413513
-	327	13.067624	-2.990863	-11.452828
-	328	11.520656	-3.018831	-11.486653
-	329	10.012603	-3.029004	-11.514500
-	330	8.549426	-3.021521	-11.537139
-	331	7.136942	-2.997191	-11.555811
-	332	5.780986	-2.957402	-11.572975
-	333	4.487093	-2.904088	-11.591739
-	334	3.260553	-2.839630	-11.615413
-	335	2.106306	-2.766667	-11.647099
-	336	1.028649	-2.687959	-11.688767
-	337	0.031301	-2.606306	-11.741994
-	338	-0.882495	-2.524421	-11.807350
-	339	-1.709943	-2.444941	-11.884549
-	340	-2.448609	-2.370259	-11.972638
-	341	-3.096441	-2.302457	-12.069932
-	342	-3.651739	-2.243268	-12.174434
-	343	-4.113338	-2.194025	-12.283272
-	344	-4.480544	-2.155710	-12.393697
-	345	-4.753316	-2.128800	-12.501782
-	346	-4.932486	-2.113328	-12.603237
-	347	-5.019935	-2.108773	-12.693892
-	348	-5.018927	-2.114101	-12.769401
-	349	-4.934152	-2.127872	-12.826756
-	350	-4.771918	-2.148320	-12.863161
-	351	-4.539770	-2.173512	-12.877252
-	352	-4.246635	-2.201548	-12.868511
-	353	-3.902535	-2.230767	-12.837959
-	354	-3.518027	-2.259777	-12.787508
-	355	-3.104062	-2.287612	-12.720376
-	356	-2.671305	-2.313826	-12.640860
-	357	-2.229496	-2.338367	-12.553417
-	358	-1.787043	-2.361525	-12.463048
-	359	-1.350500	-2.383698	-12.374483
-	360	-0.923969	-2.405209	-12.291461
-	361	-0.508906	-2.426185	-12.217347
-	362	-0.104056	-2.446511	-12.153916
-	363	0.294679	-2.465730	-12.101138
-	364	0.693495	-2.483188	-12.057034
-	365	1.100366	-2.497988	-12.017645
-	366	1.524379	-2.509152	-11.976234
-	367	1.974659	-2.515728	-11.924182
-	368	2.459462	-2.516970	-11.851960
-	369	2.985460	-2.512468	-11.749075
-	370	3.556870	-2.502256	-11.606634
-	371	4.174839	-2.486820	-11.416908
-	372	4.837438	-2.467108	-11.174798
-	373	5.539230	-2.444427	-10.878283
-	374	6.271712	-2.420267	-10.529218
-	375	7.023728	-2.396243	-10.133113
-	376	7.782032	-2.373780	-9.699191
-	377	8.532100	-2.354002	-9.239758
-	378	9.259018	-2.337567	-8.768941
-	379	9.948344	-2.324657	-8.302056
-	380	10.586866	-2.314901	-7.854360
-	381	11.163349	-2.307625	-7.439677
-	382	11.668848	-2.301963	-7.070146
-	383	12.096891	-2.296879	-6.754951
-	384	12.443578	-2.291457	-6.499907
-	385	12.707427	-2.284758	-6.307603
-	386	12.889239	-2.276092	-6.177487
-	387	12.991946	-2.264964	-6.106445
-	388	13.020318	-2.251084	-6.089019
-	389	12.980764	-2.234562	-6.117814
-	390	12.880904	-2.215571	-6.184020
-	391	12.729394	-2.194452	-6.278029
-	392	12.535492	-2.171651	-6.389006
-	393	12.308872	-2.147595	-6.506033
-	394	12.059445	-2.122768	-6.618401
-	395	11.797211	-2.097740	-6.715125
-	396	11.531993	-2.073031	-6.786228
-	397	11.273014	-2.049079	-6.822497
-	398	11.028547	-2.026197	-6.816426
-	399	10.805515	-2.004544	-6.761999
-	400	10.609165	-1.984106	-6.655265
-	401	10.443009	-1.964900	-6.494430
-	402	10.308393	-1.946809	-6.280184
-	403	10.204686	-1.929736	-6.015942
-	404	10.129396	-1.913634	-5.706782
-	405	10.078362	-1.898488	-5.360435
-	406	10.046158	-1.884290	-4.985995
-	407	10.026712	-1.871146	-4.593558
-	408	10.013523	-1.859125	-4.194147
-	409	10.000202	-1.848341	-3.798542
-	410	9.981102	-1.838926	-3.416576
-	411	9.951246	-1.830981	-3.057015
-	412	9.906796	-1.824572	-2.727530
-	413	9.845167	-1.819834	-2.433698
-	414	9.764879	-1.816922	-2.179623
-	415	9.665720	-1.816011	-1.967538
-	416	9.548647	-1.817378	-1.796905
-	417	9.415501	-1.821173	-1.665785
-	418	9.268864	-1.827446	-1.570014
-	419	9.112041	-1.836188	-1.503749
-	420	8.948473	-1.847378	-1.460012
-	421	8.781832	-1.860986	-1.430605
-	422	8.615784	-1.876956	-1.407189
-	423	8.453634	-1.895257	-1.381331
-	424	8.298450	-1.915806	-1.345515
-	425	8.152823	-1.938617	-1.292575
-	426	8.018698	-1.963648	-1.217326
-	427	7.897298	-1.990821	-1.115994
-	428	7.789149	-2.020131	-0.986210
-	429	7.693936	-2.051362	-0.828176
-	430	7.610589	-2.084225	-0.644029
-	431	7.537375	-2.118308	-0.438070
-	432	7.472129	-2.153070	-0.216115
-	433	7.412520	-2.188001	0.014815
-	434	7.356294	-2.222662	0.247397
-	435	7.301378	-2.256636	0.474269
-	436	7.246129	-2.289599	0.688250
-	437	7.189242	-2.321342	0.883608
-	438	7.130050	-2.351737	1.055256
-	439	7.068343	-2.380764	1.200028
-	440	7.004246	-2.408427	1.316227
-	441	6.938376	-2.434684	1.403705
-	442	6.871457	-2.459419	1.464269
-	443	6.804271	-2.482333	1.500568
-	444	6.737664	-2.503010	1.516845
-	445	6.672461	-2.521039	1.518586
-	446	6.609409	-2.536105	1.512014
-	447	6.549340	-2.548002	1.503206
-	448	6.493074	-2.556682	1.497133
-	449	6.441239	-2.562117	1.497373
-	450	6.394460	-2.564310	1.506525
-	451	6.353116	-2.563310	1.527036
-	452	6.317253	-2.559190	1.560455
-	453	6.286625	-2.552058	1.607869
-	454	6.260867	-2.542102	1.670273
-	455	6.239185	-2.529567	1.747614
-	456	6.220603	-2.514721	1.839153
-	457	6.204063	-2.497896	1.943222
-	458	6.188199	-2.479464	2.057626
-	459	6.171691	-2.459826	2.179396
-	460	6.153326	-2.439456	2.305746
-	461	6.131874	-2.418779	2.433379
-	462	6.106429	-2.398179	2.558875
-	463	6.076443	-2.377971	2.679527
-	464	6.041482	-2.358372	2.792428
-	465	6.001503	-2.339516	2.895710
-	466	5.956755	-2.321532	2.988394
-	467	5.907714	-2.304502	3.070014
-	468	5.855071	-2.288428	3.140723
-	469	5.799767	-2.273272	3.200523
-	470	5.742902	-2.258874	3.249266
-	471	5.685656	-2.245082	3.286192
-	472	5.629299	-2.231865	3.310798
-	473	5.575222	-2.219380	3.322230
-	474	5.524973	-2.207994	3.320190
-	475	5.480309	-2.198293	3.304852
-	476	5.443119	-2.190972	3.276133
-	477	5.415472	-2.186749	3.234710
-	478	5.399470	-2.186462	3.181624
-	479	5.397264	-2.190871	3.118364
-	480	5.410846	-2.200623	3.046276
-	481	5.442031	-2.216245	2.967220
-	482	5.492526	-2.238167	2.882902
-	483	5.563739	-2.266749	2.794775
-	484	5.656729	-2.302300	2.704485
-	485	5.772350	-2.345142	2.612751
-	486	5.911082	-2.395514	2.519969
-	487	6.073087	-2.453719	2.426169
-	488	6.258486	-2.519898	2.330802
-	489	6.467232	-2.594112	2.233285
-	490	6.699116	-2.676248	2.132140
-	491	6.953983	-2.766163	2.025016
-	492	7.231411	-2.863622	1.909065
-	493	7.531184	-2.968210	1.780079
-	494	7.852953	-3.079334	1.633446
-	495	8.196645	-3.196199	1.464922
-	496	8.562343	-3.317779	1.269840
-	497	8.950313	-3.442811	1.043699
-	498	9.361017	-3.569842	0.782120
-	499	9.795169	-3.697201	0.481054
-	500	10.253542	-3.823077	0.136789
-	501	10.737307	-3.945647	-0.252911
-	502	11.247842	-4.062956	-0.688805
-	503	11.786697	-4.173121	-1.170630
-	504	12.355672	-4.274287	-1.696283
-	505	12.956755	-4.364656	-2.262068
-	506	13.591816	-4.442653	-2.862054
-	507	14.262692	-4.506917	-3.489327
-	508	14.971097	-4.556383	-4.135871
-	509	15.718575	-4.590138	-4.793409
-	510	16.506495	-4.607539	-5.454121
-	511	17.336206	-4.608008	-6.111171
-	512	18.208639	-4.591507	-6.757747
-	513	19.124519	-4.558132	-7.387958
-	514	20.084229	-4.508415	-7.996557
-	515	21.087763	-4.443213	-8.578791
-	516	22.134737	-4.363382	-9.130616
-	517	23.224224	-4.270187	-9.648153
-	518	24.354948	-4.164532	-10.128709
-	519	25.524855	-4.047383	-10.570379
-	520	26.731266	-3.919369	-10.972898
-	521	27.970795	-3.780904	-11.337869
-	522	29.239378	-3.632304	-11.667500
-	523	30.532284	-3.474088	-11.963594
-	524	31.844456	-3.306958	-12.227960
-	525	33.170456	-3.132192	-12.461867
-	526	34.504658	-2.951728	-12.666649
-	527	35.841423	-2.768044	-12.843564
-	528	37.175018	-2.583700	-12.994761
-	529	38.499538	-2.401327	-13.122902
-	530	39.809002	-2.223147	-13.231325
-	531	41.097191	-2.051206	-13.323991
-	532	42.357708	-1.887236	-13.404845
-	533	43.583931	-1.732623	-13.477821
-	534	44.768936	-1.588264	-13.546330
-	535	45.905586	-1.455174	-13.612863
-	536	46.986691	-1.333874	-13.679178
-	537	48.005054	-1.225022	-13.745790
-	538	48.953846	-1.129124	-13.812238
-	539	49.826870	-1.046264	-13.877528
-	540	50.619011	-0.976062	-13.940358
-	541	51.326618	-0.917863	-13.998996
-	542	51.948238	-0.870468	-14.052352
-	543	52.485317	-0.832462	-14.099861
-	544	52.942921	-0.802597	-14.141156
-	545	53.330917	-0.779278	-14.176813
-	546	53.664780	-0.760798	-14.207845
