# Supplementary material for: Design and preliminary verification of a novel powered ankle–foot prosthesis: From the perspective of lower-limb biomechanics compared with ESAR foot
Source: PLoS One. 2024 Jun 7;19(6):e0303397. doi: 10.1371/journal.pone.0303397 (PMC11161064; doi:10.1371/journal.pone.0303397)
Supplement: S2 File — (ZIP) [file pone.0303397.s004.zip › NW/1/left knee moment.txt]

LINK_MODEL_BASED::ORIGINAL::Left Knee Moment
File	Frame	X	Y	Z
Gait FB - IOR 2.c3d	1
-	2
-	3	0.032992	0.006356	-0.006024
-	4	0.040244	0.006154	-0.006152
-	5	0.045233	0.005740	-0.006065
-	6	0.048064	0.005211	-0.005865
-	7	0.049361	0.004596	-0.005545
-	8	0.049208	0.004053	-0.005259
-	9	0.047996	0.003583	-0.004993
-	10	0.046093	0.003136	-0.004669
-	11	0.043463	0.002771	-0.004361
-	12	0.040175	0.002487	-0.004068
-	13	0.036915	0.002367	-0.003917
-	14	0.032946	0.002269	-0.003747
-	15	0.029274	0.002297	-0.003711
-	16	0.025070	0.002421	-0.003807
-	17	0.021163	0.002595	-0.003987
-	18	0.016980	0.002777	-0.004234
-	19	0.012655	0.002976	-0.004558
-	20	0.008238	0.003202	-0.004968
-	21	0.004218	0.003414	-0.005375
-	22	0.000146	0.003630	-0.005770
-	23	-0.003907	0.003793	-0.006044
-	24	-0.007335	0.003893	-0.006180
-	25	-0.011008	0.003873	-0.006137
-	26	-0.014422	0.003739	-0.005932
-	27	-0.017837	0.003535	-0.005656
-	28	-0.021394	0.003224	-0.005280
-	29	-0.024823	0.002871	-0.004876
-	30	-0.028042	0.002479	-0.004465
-	31	-0.031415	0.001972	-0.003948
-	32	-0.035098	0.001384	-0.003359
-	33	-0.038478	0.000751	-0.002752
-	34	-0.042099	0.000028	-0.002057
-	35	-0.045072	-0.000759	-0.001312
-	36	-0.047599	-0.001723	-0.000408
-	37	-0.049374	-0.002615	0.000407
-	38	-0.050954	-0.003380	0.001143
-	39	-0.052623	-0.004018	0.001834
-	40	-0.054120	-0.004486	0.002462
-	41	-0.055527	-0.004729	0.002991
-	42	-0.057275	-0.004874	0.003556
-	43	-0.058554	-0.004858	0.004045
-	44	-0.060224	-0.004831	0.004591
-	45	-0.061985	-0.004860	0.005185
-	46	-0.064136	-0.005021	0.005841
-	47	-0.066818	-0.005387	0.006562
-	48	-0.069611	-0.005936	0.007256
-	49	-0.072708	-0.006750	0.007929
-	50	-0.075971	-0.007734	0.008497
-	51	-0.079370	-0.008844	0.008925
-	52	-0.083151	-0.010037	0.009216
-	53	-0.087189	-0.011154	0.009319
-	54	-0.091431	-0.012148	0.009252
-	55	-0.096118	-0.012942	0.009034
-	56	-0.101318	-0.013566	0.008717
-	57	-0.106371	-0.013920	0.008295
-	58	-0.111881	-0.014123	0.007884
-	59	-0.116818	-0.014037	0.007477
-	60	-0.121740	-0.013729	0.007155
-	61	-0.126667	-0.013224	0.006929
-	62	-0.131406	-0.012496	0.006790
-	63	-0.136191	-0.011495	0.006736
-	64	-0.141084	-0.010243	0.006764
-	65	-0.145714	-0.008750	0.006844
-	66	-0.150296	-0.007113	0.006970
-	67	-0.154235	-0.005279	0.007130
-	68	-0.157360	-0.003305	0.007313
-	69	-0.159403	-0.001224	0.007510
-	70	-0.159992	0.000834	0.007680
-	71	-0.158872	0.002718	0.007785
-	72	-0.156315	0.004258	0.007803
-	73	-0.151430	0.005408	0.007700
-	74	-0.144561	0.006071	0.007478
-	75	-0.135456	0.006258	0.007127
-	76	-0.124150	0.005965	0.006645
-	77	-0.110503	0.005143	0.006031
-	78	-0.095062	0.003781	0.005311
-	79	-0.078006	0.001995	0.004484
-	80	-0.059636	-0.000079	0.003563
-	81	-0.041419	-0.002445	0.002559
-	82	-0.023387	-0.004831	0.001486
-	83	-0.007090	-0.007064	0.000404
-	84	0.006541	-0.008923	-0.000614
-	85	0.017029	-0.010162	-0.001519
-	86	0.023741	-0.010563	-0.002275
-	87	0.026905	-0.010021	-0.002875
-	88	0.027379	-0.008459	-0.003345
-	89	0.024789	-0.006146	-0.003693
-	90	0.021033	-0.003212	-0.003998
-	91	0.015984	-0.000182	-0.004265
-	92	0.010857	0.002599	-0.004527
-	93	0.005650	0.004772	-0.004752
-	94	0.001245	0.006059	-0.004900
-	95	-0.002030	0.006439	-0.004904
-	96	-0.004600	0.005869	-0.004686
-	97	-0.006101	0.004669	-0.004236
-	98	-0.006854	0.002991	-0.003519
-	99	-0.006912	0.001054	-0.002574
-	100	-0.006290	-0.000952	-0.001484
-	101	-0.005584	-0.002900	-0.000330
-	102	-0.004555	-0.004732	0.000799
-	103	-0.003795	-0.006322	0.001813
-	104	-0.003022	-0.007515	0.002617
-	105	-0.002972	-0.008302	0.003216
-	106	-0.002724	-0.008525	0.003556
-	107	-0.002553	-0.008375	0.003689
-	108	-0.002345	-0.007768	0.003629
-	109	-0.001982	-0.006997	0.003455
-	110	-0.001273	-0.005952	0.003168
-	111	-0.000384	-0.004902	0.002826
-	112	0.000779	-0.003875	0.002468
-	113	0.002328	-0.003018	0.002118
-	114	0.004008	-0.002416	0.001820
-	115	0.005802	-0.002181	0.001602
-	116	0.007640	-0.002273	0.001466
-	117	0.009547	-0.002771	0.001421
-	118	0.011239	-0.003603	0.001440
-	119	0.012894	-0.004750	0.001509
-	120	0.014392	-0.006184	0.001627
-	121	0.015751	-0.007671	0.001748
-	122	0.016892	-0.009179	0.001861
-	123	0.017915	-0.010669	0.001950
-	124	0.018780	-0.012044	0.001975
-	125	0.019048	-0.013405	0.001928
-	126	0.019011	-0.014703	0.001805
-	127	0.018386	-0.016085	0.001638
-	128	0.017250	-0.017308	0.001399
-	129	0.015982	-0.018483	0.001123
-	130	0.014286	-0.019425	0.000812
-	131	0.012657	-0.020121	0.000485
-	132	0.010877	-0.020596	0.000175
-	133	0.009482	-0.020690	-0.000117
-	134	0.008135	-0.020620	-0.000330
-	135	0.007052	-0.020254	-0.000465
-	136	0.006558	-0.019614	-0.000520
-	137	0.006034	-0.018804	-0.000477
-	138	0.005643	-0.017843	-0.000361
-	139	0.005184	-0.016743	-0.000190
-	140	0.004798	-0.015548	0.000032
-	141	0.004603	-0.014221	0.000300
-	142	0.004394	-0.012922	0.000604
-	143	0.004565	-0.011620	0.000916
-	144	0.004774	-0.010498	0.001231
-	145	0.005121	-0.009590	0.001504
-	146	0.005501	-0.008801	0.001698
-	147	0.005748	-0.008367	0.001840
-	148	0.005577	-0.008229	0.001905
-	149	0.005262	-0.008296	0.001873
-	150	0.004534	-0.008608	0.001775
-	151	0.003769	-0.008975	0.001612
-	152	0.002628	-0.009521	0.001430
-	153	0.001630	-0.009969	0.001215
-	154	0.000363	-0.010430	0.001007
-	155	-0.000838	-0.010802	0.000815
-	156	-0.002102	-0.010993	0.000630
-	157	-0.003163	-0.011115	0.000484
-	158	-0.003979	-0.011146	0.000377
-	159	-0.004715	-0.011087	0.000306
-	160	-0.005349	-0.011028	0.000277
-	161	-0.005725	-0.010894	0.000273
-	162	-0.006124	-0.010727	0.000296
-	163	-0.006406	-0.010536	0.000338
-	164	-0.006652	-0.010358	0.000387
-	165	-0.006813	-0.010235	0.000445
-	166	-0.007111	-0.010155	0.000504
-	167	-0.007431	-0.010005	0.000539
-	168	-0.007646	-0.009840	0.000569
-	169	-0.007898	-0.009698	0.000596
-	170	-0.008066	-0.009639	0.000611
-	171	-0.008321	-0.009579	0.000626
-	172	-0.008602	-0.009646	0.000646
-	173	-0.009045	-0.009706	0.000656
-	174	-0.009587	-0.009743	0.000662
-	175	-0.010049	-0.009838	0.000686
-	176	-0.010698	-0.009856	0.000728
-	177	-0.011182	-0.009841	0.000780
-	178	-0.011828	-0.009768	0.000850
-	179	-0.012182	-0.009662	0.000919
-	180	-0.012727	-0.009447	0.000991
-	181	-0.013149	-0.009185	0.001067
-	182	-0.013224	-0.008906	0.001149
-	183	-0.013428	-0.008594	0.001223
-	184	-0.013362	-0.008286	0.001285
-	185	-0.013250	-0.008000	0.001333
-	186	-0.012909	-0.007780	0.001378
-	187	-0.012618	-0.007616	0.001417
-	188	-0.012203	-0.007499	0.001439
-	189	-0.011818	-0.007408	0.001442
-	190	-0.011571	-0.007358	0.001426
-	191	-0.011343	-0.007357	0.001406
-	192	-0.011197	-0.007347	0.001386
-	193	-0.010962	-0.007377	0.001367
-	194	-0.011103	-0.007410	0.001346
-	195	-0.011118	-0.007411	0.001310
-	196	-0.011370	-0.007509	0.001287
-	197	-0.011674	-0.007637	0.001261
-	198	-0.012315	-0.007943	0.001248
-	199	-0.012707	-0.008362	0.001239
-	200	-0.013267	-0.008944	0.001239
-	201	-0.013779	-0.009650	0.001238
-	202	-0.014300	-0.010470	0.001250
-	203	-0.014750	-0.011364	0.001276
-	204	-0.014932	-0.012198	0.001284
-	205	-0.015232	-0.012820	0.001276
-	206	-0.015663	-0.013277	0.001253
-	207	-0.015828	-0.013668	0.001231
-	208	-0.016816	-0.013984	0.001248
-	209	-0.017480	-0.014256	0.001271
-	210	-0.018433	-0.014494	0.001328
-	211	-0.019047	-0.014609	0.001387
-	212	-0.019626	-0.014587	0.001452
-	213	-0.020019	-0.014368	0.001510
-	214	-0.020229	-0.014000	0.001572
-	215	-0.020535	-0.013448	0.001626
-	216	-0.021077	-0.012722	0.001664
-	217	-0.021974	-0.011784	0.001691
-	218	-0.023159	-0.010686	0.001704
-	219	-0.024750	-0.009443	0.001698
-	220	-0.026136	-0.008009	0.001655
-	221	-0.026588	-0.006420	0.001551
-	222	-0.026405	-0.004659	0.001415
-	223	-0.025074	-0.002879	0.001273
-	224	-0.022644	-0.001245	0.001184
-	225	-0.019446	0.000263	0.001160
-	226	-0.015329	0.001557	0.001148
-	227	-0.011309	0.002749	0.001095
-	228	-0.007562	0.003793	0.000942
-	229	-0.004266	0.004720	0.000674
-	230	-0.001490	0.005495	0.000325
-	231	0.000901	0.006083	-0.000089
-	232	0.002908	0.006474	-0.000557
-	233	0.004338	0.006721	-0.001039
-	234	0.005905	0.006788	-0.001499
-	235	0.007811	0.006660	-0.001880
-	236	0.010600	0.006288	-0.002171
-	237	0.014245	0.005609	-0.002363
-	238	0.018283	0.004918	-0.002512
-	239	0.021364	0.004466	-0.002629
-	240	0.023442	0.004378	-0.002805
-	241	0.023662	0.004584	-0.003002
-	242	0.022569	0.004906	-0.003229
-	243	0.019928	0.005226	-0.003430
-	244	0.016062	0.005521	-0.003602
-	245	0.010483	0.005692	-0.003651
-	246	0.003824	0.005696	-0.003597
-	247	-0.003679	0.005538	-0.003438
-	248	-0.012006	0.005140	-0.003120
-	249	-0.020520	0.004533	-0.002665
-	250	-0.028678	0.003716	-0.002067
-	251	-0.036453	0.002682	-0.001283
-	252	-0.043052	0.001442	-0.000324
-	253	-0.048666	0.000097	0.000796
-	254	-0.052365	-0.001235	0.002007
-	255	-0.054632	-0.002479	0.003293
-	256	-0.054606	-0.003483	0.004526
-	257	-0.052804	-0.004284	0.005718
-	258	-0.049009	-0.004775	0.006757
-	259	-0.043509	-0.005079	0.007692
-	260	-0.036640	-0.005165	0.008461
-	261	-0.028732	-0.005209	0.009163
-	262	-0.020696	-0.005209	0.009768
-	263	-0.012360	-0.005104	0.010153
-	264	-0.004705	-0.004938	0.010314
-	265	0.002674	-0.004682	0.010171
-	266	0.009257	-0.004381	0.009759
-	267	0.015266	-0.004093	0.009118
-	268	0.020541	-0.003812	0.008276
-	269	0.024808	-0.003602	0.007332
-	270	0.028170	-0.003472	0.006351
-	271	0.030360	-0.003401	0.005371
-	272	0.031852	-0.003389	0.004451
-	273	0.032353	-0.003427	0.003623
-	274	0.032127	-0.003468	0.002874
-	275	0.031287	-0.003531	0.002245
-	276	0.030031	-0.003589	0.001736
-	277	0.028635	-0.003622	0.001346
-	278	0.027048	-0.003582	0.000999
-	279	0.025246	-0.003431	0.000636
-	280	0.023107	-0.003203	0.000261
-	281	0.020943	-0.002851	-0.000217
-	282	0.018436	-0.002442	-0.000716
-	283	0.015558	-0.001949	-0.001304
-	284	0.012608	-0.001387	-0.001972
-	285	0.009245	-0.000830	-0.002619
-	286	0.005675	-0.000252	-0.003296
-	287	0.002117	0.000239	-0.003839
-	288	-0.001434	0.000685	-0.004307
-	289	-0.004737	0.001006	-0.004607
-	290	-0.007977	0.001249	-0.004821
-	291	-0.011067	0.001403	-0.004959
-	292	-0.013992	0.001507	-0.005070
-	293	-0.016690	0.001523	-0.005099
-	294	-0.019361	0.001470	-0.005066
-	295	-0.021795	0.001385	-0.005007
-	296	-0.024129	0.001218	-0.004836
-	297	-0.026377	0.001059	-0.004660
-	298	-0.028418	0.000912	-0.004452
-	299	-0.030204	0.000797	-0.004196
-	300	-0.031945	0.000712	-0.003879
-	301	-0.033528	0.000686	-0.003533
-	302	-0.035215	0.000697	-0.003153
-	303	-0.036843	0.000809	-0.002820
-	304	-0.038470	0.000980	-0.002493
-	305	-0.039940	0.001235	-0.002194
-	306	-0.041205	0.001568	-0.001904
-	307	-0.042173	0.001958	-0.001603
-	308	-0.043043	0.002391	-0.001283
-	309	-0.043955	0.002751	-0.000860
-	310	-0.044909	0.003028	-0.000341
-	311	-0.045925	0.003185	0.000275
-	312	-0.047219	0.003208	0.000975
-	313	-0.048565	0.003070	0.001738
-	314	-0.050366	0.002746	0.002550
-	315	-0.052345	0.002275	0.003359
-	316	-0.054756	0.001544	0.004200
-	317	-0.057151	0.000582	0.005019
-	318	-0.059743	-0.000760	0.005864
-	319	-0.062274	-0.002422	0.006673
-	320	-0.064622	-0.004391	0.007407
-	321	-0.066933	-0.006531	0.008001
-	322	-0.068964	-0.008752	0.008415
-	323	-0.071040	-0.010890	0.008634
-	324	-0.073024	-0.012790	0.008646
-	325	-0.075202	-0.014429	0.008504
-	326	-0.077414	-0.015731	0.008229
-	327	-0.079667	-0.016756	0.007883
-	328	-0.082113	-0.017395	0.007485
-	329	-0.084641	-0.017657	0.007069
-	330	-0.087578	-0.017412	0.006665
-	331	-0.090674	-0.016782	0.006306
-	332	-0.093955	-0.015671	0.006006
-	333	-0.097331	-0.014208	0.005782
-	334	-0.100818	-0.012572	0.005627
-	335	-0.104347	-0.010833	0.005526
-	336	-0.107735	-0.009114	0.005452
-	337	-0.111208	-0.007407	0.005405
-	338	-0.114634	-0.005759	0.005371
-	339	-0.117958	-0.004153	0.005335
-	340	-0.121161	-0.002646	0.005291
-	341	-0.123850	-0.001274	0.005213
-	342	-0.126005	-0.000088	0.005091
-	343	-0.127310	0.000822	0.004898
-	344	-0.127390	0.001520	0.004627
-	345	-0.126080	0.001945	0.004278
-	346	-0.122958	0.002042	0.003854
-	347	-0.117881	0.001850	0.003368
-	348	-0.110577	0.001307	0.002820
-	349	-0.101099	0.000589	0.002236
-	350	-0.089414	-0.000214	0.001628
-	351	-0.075736	-0.000805	0.001025
-	352	-0.060515	-0.001040	0.000459
-	353	-0.044026	-0.000785	-0.000071
-	354	-0.027028	0.000155	-0.000535
-	355	-0.070934	0.001636	0.009383
-	356	-0.105247	-0.003084	0.016506
-	357	-0.144281	-0.014424	0.024466
-	358	-0.177080	-0.032542	0.031618
-	359	-0.195070	-0.054599	0.036550
-	360	-0.195116	-0.077805	0.038703
-	361	-0.181975	-0.101512	0.038679
-	362	-0.163111	-0.125501	0.037598
-	363	-0.145355	-0.148641	0.036447
-	364	-0.131495	-0.169326	0.035591
-	365	-0.121909	-0.186016	0.034899
-	366	-0.114413	-0.197981	0.034090
-	367	-0.107252	-0.205315	0.033084
-	368	-0.100580	-0.208331	0.032188
-	369	-0.095032	-0.207102	0.031610
-	370	-0.091308	-0.201177	0.031184
-	371	-0.086724	-0.190695	0.030280
-	372	-0.078087	-0.177022	0.028169
-	373	-0.063204	-0.162090	0.024443
-	374	-0.042637	-0.147490	0.019319
-	375	-0.019076	-0.134262	0.013392
-	376	0.005990	-0.122612	0.007219
-	377	0.031629	-0.111889	0.001211
-	378	0.057158	-0.100811	-0.004360
-	379	0.080927	-0.088464	-0.009473
-	380	0.103250	-0.075024	-0.014363
-	381	0.124266	-0.062261	-0.019119
-	382	0.141362	-0.053310	-0.023240
-	383	0.152606	-0.050418	-0.026152
-	384	0.159717	-0.053460	-0.027815
-	385	0.166533	-0.060111	-0.028670
-	386	0.174134	-0.067258	-0.029114
-	387	0.180954	-0.072834	-0.029241
-	388	0.185712	-0.075876	-0.029100
-	389	0.187937	-0.076515	-0.028728
-	390	0.187910	-0.075725	-0.028028
-	391	0.186171	-0.074398	-0.026900
-	392	0.184014	-0.073037	-0.025382
-	393	0.182680	-0.072277	-0.023571
-	394	0.181670	-0.073107	-0.021546
-	395	0.181089	-0.076148	-0.019492
-	396	0.180933	-0.080688	-0.017772
-	397	0.181637	-0.084751	-0.016729
-	398	0.182967	-0.086346	-0.016480
-	399	0.184329	-0.084053	-0.016909
-	400	0.185455	-0.077755	-0.017702
-	401	0.186362	-0.068509	-0.018634
-	402	0.187459	-0.057523	-0.019602
-	403	0.187994	-0.045325	-0.020613
-	404	0.187575	-0.032250	-0.021683
-	405	0.185540	-0.018445	-0.022742
-	406	0.182464	-0.004350	-0.023587
-	407	0.180067	0.009637	-0.023995
-	408	0.178410	0.022481	-0.023850
-	409	0.177431	0.033382	-0.023279
-	410	0.176271	0.041694	-0.022400
-	411	0.174535	0.047470	-0.021276
-	412	0.171305	0.050783	-0.019749
-	413	0.166944	0.051707	-0.017753
-	414	0.161911	0.050350	-0.015272
-	415	0.155921	0.047079	-0.012285
-	416	0.148837	0.042384	-0.008902
-	417	0.139892	0.036958	-0.005236
-	418	0.129420	0.031391	-0.001307
-	419	0.117778	0.026244	0.002738
-	420	0.105917	0.021751	0.006518
-	421	0.094676	0.017771	0.009803
-	422	0.084372	0.014507	0.012602
-	423	0.074804	0.011886	0.015112
-	424	0.065364	0.010067	0.017441
-	425	0.056378	0.008809	0.019529
-	426	0.048413	0.008153	0.021237
-	427	0.041779	0.008164	0.022570
-	428	0.036176	0.008925	0.023675
-	429	0.030908	0.010095	0.024669
-	430	0.025329	0.011192	0.025595
-	431	0.019608	0.012282	0.026415
-	432	0.014477	0.013291	0.027122
-	433	0.009245	0.013885	0.027886
-	434	0.003771	0.013596	0.028739
-	435	-0.002046	0.012020	0.029601
-	436	-0.008109	0.009429	0.030362
-	437	-0.014393	0.006147	0.030999
-	438	-0.021144	0.003038	0.031617
-	439	-0.028492	0.000123	0.032357
-	440	-0.035432	-0.003538	0.033139
-	441	-0.041247	-0.009253	0.033804
-	442	-0.046369	-0.016564	0.034397
-	443	-0.052115	-0.023857	0.035020
-	444	-0.058790	-0.030118	0.035691
-	445	-0.066023	-0.035017	0.036353
-	446	-0.072702	-0.038880	0.036924
-	447	-0.077981	-0.042028	0.037280
-	448	-0.082276	-0.044700	0.037347
-	449	-0.085735	-0.047210	0.037149
-	450	-0.089203	-0.049280	0.036835
-	451	-0.093177	-0.050752	0.036586
-	452	-0.097749	-0.051865	0.036495
-	453	-0.102223	-0.052617	0.036574
-	454	-0.106129	-0.052792	0.036810
-	455	-0.109817	-0.052346	0.037176
-	456	-0.113381	-0.051449	0.037643
-	457	-0.117130	-0.050262	0.038206
-	458	-0.120676	-0.049086	0.038822
-	459	-0.123920	-0.047936	0.039447
-	460	-0.126804	-0.046859	0.040080
-	461	-0.129722	-0.045997	0.040718
-	462	-0.133058	-0.045508	0.041403
-	463	-0.136543	-0.045542	0.042179
-	464	-0.140428	-0.046060	0.043014
-	465	-0.144338	-0.047246	0.043769
-	466	-0.148368	-0.049010	0.044345
-	467	-0.152770	-0.051059	0.044746
-	468	-0.157641	-0.053056	0.045135
-	469	-0.162904	-0.054283	0.045563
-	470	-0.167754	-0.054832	0.045981
-	471	-0.171833	-0.054974	0.046299
-	472	-0.174724	-0.054975	0.046483
-	473	-0.177082	-0.054757	0.046544
-	474	-0.179397	-0.054364	0.046462
-	475	-0.181565	-0.054025	0.046208
-	476	-0.183316	-0.053955	0.045727
-	477	-0.184148	-0.054652	0.044910
-	478	-0.184159	-0.056220	0.043727
-	479	-0.183473	-0.058113	0.042350
-	480	-0.182518	-0.059591	0.040954
-	481	-0.181196	-0.060209	0.039608
-	482	-0.178947	-0.060263	0.038251
-	483	-0.175633	-0.060560	0.036659
-	484	-0.171120	-0.062030	0.034622
-	485	-0.164987	-0.064826	0.032110
-	486	-0.157140	-0.069000	0.029234
-	487	-0.147875	-0.074749	0.026040
-	488	-0.138573	-0.082504	0.022507
-	489	-0.132193	-0.091434	0.018698
-	490	-0.130580	-0.100417	0.014884
-	491	-0.131277	-0.108874	0.011352
-	492	-0.130286	-0.116647	0.008127
-	493	-0.124095	-0.124541	0.004827
-	494	-0.111639	-0.133604	0.001084
-	495	-0.093940	-0.144141	-0.003006
-	496	-0.073765	-0.155145	-0.007012
-	497	-0.053854	-0.165404	-0.010560
-	498	-0.035208	-0.174593	-0.013686
-	499	-0.016810	-0.183161	-0.016743
-	500	0.002177	-0.191216	-0.019901
-	501	0.021094	-0.198253	-0.022997
-	502	0.038596	-0.203383	-0.025681
-	503	0.052953	-0.205748	-0.027717
-	504	0.064528	-0.205480	-0.029159
-	505	0.074328	-0.203467	-0.030207
-	506	0.083679	-0.200685	-0.030940
-	507	0.092516	-0.197302	-0.031244
-	508	0.100657	-0.192998	-0.030996
-	509	0.108422	-0.186876	-0.030296
-	510	0.115891	-0.178168	-0.029424
-	511	0.122637	-0.166644	-0.028528
-	512	0.127817	-0.152523	-0.027684
-	513	0.130768	-0.136568	-0.026767
-	514	0.130828	-0.119624	-0.025604
-	515	0.128309	-0.103189	-0.024275
-	516	0.124485	-0.088625	-0.022814
-	517	0.120751	-0.076516	-0.021217
-	518	0.118296	-0.066701	-0.019665
-	519	0.116938	-0.058042	-0.018294
-	520	0.114623	-0.049592	-0.016992
-	521	0.109792	-0.041869	-0.015512
-	522	0.102820	-0.035636	-0.013710
-	523	0.094971	-0.030743	-0.011726
-	524	0.087039	-0.026343	-0.009812
-	525	0.079449	-0.021981	-0.008048
-	526	0.071662	-0.017991	-0.006319
-	527	0.063782	-0.014633	-0.004754
-	528	0.055476	-0.012207	-0.003263
-	529	0.046773	-0.010785	-0.001639
-	530	0.036902	-0.010434	0.000567
-	531	0.023725	-0.010843	0.003635
-	532	-0.034716	-0.005314	0.007971
-	533	-0.035156	-0.005780	0.008590
-	534	-0.037073	-0.006575	0.009392
-	535	-0.040780	-0.007539	0.010252
-	536	-0.046493	-0.008384	0.010931
-	537	-0.053930	-0.008969	0.011299
-	538	-0.063054	-0.009222	0.011309
-	539	-0.073428	-0.009245	0.011056
-	540	-0.084780	-0.009061	0.010617
-	541	-0.096020	-0.008654	0.010011
-	542	-0.106199	-0.007964	0.009236
-	543	-0.113662	-0.006950	0.008255
-	544	-0.116553	-0.005684	0.007172
-	545
-	546
