# Supplementary material for: Design and preliminary verification of a novel powered ankle–foot prosthesis: From the perspective of lower-limb biomechanics compared with ESAR foot
Source: PLoS One. 2024 Jun 7;19(6):e0303397. doi: 10.1371/journal.pone.0303397 (PMC11161064; doi:10.1371/journal.pone.0303397)
Supplement: S2 File — (ZIP) [file pone.0303397.s004.zip › NW/1/right ankle angle.txt]

LINK_MODEL_BASED::ORIGINAL::Right Ankle Angles
File	Frame	X	Y	Z
Gait FB - IOR 2.c3d	1	3.608845	-0.555555	5.837599
-	2	3.761133	-0.610842	5.203251
-	3	3.930043	-0.662554	4.623953
-	4	4.113288	-0.710936	4.099316
-	5	4.308432	-0.756094	3.628460
-	6	4.512893	-0.798040	3.210387
-	7	4.724337	-0.836632	2.844169
-	8	4.940488	-0.871687	2.528958
-	9	5.159452	-0.902983	2.263612
-	10	5.379475	-0.930258	2.046788
-	11	5.599093	-0.953303	1.876467
-	12	5.817048	-0.971968	1.750037
-	13	6.032423	-0.986075	1.664523
-	14	6.244412	-0.995645	1.616107
-	15	6.452502	-1.000865	1.600130
-	16	6.656306	-1.002148	1.611515
-	17	6.855685	-1.000042	1.644678
-	18	7.050568	-0.995257	1.693759
-	19	7.241134	-0.988418	1.753124
-	20	7.427637	-0.980351	1.816497
-	21	7.610445	-0.971726	1.878572
-	22	7.789978	-0.963278	1.934116
-	23	7.966695	-0.955711	1.978436
-	24	8.141096	-0.949643	2.007975
-	25	8.313745	-0.945428	2.020530
-	26	8.485274	-0.943181	2.015454
-	27	8.656294	-0.942620	1.993439
-	28	8.827579	-0.942937	1.956359
-	29	8.999847	-0.942818	1.907157
-	30	9.173684	-0.940910	1.849039
-	31	9.349584	-0.935972	1.785783
-	32	9.527755	-0.927064	1.721371
-	33	9.708300	-0.913438	1.659484
-	34	9.891220	-0.894654	1.603157
-	35	10.076468	-0.870388	1.554964
-	36	10.264010	-0.840724	1.515828
-	37	10.453789	-0.805688	1.486518
-	38	10.645727	-0.765561	1.466452
-	39	10.839841	-0.720658	1.454655
-	40	11.036119	-0.671489	1.449411
-	41	11.234621	-0.618497	1.449236
-	42	11.435417	-0.562406	1.452342
-	43	11.638516	-0.503892	1.457296
-	44	11.843935	-0.443638	1.462619
-	45	12.051592	-0.382201	1.466641
-	46	12.261502	-0.319943	1.467959
-	47	12.473582	-0.257045	1.465558
-	48	12.687786	-0.193579	1.458843
-	49	12.904021	-0.129444	1.447850
-	50	13.122157	-0.064330	1.433494
-	51	13.342052	0.002009	1.416789
-	52	13.563565	0.069897	1.399295
-	53	13.786470	0.139575	1.382577
-	54	14.010628	0.211169	1.367779
-	55	14.235737	0.284785	1.356113
-	56	14.461420	0.360408	1.348404
-	57	14.687104	0.437876	1.345124
-	58	14.912066	0.516954	1.346839
-	59	15.135450	0.597384	1.353999
-	60	15.356343	0.678889	1.367000
-	61	15.573839	0.761356	1.386390
-	62	15.787168	0.844652	1.412323
-	63	15.995436	0.928908	1.445498
-	64	16.197952	1.014206	1.486471
-	65	16.393930	1.100809	1.535980
-	66	16.582577	1.189040	1.594807
-	67	16.762997	1.279374	1.663588
-	68	16.934221	1.372446	1.742828
-	69	17.095335	1.468820	1.832294
-	70	17.245714	1.568886	1.931015
-	71	17.384878	1.672728	2.037144
-	72	17.512417	1.780015	2.147860
-	73	17.627993	1.890054	2.259882
-	74	17.731197	2.001701	2.368970
-	75	17.821680	2.113387	2.469976
-	76	17.898983	2.223505	2.557908
-	77	17.962723	2.330269	2.627170
-	78	18.012451	2.432250	2.673378
-	79	18.047739	2.528811	2.694088
-	80	18.068029	2.620472	2.690110
-	81
-	82
-	83
-	84
-	85
-	86
-	87
-	88
-	89
-	90
-	91
-	92
-	93
-	94
-	95
-	96
-	97
-	98
-	99
-	100
-	101
-	102
-	103
-	104
-	105
-	106
-	107
-	108	6.057048	7.970144	12.272447
-	109	5.016269	7.830889	12.174325
-	110	3.946325	7.681277	12.098619
-	111	2.852786	7.523308	12.059717
-	112	1.743029	7.358554	12.066111
-	113	0.625662	7.189239	12.120775
-	114	-0.489424	7.018105	12.221151
-	115	-1.591671	6.848998	12.361261
-	116	-2.670057	6.686353	12.531998
-	117	-3.713709	6.534642	12.723966
-	118	-4.711948	6.397942	12.927254
-	119	-5.654623	6.279967	13.133228
-	120	-6.532346	6.184057	13.334602
-	121	-7.336243	6.112359	13.526209
-	122	-8.058871	6.066354	13.704660
-	123	-8.693444	6.045711	13.868364
-	124	-9.235073	6.049065	14.017467
-	125	-9.680229	6.073305	14.153028
-	126	-10.027784	6.114183	14.277072
-	127	-10.278628	6.166599	14.391403
-	128	-10.436280	6.225193	14.498073
-	129	-10.505857	6.284727	14.598155
-	130	-10.494419	6.341370	14.692219
-	131	-10.409906	6.392545	14.779454
-	132	-10.260807	6.437904	14.858105
-	133	-10.055167	6.478356	14.925152
-	134	-9.800505	6.515757	14.976819
-	135	-9.503220	6.552476	15.009180
-	136	-9.168900	6.590750	15.018283
-	137	-8.802194	6.632962	15.000690
-	138	-8.407121	6.680903	14.954017
-	139	-7.986813	6.735518	14.877028
-	140	-7.544165	6.796928	14.769499
-	141	-7.081432	6.864668	14.632340
-	142	-6.601261	6.937893	14.467080
-	143	-6.105755	7.015531	14.276567
-	144	-5.597463	7.096676	14.063843
-	145	-5.078809	7.180809	13.832281
-	146	-4.552429	7.267319	13.585343
-	147	-4.021101	7.355721	13.326204
-	148	-3.487478	7.445055	13.057920
-	149	-2.954144	7.534812	12.782931
-	150	-2.423550	7.624155	12.503487
-	151	-1.897628	7.712339	12.221169
-	152	-1.378310	7.798157	11.937023
-	153	-0.867153	7.880596	11.651425
-	154	-0.365614	7.958110	11.364304
-	155	0.124995	8.029336	11.074989
-	156	0.603582	8.092970	10.782875
-	157	1.068728	8.147724	10.487610
-	158	1.518613	8.192633	10.189753
-	159	1.951082	8.226954	9.890531
-	160	2.363753	8.250242	9.592287
-	161	2.754029	8.262621	9.298117
-	162	3.119416	8.264878	9.011375
-	163	3.457651	8.258349	8.735437
-	164	3.766675	8.244924	8.473464
-	165	4.045097	8.226687	8.228390
-	166	4.291865	8.205856	8.002823
-	167	4.506557	8.184022	7.798821
-	168	4.689068	8.162388	7.618181
-	169	4.839407	8.141620	7.462501
-	170	4.957685	8.122292	7.332666
-	171	5.043811	8.104512	7.230034
-	172	5.097961	8.088217	7.155189
-	173	5.120247	8.073216	7.108793
-	174	5.110744	8.058972	7.091391
-	175	5.069555	8.045039	7.102756
-	176	4.996670	8.031103	7.141980
-	177	4.892194	8.016819	7.207470
-	178	4.756576	8.001675	7.296382
-	179	4.590716	7.984677	7.405160
-	180	4.396075	7.964164	7.529452
-	181	4.174885	7.937814	7.664014
-	182	3.929776	7.902771	7.803453
-	183	3.664080	7.856060	7.941921
-	184	3.381333	7.794862	8.073616
-	185	3.085487	7.717049	8.192835
-	186	2.780398	7.621445	8.295287
-	187	2.470018	7.508199	8.377447
-	188	2.158014	7.379062	8.437721
-	189	1.847781	7.237429	8.475842
-	190	1.542301	7.088324	8.493590
-	191	1.243965	6.938112	8.494026
-	192	0.954717	6.794319	8.481704
-	193	0.676087	6.665156	8.461590
-	194	0.409293	6.559136	8.439426
-	195	0.155310	6.484318	8.420475
-	196	-0.085004	6.447960	8.410107
-	197	-0.311085	6.455888	8.413338
-	198	-0.522359	6.512133	8.434581
-	199	-0.718669	6.618417	8.477782
-	200	-0.899969	6.773932	8.545437
-	201	-1.066572	6.975341	8.639588
-	202	-1.219067	7.216869	8.761152
-	203	-1.358258	7.490543	8.909682
-	204	-1.485287	7.786406	9.083629
-	205	-1.601360	8.093019	9.280199
-	206	-1.707719	8.398253	9.494763
-	207	-1.805463	8.690344	9.721307
-	208	-1.895586	8.958620	9.952463
-	209	-1.979134	9.193636	10.180406
-	210	-2.057706	9.387258	10.397864
-	211	-2.133164	9.532601	10.597503
-	212	-2.208299	9.624126	10.773754
-	213	-2.286214	9.657822	10.921659
-	214	-2.370713	9.631248	11.038125
-	215	-2.465724	9.543751	11.121480
-	216	-2.575281	9.396105	11.172370
-	217	-2.702945	9.190563	11.192828
-	218	-2.851712	8.930586	11.186646
-	219	-3.023721	8.620741	11.158299
-	220	-3.220352	8.266462	11.113225
-	221	-3.441850	7.873622	11.056337
-	222	-3.687249	7.448441	10.992188
-	223	-3.953900	6.997354	10.923780
-	224	-4.237094	6.527256	10.852259
-	225	-4.529937	6.045702	10.776056
-	226	-4.823206	5.561326	10.690432
-	227	-5.106219	5.083477	10.588811
-	228	-5.367451	4.621451	10.462849
-	229	-5.595690	4.183599	10.303846
-	230	-5.780948	3.776933	10.104213
-	231	-5.915239	3.406711	9.858210
-	232	-5.993157	3.075963	9.562809
-	233	-6.012045	2.785170	9.218321
-	234	-5.971841	2.532161	8.828819
-	235	-5.874681	2.312496	8.401812
-	236	-5.724569	2.120057	7.948254
-	237	-5.526755	1.947878	7.480945
-	238	-5.287388	1.788786	7.014649
-	239	-5.012971	1.636220	6.564381
-	240	-4.710125	1.484679	6.144246
-	241	-4.385299	1.330280	5.766255
-	242	-4.044499	1.170942	5.439655
-	243	-3.693254	1.006255	5.170211
-	244	-3.336480	0.837001	4.960142
-	245	-2.978500	0.664650	4.808241
-	246	-2.623066	0.490839	4.710473
-	247	-2.273259	0.317174	4.660133
-	248	-1.931481	0.145096	4.648881
-	249	-1.599433	-0.024181	4.667810
-	250	-1.278210	-0.189588	4.708601
-	251	-0.968378	-0.350158	4.763504
-	252	-0.669981	-0.505021	4.826332
-	253	-0.382637	-0.653387	4.892327
-	254	-0.105618	-0.794554	4.958194
-	255	0.162104	-0.927897	5.021794
-	256	0.421725	-1.052863	5.082334
-	257	0.674530	-1.168954	5.140007
-	258	0.921804	-1.275774	5.195484
-	259	1.164773	-1.373000	5.249965
-	260	1.404637	-1.460440	5.304624
-	261	1.642471	-1.537972	5.360210
-	262	1.879203	-1.605669	5.416755
-	263	2.115561	-1.663712	5.473176
-	264	2.352072	-1.712433	5.527318
-	265	2.589061	-1.752290	5.575530
-	266	2.826687	-1.783834	5.613435
-	267	3.064924	-1.807708	5.635799
-	268	3.303645	-1.824646	5.637401
-	269	3.542589	-1.835515	5.613269
-	270	3.781401	-1.841242	5.559520
-	271	4.019622	-1.842789	5.473803
-	272	4.256760	-1.841095	5.355777
-	273	4.492268	-1.837013	5.207370
-	274	4.725658	-1.831276	5.032362
-	275	4.956420	-1.824449	4.836431
-	276	5.184062	-1.816915	4.626805
-	277	5.408028	-1.808854	4.411809
-	278	5.627755	-1.800226	4.200569
-	279	5.842705	-1.790802	4.001996
-	280	6.052357	-1.780237	3.824365
-	281	6.256238	-1.768123	3.674457
-	282	6.453935	-1.753977	3.557094
-	283	6.645207	-1.737340	3.475123
-	284	6.829924	-1.717770	3.429554
-	285	7.008114	-1.694969	3.419347
-	286	7.180014	-1.668628	3.442291
-	287	7.346124	-1.638523	3.495331
-	288	7.507148	-1.604435	3.575144
-	289	7.663939	-1.566271	3.678107
-	290	7.817406	-1.524138	3.800190
-	291	7.968493	-1.478281	3.937576
-	292	8.118225	-1.428977	4.086837
-	293	8.267577	-1.376348	4.245453
-	294	8.417508	-1.320239	4.412141
-	295	8.568954	-1.260266	4.586771
-	296	8.722723	-1.195826	4.770288
-	297	8.879587	-1.126326	4.964435
-	298	9.040104	-1.051364	5.171365
-	299	9.204706	-0.970732	5.393043
-	300	9.373550	-0.884498	5.630904
-	301	9.546460	-0.793049	5.884969
-	302	9.722960	-0.697203	6.153412
-	303	9.902308	-0.598137	6.432260
-	304	10.083495	-0.497544	6.715209
-	305	10.265401	-0.397342	6.994796
-	306	10.446974	-0.299610	7.262586
-	307	10.627238	-0.206301	7.510714
-	308	10.805507	-0.119073	7.731905
-	309	10.981347	-0.039187	7.920103
-	310	11.154568	0.032693	8.070643
-	311	11.325113	0.096378	8.180135
-	312	11.493051	0.151878	8.246526
-	313	11.658325	0.199299	8.268929
-	314	11.820845	0.238904	8.247548
-	315	11.980379	0.271043	8.183305
-	316	12.136622	0.296121	8.077722
-	317	12.289346	0.314469	7.932806
-	318	12.438523	0.326272	7.750964
-	319	12.584525	0.331465	7.534892
-	320	12.727905	0.329835	7.287754
-	321	12.869389	0.321289	7.012991
-	322	13.009765	0.306028	6.713885
-	323	13.149743	0.284630	6.394144
-	324	13.289845	0.257963	6.057700
-	325	13.430454	0.227068	5.708779
-	326	13.571773	0.193151	5.352327
-	327	13.713830	0.157593	4.993588
-	328	13.856521	0.122016	4.638278
-	329	13.999599	0.088346	4.292637
-	330	14.142784	0.058634	3.963166
-	331	14.285741	0.035043	3.656551
-	332	14.428094	0.019738	3.379244
-	333	14.569408	0.014836	3.137221
-	334	14.709154	0.022532	2.936184
-	335	14.846701	0.044886	2.781045
-	336	14.981479	0.083777	2.676136
-	337	15.112897	0.140654	2.624662
-	338	15.240451	0.216539	2.628951
-	339	15.363527	0.311783	2.689759
-	340	15.481517	0.426238	2.806627
-	341	15.593760	0.559167	2.977449
-	342	15.699516	0.709324	3.198738
-	343	15.798139	0.875023	3.465451
-	344	15.888972	1.054160	3.771009
-	345	15.971491	1.244334	4.107641
-	346	16.045359	1.442721	4.466042
-	347	16.110445	1.646341	4.836565
-	348	16.166925	1.852127	5.209373
-	349	16.215292	2.057111	5.575092
-	350	16.256323	2.258575	5.925240
-	351	16.290876	2.454394	6.252880
-	352	16.319637	2.643216	6.553136
-	353	16.342987	2.824551	6.823601
-	354	16.360907	2.998478	7.064022
-	355	16.373108	3.165222	7.275794
-	356	16.378990	3.325339	7.462008
-	357	16.377670	3.479450	7.626558
-	358	16.367979	3.628211	7.773903
-	359	16.348444	3.772394	7.908237
-	360	16.317364	3.912971	8.033624
-	361	16.272766	4.051044	8.153561
-	362	16.212618	4.188021	8.271114
-	363	16.134729	4.325399	8.388407
-	364	16.036795	4.464744	8.507281
-	365	15.916421	4.607583	8.628875
-	366	15.770968	4.755331	8.753746
-	367	15.597607	4.909514	8.882806
-	368	15.393112	5.071544	9.016674
-	369	15.153997	5.243006	9.156631
-	370	14.876388	5.425375	9.303959
-	371	14.556105	5.619981	9.460721
-	372	14.188642	5.828016	9.629337
-	373	13.769355	6.050229	9.812908
-	374	13.293596	6.286878	10.014960
-	375	12.756639	6.537772	10.239993
-	376	12.153928	6.801978	10.492776
-	377	11.481177	7.077654	10.778496
-	378	10.734442	7.361983	11.102571
-	379	9.910323	7.650887	11.469853
-	380	9.006186	7.939138	11.884924
-	381	8.020335	8.220484	12.351178
-	382	6.952389	8.487906	12.870876
-	383	5.803463	8.733606	13.444252
-	384	4.576549	8.949696	14.069438
-	385	3.276781	9.128495	14.741782
-	386	1.911704	9.262797	15.454049
-	387	0.490949	9.347137	16.196331
-	388	-0.973719	9.377850	16.956936
-	389	-2.468978	9.353747	17.722406
-	390	-3.980495	9.276151	18.478767
-	391	-5.493209	9.148800	19.211870
-	392	-6.991754	8.977551	19.908258
-	393	-8.460707	8.770005	20.555645
-	394	-9.884832	8.535406	21.142891
-	395	-11.249283	8.284533	21.659796
-	396	-12.539839	8.029337	22.096867
-	397	-13.743138	7.782535	22.446342
-	398	-14.846997	7.556944	22.702869
-	399	-15.840560	7.363652	22.864885
-	400	-16.714230	7.211462	22.934568
-	401	-17.459398	7.105521	22.917812
-	402	-18.068056	7.046856	22.822950
-	403	-18.533062	7.032866	22.658970
-	404	-18.848421	7.057683	22.434837
-	405	-19.009912	7.112731	22.158291
-	406	-19.015335	7.187614	21.836170
-	407	-18.865139	7.271091	21.473764
-	408	-18.562656	7.352034	21.075312
-	409	-18.114826	7.420954	20.643747
-	410	-17.531933	7.470973	20.180994
-	411	-16.827322	7.498190	19.688311
-	412	-16.016603	7.501001	19.166996
-	413	-15.116744	7.480567	18.618511
-	414	-14.145272	7.440094	18.044653
-	415	-13.119453	7.384145	17.447887
-	416	-12.055536	7.317560	16.831064
-	417	-10.968564	7.244536	16.198181
-	418	-9.872120	7.168127	15.553919
-	419	-8.778128	7.090116	14.904315
-	420	-7.696894	7.010794	14.256057
-	421	-6.637077	6.929095	13.616719
-	422	-5.605766	6.842748	12.994109
-	423	-4.608775	6.749316	12.396328
-	424	-3.650894	6.646887	11.831098
-	425	-2.735738	6.535034	11.305626
-	426	-1.866126	6.415177	10.826189
-	427	-1.043867	6.290529	10.397678
-	428	-0.269996	6.165436	10.023683
-	429	0.455226	6.045205	9.705925
-	430	1.132128	5.935306	9.444626
-	431	1.761338	5.840458	9.237866
-	432	2.343863	5.764328	9.082207
-	433	2.880943	5.708721	8.972077
-	434	3.373905	5.673404	8.900799
-	435	3.824400	5.656310	8.860222
-	436	4.234271	5.654207	8.841463
-	437	4.605758	5.663179	8.835279
-	438	4.941399	5.679327	8.832271
-	439	5.243773	5.698770	8.823560
-	440	5.515182	5.717788	8.801158
-	441	5.757507	5.733327	8.758406
-	442	5.972229	5.742860	8.690292
-	443	6.160351	5.744565	8.593588
-	444	6.322515	5.737259	8.466789
-	445	6.458850	5.720373	8.310311
-	446	6.569027	5.693957	8.126311
-	447	6.652289	5.658616	7.918528
-	448	6.707489	5.615665	7.692447
-	449	6.733119	5.566994	7.454516
-	450	6.727356	5.515029	7.212362
-	451	6.688118	5.462691	6.973845
-	452	6.613355	5.413108	6.747161
-	453	6.501385	5.369194	6.540121
-	454	6.351547	5.333094	6.359670
-	455	6.164031	5.305901	6.210960
-	456	5.939502	5.287728	6.097427
-	457	5.678959	5.277797	6.020041
-	458	5.383914	5.274700	5.978661
-	459	5.056730	5.276328	5.972016
-	460	4.700885	5.280356	5.998549
-	461	4.321081	5.284451	6.056775
-	462	3.923051	5.286561	6.144919
-	463	3.513334	5.285269	6.261471
-	464	3.098996	5.279925	6.404496
-	465	2.687282	5.270831	6.572424
-	466	2.285262	5.259239	6.763400
-	467	1.899564	5.247418	6.975539
-	468	1.535946	5.238414	7.206572
-	469	1.199031	5.235943	7.453992
-	470	0.892129	5.243802	7.714346
-	471	0.617103	5.265575	7.983508
-	472	0.374523	5.304088	8.256935
-	473	0.163760	5.361207	8.529597
-	474	-0.016726	5.437629	8.796559
-	475	-0.169146	5.532783	9.052843
-	476	-0.296104	5.645019	9.294086
-	477	-0.400462	5.771538	9.516137
-	478	-0.485146	5.908577	9.715597
-	479	-0.553070	6.051438	9.889454
-	480	-0.607267	6.194883	10.035443
-	481	-0.650981	6.333370	10.151361
-	482	-0.688018	6.461333	10.235514
-	483	-0.722775	6.573401	10.286593
-	484	-0.760453	6.664804	10.303664
-	485	-0.807139	6.731646	10.286635
-	486	-0.869658	6.771138	10.236162
-	487	-0.955365	6.781814	10.154425
-	488	-1.071701	6.763487	10.044888
-	489	-1.225564	6.716964	9.912962
-	490	-1.422437	6.643765	9.765434
-	491	-1.665674	6.545675	9.610638
-	492	-1.956235	6.423969	9.457508
-	493	-2.292511	6.279224	9.315062
-	494	-2.670145	6.111430	9.190815
-	495	-3.081978	5.920455	9.090066
-	496	-3.517955	5.706892	9.015155
-	497	-3.965281	5.472759	8.964574
-	498	-4.408856	5.221971	8.933233
-	499	-4.832233	4.960562	8.912477
-	500	-5.218955	4.696331	8.891330
-	501	-5.554109	4.438006	8.857845
-	502	-5.825400	4.194163	8.800878
-	503	-6.024281	3.971647	8.712296
-	504	-6.145977	3.774722	8.587865
-	505	-6.189669	3.604652	8.428614
-	506	-6.157839	3.460024	8.239765
-	507	-6.055986	3.337185	8.031412
-	508	-5.891819	3.231147	7.815780
-	509	-5.674750	3.136496	7.607282
-	510	-5.414900	3.048400	7.419131
-	511	-5.122530	2.962977	7.263546
-	512	-4.807215	2.877581	7.148814
-	513	-4.477597	2.790655	7.080197
-	514	-4.140965	2.701603	7.058111
-	515	-3.803301	2.610517	7.079453
-	516	-3.469472	2.517861	7.137692
-	517	-3.143263	2.424139	7.223439
-	518	-2.827678	2.329661	7.326496
-	519	-2.524630	2.234498	7.435471
-	520	-2.234862	2.138628	7.540459
-	521	-1.957729	2.042044	7.632445
-	522	-1.691626	1.944816	7.705110
-	523	-1.434340	1.846979	7.754123
-	524	-1.183755	1.748630	7.778175
-	525	-0.937923	1.649994	7.777460
-	526	-0.695221	1.551650	7.754850
-	527	-0.454194	1.454307	7.714212
-	528	-0.213670	1.358531	7.660762
-	529	0.027077	1.264559	7.601085
-	530	0.268466	1.172386	7.541324
-	531	0.510432	1.082090	7.487926
-	532	0.752687	0.993970	7.445461
-	533	0.994606	0.908654	7.417874
-	534	1.235422	0.826877	7.406594
-	535	1.473913	0.749573	7.412238
-	536	1.708539	0.677589	7.433344
-	537	1.937323	0.611669	7.468165
-	538	2.158193	0.552399	7.513865
-	539	2.368929	0.500291	7.568468
-	540	2.567597	0.455771	7.630070
-	541	2.752338	0.419075	7.697619
-	542	2.921708	0.390323	7.771493
-	543	3.075004	0.369332	7.851968
-	544	3.212442	0.355659	7.939984
-	545	3.335618	0.348361	8.034421
-	546	3.447707	0.346061	8.132437
