# Supplementary material for: Design and preliminary verification of a novel powered ankle–foot prosthesis: From the perspective of lower-limb biomechanics compared with ESAR foot
Source: PLoS One. 2024 Jun 7;19(6):e0303397. doi: 10.1371/journal.pone.0303397 (PMC11161064; doi:10.1371/journal.pone.0303397)
Supplement: S2 File — (ZIP) [file pone.0303397.s004.zip › NW/1/right foot pitch angles.txt]

LINK_MODEL_BASED::ORIGINAL::Right Foot Pitch Angles
File	Frame	X	Y	Z
Gait FB - IOR 2.c3d	1	0.334980	0.016872	-6.070900
-	2	0.322822	-0.002608	-6.090556
-	3	0.308773	-0.024407	-6.110384
-	4	0.292698	-0.048505	-6.129943
-	5	0.274531	-0.074695	-6.148840
-	6	0.254303	-0.102634	-6.166666
-	7	0.232095	-0.131842	-6.183161
-	8	0.208070	-0.161746	-6.198133
-	9	0.182445	-0.191732	-6.211543
-	10	0.155440	-0.221199	-6.223501
-	11	0.127316	-0.249570	-6.234242
-	12	0.098275	-0.276362	-6.244029
-	13	0.068489	-0.301139	-6.253155
-	14	0.038079	-0.323656	-6.261762
-	15	0.007097	-0.343839	-6.270110
-	16	-0.024478	-0.361860	-6.278326
-	17	-0.056689	-0.378067	-6.286525
-	18	-0.089585	-0.392940	-6.294774
-	19	-0.123217	-0.406988	-6.303188
-	20	-0.157593	-0.420733	-6.311760
-	21	-0.192712	-0.434669	-6.320479
-	22	-0.228517	-0.449189	-6.329308
-	23	-0.264941	-0.464633	-6.338134
-	24	-0.301904	-0.481273	-6.346874
-	25	-0.339287	-0.499259	-6.355422
-	26	-0.376948	-0.518643	-6.363603
-	27	-0.414656	-0.539213	-6.371407
-	28	-0.452028	-0.560350	-6.378914
-	29	-0.488576	-0.581046	-6.386308
-	30	-0.523843	-0.600243	-6.393822
-	31	-0.557531	-0.617093	-6.401721
-	32	-0.589567	-0.631034	-6.410151
-	33	-0.620024	-0.641699	-6.419273
-	34	-0.649102	-0.648902	-6.429124
-	35	-0.677053	-0.652580	-6.439790
-	36	-0.704155	-0.652813	-6.451269
-	37	-0.730693	-0.649730	-6.463587
-	38	-0.756968	-0.643531	-6.476754
-	39	-0.783239	-0.634484	-6.490749
-	40	-0.809750	-0.622952	-6.505467
-	41	-0.836728	-0.609375	-6.520910
-	42	-0.864373	-0.594384	-6.536881
-	43	-0.892895	-0.578646	-6.553292
-	44	-0.922487	-0.562768	-6.569952
-	45	-0.953316	-0.547115	-6.586734
-	46	-0.985472	-0.531847	-6.603506
-	47	-1.019025	-0.516966	-6.620177
-	48	-1.053973	-0.502394	-6.636574
-	49	-1.090336	-0.487993	-6.652596
-	50	-1.128052	-0.473581	-6.668144
-	51	-1.167110	-0.459010	-6.683153
-	52	-1.207454	-0.444188	-6.697607
-	53	-1.249030	-0.429061	-6.711519
-	54	-1.291800	-0.413575	-6.724937
-	55	-1.335824	-0.397673	-6.737946
-	56	-1.381280	-0.381304	-6.750591
-	57	-1.428544	-0.364466	-6.762990
-	58	-1.478159	-0.347251	-6.775135
-	59	-1.530810	-0.329766	-6.787153
-	60	-1.587278	-0.312156	-6.799089
-	61	-1.648382	-0.294531	-6.811092
-	62	-1.714912	-0.276967	-6.823366
-	63	-1.787629	-0.259496	-6.836167
-	64	-1.867228	-0.242184	-6.849541
-	65	-1.954338	-0.225023	-6.863544
-	66	-2.049518	-0.207996	-6.878036
-	67	-2.153232	-0.190988	-6.892929
-	68	-2.265901	-0.173731	-6.908066
-	69	-2.387906	-0.155819	-6.923365
-	70	-2.519623	-0.136809	-6.938792
-	71	-2.661494	-0.116281	-6.954417
-	72	-2.813991	-0.093867	-6.970312
-	73	-2.977730	-0.069304	-6.986561
-	74	-3.153403	-0.042370	-7.003208
-	75	-3.341820	-0.012868	-7.020252
-	76	-3.543962	0.019334	-7.037694
-	77	-3.760922	0.054399	-7.055483
-	78	-3.993991	0.092460	-7.073471
-	79	-4.244572	0.133721	-7.091443
-	80	-4.514186	0.178418	-7.109090
-	81	-4.804453	0.226882	-7.126111
-	82	-5.117145	0.279434	-7.142028
-	83	-5.454251	0.336410	-7.156301
-	84	-5.817993	0.398197	-7.168312
-	85	-6.210854	0.465070	-7.177381
-	86	-6.635505	0.537245	-7.182747
-	87	-7.094821	0.614871	-7.183712
-	88	-7.591765	0.698025	-7.179605
-	89	-8.129529	0.786702	-7.169844
-	90	-8.711317	0.880833	-7.153951
-	91	-9.340439	0.980270	-7.131567
-	92	-10.020206	1.084897	-7.102534
-	93	-10.753924	1.194381	-7.066717
-	94	-11.544762	1.308487	-7.024208
-	95	-12.395732	1.426926	-6.975213
-	96	-13.309526	1.549451	-6.919969
-	97	-14.288365	1.676093	-6.858930
-	98	-15.333857	1.807000	-6.792540
-	99	-16.446899	1.942613	-6.721283
-	100	-17.627668	2.083586	-6.645730
-	101	-18.875639	2.230541	-6.566374
-	102	-20.189812	2.383722	-6.483790
-	103	-21.568762	2.543126	-6.398654
-	104	-23.010670	2.708062	-6.311659
-	105	-24.513386	2.877244	-6.223545
-	106	-26.074192	3.049075	-6.135026
-	107	-27.689522	3.222084	-6.046899
-	108	-29.354858	3.395112	-5.960051
-	109	-31.064579	3.567474	-5.875481
-	110	-32.811867	3.739072	-5.794310
-	111	-34.588558	3.910653	-5.717678
-	112	-36.385212	4.083590	-5.646603
-	113	-38.191212	4.260441	-5.582160
-	114	-39.995018	4.444287	-5.525427
-	115	-41.784065	4.638774	-5.477593
-	116	-43.545338	4.847408	-5.440073
-	117	-45.265453	5.072863	-5.414463
-	118	-46.931213	5.316607	-5.402696
-	119	-48.529381	5.579078	-5.406968
-	120	-50.047070	5.859892	-5.429672
-	121	-51.471733	6.157219	-5.473065
-	122	-52.791832	6.468694	-5.539229
-	123	-53.996773	6.790230	-5.629617
-	124	-55.077812	7.117206	-5.745036
-	125	-56.028141	7.443663	-5.885286
-	126	-56.843761	7.763204	-6.049164
-	127	-57.523422	8.069113	-6.234445
-	128	-58.068951	8.355257	-6.438174
-	129	-58.484539	8.616008	-6.656741
-	130	-58.776428	8.847684	-6.886468
-	131	-58.952053	9.048036	-7.123677
-	132	-59.019234	9.217179	-7.365075
-	133	-58.985516	9.356350	-7.607711
-	134	-58.858036	9.467732	-7.849236
-	135	-58.642952	9.553902	-8.087763
-	136	-58.345757	9.617381	-8.321860
-	137	-57.971012	9.660892	-8.550540
-	138	-57.522617	9.686786	-8.773046
-	139	-57.003773	9.696655	-8.988839
-	140	-56.417419	9.691588	-9.197617
-	141	-55.765823	9.672148	-9.399261
-	142	-55.051544	9.638856	-9.593864
-	143	-54.276424	9.591951	-9.781651
-	144	-53.442627	9.532000	-9.963097
-	145	-52.552006	9.459918	-10.139069
-	146	-51.606766	9.376585	-10.310673
-	147	-50.609341	9.283018	-10.479225
-	148	-49.562450	9.179766	-10.646052
-	149	-48.468765	9.067737	-10.812464
-	150	-47.331284	8.947488	-10.979638
-	151	-46.152725	8.819458	-11.148531
-	152	-44.936230	8.683632	-11.319823
-	153	-43.684681	8.540024	-11.493882
-	154	-42.401211	8.388111	-11.670712
-	155	-41.088814	8.227477	-11.849984
-	156	-39.750278	8.057659	-12.030847
-	157	-38.388695	7.878281	-12.211856
-	158	-37.007187	7.689313	-12.391008
-	159	-35.609001	7.490921	-12.565891
-	160	-34.197083	7.283457	-12.733741
-	161	-32.774265	7.067728	-12.891714
-	162	-31.342892	6.845086	-13.036981
-	163	-29.904915	6.617321	-13.166759
-	164	-28.461927	6.386733	-13.278468
-	165	-27.015087	6.155695	-13.369600
-	166	-25.565315	5.926679	-13.437847
-	167	-24.113564	5.701557	-13.480970
-	168	-22.661003	5.481840	-13.496896
-	169	-21.209187	5.268574	-13.483820
-	170	-19.760126	5.062827	-13.440312
-	171	-18.316336	4.865194	-13.365313
-	172	-16.880665	4.676127	-13.258304
-	173	-15.456203	4.495932	-13.119438
-	174	-14.046396	4.324557	-12.949493
-	175	-12.654711	4.162034	-12.750033
-	176	-11.284577	4.008488	-12.523414
-	177	-9.939208	3.863930	-12.272647
-	178	-8.621481	3.728145	-12.001431
-	179	-7.333934	3.600372	-11.713953
-	180	-6.078757	3.479159	-11.414667
-	181	-4.857685	3.362442	-11.108004
-	182	-3.672031	3.247689	-10.798212
-	183	-2.522625	3.132288	-10.489196
-	184	-1.409750	3.013913	-10.184322
-	185	-0.333139	2.890927	-9.886436
-	186	0.708066	2.762612	-9.597574
-	187	1.715261	2.629560	-9.319153
-	188	2.690346	2.493848	-9.051924
-	189	3.635635	2.359122	-8.796223
-	190	4.553672	2.230537	-8.552094
-	191	5.447072	2.114553	-8.319613
-	192	6.318399	2.018635	-8.099139
-	193	7.170074	1.950836	-7.891520
-	194	8.004181	1.919296	-7.698131
-	195	8.822305	1.931592	-7.520918
-	196	9.625458	1.994254	-7.362190
-	197	10.413998	2.112168	-7.224572
-	198	11.187461	2.288174	-7.110656
-	199	11.944505	2.522601	-7.022808
-	200	12.682702	2.813069	-6.962784
-	201	13.398627	3.154415	-6.931609
-	202	14.087795	3.538927	-6.929301
-	203	14.744818	3.956641	-6.954913
-	204	15.363346	4.395696	-7.006462
-	205	15.936309	4.842891	-7.081136
-	206	16.456118	5.284648	-7.175503
-	207	16.915216	5.708098	-7.285882
-	208	17.306305	6.101905	-7.408527
-	209	17.622482	6.456479	-7.539855
-	210	17.857281	6.764194	-7.676518
-	211	18.004919	7.019295	-7.815574
-	212	18.060539	7.218023	-7.954484
-	213	18.020681	7.358621	-8.091132
-	214	17.883507	7.441301	-8.223674
-	215	17.649223	7.468138	-8.350340
-	216	17.320110	7.442524	-8.469241
-	217	16.900717	7.368919	-8.578255
-	218	16.397516	7.252430	-8.674829
-	219	15.818694	7.098575	-8.756159
-	220	15.173497	6.912978	-8.819127
-	221	14.471910	6.700988	-8.860803
-	222	13.724092	6.467518	-8.878617
-	223	12.940392	6.216872	-8.870962
-	224	12.131298	5.952876	-8.837386
-	225	11.307725	5.679102	-8.778883
-	226	10.481083	5.399283	-8.697867
-	227	9.663083	5.117296	-8.598077
-	228	8.865099	4.836834	-8.484066
-	229	8.097468	4.561042	-8.360806
-	230	7.368919	4.292627	-8.233185
-	231	6.686169	4.033893	-8.105589
-	232	6.053636	3.786590	-7.981466
-	233	5.473468	3.551723	-7.863119
-	234	4.945830	3.329393	-7.751656
-	235	4.469343	3.118838	-7.647348
-	236	4.041577	2.918715	-7.549815
-	237	3.659492	2.727369	-7.458467
-	238	3.319762	2.543102	-7.372665
-	239	3.019007	2.364383	-7.291905
-	240	2.753876	2.190073	-7.215853
-	241	2.521102	2.019676	-7.144399
-	242	2.317506	1.853411	-7.077530
-	243	2.139986	1.692090	-7.015261
-	244	1.985506	1.536749	-6.957668
-	245	1.851076	1.388326	-6.904750
-	246	1.733803	1.247432	-6.856544
-	247	1.630971	1.114298	-6.813054
-	248	1.540137	0.988850	-6.774287
-	249	1.459204	0.870850	-6.740198
-	250	1.386458	0.760011	-6.710678
-	251	1.320562	0.656125	-6.685575
-	252	1.260523	0.559074	-6.664655
-	253	1.205604	0.468806	-6.647669
-	254	1.155255	0.385296	-6.634305
-	255	1.109064	0.308542	-6.624213
-	256	1.066699	0.238567	-6.617045
-	257	1.027848	0.175399	-6.612430
-	258	0.992222	0.119061	-6.610080
-	259	0.959515	0.069545	-6.609692
-	260	0.929431	0.026768	-6.611024
-	261	0.901642	-0.009432	-6.613877
-	262	0.875805	-0.039370	-6.618070
-	263	0.851530	-0.063474	-6.623394
-	264	0.828425	-0.082303	-6.629639
-	265	0.806086	-0.096483	-6.636580
-	266	0.784130	-0.106736	-6.643964
-	267	0.762218	-0.113812	-6.651542
-	268	0.740063	-0.118485	-6.659108
-	269	0.717441	-0.121523	-6.666456
-	270	0.694202	-0.123634	-6.673405
-	271	0.670247	-0.125419	-6.679841
-	272	0.645562	-0.127372	-6.685687
-	273	0.620184	-0.129858	-6.690926
-	274	0.594234	-0.133091	-6.695691
-	275	0.567894	-0.137122	-6.700239
-	276	0.541359	-0.141882	-6.704860
-	277	0.514854	-0.147172	-6.709821
-	278	0.488611	-0.152694	-6.715318
-	279	0.462849	-0.158098	-6.721503
-	280	0.437732	-0.163014	-6.728529
-	281	0.413345	-0.167065	-6.736443
-	282	0.389697	-0.169830	-6.745355
-	283	0.366750	-0.170918	-6.755302
-	284	0.344410	-0.169967	-6.766259
-	285	0.322552	-0.166708	-6.778190
-	286	0.301036	-0.160922	-6.791064
-	287	0.279704	-0.152522	-6.804769
-	288	0.258380	-0.141514	-6.819233
-	289	0.236881	-0.128047	-6.834301
-	290	0.215041	-0.112395	-6.849812
-	291	0.192743	-0.094957	-6.865591
-	292	0.169938	-0.076172	-6.881452
-	293	0.146657	-0.056402	-6.897233
-	294	0.123025	-0.035836	-6.912796
-	295	0.099253	-0.014531	-6.927941
-	296	0.075612	0.007592	-6.942546
-	297	0.052384	0.030569	-6.956469
-	298	0.029823	0.054307	-6.969473
-	299	0.008145	0.078597	-6.981376
-	300	-0.012515	0.103146	-6.992047
-	301	-0.032140	0.127633	-7.001420
-	302	-0.050819	0.151714	-7.009514
-	303	-0.068722	0.175075	-7.016448
-	304	-0.086120	0.197430	-7.022382
-	305	-0.103374	0.218528	-7.027591
-	306	-0.120911	0.238170	-7.032438
-	307	-0.139173	0.256237	-7.037273
-	308	-0.158500	0.272784	-7.042487
-	309	-0.179086	0.288029	-7.048380
-	310	-0.200944	0.302444	-7.055257
-	311	-0.223977	0.316675	-7.063418
-	312	-0.248100	0.331289	-7.073001
-	313	-0.273322	0.346696	-7.084056
-	314	-0.299725	0.363211	-7.096519
-	315	-0.327441	0.381048	-7.110228
-	316	-0.356638	0.400296	-7.124992
-	317	-0.387527	0.420847	-7.140498
-	318	-0.420326	0.442362	-7.156424
-	319	-0.455285	0.464204	-7.172285
-	320	-0.492665	0.485570	-7.187657
-	321	-0.532687	0.505697	-7.202222
-	322	-0.575478	0.524140	-7.216004
-	323	-0.621095	0.540749	-7.229121
-	324	-0.669588	0.555649	-7.241767
-	325	-0.721038	0.569137	-7.254111
-	326	-0.775573	0.581567	-7.266234
-	327	-0.833397	0.593403	-7.278174
-	328	-0.894758	0.605199	-7.289938
-	329	-0.959926	0.617625	-7.301391
-	330	-1.029215	0.631333	-7.312306
-	331	-1.102950	0.646974	-7.322355
-	332	-1.181512	0.665161	-7.331189
-	333	-1.265361	0.686512	-7.338496
-	334	-1.354991	0.711674	-7.343992
-	335	-1.450913	0.741317	-7.347393
-	336	-1.553574	0.775995	-7.348389
-	337	-1.663378	0.816059	-7.346733
-	338	-1.780669	0.861555	-7.342209
-	339	-1.905805	0.912276	-7.334667
-	340	-2.039158	0.967783	-7.323973
-	341	-2.181144	1.027475	-7.310104
-	342	-2.332227	1.090621	-7.293045
-	343	-2.492880	1.156474	-7.272874
-	344	-2.663569	1.224304	-7.249791
-	345	-2.844731	1.293438	-7.224082
-	346	-3.036749	1.363277	-7.196183
-	347	-3.240001	1.433269	-7.166631
-	348	-3.454887	1.502921	-7.136074
-	349	-3.681837	1.571796	-7.105286
-	350	-3.921268	1.639513	-7.075076
-	351	-4.173571	1.705863	-7.046335
-	352	-4.439165	1.770779	-7.020020
-	353	-4.718510	1.834334	-6.996980
-	354	-5.012192	1.896605	-6.977803
-	355	-5.320997	1.957489	-6.962611
-	356	-5.645908	2.016802	-6.951177
-	357	-5.988104	2.074321	-6.942894
-	358	-6.348957	2.129804	-6.936863
-	359	-6.729979	2.183234	-6.932115
-	360	-7.132828	2.234838	-6.927607
-	361	-7.559257	2.285178	-6.922294
-	362	-8.011062	2.335208	-6.915186
-	363	-8.490082	2.386313	-6.905420
-	364	-8.998306	2.440113	-6.892090
-	365	-9.537806	2.498504	-6.874440
-	366	-10.110819	2.563582	-6.851751
-	367	-10.719732	2.637577	-6.823343
-	368	-11.367113	2.722884	-6.788610
-	369	-12.055659	2.822036	-6.747025
-	370	-12.788185	2.937700	-6.698173
-	371	-13.567633	3.072459	-6.641613
-	372	-14.397019	3.228935	-6.576994
-	373	-15.279403	3.409483	-6.503839
-	374	-16.217806	3.616182	-6.421543
-	375	-17.215200	3.850749	-6.329402
-	376	-18.274445	4.114389	-6.226522
-	377	-19.398270	4.407588	-6.111848
-	378	-20.589237	4.730046	-5.984164
-	379	-21.849686	5.080526	-5.842152
-	380	-23.181683	5.456790	-5.684296
-	381	-24.586878	5.855823	-5.509019
-	382	-26.066345	6.273871	-5.314691
-	383	-27.620550	6.706445	-5.099648
-	384	-29.248964	7.148643	-4.862475
-	385	-30.949974	7.595239	-4.602111
-	386	-32.720554	8.040562	-4.317966
-	387	-34.556217	8.479430	-4.010189
-	388	-36.450733	8.906826	-3.679641
-	389	-38.396214	9.318505	-3.328028
-	390	-40.383224	9.710895	-2.957897
-	391	-42.400822	10.081147	-2.572605
-	392	-44.436531	10.427032	-2.176219
-	393	-46.476563	10.746829	-1.773476
-	394	-48.505821	11.039487	-1.369681
-	395	-50.508118	11.304746	-0.970601
-	396	-52.466564	11.542971	-0.582270
-	397	-54.363739	11.755366	-0.210731
-	398	-56.182072	11.943960	0.138037
-	399	-57.904343	12.110861	0.458306
-	400	-59.513802	12.258309	0.744573
-	401	-60.994415	12.387670	0.991801
-	402	-62.331139	12.498761	1.195535
-	403	-63.510380	12.589746	1.352083
-	404	-64.520515	12.657155	1.458610
-	405	-65.352539	12.695966	1.513127
-	406	-66.000214	12.700348	1.514475
-	407	-66.460495	12.664232	1.462180
-	408	-66.733643	12.582166	1.356454
-	409	-66.823586	12.450595	1.198005
-	410	-66.737549	12.268621	0.987977
-	411	-66.485664	12.038218	0.727910
-	412	-66.080322	11.763407	0.419837
-	413	-65.535233	11.450530	0.066317
-	414	-64.864540	11.107403	-0.329577
-	415	-64.082237	10.742517	-0.764084
-	416	-63.201591	10.363845	-1.232659
-	417	-62.235115	9.978163	-1.729869
-	418	-61.194397	9.590496	-2.249424
-	419	-60.089832	9.204143	-2.784320
-	420	-58.930756	8.820420	-3.327020
-	421	-57.725372	8.438834	-3.869639
-	422	-56.480793	8.057293	-4.404166
-	423	-55.203087	7.673164	-4.922801
-	424	-53.897396	7.284060	-5.418234
-	425	-52.567627	6.888778	-5.883985
-	426	-51.216663	6.487771	-6.314615
-	427	-49.846268	6.083117	-6.705876
-	428	-48.457420	5.678035	-7.054692
-	429	-47.050369	5.276752	-7.359245
-	430	-45.625050	4.883859	-7.618934
-	431	-44.181538	4.503570	-7.834251
-	432	-42.720062	4.139432	-8.006709
-	433	-41.241375	3.793665	-8.138647
-	434	-39.746830	3.466991	-8.233022
-	435	-38.238159	3.158779	-8.293341
-	436	-36.717319	2.867634	-8.323494
-	437	-35.186119	2.591708	-8.327652
-	438	-33.646065	2.329268	-8.310137
-	439	-32.098492	2.078664	-8.275167
-	440	-30.544825	1.838426	-8.226641
-	441	-28.986435	1.607674	-8.168036
-	442	-27.424706	1.385929	-8.102307
-	443	-25.861029	1.173182	-8.031874
-	444	-24.296797	0.969825	-7.958495
-	445	-22.733580	0.776574	-7.883256
-	446	-21.173174	0.594442	-7.806493
-	447	-19.617657	0.424677	-7.727740
-	448	-18.069420	0.268851	-7.645932
-	449	-16.531279	0.128780	-7.559575
-	450	-15.006596	0.006438	-7.467090
-	451	-13.499205	-0.095968	-7.367179
-	452	-12.013369	-0.176331	-7.259066
-	453	-10.553600	-0.232859	-7.142540
-	454	-9.124331	-0.264530	-7.017878
-	455	-7.729645	-0.271235	-6.885882
-	456	-6.373100	-0.253844	-6.747544
-	457	-5.057582	-0.214006	-6.604118
-	458	-3.785197	-0.154073	-6.456907
-	459	-2.557100	-0.077002	-6.307014
-	460	-1.373342	0.013936	-6.155278
-	461	-0.232884	0.115458	-6.002156
-	462	0.866337	0.224570	-5.847764
-	463	1.927263	0.338888	-5.691898
-	464	2.953440	0.456885	-5.534221
-	465	3.948716	0.578009	-5.374450
-	466	4.916928	0.702733	-5.212649
-	467	5.861573	0.832554	-5.049470
-	468	6.785410	0.969809	-4.886372
-	469	7.690064	1.117435	-4.725770
-	470	8.575729	1.278509	-4.571195
-	471	9.441070	1.455850	-4.427083
-	472	10.283329	1.651493	-4.298558
-	473	11.098502	1.866454	-4.190973
-	474	11.881561	2.100485	-4.109559
-	475	12.626738	2.351935	-4.058901
-	476	13.327793	2.617910	-4.042652
-	477	13.978262	2.894267	-4.063217
-	478	14.571620	3.175778	-4.121515
-	479	15.101446	3.456294	-4.216825
-	480	15.561493	3.729214	-4.346886
-	481	15.945760	3.988036	-4.508001
-	482	16.248444	4.226727	-4.695299
-	483	16.464071	4.440121	-4.903073
-	484	16.587603	4.624444	-5.125064
-	485	16.614592	4.777558	-5.354940
-	486	16.541548	4.899198	-5.586515
-	487	16.366312	4.990975	-5.813945
-	488	16.088505	5.056157	-6.031729
-	489	15.709970	5.099032	-6.234774
-	490	15.235250	5.124335	-6.418299
-	491	14.671682	5.136380	-6.577669
-	492	14.028889	5.138205	-6.708414
-	493	13.318277	5.131249	-6.806511
-	494	12.552543	5.115400	-6.868783
-	495	11.745295	5.089379	-6.893507
-	496	10.910790	5.051469	-6.880730
-	497	10.063744	5.000198	-6.832539
-	498	9.219128	4.934866	-6.753098
-	499	8.391813	4.856075	-6.648394
-	500	7.595872	4.765801	-6.525714
-	501	6.843709	4.667261	-6.392783
-	502	6.145333	4.564293	-6.256984
-	503	5.507778	4.460564	-6.124415
-	504	4.934978	4.358901	-5.999369
-	505	4.428054	4.261183	-5.884248
-	506	3.985804	4.168407	-5.779845
-	507	3.605219	4.080831	-5.685712
-	508	3.281890	3.998139	-5.600737
-	509	3.010461	3.919863	-5.523421
-	510	2.785057	3.845617	-5.452392
-	511	2.599665	3.775148	-5.386296
-	512	2.448396	3.708263	-5.324046
-	513	2.325672	3.644755	-5.264656
-	514	2.226329	3.584295	-5.207333
-	515	2.145689	3.526400	-5.151471
-	516	2.079634	3.470429	-5.096755
-	517	2.024602	3.415668	-5.043142
-	518	1.977585	3.361314	-4.990733
-	519	1.936101	3.306541	-4.939843
-	520	1.898186	3.250570	-4.890772
-	521	1.862355	3.192751	-4.843874
-	522	1.827538	3.132576	-4.799446
-	523	1.792943	3.069683	-4.757737
-	524	1.758014	3.003968	-4.718984
-	525	1.722443	2.935710	-4.683410
-	526	1.686204	2.865676	-4.651231
-	527	1.649447	2.794859	-4.622670
-	528	1.612381	2.724162	-4.597807
-	529	1.575164	2.654182	-4.576660
-	530	1.537941	2.585286	-4.559067
-	531	1.500880	2.517797	-4.544934
-	532	1.464236	2.452177	-4.534088
-	533	1.428330	2.388917	-4.526370
-	534	1.393533	2.328504	-4.521496
-	535	1.360198	2.271370	-4.519245
-	536	1.328652	2.217843	-4.519253
-	537	1.299160	2.168090	-4.521117
-	538	1.271921	2.122156	-4.524432
-	539	1.247069	2.080043	-4.528787
-	540	1.224710	2.041773	-4.533851
-	541	1.204896	2.007365	-4.539330
-	542	1.187641	1.976839	-4.545033
-	543	1.172852	1.950132	-4.550788
-	544	1.160361	1.927025	-4.556418
-	545	1.149860	1.907074	-4.561884
-	546	1.140893	1.889493	-4.567260
