# Supplementary material for: Design and preliminary verification of a novel powered ankle–foot prosthesis: From the perspective of lower-limb biomechanics compared with ESAR foot
Source: PLoS One. 2024 Jun 7;19(6):e0303397. doi: 10.1371/journal.pone.0303397 (PMC11161064; doi:10.1371/journal.pone.0303397)
Supplement: S2 File — (ZIP) [file pone.0303397.s004.zip › NW/1/right hip angle.txt]

LINK_MODEL_BASED::ORIGINAL::Right Hip Angles
File	Frame	X	Y	Z
Gait FB - IOR 2.c3d	1	14.240088	5.081808	8.585168
-	2	14.106458	5.148117	8.334655
-	3	13.954151	5.214241	8.099541
-	4	13.782077	5.278493	7.886206
-	5	13.589938	5.338973	7.701591
-	6	13.377850	5.393703	7.551295
-	7	13.146853	5.440705	7.438791
-	8	12.898818	5.478234	7.364677
-	9	12.635665	5.504881	7.327080
-	10	12.359543	5.519746	7.321539
-	11	12.072216	5.522502	7.341998
-	12	11.775197	5.513296	7.381057
-	13	11.470164	5.492701	7.431655
-	14	11.158890	5.461505	7.486388
-	15	10.843410	5.420740	7.538142
-	16	10.525347	5.371588	7.580362
-	17	10.206235	5.315363	7.607915
-	18	9.887379	5.253447	7.615811
-	19	9.569659	5.187225	7.600380
-	20	9.253821	5.118067	7.558867
-	21	8.940466	5.047369	7.488600
-	22	8.630032	4.976316	7.388439
-	23	8.323045	4.905716	7.258363
-	24	8.020227	4.835901	7.100450
-	25	7.722250	4.766761	6.918110
-	26	7.429716	4.697947	6.715802
-	27	7.143094	4.629029	6.498498
-	28	6.862391	4.559474	6.271592
-	29	6.587655	4.488845	6.039942
-	30	6.318874	4.416720	5.808438
-	31	6.056154	4.342824	5.580732
-	32	5.799757	4.267089	5.359662
-	33	5.549949	4.189642	5.147214
-	34	5.307160	4.110751	4.944727
-	35	5.071510	4.030830	4.752361
-	36	4.843209	3.950399	4.570166
-	37	4.622398	3.869968	4.398412
-	38	4.408931	3.790189	4.236879
-	39	4.202763	3.711782	4.085224
-	40	4.003502	3.635521	3.943497
-	41	3.810724	3.562291	3.811968
-	42	3.623961	3.492926	3.690554
-	43	3.442303	3.428032	3.579097
-	44	3.264872	3.367928	3.477188
-	45	3.090508	3.312783	3.384721
-	46	2.918116	3.262525	3.300837
-	47	2.746693	3.217076	3.225272
-	48	2.575173	3.176280	3.157460
-	49	2.402633	3.139987	3.097356
-	50	2.228108	3.107971	3.044513
-	51	2.050635	3.079932	2.998692
-	52	1.869183	3.055514	2.959732
-	53	1.682490	3.034357	2.927238
-	54	1.489524	3.015992	2.901288
-	55	1.288924	2.999948	2.880814
-	56	1.079651	2.985847	2.864443
-	57	0.860754	2.973428	2.849438
-	58	0.631374	2.962457	2.832448
-	59	0.390844	2.952707	2.809716
-	60	0.138434	2.943997	2.777822
-	61	-0.126641	2.936093	2.733635
-	62	-0.405173	2.928671	2.674677
-	63	-0.697678	2.921367	2.599234
-	64	-1.004607	2.913691	2.506541
-	65	-1.325990	2.905137	2.396355
-	66	-1.661681	2.895084	2.269548
-	67	-2.011066	2.882875	2.127091
-	68	-2.373353	2.867837	1.971400
-	69	-2.747297	2.849401	1.804587
-	70	-3.131305	2.827051	1.629600
-	71	-3.523572	2.800295	1.448794
-	72	-3.921972	2.768825	1.264229
-	73	-4.324191	2.732503	1.077406
-	74	-4.727778	2.691443	0.889257
-	75	-5.130187	2.645882	0.700224
-	76	-5.528687	2.596213	0.510887
-	77	-5.920619	2.542844	0.321445
-	78	-6.303119	2.486124	0.133550
-	79	-6.673577	2.426396	-0.051456
-	80	-7.029296	2.363831	-0.232239
-	81	-7.367871	2.298568	-0.407076
-	82	-7.686997	2.230605	-0.575023
-	83	-7.984527	2.159719	-0.734111
-	84	-8.258582	2.085602	-0.883457
-	85	-8.507473	2.007739	-1.021543
-	86	-8.729733	1.925349	-1.147668
-	87	-8.924256	1.837691	-1.261363
-	88	-9.089939	1.743919	-1.362189
-	89	-9.226063	1.643284	-1.450434
-	90	-9.331853	1.534927	-1.525916
-	91	-9.406709	1.418086	-1.588885
-	92	-9.450316	1.292051	-1.639538
-	93	-9.462326	1.156350	-1.677582
-	94	-9.442496	1.010853	-1.702951
-	95	-9.390635	0.855713	-1.714745
-	96	-9.306645	0.691369	-1.712326
-	97	-9.190583	0.518678	-1.695411
-	98	-9.042683	0.338667	-1.664519
-	99	-8.863317	0.152544	-1.620821
-	100	-8.653083	-0.038416	-1.565549
-	101	-8.412423	-0.232951	-1.500314
-	102	-8.142104	-0.429961	-1.426181
-	103	-7.842762	-0.628480	-1.344174
-	104	-7.515103	-0.827760	-1.254702
-	105	-7.159824	-1.027129	-1.157210
-	106	-6.777852	-1.226319	-1.051096
-	107	-6.370009	-1.425094	-0.934647
-	108	-5.937253	-1.623379	-0.806555
-	109	-5.480634	-1.821124	-0.664831
-	110	-5.001462	-2.018334	-0.507914
-	111	-4.501081	-2.214971	-0.334193
-	112	-3.981142	-2.410953	-0.142273
-	113	-3.443542	-2.606197	0.069056
-	114	-2.890090	-2.800481	0.300063
-	115	-2.322667	-2.993599	0.550676
-	116	-1.742970	-3.185375	0.819459
-	117	-1.152546	-3.375529	1.103849
-	118	-0.552740	-3.563864	1.400386
-	119	0.054981	-3.750144	1.705126
-	120	0.669293	-3.934259	2.014270
-	121	1.288669	-4.115996	2.324028
-	122	1.911787	-4.295305	2.631278
-	123	2.537185	-4.471893	2.932933
-	124	3.163747	-4.645511	3.226271
-	125	3.790223	-4.815775	3.508857
-	126	4.415468	-4.982184	3.779095
-	127	5.038424	-5.144125	4.035057
-	128	5.658128	-5.300926	4.275469
-	129	6.273599	-5.451845	4.500016
-	130	6.883922	-5.596142	4.708610
-	131	7.488293	-5.733213	4.901573
-	132	8.086011	-5.862388	5.079847
-	133	8.676515	-5.983021	5.245291
-	134	9.259369	-6.094495	5.399457
-	135	9.834547	-6.196264	5.544760
-	136	10.402061	-6.287709	5.683266
-	137	10.962262	-6.368344	5.817788
-	138	11.515706	-6.437619	5.950722
-	139	12.063065	-6.495006	6.084221
-	140	12.605065	-6.540042	6.220656
-	141	13.142571	-6.572217	6.360897
-	142	13.676472	-6.591165	6.505533
-	143	14.207398	-6.596785	6.655220
-	144	14.735678	-6.589047	6.810010
-	145	15.261448	-6.568063	6.970855
-	146	15.784323	-6.534034	7.138117
-	147	16.303598	-6.487126	7.312055
-	148	16.818703	-6.427557	7.492620
-	149	17.329060	-6.355682	7.679271
-	150	17.834269	-6.272072	7.871984
-	151	18.334225	-6.177396	8.070439
-	152	18.828688	-6.072249	8.273854
-	153	19.317448	-5.957304	8.481464
-	154	19.800028	-5.833147	8.692169
-	155	20.275927	-5.700490	8.904860
-	156	20.744507	-5.560053	9.118448
-	157	21.204865	-5.412425	9.331905
-	158	21.655870	-5.258393	9.544897
-	159	22.096270	-5.098622	9.757833
-	160	22.524549	-4.933698	9.970078
-	161	22.939333	-4.764066	10.180601
-	162	23.339256	-4.590211	10.386887
-	163	23.723085	-4.412547	10.586710
-	164	24.089447	-4.231586	10.778440
-	165	24.436935	-4.047853	10.960158
-	166	24.764151	-3.862160	11.130852
-	167	25.069633	-3.675401	11.290231
-	168	25.352024	-3.488710	11.437863
-	169	25.610306	-3.303229	11.573347
-	170	25.843531	-3.120104	11.695603
-	171	26.051352	-2.940600	11.803481
-	172	26.233727	-2.765880	11.896109
-	173	26.390976	-2.597020	11.972485
-	174	26.523552	-2.435128	12.032588
-	175	26.631775	-2.280978	12.076322
-	176	26.715807	-2.135216	12.103933
-	177	26.775568	-1.998158	12.116325
-	178	26.810944	-1.870053	12.114234
-	179	26.821987	-1.751083	12.098456
-	180	26.808998	-1.641415	12.069526
-	181	26.772654	-1.541227	12.027754
-	182	26.714121	-1.450805	11.973495
-	183	26.634867	-1.370568	11.906428
-	184	26.536690	-1.300935	11.826963
-	185	26.421576	-1.242444	11.735308
-	186	26.291779	-1.195681	11.631900
-	187	26.149647	-1.161268	11.517164
-	188	25.997498	-1.139912	11.392218
-	189	25.837814	-1.132166	11.257891
-	190	25.672998	-1.138460	11.115780
-	191	25.505398	-1.159011	10.967302
-	192	25.337139	-1.193746	10.815064
-	193	25.170170	-1.242254	10.661221
-	194	25.006271	-1.303747	10.508047
-	195	24.847197	-1.377079	10.357768
-	196	24.694407	-1.460574	10.212209
-	197	24.549194	-1.552188	10.072939
-	198	24.412661	-1.649528	9.941709
-	199	24.285833	-1.749913	9.819812
-	200	24.169495	-1.850468	9.708594
-	201	24.064014	-1.948262	9.608763
-	202	23.969494	-2.040467	9.521566
-	203	23.885756	-2.124564	9.447762
-	204	23.812054	-2.198285	9.387786
-	205	23.747519	-2.259750	9.342036
-	206	23.691133	-2.307415	9.310570
-	207	23.641737	-2.340209	9.293352
-	208	23.598244	-2.357415	9.289830
-	209	23.559601	-2.358642	9.299350
-	210	23.525013	-2.343968	9.320843
-	211	23.493637	-2.313690	9.352667
-	212	23.464846	-2.268418	9.393333
-	213	23.437937	-2.208958	9.440845
-	214	23.412043	-2.136219	9.493341
-	215	23.386333	-2.051109	9.548511
-	216	23.359859	-1.954681	9.604157
-	217	23.331413	-1.847826	9.657746
-	218	23.299906	-1.731539	9.707167
-	219	23.264135	-1.606730	9.750941
-	220	23.223112	-1.474187	9.788249
-	221	23.175859	-1.334576	9.818631
-	222	23.121698	-1.188483	9.842916
-	223	23.060419	-1.036344	9.861825
-	224	22.992304	-0.878430	9.876652
-	225	22.918116	-0.714971	9.888951
-	226	22.839260	-0.546082	9.900808
-	227	22.757681	-0.371743	9.913937
-	228	22.675980	-0.191905	9.929839
-	229	22.597183	-0.006243	9.949827
-	230	22.524574	0.185586	9.974631
-	231	22.461351	0.383905	10.005202
-	232	22.410418	0.589036	10.042072
-	233	22.374067	0.801227	10.085393
-	234	22.353579	1.020416	10.134590
-	235	22.348909	1.246263	10.189221
-	236	22.358646	1.478036	10.248645
-	237	22.379648	1.714546	10.311638
-	238	22.407558	1.954156	10.377563
-	239	22.436729	2.194939	10.446120
-	240	22.460663	2.434637	10.517206
-	241	22.472559	2.670931	10.590864
-	242	22.465723	2.901498	10.667188
-	243	22.433731	3.124213	10.746203
-	244	22.371012	3.336997	10.827751
-	245	22.272902	3.538235	10.911244
-	246	22.135960	3.726542	10.995496
-	247	21.958147	3.901016	11.078687
-	248	21.738886	4.061216	11.158492
-	249	21.478899	4.207053	11.232077
-	250	21.180140	4.338855	11.295837
-	251	20.845730	4.457193	11.346043
-	252	20.479559	4.562869	11.378751
-	253	20.086231	4.657049	11.389945
-	254	19.670956	4.740909	11.376343
-	255	19.239141	4.815718	11.334875
-	256	18.796371	4.882857	11.263709
-	257	18.348236	4.943732	11.161482
-	258	17.900179	4.999584	11.028149
-	259	17.457350	5.051564	10.864495
-	260	17.024527	5.100665	10.672401
-	261	16.605816	5.147662	10.454693
-	262	16.204931	5.193180	10.214568
-	263	15.824716	5.237769	9.956516
-	264	15.467439	5.281754	9.685117
-	265	15.134356	5.325472	9.405187
-	266	14.826016	5.369181	9.121376
-	267	14.541936	5.413005	8.838266
-	268	14.280965	5.457082	8.559760
-	269	14.040970	5.501497	8.289462
-	270	13.819403	5.546171	8.030765
-	271	13.613050	5.590899	7.787568
-	272	13.418576	5.635126	7.562892
-	273	13.232593	5.678098	7.359955
-	274	13.051649	5.718863	7.180541
-	275	12.872489	5.756316	7.026293
-	276	12.691939	5.789390	6.898276
-	277	12.507056	5.817063	6.796486
-	278	12.315318	5.838251	6.720740
-	279	12.114552	5.852034	6.669196
-	280	11.903097	5.857619	6.639931
-	281	11.679772	5.854407	6.629625
-	282	11.443991	5.842010	6.634315
-	283	11.195765	5.820183	6.649070
-	284	10.935528	5.788966	6.669322
-	285	10.664200	5.748519	6.690550
-	286	10.383149	5.699190	6.709303
-	287	10.094013	5.641400	6.722428
-	288	9.798868	5.575826	6.728107
-	289	9.499857	5.503227	6.724419
-	290	9.199184	5.424551	6.710155
-	291	8.898918	5.340907	6.683541
-	292	8.600968	5.253450	6.643195
-	293	8.307251	5.163461	6.587459
-	294	8.019304	5.072188	6.514990
-	295	7.738642	4.980797	6.424641
-	296	7.466442	4.890324	6.315913
-	297	7.203413	4.801683	6.189682
-	298	6.950037	4.715509	6.048183
-	299	6.706326	4.632245	5.895133
-	300	6.472203	4.552289	5.734269
-	301	6.247317	4.475791	5.569458
-	302	6.031238	4.402933	5.403766
-	303	5.823526	4.333849	5.240359
-	304	5.623528	4.268581	5.081278
-	305	5.430438	4.207164	4.928561
-	306	5.243447	4.149538	4.783472
-	307	5.061470	4.095626	4.646908
-	308	4.883696	4.045316	4.519202
-	309	4.709090	3.998566	4.400580
-	310	4.536759	3.955313	4.290724
-	311	4.365830	3.915578	4.189073
-	312	4.195764	3.879411	4.094901
-	313	4.025781	3.846869	4.006930
-	314	3.855425	3.818110	3.924073
-	315	3.684195	3.793254	3.845015
-	316	3.511627	3.772355	3.768593
-	317	3.337352	3.755583	3.693724
-	318	3.160933	3.742964	3.619522
-	319	2.982090	3.734470	3.545412
-	320	2.800443	3.730217	3.471586
-	321	2.615632	3.730143	3.398484
-	322	2.427269	3.734095	3.327852
-	323	2.234942	3.741930	3.260774
-	324	2.038412	3.753533	3.197949
-	325	1.837591	3.768844	3.138001
-	326	1.632238	3.787860	3.078707
-	327	1.422338	3.810442	3.017101
-	328	1.207465	3.836384	2.950361
-	329	0.987119	3.865295	2.875742
-	330	0.760656	3.896674	2.791638
-	331	0.527284	3.929745	2.696564
-	332	0.286424	3.963628	2.590432
-	333	0.037290	3.997254	2.473708
-	334	-0.220428	4.029341	2.347443
-	335	-0.487083	4.058528	2.213410
-	336	-0.762604	4.083560	2.073067
-	337	-1.046653	4.103319	1.927827
-	338	-1.338590	4.117039	1.777821
-	339	-1.637688	4.124374	1.622625
-	340	-1.943275	4.125273	1.461164
-	341	-2.254525	4.120030	1.292968
-	342	-2.570469	4.109004	1.118116
-	343	-2.890111	4.092630	0.937487
-	344	-3.212270	4.071488	0.752715
-	345	-3.535747	4.046213	0.565933
-	346	-3.859118	4.017438	0.379039
-	347	-4.180793	3.985877	0.193907
-	348	-4.498888	3.952132	0.011873
-	349	-4.811590	3.916845	-0.165596
-	350	-5.117057	3.880484	-0.337546
-	351	-5.413376	3.843511	-0.503277
-	352	-5.699053	3.806219	-0.662319
-	353	-5.972626	3.768779	-0.814512
-	354	-6.232891	3.731280	-0.959474
-	355	-6.478895	3.693582	-1.097117
-	356	-6.709723	3.655434	-1.226612
-	357	-6.924861	3.616470	-1.347418
-	358	-7.123910	3.576035	-1.458379
-	359	-7.306672	3.533419	-1.558729
-	360	-7.473239	3.487784	-1.647462
-	361	-7.623662	3.438163	-1.724131
-	362	-7.758264	3.383524	-1.788227
-	363	-7.877147	3.322775	-1.840169
-	364	-7.980600	3.254614	-1.880322
-	365	-8.068888	3.177840	-1.909838
-	366	-8.142191	3.091128	-1.929629
-	367	-8.200840	2.993233	-1.941349
-	368	-8.244978	2.882974	-1.946091
-	369	-8.274865	2.759294	-1.945255
-	370	-8.290563	2.621345	-1.940503
-	371	-8.292037	2.468544	-1.933002
-	372	-8.279355	2.300534	-1.924271
-	373	-8.252442	2.117338	-1.915226
-	374	-8.211187	1.919276	-1.906925
-	375	-8.155293	1.706907	-1.899881
-	376	-8.084215	1.481117	-1.894331
-	377	-7.997352	1.242984	-1.889828
-	378	-7.893767	0.993742	-1.885283
-	379	-7.772275	0.734633	-1.878901
-	380	-7.631355	0.467094	-1.868260
-	381	-7.469253	0.192660	-1.850406
-	382	-7.284197	-0.087009	-1.823109
-	383	-7.074478	-0.369835	-1.784270
-	384	-6.838388	-0.653799	-1.732315
-	385	-6.574290	-0.936787	-1.664939
-	386	-6.280618	-1.217032	-1.579986
-	387	-5.955896	-1.492938	-1.474424
-	388	-5.599058	-1.763219	-1.345038
-	389	-5.209459	-2.026923	-1.188820
-	390	-4.786948	-2.283389	-1.002489
-	391	-4.331892	-2.532156	-0.783598
-	392	-3.845076	-2.773092	-0.530688
-	393	-3.327554	-3.006072	-0.245047
-	394	-2.780319	-3.231147	0.068883
-	395	-2.204302	-3.448572	0.403537
-	396	-1.601100	-3.658763	0.750979
-	397	-0.972860	-3.862387	1.104182
-	398	-0.322491	-4.060308	1.458204
-	399	0.346520	-4.253558	1.808918
-	400	1.030399	-4.443247	2.153742
-	401	1.724890	-4.630312	2.490177
-	402	2.425826	-4.815657	2.816758
-	403	3.129064	-4.999861	3.132341
-	404	3.830551	-5.183304	3.435978
-	405	4.526906	-5.366095	3.727381
-	406	5.215061	-5.547989	4.005973
-	407	5.892644	-5.728569	4.272099
-	408	6.557910	-5.907091	4.525949
-	409	7.209733	-6.082397	4.768394
-	410	7.847723	-6.253201	4.999844
-	411	8.471894	-6.417760	5.220876
-	412	9.083045	-6.574136	5.431704
-	413	9.682230	-6.720080	5.632010
-	414	10.271094	-6.853240	5.821159
-	415	10.851461	-6.971351	5.998852
-	416	11.424978	-7.072432	6.165076
-	417	11.993154	-7.154794	6.321471
-	418	12.557154	-7.217185	6.470172
-	419	13.117743	-7.258751	6.613899
-	420	13.675609	-7.279022	6.754918
-	421	14.231128	-7.277982	6.895015
-	422	14.784507	-7.256048	7.035378
-	423	15.335718	-7.214041	7.176794
-	424	15.884612	-7.153218	7.320165
-	425	16.430864	-7.075090	7.465775
-	426	16.973873	-6.981379	7.614019
-	427	17.512962	-6.873776	7.765042
-	428	18.047091	-6.754189	7.918972
-	429	18.575119	-6.624126	8.075714
-	430	19.095644	-6.485076	8.235173
-	431	19.607275	-6.338183	8.396831
-	432	20.108433	-6.184276	8.560290
-	433	20.597521	-6.023861	8.724691
-	434	21.072908	-5.857283	8.889520
-	435	21.533010	-5.684632	9.054060
-	436	21.976295	-5.505869	9.218163
-	437	22.401396	-5.320789	9.381361
-	438	22.806921	-5.129212	9.543147
-	439	23.191847	-4.930940	9.702423
-	440	23.555170	-4.725952	9.857744
-	441	23.896215	-4.514459	10.007967
-	442	24.214460	-4.296954	10.151835
-	443	24.509542	-4.074424	10.288838
-	444	24.781221	-3.848267	10.418115
-	445	25.029343	-3.620197	10.538934
-	446	25.254089	-3.392345	10.650387
-	447	25.455511	-3.166993	10.751475
-	448	25.633665	-2.946541	10.841254
-	449	25.788614	-2.733397	10.919260
-	450	25.920383	-2.529768	10.985110
-	451	26.028963	-2.337608	11.038980
-	452	26.114340	-2.158677	11.080846
-	453	26.176540	-1.994213	11.110997
-	454	26.215744	-1.845223	11.129498
-	455	26.231936	-1.712364	11.136599
-	456	26.225441	-1.596089	11.132544
-	457	26.196596	-1.496537	11.117401
-	458	26.145914	-1.413705	11.090957
-	459	26.074186	-1.347379	11.053557
-	460	25.982300	-1.297261	11.005474
-	461	25.871279	-1.262910	10.947269
-	462	25.742350	-1.243931	10.880025
-	463	25.596876	-1.239836	10.804594
-	464	25.436495	-1.250162	10.722167
-	465	25.262962	-1.274269	10.633214
-	466	25.078033	-1.311477	10.538532
-	467	24.883478	-1.361114	10.438440
-	468	24.681112	-1.422275	10.333665
-	469	24.472830	-1.493898	10.224555
-	470	24.260826	-1.574801	10.112066
-	471	24.047476	-1.663366	9.996996
-	472	23.835381	-1.757849	9.880615
-	473	23.627237	-1.856166	9.763993
-	474	23.425714	-1.956030	9.648275
-	475	23.233521	-2.054926	9.534365
-	476	23.053123	-2.150334	9.423409
-	477	22.886845	-2.239687	9.316236
-	478	22.736811	-2.320567	9.214048
-	479	22.604633	-2.390821	9.117670
-	480	22.491703	-2.448574	9.027964
-	481	22.398867	-2.492277	8.945829
-	482	22.326441	-2.520910	8.871847
-	483	22.274282	-2.533760	8.806933
-	484	22.241676	-2.530521	8.751427
-	485	22.227381	-2.511393	8.705978
-	486	22.229723	-2.477038	8.670632
-	487	22.246408	-2.428602	8.645665
-	488	22.274824	-2.367664	8.631075
-	489	22.311764	-2.295983	8.626839
-	490	22.353882	-2.215479	8.632918
-	491	22.397396	-2.128124	8.649246
-	492	22.438509	-2.035681	8.675677
-	493	22.473469	-1.939740	8.712376
-	494	22.498793	-1.841635	8.759156
-	495	22.511738	-1.742423	8.816122
-	496	22.510422	-1.642792	8.882910
-	497	22.494179	-1.542963	8.958700
-	498	22.463509	-1.442805	9.042315
-	499	22.420002	-1.341609	9.132296
-	500	22.366409	-1.238242	9.226168
-	501	22.306067	-1.131202	9.321589
-	502	22.242874	-1.018703	9.415575
-	503	22.180908	-0.898962	9.505596
-	504	22.123730	-0.770482	9.588578
-	505	22.073866	-0.632024	9.662039
-	506	22.032509	-0.482966	9.724207
-	507	21.998898	-0.323230	9.773576
-	508	21.970705	-0.153334	9.809608
-	509	21.944118	0.025628	9.832548
-	510	21.914024	0.212028	9.842895
-	511	21.874535	0.403733	9.842020
-	512	21.819307	0.598590	9.830280
-	513	21.742126	0.794251	9.809057
-	514	21.637390	0.988362	9.779204
-	515	21.500620	1.178611	9.741414
-	516	21.328859	1.362737	9.696819
-	517	21.120768	1.538706	9.645382
-	518	20.876411	1.704794	9.587455
-	519	20.597126	1.859559	9.521928
-	520	20.285456	2.002129	9.446986
-	521	19.944733	2.132117	9.360239
-	522	19.578871	2.249448	9.260143
-	523	19.192110	2.354428	9.146444
-	524	18.789030	2.447516	9.019617
-	525	18.374290	2.529354	8.879457
-	526	17.952934	2.600715	8.726167
-	527	17.529804	2.662443	8.559114
-	528	17.109682	2.715634	8.378314
-	529	16.697153	2.761294	8.183625
-	530	16.296509	2.800613	7.975997
-	531	15.911464	2.834570	7.757370
-	532	15.545200	2.864168	7.529971
-	533	15.200320	2.890409	7.297191
-	534	14.878800	2.914142	7.062194
-	535	14.582150	2.936166	6.829075
-	536	14.311124	2.957073	6.601573
-	537	14.066228	2.977298	6.383566
-	538	13.847360	2.996984	6.178609
-	539	13.653969	3.016253	5.990622
-	540	13.485163	3.035033	5.823409
-	541	13.339511	3.053259	5.679913
-	542	13.215523	3.070691	5.561430
-	543	13.111364	3.087079	5.467975
-	544	13.024775	3.102302	5.397519
-	545	12.952849	3.116415	5.347521
-	546	12.892044	3.129760	5.314119
