# Supplementary material for: Design and preliminary verification of a novel powered ankle–foot prosthesis: From the perspective of lower-limb biomechanics compared with ESAR foot
Source: PLoS One. 2024 Jun 7;19(6):e0303397. doi: 10.1371/journal.pone.0303397 (PMC11161064; doi:10.1371/journal.pone.0303397)
Supplement: S2 File — (ZIP) [file pone.0303397.s004.zip › NW/1/right knee angle.txt]

LINK_MODEL_BASED::ORIGINAL::Right Knee Angles
File	Frame	X	Y	Z
Gait FB - IOR 2.c3d	1	8.836047	-2.114987	-20.866121
-	2	8.900164	-2.166139	-20.004494
-	3	8.970434	-2.221332	-19.208017
-	4	9.043856	-2.280031	-18.481201
-	5	9.117573	-2.341092	-17.828957
-	6	9.188758	-2.403092	-17.255278
-	7	9.255306	-2.464430	-16.762716
-	8	9.315558	-2.523529	-16.351709
-	9	9.368311	-2.578972	-16.020428
-	10	9.412747	-2.629727	-15.764997
-	11	9.448128	-2.675075	-15.579655
-	12	9.473938	-2.714738	-15.456855
-	13	9.490145	-2.748590	-15.388976
-	14	9.496949	-2.776914	-15.366712
-	15	9.495040	-2.800244	-15.380022
-	16	9.485036	-2.819404	-15.418476
-	17	9.467844	-2.835296	-15.472219
-	18	9.444164	-2.849104	-15.530990
-	19	9.414887	-2.862058	-15.585731
-	20	9.380811	-2.875362	-15.627382
-	21	9.342708	-2.890399	-15.647719
-	22	9.301290	-2.908265	-15.639842
-	23	9.257256	-2.929884	-15.598018
-	24	9.211337	-2.955728	-15.519424
-	25	9.164406	-2.985987	-15.403494
-	26	9.117164	-3.020524	-15.252243
-	27	9.070243	-3.058921	-15.069836
-	28	9.024148	-3.100476	-14.862253
-	29	8.979308	-3.144391	-14.636383
-	30	8.936176	-3.189720	-14.399533
-	31	8.895394	-3.235657	-14.158637
-	32	8.857536	-3.281518	-13.919955
-	33	8.823235	-3.326759	-13.688856
-	34	8.793185	-3.370969	-13.469246
-	35	8.767918	-3.413958	-13.263650
-	36	8.748050	-3.455575	-13.072677
-	37	8.734138	-3.495735	-12.897108
-	38	8.726537	-3.534508	-12.735887
-	39	8.725716	-3.572098	-12.587461
-	40	8.731869	-3.608744	-12.449966
-	41	8.745086	-3.644761	-12.322166
-	42	8.765403	-3.680549	-12.202040
-	43	8.792562	-3.716527	-12.087951
-	44	8.826324	-3.753097	-11.977757
-	45	8.866274	-3.790548	-11.869480
-	46	8.912037	-3.829171	-11.760735
-	47	8.963154	-3.869114	-11.650246
-	48	9.019073	-3.910451	-11.536957
-	49	9.079408	-3.953109	-11.421141
-	50	9.143496	-3.996939	-11.303743
-	51	9.210770	-4.041588	-11.186095
-	52	9.280595	-4.086592	-11.070319
-	53	9.352065	-4.131405	-10.958333
-	54	9.424499	-4.175253	-10.852198
-	55	9.496906	-4.217536	-10.752962
-	56	9.568572	-4.257740	-10.660904
-	57	9.638765	-4.295699	-10.574704
-	58	9.706761	-4.331486	-10.492425
-	59	9.771996	-4.365313	-10.411728
-	60	9.833779	-4.397481	-10.330482
-	61	9.891529	-4.428320	-10.247070
-	62	9.944627	-4.458121	-10.160140
-	63	9.992560	-4.487136	-10.069634
-	64	10.034878	-4.515508	-9.976019
-	65	10.071189	-4.543373	-9.880356
-	66	10.101189	-4.570813	-9.784492
-	67	10.124564	-4.598013	-9.690158
-	68	10.141101	-4.625048	-9.600098
-	69	10.150772	-4.652058	-9.515992
-	70	10.154020	-4.679021	-9.439574
-	71	10.151611	-4.705963	-9.371168
-	72	10.144408	-4.732954	-9.309892
-	73	10.133525	-4.760080	-9.253863
-	74	10.120078	-4.787479	-9.199821
-	75	10.105272	-4.815340	-9.142964
-	76	10.090532	-4.843901	-9.078672
-	77	10.077435	-4.873498	-9.001272
-	78	10.067971	-4.904316	-8.907461
-	79	10.064188	-4.936667	-8.795647
-	80	10.068495	-4.970958	-8.667554
-	81
-	82
-	83
-	84
-	85
-	86
-	87
-	88
-	89
-	90
-	91
-	92
-	93
-	94
-	95
-	96
-	97
-	98
-	99
-	100
-	101
-	102
-	103
-	104
-	105
-	106
-	107
-	108	25.100471	-6.433986	-19.480864
-	109	26.236683	-6.317508	-19.335752
-	110	27.407555	-6.182796	-19.203381
-	111	28.610413	-6.029179	-19.101700
-	112	29.842083	-5.856108	-19.042986
-	113	31.099003	-5.663095	-19.034317
-	114	32.377357	-5.449992	-19.076897
-	115	33.672928	-5.216756	-19.168533
-	116	34.981377	-4.963847	-19.303202
-	117	36.298073	-4.692386	-19.473780
-	118	37.618557	-4.403918	-19.672205
-	119	38.937958	-4.100289	-19.891346
-	120	40.251396	-3.783356	-20.125376
-	121	41.553810	-3.454964	-20.370218
-	122	42.840103	-3.116682	-20.623465
-	123	44.105137	-2.770083	-20.883739
-	124	45.343960	-2.416662	-21.150692
-	125	46.551685	-2.057875	-21.423944
-	126	47.723686	-1.694748	-21.703600
-	127	48.855698	-1.328767	-21.988277
-	128	49.943916	-0.961181	-22.276609
-	129	50.985073	-0.592731	-22.566298
-	130	51.976303	-0.224325	-22.854624
-	131	52.915363	0.143209	-23.137756
-	132	53.800537	0.509165	-23.411587
-	133	54.630482	0.873351	-23.671556
-	134	55.404442	1.235086	-23.912682
-	135	56.122150	1.594204	-24.130699
-	136	56.783489	1.950126	-24.321564
-	137	57.388638	2.302878	-24.482582
-	138	57.937813	2.652041	-24.612156
-	139	58.431293	2.997020	-24.710028
-	140	58.869198	3.337424	-24.777414
-	141	59.251709	3.671719	-24.816256
-	142	59.578922	3.998097	-24.829256
-	143	59.850723	4.314915	-24.820642
-	144	60.066872	4.620246	-24.794840
-	145	60.227005	4.913238	-24.757410
-	146	60.330616	5.192981	-24.714073
-	147	60.377228	5.458891	-24.670479
-	148	60.366608	5.710399	-24.631971
-	149	60.298798	5.946758	-24.602942
-	150	60.174076	6.167725	-24.587513
-	151	59.993126	6.372955	-24.588619
-	152	59.756737	6.561850	-24.608095
-	153	59.465820	6.733903	-24.646702
-	154	59.121216	6.888370	-24.704189
-	155	58.723740	7.024532	-24.779224
-	156	58.274048	7.141644	-24.869921
-	157	57.772713	7.238923	-24.974018
-	158	57.219757	7.316080	-25.089859
-	159	56.615120	7.373263	-25.216362
-	160	55.958305	7.409681	-25.352699
-	161	55.249046	7.424023	-25.498329
-	162	54.487263	7.413832	-25.652021
-	163	53.672955	7.376836	-25.812559
-	164	52.806000	7.311441	-25.978870
-	165	51.886528	7.216011	-26.149353
-	166	50.914665	7.089743	-26.322575
-	167	49.890766	6.932604	-26.496866
-	168	48.815620	6.744575	-26.670141
-	169	47.690681	6.525848	-26.840145
-	170	46.517998	6.276337	-27.003645
-	171	45.300301	5.996068	-27.157879
-	172	44.041077	5.685566	-27.299803
-	173	42.744125	5.345520	-27.426914
-	174	41.413521	4.977540	-27.537790
-	175	40.053310	4.583466	-27.631193
-	176	38.667271	4.165561	-27.706591
-	177	37.258820	3.726618	-27.764254
-	178	35.831177	3.269424	-27.804123
-	179	34.387543	2.796882	-27.826073
-	180	32.931145	2.311912	-27.829472
-	181	31.465296	1.817630	-27.812672
-	182	29.993237	1.317414	-27.773848
-	183	28.518341	0.814767	-27.709885
-	184	27.043596	0.313846	-27.617979
-	185	25.572071	-0.180926	-27.494888
-	186	24.106611	-0.664894	-27.338310
-	187	22.650047	-1.133271	-27.146259
-	188	21.205086	-1.581071	-26.918808
-	189	19.774607	-2.003665	-26.656940
-	190	18.361450	-2.396471	-26.364462
-	191	16.968552	-2.755599	-26.046518
-	192	15.599017	-3.077573	-25.711443
-	193	14.256042	-3.359940	-25.368330
-	194	12.943140	-3.601305	-25.027769
-	195	11.664100	-3.801261	-24.700518
-	196	10.423110	-3.960578	-24.397490
-	197	9.224358	-4.081102	-24.129232
-	198	8.072518	-4.165447	-23.905756
-	199	6.972221	-4.217078	-23.735859
-	200	5.928312	-4.239955	-23.626217
-	201	4.945443	-4.238640	-23.581589
-	202	4.028166	-4.217790	-23.604856
-	203	3.180719	-4.182176	-23.695841
-	204	2.406804	-4.136447	-23.851646
-	205	1.709653	-4.084938	-24.067179
-	206	1.092006	-4.031468	-24.334600
-	207	0.555782	-3.979232	-24.644436
-	208	0.102246	-3.930739	-24.985596
-	209	-0.268062	-3.887755	-25.346729
-	210	-0.555542	-3.851324	-25.717049
-	211	-0.761556	-3.821810	-26.085505
-	212	-0.888629	-3.799011	-26.443377
-	213	-0.940583	-3.782265	-26.782385
-	214	-0.922807	-3.770594	-27.096264
-	215	-0.841972	-3.762873	-27.379787
-	216	-0.705964	-3.757973	-27.629608
-	217	-0.523757	-3.754962	-27.843121
-	218	-0.304973	-3.753138	-28.019201
-	219	-0.059468	-3.752088	-28.157629
-	220	0.203169	-3.751739	-28.259354
-	221	0.473941	-3.752172	-28.325275
-	222	0.745468	-3.753536	-28.357388
-	223	1.012117	-3.755915	-28.357006
-	224	1.270726	-3.759219	-28.325058
-	225	1.520319	-3.763123	-28.261452
-	226	1.762529	-3.766957	-28.164635
-	227	2.000918	-3.769905	-28.032076
-	228	2.240766	-3.770925	-27.859943
-	229	2.488381	-3.768968	-27.644337
-	230	2.750480	-3.763016	-27.381937
-	231	3.033475	-3.752167	-27.071091
-	232	3.342817	-3.735662	-26.711885
-	233	3.682376	-3.712932	-26.306566
-	234	4.053902	-3.683591	-25.859732
-	235	4.456761	-3.647362	-25.379131
-	236	4.887868	-3.604112	-24.875511
-	237	5.341792	-3.553787	-24.361059
-	238	5.811141	-3.496332	-23.850725
-	239	6.287097	-3.431800	-23.360334
-	240	6.759933	-3.360198	-22.905403
-	241	7.219748	-3.281630	-22.499752
-	242	7.657117	-3.196305	-22.154697
-	243	8.063503	-3.104679	-21.877899
-	244	8.431664	-3.007466	-21.673094
-	245	8.755874	-2.905760	-21.539993
-	246	9.031973	-2.800863	-21.474812
-	247	9.257464	-2.694276	-21.470436
-	248	9.431516	-2.587550	-21.517574
-	249	9.554876	-2.482144	-21.605700
-	250	9.629648	-2.379501	-21.723936
-	251	9.659148	-2.280868	-21.861471
-	252	9.647640	-2.187293	-22.008526
-	253	9.600278	-2.099663	-22.156256
-	254	9.522867	-2.018542	-22.297535
-	255	9.421572	-1.944361	-22.426113
-	256	9.302820	-1.877179	-22.537901
-	257	9.173050	-1.816937	-22.629881
-	258	9.038568	-1.763292	-22.700432
-	259	8.905334	-1.715796	-22.749027
-	260	8.778877	-1.673880	-22.775986
-	261	8.664141	-1.636960	-22.782068
-	262	8.565337	-1.604575	-22.767626
-	263	8.485951	-1.576349	-22.733145
-	264	8.428636	-1.552158	-22.678225
-	265	8.395094	-1.532149	-22.601387
-	266	8.386292	-1.516763	-22.500463
-	267	8.402182	-1.506700	-22.372623
-	268	8.442013	-1.502847	-22.214788
-	269	8.504059	-1.506138	-22.024282
-	270	8.585969	-1.517336	-21.799700
-	271	8.684691	-1.536861	-21.542150
-	272	8.796689	-1.564845	-21.254269
-	273	8.918204	-1.600967	-20.941469
-	274	9.045299	-1.644632	-20.610064
-	275	9.173923	-1.694791	-20.268509
-	276	9.300158	-1.750099	-19.926476
-	277	9.420053	-1.809042	-19.593950
-	278	9.530019	-1.869851	-19.281546
-	279	9.626845	-1.930933	-18.998140
-	280	9.707774	-1.990647	-18.751951
-	281	9.770709	-2.047674	-18.548222
-	282	9.814176	-2.100946	-18.389713
-	283	9.837596	-2.149790	-18.276041
-	284	9.840957	-2.193762	-18.205193
-	285	9.824948	-2.232687	-18.172964
-	286	9.790865	-2.266545	-18.174803
-	287	9.740549	-2.295477	-18.205420
-	288	9.676432	-2.319680	-18.260351
-	289	9.601253	-2.339585	-18.334511
-	290	9.517905	-2.355671	-18.422884
-	291	9.429248	-2.368691	-18.519920
-	292	9.338098	-2.379457	-18.620661
-	293	9.247155	-2.388958	-18.720575
-	294	9.158797	-2.398168	-18.816589
-	295	9.075201	-2.408016	-18.906708
-	296	8.998051	-2.419252	-18.990631
-	297	8.928618	-2.432277	-19.070038
-	298	8.867621	-2.447112	-19.148174
-	299	8.815312	-2.463389	-19.229588
-	300	8.771627	-2.480668	-19.318329
-	301	8.736065	-2.498428	-19.417225
-	302	8.707901	-2.516247	-19.526608
-	303	8.686185	-2.533718	-19.644873
-	304	8.669612	-2.550567	-19.767071
-	305	8.656814	-2.566538	-19.887226
-	306	8.646492	-2.581436	-19.997852
-	307	8.637379	-2.595141	-20.091728
-	308	8.628459	-2.607547	-20.161884
-	309	8.618868	-2.618602	-20.202442
-	310	8.608016	-2.628352	-20.208565
-	311	8.595367	-2.636914	-20.176600
-	312	8.580750	-2.644469	-20.103992
-	313	8.563907	-2.651338	-19.988911
-	314	8.544743	-2.657901	-19.830788
-	315	8.523174	-2.664609	-19.629496
-	316	8.498973	-2.671975	-19.385813
-	317	8.472128	-2.680458	-19.100937
-	318	8.442616	-2.690398	-18.776785
-	319	8.410868	-2.701921	-18.415718
-	320	8.377377	-2.714890	-18.021406
-	321	8.342691	-2.729002	-17.598211
-	322	8.307430	-2.743615	-17.151869
-	323	8.272078	-2.758162	-16.688065
-	324	8.237099	-2.772200	-16.212364
-	325	8.203053	-2.785648	-15.728566
-	326	8.170259	-2.798640	-15.240233
-	327	8.139053	-2.811456	-14.750381
-	328	8.109426	-2.824389	-14.262557
-	329	8.081253	-2.837720	-13.780701
-	330	8.054179	-2.851548	-13.309986
-	331	8.027795	-2.865890	-12.855703
-	332	8.001683	-2.880563	-12.424066
-	333	7.975428	-2.895244	-12.021298
-	334	7.948824	-2.909551	-11.653762
-	335	7.921672	-2.922980	-11.327643
-	336	7.894234	-2.935085	-11.048152
-	337	7.866972	-2.945449	-10.819487
-	338	7.840713	-2.953922	-10.643943
-	339	7.816320	-2.960470	-10.521957
-	340	7.794614	-2.965308	-10.452204
-	341	7.776393	-2.968745	-10.432270
-	342	7.762378	-2.971205	-10.458722
-	343	7.753219	-2.973194	-10.527189
-	344	7.749614	-2.975270	-10.632354
-	345	7.752096	-2.978082	-10.768113
-	346	7.761435	-2.982367	-10.926459
-	347	7.778382	-2.988847	-11.098944
-	348	7.804045	-2.998274	-11.276325
-	349	7.839721	-3.011295	-11.449960
-	350	7.886806	-3.028546	-11.611670
-	351	7.946824	-3.050659	-11.754725
-	352	8.020997	-3.078276	-11.874521
-	353	8.110436	-3.112098	-11.968785
-	354	8.215986	-3.152776	-12.037596
-	355	8.338333	-3.200929	-12.082246
-	356	8.478141	-3.257029	-12.106444
-	357	8.635899	-3.321505	-12.114461
-	358	8.812076	-3.394492	-12.111839
-	359	9.007057	-3.476104	-12.103879
-	360	9.221210	-3.566258	-12.096366
-	361	9.454971	-3.664832	-12.094339
-	362	9.708859	-3.771476	-12.102955
-	363	9.983560	-3.885755	-12.125888
-	364	10.279909	-4.006930	-12.166796
-	365	10.598898	-4.134087	-12.228062
-	366	10.941641	-4.266010	-12.311660
-	367	11.309278	-4.401381	-12.419073
-	368	11.702921	-4.538511	-12.551706
-	369	12.123584	-4.675579	-12.710911
-	370	12.572145	-4.810627	-12.897244
-	371	13.049294	-4.941450	-13.111727
-	372	13.555429	-5.065777	-13.354630
-	373	14.090830	-5.181158	-13.626414
-	374	14.655595	-5.285188	-13.926792
-	375	15.249697	-5.375466	-14.255898
-	376	15.873111	-5.449833	-14.613375
-	377	16.525660	-5.506270	-14.999064
-	378	17.207317	-5.543050	-15.412921
-	379	17.917988	-5.558743	-15.854575
-	380	18.657843	-5.552343	-16.323692
-	381	19.427187	-5.523184	-16.819469
-	382	20.226519	-5.471217	-17.339943
-	383	21.056526	-5.396845	-17.881947
-	384	21.918158	-5.300927	-18.441063
-	385	22.812687	-5.184342	-19.012142
-	386	23.741549	-5.048049	-19.588865
-	387	24.706345	-4.892649	-20.164684
-	388	25.708551	-4.718456	-20.732979
-	389	26.749239	-4.525417	-21.286631
-	390	27.828997	-4.312941	-21.819349
-	391	28.947735	-4.080170	-22.324881
-	392	30.104639	-3.826129	-22.797260
-	393	31.298414	-3.550801	-23.229647
-	394	32.527283	-3.255597	-23.613741
-	395	33.789207	-2.943688	-23.939482
-	396	35.081429	-2.618682	-24.197004
-	397	36.400471	-2.283859	-24.378405
-	398	37.741886	-1.941395	-24.479410
-	399	39.100376	-1.592960	-24.499777
-	400	40.469795	-1.239157	-24.444016
-	401	41.843269	-0.880522	-24.320339
-	402	43.213409	-0.516874	-24.140106
-	403	44.572559	-0.147964	-23.915367
-	404	45.912979	0.226443	-23.658106
-	405	47.227146	0.606775	-23.379210
-	406	48.507904	0.993082	-23.088242
-	407	49.748539	1.385752	-22.793524
-	408	50.943089	1.784756	-22.501822
-	409	52.086342	2.190059	-22.218655
-	410	53.174103	2.600793	-21.947727
-	411	54.203011	3.015671	-21.691730
-	412	55.170719	3.432505	-21.452429
-	413	56.075661	3.848244	-21.230793
-	414	56.916969	4.259073	-21.027138
-	415	57.694035	4.661160	-20.841722
-	416	58.406231	5.050826	-20.674362
-	417	59.052731	5.425820	-20.525776
-	418	59.632362	5.784485	-20.396612
-	419	60.143867	6.125854	-20.288324
-	420	60.585972	6.448765	-20.202200
-	421	60.957432	6.751866	-20.139828
-	422	61.257179	7.033528	-20.102547
-	423	61.484276	7.292046	-20.091993
-	424	61.638020	7.526073	-20.109804
-	425	61.718151	7.734019	-20.157518
-	426	61.724571	7.914763	-20.236738
-	427	61.657619	8.067260	-20.348621
-	428	61.517704	8.190874	-20.494101
-	429	61.305588	8.285076	-20.673351
-	430	61.022057	8.349734	-20.886185
-	431	60.668262	8.384622	-21.131142
-	432	60.245377	8.389956	-21.406242
-	433	59.754738	8.365824	-21.707920
-	434	59.197716	8.312895	-22.032114
-	435	58.575790	8.231801	-22.373571
-	436	57.890415	8.123765	-22.726759
-	437	57.143169	7.989723	-23.085724
-	438	56.335533	7.830572	-23.444246
-	439	55.469135	7.646702	-23.795912
-	440	54.545559	7.438230	-24.134380
-	441	53.566387	7.205548	-24.453945
-	442	52.533234	6.949005	-24.749571
-	443	51.447502	6.669590	-25.017523
-	444	50.310783	6.368128	-25.254574
-	445	49.124550	6.045662	-25.458612
-	446	47.890560	5.703165	-25.628094
-	447	46.610535	5.341671	-25.762197
-	448	45.286476	4.962380	-25.861179
-	449	43.920502	4.566849	-25.926275
-	450	42.515064	4.156839	-25.960077
-	451	41.072880	3.734495	-25.966362
-	452	39.597122	3.301933	-25.949917
-	453	38.091465	2.861634	-25.916374
-	454	36.560280	2.416276	-25.871183
-	455	35.007980	1.968809	-25.819157
-	456	33.438877	1.521930	-25.763954
-	457	31.856720	1.077963	-25.707424
-	458	30.265135	0.638828	-25.650417
-	459	28.667503	0.206745	-25.593296
-	460	27.067186	-0.216101	-25.536209
-	461	25.467823	-0.627236	-25.479576
-	462	23.873009	-1.023910	-25.423975
-	463	22.286566	-1.403453	-25.369986
-	464	20.712439	-1.763077	-25.318083
-	465	19.154789	-2.100339	-25.268684
-	466	17.618027	-2.412852	-25.222437
-	467	16.106892	-2.698643	-25.180010
-	468	14.626500	-2.955990	-25.142637
-	469	13.182467	-3.183713	-25.111876
-	470	11.780936	-3.380892	-25.089895
-	471	10.428567	-3.547283	-25.078924
-	472	9.132255	-3.683175	-25.081785
-	473	7.899139	-3.789564	-25.100748
-	474	6.736297	-3.868106	-25.138029
-	475	5.650713	-3.921098	-25.194780
-	476	4.649126	-3.951333	-25.271952
-	477	3.737694	-3.962054	-25.369066
-	478	2.922068	-3.956766	-25.485151
-	479	2.206886	-3.939138	-25.617607
-	480	1.595800	-3.912843	-25.762997
-	481	1.091011	-3.881341	-25.916582
-	482	0.693055	-3.847831	-26.072691
-	483	0.400770	-3.815062	-26.225546
-	484	0.211058	-3.785290	-26.368774
-	485	0.118982	-3.760172	-26.497038
-	486	0.117627	-3.740684	-26.605354
-	487	0.198290	-3.727151	-26.690763
-	488	0.350530	-3.719263	-26.751606
-	489	0.562234	-3.716260	-26.788616
-	490	0.820150	-3.716990	-26.804129
-	491	1.110177	-3.720157	-26.802212
-	492	1.418207	-3.724413	-26.787607
-	493	1.730798	-3.728424	-26.765860
-	494	2.036072	-3.730829	-26.741503
-	495	2.324623	-3.730243	-26.718420
-	496	2.590194	-3.725220	-26.698774
-	497	2.830213	-3.714315	-26.682131
-	498	3.045761	-3.696186	-26.665928
-	499	3.241062	-3.669669	-26.645153
-	500	3.422921	-3.633926	-26.612417
-	501	3.599458	-3.588411	-26.559578
-	502	3.779355	-3.533003	-26.478268
-	503	3.970680	-3.467816	-26.362175
-	504	4.180123	-3.393220	-26.206814
-	505	4.411935	-3.309775	-26.012028
-	506	4.667799	-3.218063	-25.781328
-	507	4.946135	-3.119008	-25.522678
-	508	5.242734	-3.013811	-25.246778
-	509	5.551101	-2.903949	-24.967443
-	510	5.863115	-2.791173	-24.698009
-	511	6.169777	-2.677348	-24.451971
-	512	6.461957	-2.564574	-24.238499
-	513	6.731077	-2.454838	-24.064899
-	514	6.969684	-2.350017	-23.933372
-	515	7.171979	-2.251789	-23.842552
-	516	7.333980	-2.161464	-23.788160
-	517	7.453392	-2.080049	-23.762024
-	518	7.529385	-2.008104	-23.755459
-	519	7.562653	-1.945865	-23.757278
-	520	7.555675	-1.893290	-23.757151
-	521	7.512633	-1.849980	-23.744938
-	522	7.438968	-1.815234	-23.713747
-	523	7.341133	-1.787959	-23.659449
-	524	7.225662	-1.766980	-23.581142
-	525	7.099107	-1.751084	-23.478390
-	526	6.967794	-1.739047	-23.353363
-	527	6.837578	-1.729776	-23.208231
-	528	6.713816	-1.722211	-23.046667
-	529	6.601154	-1.715446	-22.873344
-	530	6.503490	-1.708583	-22.693209
-	531	6.423651	-1.700965	-22.512356
-	532	6.363558	-1.692121	-22.335331
-	533	6.324334	-1.681895	-22.167158
-	534	6.306281	-1.670421	-22.010214
-	535	6.308774	-1.658134	-21.867224
-	536	6.330389	-1.645643	-21.738680
-	537	6.369007	-1.633696	-21.625206
-	538	6.421999	-1.623005	-21.526373
-	539	6.486190	-1.614152	-21.443537
-	540	6.558501	-1.607472	-21.378458
-	541	6.635552	-1.603094	-21.333529
-	542	6.714345	-1.601025	-21.311291
-	543	6.792572	-1.600967	-21.313135
-	544	6.868506	-1.602702	-21.339172
-	545	6.941449	-1.605832	-21.386936
-	546	7.011786	-1.610167	-21.450779
