# Supplementary material for: Design and preliminary verification of a novel powered ankle–foot prosthesis: From the perspective of lower-limb biomechanics compared with ESAR foot
Source: PLoS One. 2024 Jun 7;19(6):e0303397. doi: 10.1371/journal.pone.0303397 (PMC11161064; doi:10.1371/journal.pone.0303397)
Supplement: S2 File — (ZIP) [file pone.0303397.s004.zip › NW/2/left ankle angle.txt]

LINK_MODEL_BASED::ORIGINAL::Left Ankle Angles
File	Frame	X	Y	Z
Gait FB - IOR 3.c3d	1
-	2
-	3
-	4
-	5
-	6
-	7
-	8
-	9
-	10
-	11
-	12
-	13
-	14
-	15
-	16
-	17
-	18
-	19
-	20
-	21
-	22
-	23
-	24
-	25
-	26
-	27
-	28
-	29
-	30
-	31
-	32
-	33
-	34
-	35
-	36
-	37
-	38
-	39
-	40
-	41
-	42
-	43
-	44
-	45
-	46	6.070328	-1.879589	8.454074
-	47	5.363690	-1.880560	8.875880
-	48	4.589808	-1.914452	9.323494
-	49	3.751384	-1.981634	9.794094
-	50	2.852886	-2.081067	10.283776
-	51	1.900162	-2.210255	10.787786
-	52	0.899959	-2.365631	11.300510
-	53	-0.140513	-2.542998	11.815962
-	54	-1.213992	-2.737562	12.327782
-	55	-2.313534	-2.944124	12.829526
-	56	-3.432271	-3.157287	13.314624
-	57	-4.562771	-3.371988	13.776438
-	58	-5.696362	-3.583814	14.208413
-	59	-6.822815	-3.788846	14.604145
-	60	-7.930377	-3.983147	14.956890
-	61	-9.005844	-4.162085	15.259428
-	62	-10.034534	-4.320016	15.503879
-	63	-11.000660	-4.450499	15.682171
-	64	-11.887994	-4.547578	15.786465
-	65	-12.680773	-4.606591	15.809699
-	66	-13.364287	-4.625035	15.746136
-	67	-13.925223	-4.603196	15.591621
-	68	-14.351860	-4.544916	15.343870
-	69	-14.634730	-4.457991	15.002700
-	70	-14.767429	-4.353373	14.570018
-	71	-14.747237	-4.243742	14.050115
-	72	-14.575770	-4.141875	13.449286
-	73	-14.259215	-4.059632	12.775960
-	74	-13.808231	-4.006758	12.040119
-	75	-13.237431	-3.990308	11.252987
-	76	-12.564353	-4.014513	10.427161
-	77	-11.808313	-4.081043	9.576089
-	78	-10.989243	-4.189287	8.713976
-	79	-10.126596	-4.336761	7.855394
-	80	-9.238437	-4.519812	7.014947
-	81	-8.340616	-4.733873	6.206873
-	82	-7.446457	-4.973200	5.444980
-	83	-6.566641	-5.230712	4.741922
-	84	-5.709358	-5.498449	4.109243
-	85	-4.880464	-5.768061	3.556800
-	86	-4.083613	-6.031098	3.092393
-	87	-3.320600	-6.279217	2.721395
-	88	-2.591716	-6.504234	2.446095
-	89	-1.896188	-6.698409	2.265722
-	90	-1.232815	-6.854869	2.176548
-	91	-0.600549	-6.968490	2.172124
-	92	0.001125	-7.036450	2.243711
-	93	0.571975	-7.058228	2.380415
-	94	1.111010	-7.035091	2.569576
-	95	1.616747	-6.969785	2.797532
-	96	2.087650	-6.866283	3.050125
-	97	2.522232	-6.729413	3.313347
-	98	2.919220	-6.564660	3.573993
-	99	3.277519	-6.377825	3.820238
-	100	3.596293	-6.174689	4.042059
-	101	3.875092	-5.960838	4.231560
-	102	4.113819	-5.741371	4.383375
-	103	4.312923	-5.520867	4.494155
-	104	4.473470	-5.303291	4.562948
-	105	4.596781	-5.092038	4.590264
-	106	4.684033	-4.889810	4.578192
-	107	4.736173	-4.698606	4.530198
-	108	4.753893	-4.519701	4.450635
-	109	4.737568	-4.353640	4.344753
-	110	4.687309	-4.200274	4.218414
-	111	4.602924	-4.058605	4.077582
-	112	4.484045	-3.926907	3.928342
-	113	4.330191	-3.802779	3.776464
-	114	4.140961	-3.683339	3.627120
-	115	3.916134	-3.565540	3.484706
-	116	3.655641	-3.446453	3.352501
-	117	3.359684	-3.323678	3.233063
-	118	3.028889	-3.195620	3.127879
-	119	2.664495	-3.061704	3.037930
-	120	2.268650	-2.922346	2.963861
-	121	1.844411	-2.778911	2.906238
-	122	1.395762	-2.633543	2.865927
-	123	0.927604	-2.488787	2.844014
-	124	0.445574	-2.347336	2.841995
-	125	-0.044049	-2.211846	2.861701
-	126	-0.534594	-2.084808	2.905191
-	127	-1.019335	-1.968277	2.974644
-	128	-1.491573	-1.863703	3.071613
-	129	-1.944735	-1.771860	3.196095
-	130	-2.372422	-1.692778	3.346736
-	131	-2.768703	-1.625690	3.520656
-	132	-3.128651	-1.568974	3.713143
-	133	-3.448644	-1.520185	3.918522
-	134	-3.726651	-1.476421	4.130401
-	135	-3.962291	-1.434817	4.342215
-	136	-4.156824	-1.392998	4.547951
-	137	-4.312926	-1.349190	4.742532
-	138	-4.434391	-1.302435	4.921776
-	139	-4.525841	-1.252559	5.082715
-	140	-4.592486	-1.200167	5.223541
-	141	-4.639892	-1.146433	5.343207
-	142	-4.673794	-1.092930	5.441992
-	143	-4.699833	-1.041347	5.520866
-	144	-4.723496	-0.993321	5.581714
-	145	-4.750006	-0.950320	5.627085
-	146	-4.784316	-0.913458	5.660031
-	147	-4.831049	-0.883626	5.683826
-	148	-4.894581	-0.861495	5.702035
-	149	-4.978990	-0.847670	5.718141
-	150	-5.088132	-0.842559	5.735258
-	151	-5.225492	-0.846399	5.756108
-	152	-5.394062	-0.859052	5.782640
-	153	-5.595952	-0.879847	5.816208
-	154	-5.831932	-0.907642	5.857689
-	155	-6.100861	-0.941092	5.907738
-	156	-6.399392	-0.978970	5.967053
-	157	-6.722200	-1.020244	6.036848
-	158	-7.062508	-1.064156	6.118085
-	159	-7.412593	-1.110074	6.211654
-	160	-7.764149	-1.157400	6.317442
-	161	-8.108318	-1.205580	6.434195
-	162	-8.435840	-1.253997	6.558546
-	163	-8.737191	-1.301920	6.684477
-	164	-9.003034	-1.348182	6.803022
-	165	-9.224450	-1.391100	6.902919
-	166	-9.393313	-1.428317	6.971329
-	167	-9.502772	-1.457194	6.995358
-	168	-9.547915	-1.475476	6.963339
-	169	-9.526168	-1.481973	6.866163
-	170	-9.437724	-1.477082	6.698560
-	171	-9.285359	-1.463052	6.459639
-	172	-9.074085	-1.443869	6.153231
-	173	-8.810631	-1.424838	5.787466
-	174	-8.502790	-1.411772	5.373957
-	175	-8.158952	-1.410362	4.926602
-	176	-7.787650	-1.425568	4.460568
-	177	-7.397197	-1.461071	3.991035
-	178	-6.995302	-1.518990	3.532144
-	179	-6.588897	-1.599654	3.096375
-	180	-6.184036	-1.701772	2.693671
-	181	-5.785709	-1.822715	2.331492
-	182	-5.397840	-1.959011	2.014630
-	183	-5.023328	-2.106711	1.745929
-	184	-4.663948	-2.261767	1.526117
-	185	-4.320567	-2.420315	1.354554
-	186	-3.993230	-2.579028	1.229779
-	187	-3.681351	-2.735153	1.149261
-	188	-3.383836	-2.886614	1.110422
-	189	-3.099242	-3.031968	1.110275
-	190	-2.825946	-3.170301	1.145325
-	191	-2.562218	-3.301211	1.212250
-	192	-2.306371	-3.424596	1.307221
-	193	-2.056816	-3.540652	1.426589
-	194	-1.812099	-3.649727	1.566060
-	195	-1.570984	-3.752308	1.721555
-	196	-1.332522	-3.849102	1.888438
-	197	-1.096058	-3.940858	2.061496
-	198	-0.861114	-4.028353	2.235423
-	199	-0.627305	-4.112197	2.403643
-	200	-0.394333	-4.192920	2.559407
-	201	-0.162037	-4.270952	2.695153
-	202	0.069659	-4.346728	2.802957
-	203	0.300700	-4.420651	2.875302
-	204	0.530904	-4.493145	2.905213
-	205	0.760042	-4.564644	2.887393
-	206	0.987709	-4.635552	2.819083
-	207	1.213402	-4.706219	2.700335
-	208	1.436448	-4.776854	2.534663
-	209	1.656016	-4.847554	2.328449
-	210	1.871326	-4.918220	2.090797
-	211	2.081533	-4.988627	1.832557
-	212	2.285780	-5.058501	1.565130
-	213	2.483375	-5.127501	1.299981
-	214	2.673668	-5.195277	1.047421
-	215	2.856200	-5.261458	0.816132
-	216	3.030634	-5.325679	0.612470
-	217	3.196901	-5.387685	0.440158
-	218	3.354956	-5.447274	0.300223
-	219	3.504929	-5.504407	0.191187
-	220	3.647219	-5.559134	0.109662
-	221	3.782280	-5.611638	0.050638
-	222	3.910755	-5.662158	0.008415
-	223	4.033393	-5.710950	-0.022820
-	224	4.150767	-5.758322	-0.048892
-	225	4.263502	-5.804539	-0.074751
-	226	4.372125	-5.849894	-0.104640
-	227	4.477183	-5.894588	-0.141272
-	228	4.579191	-5.938711	-0.185528
-	229	4.678572	-5.982242	-0.236868
-	230	4.775758	-6.025052	-0.293402
-	231	4.871199	-6.066976	-0.351946
-	232	4.965239	-6.107798	-0.408791
-	233	5.058212	-6.147236	-0.459410
-	234	5.150388	-6.185009	-0.499425
-	235	5.241966	-6.220772	-0.524315
-	236	5.332978	-6.254220	-0.530408
-	237	5.423586	-6.285125	-0.514787
-	238	5.513937	-6.313334	-0.475825
-	239	5.604300	-6.338750	-0.412780
-	240	5.694932	-6.361350	-0.326469
-	241	5.786099	-6.380949	-0.218715
-	242	5.878024	-6.397423	-0.092586
-	243	5.970840	-6.410730	0.047677
-	244	6.064719	-6.420852	0.197897
-	245	6.159698	-6.427901	0.353039
-	246	6.255811	-6.432134	0.508017
-	247	6.353124	-6.433971	0.657471
-	248	6.451723	-6.433850	0.796475
-	249	6.551752	-6.432282	0.920883
-	250	6.653456	-6.429718	1.027493
-	251	6.757074	-6.426600	1.114510
-	252	6.862843	-6.423433	1.180917
-	253	6.971082	-6.420801	1.227075
-	254	7.082270	-6.419262	1.254682
-	255	7.196929	-6.419345	1.265894
-	256	7.315676	-6.421387	1.264192
-	257	7.439169	-6.425534	1.253274
-	258	7.567990	-6.431721	1.236935
-	259	7.702697	-6.439700	1.218749
-	260	7.843735	-6.449231	1.201639
-	261	7.991434	-6.459860	1.188006
-	262	8.145945	-6.471066	1.179440
-	263	8.307343	-6.482026	1.177321
-	264	8.475541	-6.491614	1.182693
-	265	8.650312	-6.498456	1.196012
-	266	8.831347	-6.500886	1.218069
-	267	9.018195	-6.497336	1.249269
-	268	9.210353	-6.486385	1.290318
-	269	9.407160	-6.466740	1.341954
-	270	9.607963	-6.437295	1.405263
-	271	9.811984	-6.397057	1.481225
-	272	10.018332	-6.345254	1.570541
-	273	10.226186	-6.281249	1.673949
-	274	10.434621	-6.204830	1.791327
-	275	10.642819	-6.115975	1.922522
-	276	10.849887	-6.015063	2.066611
-	277	11.055057	-5.902959	2.222396
-	278	11.257570	-5.780898	2.388332
-	279	11.456717	-5.650646	2.562536
-	280	11.651879	-5.514120	2.742611
-	281	11.842328	-5.373004	2.925917
-	282	12.027260	-5.228690	3.109269
-	283	12.206032	-5.082322	3.289497
-	284	12.377970	-4.934886	3.463435
-	285	12.542588	-4.787086	3.628430
-	286	12.699586	-4.639618	3.781975
-	287	12.848567	-4.492929	3.922143
-	288	12.989082	-4.347401	4.047596
-	289	13.120609	-4.203213	4.157689
-	290	13.242565	-4.060335	4.252892
-	291	13.354104	-3.918645	4.334233
-	292	13.454131	-3.777817	4.403822
-	293	13.541372	-3.637220	4.464927
-	294	13.614143	-3.496144	4.521547
-	295	13.670508	-3.353559	4.578640
-	296	13.708288	-3.208462	4.640542
-	297	13.725120	-3.059862	4.711380
-	298	13.718714	-2.906947	4.794330
-	299	13.686817	-2.748983	4.891727
-	300	13.627342	-2.585485	5.005551
-	301	13.538218	-2.416401	5.136826
-	302	13.417492	-2.241919	5.285869
-	303	13.263349	-2.062738	5.452646
-	304	13.074071	-1.880004	5.636220
-	305	12.848082	-1.695263	5.836045
-	306	12.584048	-1.510554	6.051346
-	307	12.280577	-1.328179	6.281415
-	308	11.936227	-1.150988	6.525577
-	309	11.549759	-0.982309	6.783531
-	310	11.120044	-0.825492	7.054957
-	311	10.646038	-0.684100	7.339530
-	312	10.126780	-0.561569	7.637325
-	313	9.561593	-0.460999	7.947734
-	314	8.949895	-0.385084	8.270293
-	315	8.291520	-0.335946	8.604042
-	316	7.586794	-0.314931	8.947798
-	317	6.836118	-0.322342	9.301237
-	318	6.040072	-0.357399	9.663720
-	319	5.199235	-0.417824	10.034726
-	320	4.314356	-0.500461	10.412755
-	321	3.386509	-0.600802	10.794965
-	322	2.417715	-0.714121	11.177589
-	323	1.411337	-0.836149	11.555772
-	324	0.372246	-0.962686	11.923742
-	325	-0.692980	-1.090532	12.274867
-	326	-1.776073	-1.217373	12.602349
-	327	-2.867210	-1.340931	12.898976
-	328	-3.955274	-1.459515	13.158153
-	329	-5.028040	-1.571553	13.374020
-	330	-6.072680	-1.674900	13.541553
-	331	-7.076155	-1.767811	13.657522
-	332	-8.025595	-1.847876	13.719925
-	333	-8.908368	-1.912309	13.728508
-	334	-9.712178	-1.958976	13.684422
-	335	-10.425516	-1.986413	13.590020
-	336	-11.037940	-1.993402	13.448729
-	337	-11.540626	-1.979769	13.264375
-	338	-11.926478	-1.946577	13.041771
-	339	-12.190643	-1.895830	12.785546
-	340	-12.330770	-1.831310	12.500931
-	341	-12.347405	-1.757479	12.192919
-	342	-12.243919	-1.680413	11.866662
-	343	-12.026903	-1.606596	11.527028
-	344	-11.705671	-1.541861	11.178499
-	345	-11.292303	-1.490640	10.825269
-	346	-10.800657	-1.456134	10.471516
-	347	-10.245818	-1.438916	10.120776
-	348	-9.642682	-1.439175	9.776840
-	349	-9.005479	-1.455719	9.443240
-	350	-8.346955	-1.486286	9.123518
-	351	-7.677969	-1.528376	8.821072
-	352	-7.007565	-1.579382	8.539328
-	353	-6.342463	-1.636868	8.281308
-	354	-5.687669	-1.698911	8.050005
-	355	-5.046629	-1.763146	7.847822
-	356	-4.421482	-1.828148	7.676546
-	357	-3.813596	-1.892828	7.537019
-	358	-3.223620	-1.956309	7.429166
-	359	-2.652067	-2.018404	7.351843
-	360	-2.099330	-2.078629	7.302896
-	361	-1.565523	-2.136493	7.279177
-	362	-1.051130	-2.191462	7.276453
-	363	-0.556500	-2.243135	7.289519
-	364	-0.082161	-2.290662	7.312832
-	365	0.371282	-2.333636	7.340338
-	366	0.803289	-2.371544	7.366158
-	367	1.213062	-2.403445	7.384446
-	368	1.600226	-2.429171	7.390017
-	369	1.964129	-2.448616	7.378241
-	370	2.304305	-2.462043	7.345401
-	371	2.620256	-2.470346	7.288701
-	372	2.911610	-2.474257	7.206300
-	373	3.177901	-2.474632	7.097272
-	374	3.418667	-2.472121	6.961654
-	375	3.633558	-2.466842	6.800134
-	376	3.821855	-2.458426	6.614859
-	377	3.982782	-2.446126	6.408199
-	378	4.115442	-2.428669	6.183544
-	379	4.218357	-2.405066	5.945057
-	380	4.289796	-2.374883	5.697314
-	381	4.327551	-2.337522	5.445778
-	382	4.329151	-2.292943	5.195641
-	383	4.291951	-2.241359	4.952592
-	384	4.213156	-2.182905	4.722013
-	385	4.090063	-2.118114	4.509065
-	386	3.920168	-2.047293	4.318791
-	387	3.701769	-1.970752	4.155584
-	388	3.434217	-1.888395	4.023715
-	389	3.117994	-1.799865	3.926523
-	390	2.754808	-1.704983	3.866837
-	391	2.347259	-1.603549	3.846763
-	392	1.899006	-1.495549	3.867043
-	393	1.414684	-1.381449	3.927998
-	394	0.900065	-1.262168	4.027975
-	395	0.362039	-1.139130	4.164907
-	396	-0.191575	-1.014499	4.335083
-	397	-0.751976	-0.890911	4.533823
-	398	-1.309818	-0.771330	4.755994
-	399	-1.855438	-0.658902	4.995119
-	400	-2.379453	-0.556702	5.244969
-	401	-2.873271	-0.467502	5.498203
-	402	-3.329725	-0.393740	5.747832
-	403	-3.743380	-0.337311	5.987482
-	404	-4.110605	-0.299538	6.211001
-	405	-4.429521	-0.281009	6.413899
-	406	-4.700141	-0.281511	6.592133
-	407	-4.923999	-0.300034	6.743765
-	408	-5.103964	-0.334878	6.867438
-	409	-5.243837	-0.383969	6.963045
-	410	-5.348145	-0.445093	7.031622
-	411	-5.421594	-0.516124	7.074197
-	412	-5.469180	-0.594972	7.092854
-	413	-5.495669	-0.679737	7.089218
-	414	-5.505334	-0.768677	7.065377
-	415	-5.502125	-0.860395	7.023599
-	416	-5.489151	-0.953841	6.965639
-	417	-5.468909	-1.048391	6.893696
-	418	-5.443176	-1.143772	6.809397
-	419	-5.413321	-1.239882	6.714963
-	420	-5.380386	-1.336698	6.612248
-	421	-5.345399	-1.434209	6.502451
-	422	-5.309801	-1.532375	6.387060
-	423	-5.275494	-1.631135	6.266516
-	424	-5.245047	-1.730170	6.141513
-	425	-5.221983	-1.829004	6.012283
-	426	-5.210665	-1.927102	5.878780
-	427	-5.216534	-2.023597	5.741364
-	428	-5.245690	-2.117388	5.599846
-	429	-5.304854	-2.207299	5.455273
-	430	-5.400476	-2.291748	5.308716
-	431	-5.538188	-2.369068	5.162811
-	432	-5.722023	-2.437699	5.021121
-	433	-5.953526	-2.496347	4.887928
-	434	-6.231194	-2.544685	4.769198
-	435	-6.550546	-2.583480	4.670592
-	436	-6.904460	-2.614596	4.597993
-	437	-7.283299	-2.640626	4.555820
-	438	-7.675531	-2.664261	4.545863
-	439	-8.067881	-2.688014	4.567361
-	440	-8.445768	-2.713581	4.615111
-	441	-8.794000	-2.741444	4.680341
-	442	-9.097470	-2.770455	4.750293
-	443	-9.342559	-2.798061	4.809624
-	444	-9.517735	-2.820571	4.841659
-	445	-9.614810	-2.834255	4.830638
-	446	-9.629358	-2.836357	4.763425
-	447	-9.560550	-2.825878	4.631012
-	448	-9.411329	-2.804135	4.429958
-	449	-9.187613	-2.774533	4.161994
-	450	-8.897836	-2.741971	3.833957
-	451	-8.552199	-2.711851	3.457534
-	452	-8.161866	-2.689232	3.046915
-	453	-7.738415	-2.678373	2.619200
-	454	-7.292967	-2.682377	2.191803
-	455	-6.836016	-2.703250	1.781934
-	456	-6.376909	-2.741885	1.405333
-	457	-5.923632	-2.798198	1.074716
-	458	-5.482954	-2.871257	0.799754
-	459	-5.059898	-2.959517	0.585577
-	460	-4.658237	-3.060932	0.434106
-	461	-4.280334	-3.173159	0.343266
-	462	-3.927288	-3.293783	0.308456
-	463	-3.599162	-3.420467	0.322951
-	464	-3.295284	-3.551185	0.378451
-	465	-3.014502	-3.684186	0.465948
-	466	-2.755020	-3.818052	0.576108
-	467	-2.514922	-3.951545	0.700154
-	468	-2.291807	-4.083586	0.830308
-	469	-2.083174	-4.213281	0.959913
-	470	-1.886704	-4.339787	1.084323
-	471	-1.699986	-4.462308	1.199874
-	472	-1.520760	-4.580080	1.304586
-	473	-1.347219	-4.692380	1.397360
-	474	-1.177547	-4.798659	1.478349
-	475	-1.010357	-4.898471	1.548945
-	476	-0.844693	-4.991583	1.610847
-	477	-0.679830	-5.077824	1.666973
-	478	-0.515301	-5.157236	1.719648
-	479	-0.350936	-5.229832	1.771432
-	480	-0.186640	-5.295776	1.824519
-	481	-0.022602	-5.355267	1.880336
-	482	0.140833	-5.408477	1.939556
-	483	0.303005	-5.455608	2.001515
-	484	0.462883	-5.496830	2.065166
-	485	0.619164	-5.532295	2.128693
-	486	0.770344	-5.562266	2.189685
-	487	0.914662	-5.587074	2.246394
-	488	1.050407	-5.607191	2.296285
-	489	1.176071	-5.623141	2.338437
-	490	1.290361	-5.635533	2.372165
-	491	1.392522	-5.644983	2.397308
-	492	1.482603	-5.652081	2.414999
-	493	1.561573	-5.657381	2.425772
-	494	1.631799	-5.661341	2.430984
