# Supplementary material for: Design and preliminary verification of a novel powered ankle–foot prosthesis: From the perspective of lower-limb biomechanics compared with ESAR foot
Source: PLoS One. 2024 Jun 7;19(6):e0303397. doi: 10.1371/journal.pone.0303397 (PMC11161064; doi:10.1371/journal.pone.0303397)
Supplement: S2 File — (ZIP) [file pone.0303397.s004.zip › NW/2/left foot pitch angle.txt]

LINK_MODEL_BASED::ORIGINAL::Left Foot Pitch Angles
File	Frame	X	Y	Z
Gait FB - IOR 3.c3d	1
-	2
-	3
-	4
-	5
-	6
-	7
-	8
-	9
-	10
-	11
-	12
-	13
-	14
-	15
-	16
-	17
-	18
-	19
-	20
-	21
-	22
-	23
-	24
-	25
-	26
-	27
-	28
-	29
-	30
-	31
-	32
-	33
-	34
-	35
-	36
-	37
-	38
-	39
-	40
-	41
-	42
-	43
-	44
-	45
-	46	-24.160904	2.132619	-7.745999
-	47	-25.44532	2.323863	-7.828247
-	48	-26.806118	2.530858	-7.918514
-	49	-28.241083	2.751438	-8.017477
-	50	-29.746393	2.982353	-8.125178
-	51	-31.317019	3.2193	-8.241001
-	52	-32.947182	3.457317	-8.363768
-	53	-34.630611	3.691325	-8.491989
-	54	-36.360771	3.916258	-8.62406
-	55	-38.130939	4.127367	-8.758303
-	56	-39.933853	4.320503	-8.892668
-	57	-41.761135	4.492541	-9.02442
-	58	-43.602654	4.64164	-9.150068
-	59	-45.446262	4.766922	-9.26517
-	60	-47.277779	4.867882	-9.364366
-	61	-49.081066	4.943546	-9.44121
-	62	-50.838058	4.992116	-9.488243
-	63	-52.529144	5.010988	-9.497084
-	64	-54.134056	4.997812	-9.458853
-	65	-55.632896	4.951144	-9.364651
-	66	-57.006916	4.871088	-9.206089
-	67	-58.23896	4.759923	-8.97568
-	68	-59.313759	4.62281	-8.667295
-	69	-60.218601	4.468258	-8.276603
-	70	-60.94397	4.307377	-7.801333
-	71	-61.484058	4.152399	-7.241569
-	72	-61.837276	4.015223	-6.599877
-	73	-62.006413	3.906507	-5.881424
-	74	-61.998524	3.834761	-5.093715
-	75	-61.824413	3.805954	-4.246384
-	76	-61.497768	3.823427	-3.350965
-	77	-61.034058	3.888256	-2.420536
-	78	-60.449532	3.999491	-1.469322
-	79	-59.760174	4.154601	-0.512127
-	80	-58.98085	4.350075	0.436114
-	81	-58.124645	4.581735	1.360957
-	82	-57.202423	4.844357	2.248913
-	83	-56.222771	5.131576	3.087794
-	84	-55.192139	5.436296	3.867045
-	85	-54.115097	5.751165	4.577932
-	86	-52.994446	6.068858	5.213753
-	87	-51.831623	6.382196	5.769989
-	88	-50.626942	6.684139	6.244368
-	89	-49.380005	6.967919	6.636757
-	90	-48.090298	7.227325	6.948917
-	91	-46.75782	7.457388	7.184078
-	92	-45.38356	7.65483	7.346529
-	93	-43.969742	7.817924	7.441354
-	94	-42.51976	7.945998	7.474222
-	95	-41.037968	8.039236	7.451178
-	96	-39.529221	8.098579	7.378541
-	97	-37.998722	8.125544	7.262712
-	98	-36.451859	8.122201	7.109905
-	99	-34.894127	8.091014	6.925978
-	100	-33.330845	8.034668	6.716226
-	101	-31.766972	7.956002	6.485256
-	102	-30.20694	7.857852	6.236853
-	103	-28.6546	7.742996	5.974092
-	104	-27.113199	7.614147	5.699264
-	105	-25.585463	7.473892	5.41398
-	106	-24.073734	7.324569	5.11919
-	107	-22.580074	7.168258	4.815275
-	108	-21.106329	7.006673	4.502227
-	109	-19.654299	6.84116	4.179826
-	110	-18.225773	6.672666	3.847793
-	111	-16.822598	6.501554	3.506051
-	112	-15.446702	6.327673	3.154919
-	113	-14.100181	6.150402	2.795347
-	114	-12.785251	5.968704	2.429074
-	115	-11.5042	5.781409	2.058579
-	116	-10.259258	5.587423	1.687032
-	117	-9.052387	5.38609	1.317981
-	118	-7.885118	5.17741	0.955189
-	119	-6.758289	4.962128	0.602279
-	120	-5.671775	4.741722	0.262346
-	121	-4.624351	4.518255	-0.062281
-	122	-3.613667	4.29415	-0.37025
-	123	-2.636315	4.071817	-0.661229
-	124	-1.68802	3.853389	-0.935851
-	125	-0.76391	3.64058	-1.195608
-	126	0.141138	3.43465	-1.442695
-	127	1.032168	3.23626	-1.679589
-	128	1.913818	3.045412	-1.908739
-	129	2.790116	2.861455	-2.132152
-	130	3.664234	2.683218	-2.351237
-	131	4.538278	2.509085	-2.566603
-	132	5.413046	2.337042	-2.777802
-	133	6.287959	2.164768	-2.983625
-	134	7.160978	1.989946	-3.182231
-	135	8.028617	1.81072	-3.371511
-	136	8.885962	1.626098	-3.549114
-	137	9.726896	1.435974	-3.712599
-	138	10.544366	1.241247	-3.859649
-	139	11.330576	1.043702	-3.988155
-	140	12.07723	0.845881	-4.096388
-	141	12.775696	0.650839	-4.18312
-	142	13.41729	0.461867	-4.247684
-	143	13.993568	0.282137	-4.290035
-	144	14.49652	0.114534	-4.310722
-	145	14.918732	-0.038557	-4.310783
-	146	15.253505	-0.175416	-4.291787
-	147	15.495037	-0.294946	-4.255669
-	148	15.638519	-0.396652	-4.204652
-	149	15.680317	-0.480522	-4.14109
-	150	15.618059	-0.547114	-4.067391
-	151	15.450759	-0.597498	-3.985887
-	152	15.179007	-0.633429	-3.898835
-	153	14.805242	-0.657338	-3.808409
-	154	14.334162	-0.672229	-3.71687
-	155	13.773197	-0.681176	-3.62668
-	156	13.132616	-0.686936	-3.540771
-	157	12.425229	-0.691657	-3.462591
-	158	11.665531	-0.696723	-3.395889
-	159	10.868834	-0.702889	-3.344521
-	160	10.050531	-0.71027	-3.311992
-	161	9.225441	-0.718391	-3.301185
-	162	8.407263	-0.726283	-3.313738
-	163	7.60814	-0.73263	-3.349616
-	164	6.838487	-0.73613	-3.406931
-	165	6.107013	-0.73582	-3.482186
-	166	5.420776	-0.731458	-3.570711
-	167	4.785065	-0.723488	-3.667271
-	168	4.203235	-0.712723	-3.766728
-	169	3.676674	-0.699914	-3.864687
-	170	3.20492	-0.685406	-3.957871
-	171	2.785988	-0.668882	-4.044287
-	172	2.416795	-0.649316	-4.123092
-	173	2.093585	-0.625166	-4.194288
-	174	1.812313	-0.59473	-4.258302
-	175	1.56887	-0.556423	-4.315629
-	176	1.359235	-0.509018	-4.366656
-	177	1.179513	-0.451851	-4.411573
-	178	1.026005	-0.384975	-4.45039
-	179	0.895197	-0.309259	-4.483038
-	180	0.783775	-0.226315	-4.509468
-	181	0.688589	-0.138305	-4.529568
-	182	0.606753	-0.047652	-4.543394
-	183	0.53566	0.043128	-4.550974
-	184	0.47304	0.131608	-4.552461
-	185	0.416976	0.215608	-4.548124
-	186	0.365889	0.293381	-4.538351
-	187	0.318508	0.363664	-4.523682
-	188	0.273842	0.42569	-4.504732
-	189	0.231143	0.479189	-4.482259
-	190	0.189866	0.524303	-4.457074
-	191	0.14961	0.561551	-4.429985
-	192	0.110103	0.591668	-4.401801
-	193	0.071141	0.615553	-4.373239
-	194	0.032564	0.634133	-4.344924
-	195	-0.005775	0.648323	-4.317368
-	196	-0.043982	0.659051	-4.290987
-	197	-0.082149	0.667182	-4.266066
-	198	-0.120302	0.673585	-4.242897
-	199	-0.158427	0.678985	-4.221622
-	200	-0.196429	0.684068	-4.202379
-	201	-0.234163	0.68945	-4.185182
-	202	-0.271412	0.695701	-4.170024
-	203	-0.307905	0.703319	-4.156783
-	204	-0.3433	0.712724	-4.145233
-	205	-0.377252	0.724256	-4.134981
-	206	-0.409419	0.738145	-4.125648
-	207	-0.439539	0.7545	-4.11693
-	208	-0.467475	0.773266	-4.108702
-	209	-0.493166	0.794255	-4.100944
-	210	-0.516647	0.817132	-4.093673
-	211	-0.538028	0.841509	-4.086893
-	212	-0.55751	0.866961	-4.080645
-	213	-0.575358	0.893082	-4.074916
-	214	-0.591874	0.919466	-4.069708
-	215	-0.607387	0.94573	-4.065014
-	216	-0.622227	0.971489	-4.060798
-	217	-0.636729	0.996397	-4.057052
-	218	-0.651241	1.020145	-4.053739
-	219	-0.666078	1.042465	-4.050812
-	220	-0.681477	1.063151	-4.048268
-	221	-0.697557	1.08205	-4.046097
-	222	-0.714354	1.099059	-4.044333
-	223	-0.731865	1.114102	-4.042973
-	224	-0.750102	1.127157	-4.04204
-	225	-0.769033	1.138229	-4.041538
-	226	-0.788597	1.147335	-4.041483
-	227	-0.808683	1.154525	-4.041866
-	228	-0.829126	1.15987	-4.042692
-	229	-0.849763	1.163458	-4.043979
-	230	-0.870433	1.165384	-4.045698
-	231	-0.890965	1.165796	-4.047876
-	232	-0.911226	1.164832	-4.050499
-	233	-0.931121	1.16263	-4.053651
-	234	-0.950613	1.159305	-4.057337
-	235	-0.969757	1.154954	-4.061573
-	236	-0.988673	1.14965	-4.066365
-	237	-1.00745	1.14345	-4.071693
-	238	-1.02607	1.136405	-4.077564
-	239	-1.044451	1.128569	-4.083926
-	240	-1.062513	1.11995	-4.090735
-	241	-1.080206	1.11039	-4.097821
-	242	-1.097513	1.099704	-4.104924
-	243	-1.114522	1.087735	-4.111722
-	244	-1.131396	1.074404	-4.117783
-	245	-1.148381	1.05969	-4.122478
-	246	-1.165774	1.043663	-4.125247
-	247	-1.183901	1.026436	-4.125514
-	248	-1.203075	1.008117	-4.122841
-	249	-1.223549	0.988872	-4.116971
-	250	-1.245564	0.96889	-4.10778
-	251	-1.269294	0.94846	-4.095312
-	252	-1.294888	0.927977	-4.079772
-	253	-1.322431	0.908005	-4.06163
-	254	-1.351915	0.889164	-4.041447
-	255	-1.38324	0.872037	-4.019978
-	256	-1.416223	0.857137	-3.997966
-	257	-1.450698	0.844864	-3.976102
-	258	-1.486489	0.835453	-3.954807
-	259	-1.523431	0.829017	-3.934322
-	260	-1.561378	0.82561	-3.914837
-	261	-1.600231	0.825115	-3.896345
-	262	-1.639928	0.827285	-3.878786
-	263	-1.680465	0.831627	-3.862022
-	264	-1.721899	0.837399	-3.845868
-	265	-1.764349	0.843558	-3.830018
-	266	-1.808013	0.848889	-3.81418
-	267	-1.853172	0.852193	-3.798113
-	268	-1.90016	0.852425	-3.781744
-	269	-1.949415	0.848657	-3.765069
-	270	-2.001419	0.840175	-3.748287
-	271	-2.056728	0.826396	-3.731637
-	272	-2.115957	0.806899	-3.715414
-	273	-2.179784	0.781435	-3.699995
-	274	-2.248938	0.749933	-3.68582
-	275	-2.324193	0.71255	-3.673335
-	276	-2.406365	0.669657	-3.662935
-	277	-2.496257	0.622007	-3.655072
-	278	-2.594682	0.570684	-3.650099
-	279	-2.702397	0.517156	-3.648338
-	280	-2.820193	0.462915	-3.649986
-	281	-2.948934	0.409155	-3.655131
-	282	-3.089536	0.356625	-3.663676
-	283	-3.242853	0.305836	-3.675441
-	284	-3.409646	0.25707	-3.690166
-	285	-3.590544	0.210467	-3.707499
-	286	-3.786065	0.166095	-3.727108
-	287	-3.996709	0.123899	-3.748606
-	288	-4.22297	0.083838	-3.771658
-	289	-4.465361	0.045813	-3.795914
-	290	-4.724395	0.00979	-3.821081
-	291	-5.000657	-0.024246	-3.846912
-	292	-5.294856	-0.056246	-3.873231
-	293	-5.607816	-0.086175	-3.899869
-	294	-5.940483	-0.113922	-3.926787
-	295	-6.293895	-0.139426	-3.954018
-	296	-6.669247	-0.162745	-3.981626
-	297	-7.067969	-0.183967	-4.00983
-	298	-7.491722	-0.203239	-4.038944
-	299	-7.942358	-0.220817	-4.069282
-	300	-8.421921	-0.23683	-4.10126
-	301	-8.932604	-0.251228	-4.135367
-	302	-9.476806	-0.263955	-4.17195
-	303	-10.05714	-0.274629	-4.211451
-	304	-10.676378	-0.282743	-4.254178
-	305	-11.337425	-0.287447	-4.300525
-	306	-12.043166	-0.287597	-4.35084
-	307	-12.796487	-0.28195	-4.405287
-	308	-13.600246	-0.268889	-4.464015
-	309	-14.457176	-0.246455	-4.527092
-	310	-15.369835	-0.212854	-4.594339
-	311	-16.34059	-0.166335	-4.665528
-	312	-17.371498	-0.105398	-4.740358
-	313	-18.464258	-0.029138	-4.818349
-	314	-19.62009	0.062899	-4.899043
-	315	-20.839697	0.170514	-4.982008
-	316	-22.123144	0.29268	-5.066824
-	317	-23.470131	0.427517	-5.153179
-	318	-24.880114	0.572092	-5.2407
-	319	-26.352364	0.722108	-5.328927
-	320	-27.885862	0.872487	-5.417428
-	321	-29.478895	1.017011	-5.505569
-	322	-31.128769	1.149673	-5.59282
-	323	-32.83123	1.265499	-5.678687
-	324	-34.580292	1.360387	-5.762364
-	325	-36.368191	1.432115	-5.842844
-	326	-38.185242	1.480305	-5.918714
-	327	-40.019997	1.505532	-5.987934
-	328	-41.859394	1.50975	-6.048011
-	329	-43.689037	1.495647	-6.095836
-	330	-45.493435	1.46566	-6.127655
-	331	-47.256466	1.422648	-6.139463
-	332	-48.961807	1.368494	-6.126991
-	333	-50.592888	1.304216	-6.08575
-	334	-52.133308	1.230769	-6.01127
-	335	-53.567345	1.149069	-5.899338
-	336	-54.880177	1.059534	-5.746209
-	337	-56.05872	0.963053	-5.54909
-	338	-57.091591	0.861233	-5.306303
-	339	-57.969959	0.756363	-5.017472
-	340	-58.687778	0.652247	-4.683708
-	341	-59.242172	0.553319	-4.307594
-	342	-59.633659	0.465551	-3.893242
-	343	-59.866287	0.395338	-3.446106
-	344	-59.947193	0.348379	-2.972692
-	345	-59.886471	0.328873	-2.480378
-	346	-59.696224	0.339622	-1.97722
-	347	-59.389767	0.380636	-1.471401
-	348	-58.98053	0.451307	-0.971197
-	349	-58.481445	0.549485	-0.484535
-	350	-57.904015	0.671809	-0.018679
-	351	-57.25811	0.814625	0.41988
-	352	-56.551891	0.974136	0.825713
-	353	-55.791519	1.146838	1.194476
-	354	-54.981709	1.329827	1.522953
-	355	-54.125706	1.51993	1.809287
-	356	-53.225929	1.715042	2.052791
-	357	-52.284168	1.91354	2.253998
-	358	-51.301788	2.114093	2.41454
-	359	-50.280342	2.316105	2.536937
-	360	-49.221241	2.518675	2.624627
-	361	-48.125862	2.720942	2.681702
-	362	-46.996021	2.92183	2.712765
-	363	-45.833614	3.120324	2.722655
-	364	-44.64061	3.314837	2.716328
-	365	-43.419273	3.504062	2.698503
-	366	-42.171913	3.686501	2.673515
-	367	-40.900909	3.860103	2.64538
-	368	-39.608616	4.023602	2.617386
-	369	-38.297482	4.175721	2.592252
-	370	-36.969933	4.315593	2.571856
-	371	-35.628471	4.442952	2.557223
-	372	-34.275349	4.557452	2.548644
-	373	-32.912853	4.658879	2.545647
-	374	-31.543034	4.746864	2.547113
-	375	-30.16774	4.820611	2.551379
-	376	-28.788927	4.878922	2.556299
-	377	-27.408535	4.920291	2.559403
-	378	-26.028566	4.942874	2.558096
-	379	-24.651533	4.945189	2.549642
-	380	-23.280405	4.926429	2.531127
-	381	-21.918524	4.885854	2.499742
-	382	-20.569733	4.823359	2.452646
-	383	-19.238159	4.739291	2.387116
-	384	-17.928082	4.634075	2.300773
-	385	-16.644032	4.50872	2.191453
-	386	-15.390298	4.364313	2.057385
-	387	-14.17052	4.202219	1.897099
-	388	-12.987372	4.02375	1.709628
-	389	-11.842569	3.830193	1.494615
-	390	-10.736789	3.623137	1.252255
-	391	-9.669856	3.404185	0.983626
-	392	-8.640618	3.174997	0.690652
-	393	-7.647064	2.937584	0.375935
-	394	-6.686252	2.694108	0.042788
-	395	-5.754356	2.446967	-0.304853
-	396	-4.846674	2.198899	-0.662754
-	397	-3.95781	1.9528	-1.026446
-	398	-3.081851	1.711601	-1.39152
-	399	-2.212787	1.478143	-1.753664
-	400	-1.344929	1.255065	-2.108906
-	401	-0.4735	1.044564	-2.453467
-	402	0.404957	0.84844	-2.78407
-	403	1.292306	0.667925	-3.097747
-	404	2.188778	0.503696	-3.392179
-	405	3.093038	0.355772	-3.665765
-	406	4.002306	0.223467	-3.917435
-	407	4.91258	0.105469	-4.146867
-	408	5.818929	-0.000027	-4.354304
-	409	6.715786	-0.094975	-4.540234
-	410	7.59718	-0.181226	-4.705443
-	411	8.45695	-0.260326	-4.850739
-	412	9.288865	-0.33351	-4.97694
-	413	10.086887	-0.401606	-5.084741
-	414	10.845256	-0.465066	-5.174889
-	415	11.558614	-0.523815	-5.248029
-	416	12.222032	-0.577314	-5.304864
-	417	12.831045	-0.624522	-5.346055
-	418	13.381567	-0.66405	-5.372262
-	419	13.86991	-0.694411	-5.384262
-	420	14.292626	-0.714251	-5.382879
-	421	14.646583	-0.722439	-5.368921
-	422	14.928994	-0.718214	-5.343168
-	423	15.137321	-0.701129	-5.30631
-	424	15.269291	-0.671301	-5.259084
-	425	15.322764	-0.629354	-5.20226
-	426	15.2957	-0.576253	-5.136526
-	427	15.186209	-0.513639	-5.06275
-	428	14.992648	-0.44361	-4.981787
-	429	14.71384	-0.368631	-4.894607
-	430	14.349495	-0.29185	-4.802539
-	431	13.900679	-0.216668	-4.707242
-	432	13.370362	-0.146591	-4.610812
-	433	12.764136	-0.084873	-4.516071
-	434	12.09031	-0.033846	-4.426459
-	435	11.359555	0.005381	-4.345997
-	436	10.584324	0.032954	-4.278962
-	437	9.778167	0.050031	-4.229213
-	438	8.95523	0.058396	-4.199879
-	439	8.129798	0.060244	-4.192796
-	440	7.315911	0.057835	-4.208055
-	441	6.527019	0.053053	-4.243909
-	442	5.775534	0.047007	-4.296879
-	443	5.072263	0.039919	-4.36202
-	444	4.425886	0.031108	-4.433868
-	445	3.842475	0.019539	-4.507083
-	446	3.32532	0.004382	-4.577201
-	447	2.875052	-0.014609	-4.641106
-	448	2.490024	-0.036796	-4.697138
-	449	2.1668	-0.060781	-4.744772
-	450	1.900689	-0.084787	-4.784419
-	451	1.686161	-0.107223	-4.816769
-	452	1.517252	-0.126953	-4.842512
-	453	1.387846	-0.143349	-4.862345
-	454	1.2919	-0.156155	-4.876807
-	455	1.223644	-0.165267	-4.886448
-	456	1.177688	-0.170595	-4.891911
-	457	1.149147	-0.172053	-4.893757
-	458	1.133677	-0.169553	-4.892652
-	459	1.127538	-0.16307	-4.889185
-	460	1.127548	-0.15272	-4.883912
-	461	1.131081	-0.138836	-4.87734
-	462	1.136034	-0.121962	-4.869839
-	463	1.14077	-0.102787	-4.861831
-	464	1.144061	-0.082026	-4.853754
-	465	1.145022	-0.060436	-4.845902
-	466	1.143074	-0.038751	-4.838649
-	467	1.137866	-0.017662	-4.832284
-	468	1.129248	0.002202	-4.826993
-	469	1.117177	0.020332	-4.822915
-	470	1.101708	0.036294	-4.82019
-	471	1.082963	0.049619	-4.818664
-	472	1.061121	0.059851	-4.818253
-	473	1.03643	0.066528	-4.818586
-	474	1.009172	0.069302	-4.81933
-	475	0.979655	0.067946	-4.820021
-	476	0.948229	0.062347	-4.820157
-	477	0.915283	0.052542	-4.819488
-	478	0.88126	0.038701	-4.817955
-	479	0.846612	0.021119	-4.815541
-	480	0.811816	0.000288	-4.812404
-	481	0.777361	-0.023134	-4.808792
-	482	0.743742	-0.048432	-4.804832
-	483	0.711464	-0.074867	-4.800746
-	484	0.681015	-0.101741	-4.796822
-	485	0.652865	-0.128449	-4.793183
-	486	0.627441	-0.154427	-4.790017
-	487	0.60514	-0.179142	-4.787499
-	488	0.586309	-0.20217	-4.785631
-	489	0.571213	-0.223142	-4.78454
-	490	0.560022	-0.241835	-4.784225
-	491	0.552719	-0.25818	-4.784646
-	492	0.54911	-0.272234	-4.785858
-	493	0.548729	-0.284261	-4.787803
-	494	0.55069	-0.294662	-4.790467
