# Supplementary material for: Design and preliminary verification of a novel powered ankle–foot prosthesis: From the perspective of lower-limb biomechanics compared with ESAR foot
Source: PLoS One. 2024 Jun 7;19(6):e0303397. doi: 10.1371/journal.pone.0303397 (PMC11161064; doi:10.1371/journal.pone.0303397)
Supplement: S2 File — (ZIP) [file pone.0303397.s004.zip › NW/2/left hip angle.txt]

LINK_MODEL_BASED::ORIGINAL::Left Hip Angles
File	Frame	X	Y	Z
Gait FB - IOR 3.c3d	1	-2.201096	8.499183	2.548363
-	2	-2.372352	8.509042	2.460458
-	3	-2.554936	8.519139	2.368169
-	4	-2.746813	8.529465	2.272576
-	5	-2.945786	8.539927	2.174983
-	6	-3.149434	8.550390	2.076543
-	7	-3.355196	8.560510	1.978450
-	8	-3.560423	8.569868	1.881851
-	9	-3.762616	8.577887	1.788011
-	10	-3.959325	8.583959	1.698354
-	11	-4.148530	8.587442	1.614271
-	12	-4.328630	8.587744	1.536973
-	13	-4.498662	8.584489	1.467424
-	14	-4.658135	8.577456	1.406368
-	15	-4.807074	8.566535	1.354352
-	16	-4.945626	8.551840	1.311615
-	17	-5.074127	8.533650	1.277694
-	18	-5.192876	8.512481	1.251113
-	19	-5.302404	8.489304	1.229400
-	20	-5.403328	8.465279	1.209904
-	21	-5.496378	8.441515	1.190508
-	22	-5.581857	8.418763	1.170391
-	23	-5.659466	8.397103	1.150084
-	24	-5.728337	8.376125	1.131110
-	25	-5.787631	8.355160	1.115298
-	26	-5.836878	8.333414	1.104236
-	27	-5.875987	8.310148	1.099434
-	28	-5.905159	8.284662	1.102278
-	29	-5.924926	8.256211	1.113888
-	30	-5.935750	8.223944	1.135113
-	31	-5.937852	8.186879	1.166170
-	32	-5.931135	8.143941	1.206762
-	33	-5.915222	8.094092	1.255930
-	34	-5.889580	8.036350	1.312242
-	35	-5.853320	7.969978	1.374084
-	36	-5.805517	7.894421	1.439521
-	37	-5.745139	7.809499	1.506448
-	38	-5.670948	7.715405	1.572832
-	39	-5.581573	7.612639	1.636678
-	40	-5.475718	7.502014	1.696128
-	41	-5.351966	7.384693	1.749608
-	42	-5.209082	7.262032	1.795730
-	43	-5.045870	7.135551	1.833226
-	44	-4.861356	7.006912	1.860772
-	45	-4.654813	6.877724	1.877163
-	46	-4.425410	6.749281	1.881882
-	47	-4.171942	6.622313	1.875615
-	48	-3.892943	6.496955	1.860426
-	49	-3.586849	6.372874	1.839244
-	50	-3.252452	6.249593	1.815294
-	51	-2.888862	6.126494	1.792040
-	52	-2.495760	6.003094	1.772979
-	53	-2.073296	5.878891	1.761817
-	54	-1.621946	5.753399	1.762524
-	55	-1.142445	5.626118	1.779054
-	56	-0.635988	5.496592	1.814734
-	57	-0.104186	5.364773	1.871557
-	58	0.450807	5.230927	1.949763
-	59	1.026648	5.095712	2.048613
-	60	1.620651	4.959935	2.166427
-	61	2.230243	4.824340	2.301077
-	62	2.852927	4.689505	2.449959
-	63	3.486588	4.555984	2.610140
-	64	4.129356	4.424101	2.778159
-	65	4.779876	4.294209	2.950297
-	66	5.437019	4.166645	3.122497
-	67	6.100144	4.041739	3.290654
-	68	6.768767	3.919976	3.450480
-	69	7.442529	3.801935	3.597801
-	70	8.121389	3.688371	3.728609
-	71	8.805255	3.580027	3.839342
-	72	9.494092	3.477816	3.927025
-	73	10.187695	3.382772	3.989375
-	74	10.885786	3.295945	4.025142
-	75	11.587634	3.218511	4.033855
-	76	12.292297	3.151569	4.016232
-	77	12.998219	3.096146	3.973954
-	78	13.703485	3.053109	3.909913
-	79	14.405704	3.023203	3.828134
-	80	15.102179	3.006960	3.733681
-	81	15.789945	3.004702	3.632526
-	82	16.465933	3.016570	3.531207
-	83	17.127079	3.042587	3.436277
-	84	17.770662	3.082725	3.353220
-	85	18.394531	3.136998	3.285372
-	86	18.997143	3.205524	3.234047
-	87	19.577291	3.288222	3.199669
-	88	20.134115	3.384885	3.182675
-	89	20.667223	3.495261	3.183192
-	90	21.176744	3.618827	3.201092
-	91	21.663424	3.755060	3.235644
-	92	22.128521	3.903266	3.285247
-	93	22.573797	4.062661	3.347795
-	94	23.001289	4.232229	3.421427
-	95	23.412764	4.410688	3.504878
-	96	23.809772	4.596521	3.597750
-	97	24.193756	4.788063	3.699816
-	98	24.565861	4.983615	3.810602
-	99	24.927099	5.181546	3.929134
-	100	25.278164	5.380214	4.053486
-	101	25.619801	5.578076	4.181066
-	102	25.952383	5.773638	4.308400
-	103	26.276140	5.965444	4.431409
-	104	26.591066	6.152168	4.545178
-	105	26.896971	6.332494	4.644663
-	106	27.193216	6.505194	4.724829
-	107	27.478983	6.668966	4.781938
-	108	27.752953	6.822464	4.814222
-	109	28.013496	6.964319	4.821829
-	110	28.258829	7.093170	4.806022
-	111	28.487108	7.207833	4.768311
-	112	28.696627	7.307328	4.710303
-	113	28.885748	7.390950	4.633724
-	114	29.052862	7.458146	4.540584
-	115	29.196478	7.508628	4.433367
-	116	29.314999	7.542395	4.314681
-	117	29.406984	7.559530	4.188040
-	118	29.471037	7.560358	4.057275
-	119	29.505884	7.545215	3.926538
-	120	29.510592	7.514437	3.799404
-	121	29.484776	7.468347	3.677859
-	122	29.428570	7.407169	3.562367
-	123	29.342533	7.331047	3.452667
-	124	29.227356	7.240186	3.348129
-	125	29.084127	7.134666	3.248340
-	126	28.914007	7.014738	3.152808
-	127	28.718401	6.880765	3.061370
-	128	28.498959	6.733313	2.973935
-	129	28.257605	6.573174	2.890550
-	130	27.996395	6.401443	2.811228
-	131	27.717718	6.219499	2.736094
-	132	27.424112	6.029069	2.665405
-	133	27.118397	5.832169	2.599610
-	134	26.803560	5.631213	2.539386
-	135	26.482584	5.428865	2.485249
-	136	26.158758	5.227914	2.437926
-	137	25.835159	5.031275	2.397549
-	138	25.515018	4.841751	2.364138
-	139	25.201353	4.662049	2.337295
-	140	24.897169	4.494627	2.316365
-	141	24.605223	4.341737	2.299984
-	142	24.328209	4.205218	2.286389
-	143	24.068642	4.086514	2.273009
-	144	23.828909	3.986650	2.257803
-	145	23.610785	3.906287	2.239818
-	146	23.415522	3.845820	2.219934
-	147	23.243876	3.805494	2.200031
-	148	23.096405	3.785200	2.182346
-	149	22.973309	3.784802	2.168381
-	150	22.874693	3.803757	2.159146
-	151	22.800333	3.841508	2.154853
-	152	22.749767	3.897228	2.155006
-	153	22.722250	3.970079	2.158802
-	154	22.716587	4.059083	2.165058
-	155	22.731243	4.163208	2.172725
-	156	22.764431	4.281381	2.181050
-	157	22.813999	4.412607	2.189588
-	158	22.877537	4.555885	2.198391
-	159	22.952587	4.710358	2.208024
-	160	23.036600	4.875290	2.219450
-	161	23.127089	5.050007	2.233815
-	162	23.221729	5.234014	2.252267
-	163	23.318510	5.426875	2.275805
-	164	23.415857	5.628271	2.305396
-	165	23.512663	5.837937	2.341413
-	166	23.608456	6.055516	2.384090
-	167	23.703291	6.280630	2.433359
-	168	23.797462	6.512808	2.488843
-	169	23.891373	6.751428	2.550143
-	170	23.985151	6.995840	2.616750
-	171	24.078499	7.245180	2.688133
-	172	24.170231	7.498449	2.763936
-	173	24.258072	7.754323	2.844260
-	174	24.338621	8.011303	2.929275
-	175	24.407509	8.267653	3.019769
-	176	24.459642	8.521388	3.116637
-	177	24.489521	8.770396	3.220939
-	178	24.491802	9.012487	3.333567
-	179	24.461691	9.245556	3.455354
-	180	24.395115	9.467607	3.586553
-	181	24.289124	9.676885	3.727173
-	182	24.141954	9.872025	3.876698
-	183	23.953091	10.051978	4.033884
-	184	23.723116	10.216163	4.196689
-	185	23.453720	10.364491	4.362365
-	186	23.147526	10.497171	4.527428
-	187	22.808117	10.614936	4.687791
-	188	22.439747	10.718837	4.839093
-	189	22.047468	10.810192	4.976703
-	190	21.636761	10.890531	5.096067
-	191	21.213646	10.961519	5.192851
-	192	20.784098	11.024750	5.263361
-	193	20.353952	11.081998	5.304773
-	194	19.928587	11.135000	5.314932
-	195	19.512846	11.185421	5.292761
-	196	19.110739	11.234851	5.238381
-	197	18.725388	11.284718	5.152701
-	198	18.358944	11.336337	5.037902
-	199	18.012514	11.390717	4.897313
-	200	17.685999	11.448795	4.735271
-	201	17.378101	11.511112	4.556797
-	202	17.086723	11.577881	4.367239
-	203	16.808868	11.649038	4.172169
-	204	16.541069	11.724242	3.976928
-	205	16.279469	11.802816	3.786466
-	206	16.020258	11.883843	3.605728
-	207	15.759563	11.966108	3.440082
-	208	15.493646	12.048182	3.295079
-	209	15.219417	12.128525	3.175226
-	210	14.934432	12.205405	3.084032
-	211	14.637048	12.277144	3.023206
-	212	14.326298	12.342027	2.992975
-	213	14.001798	12.398436	2.992570
-	214	13.663771	12.444976	3.019940
-	215	13.312768	12.480471	3.072593
-	216	12.949719	12.503923	3.146950
-	217	12.575963	12.514692	3.239403
-	218	12.192943	12.512370	3.346116
-	219	11.802325	12.496956	3.463441
-	220	11.405845	12.468877	3.587902
-	221	11.005279	12.428831	3.715523
-	222	10.602671	12.377806	3.841847
-	223	10.200084	12.316962	3.961646
-	224	9.799306	12.247507	4.070154
-	225	9.401887	12.170683	4.163674
-	226	9.009056	12.087670	4.239670
-	227	8.621605	11.999528	4.297122
-	228	8.240061	11.907141	4.335849
-	229	7.864540	11.811182	4.356923
-	230	7.495114	11.712159	4.361864
-	231	7.131531	11.610395	4.352366
-	232	6.773481	11.506195	4.330129
-	233	6.420655	11.399794	4.296597
-	234	6.072547	11.291356	4.252705
-	235	5.728702	11.181041	4.199094
-	236	5.388746	11.069043	4.136006
-	237	5.052489	10.955669	4.062886
-	238	4.719798	10.841258	3.979115
-	239	4.390791	10.726308	3.883556
-	240	4.065560	10.611225	3.775633
-	241	3.744066	10.496399	3.655906
-	242	3.426070	10.382075	3.526615
-	243	3.111181	10.268591	3.390664
-	244	2.799044	10.156286	3.250982
-	245	2.489495	10.045620	3.109838
-	246	2.182541	9.937088	2.969100
-	247	1.878387	9.831185	2.830114
-	248	1.577303	9.728376	2.693671
-	249	1.279722	9.629153	2.560911
-	250	0.985920	9.534050	2.432578
-	251	0.696241	9.443455	2.309661
-	252	0.410681	9.357782	2.193328
-	253	0.129218	9.277307	2.085223
-	254	-0.148572	9.202148	1.987291
-	255	-0.423288	9.132355	1.902081
-	256	-0.695457	9.067954	1.831017
-	257	-0.965174	9.009006	1.773262
-	258	-1.232055	8.955618	1.725925
-	259	-1.495511	8.907941	1.685233
-	260	-1.754849	8.866081	1.647967
-	261	-2.009364	8.830057	1.611265
-	262	-2.258446	8.799817	1.573017
-	263	-2.501374	8.775181	1.532117
-	264	-2.737550	8.755849	1.487960
-	265	-2.966366	8.741430	1.440958
-	266	-3.187297	8.731448	1.392180
-	267	-3.400066	8.725351	1.343011
-	268	-3.604257	8.722391	1.295527
-	269	-3.799770	8.721819	1.251962
-	270	-3.986489	8.722650	1.215116
-	271	-4.164362	8.723926	1.187597
-	272	-4.333342	8.724617	1.171742
-	273	-4.493344	8.723793	1.168666
-	274	-4.644410	8.720739	1.178115
-	275	-4.786705	8.715153	1.197908
-	276	-4.920557	8.707149	1.224424
-	277	-5.046464	8.696919	1.253806
-	278	-5.164792	8.684631	1.282675
-	279	-5.275780	8.670366	1.307940
-	280	-5.379536	8.654161	1.327268
-	281	-5.476065	8.635965	1.338550
-	282	-5.565448	8.615802	1.340260
-	283	-5.647707	8.593739	1.331575
-	284	-5.723022	8.569845	1.312995
-	285	-5.791788	8.544285	1.286192
-	286	-5.854398	8.517175	1.253585
-	287	-5.911615	8.488703	1.218302
-	288	-5.963951	8.458992	1.183665
-	289	-6.012192	8.428144	1.152681
-	290	-6.056885	8.396170	1.127677
-	291	-6.098515	8.362913	1.109898
-	292	-6.137363	8.328081	1.100003
-	293	-6.173701	8.291360	1.097749
-	294	-6.207849	8.252465	1.102667
-	295	-6.240048	8.211235	1.113581
-	296	-6.270581	8.167647	1.128818
-	297	-6.299724	8.122026	1.146018
-	298	-6.327646	8.074757	1.163031
-	299	-6.354209	8.026106	1.178101
-	300	-6.378897	7.976268	1.190391
-	301	-6.400770	7.925219	1.199465
-	302	-6.418603	7.872859	1.205636
-	303	-6.430810	7.819037	1.209499
-	304	-6.435651	7.763535	1.211942
-	305	-6.431146	7.706183	1.213740
-	306	-6.415329	7.646746	1.215752
-	307	-6.385903	7.585080	1.218685
-	308	-6.340659	7.520908	1.222945
-	309	-6.277264	7.453955	1.229000
-	310	-6.193358	7.383838	1.236833
-	311	-6.086563	7.310003	1.247480
-	312	-5.954418	7.231665	1.261628
-	313	-5.794602	7.147848	1.280894
-	314	-5.604921	7.057307	1.306812
-	315	-5.383376	6.958920	1.341210
-	316	-5.128591	6.851672	1.384525
-	317	-4.839548	6.734794	1.436792
-	318	-4.515835	6.607650	1.497743
-	319	-4.157470	6.469931	1.566270
-	320	-3.764996	6.321592	1.640786
-	321	-3.339611	6.162753	1.720085
-	322	-2.882917	5.993742	1.802829
-	323	-2.396797	5.815026	1.888129
-	324	-1.883779	5.627409	1.975693
-	325	-1.346678	5.432051	2.065273
-	326	-0.788790	5.230739	2.156775
-	327	-0.213363	5.025465	2.250404
-	328	0.376218	4.818579	2.346312
-	329	0.976866	4.612557	2.444170
-	330	1.585477	4.409980	2.543597
-	331	2.199565	4.213459	2.643822
-	332	2.816720	4.025502	2.743582
-	333	3.435028	3.848415	2.841664
-	334	4.052948	3.684244	2.936678
-	335	4.669311	3.534570	3.026957
-	336	5.283664	3.400493	3.111437
-	337	5.896152	3.282446	3.189233
-	338	6.507523	3.180297	3.260317
-	339	7.119136	3.093343	3.325617
-	340	7.732500	3.020504	3.386030
-	341	8.349207	2.960721	3.441408
-	342	8.970468	2.913065	3.489488
-	343	9.597024	2.876852	3.526945
-	344	10.229075	2.851497	3.549484
-	345	10.866463	2.836378	3.553415
-	346	11.508765	2.830801	3.536033
-	347	12.155190	2.834061	3.496113
-	348	12.804597	2.845421	3.433753
-	349	13.455599	2.864222	3.349974
-	350	14.106515	2.889606	3.247209
-	351	14.755510	2.920958	3.128637
-	352	15.400671	2.957613	2.998417
-	353	16.040037	2.999193	2.861212
-	354	16.671610	3.045463	2.722209
-	355	17.293287	3.096365	2.587136
-	356	17.903021	3.152143	2.461737
-	357	18.498716	3.213086	2.351732
-	358	19.078436	3.279725	2.262547
-	359	19.640226	3.352655	2.199467
-	360	20.182186	3.432572	2.167476
-	361	20.702644	3.520120	2.170551
-	362	21.200424	3.615897	2.212464
-	363	21.674988	3.720404	2.293506
-	364	22.126993	3.834122	2.409701
-	365	22.557913	3.957243	2.553524
-	366	22.969446	4.089584	2.716894
-	367	23.362915	4.230614	2.893471
-	368	23.739454	4.379412	3.078608
-	369	24.099766	4.534854	3.268693
-	370	24.444611	4.695724	3.460598
-	371	24.774635	4.860686	3.651175
-	372	25.090219	5.028342	3.837859
-	373	25.391953	5.197228	4.017940
-	374	25.680065	5.365904	4.188756
-	375	25.954880	5.533007	4.347034
-	376	26.216572	5.697224	4.489568
-	377	26.465302	5.857367	4.612589
-	378	26.701097	6.012362	4.712251
-	379	26.923895	6.161249	4.784716
-	380	27.133629	6.303162	4.827171
-	381	27.329773	6.437201	4.839973
-	382	27.511190	6.562533	4.825844
-	383	27.676662	6.678417	4.789585
-	384	27.824755	6.784244	4.735759
-	385	27.954569	6.879547	4.668617
-	386	28.065138	6.963972	4.591416
-	387	28.155823	7.037316	4.507109
-	388	28.225990	7.099491	4.418368
-	389	28.275171	7.150527	4.327427
-	390	28.303003	7.190619	4.236203
-	391	28.309155	7.220025	4.146683
-	392	28.293531	7.239093	4.060030
-	393	28.256424	7.248258	3.976701
-	394	28.198212	7.248071	3.896186
-	395	28.119461	7.239039	3.817659
-	396	28.020977	7.221748	3.740249
-	397	27.903515	7.196720	3.662749
-	398	27.768131	7.164370	3.584319
-	399	27.615988	7.125083	3.504608
-	400	27.448500	7.079185	3.422950
-	401	27.267172	7.026945	3.339134
-	402	27.073612	6.968630	3.253107
-	403	26.869614	6.904561	3.165089
-	404	26.656963	6.835069	3.075554
-	405	26.437674	6.760650	2.985101
-	406	26.213865	6.682011	2.894246
-	407	25.987640	6.600075	2.803721
-	408	25.761209	6.515965	2.714305
-	409	25.536467	6.431077	2.626839
-	410	25.315277	6.346823	2.542436
-	411	25.099169	6.264787	2.461794
-	412	24.889393	6.186485	2.386174
-	413	24.686806	6.113469	2.316241
-	414	24.492052	6.047271	2.253068
-	415	24.305666	5.989306	2.196774
-	416	24.128433	5.940829	2.148024
-	417	23.961025	5.902856	2.107211
-	418	23.803989	5.876302	2.075022
-	419	23.657724	5.861797	2.052283
-	420	23.522596	5.859742	2.040022
-	421	23.398754	5.870342	2.038788
-	422	23.286522	5.893553	2.048642
-	423	23.186014	5.929140	2.069601
-	424	23.097677	5.976556	2.100914
-	425	23.021749	6.035073	2.141451
-	426	22.958570	6.103754	2.190069
-	427	22.908272	6.181547	2.244954
-	428	22.870781	6.267356	2.304313
-	429	22.845705	6.360012	2.365883
-	430	22.832319	6.458431	2.428007
-	431	22.829771	6.561551	2.488872
-	432	22.836941	6.668399	2.547546
-	433	22.852230	6.778235	2.603755
-	434	22.873713	6.890455	2.657740
-	435	22.899366	7.004780	2.710594
-	436	22.926979	7.121215	2.763599
-	437	22.954563	7.240128	2.818625
-	438	22.980368	7.362228	2.877441
-	439	23.003119	7.488544	2.942170
-	440	23.022078	7.620366	3.014493
-	441	23.037050	7.759291	3.095781
-	442	23.048550	7.907056	3.186571
-	443	23.057732	8.065535	3.286426
-	444	23.066303	8.236446	3.394523
-	445	23.076332	8.421297	3.509313
-	446	23.089880	8.621141	3.628317
-	447	23.108580	8.836487	3.748988
-	448	23.133360	9.067120	3.868556
-	449	23.163906	9.311978	3.984194
-	450	23.198586	9.569175	4.093549
-	451	23.234434	9.835969	4.195491
-	452	23.266922	10.108859	4.289617
-	453	23.290575	10.383791	4.376764
-	454	23.299238	10.656354	4.458401
-	455	23.286541	10.922028	4.536908
-	456	23.246336	11.176483	4.614881
-	457	23.173109	11.415779	4.694164
-	458	23.062450	11.636539	4.776961
-	459	22.911276	11.836125	4.864384
-	460	22.717777	12.012657	4.956798
-	461	22.481548	12.165240	5.053584
-	462	22.203476	12.293712	5.153306
-	463	21.885941	12.398624	5.253820
-	464	21.532164	12.481263	5.352059
-	465	21.146322	12.543446	5.444377
-	466	20.733383	12.587435	5.526906
-	467	20.298599	12.615916	5.595627
-	468	19.847643	12.631744	5.646222
-	469	19.386232	12.637890	5.675500
-	470	18.920149	12.637364	5.680435
-	471	18.454792	12.633033	5.659267
-	472	17.995092	12.627536	5.610644
-	473	17.545641	12.623172	5.534703
-	474	17.110228	12.621870	5.432265
-	475	16.691744	12.625058	5.305645
-	476	16.292162	12.633728	5.157543
-	477	15.912495	12.648304	4.992072
-	478	15.552805	12.668871	4.814224
-	479	15.212227	12.695024	4.629830
-	480	14.889408	12.726028	4.445101
-	481	14.582705	12.760833	4.266590
-	482	14.290531	12.798130	4.099860
-	483	14.011425	12.836633	3.949333
-	484	13.744456	12.874996	3.818607
-	485	13.489450	12.911985	3.709387
-	486	13.247066	12.946555	3.622381
-	487	13.018702	12.977856	3.556612
-	488	12.806178	13.005391	3.510397
-	489	12.611561	13.028920	3.480865
-	490	12.436824	13.048474	3.464674
-	491	12.283101	13.064289	3.458716
-	492	12.150290	13.076840	3.459663
-	493	12.036386	13.086629	3.465293
-	494	11.937061	13.094137	3.474224
