# Supplementary material for: Design and preliminary verification of a novel powered ankle–foot prosthesis: From the perspective of lower-limb biomechanics compared with ESAR foot
Source: PLoS One. 2024 Jun 7;19(6):e0303397. doi: 10.1371/journal.pone.0303397 (PMC11161064; doi:10.1371/journal.pone.0303397)
Supplement: S2 File — (ZIP) [file pone.0303397.s004.zip › NW/2/left knee angle.txt]

LINK_MODEL_BASED::ORIGINAL::Left Knee Angles
File	Frame	X	Y	Z
Gait FB - IOR 3.c3d	1	3.42998	-1.190916	-0.075997
-	2	3.413406	-1.187345	-0.031365
-	3	3.401663	-1.184021	0.025754
-	4	3.396666	-1.181244	0.096353
-	5	3.400343	-1.179312	0.180535
-	6	3.414559	-1.178505	0.27779
-	7	3.441061	-1.179096	0.386611
-	8	3.481405	-1.181451	0.504582
-	9	3.536905	-1.185971	0.628562
-	10	3.608582	-1.193164	0.754626
-	11	3.697075	-1.203616	0.878603
-	12	3.802644	-1.218012	0.996508
-	13	3.92537	-1.23706	1.105485
-	14	4.065217	-1.261501	1.203958
-	15	4.222082	-1.292089	1.291293
-	16	4.395912	-1.3296	1.367657
-	17	4.586809	-1.374886	1.433678
-	18	4.795014	-1.428838	1.490835
-	19	5.020794	-1.492466	1.541686
-	20	5.264227	-1.5667	1.589066
-	21	5.525174	-1.652293	1.635406
-	22	5.80336	-1.749677	1.681731
-	23	6.09842	-1.858781	1.727688
-	24	6.409949	-1.979083	1.771539
-	25	6.73733	-2.109816	1.810748
-	26	7.079685	-2.250122	1.842281
-	27	7.435855	-2.399091	1.86236
-	28	7.804517	-2.555764	1.866401
-	29	8.184401	-2.719029	1.84947
-	30	8.574488	-2.887604	1.806319
-	31	8.97422	-3.059989	1.731969
-	32	9.383559	-3.234593	1.621981
-	33	9.802974	-3.409746	1.472728
-	34	10.233429	-3.583718	1.281326
-	35	10.676342	-3.754734	1.045633
-	36	11.133495	-3.920959	0.764445
-	37	11.607021	-4.080567	0.437508
-	38	12.09936	-4.231654	0.065296
-	39	12.613145	-4.372341	-0.350817
-	40	13.151119	-4.50077	-0.808406
-	41	13.716045	-4.615163	-1.30417
-	42	14.310584	-4.713886	-1.833783
-	43	14.93724	-4.795518	-2.392142
-	44	15.598277	-4.858983	-2.972972
-	45	16.295712	-4.903566	-3.569365
-	46	17.031311	-4.928727	-4.174434
-	47	17.806734	-4.933908	-4.782063
-	48	18.623449	-4.918401	-5.38735
-	49	19.482822	-4.881484	-5.986133
-	50	20.386097	-4.822557	-6.574465
-	51	21.334394	-4.741148	-7.148843
-	52	22.328625	-4.636922	-7.70591
-	53	23.3694	-4.509641	-8.24288
-	54	24.456869	-4.359094	-8.757337
-	55	25.590471	-4.185246	-9.247272
-	56	26.768757	-3.98844	-9.710841
-	57	27.989353	-3.769563	-10.146215
-	58	29.248964	-3.530192	-10.551532
-	59	30.543562	-3.27224	-10.925715
-	60	31.868431	-2.99793	-11.2678
-	61	33.21846	-2.709506	-11.577231
-	62	34.588299	-2.40927	-11.853455
-	63	35.972454	-2.099505	-12.096336
-	64	37.365425	-1.782515	-12.30611
-	65	38.761734	-1.460557	-12.483617
-	66	40.155994	-1.135942	-12.6303
-	67	41.54298	-0.810974	-12.748276
-	68	42.917622	-0.488109	-12.840129
-	69	44.27491	-0.169904	-12.908877
-	70	45.609848	0.140962	-12.957834
-	71	46.917412	0.44192	-12.990728
-	72	48.192513	0.730604	-13.01131
-	73	49.430023	1.004868	-13.02333
-	74	50.624729	1.262965	-13.03033
-	75	51.77137	1.503323	-13.03535
-	76	52.864685	1.724907	-13.041413
-	77	53.899372	1.927098	-13.0512
-	78	54.870159	2.109983	-13.067381
-	79	55.771828	2.274296	-13.092733
-	80	56.599285	2.421551	-13.130164
-	81	57.347641	2.553923	-13.182846
-	82	58.012348	2.674091	-13.25446
-	83	58.589302	2.784733	-13.348638
-	84	59.075161	2.88757	-13.468874
-	85	59.467609	2.982452	-13.617782
-	86	59.765392	3.067409	-13.79706
-	87	59.96814	3.139864	-14.007791
-	88	60.076111	3.197596	-14.250312
-	89	60.090324	3.23873	-14.524014
-	90	60.012447	3.261779	-14.827149
-	91	59.844902	3.265523	-15.156499
-	92	59.590839	3.248742	-15.507137
-	93	59.254063	3.210615	-15.872417
-	94	58.83881	3.151238	-16.244398
-	95	58.349434	3.071705	-16.614443
-	96	57.790382	2.974221	-16.973757
-	97	57.166077	2.861314	-17.313627
-	98	56.480949	2.735355	-17.625568
-	99	55.739365	2.598296	-17.901785
-	100	54.945442	2.451286	-18.135107
-	101	54.103043	2.294982	-18.319422
-	102	53.21558	2.129284	-18.449812
-	103	52.286259	1.953679	-18.52223
-	104	51.31815	1.767057	-18.533709
-	105	50.313965	1.568291	-18.481861
-	106	49.275764	1.356289	-18.365173
-	107	48.204918	1.130872	-18.183599
-	108	47.10207	0.893281	-17.938776
-	109	45.967323	0.645936	-17.634325
-	110	44.800503	0.391833	-17.275309
-	111	43.60144	0.133726	-16.867529
-	112	42.370117	-0.125875	-16.417639
-	113	41.106789	-0.384771	-15.932972
-	114	39.812119	-0.640887	-15.421476
-	115	38.487148	-0.892181	-14.891644
-	116	37.133068	-1.136946	-14.351905
-	117	35.751183	-1.373309	-13.811231
-	118	34.342861	-1.59957	-13.278252
-	119	32.909523	-1.8141	-12.761403
-	120	31.45285	-2.015755	-12.267938
-	121	29.974794	-2.204199	-11.803059
-	122	28.477552	-2.379591	-11.369984
-	123	26.963486	-2.542079	-10.970427
-	124	25.435022	-2.691593	-10.605201
-	125	23.894863	-2.82751	-10.27467
-	126	22.345985	-2.948936	-9.978672
-	127	20.79167	-3.054678	-9.71716
-	128	19.235804	-3.143416	-9.489674
-	129	17.682985	-3.213775	-9.29484
-	130	16.138716	-3.264582	-9.130676
-	131	14.609377	-3.294954	-8.994722
-	132	13.101897	-3.304539	-8.883889
-	133	11.623485	-3.293591	-8.795131
-	134	10.181377	-3.263029	-8.725445
-	135	8.782701	-3.21454	-8.671611
-	136	7.434401	-3.150399	-8.631238
-	137	6.14317	-3.073531	-8.602219
-	138	4.91541	-2.987198	-8.582871
-	139	3.757218	-2.894847	-8.57196
-	140	2.674368	-2.799873	-8.568572
-	141	1.672308	-2.70549	-8.571209
-	142	0.756124	-2.614505	-8.578622
-	143	-0.06955	-2.529182	-8.588821
-	144	-0.800647	-2.45127	-8.600802
-	145	-1.434079	-2.382086	-8.615091
-	146	-1.967725	-2.322702	-8.634209
-	147	-2.40056	-2.273933	-8.661686
-	148	-2.732586	-2.236308	-8.701532
-	149	-2.964908	-2.210026	-8.756963
-	150	-3.099811	-2.194841	-8.830265
-	151	-3.140751	-2.190159	-8.922709
-	152	-3.092449	-2.194966	-9.034169
-	153	-2.960763	-2.208074	-9.163691
-	154	-2.752657	-2.228046	-9.309279
-	155	-2.476134	-2.253447	-9.468483
-	156	-2.139915	-2.282845	-9.638504
-	157	-1.753441	-2.315029	-9.816594
-	158	-1.326457	-2.349015	-9.999681
-	159	-0.868502	-2.384003	-10.184821
-	160	-0.388529	-2.419432	-10.368597
-	161	0.105907	-2.454794	-10.547103
-	162	0.609064	-2.489596	-10.715469
-	163	1.117456	-2.523201	-10.867633
-	164	1.62968	-2.554945	-10.996388
-	165	2.146175	-2.584044	-11.093346
-	166	2.668866	-2.609598	-11.149582
-	167	3.200588	-2.630695	-11.156631
-	168	3.744305	-2.64642	-11.107049
-	169	4.30248	-2.65596	-10.995474
-	170	4.876227	-2.658773	-10.819418
-	171	5.46486	-2.65458	-10.57976
-	172	6.065646	-2.643456	-10.281274
-	173	6.673611	-2.625672	-9.932687
-	174	7.281948	-2.601769	-9.54588
-	175	7.882405	-2.572305	-9.135455
-	176	8.465865	-2.537814	-8.717333
-	177	9.022983	-2.49878	-8.307654
-	178	9.544905	-2.455559	-7.921366
-	179	10.023705	-2.408448	-7.571718
-	180	10.452703	-2.357692	-7.268802
-	181	10.826815	-2.303588	-7.020076
-	182	11.142671	-2.246493	-6.829728
-	183	11.398601	-2.186949	-6.699434
-	184	11.594668	-2.125605	-6.627964
-	185	11.732438	-2.063285	-6.612024
-	186	11.814953	-2.000854	-6.646749
-	187	11.846498	-1.939295	-6.725489
-	188	11.832442	-1.879528	-6.841188
-	189	11.779107	-1.822439	-6.985991
-	190	11.693418	-1.768737	-7.151637
-	191	11.582775	-1.718968	-7.330319
-	192	11.454704	-1.673443	-7.514187
-	193	11.316675	-1.632357	-7.696267
-	194	11.175855	-1.595769	-7.869385
-	195	11.038878	-1.563585	-8.027553
-	196	10.911527	-1.535565	-8.165227
-	197	10.79862	-1.511485	-8.27705
-	198	10.703959	-1.49122	-8.358594
-	199	10.630339	-1.474752	-8.40525
-	200	10.57935	-1.462299	-8.413112
-	201	10.551398	-1.454235	-8.378183
-	202	10.54578	-1.451024	-8.296504
-	203	10.560752	-1.45318	-8.164951
-	204	10.593664	-1.461241	-7.980932
-	205	10.641229	-1.475639	-7.743504
-	206	10.699564	-1.496599	-7.454488
-	207	10.764349	-1.523966	-7.119031
-	208	10.830961	-1.557223	-6.745959
-	209	10.89475	-1.59563	-6.346164
-	210	10.951378	-1.638172	-5.932551
-	211	10.996857	-1.683784	-5.51831
-	212	11.027695	-1.731287	-5.115916
-	213	11.041049	-1.779445	-4.737092
-	214	11.03467	-1.82707	-4.391272
-	215	11.00703	-1.873016	-4.085893
-	216	10.957267	-1.916281	-3.825156
-	217	10.885339	-1.955905	-3.610648
-	218	10.791754	-1.991138	-3.441091
-	219	10.677576	-2.021332	-3.312861
-	220	10.544478	-2.046087	-3.220462
-	221	10.394402	-2.065295	-3.15618
-	222	10.229728	-2.07913	-3.110928
-	223	10.053066	-2.088043	-3.074589
-	224	9.866843	-2.09253	-3.037216
-	225	9.673269	-2.093021	-2.990554
-	226	9.474165	-2.089817	-2.927885
-	227	9.270961	-2.083011	-2.845286
-	228	9.064604	-2.072659	-2.741243
-	229	8.855643	-2.058681	-2.616718
-	230	8.644324	-2.04096	-2.474432
-	231	8.430675	-2.019353	-2.318599
-	232	8.214463	-1.993749	-2.154198
-	233	7.995409	-1.964117	-1.986796
-	234	7.773184	-1.930475	-1.821511
-	235	7.547559	-1.89293	-1.663404
-	236	7.318394	-1.851706	-1.516377
-	237	7.08583	-1.807164	-1.382907
-	238	6.850166	-1.759734	-1.264082
-	239	6.612012	-1.709944	-1.159719
-	240	6.372054	-1.658218	-1.068612
-	241	6.130998	-1.604817	-0.989766
-	242	5.889472	-1.549757	-0.922638
-	243	5.648083	-1.493094	-0.866169
-	244	5.40768	-1.434956	-0.819508
-	245	5.169238	-1.375645	-0.780443
-	246	4.933972	-1.315498	-0.746244
-	247	4.703341	-1.254881	-0.71339
-	248	4.478806	-1.194206	-0.678044
-	249	4.261822	-1.133862	-0.637265
-	250	4.05374	-1.07428	-0.588467
-	251	3.855734	-1.015869	-0.530464
-	252	3.668669	-0.958988	-0.462723
-	253	3.493216	-0.903914	-0.386209
-	254	3.329772	-0.850812	-0.303283
-	255	3.178423	-0.799741	-0.217033
-	256	3.039261	-0.750807	-0.130832
-	257	2.912611	-0.704284	-0.046188
-	258	2.799075	-0.66059	0.036977
-	259	2.699307	-0.620213	0.119613
-	260	2.613777	-0.583514	0.202608
-	261	2.542794	-0.550833	0.286797
-	262	2.486392	-0.52242	0.373003
-	263	2.444432	-0.498453	0.46107
-	264	2.416557	-0.479113	0.550541
-	265	2.402139	-0.464508	0.640372
-	266	2.400434	-0.45472	0.728431
-	267	2.410496	-0.449735	0.812608
-	268	2.431377	-0.4494	0.889931
-	269	2.462007	-0.453509	0.957176
-	270	2.501409	-0.461736	1.010422
-	271	2.548646	-0.473774	1.046007
-	272	2.602924	-0.489268	1.060784
-	273	2.663846	-0.507955	1.052787
-	274	2.731217	-0.529538	1.022046
-	275	2.805187	-0.55391	0.970147
-	276	2.885998	-0.581106	0.900454
-	277	2.974141	-0.611218	0.816909
-	278	3.070309	-0.64445	0.723389
-	279	3.175289	-0.680966	0.623979
-	280	3.290115	-0.720963	0.522682
-	281	3.415848	-0.764644	0.42356
-	282	3.553419	-0.812228	0.330789
-	283	3.703771	-0.864018	0.247941
-	284	3.867451	-0.920275	0.177471
-	285	4.044766	-0.981323	0.120372
-	286	4.235871	-1.047401	0.07688
-	287	4.440473	-1.118698	0.046085
-	288	4.658134	-1.195257	0.026346
-	289	4.888165	-1.277056	0.015673
-	290	5.129852	-1.363968	0.011611
-	291	5.382246	-1.455779	0.012157
-	292	5.6444	-1.552167	0.014829
-	293	5.9152	-1.65279	0.016573
-	294	6.193274	-1.757288	0.01388
-	295	6.477185	-1.865355	0.002656
-	296	6.765461	-1.976765	-0.020285
-	297	7.056918	-2.091453	-0.057455
-	298	7.350893	-2.209425	-0.11067
-	299	7.647239	-2.330722	-0.181385
-	300	7.94658	-2.455391	-0.271354
-	301	8.250085	-2.583472	-0.38175
-	302	8.559624	-2.714915	-0.513797
-	303	8.877717	-2.849575	-0.668679
-	304	9.207423	-2.98714	-0.84702
-	305	9.552346	-3.127186	-1.049748
-	306	9.916368	-3.269074	-1.277631
-	307	10.303599	-3.411928	-1.531423
-	308	10.71813	-3.554638	-1.811547
-	309	11.164221	-3.695782	-2.118648
-	310	11.646057	-3.833695	-2.45283
-	311	12.16766	-3.966177	-2.814764
-	312	12.732837	-4.090826	-3.20474
-	313	13.345208	-4.204805	-3.622732
-	314	14.007865	-4.30515	-4.068204
-	315	14.723598	-4.38875	-4.53989
-	316	15.494555	-4.452732	-5.034746
-	317	16.322298	-4.494405	-5.549895
-	318	17.207836	-4.511335	-6.081717
-	319	18.151604	-4.501685	-6.625845
-	320	19.153461	-4.464234	-7.176447
-	321	20.21246	-4.398247	-7.726885
-	322	21.327183	-4.303716	-8.26962
-	323	22.495583	-4.181273	-8.796557
-	324	23.714769	-4.032134	-9.299981
-	325	24.981331	-3.85833	-9.771954
-	326	26.291014	-3.662619	-10.205471
-	327	27.639088	-3.448158	-10.594613
-	328	29.020262	-3.21857	-10.93499
-	329	30.428917	-2.977871	-11.223734
-	330	31.858976	-2.730158	-11.459867
-	331	33.304165	-2.479647	-11.644601
-	332	34.757927	-2.230522	-11.780594
-	333	36.213699	-1.98665	-11.872918
-	334	37.664906	-1.751521	-11.928203
-	335	39.105118	-1.528368	-11.954028
-	336	40.528229	-1.319548	-11.959179
-	337	41.928646	-1.126781	-11.952
-	338	43.301033	-0.950921	-11.941123
-	339	44.6408	-0.791595	-11.934201
-	340	45.94363	-0.648051	-11.937696
-	341	47.205784	-0.519521	-11.95577
-	342	48.423862	-0.406229	-11.98994
-	343	49.594791	-0.308738	-12.039724
-	344	50.71566	-0.228307	-12.102666
-	345	51.783791	-0.165888	-12.175549
-	346	52.796658	-0.12201	-12.254876
-	347	53.751911	-0.096522	-12.336938
-	348	54.647274	-0.088528	-12.418641
-	349	55.480797	-0.096861	-12.497073
-	350	56.250507	-0.119434	-12.570352
-	351	56.954651	-0.15386	-12.637258
-	352	57.591576	-0.197158	-12.697821
-	353	58.159813	-0.246251	-12.752666
-	354	58.65802	-0.29778	-12.803583
-	355	59.084797	-0.348136	-12.853273
-	356	59.439129	-0.393821	-12.904948
-	357	59.719978	-0.431511	-12.962085
-	358	59.926571	-0.458099	-13.028326
-	359	60.058292	-0.47069	-13.107199
-	360	60.114544	-0.466589	-13.202192
-	361	60.095161	-0.443894	-13.316206
-	362	60.000301	-0.400754	-13.451686
-	363	59.831032	-0.338061	-13.608894
-	364	59.589455	-0.260185	-13.785957
-	365	59.278542	-0.174125	-13.978441
-	366	58.901775	-0.087031	-14.181124
-	367	58.462204	-0.004125	-14.389088
-	368	57.963013	0.071059	-14.59779
-	369	57.406826	0.136083	-14.802999
-	370	56.796478	0.189197	-15.000604
-	371	56.134613	0.22876	-15.186311
-	372	55.423637	0.253813	-15.356217
-	373	54.665859	0.263407	-15.506291
-	374	53.863232	0.256769	-15.632741
-	375	53.017639	0.232726	-15.731343
-	376	52.130665	0.190279	-15.798756
-	377	51.203613	0.12809	-15.831059
-	378	50.237698	0.04478	-15.82498
-	379	49.233738	-0.060824	-15.777756
-	380	48.192524	-0.189039	-15.687253
-	381	47.114094	-0.337734	-15.554332
-	382	45.998062	-0.503104	-15.381141
-	383	44.843987	-0.679971	-15.172075
-	384	43.651291	-0.863595	-14.931816
-	385	42.420151	-1.04974	-14.665153
-	386	41.150898	-1.23528	-14.376829
-	387	39.844418	-1.417648	-14.071354
-	388	38.501884	-1.594892	-13.753754
-	389	37.124928	-1.765731	-13.428741
-	390	35.715641	-1.929376	-13.101084
-	391	34.276344	-2.085233	-12.776044
-	392	32.809677	-2.233423	-12.457804
-	393	31.318754	-2.374447	-12.150392
-	394	29.80702	-2.50918	-11.855772
-	395	28.27845	-2.638418	-11.57576
-	396	26.737186	-2.762575	-11.310822
-	397	25.187748	-2.881837	-11.06022
-	398	23.634922	-2.995749	-10.822989
-	399	22.083782	-3.10325	-10.59705
-	400	20.539654	-3.203077	-10.379954
-	401	19.008129	-3.293433	-10.168376
-	402	17.494858	-3.372349	-9.958931
-	403	16.005577	-3.43776	-9.748906
-	404	14.545831	-3.487647	-9.535411
-	405	13.121338	-3.520236	-9.316788
-	406	11.737374	-3.534173	-9.091531
-	407	10.398964	-3.528685	-8.859814
-	408	9.110736	-3.503632	-8.621904
-	409	7.876853	-3.459636	-8.379051
-	410	6.701015	-3.397975	-8.133505
-	411	5.586533	-3.320542	-7.88693
-	412	4.536078	-3.229751	-7.642455
-	413	3.551859	-3.128398	-7.402194
-	414	2.635917	-3.019551	-7.169009
-	415	1.789938	-2.906492	-6.945034
-	416	1.015929	-2.792421	-6.732312
-	417	0.315837	-2.680539	-6.533157
-	418	-0.308409	-2.573872	-6.34953
-	419	-0.855078	-2.475293	-6.184155
-	420	-1.322535	-2.387305	-6.039496
-	421	-1.709534	-2.312004	-5.917031
-	422	-2.015452	-2.251011	-5.818219
-	423	-2.240449	-2.205405	-5.743505
-	424	-2.385395	-2.175734	-5.692897
-	425	-2.452326	-2.161958	-5.665622
-	426	-2.444144	-2.163518	-5.660614
-	427	-2.365021	-2.179375	-5.676518
-	428	-2.220243	-2.208077	-5.711341
-	429	-2.016234	-2.247899	-5.763624
-	430	-1.76026	-2.296767	-5.83198
-	431	-1.460225	-2.35254	-5.915894
-	432	-1.124487	-2.412946	-6.015808
-	433	-0.761827	-2.475759	-6.132394
-	434	-0.380881	-2.53887	-6.267583
-	435	0.010369	-2.600244	-6.422818
-	436	0.404955	-2.658072	-6.599415
-	437	0.797662	-2.710689	-6.798028
-	438	1.185058	-2.756673	-7.017066
-	439	1.565998	-2.794879	-7.253972
-	440	1.941658	-2.824444	-7.502828
-	441	2.315191	-2.844856	-7.755721
-	442	2.691495	-2.855877	-8.001662
-	443	3.076212	-2.857634	-8.227631
-	444	3.47556	-2.850374	-8.419656
-	445	3.895113	-2.834595	-8.564123
-	446	4.339221	-2.810959	-8.648767
-	447	4.810355	-2.780233	-8.664393
-	448	5.308493	-2.743294	-8.6062
-	449	5.830801	-2.701092	-8.47381
-	450	6.37156	-2.654614	-8.271652
-	451	6.922544	-2.604807	-8.010218
-	452	7.473382	-2.552526	-7.703088
-	453	8.012426	-2.498447	-7.368032
-	454	8.527662	-2.443042	-7.023746
-	455	9.007182	-2.386498	-6.68959
-	456	9.440238	-2.32885	-6.383528
-	457	9.817476	-2.270057	-6.11993
-	458	10.131536	-2.209937	-5.910498
-	459	10.377497	-2.148316	-5.761585
-	460	10.552575	-2.085148	-5.675897
-	461	10.656351	-2.020495	-5.65146
-	462	10.690429	-1.954446	-5.683412
-	463	10.658462	-1.887064	-5.764268
-	464	10.565504	-1.818523	-5.884046
-	465	10.41782	-1.749044	-6.03159
-	466	10.223028	-1.678818	-6.194858
-	467	9.989216	-1.608225	-6.361955
-	468	9.725386	-1.537784	-6.521407
-	469	9.440843	-1.467921	-6.663466
-	470	9.144611	-1.399252	-6.780248
-	471	8.84556	-1.332165	-6.865924
-	472	8.551867	-1.267111	-6.916409
-	473	8.270686	-1.204369	-6.929976
-	474	8.008325	-1.144175	-6.90662
-	475	7.769548	-1.086749	-6.848973
-	476	7.557527	-1.032284	-6.760284
-	477	7.373994	-0.980932	-6.646167
-	478	7.219129	-0.932725	-6.512348
-	479	7.091795	-0.887715	-6.365716
-	480	6.989883	-0.845879	-6.21333
-	481	6.910549	-0.807173	-6.061936
-	482	6.850598	-0.771578	-5.917256
-	483	6.806602	-0.739166	-5.782742
-	484	6.775192	-0.709959	-5.661124
-	485	6.753361	-0.68409	-5.553141
-	486	6.738589	-0.66158	-5.458404
-	487	6.728765	-0.642531	-5.375996
-	488	6.722346	-0.626878	-5.303916
-	489	6.718336	-0.61455	-5.240616
-	490	6.716063	-0.605342	-5.184312
-	491	6.715097	-0.598892	-5.133602
-	492	6.715143	-0.594857	-5.08739
-	493	6.715798	-0.592808	-5.044074
-	494	6.716779	-0.59237	-5.002417
