# Supplementary material for: Design and preliminary verification of a novel powered ankle–foot prosthesis: From the perspective of lower-limb biomechanics compared with ESAR foot
Source: PLoS One. 2024 Jun 7;19(6):e0303397. doi: 10.1371/journal.pone.0303397 (PMC11161064; doi:10.1371/journal.pone.0303397)
Supplement: S2 File — (ZIP) [file pone.0303397.s004.zip › NW/2/right ankle angle.txt]

LINK_MODEL_BASED::ORIGINAL::Right Ankle Angles
File	Frame	X	Y	Z
Gait FB - IOR 3.c3d	1	1.926346	5.266274	7.149494
-	2	1.546806	5.096641	7.191323
-	3	1.164790	4.937867	7.245944
-	4	0.787814	4.795727	7.314422
-	5	0.423017	4.676363	7.397360
-	6	0.076653	4.585712	7.494798
-	7	-0.246327	4.528980	7.606066
-	8	-0.542573	4.510201	7.729827
-	9	-0.810403	4.531841	7.864257
-	10	-1.049631	4.594489	8.007037
-	11	-1.261410	4.696634	8.155775
-	12	-1.448083	4.834417	8.308101
-	13	-1.612995	5.001430	8.461839
-	14	-1.760245	5.188615	8.614948
-	15	-1.894588	5.384830	8.765398
-	16	-2.021470	5.578084	8.911063
-	17	-2.146911	5.756576	9.049553
-	18	-2.277159	5.909441	9.178098
-	19	-2.418236	6.027539	9.293581
-	20	-2.575494	6.104108	9.392570
-	21	-2.753309	6.135410	9.471671
-	22	-2.954820	6.120993	9.527802
-	23	-3.181606	6.063490	9.558640
-	24	-3.433457	5.967864	9.563049
-	25	-3.708220	5.840374	9.541450
-	26	-4.001799	5.687323	9.496134
-	27	-4.308358	5.513940	9.431243
-	28	-4.620649	5.323907	9.352287
-	29	-4.930477	5.119463	9.265390
-	30	-5.229116	4.902135	9.176306
-	31	-5.507627	4.673472	9.089684
-	32	-5.757164	4.435781	9.008232
-	33	-5.969292	4.192407	8.932271
-	34	-6.136318	3.947683	8.859365
-	35	-6.251712	3.706871	8.784403
-	36	-6.310585	3.475783	8.700165
-	37	-6.310082	3.260159	8.598173
-	38	-6.249607	3.064834	8.470065
-	39	-6.130776	2.893044	8.308697
-	40	-5.957170	2.745981	8.109354
-	41	-5.733972	2.622706	7.870406
-	42	-5.467458	2.520382	7.593709
-	43	-5.164526	2.434734	7.284298
-	44	-4.832275	2.360766	6.950064
-	45	-4.477696	2.293412	6.601029
-	46	-4.107357	2.228100	6.248705
-	47	-3.727236	2.160959	5.905227
-	48	-3.342622	2.088832	5.582383
-	49	-2.958132	2.009335	5.290546
-	50	-2.577685	1.920922	5.038055
-	51	-2.204621	1.822960	4.830629
-	52	-1.841770	1.715476	4.671165
-	53	-1.491498	1.598927	4.559954
-	54	-1.155587	1.474088	4.495035
-	55	-0.835177	1.342060	4.472727
-	56	-0.530688	1.204227	4.488344
-	57	-0.241908	1.062257	4.536808
-	58	0.031913	0.917971	4.613377
-	59	0.291900	0.773167	4.714050
-	60	0.539463	0.629544	4.835631
-	61	0.776203	0.488554	4.975689
-	62	1.003871	0.351391	5.132197
-	63	1.224261	0.219077	5.303231
-	64	1.439152	0.092522	5.486716
-	65	1.650260	-0.027313	5.680357
-	66	1.859203	-0.139286	5.881433
-	67	2.067503	-0.241952	6.086659
-	68	2.276514	-0.333641	6.292327
-	69	2.487303	-0.412781	6.494390
-	70	2.700600	-0.478137	6.688494
-	71	2.916765	-0.528721	6.870027
-	72	3.135809	-0.563837	7.034134
-	73	3.357417	-0.583229	7.176062
-	74	3.581002	-0.587019	7.291328
-	75	3.805756	-0.575762	7.375984
-	76	4.030760	-0.550309	7.427048
-	77	4.255012	-0.511784	7.442982
-	78	4.477514	-0.461576	7.423962
-	79	4.697257	-0.401354	7.372049
-	80	4.913199	-0.333080	7.291112
-	81	5.124320	-0.258890	7.186534
-	82	5.329645	-0.180881	7.064839
-	83	5.528352	-0.100851	6.933301
-	84	5.719780	-0.020273	6.799554
-	85	5.903533	0.059770	6.671000
-	86	6.079497	0.138538	6.554414
-	87	6.247847	0.215495	6.455335
-	88	6.409065	0.290314	6.377956
-	89	6.563837	0.362781	6.324906
-	90	6.712841	0.432752	6.297264
-	91	6.856460	0.500093	6.294672
-	92	6.994905	0.564688	6.315466
-	93	7.128468	0.626393	6.356715
-	94	7.257688	0.685063	6.414481
-	95	7.383354	0.740634	6.484166
-	96	7.506399	0.793067	6.560897
-	97	7.627888	0.842436	6.639828
-	98	7.748919	0.888860	6.716302
-	99	7.870591	0.932575	6.786351
-	100	7.993915	0.973870	6.846847
-	101	8.119787	1.012994	6.895742
-	102	8.248903	1.050197	6.932151
-	103	8.381796	1.085612	6.956254
-	104	8.518811	1.119343	6.968851
-	105	8.660141	1.151571	6.971218
-	106	8.805855	1.182709	6.964780
-	107	8.955871	1.213328	6.951063
-	108	9.110005	1.244016	6.931266
-	109	9.267990	1.275220	6.906012
-	110	9.429554	1.307102	6.874987
-	111	9.594544	1.339576	6.837138
-	112	9.763146	1.372252	6.791007
-	113	9.936071	1.404482	6.735077
-	114	10.114327	1.435445	6.668206
-	115	10.298771	1.464187	6.589879
-	116	10.489674	1.489789	6.500545
-	117	10.686852	1.511324	6.401278
-	118	10.889770	1.527849	6.293223
-	119	11.097724	1.538656	6.177202
-	120	11.309931	1.543741	6.053860
-	121	11.525631	1.543893	5.923779
-	122	11.744038	1.540305	5.787573
-	123	11.964279	1.534151	5.645936
-	124	12.185351	1.526419	5.499874
-	125	12.406093	1.517960	5.350811
-	126	12.625203	1.509561	5.200814
-	127	12.841294	1.502021	5.052492
-	128	13.052963	1.496125	4.908725
-	129	13.258896	1.492589	4.772236
-	130	13.457911	1.492073	4.645544
-	131	13.649028	1.495185	4.530807
-	132	13.831432	1.502636	4.429896
-	133	14.004549	1.515176	4.344163
-	134	14.167979	1.533551	4.274489
-	135	14.321579	1.558362	4.221493
-	136	14.465408	1.589888	4.185674
-	137	14.599594	1.627995	4.167724
-	138	14.724203	1.672348	4.168260
-	139	14.839421	1.722507	4.187117
-	140	14.945632	1.778027	4.223027
-	141	15.043238	1.838529	4.273905
-	142	15.132494	1.903767	4.337200
-	143	15.213671	1.973750	4.410487
-	144	15.287107	2.048597	4.491237
-	145	15.353092	2.128481	4.576934
-	146	15.411694	2.213638	4.665110
-	147	15.462782	2.304287	4.753496
-	148	15.506159	2.400675	4.840031
-	149	15.541665	2.502877	4.922693
-	150	15.569133	2.610826	4.999632
-	151	15.588394	2.724352	5.069419
-	152	15.599132	2.843288	5.131343
-	153	15.600934	2.967521	5.185304
-	154	15.593322	3.097034	5.231976
-	155	15.575765	3.231884	5.272377
-	156	15.547590	3.371966	5.307684
-	157	15.507812	3.517098	5.339191
-	158	15.455055	3.666959	5.368445
-	159	15.387650	3.821204	5.397297
-	160	15.303561	3.979510	5.428145
-	161	15.200571	4.141624	5.463847
-	162	15.076285	4.307449	5.507847
-	163	14.928230	4.477006	5.563979
-	164	14.753894	4.650315	5.635860
-	165	14.550797	4.827424	5.726885
-	166	14.316673	5.008369	5.839583
-	167	14.049604	5.193201	5.975378
-	168	13.747891	5.382050	6.134918
-	169	13.409916	5.575122	6.318369
-	170	13.034173	5.772399	6.525491
-	171	12.619162	5.973568	6.755583
-	172	12.163415	6.177927	7.007802
-	173	11.665443	6.384533	7.281246
-	174	11.123874	6.592098	7.575125
-	175	10.537344	6.798963	7.888791
-	176	9.904575	7.002770	8.221684
-	177	9.224401	7.200482	8.573408
-	178	8.495906	7.388155	8.943382
-	179	7.718465	7.561141	9.330599
-	180	6.891888	7.714388	9.733644
-	181	6.016450	7.842769	10.150938
-	182	5.092939	7.941604	10.580875
-	183	4.122835	8.006804	11.021903
-	184	3.108450	8.035191	11.472527
-	185	2.053255	8.024716	11.931296
-	186	0.961825	7.974687	12.396482
-	187	-0.160025	7.885836	12.865892
-	188	-1.305401	7.760346	13.336589
-	189	-2.466404	7.601798	13.804750
-	190	-3.634263	7.415076	14.265357
-	191	-4.799538	7.206003	14.712296
-	192	-5.952291	6.981143	15.138696
-	193	-7.082294	6.747762	15.537251
-	194	-8.179204	6.513959	15.900643
-	195	-9.232756	6.288331	16.222300
-	196	-10.232826	6.079411	16.496731
-	197	-11.169503	5.895262	16.719872
-	198	-12.032990	5.742867	16.889383
-	199	-12.813687	5.627211	17.005402
-	200	-13.502322	5.550488	17.070944
-	201	-14.090207	5.512040	17.091213
-	202	-14.569590	5.508532	17.072487
-	203	-14.934229	5.534523	17.021223
-	204	-15.179831	5.582750	16.943621
-	205	-15.304595	5.645008	16.845163
-	206	-15.309361	5.712805	16.730270
-	207	-15.197875	5.778182	16.602110
-	208	-14.976578	5.834628	16.462334
-	209	-14.654441	5.878095	16.311195
-	210	-14.242494	5.907344	16.147736
-	211	-13.753239	5.923645	15.970350
-	212	-13.199918	5.930425	15.777174
-	213	-12.595726	5.932598	15.566705
-	214	-11.953146	5.935974	15.338216
-	215	-11.283376	5.946285	15.092013
-	216	-10.596012	5.968400	14.829343
-	217	-9.899004	6.005606	14.552541
-	218	-9.198708	6.059787	14.264792
-	219	-8.499989	6.131475	13.969956
-	220	-7.806642	6.220213	13.672428
-	221	-7.121515	6.324693	13.376890
-	222	-6.446585	6.443019	13.087871
-	223	-5.783047	6.572468	12.809747
-	224	-5.131608	6.709845	12.546266
-	225	-4.492988	6.851864	12.300464
-	226	-3.867916	6.995283	12.074652
-	227	-3.257471	7.137342	11.870327
-	228	-2.662802	7.275728	11.688111
-	229	-2.085317	7.408491	11.527754
-	230	-1.526323	7.534232	11.388059
-	231	-0.987164	7.652339	11.267079
-	232	-0.469080	7.762950	11.162335
-	233	0.026668	7.867039	11.070829
-	234	0.498999	7.965697	10.989485
-	235	0.946953	8.060019	10.915117
-	236	1.369832	8.150627	10.844620
-	237	1.767270	8.237652	10.775092
-	238	2.139253	8.320765	10.703863
-	239	2.486059	8.399240	10.628683
-	240	2.808264	8.472102	10.547704
-	241	3.106697	8.538109	10.459409
-	242	3.382224	8.596054	10.362783
-	243	3.635396	8.644816	10.257528
-	244	3.866486	8.683462	10.144336
-	245	4.075604	8.711386	10.024612
-	246	4.262648	8.728506	9.900639
-	247	4.427326	8.735241	9.775284
-	248	4.569213	8.732469	9.651615
-	249	4.687571	8.721372	9.532766
-	250	4.781228	8.703377	9.421354
-	251	4.848727	8.679973	9.319376
-	252	4.888293	8.652589	9.228199
-	253	4.898159	8.622458	9.148233
-	254	4.876508	8.590722	9.079124
-	255	4.821813	8.558228	9.019279
-	256	4.732925	8.525568	8.966239
-	257	4.609439	8.492807	8.916612
-	258	4.451822	8.459203	8.866444
-	259	4.261468	8.422965	8.811533
-	260	4.040686	8.381185	8.748040
-	261	3.792482	8.330509	8.673563
-	262	3.520228	8.267925	8.587417
-	263	3.227510	8.191468	8.491714
-	264	2.918267	8.100243	8.390189
-	265	2.596968	7.994571	8.287632
-	266	2.268931	7.875995	8.188345
-	267	1.939901	7.747423	8.096535
-	268	1.615934	7.613065	8.016549
-	269	1.302898	7.478152	7.952399
-	270	1.006016	7.349052	7.907902
-	271	0.729712	7.232853	7.885702
-	272	0.477272	7.136882	7.887911
-	273	0.250750	7.067897	7.915239
-	274	0.050929	7.031727	7.967549
-	275	-0.122753	7.032864	8.043616
-	276	-0.271992	7.074277	8.142091
-	277	-0.399221	7.156867	8.260775
-	278	-0.507410	7.279529	8.397685
-	279	-0.599904	7.439199	8.550744
-	280	-0.680482	7.631155	8.718667
-	281	-0.753074	7.848809	8.900495
-	282	-0.821266	8.083702	9.095647
-	283	-0.887828	8.325524	9.303104
-	284	-0.954327	8.562839	9.521029
-	285	-1.021551	8.784120	9.746221
-	286	-1.089804	8.978634	9.974419
-	287	-1.159329	9.136797	10.199717
-	288	-1.230453	9.250568	10.416095
-	289	-1.303868	9.313548	10.617340
-	290	-1.381051	9.321252	10.798946
-	291	-1.464192	9.271103	10.957168
-	292	-1.556532	9.162461	11.090312
-	293	-1.662349	8.996437	11.198096
-	294	-1.786721	8.775883	11.282226
-	295	-1.935146	8.505315	11.345605
-	296	-2.112988	8.191258	11.391804
-	297	-2.325219	7.841996	11.424926
-	298	-2.575731	7.466943	11.448455
-	299	-2.866520	7.075635	11.464758
-	300	-3.197026	6.676944	11.474851
-	301	-3.563726	6.278564	11.477841
-	302	-3.959535	5.886997	11.470998
-	303	-4.373887	5.507693	11.449407
-	304	-4.793211	5.145484	11.407155
-	305	-5.201926	4.804797	11.336842
-	306	-5.584023	4.489785	11.231272
-	307	-5.924438	4.204069	11.083328
-	308	-6.210454	3.950079	10.888044
-	309	-6.432216	3.728622	10.642162
-	310	-6.583233	3.538614	10.346478
-	311	-6.660290	3.377155	10.005210
-	312	-6.663251	3.239759	9.626686
-	313	-6.594784	3.120813	9.222836
-	314	-6.459861	3.014400	8.808332
-	315	-6.265449	2.914904	8.400022
-	316	-6.019690	2.817729	8.014717
-	317	-5.731430	2.719652	7.667542
-	318	-5.409716	2.618901	7.370320
-	319	-5.063476	2.514824	7.130445
-	320	-4.701124	2.407695	6.951510
-	321	-4.330071	2.298644	6.832873
-	322	-3.956376	2.189495	6.771214
-	323	-3.584700	2.082454	6.760211
-	324	-3.218606	1.979726	6.792743
-	325	-2.860549	1.883297	6.860529
-	326	-2.512271	1.794703	6.956190
-	327	-2.174810	1.714914	7.073009
-	328	-1.848639	1.644371	7.205559
-	329	-1.533972	1.583025	7.350371
-	330	-1.230603	1.530611	7.505546
-	331	-0.938164	1.486686	7.670692
-	332	-0.656161	1.450766	7.847050
-	333	-0.384001	1.422390	8.036304
-	334	-0.121069	1.401279	8.240812
-	335	0.133342	1.387319	8.462213
-	336	0.379957	1.380327	8.701892
-	337	0.619623	1.379791	8.959359
-	338	0.853374	1.384937	9.232452
-	339	1.082526	1.394805	9.515960
-	340	1.308396	1.408344	9.803034
-	341	1.532391	1.424558	10.084999
-	342	1.755580	1.442626	10.352911
-	343	1.978970	1.461942	10.597341
-	344	2.203375	1.482009	10.809398
-	345	2.429474	1.502285	10.980284
-	346	2.657679	1.522130	11.102911
-	347	2.888104	1.540761	11.171953
-	348	3.120637	1.557250	11.184589
-	349	3.354833	1.570652	11.141028
-	350	3.590117	1.580077	11.043814
-	351	3.825644	1.584732	10.898014
-	352	4.060536	1.584038	10.711125
-	353	4.293744	1.577573	10.491932
-	354	4.524229	1.565238	10.250804
-	355	4.751117	1.547097	9.997466
-	356	4.973581	1.523420	9.741906
-	357	5.191096	1.494560	9.492480
-	358	5.403159	1.461108	9.256933
-	359	5.609612	1.423705	9.040678
-	360	5.810403	1.383263	8.848262
-	361	6.005705	1.340798	8.682220
-	362	6.195957	1.297336	8.543416
-	363	6.381672	1.253866	8.431425
-	364	6.563486	1.211116	8.344034
-	365	6.741961	1.169567	8.278304
-	366	6.917732	1.129411	8.229778
-	367	7.091387	1.090559	8.193197
-	368	7.263576	1.052643	8.162457
-	369	7.434823	1.015043	8.130493
-	370	7.605594	0.977099	8.090851
-	371	7.776511	0.938210	8.037695
-	372	7.948242	0.898169	7.968267
-	373	8.121548	0.856817	7.881282
-	374	8.297276	0.814189	7.776661
-	375	8.476154	0.769991	7.653671
-	376	8.658774	0.723905	7.512628
-	377	8.845543	0.675499	7.353898
-	378	9.036374	0.624487	7.179001
-	379	9.230494	0.570973	6.990512
-	380	9.426559	0.515462	6.791874
-	381	9.623164	0.458728	6.586807
-	382	9.819205	0.401701	6.378999
-	383	10.013796	0.345378	6.172156
-	384	10.206553	0.290646	5.969404
-	385	10.397379	0.238493	5.773612
-	386	10.586576	0.189727	5.586973
-	387	10.774836	0.145318	5.411736
-	388	10.963180	0.106107	5.249465
-	389	11.152649	0.072832	5.101368
-	390	11.343774	0.046151	4.968618
-	391	11.536804	0.026481	4.851739
-	392	11.731680	0.014043	4.751135
-	393	11.928329	0.008915	4.666490
-	394	12.126445	0.010982	4.596731
-	395	12.325528	0.020206	4.540881
-	396	12.525216	0.036310	4.496365
-	397	12.725010	0.059018	4.460950
-	398	12.924564	0.087545	4.431517
-	399	13.123647	0.120837	4.405334
-	400	13.322119	0.157421	4.379674
-	401	13.519910	0.196108	4.353070
-	402	13.716882	0.235647	4.323877
-	403	13.912882	0.275250	4.291808
-	404	14.107479	0.314161	4.256439
-	405	14.300223	0.351756	4.217977
-	406	14.490541	0.387567	4.176855
-	407	14.677778	0.421256	4.133518
-	408	14.861308	0.452671	4.088460
-	409	15.040553	0.481986	4.042502
-	410	15.215034	0.509504	3.996222
-	411	15.384448	0.535565	3.950095
-	412	15.548670	0.560475	3.904220
-	413	15.707767	0.584619	3.858906
-	414	15.861868	0.608231	3.813829
-	415	16.011080	0.631817	3.769109
-	416	16.155338	0.655859	3.724710
-	417	16.294559	0.681019	3.680880
-	418	16.428505	0.708137	3.638008
-	419	16.556847	0.738124	3.596907
-	420	16.679314	0.771809	3.557954
-	421	16.795620	0.810073	3.522104
-	422	16.905594	0.853515	3.489597
-	423	17.009111	0.902666	3.460629
-	424	17.106043	0.957856	3.435305
-	425	17.196209	1.019369	3.413545
-	426	17.279278	1.087413	3.395383
-	427	17.354876	1.162320	3.381227
-	428	17.422466	1.244415	3.371937
-	429	17.481453	1.334020	3.368855
-	430	17.531212	1.431378	3.373894
-	431	17.571066	1.536907	3.389902
-	432	17.600327	1.650940	3.419864
-	433	17.618113	1.773577	3.465765
-	434	17.623529	1.904608	3.527561
-	435	17.615473	2.043806	3.604327
-	436	17.592764	2.190671	3.693855
-	437	17.553930	2.344942	3.794708
-	438	17.497192	2.506277	3.906278
-	439	17.420763	2.674452	4.028678
-	440	17.322399	2.849487	4.162931
-	441	17.199806	3.031596	4.310250
-	442	17.050591	3.221339	4.471715
-	443	16.872240	3.419496	4.648194
-	444	16.662142	3.627063	4.840194
-	445	16.417467	3.845217	5.048165
-	446	16.135349	4.074796	5.272238
-	447	15.812817	4.316229	5.513292
-	448	15.446959	4.569259	5.771634
-	449	15.035032	4.833245	6.048321
-	450	14.574580	5.106965	6.343603
-	451	14.063377	5.388998	6.657981
-	452	13.499539	5.677549	6.992001
-	453	12.881360	5.970614	7.346146
-	454	12.207430	6.265642	7.721078
-	455	11.476565	6.559545	8.117974
-	456	10.687919	6.848169	8.537673
-	457	9.841125	7.126138	8.981202
-	458	8.936444	7.386844	9.449533
-	459	7.975117	7.622847	9.942724
-	460	6.959521	7.827197	10.460192
-	461	5.893373	7.993530	11.000149
-	462	4.781665	8.117138	11.559578
-	463	3.630907	8.194637	12.134517
-	464	2.448995	8.224546	12.718922
-	465	1.245161	8.207394	13.304755
-	466	0.029804	8.145687	13.881796
-	467	-1.186051	8.044484	14.439089
-	468	-2.390633	7.910243	14.965481
-	469	-3.572184	7.750537	15.451261
-	470	-4.719019	7.574192	15.887638
-	471	-5.819387	7.389879	16.268522
-	472	-6.862236	7.206634	16.589752
-	473	-7.836931	7.032902	16.849848
-	474	-8.733850	6.876087	17.049805
-	475	-9.544012	6.742164	17.192591
-	476	-10.259542	6.635347	17.282982
-	477	-10.873615	6.557353	17.327099
-	478	-11.381272	6.508134	17.331936
-	479	-11.778955	6.485238	17.304697
-	480	-12.065784	6.484656	17.252501
-	481	-12.243590	6.501086	17.182220
-	482	-12.317338	6.528412	17.099686
-	483	-12.295212	6.560236	17.010267
-	484	-12.187984	6.591172	16.917965
-	485	-12.008987	6.616676	16.826052
-	486	-11.773354	6.634810	16.736385
-	487	-11.497649	6.645267	16.650671
-	488	-11.198339	6.649102	16.569836
-	489	-10.891398	6.649097	16.494637
-	490	-10.590687	6.647962	16.425611
-	491	-10.307353	6.648855	16.362951
-	492	-10.048237	6.653965	16.306494
-	493	-9.814953	6.663917	16.255657
-	494	-9.603306	6.678482	16.208582
