# Supplementary material for: Design and preliminary verification of a novel powered ankle–foot prosthesis: From the perspective of lower-limb biomechanics compared with ESAR foot
Source: PLoS One. 2024 Jun 7;19(6):e0303397. doi: 10.1371/journal.pone.0303397 (PMC11161064; doi:10.1371/journal.pone.0303397)
Supplement: S2 File — (ZIP) [file pone.0303397.s004.zip › NW/2/right ankle moment.txt]

LINK_MODEL_BASED::ORIGINAL::Right Ankle Moment
File	Frame	X	Y	Z
Gait FB - IOR 3.c3d	1
-	2
-	3	-0.016266	-0.00233	-0.002609
-	4	-0.014781	-0.002129	-0.002114
-	5	-0.013192	-0.001874	-0.001522
-	6	-0.011562	-0.001575	-0.000867
-	7	-0.009936	-0.001234	-0.00017
-	8	-0.00834	-0.000859	0.000537
-	9	-0.006788	-0.000454	0.001234
-	10	-0.005298	-0.000026	0.001896
-	11	-0.003879	0.00042	0.002507
-	12	-0.002548	0.000879	0.003057
-	13	-0.001319	0.001342	0.003536
-	14	-0.000195	0.001795	0.003935
-	15	0.000816	0.002222	0.004253
-	16	0.001701	0.0026	0.004483
-	17	0.002441	0.002915	0.004623
-	18	0.003011	0.003151	0.004674
-	19	0.003386	0.003292	0.004633
-	20	0.003535	0.003328	0.004501
-	21	0.003427	0.003247	0.004278
-	22	-0.00138	-0.010151	0.005111
-	23	-0.003032	-0.015738	0.005744
-	24	-0.002968	-0.024244	0.008237
-	25	0.000075	-0.037561	0.013954
-	26	0.005834	-0.056679	0.022885
-	27	0.012172	-0.080959	0.033132
-	28	0.016192	-0.108514	0.041919
-	29	0.015898	-0.137167	0.046798
-	30	0.011769	-0.16522	0.046993
-	31	0.006397	-0.191785	0.043809
-	32	0.002442	-0.216831	0.039289
-	33	0.001222	-0.240263	0.034791
-	34	0.002343	-0.261634	0.030817
-	35	0.004571	-0.280192	0.027273
-	36	0.006641	-0.29545	0.024092
-	37	0.00799	-0.307099	0.021329
-	38	0.008907	-0.315212	0.018978
-	39	0.009901	-0.320383	0.016852
-	40	0.011246	-0.323498	0.014598
-	41	0.013012	-0.32518	0.011813
-	42	0.015066	-0.326123	0.008256
-	43	0.017139	-0.327369	0.00409
-	44	0.019369	-0.32986	-0.000283
-	45	0.021981	-0.333902	-0.004513
-	46	0.024829	-0.339596	-0.008397
-	47	0.027865	-0.346995	-0.011897
-	48	0.031478	-0.356097	-0.015087
-	49	0.036147	-0.366701	-0.018028
-	50	0.041833	-0.378714	-0.020735
-	51	0.048239	-0.391856	-0.023153
-	52	0.055296	-0.406059	-0.025244
-	53	0.06332	-0.421541	-0.027063
-	54	0.072862	-0.438304	-0.028741
-	55	0.084316	-0.455965	-0.030226
-	56	0.097583	-0.474043	-0.031433
-	57	0.112199	-0.492128	-0.032335
-	58	0.127839	-0.509962	-0.032977
-	59	0.144213	-0.527442	-0.033501
-	60	0.161091	-0.54436	-0.034027
-	61	0.178423	-0.560423	-0.034612
-	62	0.196214	-0.575664	-0.035196
-	63	0.214583	-0.590232	-0.035698
-	64	0.233513	-0.604275	-0.036069
-	65	0.252854	-0.617736	-0.036251
-	66	0.272552	-0.630329	-0.036209
-	67	0.29254	-0.641719	-0.036036
-	68	0.312692	-0.651566	-0.035901
-	69	0.332796	-0.659834	-0.035849
-	70	0.352568	-0.666597	-0.035771
-	71	0.371839	-0.671906	-0.035558
-	72	0.390693	-0.675827	-0.035253
-	73	0.409556	-0.678426	-0.03503
-	74	0.428828	-0.679763	-0.035143
-	75	0.44832	-0.679895	-0.035751
-	76	0.467381	-0.678584	-0.036839
-	77	0.485442	-0.675811	-0.038324
-	78	0.502242	-0.671915	-0.040094
-	79	0.517947	-0.667064	-0.041978
-	80	0.532661	-0.661391	-0.043845
-	81	0.546291	-0.655071	-0.045651
-	82	0.55859	-0.648157	-0.047425
-	83	0.569429	-0.640933	-0.049271
-	84	0.578805	-0.633519	-0.051052
-	85	0.586932	-0.625751	-0.05255
-	86	0.594113	-0.617595	-0.053667
-	87	0.600554	-0.609298	-0.0545
-	88	0.60654	-0.601222	-0.055269
-	89	0.612247	-0.593562	-0.056
-	90	0.617798	-0.586134	-0.05655
-	91	0.623369	-0.578558	-0.056794
-	92	0.629146	-0.570628	-0.056733
-	93	0.635219	-0.562196	-0.056412
-	94	0.641565	-0.553258	-0.055908
-	95	0.648055	-0.543922	-0.055341
-	96	0.654301	-0.53454	-0.054732
-	97	0.65982	-0.52562	-0.054053
-	98	0.664664	-0.517189	-0.053283
-	99	0.669147	-0.508897	-0.052338
-	100	0.673439	-0.500923	-0.051251
-	101	0.677664	-0.49366	-0.050178
-	102	0.681826	-0.487447	-0.049333
-	103	0.685934	-0.4823	-0.048716
-	104	0.689889	-0.477806	-0.048238
-	105	0.693321	-0.473694	-0.047817
-	106	0.695871	-0.469925	-0.047361
-	107	0.697264	-0.466242	-0.046751
-	108	0.697487	-0.462351	-0.045941
-	109	0.696916	-0.458456	-0.04507
-	110	0.696556	-0.455649	-0.044416
-	111	0.698054	-0.455095	-0.044344
-	112	0.702704	-0.457207	-0.045027
-	113	0.710553	-0.461519	-0.046176
-	114	0.720906	-0.467026	-0.047492
-	115	0.732774	-0.472629	-0.048967
-	116	0.745436	-0.477758	-0.050622
-	117	0.758547	-0.482577	-0.052563
-	118	0.77208	-0.487201	-0.054816
-	119	0.785934	-0.491536	-0.057126
-	120	0.799829	-0.495681	-0.059231
-	121	0.813816	-0.49975	-0.061092
-	122	0.828388	-0.503573	-0.062813
-	123	0.843996	-0.507074	-0.064451
-	124	0.860492	-0.510764	-0.065976
-	125	0.877458	-0.514704	-0.067359
-	126	0.894485	-0.518452	-0.068665
-	127	0.91119	-0.521664	-0.069994
-	128	0.927256	-0.524514	-0.071369
-	129	0.942686	-0.526941	-0.072619
-	130	0.958003	-0.528722	-0.073655
-	131	0.97344	-0.53009	-0.074517
-	132	0.989137	-0.531064	-0.075285
-	133	1.005299	-0.531449	-0.075771
-	134	1.022077	-0.531235	-0.075769
-	135	1.039485	-0.530427	-0.075271
-	136	1.057383	-0.529191	-0.074538
-	137	1.075537	-0.527565	-0.073712
-	138	1.093725	-0.525336	-0.072711
-	139	1.111871	-0.522345	-0.071542
-	140	1.129905	-0.518708	-0.07028
-	141	1.147777	-0.514694	-0.069009
-	142	1.165691	-0.510319	-0.067859
-	143	1.183659	-0.50562	-0.066909
-	144	1.201356	-0.50071	-0.066174
-	145	1.2186	-0.495762	-0.065687
-	146	1.235355	-0.490837	-0.065465
-	147	1.251573	-0.486216	-0.065563
-	148	1.267244	-0.481889	-0.065884
-	149	1.282008	-0.477471	-0.066354
-	150	1.295596	-0.47264	-0.066925
-	151	1.307989	-0.467273	-0.067569
-	152	1.319163	-0.461533	-0.068437
-	153	1.329109	-0.455569	-0.069774
-	154	1.338041	-0.44946	-0.071846
-	155	1.345928	-0.443221	-0.074772
-	156	1.352192	-0.436819	-0.078264
-	157	1.355958	-0.430284	-0.081827
-	158	1.356682	-0.423407	-0.08504
-	159	1.354068	-0.415987	-0.087882
-	160	1.347837	-0.407956	-0.090493
-	161	1.337823	-0.399257	-0.093031
-	162	1.324049	-0.389827	-0.095621
-	163	1.306565	-0.379385	-0.098262
-	164	1.285432	-0.367725	-0.100882
-	165	1.260857	-0.354703	-0.103433
-	166	1.232778	-0.340245	-0.105848
-	167	1.20119	-0.324299	-0.107976
-	168	1.165957	-0.30701	-0.109614
-	169	1.126906	-0.288659	-0.110645
-	170	1.084203	-0.269489	-0.110959
-	171	1.038061	-0.249669	-0.110364
-	172	0.988945	-0.229536	-0.108837
-	173	0.93792	-0.209417	-0.106547
-	174	0.886107	-0.189625	-0.103674
-	175	0.834186	-0.170389	-0.100381
-	176	0.782108	-0.151945	-0.096828
-	177	0.729566	-0.13404	-0.09286
-	178	0.676424	-0.116488	-0.088241
-	179	0.622946	-0.099525	-0.083122
-	180	0.569778	-0.083635	-0.077856
-	181	0.517631	-0.069163	-0.072673
-	182	0.466898	-0.056192	-0.067562
-	183	0.417745	-0.04474	-0.062455
-	184	0.370417	-0.034885	-0.05747
-	185	0.325378	-0.02662	-0.052666
-	186	0.283353	-0.019867	-0.048111
-	187	0.245124	-0.014239	-0.043793
-	188	0.211036	-0.009315	-0.039602
-	189	0.181054	-0.00517	-0.035609
-	190	0.155115	-0.001837	-0.031955
-	191	0.132693	0.000783	-0.028674
-	192	0.112929	0.002799	-0.025669
-	193	0.095165	0.00435	-0.02286
-	194	0.078951	0.005524	-0.020238
-	195	0.064037	0.006494	-0.017602
-	196	0.050492	0.007313	-0.015003
-	197	0.038426	0.00787	-0.012751
-	198	0.027761	0.008143	-0.010938
-	199	0.018563	0.00826	-0.009388
-	200	0.01108	0.008563	-0.007799
-	201	0.005596	0.009371	-0.005954
-	202	-0.014446	-0.004287	-0.000228
-	203	-0.014835	-0.004529	-0.000535
-	204	-0.015175	-0.004736	-0.000834
-	205	-0.015427	-0.004891	-0.001107
-	206	-0.015549	-0.00498	-0.001342
-	207	-0.015513	-0.004997	-0.00152
-	208	-0.015304	-0.004935	-0.001626
-	209	-0.014938	-0.004802	-0.001654
-	210	-0.014446	-0.004613	-0.001611
-	211	-0.01386	-0.004382	-0.001509
-	212	-0.01322	-0.004125	-0.001361
-	213	-0.012582	-0.00386	-0.001184
-	214	-0.011958	-0.003597	-0.001001
-	215	-0.011365	-0.003344	-0.000835
-	216	-0.010817	-0.003108	-0.000702
-	217	-0.010329	-0.002889	-0.0006
-	218	-0.009909	-0.002688	-0.000526
-	219	-0.009549	-0.002501	-0.000474
-	220	-0.00925	-0.00233	-0.000438
-	221	-0.008995	-0.002166	-0.000409
-	222	-0.008796	-0.002009	-0.000382
-	223	-0.008633	-0.001854	-0.000345
-	224	-0.008508	-0.0017	-0.000284
-	225	-0.008397	-0.001544	-0.000197
-	226	-0.008307	-0.00139	-0.000079
-	227	-0.008224	-0.00124	0.000068
-	228	-0.008153	-0.001101	0.00023
-	229	-0.008099	-0.000976	0.000409
-	230	-0.008076	-0.000867	0.000607
-	231	-0.008095	-0.000773	0.000827
-	232	-0.00816	-0.000694	0.001067
-	233	-0.008258	-0.000633	0.001301
-	234	-0.008407	-0.000588	0.001526
-	235	-0.008586	-0.000558	0.001727
-	236	-0.008813	-0.000545	0.001896
-	237	-0.009078	-0.000548	0.002028
-	238	-0.00937	-0.000563	0.002123
-	239	-0.009683	-0.000589	0.002184
-	240	-0.010009	-0.000625	0.002207
-	241	-0.010348	-0.000669	0.0022
-	242	-0.010697	-0.000715	0.002172
-	243	-0.011022	-0.000757	0.002134
-	244	-0.011347	-0.000799	0.00208
-	245	-0.011626	-0.00083	0.002029
-	246	-0.011862	-0.00085	0.001985
-	247	-0.012056	-0.000859	0.00195
-	248	-0.012209	-0.000859	0.001923
-	249	-0.012322	-0.000852	0.001907
-	250	-0.012396	-0.000837	0.0019
-	251	-0.012428	-0.000812	0.00191
-	252	-0.012421	-0.000779	0.001932
-	253	-0.012378	-0.000736	0.001973
-	254	-0.012318	-0.00069	0.002019
-	255	-0.01225	-0.000641	0.002071
-	256	-0.012194	-0.000594	0.002114
-	257	-0.012138	-0.000544	0.002144
-	258	-0.012095	-0.000493	0.002149
-	259	-0.01206	-0.000444	0.002117
-	260	-0.012032	-0.000403	0.002041
-	261	-0.011998	-0.00038	0.001918
-	262	-0.011957	-0.00038	0.001744
-	263	-0.01189	-0.000404	0.001527
-	264	-0.011782	-0.000449	0.001288
-	265	-0.011629	-0.000516	0.001032
-	266	-0.011404	-0.000594	0.000788
-	267	-0.011104	-0.000677	0.00057
-	268	-0.010707	-0.000754	0.000403
-	269	-0.010197	-0.000812	0.00031
-	270	-0.009588	-0.000851	0.000282
-	271	-0.008853	-0.000855	0.000333
-	272	-0.007981	-0.000813	0.000463
-	273	-0.006994	-0.000724	0.000661
-	274	-0.005909	-0.000582	0.000921
-	275	-0.004768	-0.000392	0.001222
-	276	-0.00361	-0.000155	0.001553
-	277	-0.002477	0.000121	0.001898
-	278	-0.00141	0.000428	0.002242
-	279	-0.000452	0.000754	0.002573
-	280	0.000371	0.001089	0.00288
-	281	0.001037	0.00142	0.003149
-	282	0.001548	0.001735	0.003365
-	283	0.0019	0.002012	0.003512
-	284	0.002108	0.00224	0.003595
-	285	0.002164	0.002405	0.003611
-	286	0.002063	0.002497	0.003568
-	287	0.001802	0.002507	0.003452
-	288	0.001384	0.00243	0.003266
-	289	0.000806	0.002262	0.003004
-	290	0.000073	0.002006	0.002672
-	291	-0.000806	0.001671	0.002282
-	292	-0.001826	0.001265	0.001836
-	293	-0.002968	0.0008	0.001346
-	294	-0.004191	0.000294	0.000833
-	295	-0.005449	-0.00023	0.000324
-	296	-0.006696	-0.000753	-0.000162
-	297	-0.00788	-0.001242	-0.000594
-	298	-0.008955	-0.001669	-0.000947
-	299	-0.009886	-0.002005	-0.001191
-	300	-0.010666	-0.00224	-0.00132
-	301	-0.01131	-0.002372	-0.001332
-	302	-0.011851	-0.002406	-0.001223
-	303	-0.01234	-0.00236	-0.001014
-	304	-0.012789	-0.002247	-0.00072
-	305	-0.013182	-0.002081	-0.000375
-	306	-0.013494	-0.001884	-0.000023
-	307	-0.013693	-0.001665	0.000305
-	308	-0.013769	-0.001441	0.000576
-	309	-0.013738	-0.001228	0.000768
-	310	-0.01362	-0.001036	0.000883
-	311	-0.013438	-0.000867	0.000929
-	312	-0.013215	-0.000723	0.000921
-	313	-0.012967	-0.000598	0.000882
-	314	-0.012692	-0.000492	0.000826
-	315	-0.012393	-0.000401	0.000767
-	316	-0.012084	-0.000332	0.000701
-	317	-0.011772	-0.000284	0.00063
-	318	-0.01145	-0.000257	0.000553
-	319	-0.011148	-0.000252	0.000464
-	320	-0.010855	-0.00026	0.000376
-	321	-0.010593	-0.000281	0.000287
-	322	-0.010355	-0.000306	0.000213
-	323	-0.010155	-0.000335	0.000148
-	324	-0.009978	-0.00036	0.000101
-	325	-0.009832	-0.000384	0.000063
-	326	-0.00971	-0.000406	0.000032
-	327	-0.009606	-0.000423	0.00001
-	328	-0.009521	-0.00044	-0.00001
-	329	-0.009451	-0.000454	-0.000026
-	330	-0.009394	-0.00047	-0.000043
-	331	-0.009359	-0.000489	-0.000063
-	332	-0.00933	-0.000511	-0.000081
-	333	-0.00934	-0.000544	-0.000112
-	334	-0.009357	-0.00058	-0.00014
-	335	-0.009378	-0.00062	-0.00017
-	336	-0.009394	-0.000662	-0.000205
-	337	-0.009397	-0.000706	-0.000244
-	338	-0.009395	-0.000754	-0.000291
-	339	-0.009386	-0.000803	-0.000342
-	340	-0.009382	-0.000856	-0.000399
-	341	-0.009376	-0.000908	-0.000451
-	342	-0.009383	-0.000962	-0.000505
-	343	-0.009387	-0.001009	-0.00055
-	344	-0.009398	-0.001052	-0.000596
-	345	-0.0094	-0.001084	-0.000628
-	346	-0.009401	-0.001107	-0.000656
-	347	-0.009406	-0.001119	-0.000678
-	348	-0.009399	-0.001118	-0.000687
-	349	-0.009404	-0.001108	-0.000691
-	350	-0.009401	-0.001087	-0.000686
-	351	-0.00939	-0.001054	-0.000669
-	352	-0.009386	-0.001013	-0.000646
-	353	-0.009376	-0.000964	-0.000614
-	354	-0.009355	-0.000908	-0.000572
-	355	-0.009336	-0.000848	-0.000526
-	356	-0.009312	-0.000788	-0.000478
-	357	-0.009288	-0.00073	-0.000429
-	358	-0.009277	-0.000677	-0.000383
-	359	-0.00926	-0.000626	-0.000332
-	360	-0.00926	-0.000583	-0.000283
-	361	-0.009264	-0.000544	-0.000232
-	362	-0.009273	-0.00051	-0.00018
-	363	-0.009289	-0.000481	-0.000134
-	364	-0.009301	-0.000459	-0.000097
-	365	-0.009323	-0.000443	-0.000074
-	366	-0.009347	-0.000433	-0.000063
-	367	-0.00936	-0.000427	-0.000062
-	368	-0.009383	-0.000425	-0.000074
-	369	-0.009398	-0.000426	-0.000097
-	370	-0.009413	-0.000426	-0.000127
-	371	-0.009415	-0.000425	-0.000162
-	372	-0.009424	-0.00042	-0.000201
-	373	-0.009411	-0.000409	-0.000232
-	374	-0.00941	-0.000396	-0.000268
-	375	-0.009383	-0.000374	-0.000293
-	376	-0.00936	-0.000347	-0.000313
-	377	-0.009332	-0.000312	-0.000315
-	378	-0.009327	-0.000268	-0.000289
-	379	-0.00934	-0.000217	-0.000238
-	380	-0.009355	-0.000165	-0.000175
-	381	-0.009379	-0.000116	-0.000119
-	382	-0.009404	-0.000069	-0.000069
-	383	-0.009422	-0.000024	-0.00002
-	384	-0.00943	0.000018	0.000029
-	385	-0.009444	0.000054	0.000064
-	386	-0.009444	0.000086	0.000095
-	387	-0.009445	0.000111	0.00011
-	388	-0.009447	0.000134	0.000124
-	389	-0.00944	0.000157	0.000147
-	390	-0.009449	0.000179	0.000167
-	391	-0.009445	0.000198	0.000185
-	392	-0.009431	0.000215	0.000199
-	393	-0.00942	0.000226	0.0002
-	394	-0.009399	0.000233	0.000198
-	395	-0.00938	0.000235	0.000187
-	396	-0.009358	0.000235	0.000173
-	397	-0.009347	0.000237	0.000158
-	398	-0.00934	0.000242	0.000148
-	399	-0.009347	0.00025	0.000137
-	400	-0.00935	0.00026	0.000131
-	401	-0.009363	0.000268	0.000118
-	402	-0.009357	0.000277	0.000115
-	403	-0.009359	0.000285	0.000109
-	404	-0.009352	0.000293	0.000102
-	405	-0.009337	0.000301	0.000101
-	406	-0.009335	0.000308	0.000101
-	407	-0.009332	0.000314	0.000109
-	408	-0.009343	0.00032	0.000124
-	409	-0.009349	0.000325	0.000149
-	410	-0.009364	0.00033	0.000171
-	411	-0.009373	0.000335	0.000194
-	412	-0.009381	0.00034	0.000218
-	413	-0.009395	0.000346	0.000239
-	414	-0.0094	0.000351	0.000265
-	415	-0.009426	0.000356	0.000283
-	416	-0.009435	0.000362	0.000313
-	417	-0.00946	0.000368	0.000339
-	418	-0.009474	0.000373	0.000369
-	419	-0.009499	0.000378	0.000394
-	420	-0.009508	0.000382	0.000417
-	421	-0.009516	0.000385	0.000431
-	422	-0.009509	0.000388	0.00044
-	423	-0.009505	0.000389	0.000435
-	424	-0.009496	0.000388	0.000419
-	425	-0.009473	0.000386	0.000397
-	426	-0.009461	0.000382	0.000363
-	427	-0.009434	0.000378	0.000333
-	428	-0.009415	0.000375	0.000309
-	429	-0.009409	0.000374	0.000297
-	430	-0.009408	0.000376	0.000301
-	431	-0.009418	0.000379	0.000319
-	432	-0.009434	0.000381	0.000349
-	433	-0.009441	0.000379	0.000392
-	434	-0.009435	0.000373	0.000439
-	435	-0.009424	0.000362	0.000487
-	436	-0.00942	0.00035	0.000533
-	437	-0.0094	0.000337	0.000586
-	438	-0.009396	0.000323	0.000638
-	439	-0.009384	0.000307	0.000705
-	440	-0.009403	0.000286	0.000775
-	441	-0.009429	0.000261	0.000869
-	442	-0.009487	0.000228	0.000978
-	443	-0.009564	0.00019	0.00111
-	444	-0.00967	0.000145	0.001248
-	445	-0.009772	0.000096	0.001375
-	446	-0.009873	0.000043	0.001473
-	447	-0.009959	-0.000012	0.00155
-	448	-0.010054	-0.000071	0.001595
-	449	-0.010145	-0.000135	0.001619
-	450	-0.010229	-0.000205	0.001621
-	451	-0.010324	-0.000283	0.001594
-	452	-0.010427	-0.000369	0.001544
-	453	-0.010533	-0.000463	0.001467
-	454	-0.010658	-0.000562	0.001362
-	455	-0.010751	-0.000661	0.001242
-	456	-0.01089	-0.000766	0.001086
-	457	-0.010989	-0.000866	0.000925
-	458	-0.011113	-0.000969	0.000768
-	459	-0.011276	-0.001078	0.000652
-	460	-0.011458	-0.00119	0.000588
-	461	-0.011691	-0.001314	0.000577
-	462	-0.011941	-0.001447	0.000603
-	463	-0.012208	-0.00159	0.000664
-	464	-0.012491	-0.001748	0.000742
-	465	-0.01279	-0.001922	0.000827
-	466	-0.013073	-0.002105	0.000914
-	467	-0.013378	-0.002308	0.000978
-	468	-0.013645	-0.002517	0.001014
-	469	-0.01392	-0.002737	0.001027
-	470	-0.014158	-0.002962	0.001003
-	471	-0.014384	-0.003186	0.000961
-	472	-0.014583	-0.003406	0.000895
-	473	-0.01477	-0.003622	0.000804
-	474	-0.014879	-0.003815	0.000688
-	475	-0.014938	-0.003986	0.000546
-	476	-0.0149	-0.004124	0.000374
-	477	-0.014734	-0.004207	0.000191
-	478	-0.014398	-0.004225	-0.000007
-	479	-0.013862	-0.00416	-0.0002
-	480	-0.013016	-0.00398	-0.000378
-	481	-0.011854	-0.003686	-0.000536
-	482	-0.01028	-0.003254	-0.000663
-	483	-0.008298	-0.002688	-0.000747
-	484	-0.005919	-0.001999	-0.000777
-	485	-0.003189	-0.001194	-0.000727
-	486	-0.000244	-0.000321	-0.00061
-	487	0.002816	0.000585	-0.000437
-	488	0.005732	0.001459	-0.00021
-	489	0.008288	0.002227	0.000032
-	490	0.010162	0.002814	0.000283
-	491	0.010983	0.003111	0.0005
-	492	0.01033	0.003007	0.000655
-	493
-	494
