# Supplementary material for: Design and preliminary verification of a novel powered ankle–foot prosthesis: From the perspective of lower-limb biomechanics compared with ESAR foot
Source: PLoS One. 2024 Jun 7;19(6):e0303397. doi: 10.1371/journal.pone.0303397 (PMC11161064; doi:10.1371/journal.pone.0303397)
Supplement: S2 File — (ZIP) [file pone.0303397.s004.zip › NW/2/right foot pitch angle.txt]

LINK_MODEL_BASED::ORIGINAL::Right Foot Pitch Angles
File	Frame	X	Y	Z
Gait FB - IOR 3.c3d	1	3.293802	0.327073	-8.107639
-	2	3.850997	0.260109	-7.922451
-	3	4.457208	0.210167	-7.731840
-	4	5.108077	0.183070	-7.539421
-	5	5.797917	0.184852	-7.349473
-	6	6.520011	0.221226	-7.166747
-	7	7.266757	0.297081	-6.996238
-	8	8.029695	0.416045	-6.842834
-	9	8.799577	0.580038	-6.710999
-	10	9.566493	0.788905	-6.604446
-	11	10.319962	1.040158	-6.525837
-	12	11.048982	1.328789	-6.476574
-	13	11.742059	1.647169	-6.456677
-	14	12.387318	1.985051	-6.464792
-	15	12.972642	2.330312	-6.498307
-	16	13.485897	2.670366	-6.553537
-	17	13.915213	2.993305	-6.626060
-	18	14.249446	3.288630	-6.711115
-	19	14.478805	3.547869	-6.804008
-	20	14.595518	3.765091	-6.900485
-	21	14.594516	3.937394	-6.996960
-	22	14.473955	4.065017	-7.090623
-	23	14.235663	4.150988	-7.179371
-	24	13.885258	4.200259	-7.261528
-	25	13.432011	4.218647	-7.335439
-	26	12.888366	4.211614	-7.399064
-	27	12.269130	4.183197	-7.449746
-	28	11.590621	4.135645	-7.484355
-	29	10.869747	4.069675	-7.499672
-	30	10.123235	3.985244	-7.492951
-	31	9.366974	3.882239	-7.462369
-	32	8.615571	3.761132	-7.407433
-	33	7.882052	3.623213	-7.329093
-	34	7.177648	3.470527	-7.229789
-	35	6.511678	3.305946	-7.113263
-	36	5.891361	3.133034	-6.984109
-	37	5.321663	2.955816	-6.847282
-	38	4.805213	2.778313	-6.707455
-	39	4.342384	2.604098	-6.568641
-	40	3.931594	2.435946	-6.433898
-	41	3.569710	2.275634	-6.305381
-	42	3.252649	2.123944	-6.184466
-	43	2.975862	1.980761	-6.072024
-	44	2.734789	1.845443	-5.968604
-	45	2.525107	1.717126	-5.874576
-	46	2.342942	1.595006	-5.790220
-	47	2.184844	1.478385	-5.715751
-	48	2.047702	1.366555	-5.651305
-	49	1.928607	1.258805	-5.596894
-	50	1.824867	1.154545	-5.552384
-	51	1.734005	1.053530	-5.517572
-	52	1.653745	0.955743	-5.492198
-	53	1.581997	0.861289	-5.475930
-	54	1.516890	0.770287	-5.468351
-	55	1.456762	0.682885	-5.468979
-	56	1.400197	0.599248	-5.477216
-	57	1.346022	0.519584	-5.492404
-	58	1.293363	0.444141	-5.513801
-	59	1.241622	0.373110	-5.540616
-	60	1.190474	0.306594	-5.572018
-	61	1.139782	0.244471	-5.607180
-	62	1.089531	0.186404	-5.645292
-	63	1.039744	0.131953	-5.685600
-	64	0.990437	0.080667	-5.727368
-	65	0.941664	0.032269	-5.769947
-	66	0.893562	-0.013209	-5.812796
-	67	0.846423	-0.055270	-5.855478
-	68	0.800631	-0.093058	-5.897637
-	69	0.756544	-0.125664	-5.938991
-	70	0.714403	-0.152355	-5.979261
-	71	0.674352	-0.172496	-6.018222
-	72	0.636444	-0.185576	-6.055680
-	73	0.600601	-0.191346	-6.091443
-	74	0.566592	-0.189763	-6.125332
-	75	0.534072	-0.181017	-6.157163
-	76	0.502654	-0.165412	-6.186785
-	77	0.471951	-0.143381	-6.214105
-	78	0.441559	-0.115524	-6.239075
-	79	0.411010	-0.082661	-6.261630
-	80	0.379741	-0.045874	-6.281686
-	81	0.347190	-0.006422	-6.299210
-	82	0.312884	0.034430	-6.314212
-	83	0.276558	0.075590	-6.326829
-	84	0.238167	0.116142	-6.337306
-	85	0.197931	0.155397	-6.345983
-	86	0.156279	0.192836	-6.353293
-	87	0.113805	0.228058	-6.359739
-	88	0.071230	0.260771	-6.365880
-	89	0.029289	0.290766	-6.372281
-	90	-0.011488	0.317947	-6.379393
-	91	-0.051012	0.342371	-6.387406
-	92	-0.089558	0.364218	-6.396334
-	93	-0.127479	0.383683	-6.406122
-	94	-0.165056	0.400921	-6.416741
-	95	-0.202430	0.416085	-6.428200
-	96	-0.239594	0.429263	-6.440491
-	97	-0.276395	0.440549	-6.453592
-	98	-0.312556	0.450027	-6.467446
-	99	-0.347684	0.457757	-6.481977
-	100	-0.381324	0.463757	-6.497081
-	101	-0.413009	0.467921	-6.512605
-	102	-0.442304	0.470053	-6.528382
-	103	-0.468856	0.469796	-6.544192
-	104	-0.492398	0.466785	-6.559825
-	105	-0.512712	0.460765	-6.575091
-	106	-0.529590	0.451771	-6.589921
-	107	-0.542874	0.440080	-6.604279
-	108	-0.552513	0.426109	-6.618206
-	109	-0.558582	0.410327	-6.631745
-	110	-0.561316	0.393156	-6.644967
-	111	-0.561093	0.375015	-6.657927
-	112	-0.558465	0.356205	-6.670686
-	113	-0.554118	0.336908	-6.683266
-	114	-0.548870	0.317157	-6.695652
-	115	-0.543618	0.296758	-6.707791
-	116	-0.539316	0.275341	-6.719566
-	117	-0.536942	0.252353	-6.730760
-	118	-0.537419	0.227154	-6.741103
-	119	-0.541481	0.199332	-6.750346
-	120	-0.549513	0.169126	-6.758377
-	121	-0.561548	0.137440	-6.765294
-	122	-0.577459	0.105507	-6.771289
-	123	-0.597113	0.074520	-6.776583
-	124	-0.620473	0.045453	-6.781354
-	125	-0.647595	0.019074	-6.785784
-	126	-0.678650	-0.004075	-6.790024
-	127	-0.713848	-0.023603	-6.794215
-	128	-0.753459	-0.039269	-6.798505
-	129	-0.797749	-0.050900	-6.803022
-	130	-0.846996	-0.058408	-6.807909
-	131	-0.901429	-0.061745	-6.813313
-	132	-0.961249	-0.060803	-6.819423
-	133	-1.026570	-0.055400	-6.826462
-	134	-1.097408	-0.045333	-6.834721
-	135	-1.173626	-0.030597	-6.844555
-	136	-1.255033	-0.011545	-6.856236
-	137	-1.341601	0.011009	-6.869750
-	138	-1.433569	0.036119	-6.884840
-	139	-1.531260	0.062981	-6.901067
-	140	-1.634988	0.091071	-6.917987
-	141	-1.745184	0.120152	-6.935166
-	142	-1.862511	0.150241	-6.952256
-	143	-1.987634	0.181509	-6.968967
-	144	-2.121167	0.214206	-6.985086
-	145	-2.263755	0.248663	-7.000378
-	146	-2.416273	0.285343	-7.014637
-	147	-2.579831	0.324761	-7.027618
-	148	-2.755702	0.367487	-7.039106
-	149	-2.945260	0.413964	-7.048911
-	150	-3.149928	0.464524	-7.056847
-	151	-3.371118	0.519301	-7.062768
-	152	-3.610206	0.578284	-7.066535
-	153	-3.868526	0.641347	-7.068065
-	154	-4.147360	0.708213	-7.067235
-	155	-4.447981	0.778559	-7.063921
-	156	-4.771778	0.851953	-7.057843
-	157	-5.120341	0.927975	-7.048611
-	158	-5.495475	1.006186	-7.035676
-	159	-5.899115	1.086135	-7.018448
-	160	-6.333295	1.167343	-6.996324
-	161	-6.800071	1.249334	-6.968751
-	162	-7.301448	1.331670	-6.935285
-	163	-7.839380	1.413976	-6.895592
-	164	-8.415785	1.496063	-6.849444
-	165	-9.032544	1.577960	-6.796678
-	166	-9.691447	1.660030	-6.737286
-	167	-10.394115	1.743042	-6.671419
-	168	-11.142021	1.828181	-6.599376
-	169	-11.936525	1.916976	-6.521598
-	170	-12.778934	2.011036	-6.438558
-	171	-13.670532	2.111975	-6.350813
-	172	-14.612563	2.221258	-6.258894
-	173	-15.606170	2.340301	-6.163380
-	174	-16.652376	2.470277	-6.064817
-	175	-17.752096	2.612090	-5.963798
-	176	-18.906183	2.766033	-5.860866
-	177	-20.115395	2.931749	-5.756646
-	178	-21.380392	3.108052	-5.651831
-	179	-22.701731	3.293115	-5.547279
-	180	-24.079775	3.484701	-5.443998
-	181	-25.514591	3.680330	-5.343100
-	182	-27.005829	3.877648	-5.245753
-	183	-28.552563	4.074484	-5.152980
-	184	-30.153107	4.269094	-5.065523
-	185	-31.804726	4.460279	-4.983750
-	186	-33.503551	4.647611	-4.907704
-	187	-35.244408	4.831403	-4.837130
-	188	-37.020874	5.012708	-4.771602
-	189	-38.825180	5.193178	-4.710671
-	190	-40.648399	5.374912	-4.654050
-	191	-42.480572	5.560030	-4.601716
-	192	-44.310802	5.750467	-4.553992
-	193	-46.127270	5.947958	-4.511591
-	194	-47.917271	6.154255	-4.475655
-	195	-49.667389	6.370991	-4.447736
-	196	-51.363682	6.599323	-4.429700
-	197	-52.991928	6.839845	-4.423654
-	198	-54.537750	7.092229	-4.431747
-	199	-55.987019	7.354752	-4.455949
-	200	-57.326256	7.623874	-4.497795
-	201	-58.543102	7.894341	-4.558208
-	202	-59.626808	8.159328	-4.637345
-	203	-60.568760	8.410985	-4.734536
-	204	-61.362938	8.640696	-4.848290
-	205	-62.006233	8.839952	-4.976429
-	206	-62.498539	9.000901	-5.116303
-	207	-62.842674	9.117165	-5.265115
-	208	-63.044014	9.184574	-5.420273
-	209	-63.109951	9.202118	-5.579722
-	210	-63.049286	9.172091	-5.742067
-	211	-62.871632	9.099702	-5.906568
-	212	-62.586842	8.992525	-6.073040
-	213	-62.204357	8.859659	-6.241686
-	214	-61.732796	8.710952	-6.412903
-	215	-61.179718	8.555823	-6.587011
-	216	-60.551704	8.402346	-6.764012
-	217	-59.854546	8.256495	-6.943391
-	218	-59.093235	8.122287	-7.124094
-	219	-58.272018	8.001858	-7.304526
-	220	-57.394646	7.895920	-7.482649
-	221	-56.464397	7.803960	-7.656132
-	222	-55.484077	7.724509	-7.822609
-	223	-54.456150	7.654994	-7.979776
-	224	-53.383026	7.592165	-8.125529
-	225	-52.267269	7.532707	-8.258054
-	226	-51.111580	7.473353	-8.375862
-	227	-49.918907	7.411471	-8.477908
-	228	-48.692287	7.344964	-8.563685
-	229	-47.434925	7.272273	-8.633269
-	230	-46.149872	7.192466	-8.687446
-	231	-44.839973	7.105476	-8.727653
-	232	-43.507740	7.012029	-8.755820
-	233	-42.155361	6.913722	-8.774252
-	234	-40.784821	6.812259	-8.785406
-	235	-39.397961	6.709358	-8.791801
-	236	-37.996452	6.606283	-8.795864
-	237	-36.581726	6.503738	-8.799896
-	238	-35.154903	6.401888	-8.805946
-	239	-33.716766	6.300422	-8.815760
-	240	-32.267796	6.198670	-8.830770
-	241	-30.808210	6.095636	-8.852077
-	242	-29.338148	5.990327	-8.880357
-	243	-27.857971	5.881872	-8.915751
-	244	-26.368231	5.769586	-8.957716
-	245	-24.869703	5.653049	-9.005134
-	246	-23.363358	5.532277	-9.056286
-	247	-21.850426	5.407703	-9.108900
-	248	-20.332516	5.280170	-9.160318
-	249	-18.811769	5.150879	-9.207795
-	250	-17.290983	5.021404	-9.248853
-	251	-15.773567	4.893458	-9.281345
-	252	-14.263541	4.768764	-9.303557
-	253	-12.765373	4.648871	-9.314187
-	254	-11.283869	4.535270	-9.312430
-	255	-9.823993	4.429225	-9.297973
-	256	-8.390605	4.331753	-9.270950
-	257	-6.988240	4.243320	-9.231850
-	258	-5.620962	4.163502	-9.181380
-	259	-4.292261	4.090749	-9.120267
-	260	-3.004974	4.022257	-9.049140
-	261	-1.761006	3.954548	-8.968426
-	262	-0.561164	3.884289	-8.878403
-	263	0.594916	3.808918	-8.779114
-	264	1.708712	3.726861	-8.670507
-	265	2.782687	3.637777	-8.552599
-	266	3.820108	3.542734	-8.425591
-	267	4.824796	3.444336	-8.290137
-	268	5.800792	3.346627	-8.147276
-	269	6.751980	3.254864	-7.998672
-	270	7.681839	3.175530	-7.846653
-	271	8.593108	3.115910	-7.694172
-	272	9.487510	3.083484	-7.544736
-	273	10.365434	3.085124	-7.402234
-	274	11.225874	3.126609	-7.270700
-	275	12.066393	3.212249	-7.153959
-	276	12.883345	3.344548	-7.055310
-	277	13.672042	3.523632	-6.977355
-	278	14.426948	3.747219	-6.921636
-	279	15.141797	4.010748	-6.888570
-	280	15.809639	4.307834	-6.877246
-	281	16.422958	4.630316	-6.885556
-	282	16.974087	4.968334	-6.910395
-	283	17.455847	5.310436	-6.948171
-	284	17.862030	5.644278	-6.995255
-	285	18.187462	5.957867	-7.048256
-	286	18.427952	6.240488	-7.104340
-	287	18.580223	6.483193	-7.161328
-	288	18.642191	6.679050	-7.217816
-	289	18.613073	6.823220	-7.273137
-	290	18.493500	6.913084	-7.327304
-	291	18.285454	6.948215	-7.380763
-	292	17.992062	6.930332	-7.434080
-	293	17.617275	6.863086	-7.487563
-	294	17.165884	6.751877	-7.540924
-	295	16.643595	6.603644	-7.593192
-	296	16.057140	6.426985	-7.642691
-	297	15.414050	6.231762	-7.687179
-	298	14.722359	6.028283	-7.723981
-	299	13.990430	5.826050	-7.750372
-	300	13.226719	5.632803	-7.763803
-	301	12.439807	5.453915	-7.762148
-	302	11.638548	5.292163	-7.744040
-	303	10.832259	5.147950	-7.709087
-	304	10.030809	5.019938	-7.657903
-	305	9.244338	4.905752	-7.592137
-	306	8.482664	4.802746	-7.514042
-	307	7.754647	4.708376	-7.426283
-	308	7.067513	4.620192	-7.331430
-	309	6.426507	4.535757	-7.231713
-	310	5.834825	4.452734	-7.128837
-	311	5.293934	4.368973	-7.023991
-	312	4.803883	4.282570	-6.917866
-	313	4.363652	4.191943	-6.810802
-	314	3.971392	4.096111	-6.703054
-	315	3.624631	3.994773	-6.594813
-	316	3.320380	3.888385	-6.486396
-	317	3.055276	3.778115	-6.378188
-	318	2.825657	3.665669	-6.270660
-	319	2.627690	3.552940	-6.164277
-	320	2.457467	3.441795	-6.059596
-	321	2.311215	3.333986	-5.957095
-	322	2.185379	3.231122	-5.857377
-	323	2.076749	3.134614	-5.761165
-	324	1.982477	3.045640	-5.669168
-	325	1.900112	2.965089	-5.582183
-	326	1.827531	2.893507	-5.500944
-	327	1.762933	2.831029	-5.426113
-	328	1.704781	2.777416	-5.358181
-	329	1.651808	2.732105	-5.297513
-	330	1.602987	2.694390	-5.244212
-	331	1.557491	2.663460	-5.198267
-	332	1.514642	2.638480	-5.159419
-	333	1.473904	2.618690	-5.127375
-	334	1.434891	2.603513	-5.101754
-	335	1.397342	2.592577	-5.082217
-	336	1.360996	2.585447	-5.068359
-	337	1.325556	2.581441	-5.059690
-	338	1.290654	2.579648	-5.055641
-	339	1.255905	2.579035	-5.055663
-	340	1.220898	2.578499	-5.059113
-	341	1.185253	2.576977	-5.065375
-	342	1.148649	2.573545	-5.073943
-	343	1.110881	2.567475	-5.084383
-	344	1.071815	2.558172	-5.096273
-	345	1.031372	2.545139	-5.109249
-	346	0.989523	2.527923	-5.122992
-	347	0.946254	2.506146	-5.137280
-	348	0.901613	2.479463	-5.151914
-	349	0.855698	2.447648	-5.166727
-	350	0.808679	2.410612	-5.181664
-	351	0.760768	2.368402	-5.196699
-	352	0.712214	2.321147	-5.211781
-	353	0.663278	2.269062	-5.226855
-	354	0.614243	2.212420	-5.241779
-	355	0.565347	2.151544	-5.256453
-	356	0.516831	2.086744	-5.270679
-	357	0.468884	2.018335	-5.284227
-	358	0.421672	1.946688	-5.297009
-	359	0.375325	1.872212	-5.308917
-	360	0.330000	1.795437	-5.319905
-	361	0.285863	1.717016	-5.330018
-	362	0.243120	1.637659	-5.339249
-	363	0.201927	1.558082	-5.347620
-	364	0.162395	1.478923	-5.355164
-	365	0.124589	1.400656	-5.361870
-	366	0.088547	1.323644	-5.367957
-	367	0.054298	1.248085	-5.373670
-	368	0.021877	1.174033	-5.379294
-	369	-0.008724	1.101487	-5.385256
-	370	-0.037514	1.030364	-5.391943
-	371	-0.064517	0.960563	-5.399832
-	372	-0.089759	0.891889	-5.409380
-	373	-0.113329	0.824004	-5.420980
-	374	-0.135309	0.756568	-5.435118
-	375	-0.155838	0.689145	-5.452213
-	376	-0.175070	0.621199	-5.472516
-	377	-0.193317	0.552189	-5.496199
-	378	-0.211175	0.481725	-5.522954
-	379	-0.229755	0.409876	-5.551987
-	380	-0.250413	0.337160	-5.582026
-	381	-0.274402	0.264329	-5.611723
-	382	-0.302551	0.192146	-5.640009
-	383	-0.335302	0.121275	-5.666153
-	384	-0.372690	0.052217	-5.689699
-	385	-0.414404	-0.014559	-5.710631
-	386	-0.459756	-0.078732	-5.729099
-	387	-0.507737	-0.140013	-5.745687
-	388	-0.557009	-0.198187	-5.761135
-	389	-0.606306	-0.253053	-5.776147
-	390	-0.654723	-0.304342	-5.791144
-	391	-0.701811	-0.351776	-5.806328
-	392	-0.747362	-0.395180	-5.821680
-	393	-0.791359	-0.434380	-5.837210
-	394	-0.833939	-0.469221	-5.852943
-	395	-0.875402	-0.499507	-5.868906
-	396	-0.916103	-0.524951	-5.885228
-	397	-0.956449	-0.545365	-5.901995
-	398	-0.996831	-0.560879	-5.919360
-	399	-1.037620	-0.572018	-5.937487
-	400	-1.079142	-0.579678	-5.956415
-	401	-1.121714	-0.584790	-5.976168
-	402	-1.165662	-0.588209	-5.996661
-	403	-1.211326	-0.590647	-6.017717
-	404	-1.259051	-0.592647	-6.039225
-	405	-1.309182	-0.594711	-6.060881
-	406	-1.362015	-0.597189	-6.082423
-	407	-1.417824	-0.600268	-6.103604
-	408	-1.476796	-0.603964	-6.124266
-	409	-1.539024	-0.608107	-6.144357
-	410	-1.604516	-0.612382	-6.163925
-	411	-1.673231	-0.616468	-6.183025
-	412	-1.745090	-0.620066	-6.201789
-	413	-1.819979	-0.622975	-6.220332
-	414	-1.897818	-0.625050	-6.238821
-	415	-1.978619	-0.626107	-6.257514
-	416	-2.062499	-0.625960	-6.276627
-	417	-2.149676	-0.624393	-6.296361
-	418	-2.240468	-0.621104	-6.316967
-	419	-2.335297	-0.615826	-6.338588
-	420	-2.434659	-0.608235	-6.361440
-	421	-2.539124	-0.598092	-6.385616
-	422	-2.649299	-0.585188	-6.411160
-	423	-2.765911	-0.569335	-6.438031
-	424	-2.889878	-0.550430	-6.466007
-	425	-3.022286	-0.528322	-6.494875
-	426	-3.164407	-0.502874	-6.524372
-	427	-3.317646	-0.473893	-6.554208
-	428	-3.483468	-0.441247	-6.584069
-	429	-3.663352	-0.404931	-6.613642
-	430	-3.858737	-0.365188	-6.642570
-	431	-4.071052	-0.322439	-6.670550
-	432	-4.301777	-0.277258	-6.697169
-	433	-4.552444	-0.230151	-6.721939
-	434	-4.824652	-0.181304	-6.744273
-	435	-5.120111	-0.130584	-6.763308
-	436	-5.440685	-0.077650	-6.778031
-	437	-5.788394	-0.022104	-6.787400
-	438	-6.165363	0.036264	-6.790231
-	439	-6.573752	0.097620	-6.785406
-	440	-7.015802	0.162216	-6.771959
-	441	-7.493755	0.230497	-6.749175
-	442	-8.009753	0.303325	-6.716798
-	443	-8.565863	0.381928	-6.675043
-	444	-9.164061	0.467920	-6.624691
-	445	-9.806324	0.563221	-6.567031
-	446	-10.494709	0.669696	-6.503531
-	447	-11.231391	0.788814	-6.435537
-	448	-12.018686	0.921793	-6.364297
-	449	-12.858930	1.069509	-6.290836
-	450	-13.754354	1.232752	-6.216077
-	451	-14.707044	1.412309	-6.140789
-	452	-15.718849	1.608837	-6.065423
-	453	-16.791454	1.823055	-5.990230
-	454	-17.926291	2.055330	-5.914958
-	455	-19.124567	2.305546	-5.838969
-	456	-20.387407	2.572744	-5.761229
-	457	-21.715765	2.854696	-5.680299
-	458	-23.110344	3.147821	-5.594428
-	459	-24.571329	3.447545	-5.501775
-	460	-26.097944	3.749305	-5.400833
-	461	-27.688231	4.048608	-5.290451
-	462	-29.338846	4.341922	-5.170146
-	463	-31.044874	4.626190	-5.039869
-	464	-32.799858	4.899393	-4.900178
-	465	-34.595722	5.160454	-4.752158
-	466	-36.422867	5.409088	-4.597378
-	467	-38.270233	5.646270	-4.438040
-	468	-40.125450	5.873181	-4.276694
-	469	-41.975220	6.091210	-4.116228
-	470	-43.805340	6.302321	-3.959895
-	471	-45.600704	6.507901	-3.810990
-	472	-47.345818	6.709772	-3.673063
-	473	-49.024872	6.909469	-3.549637
-	474	-50.622341	7.108237	-3.444103
-	475	-52.123127	7.306683	-3.359557
-	476	-53.513142	7.504705	-3.298633
-	477	-54.779797	7.700740	-3.263232
-	478	-55.912682	7.892657	-3.254581
-	479	-56.903725	8.076788	-3.272921
-	480	-57.748302	8.249026	-3.317564
-	481	-58.445309	8.404896	-3.386824
-	482	-58.997849	8.539950	-3.478043
-	483	-59.413052	8.650268	-3.587740
-	484	-59.701477	8.733331	-3.711920
-	485	-59.876991	8.788005	-3.846319
-	486	-59.955605	8.815932	-3.986848
-	487	-59.955120	8.820807	-4.129597
-	488	-59.893902	8.807571	-4.270861
-	489	-59.789967	8.782855	-4.407384
-	490	-59.659996	8.752790	-4.536326
-	491	-59.518353	8.723468	-4.655708
-	492	-59.375710	8.699159	-4.764568
-	493	-59.238041	8.681609	-4.863307
-	494	-59.105301	8.670552	-4.954246
