# Supplementary material for: Design and preliminary verification of a novel powered ankle–foot prosthesis: From the perspective of lower-limb biomechanics compared with ESAR foot
Source: PLoS One. 2024 Jun 7;19(6):e0303397. doi: 10.1371/journal.pone.0303397 (PMC11161064; doi:10.1371/journal.pone.0303397)
Supplement: S2 File — (ZIP) [file pone.0303397.s004.zip › NW/2/right ground reaction force.TXT]

XY
	Fx		Fy		Fz
						0.000	-0.23	0.000	0.05	0.000	0.36
						0.001	0.00	0.001	0.14	0.001	0.36
						0.001	-0.09	0.001	-0.09	0.001	-0.72
						0.002	0.00	0.002	0.32	0.002	0.36
						0.002	-0.05	0.002	-0.14	0.002	0.18
						0.003	-0.18	0.003	-0.23	0.003	0.90
						0.003	-0.18	0.003	-0.51	0.003	-0.72
						0.004	-0.37	0.004	-0.41	0.004	0.18
						0.004	-0.18	0.004	-0.32	0.004	-1.08
						0.005	-0.23	0.005	-0.18	0.005	0.36
						0.005	0.00	0.005	-0.37	0.005	0.72
						0.005	-0.14	0.005	-0.18	0.005	0.18
						0.006	-0.14	0.006	-0.23	0.006	0.18
						0.007	-0.18	0.007	0.00	0.007	-0.90
						0.007	-0.05	0.007	-0.18	0.007	0.54
						0.007	-0.09	0.007	-0.32	0.007	-0.36
						0.008	-0.18	0.008	-0.18	0.008	0.00
						0.009	-0.09	0.009	-0.09	0.009	0.90
						0.009	-0.09	0.009	-0.18	0.009	0.00
						0.009	-0.37	0.009	-0.37	0.009	-0.72
						0.010	0.09	0.010	-0.14	0.010	-1.26
						0.011	0.14	0.011	-0.28	0.011	0.18
						0.011	-0.09	0.011	-0.09	0.011	0.90
						0.012	-0.32	0.012	-0.28	0.012	-0.54
						0.012	0.00	0.012	0.18	0.012	0.36
						0.013	-0.37	0.013	-0.55	0.013	-1.26
						0.013	-0.14	0.013	-0.18	0.013	0.36
						0.014	-0.09	0.014	0.00	0.014	-0.72
						0.014	-0.18	0.014	-0.09	0.014	-0.18
						0.015	-0.23	0.015	0.00	0.015	0.54
						0.015	-0.14	0.015	-0.23	0.015	0.00
						0.016	-0.23	0.016	-0.09	0.016	0.72
						0.016	0.00	0.016	-0.41	0.016	-0.18
						0.017	0.05	0.017	-0.18	0.017	0.54
						0.017	-0.05	0.017	-0.14	0.017	-0.36
						0.018	-0.09	0.018	-0.23	0.018	-0.18
						0.018	-0.18	0.018	-0.23	0.018	-0.54
						0.018	0.05	0.018	0.09	0.018	-0.54
						0.019	-0.09	0.019	-0.23	0.019	-0.36
						0.020	-0.14	0.020	-0.18	0.020	0.36
						0.020	-0.32	0.020	-0.09	0.020	-0.72
						0.021	-0.18	0.021	0.09	0.021	0.18
						0.021	-0.05	0.021	-0.46	0.021	-0.36
						0.022	-0.09	0.022	-0.09	0.022	-0.72
						0.022	0.09	0.022	-0.32	0.022	0.18
						0.022	0.00	0.022	0.09	0.022	0.36
						0.023	0.00	0.023	-0.32	0.023	1.08
						0.024	-0.09	0.024	-0.09	0.024	-0.36
						0.024	-0.14	0.024	-0.41	0.024	-0.18
						0.025	-0.14	0.025	0.05	0.025	0.00
						0.025	-0.05	0.025	-0.23	0.025	0.18
						0.026	-0.28	0.026	-0.37	0.026	0.00
						0.026	-0.14	0.026	0.18	0.026	-0.90
						0.026	-0.23	0.026	-0.37	0.026	0.54
						0.027	-0.09	0.027	-0.41	0.027	0.18
						0.028	-0.14	0.028	-0.37	0.028	0.18
						0.028	-0.23	0.028	-0.18	0.028	-0.72
						0.029	-0.14	0.029	0.05	0.029	-0.18
						0.029	-0.23	0.029	-0.28	0.029	-0.36
						0.030	-0.09	0.030	-0.51	0.030	0.18
						0.030	-0.18	0.030	-0.55	0.030	-0.36
						0.030	0.00	0.030	-0.37	0.030	0.18
						0.031	-0.23	0.031	0.14	0.031	-0.90
						0.032	-0.14	0.032	-0.60	0.032	-0.36
						0.032	-0.23	0.032	-0.05	0.032	0.00
						0.033	0.00	0.033	-0.09	0.033	0.18
						0.033	-0.18	0.033	-0.28	0.033	0.54
						0.034	0.00	0.034	-0.18	0.034	-1.62
						0.034	-0.09	0.034	-0.18	0.034	0.36
						0.035	-0.09	0.035	-0.14	0.035	0.00
						0.035	-0.23	0.035	-0.18	0.035	-0.54
						0.036	-0.32	0.036	-0.18	0.036	-0.18
						0.036	-0.23	0.036	-0.46	0.036	0.72
						0.036	-0.28	0.036	-0.18	0.036	-0.72
						0.037	-0.18	0.037	-0.14	0.037	-0.18
						0.037	-0.18	0.037	-0.05	0.037	-0.18
						0.038	-0.14	0.038	-0.18	0.038	1.08
						0.039	-0.09	0.039	-0.09	0.039	0.00
						0.039	-0.18	0.039	-0.23	0.039	0.54
						0.040	-0.05	0.040	-0.37	0.040	-0.36
						0.040	0.00	0.040	-0.32	0.040	-0.72
						0.041	0.09	0.041	-0.05	0.041	0.18
						0.041	-0.41	0.041	-0.28	0.041	-0.54
						0.042	-0.28	0.042	-0.18	0.042	-0.36
						0.042	-0.28	0.042	-0.18	0.042	-0.18
						0.043	-0.09	0.043	0.00	0.043	-0.18
						0.043	-0.23	0.043	-0.05	0.043	0.36
						0.044	-0.28	0.044	-0.41	0.044	-0.18
						0.044	-0.14	0.044	-0.32	0.044	-1.08
						0.044	-0.28	0.044	-0.05	0.044	-0.54
						0.045	-0.09	0.045	-0.23	0.045	-0.18
						0.045	-0.18	0.045	0.05	0.045	-0.72
						0.046	-0.09	0.046	-0.23	0.046	0.18
						0.047	-0.05	0.047	-0.41	0.047	0.18
						0.047	-0.28	0.047	-0.18	0.047	0.00
						0.048	-0.14	0.048	-0.05	0.048	-1.08
						0.048	-0.14	0.048	-0.41	0.048	0.72
						0.049	-0.18	0.049	-0.05	0.049	-0.72
						0.049	-0.14	0.049	-0.05	0.049	0.00
						0.050	-0.09	0.050	-0.23	0.050	0.36
						0.050	-0.14	0.050	-0.18	0.050	0.54
						0.051	0.09	0.051	-0.41	0.051	-1.44
						0.051	-0.28	0.051	-0.14	0.051	0.90
						0.052	-0.32	0.052	-0.51	0.052	0.00
						0.052	0.00	0.052	-0.23	0.052	-0.36
						0.052	-0.28	0.052	-0.09	0.052	-0.36
						0.053	-0.14	0.053	-0.23	0.053	0.00
						0.053	-0.23	0.053	-0.32	0.053	0.18
						0.054	-0.41	0.054	-0.23	0.054	0.54
						0.055	-0.28	0.055	-0.23	0.055	-0.54
						0.055	-0.51	0.055	-0.18	0.055	0.54
						0.056	-0.09	0.056	-0.18	0.056	-0.90
						0.056	-0.23	0.056	-0.18	0.056	0.00
						0.057	-0.28	0.057	-0.09	0.057	0.00
						0.057	-0.18	0.057	-0.14	0.057	0.36
						0.058	-0.28	0.058	-0.09	0.058	0.00
						0.058	-0.14	0.058	0.00	0.058	-0.36
						0.059	-0.05	0.059	0.05	0.059	0.00
						0.059	-0.05	0.059	0.09	0.059	-0.18
						0.060	-0.32	0.060	-0.28	0.060	-0.36
						0.060	-0.05	0.060	0.09	0.060	0.36
						0.060	-0.32	0.060	-0.41	0.060	0.18
						0.061	0.05	0.061	-0.41	0.061	0.00
						0.061	-0.32	0.061	-0.14	0.061	-0.72
						0.062	-0.18	0.062	-0.14	0.062	0.00
						0.063	-0.14	0.063	-0.14	0.063	-0.18
						0.063	-0.09	0.063	-0.09	0.063	-0.54
						0.064	-0.18	0.064	-0.28	0.064	-0.72
						0.064	-0.09	0.064	-0.18	0.064	0.54
						0.065	0.00	0.065	-0.18	0.065	-0.90
						0.065	-0.23	0.065	0.09	0.065	0.72
						0.066	-0.14	0.066	0.05	0.066	0.36
						0.066	-0.23	0.066	-0.09	0.066	-0.18
						0.067	0.00	0.067	-0.37	0.067	-0.18
						0.067	0.05	0.067	-0.05	0.067	0.36
						0.068	-0.46	0.068	-0.37	0.068	-0.18
						0.068	-0.14	0.068	-0.05	0.068	-0.54
						0.069	0.09	0.069	-0.14	0.069	-0.90
						0.069	-0.09	0.069	-0.32	0.069	-0.18
						0.070	-0.23	0.070	-0.55	0.070	-0.36
						0.070	-0.23	0.070	-0.23	0.070	-0.36
						0.071	0.05	0.071	-0.28	0.071	0.72
						0.071	-0.18	0.071	-0.18	0.071	-1.08
						0.072	-0.14	0.072	-0.14	0.072	-0.54
						0.072	-0.14	0.072	-0.28	0.072	-0.54
						0.072	-0.05	0.072	-0.14	0.072	0.72
						0.073	-0.05	0.073	-0.18	0.073	0.18
						0.073	-0.05	0.073	-0.14	0.073	0.18
						0.074	-0.09	0.074	0.00	0.074	-0.18
						0.074	0.00	0.074	-0.09	0.074	0.18
						0.075	-0.23	0.075	-0.05	0.075	-0.72
						0.075	-0.14	0.075	-0.09	0.075	0.72
						0.076	-0.09	0.076	-0.37	0.076	-0.36
						0.076	-0.18	0.076	-0.09	0.076	-1.08
						0.077	-0.28	0.077	-0.23	0.077	0.36
						0.077	-0.23	0.077	-0.51	0.077	0.00
						0.078	-0.28	0.078	-0.37	0.078	0.00
						0.079	-0.09	0.079	0.00	0.079	0.18
						0.079	0.05	0.079	-0.28	0.079	0.72
						0.080	-0.28	0.080	-0.28	0.080	-0.18
						0.080	-0.23	0.080	-0.60	0.080	-0.36
						0.081	-0.32	0.081	-0.32	0.081	-0.18
						0.081	-0.09	0.081	-0.09	0.081	-0.72
						0.082	-0.23	0.082	-0.05	0.082	0.18
						0.082	-0.23	0.082	-0.18	0.082	-0.18
						0.083	0.09	0.083	-0.23	0.083	-0.72
						0.083	-0.28	0.083	0.00	0.083	1.08
						0.084	-0.32	0.084	-0.23	0.084	0.00
						0.084	-0.14	0.084	-0.05	0.084	-0.72
						0.085	-0.18	0.085	0.18	0.085	-1.08
						0.085	-0.05	0.085	-0.32	0.085	0.72
						0.086	-0.09	0.086	-0.18	0.086	-0.18
						0.086	-0.09	0.086	-0.09	0.086	-0.72
						0.087	-0.41	0.087	-0.28	0.087	1.08
						0.087	0.00	0.087	0.09	0.087	0.36
						0.088	-0.09	0.088	-0.14	0.088	-0.18
						0.088	-0.05	0.088	-0.28	0.088	-0.18
						0.088	-0.05	0.088	0.00	0.088	-0.54
						0.089	-0.05	0.089	-0.14	0.089	0.00
						0.089	-0.18	0.089	-0.05	0.089	-0.54
						0.090	0.00	0.090	-0.32	0.090	0.54
						0.090	-0.14	0.090	-0.14	0.090	0.00
						0.091	-0.14	0.091	-0.41	0.091	-0.90
						0.091	-0.14	0.091	-0.14	0.091	-0.54
						0.092	-0.23	0.092	-0.55	0.092	0.90
						0.092	-0.37	0.092	-0.32	0.092	0.72
						0.093	-0.18	0.093	-0.28	0.093	-0.54
						0.094	-0.18	0.094	-0.18	0.094	0.36
						0.094	-0.18	0.094	-0.14	0.094	-0.54
						0.095	-0.14	0.095	-0.23	0.095	0.54
						0.095	-0.23	0.095	0.18	0.095	-1.44
						0.096	-0.09	0.096	-0.32	0.096	0.54
						0.096	0.00	0.096	-0.18	0.096	0.00
						0.097	-0.37	0.097	-0.23	0.097	0.18
						0.097	-0.23	0.097	-0.37	0.097	-0.54
						0.098	-0.28	0.098	-0.14	0.098	-0.54
						0.098	-0.14	0.098	0.05	0.098	0.18
						0.099	-0.37	0.099	-0.28	0.099	0.00
						0.099	-0.14	0.099	-0.18	0.099	-0.18
						0.100	-0.28	0.100	0.00	0.100	-1.08
						0.100	-0.23	0.100	-0.32	0.100	0.90
						0.101	-0.23	0.101	-0.28	0.101	-0.54
						0.101	-0.14	0.101	-0.14	0.101	0.54
						0.102	0.18	0.102	-0.32	0.102	-0.90
						0.102	-0.28	0.102	-0.05	0.102	-0.54
						0.103	-0.23	0.103	-0.28	0.103	0.18
						0.103	-0.05	0.103	-0.23	0.103	0.54
						0.104	-0.41	0.104	-0.28	0.104	0.18
						0.104	-0.18	0.104	-0.41	0.104	-1.26
						0.105	-0.32	0.105	-0.28	0.105	0.18
						0.105	-0.18	0.105	-0.09	0.105	-0.18
						0.106	-0.14	0.106	-0.18	0.106	-0.54
						0.106	0.00	0.106	-0.14	0.106	0.90
						0.107	-0.09	0.107	-0.14	0.107	-0.18
						0.107	-0.18	0.107	-0.14	0.107	0.72
						0.108	-0.14	0.108	-0.09	0.108	-0.36
						0.108	-0.05	0.108	-0.32	0.108	0.90
						0.109	-0.37	0.109	-0.37	0.109	-1.26
						0.109	-0.23	0.109	-0.09	0.109	1.26
						0.110	0.05	0.110	-0.05	0.110	0.36
						0.110	-0.18	0.110	-0.05	0.110	0.00
						0.111	-0.14	0.111	-0.14	0.111	-0.54
						0.111	-0.23	0.111	-0.37	0.111	-1.44
						0.112	-0.18	0.112	-0.46	0.112	0.36
						0.112	-0.14	0.112	-0.28	0.112	0.00
						0.113	-0.18	0.113	-0.05	0.113	0.00
						0.113	-0.23	0.113	-0.14	0.113	0.00
						0.114	-0.23	0.114	-0.51	0.114	-0.36
						0.114	-0.14	0.114	-0.05	0.114	0.36
						0.115	-0.23	0.115	-0.23	0.115	0.36
						0.115	-0.23	0.115	0.00	0.115	-0.18
						0.116	-0.41	0.116	-0.37	0.116	-1.08
						0.116	-0.23	0.116	-0.37	0.116	-0.18
						0.117	-0.32	0.117	-0.05	0.117	0.90
						0.117	-0.18	0.117	-0.28	0.117	-0.18
						0.118	-0.51	0.118	0.05	0.118	0.00
						0.118	-0.23	0.118	-0.23	0.118	-0.36
						0.119	-0.46	0.119	-0.05	0.119	0.54
						0.119	-0.23	0.119	0.00	0.119	-0.54
						0.120	-0.41	0.120	-0.18	0.120	-0.36
						0.120	-0.28	0.120	-0.41	0.120	0.54
						0.121	0.00	0.121	-0.32	0.121	0.54
						0.121	-0.05	0.121	-0.14	0.121	0.00
						0.122	-0.14	0.122	-0.23	0.122	-0.18
						0.122	-0.41	0.122	-0.09	0.122	1.08
						0.123	-0.09	0.123	-0.18	0.123	0.54
						0.123	-0.14	0.123	-0.55	0.123	-0.72
						0.124	-0.14	0.124	-0.28	0.124	0.72
						0.124	-0.46	0.124	-0.14	0.124	0.72
						0.125	0.00	0.125	-0.09	0.125	0.90
						0.125	-0.14	0.125	-0.23	0.125	0.00
						0.126	-0.28	0.126	-0.23	0.126	0.00
						0.126	0.05	0.126	-0.41	0.126	-0.72
						0.127	-0.18	0.127	-0.60	0.127	-0.72
						0.127	-0.32	0.127	0.14	0.127	0.36
						0.128	-0.23	0.128	-0.18	0.128	0.54
						0.128	-0.09	0.128	-0.14	0.128	0.18
						0.129	-0.18	0.129	-0.18	0.129	-0.36
						0.129	0.00	0.129	-0.23	0.129	0.00
						0.130	-0.28	0.130	0.00	0.130	-0.36
						0.130	-0.28	0.130	-0.18	0.130	0.54
						0.131	-0.23	0.131	-0.14	0.131	0.54
						0.131	-0.18	0.131	-0.09	0.131	0.54
						0.132	-0.18	0.132	-0.60	0.132	0.18
						0.132	-0.28	0.132	-0.09	0.132	0.00
						0.133	-0.23	0.133	-0.23	0.133	0.36
						0.133	-0.32	0.133	-0.09	0.133	0.36
						0.134	-0.14	0.134	-0.28	0.134	-1.62
						0.134	-0.14	0.134	-0.05	0.134	-1.26
						0.135	-0.14	0.135	-0.23	0.135	0.18
						0.135	-0.14	0.135	0.05	0.135	-0.90
						0.136	0.05	0.136	-0.37	0.136	-0.36
						0.136	-0.18	0.136	-0.14	0.136	0.18
						0.137	0.09	0.137	-0.32	0.137	0.00
						0.137	-0.41	0.137	-0.18	0.137	-0.54
						0.138	-0.09	0.138	-0.41	0.138	1.44
						0.138	-0.28	0.138	-0.46	0.138	0.18
						0.139	-0.18	0.139	-0.28	0.139	-0.90
						0.139	-0.09	0.139	-0.14	0.139	0.18
						0.140	-0.18	0.140	-0.23	0.140	-0.36
						0.140	-0.18	0.140	-0.09	0.140	-0.90
						0.141	-0.18	0.141	-0.09	0.141	-0.90
						0.141	-0.14	0.141	-0.18	0.141	0.00
						0.142	-0.05	0.142	-0.46	0.142	-0.72
						0.142	0.09	0.142	0.00	0.142	-0.54
						0.143	-0.09	0.143	-0.32	0.143	-0.72
						0.143	0.09	0.143	0.09	0.143	-1.26
						0.144	-0.05	0.144	-0.28	0.144	-1.08
						0.144	-0.18	0.144	-0.37	0.144	0.18
						0.144	0.00	0.144	-0.32	0.144	0.18
						0.145	-0.05	0.145	-0.37	0.145	-0.72
						0.145	0.00	0.145	-0.23	0.145	-0.90
						0.146	-0.18	0.146	0.00	0.146	-0.36
						0.146	-0.28	0.146	-0.18	0.146	0.18
						0.147	-0.23	0.147	-0.23	0.147	-0.36
						0.147	-0.37	0.147	-0.23	0.147	0.36
						0.148	-0.18	0.148	-0.64	0.148	0.36
						0.148	0.00	0.148	-0.18	0.148	-0.54
						0.149	-0.23	0.149	-0.18	0.149	0.00
						0.149	-0.05	0.149	-0.23	0.149	-0.72
						0.150	0.05	0.150	-0.23	0.150	0.36
						0.150	-0.18	0.150	-0.05	0.150	0.00
						0.151	0.05	0.151	-0.41	0.151	0.00
						0.152	-0.23	0.152	-0.09	0.152	-0.54
						0.152	-0.37	0.152	-0.46	0.152	-0.90
						0.153	-0.46	0.153	-0.23	0.153	-0.36
						0.153	-0.14	0.153	-0.23	0.153	-0.18
						0.154	-0.41	0.154	-0.28	0.154	-0.18
						0.154	-0.14	0.154	-0.32	0.154	0.18
						0.155	-0.28	0.155	-0.18	0.155	-0.18
						0.155	0.14	0.155	-0.28	0.155	0.54
						0.156	-0.09	0.156	-0.28	0.156	-0.18
						0.156	-0.18	0.156	-0.37	0.156	0.00
						0.157	-0.23	0.157	-0.18	0.157	-0.54
						0.157	-0.28	0.157	-0.23	0.157	0.36
						0.158	-0.18	0.158	-0.18	0.158	0.54
						0.158	-0.05	0.158	0.00	0.158	-0.36
						0.159	-0.23	0.159	-0.09	0.159	-1.62
						0.159	-0.18	0.159	-0.23	0.159	-0.36
						0.160	-0.28	0.160	0.00	0.160	-0.72
						0.160	-0.18	0.160	-0.28	0.160	0.18
						0.161	-0.32	0.161	-0.32	0.161	-0.18
						0.161	-0.14	0.161	-0.23	0.161	1.44
						0.162	-0.14	0.162	-0.14	0.162	0.54
						0.162	-0.32	0.162	0.14	0.162	0.00
						0.163	-0.41	0.163	-0.05	0.163	0.72
						0.163	-0.28	0.163	-0.18	0.163	0.18
						0.164	0.05	0.164	-0.28	0.164	0.54
						0.164	-0.14	0.164	0.23	0.164	0.90
						0.165	-0.05	0.165	-0.28	0.165	-0.18
						0.165	-0.32	0.165	-0.14	0.165	-0.72
						0.166	-0.23	0.166	-0.55	0.166	0.54
						0.166	-0.28	0.166	0.05	0.166	0.72
						0.167	0.05	0.167	-0.32	0.167	-0.90
						0.167	-0.18	0.167	-0.32	0.167	0.00
						0.168	-0.14	0.168	-0.09	0.168	0.54
						0.168	-0.23	0.168	-0.14	0.168	-0.36
						0.169	-0.18	0.169	-0.51	0.169	0.54
						0.169	-0.18	0.169	-0.05	0.169	-0.36
						0.170	-0.14	0.170	-0.23	0.170	-0.72
						0.170	-0.18	0.170	-0.23	0.170	-0.72
						0.171	-0.28	0.171	-0.09	0.171	-0.54
						0.171	0.05	0.171	-0.23	0.171	-0.36
						0.172	-0.32	0.172	-0.14	0.172	0.18
						0.172	-0.18	0.172	-0.23	0.172	-1.26
						0.173	-0.09	0.173	-0.18	0.173	0.00
						0.173	-0.23	0.173	0.05	0.173	0.00
						0.174	0.00	0.174	-0.37	0.174	-0.18
						0.174	-0.32	0.174	-0.51	0.174	-0.18
						0.175	0.09	0.175	0.00	0.175	-0.90
						0.175	-0.14	0.175	-0.28	0.175	0.36
						0.176	0.00	0.176	-0.23	0.176	-0.18
						0.176	-0.14	0.176	-0.18	0.176	0.72
						0.176	-0.23	0.176	-0.41	0.176	0.00
						0.177	-0.18	0.177	0.00	0.177	0.36
						0.177	-0.23	0.177	-0.41	0.177	0.00
						0.178	0.00	0.178	-0.18	0.178	1.08
						0.178	-0.09	0.178	-0.28	0.178	-0.18
						0.179	-0.37	0.179	-0.28	0.179	-0.36
						0.179	-0.05	0.179	-0.18	0.179	-0.36
						0.180	-0.28	0.180	-0.09	0.180	0.72
						0.180	0.00	0.180	-0.18	0.180	-0.90
						0.181	-0.09	0.181	-0.32	0.181	-0.54
						0.181	-0.23	0.181	-0.28	0.181	0.00
						0.182	-0.14	0.182	-0.09	0.182	-0.36
						0.183	-0.41	0.183	-0.32	0.183	0.36
						0.183	-0.46	0.183	-0.09	0.183	-0.36
						0.184	-0.09	0.184	-0.23	0.184	-0.18
						0.184	-0.41	0.184	-0.28	0.184	0.54
						0.185	-0.14	0.185	-0.09	0.185	0.54
						0.185	-0.28	0.185	-0.05	0.185	-0.72
						0.186	-0.05	0.186	-0.18	0.186	-0.54
						0.186	-0.46	0.186	-0.09	0.186	-0.18
						0.187	-0.23	0.187	-0.14	0.187	1.08
						0.187	-0.14	0.187	-0.14	0.187	0.54
						0.188	-0.14	0.188	-0.23	0.188	-0.72
						0.188	-0.09	0.188	-0.23	0.188	0.36
						0.189	-0.14	0.189	-0.18	0.189	0.18
						0.189	-0.18	0.189	-0.18	0.189	-0.36
						0.190	-0.23	0.190	-0.18	0.190	-0.72
						0.190	0.00	0.190	-0.09	0.190	-0.36
						0.191	-0.09	0.191	-0.18	0.191	0.18
						0.191	-0.05	0.191	-0.28	0.191	-0.36
						0.192	-0.14	0.192	-0.28	0.192	1.26
						0.192	-0.14	0.192	0.05	0.192	0.54
						0.193	0.18	0.193	-0.14	0.193	-0.54
						0.193	-0.05	0.193	-0.46	0.193	-0.18
						0.194	-0.09	0.194	-0.23	0.194	-1.08
						0.194	-0.18	0.194	-0.32	0.194	0.72
						0.195	-0.41	0.195	-0.09	0.195	-0.90
						0.195	-0.14	0.195	-0.37	0.195	-0.36
						0.196	-0.18	0.196	-0.18	0.196	0.72
						0.196	0.00	0.196	-0.09	0.196	-1.08
						0.197	-0.32	0.197	-0.05	0.197	0.00
						0.197	-0.28	0.197	-0.14	0.197	0.18
						0.198	-0.05	0.198	-0.18	0.198	-1.08
						0.198	-0.28	0.198	-0.14	0.198	0.90
						0.199	0.00	0.199	-0.28	0.199	0.18
						0.199	-0.09	0.199	-0.28	0.199	0.54
						0.200	-0.23	0.200	-0.32	0.200	-0.72
						0.200	-0.41	0.200	-0.05	0.200	-1.26
						0.201	-0.18	0.201	-0.05	0.201	0.36
						0.201	-0.14	0.201	-0.18	0.201	-0.72
						0.202	0.09	0.202	-0.23	0.202	-0.18
						0.202	-0.32	0.202	-0.09	0.202	-0.90
						0.203	-0.23	0.203	-0.46	0.203	-0.36
						0.203	-0.05	0.203	-0.32	0.203	-0.90
						0.204	-0.18	0.204	-0.09	0.204	0.36
						0.204	-0.23	0.204	-0.23	0.204	-0.18
						0.205	-0.05	0.205	-0.18	0.205	-0.54
						0.205	-0.14	0.205	-0.23	0.205	0.72
						0.206	-0.32	0.206	-0.41	0.206	0.90
						0.206	-0.18	0.206	-0.14	0.206	0.00
						0.207	-0.09	0.207	0.00	0.207	0.18
						0.207	-0.28	0.207	-0.18	0.207	0.00
						0.208	-0.23	0.208	-0.28	0.208	0.36
						0.208	-0.09	0.208	-0.14	0.208	0.54
						0.208	-0.23	0.208	-0.09	0.208	0.00
						0.209	-0.28	0.209	-0.32	0.209	0.36
						0.209	0.00	0.209	-0.18	0.209	1.08
						0.210	-0.37	0.210	-0.14	0.210	0.18
						0.210	-0.23	0.210	-0.32	0.210	-0.72
						0.211	-0.05	0.211	-0.32	0.211	-0.54
						0.211	0.00	0.211	-0.18	0.211	0.00
						0.212	0.00	0.212	-0.28	0.212	0.18
						0.212	-0.23	0.212	-0.28	0.212	0.00
						0.213	-0.23	0.213	0.05	0.213	0.72
						0.214	-0.18	0.214	-0.28	0.214	0.36
						0.214	-0.05	0.214	-0.18	0.214	0.54
						0.215	-0.46	0.215	-0.23	0.215	-0.72
						0.215	-0.37	0.215	-0.51	0.215	-0.72
						0.216	-0.18	0.216	-0.28	0.216	0.00
						0.216	-0.09	0.216	-0.41	0.216	-0.72
						0.217	-0.23	0.217	-0.14	0.217	-0.54
						0.217	-0.18	0.217	-0.51	0.217	1.26
						0.218	-0.05	0.218	-0.18	0.218	0.18
						0.218	-0.18	0.218	-0.18	0.218	0.54
						0.219	-0.28	0.219	0.14	0.219	-0.72
						0.219	-0.28	0.219	-0.14	0.219	0.00
						0.220	-0.32	0.220	-0.23	0.220	-0.54
						0.220	-0.05	0.220	-0.14	0.220	0.72
						0.221	-0.14	0.221	-0.32	0.221	-1.08
						0.221	-0.28	0.221	-0.09	0.221	0.00
						0.222	-0.14	0.222	-0.23	0.222	-0.54
						0.222	-0.41	0.222	0.05	0.222	0.18
						0.223	-0.05	0.223	-0.32	0.223	0.36
						0.223	-0.23	0.223	-0.55	0.223	0.36
						0.224	-0.28	0.224	0.00	0.224	0.18
						0.224	-0.46	0.224	-0.23	0.224	0.00
						0.225	-0.23	0.225	-0.14	0.225	0.54
						0.225	-0.14	0.225	-0.37	0.225	-0.18
						0.226	-0.09	0.226	-0.32	0.226	0.72
						0.226	-0.18	0.226	-0.05	0.226	1.08
						0.227	-0.37	0.227	-0.37	0.227	-0.18
						0.227	-0.23	0.227	-0.32	0.227	-0.36
						0.228	-0.37	0.228	-0.37	0.228	1.26
						0.228	-0.23	0.228	-0.28	0.228	-0.54
						0.229	-0.32	0.229	-0.14	0.229	0.00
						0.229	-0.09	0.229	-0.23	0.229	0.36
						0.230	-0.23	0.230	-0.09	0.230	0.18
						0.230	-0.14	0.230	-0.09	0.230	0.00
						0.231	-0.32	0.231	0.14	0.231	1.44
						0.231	0.23	0.231	-0.05	0.231	0.54
						0.232	-0.14	0.232	-0.28	0.232	0.18
						0.232	-0.14	0.232	-0.05	0.232	-0.18
						0.233	-0.09	0.233	-0.23	0.233	0.00
						0.233	-0.09	0.233	-0.28	0.233	0.72
						0.234	-0.37	0.234	-0.09	0.234	0.18
						0.234	-0.18	0.234	-0.37	0.234	0.72
						0.235	-0.18	0.235	-0.14	0.235	1.26
						0.235	-0.09	0.235	-0.18	0.235	0.18
						0.236	-0.18	0.236	-0.05	0.236	0.00
						0.236	-0.32	0.236	-0.23	0.236	-0.36
						0.237	-0.32	0.237	-0.37	0.237	0.36
						0.237	-0.18	0.237	-0.69	0.237	0.18
						0.238	-0.32	0.238	-0.14	0.238	-0.36
						0.238	-0.23	0.238	-0.37	0.238	0.54
						0.239	-0.09	0.239	-0.37	0.239	1.08
						0.239	-0.05	0.239	-0.41	0.239	0.18
						0.240	-0.23	0.240	-0.09	0.240	-0.36
						0.240	-0.32	0.240	-0.18	0.240	0.18
						0.240	-0.09	0.240	-0.09	0.240	-1.26
						0.241	-0.14	0.241	-0.14	0.241	0.00
						0.241	-0.14	0.241	-0.41	0.241	0.00
						0.242	-0.28	0.242	-0.32	0.242	-0.54
						0.242	-0.09	0.242	-0.46	0.242	-0.36
						0.243	-0.05	0.243	-0.09	0.243	0.36
						0.243	-0.23	0.243	0.00	0.243	0.18
						0.244	-0.23	0.244	-0.09	0.244	-0.36
						0.245	-0.05	0.245	-0.46	0.245	0.54
						0.245	-0.41	0.245	-0.37	0.245	0.54
						0.246	-0.23	0.246	-0.18	0.246	0.36
						0.246	-0.05	0.246	-0.14	0.246	0.00
						0.247	-0.23	0.247	-0.14	0.247	-0.36
						0.247	-0.23	0.247	-0.18	0.247	0.18
						0.248	-0.23	0.248	-0.46	0.248	0.00
						0.248	-0.46	0.248	-0.14	0.248	0.00
						0.249	-0.14	0.249	-0.46	0.249	0.90
						0.249	0.00	0.249	-0.05	0.249	0.72
						0.250	-0.18	0.250	-0.09	0.250	1.44
						0.250	-0.14	0.250	-0.37	0.250	0.54
						0.251	-0.23	0.251	-0.14	0.251	-0.18
						0.251	-0.18	0.251	-0.09	0.251	-0.36
						0.252	0.05	0.252	-0.46	0.252	-0.36
						0.252	0.00	0.252	-0.55	0.252	-0.36
						0.253	-0.05	0.253	0.09	0.253	0.36
						0.253	-0.37	0.253	-0.18	0.253	0.00
						0.254	-0.09	0.254	-0.28	0.254	-0.54
						0.254	-0.28	0.254	-0.32	0.254	-0.36
						0.255	-0.05	0.255	-0.14	0.255	0.54
						0.255	-0.23	0.255	-0.51	0.255	0.00
						0.256	-0.28	0.256	-0.23	0.256	-0.54
						0.256	-0.18	0.256	-0.18	0.256	0.18
						0.257	-0.23	0.257	0.00	0.257	-0.18
						0.257	-0.14	0.257	-0.05	0.257	-0.36
						0.258	-0.14	0.258	-0.09	0.258	0.18
						0.258	-0.41	0.258	-0.14	0.258	-0.54
						0.259	-0.09	0.259	-0.05	0.259	-0.36
						0.259	0.09	0.259	-0.51	0.259	-0.72
						0.260	-0.23	0.260	0.00	0.260	0.00
						0.260	-0.32	0.260	-0.41	0.260	-0.72
						0.261	-0.28	0.261	-0.05	0.261	0.18
						0.261	-0.14	0.261	-0.28	0.261	0.18
						0.262	-0.41	0.262	-0.05	0.262	-0.72
						0.262	-0.14	0.262	-0.28	0.262	-0.18
						0.263	-0.14	0.263	-0.37	0.263	0.90
						0.263	0.00	0.263	0.00	0.263	0.54
						0.264	-0.23	0.264	-0.18	0.264	-0.54
						0.264	-0.41	0.264	-0.18	0.264	-0.36
						0.265	-0.32	0.265	-0.46	0.265	-0.36
						0.265	0.05	0.265	-0.37	0.265	1.26
						0.266	-0.09	0.266	-0.32	0.266	-0.18
						0.266	-0.14	0.266	-0.23	0.266	0.18
						0.267	-0.18	0.267	-0.09	0.267	-1.62
						0.267	-0.09	0.267	-0.23	0.267	-0.36
						0.268	-0.09	0.268	-0.46	0.268	-0.36
						0.268	-0.32	0.268	-0.28	0.268	-0.72
						0.269	-0.23	0.269	-0.37	0.269	-0.36
						0.269	-0.32	0.269	0.09	0.269	0.72
						0.270	-0.09	0.270	-0.46	0.270	0.54
						0.270	-0.14	0.270	-0.14	0.270	0.36
						0.271	-0.18	0.271	-0.41	0.271	0.36
						0.271	-0.14	0.271	-0.05	0.271	-0.18
						0.272	-0.14	0.272	-0.18	0.272	0.00
						0.272	-0.46	0.272	-0.09	0.272	-0.90
						0.273	-0.05	0.273	-0.23	0.273	-1.08
						0.273	-0.23	0.273	-0.14	0.273	-0.18
						0.274	-0.09	0.274	-0.28	0.274	0.18
						0.274	-0.18	0.274	-0.14	0.274	0.36
						0.275	-0.28	0.275	-0.41	0.275	0.00
						0.275	-0.09	0.275	0.00	0.275	-0.18
						0.276	-0.23	0.276	-0.46	0.276	0.72
						0.276	-0.51	0.276	-0.14	0.276	0.36
						0.277	-0.23	0.277	-0.37	0.277	0.18
						0.277	-0.09	0.277	-0.41	0.277	0.18
						0.278	-0.09	0.278	-0.18	0.278	0.00
						0.278	-0.14	0.278	-0.05	0.278	0.00
						0.279	-0.09	0.279	-0.46	0.279	-0.36
						0.279	-0.32	0.279	-0.37	0.279	0.54
						0.280	-0.05	0.280	-0.05	0.280	-0.54
						0.280	-0.14	0.280	0.14	0.280	0.00
						0.281	-0.18	0.281	-0.46	0.281	-0.54
						0.281	-0.05	0.281	-0.28	0.281	0.00
						0.282	0.05	0.282	-0.51	0.282	0.36
						0.282	-0.09	0.282	-0.18	0.282	-0.54
						0.283	-0.18	0.283	-0.14	0.283	-0.18
						0.283	-0.05	0.283	0.00	0.283	0.18
						0.284	-0.14	0.284	-0.32	0.284	-0.72
						0.284	-0.14	0.284	-0.14	0.284	0.72
						0.285	-0.05	0.285	-0.18	0.285	0.36
						0.285	-0.46	0.285	0.00	0.285	0.00
						0.286	-0.09	0.286	-0.14	0.286	0.36
						0.286	-0.41	0.286	-0.18	0.286	-0.54
						0.287	-0.23	0.287	-0.18	0.287	-0.18
						0.287	-0.18	0.287	-0.41	0.287	0.00
						0.288	0.00	0.288	0.00	0.288	1.08
						0.288	-0.28	0.288	-0.05	0.288	0.72
						0.288	-0.23	0.288	0.14	0.288	-0.18
						0.289	-0.18	0.289	-0.41	0.289	-0.36
						0.289	-0.32	0.289	-0.23	0.289	0.00
						0.290	-0.14	0.290	-0.28	0.290	0.00
						0.290	-0.14	0.290	0.09	0.290	0.90
						0.291	-0.28	0.291	-0.28	0.291	-0.18
						0.291	-0.23	0.291	-0.05	0.291	-0.36
						0.292	-0.14	0.292	-0.28	0.292	0.18
						0.292	-0.05	0.292	0.00	0.292	0.36
						0.293	-0.37	0.293	-0.37	0.293	0.18
						0.293	-0.05	0.293	-0.14	0.293	-0.54
						0.294	0.05	0.294	-0.37	0.294	-0.90
						0.294	-0.09	0.294	0.05	0.294	0.90
						0.295	-0.14	0.295	-0.18	0.295	-0.36
						0.295	-0.14	0.295	-0.32	0.295	0.90
						0.296	-0.14	0.296	-0.46	0.296	-0.72
						0.296	-0.28	0.296	0.05	0.296	-0.18
						0.297	-0.14	0.297	-0.09	0.297	-0.36
						0.297	-0.32	0.297	-0.23	0.297	-0.36
						0.298	-0.14	0.298	-0.28	0.298	-0.36
						0.298	-0.09	0.298	-0.37	0.298	0.72
						0.299	-0.37	0.299	-0.28	0.299	-0.72
						0.299	-0.37	0.299	-0.46	0.299	0.00
						0.300	-0.32	0.300	0.05	0.300	0.00
						0.300	-0.28	0.300	-0.28	0.300	0.54
						0.301	-0.28	0.301	-0.37	0.301	0.00
						0.301	-0.05	0.301	-0.18	0.301	0.00
						0.302	-0.05	0.302	-0.37	0.302	-0.36
						0.302	-0.14	0.302	-0.37	0.302	0.36
						0.303	-0.14	0.303	-0.18	0.303	0.72
						0.303	-0.28	0.303	0.05	0.303	-0.18
						0.304	-0.46	0.304	-0.51	0.304	-0.36
						0.304	-0.28	0.304	-0.23	0.304	-0.36
						0.305	-0.28	0.305	-0.05	0.305	-1.08
						0.305	-0.09	0.305	-0.14	0.305	-1.44
						0.306	-0.09	0.306	0.00	0.306	-0.54
						0.306	-0.23	0.306	-0.23	0.306	0.90
						0.307	-0.32	0.307	-0.28	0.307	0.72
						0.308	-0.32	0.308	-0.09	0.308	-0.18
						0.308	-0.28	0.308	-0.18	0.308	-1.08
						0.309	-0.18	0.309	-0.28	0.309	0.36
						0.309	-0.18	0.309	-0.23	0.309	0.72
						0.310	-0.14	0.310	-0.32	0.310	-0.18
						0.310	-0.46	0.310	0.05	0.310	-0.90
						0.311	0.05	0.311	-0.37	0.311	0.00
						0.311	-0.23	0.311	-0.18	0.311	0.18
						0.312	-0.05	0.312	-0.23	0.312	-0.36
						0.312	0.05	0.312	-0.46	0.312	0.36
						0.313	-0.14	0.313	-0.46	0.313	-1.08
						0.313	-0.23	0.313	-0.18	0.313	1.26
						0.314	-0.05	0.314	-0.37	0.314	0.18
						0.314	-0.18	0.314	-0.14	0.314	0.90
						0.315	-0.41	0.315	-0.46	0.315	-0.36
						0.315	-0.23	0.315	-0.28	0.315	0.36
						0.316	-0.18	0.316	-0.37	0.316	0.18
						0.316	-0.14	0.316	-0.41	0.316	-0.18
						0.317	-0.32	0.317	-0.23	0.317	-0.72
						0.317	0.00	0.317	-0.09	0.317	-0.54
						0.318	-0.28	0.318	-0.14	0.318	-0.90
						0.318	-0.05	0.318	-0.28	0.318	0.36
						0.319	0.00	0.319	-0.09	0.319	-0.54
						0.319	-0.05	0.319	-0.23	0.319	-1.08
						0.320	-0.32	0.320	-0.23	0.320	-0.18
						0.320	-0.05	0.320	-0.32	0.320	-0.36
						0.321	-0.23	0.321	-0.23	0.321	-0.54
						0.321	-0.05	0.321	-0.18	0.321	-0.36
						0.322	-0.14	0.322	-0.14	0.322	-0.72
						0.322	-0.18	0.322	-0.37	0.322	-0.36
						0.323	-0.28	0.323	-0.23	0.323	-1.08
						0.323	-0.51	0.323	-0.18	0.323	0.36
						0.324	-0.18	0.324	-0.23	0.324	0.00
						0.324	-0.18	0.324	-0.18	0.324	0.00
						0.325	-0.32	0.325	-0.37	0.325	0.54
						0.325	-0.46	0.325	-0.14	0.325	1.08
						0.326	0.05	0.326	-0.37	0.326	-0.18
						0.326	-0.23	0.326	0.09	0.326	0.54
						0.327	0.00	0.327	-0.28	0.327	0.00
						0.327	-0.28	0.327	-0.23	0.327	0.00
						0.328	-0.23	0.328	-0.51	0.328	0.54
						0.328	0.00	0.328	-0.23	0.328	-0.90
						0.329	-0.32	0.329	-0.05	0.329	1.26
						0.329	-0.05	0.329	-0.18	0.329	-0.72
						0.330	-0.32	0.330	-0.09	0.330	-0.18
						0.330	-0.14	0.330	-0.23	0.330	0.18
						0.331	-0.28	0.331	-0.18	0.331	0.54
						0.331	-0.14	0.331	-0.09	0.331	-0.36
						0.332	-0.28	0.332	0.09	0.332	0.00
						0.332	-0.28	0.332	-0.28	0.332	-0.72
						0.333	-0.32	0.333	0.00	0.333	0.90
						0.333	-0.14	0.333	-0.37	0.333	-0.36
						0.334	-0.23	0.334	-0.14	0.334	-0.54
						0.334	-0.23	0.334	-0.28	0.334	-0.18
						0.335	-0.18	0.335	-0.28	0.335	0.00
						0.335	0.05	0.335	-0.05	0.335	0.36
						0.336	0.00	0.336	-0.14	0.336	-0.18
						0.336	-0.05	0.336	-0.09	0.336	-0.54
						0.337	-0.23	0.337	-0.37	0.337	-1.26
						0.337	0.00	0.337	0.09	0.337	0.00
						0.338	-0.05	0.338	-0.32	0.338	-0.36
						0.338	-0.14	0.338	-0.09	0.338	-0.54
						0.339	-0.14	0.339	-0.09	0.339	0.72
						0.339	-0.09	0.339	-0.23	0.339	0.18
						0.340	-0.05	0.340	-0.14	0.340	-0.18
						0.340	-0.14	0.340	-0.60	0.340	-0.18
						0.341	-0.14	0.341	-0.23	0.341	-0.36
						0.341	-0.28	0.341	-0.14	0.341	-1.26
						0.342	-0.28	0.342	-0.23	0.342	-0.54
						0.342	-0.23	0.342	0.14	0.342	0.00
						0.343	0.00	0.343	-0.23	0.343	-0.18
						0.343	-0.14	0.343	-0.32	0.343	-0.54
						0.344	-0.28	0.344	-0.32	0.344	0.00
						0.344	-0.14	0.344	-0.14	0.344	-0.54
						0.345	-0.23	0.345	-0.14	0.345	0.00
						0.345	-0.18	0.345	-0.09	0.345	0.00
						0.346	-0.23	0.346	-0.18	0.346	-0.36
						0.346	-0.28	0.346	-0.28	0.346	0.36
						0.347	-0.23	0.347	-0.41	0.347	0.00
						0.347	-0.05	0.347	-0.37	0.347	0.54
						0.348	-0.23	0.348	-0.23	0.348	0.00
						0.348	-0.14	0.348	-0.28	0.348	0.72
						0.349	-0.37	0.349	-0.51	0.349	0.36
						0.349	-0.09	0.349	-0.09	0.349	-0.18
						0.350	-0.41	0.350	0.00	0.350	0.00
						0.350	-0.09	0.350	-0.41	0.350	0.72
						0.351	-0.18	0.351	-0.46	0.351	0.00
						0.351	-0.46	0.351	-0.28	0.351	-0.18
						0.352	-0.09	0.352	-0.18	0.352	-0.54
						0.352	-0.23	0.352	-0.05	0.352	0.00
						0.352	-0.41	0.352	-0.09	0.352	-0.54
						0.353	-0.05	0.353	-0.14	0.353	0.00
						0.353	-0.41	0.353	-0.23	0.353	0.18
						0.354	-0.05	0.354	-0.41	0.354	0.36
						0.354	-0.18	0.354	-0.05	0.354	0.18
						0.355	-0.32	0.355	-0.28	0.355	-0.36
						0.355	-0.09	0.355	-0.28	0.355	-0.18
						0.356	0.00	0.356	-0.23	0.356	0.00
						0.356	-0.28	0.356	-0.18	0.356	-0.90
						0.357	-0.28	0.357	-0.05	0.357	0.18
						0.357	-0.05	0.357	-0.37	0.357	-0.54
						0.358	-0.46	0.358	-0.32	0.358	0.72
						0.358	-0.18	0.358	0.05	0.358	-1.26
						0.359	-0.18	0.359	-0.28	0.359	-0.18
						0.359	-0.18	0.359	-0.51	0.359	0.54
						0.360	-0.18	0.360	-0.14	0.360	0.72
						0.360	-0.14	0.360	0.09	0.360	-0.36
						0.361	-0.14	0.361	-0.18	0.361	-0.54
						0.361	-0.05	0.361	-0.37	0.361	-0.54
						0.362	-0.23	0.362	-0.14	0.362	0.72
						0.362	-0.28	0.362	-0.14	0.362	0.54
						0.363	-0.05	0.363	-0.32	0.363	0.72
						0.363	-0.41	0.363	-0.32	0.363	0.36
						0.364	-0.32	0.364	-0.37	0.364	0.18
						0.364	-0.28	0.364	-0.09	0.364	-0.72
						0.365	-0.28	0.365	-0.18	0.365	-0.18
						0.365	-0.09	0.365	0.00	0.365	0.00
						0.366	-0.09	0.366	-0.14	0.366	0.36
						0.366	-0.28	0.366	-0.23	0.366	0.54
						0.367	-0.14	0.367	-0.23	0.367	-0.18
						0.367	-0.18	0.367	0.05	0.367	0.36
						0.368	-0.28	0.368	-0.28	0.368	-0.54
						0.368	-0.23	0.368	-0.18	0.368	-0.72
						0.369	-0.14	0.369	-0.28	0.369	-1.08
						0.370	-0.32	0.370	-0.23	0.370	-0.54
						0.370	-0.18	0.370	-0.23	0.370	-0.90
						0.371	-0.09	0.371	-0.23	0.371	0.00
						0.371	-0.32	0.371	0.05	0.371	0.54
						0.372	-0.14	0.372	-0.37	0.372	1.62
						0.372	-0.14	0.372	-0.32	0.372	-0.72
						0.373	-0.23	0.373	-0.60	0.373	0.72
						0.373	-0.64	0.373	-0.32	0.373	0.00
						0.374	-0.37	0.374	-0.14	0.374	-0.18
						0.374	-0.05	0.374	-0.09	0.374	-0.36
						0.375	-0.09	0.375	-0.41	0.375	-0.36
						0.375	-0.14	0.375	-0.09	0.375	-0.36
						0.376	0.00	0.376	-0.05	0.376	-0.18
						0.376	-0.14	0.376	-0.05	0.376	0.36
						0.377	-0.28	0.377	-0.37	0.377	-0.36
						0.377	-0.23	0.377	0.00	0.377	-1.26
						0.378	-0.23	0.378	-0.09	0.378	-0.18
						0.378	-0.14	0.378	-0.41	0.378	-0.54
						0.379	-0.18	0.379	0.00	0.379	0.36
						0.379	0.00	0.379	-0.05	0.379	0.00
						0.380	-0.09	0.380	-0.14	0.380	-0.36
						0.380	-0.28	0.380	-0.18	0.380	0.54
						0.381	-0.09	0.381	-0.46	0.381	-0.36
						0.381	-0.23	0.381	-0.46	0.381	0.18
						0.382	-0.28	0.382	-0.23	0.382	0.00
						0.382	-0.18	0.382	-0.28	0.382	-0.36
						0.383	-0.41	0.383	0.00	0.383	-0.54
						0.383	0.14	0.383	0.09	0.383	-1.44
						0.384	-0.09	0.384	0.14	0.384	0.18
						0.384	-0.18	0.384	0.09	0.384	-0.72
						0.385	-0.05	0.385	-0.28	0.385	-0.18
						0.385	-0.41	0.385	-0.09	0.385	0.36
						0.386	-0.18	0.386	-0.23	0.386	-1.44
						0.386	-0.32	0.386	0.00	0.386	-0.54
						0.387	-0.18	0.387	-0.28	0.387	-0.18
						0.387	-0.09	0.387	-0.18	0.387	-0.72
						0.388	-0.09	0.388	-0.32	0.388	0.54
						0.388	-0.09	0.388	0.05	0.388	1.26
						0.389	-0.14	0.389	-0.18	0.389	0.00
						0.389	-0.41	0.389	-0.18	0.389	0.00
						0.390	0.09	0.390	-0.28	0.390	0.00
						0.390	-0.18	0.390	-0.46	0.390	0.72
						0.391	-0.09	0.391	0.14	0.391	-0.72
						0.391	-0.09	0.391	-0.32	0.391	-0.54
						0.392	-0.18	0.392	0.09	0.392	-0.36
						0.392	-0.18	0.392	-0.41	0.392	0.36
						0.393	-0.18	0.393	-0.14	0.393	-0.18
						0.393	-0.28	0.393	-0.18	0.393	-0.36
						0.394	-0.28	0.394	-0.32	0.394	-0.54
						0.394	-0.32	0.394	-0.23	0.394	-0.36
						0.395	-0.23	0.395	-0.32	0.395	0.18
						0.395	-0.37	0.395	-0.41	0.395	-0.54
						0.396	-0.18	0.396	-0.28	0.396	-0.72
						0.396	-0.23	0.396	-0.46	0.396	-0.36
						0.397	-0.23	0.397	-0.46	0.397	-0.36
						0.397	-0.09	0.397	-0.18	0.397	-0.36
						0.398	-0.32	0.398	-0.23	0.398	0.00
						0.398	-0.14	0.398	-0.18	0.398	-0.36
						0.399	-0.18	0.399	-0.28	0.399	-0.36
						0.399	-0.37	0.399	-0.14	0.399	-0.72
						0.400	-0.09	0.400	-0.14	0.400	0.00
						0.400	-0.41	0.400	0.37	0.400	-0.36
						0.401	-0.23	0.401	0.00	0.401	-1.26
						0.401	-0.23	0.401	-0.09	0.401	-0.18
						0.402	-0.32	0.402	-0.23	0.402	0.18
						0.402	-0.05	0.402	-0.18	0.402	0.54
						0.403	-0.09	0.403	-0.23	0.403	0.36
						0.403	-0.09	0.403	0.00	0.403	0.36
						0.404	-0.09	0.404	-0.41	0.404	-0.18
						0.404	-0.14	0.404	-0.18	0.404	0.36
						0.405	-0.09	0.405	-0.18	0.405	0.90
						0.405	-0.37	0.405	0.05	0.405	0.72
						0.406	-0.09	0.406	0.18	0.406	-0.54
						0.406	-0.14	0.406	-0.37	0.406	-0.18
						0.407	-0.09	0.407	0.00	0.407	-0.36
						0.407	0.00	0.407	-0.28	0.407	-0.90
						0.408	-0.28	0.408	0.00	0.408	-0.18
						0.408	-0.23	0.408	-0.09	0.408	-0.36
						0.409	-0.32	0.409	-0.05	0.409	-0.18
						0.409	-0.28	0.409	-0.14	0.409	-0.36
						0.410	-0.28	0.410	-0.28	0.410	1.08
						0.410	-0.09	0.410	-0.23	0.410	-0.36
						0.411	-0.18	0.411	-0.18	0.411	-0.90
						0.411	0.00	0.411	-0.41	0.411	-1.08
						0.412	-0.18	0.412	-0.05	0.412	0.54
						0.412	-0.23	0.412	-0.37	0.412	-0.72
						0.413	-0.09	0.413	-0.18	0.413	-0.90
						0.413	-0.14	0.413	-0.41	0.413	-0.36
						0.414	-0.32	0.414	-0.05	0.414	-0.36
						0.414	0.00	0.414	-0.28	0.414	-1.44
						0.415	-0.41	0.415	-0.23	0.415	-0.72
						0.415	-0.41	0.415	-0.18	0.415	0.54
						0.416	-0.05	0.416	-0.09	0.416	0.18
						0.416	-0.41	0.416	-0.32	0.416	-0.72
						0.416	0.00	0.416	-0.28	0.416	-0.18
						0.417	-0.05	0.417	0.09	0.417	-0.18
						0.417	0.14	0.417	0.00	0.417	0.36
						0.418	-0.37	0.418	-0.37	0.418	0.00
						0.418	-0.28	0.418	-0.18	0.418	-0.36
						0.419	-0.09	0.419	-0.28	0.419	-0.36
						0.419	-0.14	0.419	-0.23	0.419	0.54
						0.420	-0.09	0.420	-0.14	0.420	-0.72
						0.420	-0.41	0.420	-0.32	0.420	0.72
						0.421	-0.18	0.421	-0.14	0.421	-0.90
						0.421	-0.18	0.421	-0.09	0.421	-0.36
						0.422	-0.14	0.422	-0.23	0.422	-1.26
						0.422	-0.18	0.422	-0.14	0.422	0.36
						0.423	-0.09	0.423	-0.37	0.423	-0.18
						0.423	-0.28	0.423	-0.14	0.423	0.18
						0.424	-0.05	0.424	-0.18	0.424	-0.18
						0.424	-0.09	0.424	-0.18	0.424	0.00
						0.425	-0.14	0.425	-0.14	0.425	-0.18
						0.425	0.05	0.425	-0.28	0.425	0.00
						0.426	-0.28	0.426	-0.28	0.426	-0.36
						0.426	-0.23	0.426	-0.14	0.426	0.00
						0.427	0.05	0.427	0.00	0.427	0.54
						0.427	-0.14	0.427	-0.18	0.427	0.00
						0.428	-0.37	0.428	0.14	0.428	0.54
						0.428	-0.18	0.428	-0.23	0.428	0.18
						0.429	-0.23	0.429	-0.28	0.429	0.00
						0.429	-0.14	0.429	0.05	0.429	-0.54
						0.430	-0.18	0.430	-0.32	0.430	0.18
						0.430	-0.14	0.430	-0.09	0.430	-0.36
						0.431	-0.09	0.431	-0.37	0.431	-0.54
						0.431	-0.05	0.431	0.00	0.431	-0.18
						0.432	-0.28	0.432	-0.32	0.432	-0.90
						0.433	0.00	0.433	-0.14	0.433	-1.26
						0.433	-0.09	0.433	-0.18	0.433	0.72
						0.434	-0.23	0.434	-0.05	0.434	0.00
						0.434	-0.05	0.434	-0.28	0.434	0.36
						0.435	-0.32	0.435	-0.51	0.435	0.36
						0.435	-0.28	0.435	-0.32	0.435	0.00
						0.436	-0.14	0.436	-0.37	0.436	0.72
						0.436	-0.18	0.436	-0.28	0.436	1.08
						0.437	-0.32	0.437	-0.14	0.437	0.18
						0.437	0.09	0.437	-0.14	0.437	0.00
						0.438	0.00	0.438	-0.23	0.438	0.18
						0.438	-0.18	0.438	-0.28	0.438	-0.36
						0.439	-0.23	0.439	-0.23	0.439	0.18
						0.439	0.00	0.439	-0.23	0.439	0.00
						0.440	-0.14	0.440	0.09	0.440	0.00
						0.440	0.05	0.440	-0.46	0.440	0.36
						0.441	0.05	0.441	-0.23	0.441	-0.54
						0.441	-0.28	0.441	-0.14	0.441	0.72
						0.442	-0.18	0.442	-0.05	0.442	-0.54
						0.442	-0.09	0.442	-0.32	0.442	-0.18
						0.443	-0.28	0.443	-0.37	0.443	-0.72
						0.443	-0.28	0.443	-0.18	0.443	0.72
						0.444	-0.28	0.444	-0.18	0.444	-0.54
						0.444	-0.23	0.444	-0.32	0.444	0.00
						0.445	-0.46	0.445	-0.41	0.445	0.36
						0.445	-0.23	0.445	-0.14	0.445	0.72
						0.446	0.00	0.446	-0.23	0.446	0.00
						0.446	-0.18	0.446	-0.46	0.446	-0.18
						0.447	-0.28	0.447	-0.09	0.447	-0.36
						0.447	-0.32	0.447	0.18	0.447	-0.90
						0.448	-0.09	0.448	-0.37	0.448	0.54
						0.448	-0.05	0.448	-0.09	0.448	-0.72
						0.449	-0.28	0.449	-0.14	0.449	-0.72
						0.449	-0.14	0.449	-0.14	0.449	-1.26
						0.450	-0.09	0.450	-0.09	0.450	-0.36
						0.450	-0.32	0.450	0.00	0.450	0.36
						0.451	-0.05	0.451	-0.23	0.451	-0.36
						0.451	-0.28	0.451	-0.28	0.451	0.54
						0.452	-0.14	0.452	-0.23	0.452	-0.18
						0.452	-0.28	0.452	-0.41	0.452	0.00
						0.453	-0.18	0.453	-0.23	0.453	0.90
						0.453	-0.09	0.453	-0.14	0.453	0.54
						0.454	-0.14	0.454	-0.14	0.454	0.54
						0.454	-0.28	0.454	-0.23	0.454	0.00
						0.455	-0.23	0.455	-0.28	0.455	0.54
						0.455	-0.28	0.455	-0.18	0.455	-0.72
						0.456	0.00	0.456	-0.05	0.456	-0.18
						0.456	-0.18	0.456	0.05	0.456	-0.36
						0.457	-0.23	0.457	-0.23	0.457	-0.54
						0.457	-0.14	0.457	-0.09	0.457	-0.18
						0.458	-0.05	0.458	-0.23	0.458	-0.72
						0.458	-0.23	0.458	-0.09	0.458	0.18
						0.459	0.05	0.459	-0.28	0.459	-0.54
						0.459	-0.23	0.459	-0.37	0.459	-0.54
						0.460	-0.23	0.460	-0.32	0.460	-1.26
						0.460	-0.23	0.460	0.05	0.460	-0.90
						0.461	-0.18	0.461	-0.28	0.461	-0.90
						0.461	-0.14	0.461	-0.23	0.461	0.36
						0.462	-0.23	0.462	-0.37	0.462	0.00
						0.462	-0.23	0.462	-0.05	0.462	0.36
						0.463	-0.23	0.463	-0.23	0.463	1.44
						0.463	-0.32	0.463	-0.05	0.463	0.18
						0.464	-0.14	0.464	-0.28	0.464	-0.18
						0.464	0.00	0.464	-0.09	0.464	-0.18
						0.465	0.00	0.465	-0.32	0.465	-0.18
						0.465	-0.05	0.465	-0.51	0.465	0.72
						0.466	0.00	0.466	-0.23	0.466	-0.36
						0.466	0.28	0.466	-0.28	0.466	0.00
						0.467	-0.32	0.467	-0.05	0.467	0.54
						0.467	-0.37	0.467	-0.28	0.467	-1.08
						0.468	-0.32	0.468	-0.14	0.468	-0.90
						0.468	0.05	0.468	-0.46	0.468	0.54
						0.469	-0.14	0.469	0.00	0.469	0.00
						0.469	-0.28	0.469	-0.05	0.469	-0.36
						0.470	-0.14	0.470	-0.28	0.470	0.00
						0.470	-0.18	0.470	-0.09	0.470	0.18
						0.471	-0.09	0.471	-0.41	0.471	-0.36
						0.471	-0.18	0.471	-0.18	0.471	-0.18
						0.472	-0.18	0.472	-0.32	0.472	0.18
						0.472	-0.18	0.472	0.00	0.472	0.00
						0.473	-0.28	0.473	-0.28	0.473	0.54
						0.473	-0.37	0.473	-0.28	0.473	0.36
						0.474	0.00	0.474	-0.46	0.474	-0.54
						0.474	-0.23	0.474	-0.14	0.474	0.54
						0.475	0.05	0.475	-0.41	0.475	0.00
						0.475	-0.23	0.475	-0.18	0.475	0.18
						0.476	-0.23	0.476	-0.46	0.476	0.54
						0.476	-0.18	0.476	-0.28	0.476	-1.08
						0.477	-0.28	0.477	-0.23	0.477	-0.36
						0.477	-0.18	0.477	-0.14	0.477	-0.36
						0.478	-0.18	0.478	-0.51	0.478	0.00
						0.478	-0.14	0.478	-0.18	0.478	1.08
						0.479	-0.28	0.479	-0.37	0.479	-1.26
						0.479	-0.14	0.479	0.00	0.479	-0.54
						0.480	-0.05	0.480	-0.23	0.480	-1.08
						0.480	-0.23	0.480	-0.14	0.480	-0.36
						0.480	-0.28	0.480	-0.18	0.480	0.00
						0.481	-0.18	0.481	-0.18	0.481	-0.36
						0.481	0.00	0.481	-0.28	0.481	-0.18
						0.482	-0.18	0.482	-0.18	0.482	-0.36
						0.482	-0.28	0.482	-0.28	0.482	0.36
						0.483	0.00	0.483	-0.14	0.483	0.00
						0.483	0.00	0.483	-0.37	0.483	0.72
						0.484	-0.23	0.484	-0.14	0.484	1.08
						0.484	-0.18	0.484	-0.09	0.484	-0.36
						0.485	-0.14	0.485	-0.14	0.485	0.00
						0.485	-0.14	0.485	-0.05	0.485	1.80
						0.486	-0.28	0.486	-0.05	0.486	-0.18
						0.486	-0.05	0.486	-0.09	0.486	0.36
						0.487	-0.37	0.487	-0.41	0.487	-1.08
						0.487	-0.32	0.487	-0.05	0.487	0.00
						0.488	-0.14	0.488	-0.41	0.488	-0.90
						0.488	0.09	0.488	0.18	0.488	0.36
						0.489	0.00	0.489	-0.18	0.489	-0.18
						0.489	-0.09	0.489	-0.28	0.489	-0.36
						0.490	-0.18	0.490	-0.41	0.490	-0.54
						0.490	-0.23	0.490	-0.28	0.490	0.36
						0.491	-0.14	0.491	-0.18	0.491	-0.72
						0.491	-0.28	0.491	-0.18	0.491	0.72
						0.492	-0.28	0.492	-0.09	0.492	-0.18
						0.492	-0.14	0.492	-0.46	0.492	-0.36
						0.493	0.05	0.493	-0.46	0.493	-0.54
						0.493	-0.18	0.493	-0.28	0.493	-0.18
						0.494	-0.23	0.494	0.00	0.494	0.00
						0.495	-0.18	0.495	-0.37	0.495	-0.18
						0.495	-0.09	0.495	-0.09	0.495	-0.36
						0.496	-0.09	0.496	-0.37	0.496	-0.36
						0.496	-0.32	0.496	-0.05	0.496	0.36
						0.497	0.14	0.497	-0.51	0.497	0.00
						0.497	-0.09	0.497	0.05	0.497	0.36
						0.498	-0.18	0.498	-0.09	0.498	0.54
						0.498	-0.37	0.498	-0.37	0.498	0.54
						0.499	-0.32	0.499	-0.05	0.499	-0.36
						0.499	-0.18	0.499	-0.51	0.499	-0.90
						0.500	-0.23	0.500	-0.18	0.500	0.36
						0.500	-0.23	0.500	-0.14	0.500	-0.54
						0.501	-0.23	0.501	-0.37	0.501	0.36
						0.501	-0.14	0.501	-0.55	0.501	-0.36
						0.502	-0.14	0.502	0.05	0.502	-0.18
						0.502	-0.18	0.502	0.18	0.502	-0.18
						0.503	-0.28	0.503	-0.32	0.503	-0.36
						0.503	0.00	0.503	-0.09	0.503	0.72
						0.504	0.00	0.504	-0.09	0.504	-0.54
						0.504	-0.05	0.504	-0.14	0.504	0.18
						0.505	-0.09	0.505	-0.14	0.505	0.54
						0.505	-0.23	0.505	-0.14	0.505	-0.72
						0.506	-0.09	0.506	-0.32	0.506	0.00
						0.506	-0.23	0.506	-0.23	0.506	-0.72
						0.507	-0.09	0.507	-0.46	0.507	-1.08
						0.507	-0.05	0.507	-0.09	0.507	-0.72
						0.508	-0.14	0.508	0.05	0.508	0.18
						0.508	-0.32	0.508	-0.51	0.508	0.54
						0.509	-0.14	0.509	0.00	0.509	-1.08
						0.509	-0.28	0.509	-0.18	0.509	-0.54
						0.510	-0.28	0.510	-0.32	0.510	-0.72
						0.510	-0.09	0.510	-0.28	0.510	0.54
						0.511	-0.23	0.511	-0.51	0.511	-0.54
						0.511	-0.05	0.511	-0.23	0.511	0.54
						0.512	-0.32	0.512	0.09	0.512	0.36
						0.512	-0.23	0.512	0.14	0.512	-0.90
						0.512	0.14	0.512	-0.28	0.512	-0.36
						0.513	-0.14	0.513	-0.28	0.513	-0.54
						0.513	-0.23	0.513	-0.09	0.513	0.00
						0.514	-0.14	0.514	-0.28	0.514	0.00
						0.514	-0.23	0.514	-0.23	0.514	-1.08
						0.515	-0.14	0.515	0.05	0.515	-0.90
						0.515	-0.37	0.515	-0.51	0.515	-0.18
						0.516	-0.41	0.516	-0.23	0.516	0.54
						0.516	0.00	0.516	-0.41	0.516	-0.54
						0.517	-0.28	0.517	-0.14	0.517	-0.18
						0.517	-0.05	0.517	-0.32	0.517	-0.90
						0.518	-0.14	0.518	-0.23	0.518	-1.44
						0.518	-0.18	0.518	-0.23	0.518	0.36
						0.519	-0.32	0.519	0.09	0.519	-0.18
						0.519	-0.37	0.519	-0.28	0.519	0.18
						0.520	-0.09	0.520	-0.09	0.520	-0.54
						0.520	0.00	0.520	-0.23	0.520	-0.72
						0.521	-0.05	0.521	-0.28	0.521	-0.18
						0.521	-0.18	0.521	0.09	0.521	-0.18
						0.522	-0.18	0.522	-0.05	0.522	-0.36
						0.522	-0.28	0.522	-0.09	0.522	-1.08
						0.523	-0.14	0.523	-0.09	0.523	-0.18
						0.523	-0.28	0.523	-0.14	0.523	0.18
						0.524	-0.32	0.524	-0.37	0.524	-1.26
						0.524	-0.09	0.524	-0.18	0.524	-0.36
						0.525	-0.14	0.525	-0.09	0.525	-0.54
						0.525	-0.05	0.525	-0.32	0.525	-0.18
						0.526	-0.32	0.526	-0.18	0.526	-0.54
						0.526	-0.23	0.526	-0.28	0.526	-0.36
						0.527	-0.41	0.527	-0.51	0.527	0.18
						0.527	0.14	0.527	-0.41	0.527	-0.54
						0.528	-0.09	0.528	-0.41	0.528	0.36
						0.528	-0.18	0.528	-0.14	0.528	-0.36
						0.529	-0.18	0.529	-0.28	0.529	0.54
						0.529	-0.18	0.529	-0.18	0.529	-0.36
						0.530	-0.14	0.530	0.05	0.530	-0.54
						0.530	-0.18	0.530	-0.28	0.530	-0.72
						0.531	-0.18	0.531	-0.23	0.531	0.18
						0.531	-0.23	0.531	-0.18	0.531	0.00
						0.532	-0.14	0.532	-0.14	0.532	-0.36
						0.532	-0.05	0.532	-0.28	0.532	0.72
						0.533	-0.05	0.533	-0.46	0.533	0.54
						0.533	-0.32	0.533	-0.05	0.533	0.18
						0.534	-0.14	0.534	0.05	0.534	-0.18
						0.534	-0.32	0.534	-0.23	0.534	-0.18
						0.535	-0.46	0.535	-0.14	0.535	-0.72
						0.535	-0.05	0.535	-0.14	0.535	0.36
						0.536	-0.14	0.536	-0.23	0.536	-0.54
						0.536	-0.28	0.536	-0.37	0.536	0.54
						0.537	-0.28	0.537	0.00	0.537	-0.54
						0.537	-0.05	0.537	-0.09	0.537	0.00
						0.538	-0.05	0.538	-0.32	0.538	-0.36
						0.538	-0.32	0.538	-0.32	0.538	-0.54
						0.539	0.00	0.539	-0.37	0.539	-0.36
						0.539	-0.28	0.539	0.05	0.539	0.00
						0.540	0.05	0.540	-0.41	0.540	-0.18
						0.540	-0.09	0.540	-0.23	0.540	-0.36
						0.541	-0.14	0.541	-0.09	0.541	-0.18
						0.541	-0.09	0.541	-0.23	0.541	0.18
						0.542	-0.32	0.542	0.14	0.542	-0.54
						0.542	-0.09	0.542	-0.23	0.542	-0.54
						0.543	-0.37	0.543	-0.14	0.543	-0.36
						0.543	0.00	0.543	-0.46	0.543	-1.08
						0.544	-0.14	0.544	-0.37	0.544	0.54
						0.544	-0.14	0.544	-0.51	0.544	-0.72
						0.545	-0.23	0.545	-0.41	0.545	0.00
						0.545	-0.23	0.545	-0.05	0.545	-0.36
						0.546	0.00	0.546	-0.37	0.546	-0.18
						0.546	-0.28	0.546	-0.41	0.546	1.08
						0.547	-0.05	0.547	0.05	0.547	-1.26
						0.547	0.05	0.547	-0.32	0.547	-0.90
						0.548	-0.18	0.548	-0.05	0.548	0.18
						0.548	-0.23	0.548	-0.14	0.548	0.18
						0.549	-0.28	0.549	0.05	0.549	-0.54
						0.549	-0.05	0.549	-0.05	0.549	-0.36
						0.550	-0.14	0.550	-0.23	0.550	-0.90
						0.550	0.00	0.550	-0.23	0.550	0.00
						0.551	0.00	0.551	-0.14	0.551	0.72
						0.551	-0.14	0.551	-0.46	0.551	0.36
						0.552	-0.32	0.552	0.05	0.552	-0.72
						0.552	-0.05	0.552	-0.28	0.552	0.00
						0.553	-0.46	0.553	0.00	0.553	-0.90
						0.553	0.05	0.553	-0.14	0.553	0.36
						0.554	-0.18	0.554	-0.09	0.554	-0.36
						0.554	-0.28	0.554	0.09	0.554	-0.90
						0.555	-0.32	0.555	0.18	0.555	0.00
						0.555	-0.28	0.555	-0.14	0.555	-0.18
						0.556	-0.23	0.556	-0.28	0.556	-0.36
						0.556	-0.28	0.556	-0.46	0.556	0.36
						0.557	-0.23	0.557	-0.14	0.557	-0.36
						0.558	-0.23	0.558	-0.51	0.558	0.18
						0.558	-0.37	0.558	-0.14	0.558	0.18
						0.559	-0.37	0.559	-0.18	0.559	0.00
						0.559	-0.23	0.559	-0.28	0.559	-0.90
						0.560	-0.28	0.560	-0.05	0.560	0.54
						0.560	-0.18	0.560	-0.32	0.560	0.18
						0.561	-0.18	0.561	-0.14	0.561	0.72
						0.561	-0.28	0.561	-0.05	0.561	0.72
						0.562	-0.05	0.562	-0.46	0.562	0.00
						0.562	-0.23	0.562	-0.23	0.562	-0.72
						0.563	-0.18	0.563	0.14	0.563	1.08
						0.563	-0.23	0.563	-0.28	0.563	-0.54
						0.564	-0.23	0.564	-0.32	0.564	-1.08
						0.564	-0.23	0.564	-0.09	0.564	-0.54
						0.565	0.00	0.565	-0.28	0.565	0.36
						0.565	-0.09	0.565	-0.05	0.565	0.72
						0.566	-0.05	0.566	0.05	0.566	-0.54
						0.566	-0.14	0.566	-0.28	0.566	-0.54
						0.567	-0.23	0.567	-0.18	0.567	0.18
						0.567	-0.05	0.567	-0.23	0.567	-0.36
						0.568	0.00	0.568	-0.18	0.568	0.36
						0.568	-0.05	0.568	0.00	0.568	-0.90
						0.569	-0.14	0.569	-0.41	0.569	0.36
						0.569	-0.05	0.569	0.00	0.569	-0.54
						0.570	-0.23	0.570	-0.18	0.570	-0.18
						0.570	-0.37	0.570	-0.18	0.570	-0.54
						0.571	-0.18	0.571	-0.37	0.571	-0.36
						0.571	-0.18	0.571	-0.41	0.571	-0.36
						0.572	-0.23	0.572	-0.32	0.572	-1.08
						0.572	-0.18	0.572	-0.14	0.572	0.18
						0.573	-0.14	0.573	-0.41	0.573	0.36
						0.573	-0.14	0.573	-0.14	0.573	-0.54
						0.574	-0.28	0.574	-0.37	0.574	0.00
						0.574	-0.37	0.574	-0.28	0.574	0.00
						0.575	-0.23	0.575	-0.28	0.575	0.00
						0.575	-0.28	0.575	-0.23	0.575	-0.54
						0.576	-0.14	0.576	-0.32	0.576	-0.54
						0.576	-0.18	0.576	-0.09	0.576	0.54
						0.577	-0.23	0.577	-0.14	0.577	-0.36
						0.577	-0.14	0.577	-0.23	0.577	-0.54
						0.578	-0.32	0.578	-0.14	0.578	0.54
						0.578	-0.32	0.578	-0.18	0.578	-0.72
						0.579	0.14	0.579	-0.32	0.579	0.00
						0.579	-0.09	0.579	-0.14	0.579	-0.36
						0.580	-0.37	0.580	-0.32	0.580	0.54
						0.580	-0.05	0.580	-0.51	0.580	0.18
						0.581	-0.23	0.581	-0.14	0.581	0.18
						0.581	-0.23	0.581	-0.41	0.581	-1.26
						0.582	-0.18	0.582	-0.28	0.582	-0.36
						0.582	-0.23	0.582	-0.28	0.582	-0.18
						0.583	-0.18	0.583	0.05	0.583	0.00
						0.583	-0.23	0.583	-0.32	0.583	-0.72
						0.584	-0.18	0.584	-0.32	0.584	0.18
						0.584	-0.23	0.584	-0.18	0.584	-0.36
						0.585	-0.05	0.585	-0.18	0.585	0.36
						0.585	-0.37	0.585	-0.18	0.585	-1.08
						0.586	-0.32	0.586	-0.09	0.586	0.90
						0.586	-0.09	0.586	0.00	0.586	-0.54
						0.587	-0.09	0.587	-0.05	0.587	-0.54
						0.587	-0.05	0.587	-0.37	0.587	-0.72
						0.588	-0.28	0.588	-0.41	0.588	-0.18
						0.588	-0.23	0.588	-0.18	0.588	-0.36
						0.589	-0.23	0.589	0.00	0.589	-1.08
						0.589	0.05	0.589	0.05	0.589	-1.08
						0.590	-0.14	0.590	-0.23	0.590	0.18
						0.590	-0.28	0.590	-0.46	0.590	-0.54
						0.591	0.00	0.591	-0.46	0.591	-0.18
						0.591	-0.18	0.591	-0.14	0.591	-0.18
						0.592	-0.14	0.592	-0.18	0.592	0.18
						0.592	-0.23	0.592	0.00	0.592	-1.26
						0.593	-0.09	0.593	-0.18	0.593	0.00
						0.593	-0.46	0.593	-0.23	0.593	-0.90
						0.594	-0.32	0.594	-0.09	0.594	0.36
						0.594	-0.18	0.594	-0.09	0.594	0.18
						0.595	-0.14	0.595	-0.18	0.595	0.36
						0.595	0.09	0.595	-0.18	0.595	-0.90
						0.596	-0.32	0.596	-0.05	0.596	-0.72
						0.596	-0.18	0.596	-0.37	0.596	-0.36
						0.597	0.14	0.597	-0.18	0.597	0.18
						0.597	-0.55	0.597	-0.23	0.597	-0.72
						0.598	-0.18	0.598	-0.09	0.598	-0.54
						0.598	-0.14	0.598	-0.41	0.598	-0.18
						0.599	-0.23	0.599	-0.23	0.599	-0.18
						0.599	0.00	0.599	-0.32	0.599	-0.36
						0.600	-0.28	0.600	-0.37	0.600	0.36
						0.600	-0.14	0.600	-0.32	0.600	-0.18
						0.601	-0.23	0.601	-0.09	0.601	-0.18
						0.601	0.18	0.601	-0.28	0.601	-0.72
						0.602	-0.14	0.602	-0.32	0.602	0.54
						0.602	-0.09	0.602	-0.09	0.602	-0.72
						0.603	-0.14	0.603	-0.28	0.603	0.18
						0.603	-0.18	0.603	0.09	0.603	0.18
						0.604	-0.23	0.604	-0.37	0.604	0.54
						0.604	-0.23	0.604	-0.37	0.604	0.18
						0.605	-0.18	0.605	-0.14	0.605	-0.18
						0.605	-0.28	0.605	-0.28	0.605	0.18
						0.606	-0.14	0.606	-0.18	0.606	1.08
						0.606	-0.28	0.606	-0.18	0.606	-0.72
						0.607	0.00	0.607	-0.23	0.607	0.54
						0.607	-0.23	0.607	-0.37	0.607	-0.54
						0.608	0.00	0.608	-0.09	0.608	0.36
						0.608	-0.14	0.608	-0.41	0.608	0.18
						0.609	-0.09	0.609	-0.05	0.609	-0.36
						0.609	-0.18	0.609	-0.23	0.609	-0.18
						0.610	-0.05	0.610	0.09	0.610	0.36
						0.610	-0.18	0.610	-0.28	0.610	-1.08
						0.611	-0.05	0.611	-0.14	0.611	-0.72
						0.611	-0.14	0.611	-0.37	0.611	-0.18
						0.612	-0.09	0.612	-0.18	0.612	0.36
						0.612	-0.05	0.612	-0.37	0.612	-0.36
						0.613	-0.05	0.613	-0.23	0.613	0.90
						0.613	-0.18	0.613	-0.51	0.613	0.18
						0.614	-0.23	0.614	0.00	0.614	0.18
						0.614	-0.18	0.614	-0.51	0.614	-0.18
						0.615	-0.09	0.615	-0.05	0.615	0.18
						0.615	-0.46	0.615	0.23	0.615	1.44
						0.616	-0.18	0.616	-0.37	0.616	0.36
						0.616	-0.14	0.616	-0.18	0.616	-0.72
						0.617	-0.28	0.617	-0.23	0.617	0.72
						0.617	-0.28	0.617	-0.69	0.617	0.00
						0.618	-0.28	0.618	-0.23	0.618	-0.54
						0.618	-0.32	0.618	-0.41	0.618	0.18
						0.619	-0.09	0.619	-0.37	0.619	0.18
						0.619	-0.32	0.619	-0.28	0.619	-0.90
						0.620	-0.14	0.620	0.14	0.620	0.54
						0.620	-0.41	0.620	-0.14	0.620	-0.90
						0.621	-0.18	0.621	-0.18	0.621	0.72
						0.621	-0.46	0.621	-0.09	0.621	-1.26
						0.622	-0.18	0.622	-0.05	0.622	-0.36
						0.622	-0.32	0.622	-0.60	0.622	0.18
						0.623	-0.23	0.623	-0.23	0.623	1.26
						0.623	-0.14	0.623	-0.28	0.623	-1.26
						0.624	-0.05	0.624	-0.37	0.624	0.54
						0.624	-0.28	0.624	-0.05	0.624	0.72
						0.625	-0.05	0.625	-0.23	0.625	-0.54
						0.625	-0.32	0.625	-0.51	0.625	-0.18
						0.626	-0.41	0.626	-0.37	0.626	0.54
						0.626	-0.09	0.626	-0.14	0.626	0.36
						0.627	-0.14	0.627	-0.14	0.627	-0.18
						0.627	-0.14	0.627	-0.23	0.627	0.00
						0.628	-0.32	0.628	0.00	0.628	-0.72
						0.628	0.00	0.628	-0.32	0.628	0.18
						0.629	0.00	0.629	0.23	0.629	0.72
						0.629	-0.18	0.629	-0.14	0.629	0.72
						0.630	0.09	0.630	-0.28	0.630	-0.36
						0.630	-0.23	0.630	-0.37	0.630	-0.18
						0.631	-0.18	0.631	0.05	0.631	1.26
						0.631	0.18	0.631	-0.28	0.631	-0.36
						0.632	0.05	0.632	-0.23	0.632	-0.54
						0.632	-0.05	0.632	-0.14	0.632	0.36
						0.633	-0.28	0.633	-0.18	0.633	-0.90
						0.633	-0.14	0.633	-0.09	0.633	0.36
						0.634	-0.23	0.634	-0.05	0.634	0.00
						0.634	-0.18	0.634	-0.23	0.634	-0.18
						0.635	-0.09	0.635	-0.32	0.635	0.00
						0.635	-0.37	0.635	-0.23	0.635	-0.72
						0.636	-0.18	0.636	-0.05	0.636	-0.18
						0.636	-0.18	0.636	-0.14	0.636	0.36
						0.637	-0.18	0.637	-0.18	0.637	0.54
						0.637	-0.14	0.637	-0.46	0.637	-1.26
						0.638	-0.28	0.638	-0.23	0.638	0.18
						0.638	-0.09	0.638	-0.32	0.638	-0.18
						0.639	-0.37	0.639	0.05	0.639	-0.36
						0.639	-0.18	0.639	-0.14	0.639	-0.18
						0.640	-0.18	0.640	-0.18	0.640	0.00
						0.640	-0.37	0.640	0.00	0.640	0.18
						0.640	-0.05	0.640	-0.28	0.640	-0.72
						0.641	-0.41	0.641	-0.28	0.641	0.54
						0.641	-0.41	0.641	0.00	0.641	-0.72
						0.642	-0.14	0.642	-0.28	0.642	0.00
						0.642	0.05	0.642	-0.14	0.642	0.18
						0.643	-0.32	0.643	-0.23	0.643	0.18
						0.643	-0.41	0.643	-0.37	0.643	-0.72
						0.644	-0.14	0.644	-0.32	0.644	0.00
						0.644	-0.14	0.644	-0.18	0.644	-0.72
						0.645	-0.14	0.645	-0.14	0.645	-0.54
						0.645	-0.14	0.645	-0.05	0.645	-0.36
						0.646	-0.37	0.646	-0.05	0.646	-0.72
						0.646	0.09	0.646	-0.14	0.646	-0.36
						0.647	-0.09	0.647	-0.23	0.647	0.36
						0.647	0.00	0.647	-0.18	0.647	-0.72
						0.648	-0.05	0.648	-0.23	0.648	1.08
						0.648	-0.41	0.648	-0.23	0.648	-0.18
						0.649	-0.32	0.649	0.05	0.649	0.18
						0.649	-0.14	0.649	-0.28	0.649	0.18
						0.650	-0.28	0.650	-0.09	0.650	-0.36
						0.650	-0.09	0.650	-0.14	0.650	0.00
						0.651	-0.18	0.651	-0.09	0.651	0.18
						0.651	-0.09	0.651	-0.32	0.651	0.00
						0.652	-0.41	0.652	-0.18	0.652	-0.54
						0.652	-0.05	0.652	0.00	0.652	-0.72
						0.653	-0.14	0.653	-0.18	0.653	0.00
						0.653	-0.05	0.653	-0.37	0.653	-1.08
						0.654	-0.41	0.654	-0.28	0.654	0.72
						0.654	-0.09	0.654	0.05	0.654	-1.98
						0.655	-0.28	0.655	0.09	0.655	-0.18
						0.655	-0.05	0.655	-0.09	0.655	0.18
						0.656	-0.41	0.656	-0.09	0.656	0.36
						0.656	-0.37	0.656	0.05	0.656	0.18
						0.657	-0.05	0.657	0.00	0.657	-0.36
						0.657	-0.05	0.657	-0.32	0.657	0.90
						0.658	-0.09	0.658	-0.37	0.658	-0.54
						0.658	-0.18	0.658	-0.32	0.658	0.90
						0.659	-0.23	0.659	0.00	0.659	-0.18
						0.659	-0.05	0.659	-0.37	0.659	1.08
						0.660	-0.14	0.660	-0.18	0.660	-0.18
						0.660	-0.18	0.660	-0.09	0.660	0.18
						0.661	-0.18	0.661	-0.18	0.661	-0.54
						0.661	-0.05	0.661	-0.23	0.661	-0.36
						0.662	-0.14	0.662	-0.23	0.662	-1.08
						0.662	-0.09	0.662	-0.09	0.662	-0.72
						0.663	-0.09	0.663	-0.32	0.663	0.72
						0.663	-0.14	0.663	0.14	0.663	-0.36
						0.664	-0.14	0.664	-0.23	0.664	0.18
						0.664	-0.41	0.664	-0.09	0.664	-0.72
						0.665	-0.23	0.665	-0.37	0.665	0.00
						0.665	-0.09	0.665	-0.09	0.665	-0.54
						0.666	0.00	0.666	-0.23	0.666	0.18
						0.666	-0.37	0.666	-0.05	0.666	0.00
						0.667	-0.09	0.667	-0.28	0.667	-0.54
						0.667	-0.05	0.667	-0.41	0.667	-0.54
						0.668	-0.09	0.668	-0.18	0.668	-0.36
						0.668	0.00	0.668	-0.32	0.668	0.54
						0.669	-0.28	0.669	-0.51	0.669	-0.18
						0.669	-0.14	0.669	0.05	0.669	-0.36
						0.670	-0.18	0.670	-0.18	0.670	-0.18
						0.670	-0.37	0.670	-0.23	0.670	-0.54
						0.671	-0.28	0.671	-0.41	0.671	-0.36
						0.671	-0.28	0.671	-0.46	0.671	0.18
						0.672	-0.28	0.672	-0.23	0.672	-0.54
						0.672	-0.14	0.672	0.00	0.672	0.00
						0.673	-0.09	0.673	-0.32	0.673	-0.90
						0.673	-0.05	0.673	-0.23	0.673	0.36
						0.674	-0.28	0.674	0.00	0.674	-0.54
						0.674	-0.18	0.674	-0.28	0.674	0.54
						0.675	-0.05	0.675	-0.41	0.675	0.90
						0.675	-0.41	0.675	-0.46	0.675	0.90
						0.676	-0.09	0.676	-0.05	0.676	-1.08
						0.676	-0.14	0.676	-0.09	0.676	0.00
						0.677	-0.18	0.677	-0.14	0.677	0.00
						0.677	-0.09	0.677	-0.51	0.677	0.36
						0.678	-0.09	0.678	-0.14	0.678	-0.18
						0.678	-0.37	0.678	-0.28	0.678	-0.72
						0.679	-0.14	0.679	-0.28	0.679	-0.36
						0.679	-0.28	0.679	-0.37	0.679	-1.26
						0.680	-0.23	0.680	-0.41	0.680	0.18
						0.680	0.05	0.680	-0.18	0.680	0.00
						0.681	-0.14	0.681	-0.46	0.681	-0.90
						0.681	-0.05	0.681	-0.28	0.681	0.18
						0.682	-0.46	0.682	-0.18	0.682	-0.18
						0.683	0.05	0.683	-0.32	0.683	-0.18
						0.683	-0.32	0.683	-0.32	0.683	0.00
						0.684	-0.05	0.684	-0.28	0.684	-0.18
						0.684	-0.18	0.684	0.09	0.684	-0.54
						0.685	-0.05	0.685	-0.46	0.685	-1.08
						0.685	-0.32	0.685	-0.23	0.685	-0.54
						0.686	-0.32	0.686	-0.14	0.686	-0.54
						0.686	-0.14	0.686	0.05	0.686	-0.18
						0.687	-0.05	0.687	-0.18	0.687	-0.54
						0.687	-0.14	0.687	-0.14	0.687	0.00
						0.688	-0.37	0.688	-0.18	0.688	-0.18
						0.688	-0.28	0.688	0.00	0.688	0.72
						0.689	-0.05	0.689	-0.37	0.689	-1.44
						0.689	-0.32	0.689	0.00	0.689	0.36
						0.690	-0.28	0.690	-0.09	0.690	0.18
						0.690	-0.23	0.690	-0.05	0.690	-0.72
						0.691	-0.28	0.691	-0.05	0.691	0.00
						0.691	-0.18	0.691	-0.28	0.691	-0.36
						0.692	-0.23	0.692	-0.18	0.692	0.00
						0.692	-0.37	0.692	-0.05	0.692	-0.18
						0.693	-0.05	0.693	-0.28	0.693	-0.18
						0.693	-0.09	0.693	-0.14	0.693	0.18
						0.694	0.00	0.694	-0.09	0.694	0.36
						0.694	-0.32	0.694	-0.32	0.694	0.18
						0.695	-0.18	0.695	0.00	0.695	0.18
						0.695	-0.37	0.695	-0.37	0.695	0.00
						0.696	0.00	0.696	-0.14	0.696	0.00
						0.696	-0.28	0.696	-0.14	0.696	0.18
						0.697	0.14	0.697	-0.18	0.697	-0.90
						0.697	-0.14	0.697	-0.09	0.697	-0.90
						0.698	0.00	0.698	-0.51	0.698	-1.26
						0.698	-0.23	0.698	-0.23	0.698	-0.90
						0.699	-0.28	0.699	-0.32	0.699	0.00
						0.699	-0.28	0.699	-0.14	0.699	-0.90
						0.700	0.00	0.700	-0.41	0.700	0.90
						0.700	-0.05	0.700	0.00	0.700	-0.72
						0.701	-0.28	0.701	-0.14	0.701	0.72
						0.701	-0.18	0.701	-0.28	0.701	-0.72
						0.702	-0.18	0.702	-0.74	0.702	0.00
						0.702	-0.37	0.702	0.05	0.702	0.36
						0.703	-0.14	0.703	-0.32	0.703	0.00
						0.703	-0.18	0.703	-0.41	0.703	0.36
						0.704	-0.09	0.704	-0.14	0.704	0.00
						0.704	-0.18	0.704	-0.14	0.704	0.00
						0.705	-0.09	0.705	-0.18	0.705	-1.08
						0.705	-0.23	0.705	-0.05	0.705	-0.90
						0.706	-0.18	0.706	-0.05	0.706	0.36
						0.706	0.05	0.706	-0.28	0.706	-0.18
						0.707	-0.05	0.707	-0.14	0.707	0.54
						0.707	-0.28	0.707	0.00	0.707	-0.90
						0.708	-0.23	0.708	-0.41	0.708	-0.18
						0.708	-0.14	0.708	-0.32	0.708	0.90
						0.709	-0.14	0.709	-0.55	0.709	-0.54
						0.709	-0.09	0.709	-0.09	0.709	0.54
						0.710	-0.09	0.710	-0.32	0.710	0.18
						0.710	-0.37	0.710	-0.05	0.710	0.00
						0.711	-0.60	0.711	-0.23	0.711	0.36
						0.711	-0.14	0.711	-0.23	0.711	-0.54
						0.712	-0.05	0.712	-0.46	0.712	-0.54
						0.712	-0.23	0.712	-0.32	0.712	0.18
						0.713	-0.23	0.713	-0.32	0.713	-1.08
						0.713	-0.14	0.713	-0.41	0.713	0.90
						0.714	-0.09	0.714	-0.14	0.714	0.00
						0.714	-0.28	0.714	-0.09	0.714	0.18
						0.715	-0.09	0.715	-0.18	0.715	-1.08
						0.715	-0.18	0.715	-0.18	0.715	-0.90
						0.716	-0.18	0.716	-0.32	0.716	-0.90
						0.716	-0.14	0.716	-0.14	0.716	0.00
						0.717	0.00	0.717	-0.32	0.717	-0.36
						0.717	-0.14	0.717	-0.05	0.717	-1.08
						0.718	0.00	0.718	-0.28	0.718	-0.18
						0.718	-0.28	0.718	-0.14	0.718	-0.36
						0.719	-0.41	0.719	-0.28	0.719	-0.72
						0.719	-0.32	0.719	0.14	0.719	0.00
						0.720	-0.09	0.720	-0.23	0.720	0.54
						0.720	-0.41	0.720	-0.32	0.720	0.00
						0.721	-0.32	0.721	0.14	0.721	0.00
						0.721	-0.18	0.721	-0.46	0.721	0.00
						0.722	-0.28	0.722	-0.14	0.722	-0.90
						0.722	0.00	0.722	-0.37	0.722	0.36
						0.723	-0.05	0.723	-0.14	0.723	0.00
						0.723	-0.14	0.723	-0.23	0.723	0.00
						0.724	-0.37	0.724	-0.09	0.724	-0.18
						0.724	-0.14	0.724	-0.51	0.724	0.72
						0.725	-0.32	0.725	-0.05	0.725	-0.36
						0.725	-0.23	0.725	-0.23	0.725	-0.18
						0.726	-0.23	0.726	-0.23	0.726	1.08
						0.726	-0.09	0.726	-0.23	0.726	0.18
						0.727	-0.14	0.727	-0.28	0.727	-0.36
						0.727	-0.37	0.727	-0.37	0.727	-0.90
						0.728	-0.14	0.728	-0.23	0.728	-0.36
						0.728	0.09	0.728	-0.46	0.728	0.36
						0.729	0.00	0.729	-0.09	0.729	0.00
						0.729	-0.18	0.729	-0.32	0.729	0.54
						0.730	-0.32	0.730	-0.18	0.730	1.44
						0.730	0.00	0.730	-0.51	0.730	-0.18
						0.731	-0.23	0.731	0.14	0.731	-0.90
						0.731	-0.05	0.731	-0.37	0.731	-0.72
						0.732	-0.23	0.732	-0.05	0.732	0.18
						0.732	-0.37	0.732	-0.28	0.732	0.36
						0.733	-0.09	0.733	-0.23	0.733	0.54
						0.733	0.00	0.733	-0.09	0.733	-0.18
						0.734	-0.23	0.734	-0.18	0.734	-0.18
						0.734	-0.32	0.734	-0.32	0.734	-0.36
						0.735	-0.23	0.735	0.09	0.735	0.72
						0.735	-0.32	0.735	-0.18	0.735	-0.54
						0.736	-0.41	0.736	-0.14	0.736	0.18
						0.736	-0.32	0.736	-0.28	0.736	0.36
						0.737	-0.28	0.737	-0.05	0.737	0.72
						0.737	-0.41	0.737	-0.28	0.737	-0.54
						0.738	-0.18	0.738	-0.28	0.738	0.72
						0.738	-0.28	0.738	-0.18	0.738	0.00
						0.739	-0.14	0.739	-0.09	0.739	-0.18
						0.739	-0.18	0.739	-0.28	0.739	0.18
						0.740	-0.09	0.740	0.09	0.740	0.36
						0.740	0.00	0.740	-0.18	0.740	-0.54
						0.741	-0.41	0.741	-0.18	0.741	0.00
						0.741	-0.18	0.741	-0.37	0.741	0.36
						0.742	0.05	0.742	-0.28	0.742	1.08
						0.742	-0.32	0.742	-0.23	0.742	0.72
						0.743	-0.23	0.743	-0.32	0.743	1.08
						0.743	-0.28	0.743	-0.23	0.743	0.72
						0.744	-0.28	0.744	-0.23	0.744	0.00
						0.744	-0.18	0.744	-0.09	0.744	0.36
						0.745	-0.18	0.745	-0.14	0.745	0.00
						0.745	-0.18	0.745	-0.14	0.745	0.18
						0.746	-0.23	0.746	-0.32	0.746	0.72
						0.746	-0.18	0.746	-0.18	0.746	0.00
						0.747	0.05	0.747	0.05	0.747	-0.36
						0.747	-0.18	0.747	-0.41	0.747	0.00
						0.748	-0.18	0.748	-0.09	0.748	0.72
						0.748	-0.23	0.748	-0.28	0.748	1.62
						0.749	-0.09	0.749	-0.18	0.749	0.36
						0.749	-0.18	0.749	-0.05	0.749	-0.36
						0.750	-0.05	0.750	0.00	0.750	0.18
						0.750	-0.14	0.750	-0.18	0.750	0.00
						0.751	-0.14	0.751	-0.32	0.751	0.00
						0.751	-0.14	0.751	-0.37	0.751	0.54
						0.752	-0.23	0.752	-0.14	0.752	0.54
						0.752	-0.32	0.752	-0.28	0.752	-0.54
						0.753	-0.37	0.753	-0.18	0.753	-0.72
						0.753	-0.14	0.753	-0.32	0.753	0.72
						0.754	-0.18	0.754	-0.28	0.754	0.54
						0.754	-0.14	0.754	-0.37	0.754	-0.72
						0.755	-0.14	0.755	0.00	0.755	-0.72
						0.755	-0.23	0.755	-0.60	0.755	0.72
						0.756	-0.09	0.756	-0.18	0.756	0.00
						0.756	-0.14	0.756	-0.23	0.756	-0.54
						0.757	-0.09	0.757	-0.09	0.757	0.00
						0.757	-0.14	0.757	-0.41	0.757	1.08
						0.758	-0.14	0.758	-0.28	0.758	0.18
						0.758	-0.09	0.758	-0.18	0.758	0.90
						0.759	-0.05	0.759	-0.18	0.759	0.54
						0.759	-0.09	0.759	-0.41	0.759	0.18
						0.760	-0.09	0.760	-0.28	0.760	1.44
						0.760	-0.05	0.760	-0.14	0.760	0.90
						0.761	-0.14	0.761	-0.14	0.761	0.54
						0.761	-0.14	0.761	-0.18	0.761	0.36
						0.762	0.00	0.762	-0.14	0.762	0.00
						0.762	-0.23	0.762	-0.09	0.762	0.54
						0.763	-0.14	0.763	0.00	0.763	0.00
						0.763	-0.41	0.763	-0.09	0.763	0.90
						0.764	-0.09	0.764	-0.14	0.764	0.90
						0.764	-0.23	0.764	0.00	0.764	0.54
						0.765	-0.28	0.765	-0.23	0.765	0.72
						0.765	-0.14	0.765	-0.32	0.765	0.36
						0.766	-0.23	0.766	-0.23	0.766	0.90
						0.766	-0.09	0.766	-0.18	0.766	-0.18
						0.767	-0.28	0.767	-0.32	0.767	-0.54
						0.767	-0.23	0.767	-0.14	0.767	0.72
						0.768	-0.09	0.768	-0.41	0.768	-0.36
						0.768	-0.05	0.768	-0.09	0.768	0.18
						0.768	-0.28	0.768	-0.18	0.768	1.08
						0.769	-0.14	0.769	-0.18	0.769	0.00
						0.769	-0.32	0.769	-0.28	0.769	0.72
						0.770	-0.18	0.770	-0.05	0.770	0.72
						0.770	-0.37	0.770	-0.41	0.770	-0.72
						0.771	0.18	0.771	-0.14	0.771	0.18
						0.771	-0.14	0.771	-0.23	0.771	-0.72
						0.772	-0.14	0.772	0.05	0.772	0.72
						0.772	-0.09	0.772	-0.14	0.772	-0.72
						0.773	-0.05	0.773	-0.23	0.773	0.54
						0.773	-0.09	0.773	-0.46	0.773	-0.36
						0.774	-0.32	0.774	-0.09	0.774	0.00
						0.774	-0.05	0.774	-0.23	0.774	-0.18
						0.775	-0.37	0.775	-0.14	0.775	0.18
						0.775	-0.09	0.775	-0.09	0.775	-0.36
						0.776	-0.32	0.776	-0.28	0.776	0.90
						0.776	-0.14	0.776	-0.09	0.776	-0.36
						0.777	-0.18	0.777	-0.18	0.777	-0.36
						0.777	-0.05	0.777	-0.14	0.777	-0.18
						0.778	-0.09	0.778	-0.32	0.778	-0.36
						0.778	-0.37	0.778	-0.37	0.778	-0.72
						0.779	-0.28	0.779	-0.51	0.779	0.00
						0.779	-0.32	0.779	-0.09	0.779	0.54
						0.780	-0.05	0.780	-0.09	0.780	0.54
						0.780	-0.09	0.780	-0.05	0.780	0.54
						0.781	-0.32	0.781	-0.09	0.781	0.54
						0.781	-0.18	0.781	-0.41	0.781	-0.54
						0.782	-0.46	0.782	-0.05	0.782	1.08
						0.782	-0.37	0.782	-0.37	0.782	0.36
						0.783	-0.09	0.783	0.14	0.783	0.18
						0.783	-0.28	0.783	-0.05	0.783	-0.72
						0.784	-0.32	0.784	-0.05	0.784	0.18
						0.784	-0.23	0.784	-0.09	0.784	-0.90
						0.785	-0.09	0.785	-0.14	0.785	0.00
						0.785	0.00	0.785	-0.18	0.785	-0.18
						0.786	-0.05	0.786	-0.18	0.786	-0.36
						0.786	-0.05	0.786	-0.14	0.786	0.00
						0.787	-0.23	0.787	-0.09	0.787	-0.36
						0.787	0.09	0.787	-0.37	0.787	0.18
						0.788	0.00	0.788	-0.09	0.788	0.36
						0.788	-0.05	0.788	-0.05	0.788	0.36
						0.789	-0.28	0.789	-0.28	0.789	0.00
						0.789	-0.28	0.789	-0.14	0.789	-0.18
						0.790	-0.28	0.790	-0.28	0.790	-0.36
						0.790	-0.32	0.790	-0.05	0.790	0.00
						0.791	-0.28	0.791	-0.05	0.791	0.18
						0.791	-0.14	0.791	-0.23	0.791	-0.36
						0.792	0.00	0.792	-0.18	0.792	0.36
						0.792	0.05	0.792	-0.23	0.792	-0.36
						0.793	-0.05	0.793	-0.14	0.793	1.08
						0.793	-0.05	0.793	-0.18	0.793	0.36
						0.794	-0.23	0.794	-0.23	0.794	-0.18
						0.794	-0.14	0.794	0.05	0.794	0.72
						0.795	-0.28	0.795	-0.51	0.795	0.00
						0.795	-0.09	0.795	-0.09	0.795	0.36
						0.796	0.05	0.796	-0.28	0.796	0.00
						0.796	-0.14	0.796	-0.05	0.796	-0.36
						0.797	-0.05	0.797	-0.09	0.797	-0.90
						0.797	-0.18	0.797	0.00	0.797	-1.26
						0.798	-0.32	0.798	-0.28	0.798	-0.72
						0.798	-0.23	0.798	-0.46	0.798	0.18
						0.799	-0.37	0.799	-0.09	0.799	0.72
						0.799	-0.18	0.799	-0.32	0.799	0.18
						0.800	-0.23	0.800	-0.32	0.800	-0.18
						0.800	-0.14	0.800	-0.23	0.800	0.18
						0.801	-0.09	0.801	-0.18	0.801	-0.72
						0.801	-0.46	0.801	-0.18	0.801	0.36
						0.802	-0.23	0.802	-0.32	0.802	0.54
						0.802	-0.23	0.802	-0.23	0.802	0.18
						0.803	0.00	0.803	-0.28	0.803	-0.54
						0.803	-0.28	0.803	-0.32	0.803	0.18
						0.804	-0.23	0.804	-0.14	0.804	1.26
						0.804	-0.09	0.804	-0.05	0.804	-0.36
						0.805	-0.28	0.805	-0.32	0.805	-1.08
						0.805	-0.32	0.805	-0.05	0.805	0.36
						0.806	-0.23	0.806	-0.14	0.806	0.00
						0.806	-0.18	0.806	-0.41	0.806	1.26
						0.807	-0.32	0.807	-0.32	0.807	-1.08
						0.808	-0.14	0.808	-0.09	0.808	0.36
						0.808	-0.32	0.808	-0.37	0.808	-1.26
						0.809	-0.09	0.809	-0.32	0.809	0.54
						0.809	-0.41	0.809	-0.28	0.809	0.90
						0.810	-0.05	0.810	0.18	0.810	-0.36
						0.810	-0.09	0.810	-0.14	0.810	0.18
						0.811	0.14	0.811	-0.32	0.811	1.44
						0.811	-0.14	0.811	-0.14	0.811	0.18
						0.812	-0.28	0.812	0.00	0.812	0.36
						0.812	-0.28	0.812	-0.23	0.812	0.00
						0.813	-0.18	0.813	-0.37	0.813	0.36
						0.813	-0.28	0.813	-0.05	0.813	-0.36
						0.814	-0.32	0.814	-0.18	0.814	-1.08
						0.814	-0.09	0.814	-0.05	0.814	-0.36
						0.815	-0.23	0.815	-0.23	0.815	-0.18
						0.815	-0.23	0.815	-0.09	0.815	0.00
						0.816	-0.28	0.816	-0.32	0.816	0.18
						0.816	-0.18	0.816	-0.05	0.816	0.36
						0.817	-0.28	0.817	0.05	0.817	0.72
						0.817	-0.18	0.817	-0.05	0.817	-0.54
						0.818	-0.18	0.818	-0.14	0.818	0.36
						0.818	-0.32	0.818	-0.32	0.818	-0.72
						0.819	-0.14	0.819	0.05	0.819	-0.36
						0.819	0.00	0.819	-0.37	0.819	0.36
						0.820	-0.09	0.820	-0.37	0.820	-0.18
						0.820	-0.18	0.820	-0.41	0.820	0.54
						0.821	-0.14	0.821	-0.18	0.821	0.36
						0.821	-0.23	0.821	-0.05	0.821	0.18
						0.822	-0.28	0.822	-0.28	0.822	0.54
						0.822	0.00	0.822	-0.18	0.822	-1.08
						0.823	-0.32	0.823	0.05	0.823	0.00
						0.823	-0.18	0.823	-0.32	0.823	0.00
						0.824	-0.32	0.824	-0.28	0.824	0.18
						0.824	0.00	0.824	0.00	0.824	-0.54
						0.825	-0.28	0.825	-0.23	0.825	0.00
						0.825	-0.14	0.825	-0.37	0.825	-0.36
						0.826	-0.23	0.826	-0.23	0.826	-0.54
						0.826	-0.05	0.826	-0.28	0.826	0.00
						0.827	-0.51	0.827	0.00	0.827	-0.18
						0.827	-0.32	0.827	-0.23	0.827	0.18
						0.828	-0.14	0.828	-0.18	0.828	-1.08
						0.828	-0.28	0.828	-0.28	0.828	-0.18
						0.829	-0.09	0.829	-0.28	0.829	-0.18
						0.829	-0.14	0.829	0.14	0.829	-0.72
						0.830	-0.14	0.830	-0.37	0.830	-0.18
						0.830	-0.18	0.830	-0.18	0.830	-0.18
						0.831	-0.46	0.831	-0.18	0.831	0.00
						0.831	-0.14	0.831	-0.14	0.831	-1.26
						0.832	-0.23	0.832	-0.41	0.832	-0.36
						0.832	-0.37	0.832	-0.23	0.832	-0.36
						0.833	-0.32	0.833	-0.37	0.833	0.72
						0.833	-0.09	0.833	-0.05	0.833	-0.18
						0.834	-0.09	0.834	-0.37	0.834	-0.72
						0.834	-0.32	0.834	-0.28	0.834	-0.54
						0.835	-0.05	0.835	-0.18	0.835	-0.36
						0.835	-0.41	0.835	-0.09	0.835	-1.44
						0.836	-0.23	0.836	-0.18	0.836	0.36
						0.836	-0.14	0.836	-0.05	0.836	-0.36
						0.837	0.14	0.837	-0.09	0.837	-0.72
						0.837	-0.18	0.837	-0.14	0.837	0.18
						0.838	-0.32	0.838	-0.23	0.838	0.36
						0.838	-0.28	0.838	-0.14	0.838	0.54
						0.839	-0.28	0.839	-0.32	0.839	0.36
						0.839	-0.46	0.839	-0.18	0.839	0.00
						0.840	-0.23	0.840	-0.18	0.840	0.36
						0.840	-0.14	0.840	-0.23	0.840	0.00
						0.841	0.00	0.841	0.05	0.841	0.54
						0.841	-0.14	0.841	-0.23	0.841	-0.18
						0.842	-0.37	0.842	-0.09	0.842	-0.90
						0.842	-0.23	0.842	0.05	0.842	-0.18
						0.843	-0.18	0.843	0.00	0.843	0.18
						0.843	-0.18	0.843	-0.28	0.843	0.18
						0.844	-0.09	0.844	-0.14	0.844	-1.44
						0.844	-0.23	0.844	-0.09	0.844	1.08
						0.845	-0.32	0.845	-0.37	0.845	0.36
						0.845	-0.23	0.845	-0.28	0.845	-1.08
						0.846	-0.18	0.846	-0.32	0.846	0.36
						0.846	-0.23	0.846	-0.23	0.846	0.54
						0.847	-0.23	0.847	0.00	0.847	0.54
						0.847	-0.14	0.847	0.28	0.847	0.00
						0.848	-0.23	0.848	-0.32	0.848	0.18
						0.848	-0.32	0.848	-0.14	0.848	-0.18
						0.849	-0.41	0.849	-0.05	0.849	-0.90
						0.849	-0.28	0.849	-0.28	0.849	0.00
						0.850	-0.23	0.850	-0.14	0.850	0.36
						0.850	-0.37	0.850	-0.32	0.850	0.36
						0.851	-0.41	0.851	-0.23	0.851	-1.08
						0.851	-0.09	0.851	0.05	0.851	0.00
						0.852	-0.28	0.852	-0.46	0.852	0.00
						0.852	-0.18	0.852	-0.23	0.852	0.36
						0.853	-0.28	0.853	-0.46	0.853	-0.54
						0.853	0.00	0.853	-0.05	0.853	0.00
						0.854	-0.09	0.854	-0.18	0.854	-0.54
						0.854	-0.46	0.854	-0.18	0.854	0.90
						0.855	-0.09	0.855	-0.46	0.855	0.36
						0.855	-0.32	0.855	0.00	0.855	0.00
						0.856	-0.37	0.856	0.05	0.856	0.00
						0.856	-0.18	0.856	-0.14	0.856	0.54
						0.857	-0.18	0.857	-0.32	0.857	-0.72
						0.857	-0.14	0.857	-0.23	0.857	-1.08
						0.858	-0.23	0.858	-0.37	0.858	-0.54
						0.858	-0.41	0.858	0.00	0.858	0.18
						0.859	-0.05	0.859	-0.32	0.859	0.36
						0.859	-0.14	0.859	0.14	0.859	0.18
						0.860	-0.23	0.860	-0.28	0.860	0.00
						0.860	-0.23	0.860	-0.32	0.860	0.00
						0.861	-0.23	0.861	-0.28	0.861	-1.62
						0.861	-0.09	0.861	-0.32	0.861	-0.54
						0.862	-0.32	0.862	-0.05	0.862	0.54
						0.862	-0.32	0.862	-0.09	0.862	-0.18
						0.863	-0.05	0.863	-0.41	0.863	0.54
						0.863	-0.32	0.863	-0.32	0.863	-0.90
						0.864	0.09	0.864	0.14	0.864	0.18
						0.864	-0.28	0.864	-0.09	0.864	-1.08
						0.865	-0.32	0.865	0.00	0.865	0.54
						0.865	-0.14	0.865	-0.18	0.865	0.36
						0.866	-0.18	0.866	-0.09	0.866	0.54
						0.866	-0.05	0.866	-0.18	0.866	-0.18
						0.867	-0.18	0.867	-0.23	0.867	-0.90
						0.867	-0.14	0.867	-0.23	0.867	0.54
						0.868	-0.14	0.868	-0.05	0.868	-0.18
						0.868	-0.23	0.868	-0.32	0.868	-0.18
						0.869	-0.09	0.869	-0.18	0.869	-1.08
						0.869	0.00	0.869	-0.32	0.869	-0.90
						0.870	0.00	0.870	0.05	0.870	0.72
						0.870	-0.09	0.870	-0.28	0.870	0.00
						0.871	0.00	0.871	0.23	0.871	0.18
						0.871	-0.09	0.871	-0.09	0.871	-1.08
						0.872	-0.41	0.872	-0.28	0.872	-0.18
						0.872	-0.32	0.872	-0.23	0.872	0.36
						0.873	-0.14	0.873	-0.32	0.873	0.90
						0.873	-0.05	0.873	-0.37	0.873	-0.36
						0.874	-0.28	0.874	-0.37	0.874	0.36
						0.874	-0.37	0.874	-0.28	0.874	-0.54
						0.875	-0.09	0.875	-0.37	0.875	0.36
						0.875	-0.18	0.875	-0.05	0.875	0.72
						0.876	-0.09	0.876	-0.60	0.876	0.36
						0.876	-0.14	0.876	-0.18	0.876	0.18
						0.877	-0.05	0.877	-0.32	0.877	0.72
						0.877	-0.09	0.877	-0.32	0.877	-0.36
						0.878	0.00	0.878	-0.46	0.878	0.18
						0.878	-0.28	0.878	-0.28	0.878	0.00
						0.879	-0.32	0.879	0.00	0.879	0.36
						0.879	-0.09	0.879	-0.09	0.879	-0.36
						0.880	-0.18	0.880	-0.05	0.880	0.18
						0.880	-0.23	0.880	-0.18	0.880	0.18
						0.881	-0.05	0.881	0.09	0.881	-0.54
						0.881	-0.37	0.881	-0.14	0.881	-1.26
						0.882	-0.28	0.882	-0.28	0.882	0.72
						0.882	-0.32	0.882	-0.23	0.882	0.72
						0.883	-0.05	0.883	-0.32	0.883	-0.90
						0.883	-0.46	0.883	-0.32	0.883	0.18
						0.884	-0.23	0.884	-0.09	0.884	-0.18
						0.884	-0.28	0.884	-0.09	0.884	-0.54
						0.885	-0.18	0.885	-0.28	0.885	0.18
						0.885	-0.09	0.885	-0.09	0.885	-0.18
						0.886	-0.18	0.886	-0.37	0.886	-0.90
						0.886	-0.64	0.886	-0.14	0.886	0.90
						0.887	-0.14	0.887	-0.14	0.887	-0.90
						0.887	-0.46	0.887	0.00	0.887	-0.18
						0.888	-0.46	0.888	-0.32	0.888	-1.08
						0.888	-0.18	0.888	0.00	0.888	0.18
						0.889	-0.23	0.889	-0.32	0.889	0.00
						0.889	-0.23	0.889	-0.14	0.889	-0.54
						0.890	-0.05	0.890	-0.28	0.890	-0.36
						0.890	-0.28	0.890	-0.37	0.890	-0.18
						0.891	-0.05	0.891	-0.46	0.891	-1.08
						0.891	-0.14	0.891	-0.14	0.891	0.36
						0.892	0.00	0.892	-0.23	0.892	-0.18
						0.892	-0.14	0.892	0.18	0.892	-0.54
						0.893	-0.14	0.893	0.05	0.893	0.00
						0.893	-0.32	0.893	-0.28	0.893	-0.36
						0.894	-0.46	0.894	-0.46	0.894	-0.36
						0.894	-0.32	0.894	-0.32	0.894	0.36
						0.895	-0.09	0.895	-0.23	0.895	-0.36
						0.895	0.05	0.895	-0.37	0.895	0.18
						0.896	-0.14	0.896	0.00	0.896	0.00
						0.896	-0.14	0.896	-0.14	0.896	-0.36
						0.896	-0.18	0.896	0.00	0.896	0.72
						0.897	-0.14	0.897	0.14	0.897	0.54
						0.897	-0.28	0.897	-0.37	0.897	0.18
						0.898	-0.18	0.898	-0.32	0.898	-0.36
						0.898	-0.18	0.898	-0.37	0.898	0.36
						0.899	-0.28	0.899	-0.23	0.899	0.90
						0.899	-0.18	0.899	-0.41	0.899	-0.36
						0.900	-0.14	0.900	-0.37	0.900	-0.90
						0.900	-0.23	0.900	-0.23	0.900	0.00
						0.901	-0.32	0.901	-0.28	0.901	0.00
						0.901	-0.18	0.901	-0.28	0.901	0.00
						0.902	-0.23	0.902	-0.18	0.902	-0.90
						0.902	-0.09	0.902	-0.14	0.902	-0.54
						0.903	0.14	0.903	0.00	0.903	0.54
						0.903	-0.09	0.903	-0.37	0.903	-0.54
						0.904	-0.14	0.904	-0.14	0.904	-0.54
						0.904	-0.32	0.904	-0.55	0.904	-0.36
						0.905	-0.23	0.905	-0.23	0.905	0.18
						0.905	-0.14	0.905	-0.28	0.905	-0.18
						0.906	-0.37	0.906	-0.18	0.906	-0.72
						0.906	-0.09	0.906	-0.18	0.906	0.00
						0.907	-0.05	0.907	-0.46	0.907	0.18
						0.907	0.14	0.907	-0.14	0.907	0.00
						0.908	-0.18	0.908	-0.41	0.908	0.54
						0.908	-0.14	0.908	-0.37	0.908	0.72
						0.909	-0.23	0.909	-0.37	0.909	-0.18
						0.909	-0.18	0.909	0.00	0.909	-0.54
						0.910	-0.28	0.910	-0.41	0.910	0.00
						0.910	-0.32	0.910	-0.23	0.910	0.36
						0.911	-0.05	0.911	-0.37	0.911	-1.26
						0.911	-0.09	0.911	0.00	0.911	0.18
						0.912	-0.18	0.912	-0.37	0.912	-0.18
						0.912	-0.28	0.912	-0.05	0.912	0.18
						0.913	-0.14	0.913	-0.41	0.913	-0.90
						0.913	-0.23	0.913	-0.28	0.913	0.18
						0.914	-0.28	0.914	-0.05	0.914	-0.18
						0.914	-0.28	0.914	-0.69	0.914	0.18
						0.915	-0.23	0.915	-0.18	0.915	0.18
						0.915	-0.05	0.915	-0.09	0.915	0.00
						0.916	-0.14	0.916	-0.09	0.916	-1.08
						0.916	0.00	0.916	-0.18	0.916	-0.18
						0.917	-0.18	0.917	-0.28	0.917	-0.18
						0.917	-0.14	0.917	-0.32	0.917	-0.18
						0.918	-0.18	0.918	-0.18	0.918	-0.54
						0.918	-0.14	0.918	-0.09	0.918	0.18
						0.919	-0.18	0.919	-0.09	0.919	0.00
						0.919	-0.09	0.919	0.05	0.919	0.54
						0.920	-0.32	0.920	-0.32	0.920	-0.36
						0.920	-0.14	0.920	-0.23	0.920	-0.54
						0.921	-0.23	0.921	-0.28	0.921	-0.18
						0.921	-0.23	0.921	0.14	0.921	0.18
						0.922	-0.28	0.922	-0.18	0.922	-0.36
						0.922	-0.23	0.922	0.00	0.922	0.18
						0.923	-0.18	0.923	-0.18	0.923	0.36
						0.923	-0.28	0.923	0.00	0.923	0.00
						0.924	-0.14	0.924	0.05	0.924	-0.18
						0.924	-0.28	0.924	-0.23	0.924	-1.08
						0.925	-0.18	0.925	-0.37	0.925	-0.54
						0.925	-0.14	0.925	-0.14	0.925	0.18
						0.926	-0.32	0.926	-0.18	0.926	0.54
						0.926	-0.18	0.926	-0.14	0.926	0.18
						0.927	-0.28	0.927	-0.37	0.927	0.18
						0.927	-0.18	0.927	-0.37	0.927	0.36
						0.928	-0.14	0.928	-0.28	0.928	0.18
						0.928	-0.37	0.928	-0.14	0.928	0.36
						0.929	-0.51	0.929	-0.14	0.929	0.72
						0.929	-0.14	0.929	-0.37	0.929	0.90
						0.930	-0.23	0.930	-0.14	0.930	-0.18
						0.930	-0.41	0.930	-0.23	0.930	0.54
						0.931	-0.23	0.931	-0.28	0.931	0.18
						0.931	-0.23	0.931	-0.37	0.931	-0.36
						0.932	-0.32	0.932	-0.32	0.932	0.18
						0.933	-0.18	0.933	-0.14	0.933	0.18
						0.933	-0.37	0.933	-0.28	0.933	-0.72
						0.934	-0.23	0.934	-0.37	0.934	0.36
						0.934	-0.23	0.934	-0.23	0.934	-0.90
						0.935	-0.28	0.935	-0.37	0.935	-1.26
						0.935	-0.18	0.935	0.05	0.935	-1.26
						0.936	-0.14	0.936	-0.09	0.936	0.18
						0.936	-0.05	0.936	-0.18	0.936	-0.72
						0.937	-0.18	0.937	-0.41	0.937	-0.36
						0.937	-0.14	0.937	-0.05	0.937	0.90
						0.938	-0.46	0.938	-0.51	0.938	0.18
						0.938	-0.32	0.938	-0.09	0.938	-0.36
						0.939	-0.28	0.939	-0.28	0.939	0.36
						0.939	-0.28	0.939	-0.37	0.939	0.72
						0.940	-0.23	0.940	-0.18	0.940	-0.18
						0.940	-0.32	0.940	-0.37	0.940	-0.36
						0.941	-0.37	0.941	-0.05	0.941	-0.36
						0.941	-0.14	0.941	-0.23	0.941	0.36
						0.942	-0.14	0.942	0.09	0.942	-0.36
						0.942	-0.18	0.942	-0.14	0.942	-1.08
						0.943	-0.28	0.943	-0.32	0.943	0.90
						0.943	-0.46	0.943	-0.32	0.943	-0.36
						0.944	-0.14	0.944	-0.14	0.944	-0.54
						0.944	-0.28	0.944	-0.37	0.944	-0.18
						0.945	0.00	0.945	-0.05	0.945	0.00
						0.945	-0.23	0.945	-0.23	0.945	-0.54
						0.946	-0.23	0.946	-0.32	0.946	0.00
						0.946	-0.09	0.946	-0.05	0.946	-0.54
						0.947	-0.18	0.947	-0.05	0.947	0.00
						0.947	-0.32	0.947	-0.05	0.947	0.36
						0.948	-0.32	0.948	-0.09	0.948	1.08
						0.948	-0.14	0.948	-0.28	0.948	0.54
						0.949	-0.28	0.949	-0.28	0.949	-0.18
						0.949	-0.05	0.949	-0.23	0.949	0.18
						0.950	-0.28	0.950	-0.18	0.950	0.54
						0.950	-0.18	0.950	-0.14	0.950	-0.36
						0.951	-0.37	0.951	0.14	0.951	0.18
						0.951	0.00	0.951	-0.37	0.951	-0.18
						0.952	-0.28	0.952	-0.05	0.952	0.36
						0.952	-0.14	0.952	-0.32	0.952	-0.54
						0.953	-0.23	0.953	-0.14	0.953	-0.18
						0.953	-0.18	0.953	-0.46	0.953	-0.90
						0.954	-0.09	0.954	-0.05	0.954	0.00
						0.954	-0.09	0.954	-0.23	0.954	-0.36
						0.955	-0.32	0.955	-0.18	0.955	0.18
						0.955	-0.09	0.955	-0.14	0.955	-0.36
						0.956	-0.32	0.956	-0.14	0.956	0.00
						0.956	-0.14	0.956	-0.23	0.956	-0.72
						0.957	-0.32	0.957	-0.14	0.957	-0.18
						0.957	-0.23	0.957	-0.18	0.957	0.54
						0.958	-0.32	0.958	-0.14	0.958	0.00
						0.958	-0.23	0.958	-0.18	0.958	-0.36
						0.959	-0.32	0.959	-0.32	0.959	0.54
						0.959	-0.18	0.959	0.00	0.959	-0.54
						0.960	-0.32	0.960	-0.14	0.960	0.36
						0.960	-0.28	0.960	-0.64	0.960	0.54
						0.961	-0.14	0.961	-0.23	0.961	-1.08
						0.961	-0.05	0.961	-0.05	0.961	0.18
						0.962	-0.23	0.962	-0.18	0.962	-0.54
						0.962	-0.28	0.962	0.09	0.962	0.00
						0.963	-0.09	0.963	-0.18	0.963	-0.54
						0.963	-0.37	0.963	-0.09	0.963	0.90
						0.964	-0.18	0.964	-0.32	0.964	-0.72
						0.964	-0.23	0.964	-0.14	0.964	-0.54
						0.965	-0.18	0.965	-0.32	0.965	-0.54
						0.965	-0.23	0.965	0.05	0.965	-0.36
						0.966	-0.05	0.966	0.09	0.966	-0.18
						0.966	-0.18	0.966	-0.28	0.966	0.36
						0.967	-0.28	0.967	-0.37	0.967	-0.36
						0.967	-0.23	0.967	-0.14	0.967	0.18
						0.968	-0.32	0.968	-0.23	0.968	-0.54
						0.968	-0.23	0.968	-0.18	0.968	0.54
						0.969	-0.18	0.969	-0.05	0.969	0.00
						0.969	-0.18	0.969	-0.14	0.969	0.36
						0.970	-0.23	0.970	-0.18	0.970	0.18
						0.970	-0.37	0.970	-0.55	0.970	-0.54
						0.971	-0.18	0.971	-0.09	0.971	-0.36
						0.971	-0.14	0.971	-0.09	0.971	0.00
						0.972	-0.28	0.972	-0.46	0.972	-1.08
						0.972	-0.46	0.972	0.18	0.972	-0.36
						0.973	0.00	0.973	-0.32	0.973	0.18
						0.973	-0.23	0.973	-0.05	0.973	0.00
						0.974	-0.28	0.974	-0.55	0.974	0.36
						0.974	0.00	0.974	-0.32	0.974	-0.36
						0.975	-0.09	0.975	-0.18	0.975	-1.08
						0.975	-0.28	0.975	-0.14	0.975	-0.36
						0.976	-0.14	0.976	-0.05	0.976	-0.36
						0.976	-0.41	0.976	-0.28	0.976	-0.36
						0.977	-0.14	0.977	-0.18	0.977	0.90
						0.977	-0.09	0.977	-0.18	0.977	0.72
						0.978	-0.18	0.978	-0.32	0.978	0.54
						0.978	-0.37	0.978	-0.18	0.978	0.54
						0.979	-0.23	0.979	-0.14	0.979	-0.90
						0.979	-0.18	0.979	0.00	0.979	-0.72
						0.980	-0.23	0.980	-0.18	0.980	-0.72
						0.980	-0.05	0.980	-0.28	0.980	-0.90
						0.981	-0.18	0.981	-0.14	0.981	0.72
						0.981	-0.09	0.981	-0.14	0.981	-0.36
						0.982	-0.46	0.982	-0.18	0.982	0.00
						0.982	-0.23	0.982	0.05	0.982	0.54
						0.983	0.05	0.983	-0.23	0.983	0.00
						0.983	-0.37	0.983	-0.14	0.983	0.00
						0.984	-0.23	0.984	-0.05	0.984	0.18
						0.984	-0.37	0.984	-0.32	0.984	-0.36
						0.985	-0.23	0.985	-0.18	0.985	-0.18
						0.985	0.00	0.985	-0.60	0.985	0.18
						0.986	-0.18	0.986	0.14	0.986	-0.54
						0.986	-0.28	0.986	-0.18	0.986	-0.90
						0.987	-0.32	0.987	-0.18	0.987	-0.36
						0.987	-0.23	0.987	-0.09	0.987	-0.72
						0.988	-0.51	0.988	-0.09	0.988	1.80
						0.988	-0.05	0.988	-0.14	0.988	1.26
						0.989	-0.28	0.989	-0.23	0.989	0.00
						0.989	-0.32	0.989	-0.37	0.989	-0.36
						0.990	-0.37	0.990	-0.09	0.990	0.72
						0.990	-0.05	0.990	-0.05	0.990	-0.18
						0.991	-0.14	0.991	0.00	0.991	0.00
						0.991	-0.05	0.991	-0.28	0.991	-0.54
						0.992	-0.32	0.992	-0.09	0.992	-1.26
						0.992	-0.37	0.992	-0.46	0.992	-0.90
						0.993	-0.18	0.993	-0.14	0.993	0.90
						0.993	-0.46	0.993	-0.32	0.993	-0.18
						0.994	-0.32	0.994	-0.23	0.994	0.00
						0.994	-0.05	0.994	-0.41	0.994	-0.54
						0.995	-0.18	0.995	-0.23	0.995	-0.18
						0.995	-0.14	0.995	-0.23	0.995	-0.36
						0.996	-0.37	0.996	-0.09	0.996	0.00
						0.996	-0.09	0.996	-0.14	0.996	0.54
						0.997	-0.28	0.997	0.14	0.997	0.18
						0.997	-0.14	0.997	-0.14	0.997	-0.36
						0.998	-0.37	0.998	-0.23	0.998	0.36
						0.998	-0.28	0.998	-0.37	0.998	-0.18
						0.999	-0.28	0.999	-0.23	0.999	0.36
[truncated: 16,226 more rows]
