# Supplementary material for: Design and preliminary verification of a novel powered ankle–foot prosthesis: From the perspective of lower-limb biomechanics compared with ESAR foot
Source: PLoS One. 2024 Jun 7;19(6):e0303397. doi: 10.1371/journal.pone.0303397 (PMC11161064; doi:10.1371/journal.pone.0303397)
Supplement: S2 File — (ZIP) [file pone.0303397.s004.zip › NW/2/right hip angle.txt]

LINK_MODEL_BASED::ORIGINAL::Right Hip Angles
File	Frame	X	Y	Z
Gait FB - IOR 3.c3d	1	24.278938	-0.788255	10.301007
-	2	24.138306	-0.850819	10.206704
-	3	23.990616	-0.921524	10.104506
-	4	23.837076	-1.000876	9.994794
-	5	23.679117	-1.088954	9.878207
-	6	23.518396	-1.185434	9.756042
-	7	23.356781	-1.289399	9.629782
-	8	23.196241	-1.399429	9.501285
-	9	23.038662	-1.513606	9.372438
-	10	22.885918	-1.629626	9.245278
-	11	22.739685	-1.744883	9.121688
-	12	22.601465	-1.856624	9.003442
-	13	22.472322	-1.962228	8.892017
-	14	22.353018	-2.059266	8.788754
-	15	22.243950	-2.145468	8.694474
-	16	22.145317	-2.219040	8.609801
-	17	22.056864	-2.278570	8.534722
-	18	21.978027	-2.323151	8.468893
-	19	21.907827	-2.352467	8.411851
-	20	21.845268	-2.366556	8.363273
-	21	21.789427	-2.365633	8.323103
-	22	21.739937	-2.349854	8.291968
-	23	21.697123	-2.319101	8.271337
-	24	21.661863	-2.273062	8.263391
-	25	21.635071	-2.211415	8.270336
-	26	21.617290	-2.133886	8.293633
-	27	21.608747	-2.040387	8.334435
-	28	21.609383	-1.930953	8.393406
-	29	21.618704	-1.805622	8.470669
-	30	21.636091	-1.664369	8.566033
-	31	21.660879	-1.507059	8.678977
-	32	21.692455	-1.333466	8.808553
-	33	21.730307	-1.143388	8.953482
-	34	21.774035	-0.936646	9.111941
-	35	21.823578	-0.713273	9.281768
-	36	21.878975	-0.473428	9.460361
-	37	21.940273	-0.217663	9.644771
-	38	22.007492	0.053023	9.831853
-	39	22.080370	0.337122	10.018304
-	40	22.157990	0.632549	10.200753
-	41	22.238792	0.936569	10.375944
-	42	22.320227	1.245831	10.540792
-	43	22.398838	1.556456	10.692287
-	44	22.470171	1.864084	10.827886
-	45	22.528931	2.164186	10.945286
-	46	22.569630	2.452343	11.043365
-	47	22.587191	2.724735	11.122428
-	48	22.577185	2.978242	11.184382
-	49	22.536020	3.210508	11.232053
-	50	22.460806	3.419737	11.268468
-	51	22.349611	3.604818	11.296257
-	52	22.201336	3.765075	11.317432
-	53	22.015862	3.900509	11.333141
-	54	21.794085	4.011703	11.343706
-	55	21.537930	4.099917	11.348880
-	56	21.250000	4.167112	11.347576
-	57	20.933502	4.215604	11.338407
-	58	20.591909	4.248103	11.319389
-	59	20.229097	4.267426	11.288467
-	60	19.848976	4.276461	11.243167
-	61	19.455730	4.278120	11.180910
-	62	19.053507	4.275263	11.098969
-	63	18.646549	4.270381	10.994994
-	64	18.238924	4.265828	10.867071
-	65	17.834700	4.263477	10.714483
-	66	17.437565	4.264807	10.537311
-	67	17.050997	4.270833	10.336801
-	68	16.677757	4.282038	10.115294
-	69	16.319849	4.298470	9.876272
-	70	15.978712	4.319793	9.624415
-	71	15.654947	4.345442	9.364819
-	72	15.348615	4.374483	9.102737
-	73	15.059050	4.405706	8.843021
-	74	14.785174	4.437709	8.590165
-	75	14.525232	4.468922	8.347982
-	76	14.277215	4.497747	8.119865
-	77	14.038623	4.522650	7.908180
-	78	13.806763	4.542168	7.714783
-	79	13.578578	4.554922	7.541140
-	80	13.350905	4.559684	7.388422
-	81	13.120537	4.555438	7.257427
-	82	12.884364	4.541326	7.148732
-	83	12.639468	4.516691	7.062411
-	84	12.383330	4.481095	6.997732
-	85	12.113971	4.434348	6.952499
-	86	11.830033	4.376427	6.922946
-	87	11.530623	4.307662	6.904460
-	88	11.215529	4.228563	6.892159
-	89	10.885316	4.139669	6.881342
-	90	10.541233	4.041817	6.867828
-	91	10.185202	3.935794	6.848375
-	92	9.819591	3.822532	6.820664
-	93	9.447206	3.702966	6.783390
-	94	9.071157	3.578166	6.735766
-	95	8.694407	3.449383	6.676720
-	96	8.319825	3.317988	6.605070
-	97	7.950106	3.185475	6.519498
-	98	7.587462	3.053290	6.418658
-	99	7.233730	2.922749	6.301704
-	100	6.890143	2.795013	6.168220
-	101	6.557696	2.670953	6.018779
-	102	6.236835	2.551243	5.854393
-	103	5.927705	2.436356	5.676674
-	104	5.630130	2.326604	5.487534
-	105	5.343796	2.222194	5.288848
-	106	5.068142	2.123161	5.082373
-	107	4.802626	2.029536	4.870072
-	108	4.546646	1.941249	4.653898
-	109	4.299461	1.858242	4.436447
-	110	4.060278	1.780472	4.220723
-	111	3.828135	1.707931	4.010003
-	112	3.602058	1.640643	3.807880
-	113	3.381101	1.578692	3.617648
-	114	3.164337	1.522367	3.441613
-	115	2.950992	1.472046	3.281248
-	116	2.740185	1.428101	3.137161
-	117	2.531249	1.390942	3.009650
-	118	2.323513	1.360744	2.898704
-	119	2.116470	1.337616	2.803957
-	120	1.909636	1.321459	2.724859
-	121	1.702518	1.312002	2.660875
-	122	1.494507	1.308881	2.611129
-	123	1.284870	1.311743	2.574666
-	124	1.072641	1.320161	2.550118
-	125	0.856839	1.333786	2.535726
-	126	0.636244	1.352180	2.529391
-	127	0.409602	1.374910	2.528670
-	128	0.175558	1.401509	2.531028
-	129	-0.067211	1.431558	2.533636
-	130	-0.320125	1.464609	2.533772
-	131	-0.584346	1.500066	2.528749
-	132	-0.860791	1.537215	2.515912
-	133	-1.149997	1.575136	2.493180
-	134	-1.452163	1.612702	2.458634
-	135	-1.767245	1.648746	2.410521
-	136	-2.094714	1.682085	2.347872
-	137	-2.434095	1.711522	2.269751
-	138	-2.784516	1.736089	2.175565
-	139	-3.145061	1.754916	2.065069
-	140	-3.514520	1.767382	1.938314
-	141	-3.891542	1.773046	1.795343
-	142	-4.274582	1.771744	1.636702
-	143	-4.661962	1.763538	1.463178
-	144	-5.051786	1.748664	1.276422
-	145	-5.442051	1.727487	1.078879
-	146	-5.830636	1.700465	0.873608
-	147	-6.215427	1.668027	0.664018
-	148	-6.594173	1.630720	0.453639
-	149	-6.964878	1.588889	0.245715
-	150	-7.325499	1.542980	0.042937
-	151	-7.674163	1.493202	-0.152830
-	152	-8.008948	1.439739	-0.340138
-	153	-8.328047	1.382597	-0.517742
-	154	-8.629925	1.321740	-0.684739
-	155	-8.913369	1.257088	-0.840345
-	156	-9.177590	1.188586	-0.983933
-	157	-9.422104	1.116083	-1.115317
-	158	-9.646803	1.039475	-1.234515
-	159	-9.851574	0.958523	-1.341825
-	160	-10.036425	0.872985	-1.437778
-	161	-10.201427	0.782630	-1.523101
-	162	-10.346602	0.687186	-1.598589
-	163	-10.471897	0.586421	-1.665198
-	164	-10.577159	0.480154	-1.723858
-	165	-10.662231	0.368223	-1.775428
-	166	-10.726729	0.250673	-1.820733
-	167	-10.770140	0.127592	-1.860376
-	168	-10.791773	-0.000821	-1.894819
-	169	-10.790823	-0.134225	-1.924361
-	170	-10.766533	-0.272260	-1.949004
-	171	-10.717991	-0.414454	-1.968219
-	172	-10.644431	-0.560273	-1.981368
-	173	-10.544990	-0.708973	-1.987586
-	174	-10.418965	-0.859825	-1.985813
-	175	-10.265626	-1.012090	-1.974808
-	176	-10.084420	-1.165049	-1.953497
-	177	-9.875095	-1.318071	-1.920542
-	178	-9.637465	-1.470609	-1.874703
-	179	-9.371536	-1.622285	-1.814816
-	180	-9.077491	-1.772868	-1.739967
-	181	-8.755563	-1.922192	-1.649166
-	182	-8.406004	-2.070289	-1.541759
-	183	-8.029208	-2.217197	-1.416999
-	184	-7.625731	-2.363064	-1.274436
-	185	-7.196161	-2.508126	-1.113837
-	186	-6.741349	-2.652557	-0.935205
-	187	-6.262166	-2.796585	-0.739052
-	188	-5.759778	-2.940408	-0.526186
-	189	-5.235390	-3.084113	-0.297177
-	190	-4.690426	-3.227780	-0.052507
-	191	-4.126258	-3.371428	0.207707
-	192	-3.544543	-3.514823	0.483023
-	193	-2.947180	-3.657694	0.772690
-	194	-2.336185	-3.799621	1.075005
-	195	-1.713749	-3.940183	1.388067
-	196	-1.082077	-4.078915	1.709461
-	197	-0.443471	-4.215403	2.036515
-	198	0.199928	-4.349272	2.366463
-	199	0.846123	-4.480059	2.696305
-	200	1.493236	-4.607433	3.023047
-	201	2.139561	-4.730930	3.343615
-	202	2.783723	-4.850049	3.655404
-	203	3.424498	-4.964299	3.956239
-	204	4.060914	-5.073165	4.244333
-	205	4.692181	-5.176058	4.518283
-	206	5.317804	-5.272396	4.777590
-	207	5.937347	-5.361448	5.022073
-	208	6.550518	-5.442420	5.251953
-	209	7.157115	-5.514506	5.468225
-	210	7.757152	-5.576796	5.672288
-	211	8.350634	-5.628503	5.866040
-	212	8.937660	-5.668778	6.051558
-	213	9.518409	-5.696841	6.230519
-	214	10.093048	-5.712104	6.404992
-	215	10.661731	-5.714097	6.576586
-	216	11.224492	-5.702528	6.747249
-	217	11.781492	-5.677356	6.919156
-	218	12.332667	-5.638684	7.094594
-	219	12.878108	-5.586891	7.275794
-	220	13.417794	-5.522655	7.465055
-	221	13.951694	-5.446793	7.664217
-	222	14.479889	-5.360325	7.874806
-	223	15.002470	-5.264372	8.097603
-	224	15.519532	-5.159986	8.332317
-	225	16.031384	-5.048152	8.577390
-	226	16.538610	-4.929713	8.829788
-	227	17.041641	-4.805485	9.086233
-	228	17.540901	-4.676207	9.343336
-	229	18.036520	-4.542545	9.598069
-	230	18.528635	-4.405180	9.847955
-	231	19.017035	-4.264695	10.091044
-	232	19.501461	-4.121662	10.326062
-	233	19.981485	-3.976589	10.552444
-	234	20.456312	-3.829921	10.769840
-	235	20.924936	-3.682067	10.978226
-	236	21.386171	-3.533430	11.177715
-	237	21.838669	-3.384434	11.368658
-	238	22.280952	-3.235524	11.551514
-	239	22.711405	-3.087266	11.727045
-	240	23.128439	-2.940142	11.896338
-	241	23.530348	-2.794726	12.060311
-	242	23.915497	-2.651480	12.219635
-	243	24.282232	-2.510898	12.374621
-	244	24.628809	-2.373364	12.524738
-	245	24.953634	-2.239231	12.669043
-	246	25.254993	-2.108798	12.806551
-	247	25.531143	-1.982203	12.936408
-	248	25.780375	-1.859439	13.057590
-	249	26.001301	-1.740446	13.168747
-	250	26.192867	-1.625275	13.267675
-	251	26.354486	-1.513887	13.351920
-	252	26.485836	-1.406440	13.419145
-	253	26.586872	-1.303062	13.467484
-	254	26.657543	-1.203888	13.495443
-	255	26.698149	-1.109210	13.502034
-	256	26.709070	-1.019385	13.487171
-	257	26.690964	-0.934879	13.452121
-	258	26.644855	-0.856286	13.398687
-	259	26.572210	-0.784388	13.328946
-	260	26.475105	-0.720092	13.245157
-	261	26.355824	-0.664402	13.148907
-	262	26.216883	-0.618395	13.041530
-	263	26.060875	-0.583144	12.924534
-	264	25.890495	-0.559643	12.798836
-	265	25.708555	-0.548808	12.665553
-	266	25.517830	-0.551345	12.525681
-	267	25.320955	-0.567695	12.380088
-	268	25.120607	-0.597899	12.229838
-	269	24.919258	-0.641631	12.076015
-	270	24.719252	-0.698080	11.919576
-	271	24.522816	-0.766106	11.761418
-	272	24.332062	-0.844162	11.602743
-	273	24.148903	-0.930474	11.444443
-	274	23.974918	-1.023070	11.287555
-	275	23.811226	-1.119920	11.133732
-	276	23.658640	-1.218906	10.984393
-	277	23.517519	-1.317886	10.841100
-	278	23.387875	-1.414713	10.705422
-	279	23.269638	-1.507271	10.578760
-	280	23.162527	-1.593575	10.462168
-	281	23.065992	-1.671703	10.356906
-	282	22.979399	-1.740035	10.263417
-	283	22.902168	-1.797150	10.181950
-	284	22.833717	-1.841866	10.112620
-	285	22.773554	-1.873365	10.054653
-	286	22.721289	-1.891006	10.007260
-	287	22.676502	-1.894554	9.969081
-	288	22.638954	-1.884006	9.938800
-	289	22.608032	-1.859640	9.914930
-	290	22.583181	-1.821970	9.895780
-	291	22.563524	-1.771600	9.879845
-	292	22.547953	-1.709332	9.865697
-	293	22.535004	-1.636004	9.852160
-	294	22.522873	-1.552603	9.838146
-	295	22.509180	-1.460191	9.823678
-	296	22.491421	-1.359883	9.808661
-	297	22.466652	-1.253005	9.793906
-	298	22.431915	-1.140887	9.780501
-	299	22.384592	-1.024745	9.769798
-	300	22.322527	-0.905839	9.762671
-	301	22.244438	-0.785220	9.760690
-	302	22.149996	-0.663819	9.764634
-	303	22.040041	-0.542324	9.775477
-	304	21.916615	-0.421145	9.794086
-	305	21.782869	-0.300366	9.820989
-	306	21.643009	-0.179655	9.856300
-	307	21.502052	-0.058460	9.900174
-	308	21.365364	0.064180	9.952154
-	309	21.238228	0.189344	10.011614
-	310	21.125481	0.318196	10.077332
-	311	21.031281	0.451868	10.148386
-	312	20.958332	0.591352	10.223199
-	313	20.907644	0.737217	10.300570
-	314	20.878496	0.889757	10.379017
-	315	20.868324	1.048677	10.457207
-	316	20.872585	1.213347	10.534187
-	317	20.885303	1.382664	10.609547
-	318	20.899414	1.555285	10.683155
-	319	20.907366	1.729599	10.755003
-	320	20.901329	1.903904	10.825324
-	321	20.874004	2.076585	10.894027
-	322	20.818981	2.246121	10.961617
-	323	20.731373	2.411189	11.027416
-	324	20.607653	2.570546	11.090929
-	325	20.445692	2.723098	11.151050
-	326	20.244883	2.867685	11.206100
-	327	20.005890	3.003477	11.254043
-	328	19.730457	3.129762	11.292717
-	329	19.421675	3.246148	11.319458
-	330	19.083256	3.352480	11.331666
-	331	18.719791	3.448806	11.327168
-	332	18.336378	3.535336	11.303331
-	333	17.938524	3.612449	11.258513
-	334	17.531998	3.680587	11.191631
-	335	17.122639	3.740351	11.101572
-	336	16.716276	3.792420	10.989046
-	337	16.318375	3.837759	10.854547
-	338	15.933821	3.877533	10.699087
-	339	15.566882	3.913118	10.524633
-	340	15.221045	3.946003	10.332774
-	341	14.898589	3.977481	10.125963
-	342	14.600643	4.008596	9.906393
-	343	14.327073	4.039981	9.677829
-	344	14.076653	4.071988	9.443709
-	345	13.847410	4.104776	9.209238
-	346	13.636843	4.138319	8.979710
-	347	13.442064	4.172455	8.760365
-	348	13.259851	4.206835	8.556800
-	349	13.086853	4.240950	8.373102
-	350	12.919908	4.274324	8.212580
-	351	12.755806	4.306273	8.077645
-	352	12.591657	4.336148	7.970014
-	353	12.424859	4.363158	7.889980
-	354	12.253264	4.386480	7.836595
-	355	12.075301	4.405332	7.807333
-	356	11.889739	4.418891	7.798073
-	357	11.695939	4.426556	7.803912
-	358	11.493720	4.427776	7.818601
-	359	11.283369	4.422258	7.835385
-	360	11.065461	4.409868	7.847178
-	361	10.840900	4.390705	7.847129
-	362	10.610831	4.365010	7.829905
-	363	10.376225	4.333126	7.792160
-	364	10.138288	4.295414	7.731878
-	365	9.898139	4.252340	7.648933
-	366	9.656710	4.204505	7.544548
-	367	9.414771	4.152552	7.420399
-	368	9.173071	4.097292	7.278536
-	369	8.932129	4.039562	7.121651
-	370	8.692387	3.980102	6.952673
-	371	8.454242	3.919625	6.774457
-	372	8.217772	3.858715	6.590869
-	373	7.983135	3.797916	6.405968
-	374	7.750246	3.737717	6.223274
-	375	7.519413	3.678617	6.045251
-	376	7.290902	3.621156	5.872694
-	377	7.065269	3.565840	5.705438
-	378	6.842742	3.513135	5.543654
-	379	6.623607	3.463373	5.387252
-	380	6.407956	3.416804	5.236194
-	381	6.195863	3.373603	5.091156
-	382	5.987150	3.333836	4.952235
-	383	5.781511	3.297426	4.819918
-	384	5.578476	3.264210	4.694696
-	385	5.377635	3.234002	4.577468
-	386	5.178411	3.206627	4.468483
-	387	4.980177	3.181884	4.367833
-	388	4.782364	3.159593	4.275616
-	389	4.584472	3.139639	4.191994
-	390	4.385911	3.121925	4.116301
-	391	4.186181	3.106426	4.048398
-	392	3.984766	3.093279	3.987607
-	393	3.781466	3.082629	3.933279
-	394	3.575941	3.074604	3.884592
-	395	3.367772	3.069433	3.840315
-	396	3.156791	3.067234	3.799602
-	397	2.942610	3.068156	3.760523
-	398	2.724974	3.072305	3.721737
-	399	2.503658	3.079726	3.681787
-	400	2.278537	3.090397	3.638871
-	401	2.049282	3.104189	3.591918
-	402	1.815464	3.120974	3.538922
-	403	1.576622	3.140476	3.478357
-	404	1.332199	3.162433	3.408755
-	405	1.081499	3.186373	3.329037
-	406	0.823870	3.211625	3.238827
-	407	0.558595	3.237351	3.138439
-	408	0.285027	3.262632	3.028456
-	409	0.002249	3.286466	2.909267
-	410	-0.290474	3.307936	2.781904
-	411	-0.593936	3.326158	2.646623
-	412	-0.908725	3.340359	2.504277
-	413	-1.235437	3.349793	2.355978
-	414	-1.574242	3.353795	2.202400
-	415	-1.925205	3.351755	2.044422
-	416	-2.287743	3.343252	1.882832
-	417	-2.660984	3.328012	1.718648
-	418	-3.043612	3.305866	1.552434
-	419	-3.433924	3.276794	1.385204
-	420	-3.829825	3.240989	1.217973
-	421	-4.229019	3.198761	1.050816
-	422	-4.629097	3.150479	0.884347
-	423	-5.027537	3.096647	0.718337
-	424	-5.421549	3.037866	0.552820
-	425	-5.808542	2.974735	0.388237
-	426	-6.185854	2.907929	0.224462
-	427	-6.551115	2.837970	0.061755
-	428	-6.902108	2.765277	-0.099294
-	429	-7.237177	2.690243	-0.258847
-	430	-7.554983	2.613084	-0.416264
-	431	-7.854470	2.533924	-0.570870
-	432	-8.135024	2.452842	-0.721713
-	433	-8.396244	2.369712	-0.867770
-	434	-8.638231	2.284308	-1.007772
-	435	-8.861105	2.196235	-1.140884
-	436	-9.065382	2.105012	-1.266003
-	437	-9.251649	2.009995	-1.382115
-	438	-9.420513	1.910465	-1.488463
-	439	-9.572636	1.805600	-1.584070
-	440	-9.708647	1.694638	-1.668641
-	441	-9.829160	1.576681	-1.742115
-	442	-9.934655	1.450907	-1.804728
-	443	-10.025381	1.316572	-1.857235
-	444	-10.101310	1.173108	-1.900611
-	445	-10.162049	1.020164	-1.935478
-	446	-10.206838	0.857623	-1.962500
-	447	-10.234465	0.685762	-1.982493
-	448	-10.243581	0.505136	-1.995496
-	449	-10.232425	0.316657	-2.002155
-	450	-10.198957	0.121560	-2.003009
-	451	-10.140808	-0.078788	-1.997480
-	452	-10.055440	-0.282728	-1.985545
-	453	-9.940205	-0.488710	-1.966252
-	454	-9.792496	-0.695181	-1.938953
-	455	-9.609806	-0.900794	-1.902520
-	456	-9.390047	-1.104374	-1.855609
-	457	-9.131474	-1.305033	-1.797094
-	458	-8.832798	-1.502096	-1.726127
-	459	-8.493286	-1.695107	-1.642009
-	460	-8.112733	-1.883869	-1.543943
-	461	-7.691607	-2.068468	-1.431850
-	462	-7.230918	-2.249213	-1.304777
-	463	-6.732056	-2.426584	-1.161238
-	464	-6.197005	-2.601101	-0.999866
-	465	-5.628253	-2.773245	-0.819425
-	466	-5.028813	-2.943330	-0.618793
-	467	-4.402017	-3.111591	-0.397523
-	468	-3.751632	-3.278066	-0.156102
-	469	-3.081730	-3.442713	0.104699
-	470	-2.396195	-3.605524	0.383604
-	471	-1.699075	-3.766515	0.678779
-	472	-0.994286	-3.925693	0.988234
-	473	-0.285385	-4.083087	1.309652
-	474	0.424270	-4.238745	1.640165
-	475	1.131530	-4.392603	1.977357
-	476	1.833645	-4.544563	2.318014
-	477	2.528050	-4.694392	2.659374
-	478	3.212481	-4.841873	2.998788
-	479	3.884656	-4.986589	3.333249
-	480	4.542555	-5.128045	3.660049
-	481	5.184120	-5.265550	3.976584
-	482	5.807190	-5.398269	4.280033
-	483	6.409262	-5.525304	4.567376
-	484	6.987477	-5.645677	4.835482
-	485	7.538633	-5.758364	5.081456
-	486	8.059324	-5.862429	5.302837
-	487	8.546032	-5.956990	5.497933
-	488	8.995413	-6.041414	5.665078
-	489	9.404445	-6.115310	5.803494
-	490	9.771104	-6.178623	5.913345
-	491	10.094797	-6.231639	5.995001
-	492	10.377038	-6.275184	6.050654
-	493	10.622453	-6.310453	6.083285
-	494	10.839753	-6.339058	6.097315
