# Supplementary material for: Design and preliminary verification of a novel powered ankle–foot prosthesis: From the perspective of lower-limb biomechanics compared with ESAR foot
Source: PLoS One. 2024 Jun 7;19(6):e0303397. doi: 10.1371/journal.pone.0303397 (PMC11161064; doi:10.1371/journal.pone.0303397)
Supplement: S2 File — (ZIP) [file pone.0303397.s004.zip › NW/2/right hip moment.txt]

LINK_MODEL_BASED::ORIGINAL::Right Hip Moment
File	Frame	X	Y	Z
Gait FB - IOR 3.c3d	1
-	2
-	3	-0.323263	0.038079	-0.004947
-	4	-0.253763	0.034700	-0.000019
-	5	-0.183001	0.030366	0.004482
-	6	-0.114502	0.025074	0.008281
-	7	-0.049887	0.018968	0.011291
-	8	0.009044	0.012270	0.013495
-	9	0.062412	0.005105	0.014943
-	10	0.109362	-0.002274	0.015716
-	11	0.150299	-0.009633	0.015947
-	12	0.184868	-0.016964	0.015628
-	13	0.213774	-0.024016	0.014898
-	14	0.236558	-0.030849	0.013709
-	15	0.253601	-0.037526	0.012056
-	16	0.264572	-0.043890	0.010018
-	17	0.269512	-0.050005	0.007587
-	18	0.268942	-0.055464	0.004951
-	19	0.263233	-0.059978	0.002207
-	20	0.252596	-0.063304	-0.000611
-	21	0.237527	-0.065192	-0.003457
-	22	0.214209	-0.068479	-0.006709
-	23	0.202744	-0.065050	-0.006333
-	24	0.216053	-0.066634	-0.003975
-	25	0.272911	-0.079699	0.000689
-	26	0.373817	-0.106184	0.006772
-	27	0.491867	-0.141041	0.012177
-	28	0.586774	-0.174898	0.014739
-	29	0.625234	-0.201039	0.012167
-	30	0.602098	-0.219858	0.003270
-	31	0.542929	-0.237214	-0.010854
-	32	0.481970	-0.257716	-0.027273
-	33	0.440927	-0.281106	-0.042894
-	34	0.422826	-0.302670	-0.055217
-	35	0.419335	-0.316850	-0.062866
-	36	0.420164	-0.320685	-0.065608
-	37	0.420996	-0.313803	-0.063702
-	38	0.423289	-0.298315	-0.058073
-	39	0.429733	-0.277082	-0.050050
-	40	0.439569	-0.252743	-0.041176
-	41	0.449018	-0.226989	-0.032693
-	42	0.454211	-0.200908	-0.025367
-	43	0.453174	-0.174773	-0.019071
-	44	0.447739	-0.148007	-0.013017
-	45	0.441722	-0.119287	-0.006372
-	46	0.437534	-0.088292	0.001040
-	47	0.437433	-0.057614	0.008211
-	48	0.443757	-0.030351	0.014028
-	49	0.456250	-0.008364	0.017933
-	50	0.471843	0.007926	0.019952
-	51	0.487247	0.019985	0.020814
-	52	0.500342	0.029608	0.021325
-	53	0.510783	0.037701	0.021866
-	54	0.519102	0.044059	0.022339
-	55	0.525118	0.048831	0.022963
-	56	0.527678	0.052807	0.024133
-	57	0.524458	0.056362	0.026047
-	58	0.515486	0.058848	0.028379
-	59	0.500828	0.058591	0.030439
-	60	0.482058	0.054960	0.031799
-	61	0.461162	0.048948	0.032542
-	62	0.439853	0.042194	0.033054
-	63	0.419119	0.036010	0.033662
-	64	0.399782	0.031512	0.034573
-	65	0.381241	0.029621	0.036027
-	66	0.363651	0.030850	0.038053
-	67	0.347600	0.034872	0.040347
-	68	0.334586	0.040847	0.042378
-	69	0.325209	0.047890	0.043856
-	70	0.317624	0.055581	0.044985
-	71	0.311188	0.063839	0.046008
-	72	0.305876	0.072712	0.047033
-	73	0.302721	0.082001	0.047903
-	74	0.300901	0.091006	0.048371
-	75	0.297848	0.099256	0.048393
-	76	0.290967	0.106456	0.048109
-	77	0.280734	0.112628	0.047559
-	78	0.268857	0.118125	0.046828
-	79	0.257304	0.123688	0.046132
-	80	0.246792	0.129731	0.045620
-	81	0.236802	0.135116	0.045140
-	82	0.227159	0.138471	0.044450
-	83	0.217592	0.138496	0.043350
-	84	0.207389	0.135622	0.042175
-	85	0.196312	0.131163	0.041308
-	86	0.185517	0.126095	0.040792
-	87	0.175820	0.120251	0.040338
-	88	0.167042	0.113111	0.039600
-	89	0.158650	0.105001	0.038548
-	90	0.150756	0.097211	0.037371
-	91	0.143710	0.091478	0.036304
-	92	0.137327	0.088439	0.035396
-	93	0.130351	0.087849	0.034691
-	94	0.121088	0.088453	0.034150
-	95	0.110411	0.088928	0.033567
-	96	0.099365	0.088071	0.032835
-	97	0.088981	0.085875	0.031994
-	98	0.079858	0.083371	0.031129
-	99	0.072410	0.081686	0.030370
-	100	0.066542	0.080523	0.029691
-	101	0.061246	0.078986	0.029002
-	102	0.056451	0.076146	0.028105
-	103	0.051952	0.072239	0.027086
-	104	0.047615	0.068050	0.026082
-	105	0.042780	0.064388	0.025171
-	106	0.038059	0.061395	0.024347
-	107	0.033389	0.059758	0.023637
-	108	0.029033	0.060479	0.022962
-	109	0.024404	0.063483	0.022172
-	110	0.019196	0.066983	0.021118
-	111	0.012584	0.068571	0.019646
-	112	0.003753	0.067706	0.017845
-	113	-0.006653	0.065443	0.016126
-	114	-0.015960	0.062388	0.014716
-	115	-0.024102	0.058555	0.013464
-	116	-0.033044	0.053708	0.012189
-	117	-0.043610	0.048087	0.010735
-	118	-0.054992	0.042926	0.009082
-	119	-0.066075	0.040381	0.007393
-	120	-0.075957	0.041029	0.005868
-	121	-0.083771	0.043878	0.004559
-	122	-0.089402	0.048144	0.003379
-	123	-0.093764	0.053258	0.002301
-	124	-0.097746	0.058560	0.001399
-	125	-0.101602	0.063179	0.000707
-	126	-0.105025	0.067156	0.000095
-	127	-0.107947	0.070645	-0.000629
-	128	-0.111663	0.073487	-0.001519
-	129	-0.116700	0.075949	-0.002457
-	130	-0.122942	0.078458	-0.003339
-	131	-0.129939	0.081047	-0.004200
-	132	-0.137007	0.084342	-0.005215
-	133	-0.144894	0.089174	-0.006281
-	134	-0.153352	0.096027	-0.007271
-	135	-0.162033	0.103984	-0.008171
-	136	-0.171107	0.111664	-0.009054
-	137	-0.180264	0.118008	-0.009970
-	138	-0.189461	0.123212	-0.010904
-	139	-0.198188	0.127810	-0.011906
-	140	-0.207417	0.131834	-0.013013
-	141	-0.216956	0.135161	-0.014278
-	142	-0.227296	0.137530	-0.015748
-	143	-0.237966	0.138456	-0.017449
-	144	-0.248927	0.138067	-0.019368
-	145	-0.260032	0.136325	-0.021435
-	146	-0.270763	0.133730	-0.023644
-	147	-0.280852	0.130155	-0.025902
-	148	-0.291749	0.125565	-0.027985
-	149	-0.303234	0.120833	-0.029912
-	150	-0.315836	0.116590	-0.031719
-	151	-0.329263	0.112770	-0.033403
-	152	-0.343653	0.109146	-0.035117
-	153	-0.358460	0.105308	-0.037045
-	154	-0.370801	0.100831	-0.039376
-	155	-0.378676	0.095388	-0.042134
-	156	-0.384031	0.089228	-0.045063
-	157	-0.388698	0.082370	-0.047712
-	158	-0.393895	0.074899	-0.049673
-	159	-0.400569	0.066376	-0.050857
-	160	-0.409201	0.056610	-0.051365
-	161	-0.418721	0.045457	-0.051328
-	162	-0.426576	0.033473	-0.050959
-	163	-0.431593	0.021227	-0.050416
-	164	-0.433942	0.009339	-0.049835
-	165	-0.434841	-0.001652	-0.049386
-	166	-0.434814	-0.011357	-0.049174
-	167	-0.433462	-0.019410	-0.049167
-	168	-0.429749	-0.025336	-0.049275
-	169	-0.422622	-0.029071	-0.049435
-	170	-0.411910	-0.030835	-0.049479
-	171	-0.398106	-0.030381	-0.049303
-	172	-0.382581	-0.027677	-0.048954
-	173	-0.366432	-0.022985	-0.048590
-	174	-0.351607	-0.016691	-0.048388
-	175	-0.338393	-0.009330	-0.048354
-	176	-0.324504	-0.002448	-0.048144
-	177	-0.309370	0.003862	-0.047570
-	178	-0.292155	0.010263	-0.046588
-	179	-0.273386	0.016496	-0.045288
-	180	-0.253058	0.021529	-0.043628
-	181	-0.231698	0.024378	-0.041437
-	182	-0.209924	0.025007	-0.038707
-	183	-0.189268	0.024264	-0.035759
-	184	-0.170090	0.022820	-0.032913
-	185	-0.153545	0.020714	-0.030320
-	186	-0.139461	0.018229	-0.028046
-	187	-0.126159	0.016474	-0.026291
-	188	-0.111917	0.016620	-0.025258
-	189	-0.095092	0.018393	-0.024686
-	190	-0.074952	0.020278	-0.024031
-	191	-0.053379	0.021178	-0.023020
-	192	-0.033370	0.020542	-0.021753
-	193	-0.016638	0.019256	-0.020532
-	194	-0.002674	0.017570	-0.019444
-	195	0.008450	0.015449	-0.018255
-	196	0.016549	0.012784	-0.016968
-	197	0.021806	0.009513	-0.015740
-	198	0.022429	0.005894	-0.014933
-	199	0.018386	0.002199	-0.014487
-	200	0.010200	-0.000910	-0.014320
-	201	0.003987	-0.002736	-0.013853
-	202	-0.023192	-0.043496	0.003713
-	203	-0.040166	-0.047498	0.002517
-	204	-0.057188	-0.050895	0.001082
-	205	-0.073148	-0.053472	-0.000553
-	206	-0.086755	-0.055054	-0.002203
-	207	-0.098440	-0.055515	-0.003939
-	208	-0.106290	-0.054722	-0.005583
-	209	-0.110579	-0.052599	-0.007119
-	210	-0.111889	-0.049450	-0.008559
-	211	-0.110103	-0.045380	-0.009744
-	212	-0.107312	-0.040722	-0.010851
-	213	-0.102555	-0.035684	-0.011735
-	214	-0.097716	-0.030671	-0.012529
-	215	-0.091496	-0.025865	-0.013049
-	216	-0.084811	-0.021693	-0.013418
-	217	-0.078256	-0.018006	-0.013706
-	218	-0.072139	-0.014966	-0.013965
-	219	-0.066658	-0.012500	-0.014231
-	220	-0.062191	-0.010520	-0.014503
-	221	-0.058763	-0.008820	-0.014753
-	222	-0.056260	-0.007334	-0.014912
-	223	-0.055004	-0.005793	-0.014917
-	224	-0.054724	-0.003927	-0.014670
-	225	-0.055737	-0.001650	-0.014224
-	226	-0.056495	0.001110	-0.013567
-	227	-0.057481	0.004297	-0.012839
-	228	-0.057552	0.007861	-0.011936
-	229	-0.057031	0.011765	-0.010937
-	230	-0.055754	0.016091	-0.009783
-	231	-0.053722	0.020778	-0.008549
-	232	-0.051417	0.025697	-0.007293
-	233	-0.049044	0.030546	-0.005985
-	234	-0.046257	0.035145	-0.004608
-	235	-0.043816	0.039328	-0.003214
-	236	-0.041329	0.042937	-0.001803
-	237	-0.038627	0.045990	-0.000399
-	238	-0.036505	0.048509	0.000903
-	239	-0.033465	0.050616	0.002243
-	240	-0.030910	0.052156	0.003528
-	241	-0.028297	0.053348	0.004842
-	242	-0.025637	0.054196	0.006177
-	243	-0.023038	0.054618	0.007518
-	244	-0.019844	0.054561	0.008802
-	245	-0.015439	0.054131	0.009968
-	246	-0.010149	0.053311	0.010915
-	247	-0.003725	0.051916	0.011629
-	248	0.002781	0.049764	0.012107
-	249	0.008084	0.046855	0.012354
-	250	0.012458	0.043578	0.012489
-	251	0.016169	0.040194	0.012481
-	252	0.019923	0.036842	0.012393
-	253	0.023293	0.033564	0.012203
-	254	0.026880	0.030276	0.011912
-	255	0.030753	0.027120	0.011535
-	256	0.035064	0.024125	0.011065
-	257	0.039693	0.021239	0.010615
-	258	0.044173	0.018432	0.010241
-	259	0.048868	0.015611	0.010022
-	260	0.053375	0.012509	0.009900
-	261	0.058322	0.009101	0.009838
-	262	0.063696	0.005574	0.009841
-	263	0.069085	0.002019	0.009907
-	264	0.074538	-0.001145	0.010074
-	265	0.080365	-0.003865	0.010330
-	266	0.086585	-0.006345	0.010577
-	267	0.093518	-0.008717	0.010715
-	268	0.100531	-0.011022	0.010726
-	269	0.107838	-0.013145	0.010684
-	270	0.115152	-0.015084	0.010570
-	271	0.121914	-0.016907	0.010336
-	272	0.129638	-0.018642	0.010198
-	273	0.136842	-0.020279	0.010041
-	274	0.145409	-0.021741	0.010063
-	275	0.153326	-0.023137	0.010135
-	276	0.162797	-0.024122	0.010464
-	277	0.172566	-0.024768	0.010864
-	278	0.183909	-0.025072	0.011465
-	279	0.194064	-0.025347	0.011944
-	280	0.205328	-0.025943	0.012282
-	281	0.214477	-0.027192	0.012207
-	282	0.222554	-0.029267	0.011613
-	283	0.227694	-0.032095	0.010379
-	284	0.229339	-0.035593	0.008534
-	285	0.226970	-0.039222	0.006248
-	286	0.220999	-0.042740	0.003681
-	287	0.209931	-0.045951	0.000783
-	288	0.195102	-0.048739	-0.002226
-	289	0.174043	-0.050975	-0.005417
-	290	0.149284	-0.052199	-0.008428
-	291	0.120430	-0.052115	-0.011129
-	292	0.087977	-0.050552	-0.013368
-	293	0.052785	-0.047350	-0.015053
-	294	0.016722	-0.042423	-0.016056
-	295	-0.020094	-0.035829	-0.016272
-	296	-0.055227	-0.027718	-0.015667
-	297	-0.087882	-0.018349	-0.014277
-	298	-0.115574	-0.008127	-0.012087
-	299	-0.137754	0.002444	-0.009244
-	300	-0.153063	0.012921	-0.005908
-	301	-0.163186	0.022579	-0.002392
-	302	-0.167289	0.030976	0.001158
-	303	-0.169176	0.037812	0.004407
-	304	-0.168822	0.042829	0.007307
-	305	-0.168274	0.045942	0.009680
-	306	-0.168223	0.047551	0.011634
-	307	-0.169762	0.048081	0.013276
-	308	-0.171046	0.048107	0.014889
-	309	-0.173312	0.047877	0.016454
-	310	-0.173700	0.047819	0.018126
-	311	-0.172985	0.048047	0.019855
-	312	-0.167953	0.048495	0.021587
-	313	-0.159327	0.048926	0.023135
-	314	-0.146460	0.048703	0.024225
-	315	-0.129728	0.047616	0.024624
-	316	-0.109247	0.045164	0.024041
-	317	-0.087135	0.041010	0.022263
-	318	-0.063699	0.034665	0.019158
-	319	-0.040651	0.026158	0.014787
-	320	-0.017426	0.015969	0.009466
-	321	0.003170	0.004907	0.003661
-	322	0.021340	-0.006409	-0.002161
-	323	0.035869	-0.017546	-0.007715
-	324	0.046445	-0.028106	-0.012715
-	325	0.051803	-0.037984	-0.016934
-	326	0.053799	-0.046869	-0.020298
-	327	0.051356	-0.054578	-0.022684
-	328	0.045212	-0.061307	-0.024156
-	329	0.035891	-0.066815	-0.024715
-	330	0.024579	-0.071171	-0.024499
-	331	0.009618	-0.074514	-0.023524
-	332	-0.004470	-0.076666	-0.022092
-	333	-0.021764	-0.077835	-0.020185
-	334	-0.038461	-0.078192	-0.018111
-	335	-0.053206	-0.077850	-0.016176
-	336	-0.066164	-0.077347	-0.014518
-	337	-0.075242	-0.077106	-0.013458
-	338	-0.080612	-0.077355	-0.013111
-	339	-0.083307	-0.078792	-0.013460
-	340	-0.082160	-0.081489	-0.014504
-	341	-0.079634	-0.085647	-0.016057
-	342	-0.074701	-0.090660	-0.018089
-	343	-0.068541	-0.096253	-0.020449
-	344	-0.060222	-0.101640	-0.023100
-	345	-0.051185	-0.106419	-0.025747
-	346	-0.041601	-0.110141	-0.028162
-	347	-0.032545	-0.112263	-0.030070
-	348	-0.023823	-0.112722	-0.031267
-	349	-0.016363	-0.111348	-0.031654
-	350	-0.009803	-0.108235	-0.031330
-	351	-0.003932	-0.103476	-0.030338
-	352	0.000248	-0.097479	-0.028680
-	353	0.002870	-0.090600	-0.026426
-	354	0.004929	-0.083224	-0.023717
-	355	0.005005	-0.075730	-0.020632
-	356	0.004064	-0.068423	-0.017331
-	357	0.002017	-0.061693	-0.013955
-	358	-0.000195	-0.055697	-0.010666
-	359	-0.003876	-0.050657	-0.007522
-	360	-0.007260	-0.046563	-0.004765
-	361	-0.010111	-0.043254	-0.002634
-	362	-0.012291	-0.040733	-0.001190
-	363	-0.013008	-0.039029	-0.000438
-	364	-0.013548	-0.038141	-0.000297
-	365	-0.012597	-0.038276	-0.000743
-	366	-0.010921	-0.039452	-0.001576
-	367	-0.009241	-0.041581	-0.002660
-	368	-0.006189	-0.044407	-0.004018
-	369	-0.003638	-0.047980	-0.005457
-	370	-0.002438	-0.051849	-0.006799
-	371	-0.004002	-0.055950	-0.008044
-	372	-0.006813	-0.059909	-0.009132
-	373	-0.010209	-0.063749	-0.009955
-	374	-0.013588	-0.067036	-0.010393
-	375	-0.016193	-0.069873	-0.010394
-	376	-0.018128	-0.071908	-0.010081
-	377	-0.018586	-0.072962	-0.009668
-	378	-0.018068	-0.072831	-0.009112
-	379	-0.017334	-0.071518	-0.008498
-	380	-0.014251	-0.069207	-0.007936
-	381	-0.012426	-0.066205	-0.007302
-	382	-0.009031	-0.062637	-0.006725
-	383	-0.006675	-0.058482	-0.006162
-	384	-0.002497	-0.054000	-0.005702
-	385	-0.000456	-0.049334	-0.005143
-	386	0.001931	-0.044800	-0.004604
-	387	0.003089	-0.040595	-0.004105
-	388	0.003910	-0.036798	-0.003638
-	389	0.004430	-0.033627	-0.003178
-	390	0.005395	-0.031017	-0.002802
-	391	0.005311	-0.029406	-0.002464
-	392	0.005854	-0.028636	-0.002177
-	393	0.006562	-0.028826	-0.001929
-	394	0.006360	-0.029963	-0.001679
-	395	0.008053	-0.031542	-0.001478
-	396	0.008015	-0.033660	-0.001164
-	397	0.009928	-0.035752	-0.000912
-	398	0.011872	-0.037815	-0.000646
-	399	0.014202	-0.039636	-0.000344
-	400	0.016479	-0.041291	-0.000026
-	401	0.019060	-0.042551	0.000363
-	402	0.021826	-0.043624	0.000766
-	403	0.025135	-0.044274	0.001120
-	404	0.029224	-0.044735	0.001383
-	405	0.034174	-0.044985	0.001494
-	406	0.039148	-0.045163	0.001465
-	407	0.045414	-0.045208	0.001332
-	408	0.050765	-0.045420	0.001205
-	409	0.056555	-0.045656	0.001035
-	410	0.061162	-0.046094	0.000938
-	411	0.066571	-0.046751	0.000769
-	412	0.071716	-0.047760	0.000596
-	413	0.076265	-0.049000	0.000523
-	414	0.080818	-0.050505	0.000516
-	415	0.084495	-0.052141	0.000568
-	416	0.087271	-0.053791	0.000742
-	417	0.087851	-0.055446	0.001076
-	418	0.087626	-0.057050	0.001482
-	419	0.086493	-0.058615	0.002019
-	420	0.082446	-0.060282	0.002839
-	421	0.079486	-0.061876	0.003719
-	422	0.074349	-0.063497	0.004764
-	423	0.069285	-0.065142	0.005850
-	424	0.064791	-0.066790	0.006881
-	425	0.059954	-0.068348	0.007977
-	426	0.054843	-0.069758	0.009024
-	427	0.049674	-0.071027	0.010039
-	428	0.044210	-0.072044	0.011052
-	429	0.038963	-0.072811	0.011918
-	430	0.032958	-0.073221	0.012632
-	431	0.027756	-0.073143	0.013083
-	432	0.024341	-0.072393	0.013156
-	433	0.023279	-0.071020	0.012851
-	434	0.023498	-0.069260	0.012255
-	435	0.025034	-0.067024	0.011367
-	436	0.026156	-0.064595	0.010310
-	437	0.025828	-0.061775	0.009164
-	438	0.024674	-0.058504	0.007878
-	439	0.021735	-0.054590	0.006531
-	440	0.015652	-0.049982	0.005084
-	441	0.009007	-0.044488	0.003508
-	442	-0.001275	-0.038242	0.001829
-	443	-0.013149	-0.031317	0.000040
-	444	-0.027837	-0.024277	-0.001835
-	445	-0.043121	-0.017096	-0.003702
-	446	-0.060828	-0.010214	-0.005557
-	447	-0.078348	-0.003404	-0.007410
-	448	-0.097317	0.002963	-0.009128
-	449	-0.115899	0.009084	-0.010785
-	450	-0.133719	0.014720	-0.012419
-	451	-0.151103	0.019841	-0.013939
-	452	-0.166828	0.024491	-0.015368
-	453	-0.180692	0.028458	-0.016619
-	454	-0.192754	0.031627	-0.017682
-	455	-0.201073	0.033985	-0.018464
-	456	-0.207765	0.035342	-0.018949
-	457	-0.211036	0.035877	-0.019049
-	458	-0.211276	0.035627	-0.018859
-	459	-0.208492	0.034863	-0.018397
-	460	-0.203279	0.033687	-0.017780
-	461	-0.194468	0.032170	-0.017074
-	462	-0.182276	0.030166	-0.016280
-	463	-0.166663	0.027620	-0.015277
-	464	-0.147419	0.024261	-0.013998
-	465	-0.125088	0.020119	-0.012410
-	466	-0.101423	0.015406	-0.010553
-	467	-0.079062	0.010173	-0.008597
-	468	-0.058592	0.004626	-0.006643
-	469	-0.040037	-0.000669	-0.004741
-	470	-0.026097	-0.005627	-0.003140
-	471	-0.014126	-0.009811	-0.001663
-	472	-0.006866	-0.013244	-0.000556
-	473	-0.002268	-0.015983	0.000382
-	474	0.000697	-0.018147	0.001232
-	475	0.002037	-0.019985	0.002054
-	476	0.003738	-0.021615	0.003012
-	477	0.007790	-0.023070	0.004303
-	478	0.015074	-0.024477	0.006110
-	479	0.027025	-0.025698	0.008514
-	480	0.046432	-0.026570	0.011867
-	481	0.074167	-0.027165	0.016333
-	482	0.110860	-0.027395	0.022016
-	483	0.157938	-0.027122	0.029023
-	484	0.214011	-0.026302	0.037137
-	485	0.279017	-0.024469	0.046226
-	486	0.348949	-0.021965	0.055819
-	487	0.419818	-0.018957	0.065456
-	488	0.486252	-0.015440	0.074298
-	489	0.541144	-0.011826	0.081471
-	490	0.573762	-0.008080	0.085456
-	491	0.573564	-0.004665	0.084781
-	492	0.526267	-0.001721	0.077485
-	493
-	494
