# Supplementary material for: Design and preliminary verification of a novel powered ankle–foot prosthesis: From the perspective of lower-limb biomechanics compared with ESAR foot
Source: PLoS One. 2024 Jun 7;19(6):e0303397. doi: 10.1371/journal.pone.0303397 (PMC11161064; doi:10.1371/journal.pone.0303397)
Supplement: S2 File — (ZIP) [file pone.0303397.s004.zip › NW/2/right knee angle.txt]

LINK_MODEL_BASED::ORIGINAL::Right Knee Angles
File	Frame	X	Y	Z
Gait FB - IOR 3.c3d	1	18.205276	-2.757787	-24.249945
-	2	17.084711	-2.957538	-24.058859
-	3	15.905798	-3.152870	-23.867199
-	4	14.682259	-3.337934	-23.679663
-	5	13.429324	-3.507406	-23.501722
-	6	12.162767	-3.656728	-23.339628
-	7	10.898181	-3.782566	-23.199594
-	8	9.650452	-3.882864	-23.087523
-	9	8.433446	-3.956981	-23.008488
-	10	7.259888	-4.005606	-22.966404
-	11	6.141247	-4.030646	-22.963802
-	12	5.087629	-4.034959	-23.001738
-	13	4.107746	-4.022082	-23.079626
-	14	3.208871	-3.995907	-23.195429
-	15	2.396834	-3.960452	-23.345325
-	16	1.676023	-3.919511	-23.524128
-	17	1.049381	-3.876491	-23.724974
-	18	0.518561	-3.834224	-23.939793
-	19	0.084025	-3.794930	-24.159826
-	20	-0.254793	-3.760217	-24.376364
-	21	-0.499505	-3.731111	-24.581636
-	22	-0.652723	-3.708144	-24.769749
-	23	-0.718079	-3.691457	-24.937256
-	24	-0.700326	-3.680854	-25.083080
-	25	-0.605494	-3.675777	-25.207758
-	26	-0.440861	-3.675345	-25.312565
-	27	-0.214706	-3.678429	-25.399630
-	28	0.064060	-3.683761	-25.471397
-	29	0.386375	-3.689961	-25.530228
-	30	0.743678	-3.695621	-25.578096
-	31	1.128533	-3.699395	-25.616325
-	32	1.535103	-3.700119	-25.645065
-	33	1.959242	-3.696927	-25.663111
-	34	2.398448	-3.689372	-25.667395
-	35	2.851599	-3.677467	-25.653152
-	36	3.318543	-3.661682	-25.614008
-	37	3.799554	-3.642753	-25.542517
-	38	4.294828	-3.621530	-25.431185
-	39	4.804029	-3.598807	-25.273325
-	40	5.325890	-3.575246	-25.064096
-	41	5.857959	-3.551349	-24.801369
-	42	6.396411	-3.527449	-24.486248
-	43	6.936046	-3.503783	-24.122881
-	44	7.470461	-3.480441	-23.718512
-	45	7.992383	-3.457474	-23.282726
-	46	8.494199	-3.434738	-22.827715
-	47	8.968521	-3.411872	-22.367729
-	48	9.408636	-3.388217	-21.918221
-	49	9.808830	-3.362903	-21.494080
-	50	10.164515	-3.334901	-21.108198
-	51	10.472251	-3.303145	-20.770504
-	52	10.729686	-3.266574	-20.487427
-	53	10.935609	-3.224282	-20.261990
-	54	11.089995	-3.175611	-20.094099
-	55	11.194142	-3.120231	-19.981274
-	56	11.250672	-3.058323	-19.918850
-	57	11.263395	-2.990530	-19.900879
-	58	11.237030	-2.917990	-19.920424
-	59	11.176919	-2.842103	-19.970554
-	60	11.088778	-2.764487	-20.044264
-	61	10.978577	-2.686801	-20.134951
-	62	10.852354	-2.610677	-20.236116
-	63	10.716149	-2.537524	-20.341600
-	64	10.575895	-2.468586	-20.445368
-	65	10.437338	-2.404780	-20.542143
-	66	10.305835	-2.346838	-20.626980
-	67	10.186236	-2.295223	-20.695545
-	68	10.082677	-2.250243	-20.744204
-	69	9.998427	-2.212116	-20.770271
-	70	9.935863	-2.181025	-20.772039
-	71	9.896389	-2.157251	-20.748251
-	72	9.880509	-2.141135	-20.697786
-	73	9.887797	-2.133107	-20.619539
-	74	9.917089	-2.133577	-20.512619
-	75	9.966496	-2.142939	-20.376257
-	76	10.033558	-2.161399	-20.210567
-	77	10.115293	-2.189068	-20.016397
-	78	10.208329	-2.225765	-19.796124
-	79	10.308929	-2.270994	-19.553875
-	80	10.413136	-2.323904	-19.295504
-	81	10.516871	-2.383334	-19.028240
-	82	10.616042	-2.447799	-18.760431
-	83	10.706697	-2.515620	-18.500950
-	84	10.785172	-2.585036	-18.258444
-	85	10.848315	-2.654446	-18.040079
-	86	10.893585	-2.722481	-17.851070
-	87	10.919047	-2.788000	-17.694616
-	88	10.923511	-2.850059	-17.572233
-	89	10.906554	-2.907854	-17.483734
-	90	10.868487	-2.960770	-17.427475
-	91	10.810264	-3.008262	-17.400640
-	92	10.733409	-3.049924	-17.399469
-	93	10.639946	-3.085480	-17.419518
-	94	10.532311	-3.114907	-17.455606
-	95	10.413126	-3.138618	-17.501539
-	96	10.285089	-3.157372	-17.550663
-	97	10.150834	-3.172241	-17.596123
-	98	10.012733	-3.184474	-17.631145
-	99	9.872899	-3.195367	-17.650013
-	100	9.733056	-3.206216	-17.648127
-	101	9.594621	-3.218132	-17.622709
-	102	9.458617	-3.232136	-17.572481
-	103	9.325811	-3.249053	-17.497740
-	104	9.196757	-3.269576	-17.399736
-	105	9.071843	-3.294279	-17.280212
-	106	8.951398	-3.323601	-17.141069
-	107	8.835627	-3.357799	-16.984652
-	108	8.724738	-3.396937	-16.813162
-	109	8.618841	-3.440804	-16.628969
-	110	8.518073	-3.488947	-16.434061
-	111	8.422655	-3.540653	-16.230038
-	112	8.333202	-3.594921	-16.018541
-	113	8.250901	-3.650543	-15.800963
-	114	8.177310	-3.706353	-15.578212
-	115	8.113937	-3.761367	-15.351092
-	116	8.061717	-3.814895	-15.120535
-	117	8.021193	-3.866391	-14.887748
-	118	7.992493	-3.915345	-14.653676
-	119	7.975511	-3.961271	-14.418592
-	120	7.969814	-4.003598	-14.182559
-	121	7.974661	-4.041751	-13.945799
-	122	7.989008	-4.075242	-13.708383
-	123	8.011435	-4.103699	-13.470480
-	124	8.040214	-4.126900	-13.232205
-	125	8.073279	-4.144769	-12.993834
-	126	8.108315	-4.157420	-12.756080
-	127	8.142789	-4.165128	-12.520012
-	128	8.174059	-4.168344	-12.287007
-	129	8.199509	-4.167670	-12.058121
-	130	8.216648	-4.163791	-11.834351
-	131	8.223331	-4.157322	-11.616375
-	132	8.217852	-4.148825	-11.404706
-	133	8.198984	-4.138658	-11.199829
-	134	8.165924	-4.127053	-11.002036
-	135	8.118246	-4.114192	-10.811546
-	136	8.055947	-4.100144	-10.629118
-	137	7.979322	-4.085045	-10.455408
-	138	7.889064	-4.069095	-10.291063
-	139	7.786220	-4.052519	-10.136037
-	140	7.672184	-4.035593	-9.989455
-	141	7.548677	-4.018690	-9.849613
-	142	7.417648	-4.002243	-9.714934
-	143	7.281178	-3.986831	-9.584205
-	144	7.141484	-3.973047	-9.456883
-	145	7.000881	-3.961528	-9.332916
-	146	6.861794	-3.952890	-9.212708
-	147	6.726660	-3.947710	-9.097028
-	148	6.598085	-3.946535	-8.986817
-	149	6.478693	-3.949848	-8.882728
-	150	6.371111	-3.958098	-8.784921
-	151	6.277930	-3.971687	-8.693161
-	152	6.201652	-3.990947	-8.607451
-	153	6.144630	-4.016105	-8.528255
-	154	6.109079	-4.047397	-8.456504
-	155	6.096948	-4.085051	-8.393432
-	156	6.109830	-4.129274	-8.340243
-	157	6.149058	-4.180243	-8.297866
-	158	6.215556	-4.238060	-8.267200
-	159	6.310140	-4.302776	-8.249298
-	160	6.433409	-4.374419	-8.245627
-	161	6.585938	-4.452996	-8.258070
-	162	6.768313	-4.538482	-8.289225
-	163	6.981254	-4.630831	-8.342077
-	164	7.225598	-4.729898	-8.419477
-	165	7.502364	-4.835441	-8.524075
-	166	7.812861	-4.947094	-8.657715
-	167	8.158675	-5.064291	-8.821247
-	168	8.541591	-5.186271	-9.014758
-	169	8.963420	-5.312069	-9.237793
-	170	9.425942	-5.440473	-9.489500
-	171	9.930878	-5.570030	-9.768729
-	172	10.479723	-5.699112	-10.073901
-	173	11.073839	-5.825972	-10.403264
-	174	11.714293	-5.948737	-10.755030
-	175	12.401917	-6.065414	-11.127557
-	176	13.137120	-6.174002	-11.518957
-	177	13.919872	-6.272390	-11.927840
-	178	14.749795	-6.358461	-12.352760
-	179	15.626069	-6.430107	-12.792146
-	180	16.547630	-6.485268	-13.244282
-	181	17.513144	-6.522010	-13.707893
-	182	18.521101	-6.538651	-14.181933
-	183	19.569908	-6.533790	-14.665896
-	184	20.657816	-6.506391	-15.159348
-	185	21.783209	-6.455753	-15.661929
-	186	22.944359	-6.381510	-16.172926
-	187	24.139517	-6.283680	-16.690926
-	188	25.366812	-6.162557	-17.213711
-	189	26.624207	-6.018513	-17.738594
-	190	27.909452	-5.852018	-18.261953
-	191	29.220072	-5.663456	-18.779558
-	192	30.553209	-5.453384	-19.286295
-	193	31.905525	-5.222357	-19.776604
-	194	33.273243	-4.971327	-20.244289
-	195	34.652180	-4.701312	-20.683729
-	196	36.037861	-4.413625	-21.089916
-	197	37.425491	-4.109775	-21.458845
-	198	38.810184	-3.791374	-21.787935
-	199	40.186947	-3.460272	-22.076485
-	200	41.550762	-3.118412	-22.326197
-	201	42.896790	-2.767976	-22.540329
-	202	44.220177	-2.411061	-22.722904
-	203	45.516331	-2.049637	-22.877810
-	204	46.780716	-1.685573	-23.008472
-	205	48.009048	-1.320679	-23.117483
-	206	49.197350	-0.956275	-23.206863
-	207	50.341785	-0.593635	-23.277784
-	208	51.438992	-0.233859	-23.330614
-	209	52.485855	0.122335	-23.365433
-	210	53.479786	0.474351	-23.382017
-	211	54.418449	0.821847	-23.380358
-	212	55.299946	1.164518	-23.360735
-	213	56.122765	1.501775	-23.323883
-	214	56.885609	1.833406	-23.271576
-	215	57.587540	2.158905	-23.206194
-	216	58.227692	2.478090	-23.130810
-	217	58.805462	2.791063	-23.049097
-	218	59.320274	3.098108	-22.965029
-	219	59.771736	3.399608	-22.882626
-	220	60.159515	3.696169	-22.805984
-	221	60.483421	3.988127	-22.738964
-	222	60.743420	4.275745	-22.685078
-	223	60.939674	4.558788	-22.647470
-	224	61.072723	4.836225	-22.628407
-	225	61.143471	5.106047	-22.629223
-	226	61.153313	5.365118	-22.650219
-	227	61.103725	5.610276	-22.691168
-	228	60.996323	5.838506	-22.751375
-	229	60.832630	6.047351	-22.829893
-	230	60.614151	6.235026	-22.925585
-	231	60.342262	6.400279	-23.037205
-	232	60.018238	6.542377	-23.163469
-	233	59.643131	6.661228	-23.303068
-	234	59.217773	6.756873	-23.454702
-	235	58.742832	6.829650	-23.617046
-	236	58.218758	6.880067	-23.788755
-	237	57.645657	6.908775	-23.968634
-	238	57.023434	6.916562	-24.155525
-	239	56.351604	6.904359	-24.348555
-	240	55.629520	6.873291	-24.547159
-	241	54.856312	6.824256	-24.750761
-	242	54.031139	6.757848	-24.958784
-	243	53.153145	6.674262	-25.170700
-	244	52.221596	6.572864	-25.385799
-	245	51.236076	6.452641	-25.603270
-	246	50.196327	6.312426	-25.822460
-	247	49.102276	6.151027	-26.042830
-	248	47.954311	5.967093	-26.263464
-	249	46.753372	5.759099	-26.483028
-	250	45.501167	5.525095	-26.699003
-	251	44.200100	5.263285	-26.908134
-	252	42.853195	4.972316	-27.106684
-	253	41.463867	4.651537	-27.290552
-	254	40.035835	4.300972	-27.455547
-	255	38.573177	3.921514	-27.597013
-	256	37.080090	3.515064	-27.710526
-	257	35.560776	3.084758	-27.792187
-	258	34.019688	2.634478	-27.838396
-	259	32.461357	2.168639	-27.845785
-	260	30.890480	1.692049	-27.811661
-	261	29.311522	1.209405	-27.734396
-	262	27.728588	0.725414	-27.614042
-	263	26.145300	0.244881	-27.453695
-	264	24.565142	-0.227567	-27.257748
-	265	22.991564	-0.687109	-27.032246
-	266	21.428396	-1.128878	-26.783138
-	267	19.879780	-1.548157	-26.516905
-	268	18.350388	-1.940407	-26.241114
-	269	16.845345	-2.301603	-25.963835
-	270	15.369971	-2.628507	-25.693817
-	271	13.929836	-2.918770	-25.439276
-	272	12.530673	-3.170989	-25.208738
-	273	11.178258	-3.384857	-25.009295
-	274	9.878316	-3.561087	-24.846994
-	275	8.636290	-3.701282	-24.726503
-	276	7.457357	-3.808004	-24.650898
-	277	6.346287	-3.884455	-24.621593
-	278	5.307419	-3.934438	-24.639175
-	279	4.344765	-3.962194	-24.702835
-	280	3.461910	-3.972227	-24.811035
-	281	2.661944	-3.969016	-24.961636
-	282	1.947551	-3.956765	-25.151329
-	283	1.320794	-3.939233	-25.375904
-	284	0.783031	-3.919588	-25.630503
-	285	0.334755	-3.900289	-25.908596
-	286	-0.024460	-3.883060	-26.203295
-	287	-0.296145	-3.868848	-26.506302
-	288	-0.482996	-3.857975	-26.809980
-	289	-0.589290	-3.850317	-27.107079
-	290	-0.620679	-3.845483	-27.392290
-	291	-0.584452	-3.842933	-27.661484
-	292	-0.489252	-3.842104	-27.912575
-	293	-0.345006	-3.842511	-28.144409
-	294	-0.162602	-3.843808	-28.357075
-	295	0.046127	-3.845863	-28.551788
-	296	0.269093	-3.848703	-28.729240
-	297	0.494290	-3.852514	-28.890560
-	298	0.710580	-3.857541	-29.036026
-	299	0.908514	-3.863952	-29.165161
-	300	1.081038	-3.871658	-29.276239
-	301	1.224026	-3.880171	-29.366976
-	302	1.336866	-3.888554	-29.433508
-	303	1.422357	-3.895395	-29.470907
-	304	1.486690	-3.898885	-29.474138
-	305	1.538619	-3.896888	-29.437119
-	306	1.588777	-3.887194	-29.353994
-	307	1.648537	-3.867665	-29.219259
-	308	1.729115	-3.836530	-29.028776
-	309	1.840605	-3.792403	-28.779743
-	310	1.991338	-3.734415	-28.472540
-	311	2.187315	-3.662136	-28.111217
-	312	2.431464	-3.575684	-27.703379
-	313	2.723468	-3.475625	-27.260883
-	314	3.060063	-3.363007	-26.798485
-	315	3.435141	-3.239372	-26.333452
-	316	3.840437	-3.106625	-25.883499
-	317	4.266131	-2.966849	-25.465168
-	318	4.701486	-2.822181	-25.092094
-	319	5.135302	-2.674731	-24.773548
-	320	5.556556	-2.526632	-24.515270
-	321	5.955420	-2.380023	-24.318428
-	322	6.323915	-2.236856	-24.182196
-	323	6.656204	-2.098902	-24.101831
-	324	6.948402	-1.967593	-24.071827
-	325	7.198442	-1.844013	-24.085009
-	326	7.405950	-1.728948	-24.134224
-	327	7.571810	-1.622921	-24.212351
-	328	7.698190	-1.526180	-24.313038
-	329	7.788230	-1.438902	-24.430914
-	330	7.845911	-1.361130	-24.561705
-	331	7.875824	-1.292763	-24.702618
-	332	7.883037	-1.233701	-24.851513
-	333	7.872983	-1.183551	-25.007389
-	334	7.851145	-1.141752	-25.170147
-	335	7.823060	-1.107598	-25.338871
-	336	7.794064	-1.080073	-25.514074
-	337	7.769057	-1.058212	-25.694143
-	338	7.752366	-1.041083	-25.876492
-	339	7.747799	-1.027755	-26.056488
-	340	7.758512	-1.017647	-26.227526
-	341	7.786875	-1.010506	-26.381556
-	342	7.834313	-1.006668	-26.509703
-	343	7.901542	-1.006667	-26.603704
-	344	7.988357	-1.011407	-26.655518
-	345	8.093854	-1.021621	-26.659061
-	346	8.216369	-1.037997	-26.610472
-	347	8.353656	-1.061028	-26.508186
-	348	8.502879	-1.090817	-26.353838
-	349	8.660760	-1.127294	-26.151176
-	350	8.823991	-1.170051	-25.905884
-	351	8.988914	-1.218437	-25.625660
-	352	9.152117	-1.271538	-25.320164
-	353	9.310163	-1.328361	-24.999304
-	354	9.459995	-1.387913	-24.673416
-	355	9.599166	-1.449259	-24.350891
-	356	9.725571	-1.511691	-24.038845
-	357	9.837901	-1.574577	-23.742109
-	358	9.935204	-1.637681	-23.463711
-	359	10.017302	-1.700953	-23.203899
-	360	10.084352	-1.764665	-22.961718
-	361	10.137044	-1.829213	-22.734404
-	362	10.176320	-1.894844	-22.518812
-	363	10.203221	-1.961620	-22.312227
-	364	10.219090	-2.029438	-22.111219
-	365	10.225098	-2.098057	-21.913155
-	366	10.222520	-2.167120	-21.715286
-	367	10.212505	-2.236394	-21.514259
-	368	10.196288	-2.305690	-21.306229
-	369	10.174914	-2.374818	-21.086964
-	370	10.149435	-2.443633	-20.852873
-	371	10.121050	-2.511985	-20.600971
-	372	10.091011	-2.579617	-20.332245
-	373	10.060613	-2.646206	-20.049282
-	374	10.031258	-2.711552	-19.755428
-	375	10.004450	-2.775608	-19.452333
-	376	9.981595	-2.838718	-19.140902
-	377	9.964051	-2.901346	-18.821110
-	378	9.952820	-2.963856	-18.494036
-	379	9.948756	-3.026592	-18.161009
-	380	9.952188	-3.089780	-17.823938
-	381	9.963218	-3.153446	-17.485554
-	382	9.981609	-3.217630	-17.148375
-	383	10.006693	-3.282237	-16.815689
-	384	10.037771	-3.347057	-16.490452
-	385	10.073961	-3.411717	-16.176319
-	386	10.114351	-3.475842	-15.875805
-	387	10.157926	-3.539008	-15.591838
-	388	10.203808	-3.600671	-15.326880
-	389	10.251237	-3.660231	-15.083045
-	390	10.299282	-3.717251	-14.861381
-	391	10.347345	-3.771190	-14.662487
-	392	10.394691	-3.821729	-14.486205
-	393	10.441045	-3.868613	-14.331644
-	394	10.485991	-3.911745	-14.197034
-	395	10.529118	-3.951238	-14.080352
-	396	10.570417	-3.987159	-13.978384
-	397	10.609689	-4.019905	-13.887275
-	398	10.646949	-4.049782	-13.802863
-	399	10.682222	-4.077153	-13.721423
-	400	10.715607	-4.102474	-13.638745
-	401	10.747139	-4.126095	-13.552633
-	402	10.776708	-4.148518	-13.459790
-	403	10.804232	-4.170152	-13.358652
-	404	10.829220	-4.191345	-13.247634
-	405	10.851083	-4.212311	-13.125914
-	406	10.869038	-4.233129	-12.993360
-	407	10.882142	-4.253689	-12.850472
-	408	10.889319	-4.273773	-12.698072
-	409	10.889302	-4.293155	-12.537289
-	410	10.880912	-4.311456	-12.369699
-	411	10.862982	-4.328440	-12.196086
-	412	10.834552	-4.343801	-12.017481
-	413	10.794838	-4.357269	-11.835397
-	414	10.743393	-4.368740	-11.650319
-	415	10.679943	-4.378177	-11.463481
-	416	10.604487	-4.385653	-11.275846
-	417	10.517406	-4.391326	-11.088804
-	418	10.419269	-4.395509	-10.903544
-	419	10.311070	-4.398540	-10.721851
-	420	10.194181	-4.400749	-10.545145
-	421	10.070341	-4.402722	-10.374290
-	422	9.941586	-4.404941	-10.209752
-	423	9.810266	-4.408092	-10.051064
-	424	9.679124	-4.412822	-9.897625
-	425	9.550977	-4.419743	-9.748986
-	426	9.428650	-4.429513	-9.604261
-	427	9.315011	-4.442705	-9.463170
-	428	9.212657	-4.459740	-9.326284
-	429	9.123841	-4.481149	-9.193958
-	430	9.050580	-4.507277	-9.068046
-	431	8.994628	-4.538460	-8.951581
-	432	8.957528	-4.574981	-8.848191
-	433	8.940642	-4.617084	-8.760744
-	434	8.945136	-4.664980	-8.690344
-	435	8.972089	-4.718919	-8.636882
-	436	9.022603	-4.779065	-8.599314
-	437	9.097626	-4.845509	-8.577584
-	438	9.197981	-4.918248	-8.572395
-	439	9.324600	-4.997057	-8.585659
-	440	9.478197	-5.081637	-8.619908
-	441	9.659619	-5.171497	-8.677905
-	442	9.869711	-5.266013	-8.762362
-	443	10.109357	-5.364396	-8.875553
-	444	10.379536	-5.465735	-9.019361
-	445	10.681299	-5.568869	-9.196001
-	446	11.016029	-5.672556	-9.406793
-	447	11.385192	-5.775597	-9.652962
-	448	11.790551	-5.876599	-9.935037
-	449	12.234151	-5.974395	-10.252673
-	450	12.718247	-6.067770	-10.604054
-	451	13.245360	-6.155292	-10.987744
-	452	13.818023	-6.235696	-11.401011
-	453	14.438832	-6.307496	-11.841229
-	454	15.110013	-6.369283	-12.304927
-	455	15.833506	-6.419595	-12.789086
-	456	16.610855	-6.456944	-13.290318
-	457	17.443048	-6.480023	-13.805101
-	458	18.330627	-6.487771	-14.329866
-	459	19.273474	-6.479349	-14.860610
-	460	20.271120	-6.454089	-15.393914
-	461	21.322397	-6.411738	-15.925817
-	462	22.425625	-6.351960	-16.453365
-	463	23.578768	-6.274375	-16.974386
-	464	24.779263	-6.178713	-17.485870
-	465	26.023977	-6.064815	-17.983797
-	466	27.309174	-5.932480	-18.462906
-	467	28.630726	-5.781648	-18.917480
-	468	29.983944	-5.612409	-19.341284
-	469	31.363672	-5.424573	-19.729609
-	470	32.764530	-5.217908	-20.078239
-	471	34.180717	-4.992152	-20.384975
-	472	35.606064	-4.747040	-20.649107
-	473	37.034271	-4.482442	-20.871893
-	474	38.458706	-4.198725	-21.056036
-	475	39.872574	-3.896196	-21.205982
-	476	41.269020	-3.576007	-21.326708
-	477	42.641174	-3.239452	-21.424095
-	478	43.982132	-2.888173	-21.504345
-	479	45.285141	-2.524561	-21.572824
-	480	46.543713	-2.151378	-21.634323
-	481	47.751526	-1.771764	-21.692917
-	482	48.902737	-1.389644	-21.750834
-	483	49.991745	-1.009501	-21.809444
-	484	51.013569	-0.636411	-21.868515
-	485	51.963848	-0.275673	-21.927301
-	486	52.838963	0.067424	-21.984186
-	487	53.636238	0.387996	-22.038038
-	488	54.354237	0.681232	-22.087040
-	489	54.992779	0.943249	-22.129848
-	490	55.553463	1.171437	-22.165430
-	491	56.040092	1.364141	-22.192799
-	492	56.459019	1.522346	-22.211905
-	493	56.819794	1.649229	-22.223362
-	494	57.135632	1.750926	-22.228228
