# Supplementary material for: Design and preliminary verification of a novel powered ankle–foot prosthesis: From the perspective of lower-limb biomechanics compared with ESAR foot
Source: PLoS One. 2024 Jun 7;19(6):e0303397. doi: 10.1371/journal.pone.0303397 (PMC11161064; doi:10.1371/journal.pone.0303397)
Supplement: S2 File — (ZIP) [file pone.0303397.s004.zip › NW/2/right knee moment.txt]

LINK_MODEL_BASED::ORIGINAL::Right Knee Moment
File	Frame	X	Y	Z
Gait FB - IOR 3.c3d	1
-	2
-	3	0.113920	0.022011	0.013741
-	4	0.077125	0.014612	0.008883
-	5	0.039701	0.007604	0.004112
-	6	0.003414	0.001209	-0.000358
-	7	-0.030645	-0.004380	-0.004379
-	8	-0.061788	-0.009102	-0.007861
-	9	-0.089815	-0.012985	-0.010784
-	10	-0.114551	-0.016075	-0.013140
-	11	-0.136042	-0.018488	-0.014962
-	12	-0.154340	-0.020354	-0.016289
-	13	-0.169591	-0.021790	-0.017166
-	14	-0.181831	-0.022967	-0.017633
-	15	-0.191077	-0.023975	-0.017726
-	16	-0.197366	-0.024906	-0.017485
-	17	-0.200729	-0.025809	-0.016954
-	18	-0.201279	-0.026599	-0.016185
-	19	-0.199039	-0.027238	-0.015225
-	20	-0.193895	-0.027621	-0.014112
-	21	-0.185775	-0.027682	-0.012880
-	22	-0.165849	-0.034239	-0.012021
-	23	-0.155981	-0.035201	-0.011782
-	24	-0.157982	-0.042559	-0.014127
-	25	-0.181314	-0.061939	-0.020899
-	26	-0.225245	-0.094860	-0.032150
-	27	-0.275058	-0.136370	-0.045405
-	28	-0.309598	-0.177611	-0.056899
-	29	-0.311897	-0.211452	-0.063249
-	30	-0.280195	-0.237034	-0.063451
-	31	-0.229021	-0.258767	-0.059529
-	32	-0.177226	-0.281404	-0.054597
-	33	-0.136921	-0.306023	-0.050728
-	34	-0.110137	-0.329776	-0.048463
-	35	-0.092787	-0.348522	-0.047271
-	36	-0.079428	-0.359483	-0.046544
-	37	-0.067686	-0.362089	-0.046037
-	38	-0.058269	-0.357873	-0.045748
-	39	-0.052305	-0.349301	-0.045631
-	40	-0.048767	-0.338487	-0.045388
-	41	-0.045083	-0.326622	-0.044544
-	42	-0.038431	-0.314342	-0.042729
-	43	-0.027269	-0.301955	-0.040002
-	44	-0.012508	-0.289590	-0.036769
-	45	0.003850	-0.276922	-0.033371
-	46	0.020533	-0.263953	-0.029993
-	47	0.036362	-0.252202	-0.026882
-	48	0.049767	-0.243597	-0.024317
-	49	0.060147	-0.239003	-0.022432
-	50	0.068567	-0.238217	-0.021166
-	51	0.076197	-0.239862	-0.020311
-	52	0.083836	-0.242653	-0.019661
-	53	0.091633	-0.246229	-0.019116
-	54	0.099264	-0.250865	-0.018649
-	55	0.106346	-0.256337	-0.018332
-	56	0.113113	-0.261843	-0.018127
-	57	0.120440	-0.266747	-0.017938
-	58	0.128715	-0.271262	-0.017778
-	59	0.138108	-0.276303	-0.017694
-	60	0.148339	-0.282350	-0.017676
-	61	0.158542	-0.289086	-0.017635
-	62	0.168183	-0.295896	-0.017532
-	63	0.176906	-0.302323	-0.017381
-	64	0.184723	-0.307894	-0.017160
-	65	0.191945	-0.312072	-0.016843
-	66	0.198584	-0.314472	-0.016424
-	67	0.204233	-0.315257	-0.015890
-	68	0.208201	-0.314902	-0.015200
-	69	0.210467	-0.313840	-0.014411
-	70	0.212066	-0.312102	-0.013627
-	71	0.213540	-0.309601	-0.012948
-	72	0.214665	-0.306479	-0.012380
-	73	0.214738	-0.303172	-0.011854
-	74	0.213796	-0.300264	-0.011232
-	75	0.213031	-0.297976	-0.010384
-	76	0.213401	-0.296174	-0.009289
-	77	0.214659	-0.294850	-0.008030
-	78	0.215954	-0.294097	-0.006734
-	79	0.216318	-0.293685	-0.005534
-	80	0.215443	-0.293462	-0.004510
-	81	0.213579	-0.293894	-0.003748
-	82	0.210794	-0.295505	-0.003282
-	83	0.207164	-0.298832	-0.003063
-	84	0.202920	-0.303368	-0.003087
-	85	0.198123	-0.308136	-0.003342
-	86	0.192300	-0.312613	-0.003804
-	87	0.185343	-0.316977	-0.004387
-	88	0.177509	-0.321584	-0.004912
-	89	0.169341	-0.326316	-0.005299
-	90	0.160898	-0.330311	-0.005526
-	91	0.151846	-0.332511	-0.005540
-	92	0.142138	-0.332488	-0.005288
-	93	0.132448	-0.330285	-0.004748
-	94	0.123572	-0.326474	-0.003968
-	95	0.115593	-0.321998	-0.003042
-	96	0.108276	-0.317702	-0.002147
-	97	0.101352	-0.313907	-0.001399
-	98	0.094433	-0.310223	-0.000791
-	99	0.087362	-0.306145	-0.000357
-	100	0.080402	-0.302052	-0.000143
-	101	0.073894	-0.298698	-0.000120
-	102	0.067933	-0.296766	-0.000171
-	103	0.062369	-0.296220	-0.000275
-	104	0.057077	-0.296431	-0.000404
-	105	0.052189	-0.296828	-0.000520
-	106	0.047606	-0.297277	-0.000681
-	107	0.043223	-0.297218	-0.000901
-	108	0.039240	-0.296001	-0.001096
-	109	0.035876	-0.293795	-0.001136
-	110	0.033337	-0.292237	-0.001001
-	111	0.031666	-0.293405	-0.000661
-	112	0.030694	-0.298023	-0.000081
-	113	0.029802	-0.305233	0.000529
-	114	0.027951	-0.313899	0.000956
-	115	0.025441	-0.323143	0.001312
-	116	0.023535	-0.332609	0.001742
-	117	0.022802	-0.342207	0.002423
-	118	0.022712	-0.351431	0.003445
-	119	0.022833	-0.359101	0.004693
-	120	0.022751	-0.364802	0.005936
-	121	0.022068	-0.368974	0.007045
-	122	0.020637	-0.372000	0.008054
-	123	0.018655	-0.374119	0.008992
-	124	0.016638	-0.375925	0.009780
-	125	0.014514	-0.377720	0.010351
-	126	0.012064	-0.379240	0.010815
-	127	0.009347	-0.380190	0.011356
-	128	0.006783	-0.380694	0.012049
-	129	0.004620	-0.380686	0.012776
-	130	0.002252	-0.380120	0.013429
-	131	-0.000755	-0.379224	0.014010
-	132	-0.004632	-0.377758	0.014635
-	133	-0.009407	-0.375144	0.015207
-	134	-0.015130	-0.371162	0.015544
-	135	-0.021767	-0.366164	0.015580
-	136	-0.029349	-0.360973	0.015450
-	137	-0.037774	-0.356094	0.015241
-	138	-0.046886	-0.351312	0.014932
-	139	-0.056748	-0.346370	0.014563
-	140	-0.066980	-0.341278	0.014212
-	141	-0.077184	-0.336257	0.013917
-	142	-0.087277	-0.331516	0.013748
-	143	-0.097066	-0.327362	0.013735
-	144	-0.106417	-0.323830	0.013889
-	145	-0.115386	-0.321055	0.014208
-	146	-0.124081	-0.318931	0.014702
-	147	-0.132527	-0.317757	0.015374
-	148	-0.140176	-0.317594	0.016143
-	149	-0.146759	-0.317777	0.017012
-	150	-0.152099	-0.317795	0.017975
-	151	-0.156232	-0.317613	0.018971
-	152	-0.158879	-0.317468	0.020117
-	153	-0.160109	-0.317630	0.021617
-	154	-0.161157	-0.318297	0.023639
-	155	-0.162881	-0.319595	0.026233
-	156	-0.164199	-0.321383	0.029188
-	157	-0.163729	-0.323593	0.032089
-	158	-0.160987	-0.326097	0.034539
-	159	-0.155412	-0.328952	0.036532
-	160	-0.146991	-0.332204	0.038199
-	161	-0.136416	-0.335797	0.039662
-	162	-0.125078	-0.339410	0.041005
-	163	-0.113742	-0.342557	0.042259
-	164	-0.102360	-0.344830	0.043435
-	165	-0.090402	-0.345952	0.044592
-	166	-0.077636	-0.345677	0.045746
-	167	-0.064372	-0.343681	0.046791
-	168	-0.051210	-0.339639	0.047553
-	169	-0.038518	-0.333465	0.047946
-	170	-0.026665	-0.325243	0.047866
-	171	-0.015556	-0.314760	0.047219
-	172	-0.004833	-0.302068	0.046072
-	173	0.005925	-0.287569	0.044626
-	174	0.017429	-0.271713	0.043115
-	175	0.029371	-0.254963	0.041645
-	176	0.040781	-0.238085	0.040167
-	177	0.050726	-0.220851	0.038528
-	178	0.058828	-0.202802	0.036626
-	179	0.064879	-0.184181	0.034581
-	180	0.068803	-0.165956	0.032501
-	181	0.070434	-0.148964	0.030331
-	182	0.070136	-0.133375	0.028005
-	183	0.068486	-0.118788	0.025625
-	184	0.065704	-0.105060	0.023384
-	185	0.062334	-0.092296	0.021359
-	186	0.058666	-0.080604	0.019587
-	187	0.054198	-0.069485	0.018202
-	188	0.048619	-0.058259	0.017390
-	189	0.041507	-0.047240	0.017090
-	190	0.032588	-0.037237	0.017018
-	191	0.022692	-0.028808	0.016927
-	192	0.013546	-0.021950	0.016763
-	193	0.005430	-0.016152	0.016647
-	194	-0.001841	-0.011157	0.016616
-	195	-0.008369	-0.006885	0.016374
-	196	-0.014257	-0.003377	0.015854
-	197	-0.019676	-0.000844	0.015164
-	198	-0.023940	0.000867	0.014473
-	199	-0.026302	0.001978	0.013680
-	200	-0.027065	0.002992	0.012755
-	201	-0.028876	0.004320	0.011681
-	202	-0.035358	-0.012045	-0.012273
-	203	-0.027002	-0.013370	-0.013432
-	204	-0.018863	-0.014443	-0.014490
-	205	-0.011060	-0.015195	-0.015351
-	206	-0.004007	-0.015587	-0.015960
-	207	0.002246	-0.015567	-0.016219
-	208	0.007526	-0.015089	-0.016044
-	209	0.011632	-0.014163	-0.015396
-	210	0.014739	-0.012867	-0.014315
-	211	0.016745	-0.011291	-0.012865
-	212	0.017945	-0.009517	-0.011128
-	213	0.018460	-0.007631	-0.009186
-	214	0.018408	-0.005776	-0.007202
-	215	0.017770	-0.004073	-0.005303
-	216	0.016707	-0.002618	-0.003622
-	217	0.015483	-0.001378	-0.002132
-	218	0.014003	-0.000355	-0.000842
-	219	0.012542	0.000488	0.000263
-	220	0.011021	0.001180	0.001217
-	221	0.009384	0.001752	0.002064
-	222	0.007674	0.002235	0.002839
-	223	0.005904	0.002683	0.003620
-	224	0.003997	0.003145	0.004496
-	225	0.002015	0.003650	0.005493
-	226	-0.000143	0.004202	0.006621
-	227	-0.002431	0.004785	0.007840
-	228	-0.004881	0.005344	0.009069
-	229	-0.007385	0.005899	0.010298
-	230	-0.009978	0.006459	0.011530
-	231	-0.012616	0.007071	0.012809
-	232	-0.015170	0.007741	0.014112
-	233	-0.017746	0.008384	0.015333
-	234	-0.020193	0.008989	0.016418
-	235	-0.022457	0.009506	0.017287
-	236	-0.024534	0.009907	0.017904
-	237	-0.026305	0.010215	0.018286
-	238	-0.027801	0.010435	0.018456
-	239	-0.029294	0.010539	0.018438
-	240	-0.030604	0.010533	0.018221
-	241	-0.031876	0.010457	0.017891
-	242	-0.033081	0.010367	0.017506
-	243	-0.034442	0.010245	0.017072
-	244	-0.036037	0.010076	0.016593
-	245	-0.038068	0.009872	0.016104
-	246	-0.040518	0.009654	0.015630
-	247	-0.043500	0.009372	0.015131
-	248	-0.046904	0.008980	0.014538
-	249	-0.050487	0.008482	0.013826
-	250	-0.054332	0.007861	0.013000
-	251	-0.058446	0.007177	0.012120
-	252	-0.062878	0.006378	0.011154
-	253	-0.067641	0.005469	0.010105
-	254	-0.072521	0.004398	0.008932
-	255	-0.077676	0.003112	0.007618
-	256	-0.082695	0.001619	0.006164
-	257	-0.087835	-0.000170	0.004548
-	258	-0.092768	-0.002221	0.002800
-	259	-0.097440	-0.004568	0.000913
-	260	-0.101605	-0.007175	-0.001097
-	261	-0.105255	-0.010047	-0.003223
-	262	-0.108237	-0.013113	-0.005396
-	263	-0.110759	-0.016339	-0.007537
-	264	-0.112865	-0.019578	-0.009509
-	265	-0.114842	-0.022782	-0.011248
-	266	-0.116861	-0.025884	-0.012759
-	267	-0.118939	-0.028776	-0.014040
-	268	-0.121141	-0.031319	-0.015089
-	269	-0.123550	-0.033372	-0.015903
-	270	-0.126128	-0.034850	-0.016478
-	271	-0.128639	-0.035729	-0.016840
-	272	-0.132038	-0.036167	-0.017104
-	273	-0.135485	-0.036091	-0.017225
-	274	-0.139739	-0.035686	-0.017311
-	275	-0.144106	-0.034962	-0.017326
-	276	-0.149143	-0.034005	-0.017325
-	277	-0.154257	-0.032778	-0.017270
-	278	-0.159863	-0.031390	-0.017216
-	279	-0.165004	-0.029857	-0.017107
-	280	-0.170142	-0.028464	-0.016998
-	281	-0.174511	-0.027279	-0.016827
-	282	-0.177956	-0.026486	-0.016571
-	283	-0.179893	-0.026093	-0.016163
-	284	-0.180089	-0.026044	-0.015587
-	285	-0.178130	-0.026172	-0.014819
-	286	-0.174245	-0.026408	-0.013897
-	287	-0.167479	-0.026560	-0.012791
-	288	-0.158370	-0.026617	-0.011585
-	289	-0.146025	-0.026332	-0.010254
-	290	-0.131128	-0.025591	-0.008850
-	291	-0.113745	-0.024220	-0.007373
-	292	-0.094238	-0.022145	-0.005826
-	293	-0.073044	-0.019320	-0.004210
-	294	-0.050889	-0.015803	-0.002541
-	295	-0.028656	-0.011657	-0.000853
-	296	-0.007093	-0.007030	0.000825
-	297	0.012666	-0.002146	0.002430
-	298	0.029489	0.002722	0.003887
-	299	0.042500	0.007313	0.005109
-	300	0.051209	0.011371	0.006049
-	301	0.055742	0.014760	0.006694
-	302	0.055896	0.017337	0.006995
-	303	0.053147	0.019293	0.007033
-	304	0.047761	0.020627	0.006815
-	305	0.040946	0.021486	0.006425
-	306	0.033409	0.022023	0.005920
-	307	0.026229	0.022467	0.005376
-	308	0.019404	0.022866	0.004785
-	309	0.013864	0.023351	0.004187
-	310	0.009391	0.023883	0.003542
-	311	0.006488	0.024525	0.002874
-	312	0.004439	0.025060	0.002126
-	313	0.003621	0.025543	0.001336
-	314	0.003406	0.025686	0.000493
-	315	0.003789	0.025420	-0.000329
-	316	0.004288	0.024558	-0.001071
-	317	0.005374	0.023118	-0.001634
-	318	0.006389	0.020902	-0.002035
-	319	0.007751	0.018092	-0.002250
-	320	0.008441	0.014750	-0.002368
-	321	0.008861	0.011167	-0.002386
-	322	0.008573	0.007497	-0.002369
-	323	0.008015	0.003889	-0.002327
-	324	0.007321	0.000494	-0.002285
-	325	0.006769	-0.002568	-0.002254
-	326	0.006187	-0.005253	-0.002249
-	327	0.005892	-0.007414	-0.002256
-	328	0.005894	-0.009068	-0.002287
-	329	0.006044	-0.010178	-0.002332
-	330	0.006300	-0.010798	-0.002386
-	331	0.007056	-0.010903	-0.002422
-	332	0.007395	-0.010740	-0.002470
-	333	0.008503	-0.010174	-0.002450
-	334	0.009347	-0.009486	-0.002403
-	335	0.010122	-0.008774	-0.002300
-	336	0.010613	-0.008182	-0.002122
-	337	0.010544	-0.007933	-0.001865
-	338	0.010199	-0.008040	-0.001507
-	339	0.009412	-0.008681	-0.001095
-	340	0.008486	-0.009794	-0.000664
-	341	0.007159	-0.011431	-0.000277
-	342	0.006012	-0.013336	0.000075
-	343	0.004549	-0.015483	0.000362
-	344	0.003112	-0.017643	0.000595
-	345	0.001638	-0.019631	0.000745
-	346	0.000156	-0.021300	0.000798
-	347	-0.000941	-0.022441	0.000763
-	348	-0.002103	-0.023017	0.000620
-	349	-0.002911	-0.022950	0.000404
-	350	-0.003572	-0.022310	0.000117
-	351	-0.004134	-0.021162	-0.000227
-	352	-0.004418	-0.019573	-0.000595
-	353	-0.004541	-0.017688	-0.000967
-	354	-0.004885	-0.015670	-0.001325
-	355	-0.004849	-0.013557	-0.001620
-	356	-0.005092	-0.011549	-0.001874
-	357	-0.005195	-0.009683	-0.002064
-	358	-0.005439	-0.008037	-0.002196
-	359	-0.005524	-0.006617	-0.002269
-	360	-0.005927	-0.005471	-0.002297
-	361	-0.006250	-0.004545	-0.002260
-	362	-0.006671	-0.003887	-0.002179
-	363	-0.007377	-0.003531	-0.002071
-	364	-0.007846	-0.003449	-0.001924
-	365	-0.008588	-0.003727	-0.001779
-	366	-0.009320	-0.004298	-0.001619
-	367	-0.010148	-0.005167	-0.001456
-	368	-0.011127	-0.006232	-0.001296
-	369	-0.011851	-0.007435	-0.001158
-	370	-0.012379	-0.008623	-0.001082
-	371	-0.011873	-0.009728	-0.001067
-	372	-0.010923	-0.010683	-0.001114
-	373	-0.010088	-0.011574	-0.001205
-	374	-0.009323	-0.012309	-0.001279
-	375	-0.009206	-0.012960	-0.001388
-	376	-0.009416	-0.013405	-0.001502
-	377	-0.009928	-0.013553	-0.001624
-	378	-0.010893	-0.013313	-0.001761
-	379	-0.011678	-0.012652	-0.001866
-	380	-0.013009	-0.011764	-0.001991
-	381	-0.013761	-0.010670	-0.002067
-	382	-0.014701	-0.009470	-0.002147
-	383	-0.015251	-0.008131	-0.002181
-	384	-0.016139	-0.006771	-0.002228
-	385	-0.016525	-0.005381	-0.002228
-	386	-0.016825	-0.004085	-0.002236
-	387	-0.016830	-0.002950	-0.002226
-	388	-0.016777	-0.001939	-0.002205
-	389	-0.016804	-0.001098	-0.002193
-	390	-0.016953	-0.000409	-0.002174
-	391	-0.016940	0.000023	-0.002149
-	392	-0.017201	0.000189	-0.002146
-	393	-0.017519	0.000093	-0.002149
-	394	-0.017673	-0.000249	-0.002148
-	395	-0.018355	-0.000740	-0.002163
-	396	-0.018850	-0.001376	-0.002161
-	397	-0.019747	-0.002037	-0.002177
-	398	-0.020788	-0.002671	-0.002201
-	399	-0.021968	-0.003225	-0.002243
-	400	-0.023029	-0.003684	-0.002297
-	401	-0.024230	-0.004012	-0.002363
-	402	-0.025336	-0.004265	-0.002448
-	403	-0.026488	-0.004402	-0.002539
-	404	-0.027709	-0.004512	-0.002646
-	405	-0.028859	-0.004577	-0.002758
-	406	-0.029774	-0.004597	-0.002853
-	407	-0.030788	-0.004572	-0.002965
-	408	-0.031496	-0.004538	-0.003074
-	409	-0.032133	-0.004485	-0.003183
-	410	-0.032629	-0.004453	-0.003273
-	411	-0.033129	-0.004448	-0.003361
-	412	-0.033605	-0.004490	-0.003449
-	413	-0.034132	-0.004555	-0.003535
-	414	-0.034686	-0.004652	-0.003637
-	415	-0.034934	-0.004743	-0.003715
-	416	-0.035217	-0.004789	-0.003804
-	417	-0.035045	-0.004771	-0.003858
-	418	-0.034731	-0.004746	-0.003907
-	419	-0.034388	-0.004691	-0.003945
-	420	-0.033690	-0.004718	-0.003962
-	421	-0.033435	-0.004776	-0.003991
-	422	-0.032879	-0.004878	-0.003976
-	423	-0.032620	-0.005023	-0.003965
-	424	-0.032332	-0.005207	-0.003940
-	425	-0.032254	-0.005400	-0.003930
-	426	-0.031859	-0.005604	-0.003907
-	427	-0.031377	-0.005772	-0.003904
-	428	-0.030835	-0.005883	-0.003925
-	429	-0.030014	-0.005840	-0.003955
-	430	-0.028914	-0.005635	-0.003996
-	431	-0.027780	-0.005219	-0.004018
-	432	-0.027065	-0.004518	-0.003975
-	433	-0.027007	-0.003566	-0.003855
-	434	-0.027394	-0.002431	-0.003655
-	435	-0.028201	-0.001093	-0.003407
-	436	-0.028656	0.000333	-0.003127
-	437	-0.029006	0.001883	-0.002868
-	438	-0.028899	0.003539	-0.002602
-	439	-0.028488	0.005332	-0.002343
-	440	-0.027187	0.007262	-0.002009
-	441	-0.025811	0.009388	-0.001656
-	442	-0.023446	0.011621	-0.001197
-	443	-0.020733	0.013939	-0.000692
-	444	-0.017137	0.016138	-0.000103
-	445	-0.013689	0.018176	0.000488
-	446	-0.009615	0.019872	0.001145
-	447	-0.005853	0.021375	0.001808
-	448	-0.001937	0.022490	0.002496
-	449	0.001520	0.023322	0.003163
-	450	0.004748	0.023799	0.003808
-	451	0.007534	0.023911	0.004396
-	452	0.009865	0.023693	0.004922
-	453	0.011603	0.023105	0.005343
-	454	0.012818	0.022149	0.005649
-	455	0.013052	0.020883	0.005784
-	456	0.012867	0.019275	0.005792
-	457	0.011737	0.017452	0.005613
-	458	0.009913	0.015531	0.005293
-	459	0.007233	0.013717	0.004835
-	460	0.003995	0.012085	0.004297
-	461	0.000057	0.010691	0.003686
-	462	-0.004580	0.009455	0.003014
-	463	-0.010120	0.008360	0.002295
-	464	-0.016381	0.007284	0.001549
-	465	-0.023377	0.006181	0.000757
-	466	-0.030673	0.005032	-0.000080
-	467	-0.037435	0.003731	-0.000959
-	468	-0.043434	0.002284	-0.001907
-	469	-0.048564	0.000810	-0.002900
-	470	-0.052047	-0.000717	-0.003901
-	471	-0.054379	-0.002132	-0.004905
-	472	-0.054904	-0.003430	-0.005848
-	473	-0.053944	-0.004610	-0.006763
-	474	-0.051856	-0.005667	-0.007655
-	475	-0.048688	-0.006639	-0.008537
-	476	-0.044907	-0.007567	-0.009451
-	477	-0.041156	-0.008376	-0.010365
-	478	-0.037894	-0.009148	-0.011320
-	479	-0.035622	-0.009787	-0.012231
-	480	-0.035304	-0.010310	-0.013100
-	481	-0.037175	-0.010743	-0.013884
-	482	-0.041815	-0.011083	-0.014534
-	483	-0.049373	-0.011316	-0.014961
-	484	-0.059723	-0.011442	-0.015087
-	485	-0.072938	-0.011356	-0.014750
-	486	-0.088200	-0.011156	-0.014007
-	487	-0.105325	-0.010923	-0.012920
-	488	-0.122885	-0.010599	-0.011457
-	489	-0.139617	-0.010309	-0.009843
-	490	-0.153374	-0.009906	-0.008058
-	491	-0.161671	-0.009418	-0.006349
-	492	-0.161509	-0.008718	-0.004805
-	493
-	494
