# Supplementary material for: Design and preliminary verification of a novel powered ankle–foot prosthesis: From the perspective of lower-limb biomechanics compared with ESAR foot
Source: PLoS One. 2024 Jun 7;19(6):e0303397. doi: 10.1371/journal.pone.0303397 (PMC11161064; doi:10.1371/journal.pone.0303397)
Supplement: S2 File — (ZIP) [file pone.0303397.s004.zip › NW/3/left ankle angle.txt]

LINK_MODEL_BASED::ORIGINAL::Left Ankle Angles
File	Frame	X	Y	Z
Gait FB - IOR 5.c3d	1
-	2
-	3
-	4
-	5
-	6
-	7
-	8
-	9
-	10
-	11
-	12
-	13
-	14
-	15
-	16
-	17
-	18
-	19
-	20
-	21
-	22
-	23
-	24
-	25
-	26
-	27
-	28	9.915462	-0.733225	5.040521
-	29	9.484598	-0.460229	5.265831
-	30	8.995267	-0.19286	5.520595
-	31	8.445459	0.066029	5.806339
-	32	7.834137	0.31416	6.12435
-	33	7.161058	0.549912	6.47565
-	34	6.426665	0.772453	6.861561
-	35	5.632001	0.981573	7.283687
-	36	4.77875	1.177363	7.743524
-	37	3.869208	1.35999	8.242105
-	38	2.90635	1.529583	8.779452
-	39	1.893943	1.68601	9.3542
-	40	0.836674	1.82862	9.963245
-	41	-0.259766	1.955982	10.601565
-	42	-1.388672	2.065958	11.262371
-	43	-2.542578	2.156024	11.937313
-	44	-3.713581	2.223729	12.616619
-	45	-4.893349	2.267105	13.289779
-	46	-6.073116	2.285044	13.945608
-	47	-7.243446	2.277425	14.572858
-	48	-8.39413	2.245068	15.160457
-	49	-9.51413	2.189803	15.698169
-	50	-10.591759	2.11437	16.17683
-	51	-11.614793	2.022397	16.588757
-	52	-12.570651	1.918227	16.92795
-	53	-13.446617	1.806628	17.189861
-	54	-14.229862	1.692495	17.371101
-	55	-14.907771	1.580546	17.469292
-	56	-15.46827	1.475039	17.48283
-	57	-15.900376	1.379523	17.411274
-	58	-16.194653	1.296975	17.255232
-	59	-16.343754	1.229796	17.016527
-	60	-16.34281	1.179655	16.697767
-	61	-16.189856	1.146456	16.30232
-	62	-15.886292	1.12708	15.834366
-	63	-15.437332	1.115886	15.298798
-	64	-14.852168	1.106169	14.70098
-	65	-14.143781	1.091373	14.046941
-	66	-13.328201	1.065636	13.343438
-	67	-12.423405	1.023739	12.597751
-	68	-11.448366	0.960955	11.818101
-	69	-10.422159	0.873103	11.013651
-	70	-9.363214	0.756678	10.194288
-	71	-8.288662	0.609214	9.370685
-	72	-7.213828	0.4295	8.553785
-	73	-6.15188	0.21719	7.75464
-	74	-5.113845	-0.027673	6.984063
-	75	-4.108556	-0.304354	6.252384
-	76	-3.143001	-0.610783	5.568982
-	77	-2.222514	-0.942856	4.941899
-	78	-1.350868	-1.294337	4.377681
-	79	-0.530264	-1.657224	3.880802
-	80	0.238523	-2.022404	3.453688
-	81	0.955803	-2.380209	3.096708
-	82	1.622577	-2.720927	2.808411
-	83	2.240232	-3.035086	2.58565
-	84	2.810314	-3.314226	2.423505
-	85	3.334139	-3.552015	2.315964
-	86	3.812595	-3.745115	2.256244
-	87	4.246154	-3.89344	2.237339
-	88	4.634933	-3.999478	2.251846
-	89	4.978983	-4.067063	2.292184
-	90	5.278452	-4.100539	2.350447
-	91	5.533751	-4.10449	2.418968
-	92	5.745585	-4.083524	2.490546
-	93	5.914989	-4.042459	2.558729
-	94	6.043103	-3.986184	2.617756
-	95	6.131107	-3.919512	2.66298
-	96	6.180043	-3.847083	2.69083
-	97	6.19064	-3.773149	2.699158
-	98	6.163342	-3.701451	2.687106
-	99	6.098342	-3.635101	2.655341
-	100	5.995761	-3.576506	2.605904
-	101	5.855732	-3.527079	2.542371
-	102	5.678475	-3.487139	2.469633
-	103	5.464328	-3.455879	2.393538
-	104	5.213728	-3.431351	2.320358
-	105	4.927137	-3.410539	2.256483
-	106	4.605093	-3.389497	2.2077
-	107	4.248395	-3.363669	2.17884
-	108	3.85843	-3.328365	2.173464
-	109	3.437549	-3.279164	2.193518
-	110	2.989252	-3.212396	2.239314
-	111	2.518309	-3.125355	2.309416
-	112	2.030662	-3.016808	2.400826
-	113	1.533332	-2.88733	2.509246
-	114	1.034055	-2.739326	2.629573
-	115	0.540831	-2.576917	2.756164
-	116	0.061584	-2.405498	2.883215
-	117	-0.396285	-2.231217	3.005042
-	118	-0.826225	-2.060349	3.116442
-	119	-1.222804	-1.898695	3.213237
-	120	-1.581959	-1.75096	3.292367
-	121	-1.900997	-1.620432	3.352648
-	122	-2.178619	-1.508959	3.394573
-	123	-2.41484	-1.417257	3.419981
-	124	-2.610735	-1.344922	3.431822
-	125	-2.768312	-1.290463	3.433616
-	126	-2.890496	-1.251595	3.429044
-	127	-2.981009	-1.22567	3.421747
-	128	-3.044169	-1.209794	3.415048
-	129	-3.084561	-1.201164	3.411616
-	130	-3.106946	-1.197041	3.413505
-	131	-3.115998	-1.195012	3.42215
-	132	-3.116121	-1.193206	3.438359
-	133	-3.111327	-1.190444	3.462614
-	134	-3.10506	-1.18648	3.494827
-	135	-3.100396	-1.182029	3.534673
-	136	-3.100037	-1.178593	3.581572
-	137	-3.106595	-1.178136	3.634991
-	138	-3.122709	-1.182849	3.694281
-	139	-3.151215	-1.194892	3.758857
-	140	-3.195265	-1.216305	3.828022
-	141	-3.258378	-1.248779	3.901236
-	142	-3.344347	-1.29347	3.97746
-	143	-3.457154	-1.350802	4.055464
-	144	-3.60078	-1.420453	4.133727
-	145	-3.778929	-1.501405	4.21069
-	146	-3.994696	-1.592059	4.285008
-	147	-4.250249	-1.690241	4.356386
-	148	-4.546196	-1.793444	4.42553
-	149	-4.881054	-1.89905	4.494506
-	150	-5.251136	-2.004613	4.566508
-	151	-5.650799	-2.108013	4.645577
-	152	-6.073031	-2.207591	4.73571
-	153	-6.509873	-2.302189	4.840336
-	154	-6.952835	-2.391137	4.961108
-	155	-7.393077	-2.474276	5.097171
-	156	-7.821268	-2.551633	5.244759
-	157	-8.22755	-2.623209	5.397199
-	158	-8.60183	-2.688697	5.545062
-	159	-8.934251	-2.747158	5.676583
-	160	-9.215844	-2.79699	5.778664
-	161	-9.439038	-2.836077	5.838084
-	162	-9.598306	-2.862249	5.842767
-	163	-9.690413	-2.873763	5.782844
-	164	-9.714599	-2.869948	5.651816
-	165	-9.67253	-2.851531	5.446993
-	166	-9.568084	-2.820703	5.169523
-	167	-9.406956	-2.78092	4.824592
-	168	-9.196219	-2.73647	4.420502
-	169	-8.943981	-2.692073	3.968047
-	170	-8.658759	-2.652605	3.479776
-	171	-8.34907	-2.622825	2.969373
-	172	-8.022902	-2.607147	2.450727
-	173	-7.687412	-2.609278	1.93752
-	174	-7.348731	-2.632077	1.442538
-	175	-7.011738	-2.677389	0.977253
-	176	-6.680083	-2.745929	0.551088
-	177	-6.356399	-2.837297	0.171045
-	178	-6.042487	-2.950029	-0.158407
-	179	-5.739495	-3.081757	-0.435731
-	180	-5.448033	-3.229564	-0.661593
-	181	-5.168159	-3.39026	-0.838618
-	182	-4.899514	-3.560648	-0.971059
-	183	-4.641553	-3.737698	-1.06408
-	184	-4.393553	-3.91856	-1.123413
-	185	-4.154724	-4.100543	-1.154988
-	186	-3.924071	-4.281132	-1.164745
-	187	-3.700325	-4.458026	-1.158095
-	188	-3.482041	-4.629293	-1.139826
-	189	-3.267504	-4.793456	-1.11436
-	190	-3.05493	-4.949439	-1.085408
-	191	-2.842403	-5.096534	-1.055989
-	192	-2.627918	-5.234268	-1.028581
-	193	-2.409466	-5.362398	-1.005064
-	194	-2.185118	-5.480874	-0.987155
-	195	-1.95334	-5.589806	-0.976214
-	196	-1.713099	-5.689478	-0.973888
-	197	-1.463933	-5.780391	-0.981685
-	198	-1.205977	-5.863272	-1.001155
-	199	-0.93992	-5.938999	-1.033644
-	200	-0.667073	-6.008615	-1.080043
-	201	-0.389287	-6.07318	-1.140244
-	202	-0.108772	-6.13375	-1.213314
-	203	0.172077	-6.19124	-1.297146
-	204	0.45095	-6.24636	-1.388677
-	205	0.725705	-6.299596	-1.483998
-	206	0.994533	-6.351235	-1.57885
-	207	1.255978	-6.401338	-1.668569
-	208	1.508911	-6.449829	-1.748805
-	209	1.752498	-6.496452	-1.8153
-	210	1.986194	-6.540885	-1.864261
-	211	2.209577	-6.58276	-1.892575
-	212	2.422435	-6.621722	-1.898059
-	213	2.624713	-6.65747	-1.879652
-	214	2.816486	-6.689793	-1.837712
-	215	2.998022	-6.718584	-1.774102
-	216	3.169715	-6.743868	-1.691731
-	217	3.332052	-6.765817	-1.595022
-	218	3.485594	-6.784698	-1.488971
-	219	3.630892	-6.800895	-1.379446
-	220	3.768448	-6.814847	-1.272288
-	221	3.898742	-6.827013	-1.173263
-	222	4.022322	-6.837812	-1.087144
-	223	4.139991	-6.84757	-1.01747
-	224	4.25257	-6.856585	-0.96659
-	225	4.360879	-6.865016	-0.934942
-	226	4.465488	-6.872884	-0.92124
-	227	4.566812	-6.88017	-0.922677
-	228	4.665223	-6.886783	-0.935069
-	229	4.761061	-6.892623	-0.953201
-	230	4.854677	-6.897491	-0.971255
-	231	4.946415	-6.901132	-0.983024
-	232	5.036688	-6.903234	-0.982525
-	233	5.125948	-6.903449	-0.964254
-	234	5.214648	-6.90149	-0.924103
-	235	5.303223	-6.897092	-0.859075
-	236	5.392133	-6.89011	-0.767831
-	237	5.481989	-6.880497	-0.650555
-	238	5.573477	-6.868289	-0.509105
-	239	5.6672	-6.85356	-0.34686
-	240	5.763725	-6.836368	-0.168834
-	241	5.863534	-6.816723	0.019214
-	242	5.967017	-6.794621	0.211452
-	243	6.07443	-6.77017	0.402215
-	244	6.185866	-6.743562	0.58619
-	245	6.301203	-6.715098	0.758278
-	246	6.420194	-6.685108	0.914414
-	247	6.542393	-6.654014	1.051143
-	248	6.667387	-6.622192	1.166484
-	249	6.79472	-6.590007	1.259606
-	250	6.923971	-6.557732	1.330744
-	251	7.05488	-6.525558	1.381441
-	252	7.187126	-6.493706	1.413714
-	253	7.320555	-6.462432	1.430693
-	254	7.455031	-6.432003	1.435984
-	255	7.59055	-6.402729	1.433499
-	256	7.727102	-6.374927	1.426961
-	257	7.864722	-6.348838	1.41993
-	258	8.003424	-6.32458	1.415037
-	259	8.143216	-6.302118	1.413965
-	260	8.284312	-6.281261	1.417746
-	261	8.426933	-6.261764	1.426357
-	262	8.571423	-6.243233	1.439283
-	263	8.718086	-6.225138	1.455635
-	264	8.867203	-6.206806	1.474651
-	265	9.018919	-6.187554	1.495072
-	266	9.173363	-6.16669	1.515956
-	267	9.330528	-6.143482	1.536276
-	268	9.490355	-6.117213	1.555061
-	269	9.652798	-6.087142	1.571902
-	270	9.817672	-6.052656	1.586729
-	271	9.984659	-6.013131	1.600116
-	272	10.153231	-5.968036	1.612561
-	273	10.322943	-5.916798	1.625143
-	274	10.493505	-5.858946	1.638974
-	275	10.664913	-5.794037	1.65567
-	276	10.837326	-5.721807	1.676707
-	277	11.010932	-5.642002	1.703926
-	278	11.185518	-5.554653	1.738937
-	279	11.360493	-5.459973	1.783277
-	280	11.535007	-5.358213	1.838308
-	281	11.708127	-5.249585	1.904307
-	282	11.878945	-5.134181	1.981238
-	283	12.04638	-5.012179	2.068109
-	284	12.209407	-4.883787	2.163602
-	285	12.366935	-4.749448	2.265871
-	286	12.517875	-4.609782	2.372495
-	287	12.661173	-4.465762	2.48014
-	288	12.795781	-4.318508	2.585514
-	289	12.920701	-4.169166	2.685183
-	290	13.034814	-4.018985	2.775764
-	291	13.137107	-3.868958	2.854771
-	292	13.226605	-3.719795	2.920592
-	293	13.302419	-3.571835	2.97289
-	294	13.363651	-3.425	3.012545
-	295	13.409291	-3.278731	3.041811
-	296	13.438181	-3.132289	3.063484
-	297	13.448879	-2.984639	3.080772
-	298	13.439762	-2.83505	3.096409
-	299	13.409036	-2.682725	3.113703
-	300	13.354725	-2.526981	3.136127
-	301	13.274646	-2.367532	3.166727
-	302	13.166629	-2.204184	3.208995
-	303	13.028489	-2.037218	3.266208
-	304	12.858125	-1.867205	3.341548
-	305	12.653581	-1.695161	3.437824
-	306	12.413245	-1.522569	3.55759
-	307	12.13583	-1.351204	3.703221
-	308	11.820278	-1.183311	3.876079
-	309	11.465517	-1.021169	4.077579
-	310	11.070512	-0.867108	4.308223
-	311	10.634145	-0.723403	4.568482
-	312	10.155341	-0.592146	4.857831
-	313	9.633258	-0.474992	5.17586
-	314	9.067126	-0.373469	5.522052
-	315	8.45678	-0.2886	5.895763
-	316	7.80237	-0.220879	6.296173
-	317	7.104678	-0.17022	6.722464
-	318	6.364821	-0.135952	7.173545
-	319	5.584233	-0.116971	7.647745
-	320	4.764575	-0.111787	8.143365
-	321	3.907923	-0.118407	8.65812
-	322	3.016821	-0.134912	9.189459
-	323	2.094616	-0.159233	9.733078
-	324	1.145502	-0.189492	10.28334
-	325	0.174831	-0.224207	10.832623
-	326	-0.810806	-0.262429	11.372046
-	327	-1.803746	-0.303842	11.891217
-	328	-2.795003	-0.348667	12.379218
-	329	-3.774741	-0.397305	12.82527
-	330	-4.73271	-0.449341	13.218888
-	331	-5.658467	-0.503751	13.55117
-	332	-6.541679	-0.558182	13.814548
-	333	-7.372313	-0.609217	14.002734
-	334	-8.140306	-0.653427	14.110981
-	335	-8.835745	-0.687226	14.135879
-	336	-9.448917	-0.707986	14.075703
-	337	-9.970507	-0.714802	13.930274
-	338	-10.391963	-0.707782	13.700665
-	339	-10.70582	-0.68898	13.389353
-	340	-10.906412	-0.661664	13.000257
-	341	-10.990327	-0.630709	12.538598
-	342	-10.957213	-0.60246	12.011409
-	343	-10.809777	-0.584505	11.427204
-	344	-10.554345	-0.584649	10.795661
-	345	-10.2005	-0.610242	10.127772
-	346	-9.761067	-0.666576	9.435219
-	347	-9.250688	-0.757413	8.730289
-	348	-8.685379	-0.883965	8.025371
-	349	-8.081053	-1.04533	7.332995
-	350	-7.452643	-1.238244	6.665078
-	351	-6.813239	-1.457543	6.03287
-	352	-6.17359	-1.697382	5.4463
-	353	-5.541826	-1.95134	4.914073
-	354	-4.923878	-2.212457	4.442867
-	355	-4.32344	-2.474337	4.037735
-	356	-3.742659	-2.730972	3.701429
-	357	-3.182521	-2.97719	3.43528
-	358	-2.642973	-3.208636	3.238642
-	359	-2.123554	-3.421922	3.109134
-	360	-1.623411	-3.615082	3.042954
-	361	-1.141836	-3.787127	3.034831
-	362	-0.678152	-3.937602	3.078383
-	363	-0.231774	-4.066896	3.165929
-	364	0.197485	-4.176013	3.289107
-	365	0.609307	-4.266482	3.43902
-	366	1.002819	-4.340267	3.60656
-	367	1.376742	-4.399816	3.782406
-	368	1.729493	-4.447525	3.957736
-	369	2.059501	-4.485855	4.124335
-	370	2.36509	-4.516492	4.274158
-	371	2.645123	-4.541175	4.400494
-	372	2.898673	-4.560877	4.497688
-	373	3.125466	-4.576364	4.561122
-	374	3.325505	-4.588313	4.587437
-	375	3.499277	-4.597037	4.574546
-	376	3.647563	-4.603246	4.52162
-	377	3.771332	-4.607563	4.429222
-	378	3.871504	-4.610358	4.298865
-	379	3.949132	-4.611944	4.133641
-	380	4.004876	-4.612628	3.937581
-	381	4.039042	-4.612766	3.715415
-	382	4.051404	-4.612343	3.472598
-	383	4.041366	-4.61125	3.215394
-	384	4.00762	-4.609039	2.950624
-	385	3.94852	-4.604955	2.68567
-	386	3.862491	-4.597862	2.428715
-	387	3.748066	-4.586397	2.188265
-	388	3.604567	-4.56887	1.972496
-	389	3.431854	-4.543459	1.789354
-	390	3.230411	-4.508079	1.645431
-	391	3.00123	-4.460796	1.546369
-	392	2.745837	-4.399763	1.496081
-	393	2.465965	-4.323442	1.49712
-	394	2.163703	-4.230822	1.55036
-	395	1.841066	-4.121433	1.655128
-	396	1.500345	-3.995837	1.808682
-	397	1.144121	-3.855516	2.006652
-	398	0.77548	-3.702859	2.24356
-	399	0.397786	-3.541201	2.512744
-	400	0.015113	-3.374384	2.80699
-	401	-0.368388	-3.206694	3.118721
-	402	-0.748408	-3.042398	3.440405
-	403	-1.120855	-2.885608	3.764179
-	404	-1.481875	-2.73981	4.083247
-	405	-1.827729	-2.607645	4.391361
-	406	-2.155386	-2.490709	4.683194
-	407	-2.462287	-2.389327	4.954812
-	408	-2.746727	-2.302648	5.203152
-	409	-3.007651	-2.228704	5.42619
-	410	-3.244833	-2.164701	5.622458
-	411	-3.458465	-2.107295	5.791803
-	412	-3.649185	-2.052952	5.934728
-	413	-3.817679	-1.998229	6.052875
-	414	-3.964789	-1.940086	6.147992
-	415	-4.091052	-1.876109	6.222614
-	416	-4.196774	-1.804678	6.279479
-	417	-4.281734	-1.724953	6.321064
-	418	-4.34535	-1.63683	6.349844
-	419	-4.386859	-1.541148	6.367745
-	420	-4.405446	-1.439511	6.376228
-	421	-4.40082	-1.334435	6.375388
-	422	-4.372962	-1.228882	6.36518
-	423	-4.32271	-1.126223	6.34443
-	424	-4.2514	-1.03007	6.311491
-	425	-4.161683	-0.944418	6.263991
-	426	-4.056913	-0.87332	6.199916
-	427	-3.941444	-0.820847	6.117275
-	428	-3.820227	-0.790727	6.014822
-	429	-3.69891	-0.786007	5.892468
-	430	-3.583407	-0.808779	5.7515
-	431	-3.480237	-0.859836	5.59489
-	432	-3.396128	-0.93878	5.426812
-	433	-3.337925	-1.04391	5.253395
-	434	-3.31276	-1.172651	5.081381
-	435	-3.327272	-1.321715	4.918276
-	436	-3.387788	-1.48738	4.771504
-	437	-3.499188	-1.665979	4.648195
-	438	-3.664761	-1.85386	4.554912
-	439	-3.88554	-2.047797	4.496408
-	440	-4.160424	-2.244807	4.475793
-	441	-4.485955	-2.442461	4.493639
-	442	-4.85658	-2.638462	4.547797
-	443	-5.264173	-2.830868	4.632428
-	444	-5.698381	-3.017603	4.73913
-	445	-6.146598	-3.19636	4.856569
-	446	-6.594771	-3.364295	4.971013
-	447	-7.027689	-3.517764	5.067951
-	448	-7.430148	-3.65252	5.132625
-	449	-7.787882	-3.763883	5.1514
-	450	-8.088353	-3.847344	5.113239
-	451	-8.321722	-3.899291	5.010911
-	452	-8.480934	-3.917669	4.841693
-	453	-8.562319	-3.902386	4.607571
-	454	-8.565215	-3.855514	4.314776
-	455	-8.491867	-3.781006	3.973432
-	456	-8.346568	-3.684052	3.59676
-	457	-8.135699	-3.570357	3.199076
-	458	-7.866633	-3.445476	2.795998
-	459	-7.547659	-3.314356	2.402377
-	460	-7.187212	-3.180943	2.031885
-	461	-6.793922	-3.048183	1.696446
-	462	-6.376112	-2.918068	1.405668
-	463	-5.94178	-2.791744	1.166632
-	464	-5.498593	-2.669734	0.983414
-	465	-5.053386	-2.55213	0.857424
-	466	-4.612385	-2.438859	0.78765
-	467	-4.180728	-2.329988	0.771155
-	468	-3.762937	-2.225929	0.802852
-	469	-3.362362	-2.127543	0.876697
-	470	-2.981821	-2.036123	0.986006
-	471	-2.623085	-1.953428	1.123712
-	472	-2.287424	-1.88152	1.28265
-	473	-1.975283	-1.822675	1.456718
-	474	-1.686445	-1.779171	1.640142
-	475	-1.420327	-1.753074	1.827821
-	476	-1.175777	-1.74614	2.015574
-	477	-0.951369	-1.759741	2.199733
-	478	-0.745262	-1.794814	2.377145
-	479	-0.555694	-1.851814	2.544509
-	480	-0.380464	-1.930675	2.699088
-	481	-0.217568	-2.03091	2.837493
-	482	-0.064822	-2.151688	2.955967
-	483	0.079644	-2.291884	3.049799
-	484	0.2177	-2.450035	3.114214
-	485	0.351	-2.624386	3.14381
-	486	0.480843	-2.812919	3.132728
-	487	0.608536	-3.013453	3.075401
-	488	0.734887	-3.223835	2.966972
-	489	0.860618	-3.442016	2.803527
-	490	0.985978	-3.666055	2.583424
-	491	1.111261	-3.894172	2.306497
-	492	1.23643	-4.124555	1.975914
-	493	1.361613	-4.355513	1.596862
-	494	1.486717	-4.585334	1.177595
-	495	1.611862	-4.812477	0.727962
-	496	1.737023	-5.035418	0.259561
-	497	1.862188	-5.252664	-0.215155
-	498	1.987119	-5.462813	-0.684644
-	499	2.111642	-5.664343	-1.137256
-	500	2.235503	-5.85577	-1.563328
-	501	2.35832	-6.035523	-1.954163
-	502	2.479857	-6.202267	-2.303958
-	503	2.599639	-6.354791	-2.608269
-	504	2.717276	-6.49224	-2.865176
-	505	2.831805	-6.614159	-3.075283
-	506	2.942379	-6.720513	-3.240532
-	507	3.047872	-6.811764	-3.365185
-	508	3.147178	-6.888714	-3.454066
-	509	3.239183	-6.952507	-3.513445
-	510	3.32319	-7.004405	-3.549068
-	511	3.399018	-7.046027	-3.566822
-	512	3.467391	-7.079065	-3.570655
-	513	3.529962	-7.105592	-3.564512
