# Supplementary material for: Design and preliminary verification of a novel powered ankle–foot prosthesis: From the perspective of lower-limb biomechanics compared with ESAR foot
Source: PLoS One. 2024 Jun 7;19(6):e0303397. doi: 10.1371/journal.pone.0303397 (PMC11161064; doi:10.1371/journal.pone.0303397)
Supplement: S2 File — (ZIP) [file pone.0303397.s004.zip › NW/3/left ankle moment.txt]

LINK_MODEL_BASED::ORIGINAL::Left Ankle Moment
File	Frame	X	Y	Z
Gait FB - IOR 5.c3d	1
-	2
-	3
-	4
-	5
-	6
-	7
-	8
-	9
-	10
-	11
-	12
-	13
-	14
-	15
-	16
-	17
-	18
-	19
-	20
-	21
-	22
-	23
-	24
-	25
-	26
-	27
-	28
-	29
-	30	-0.009256	0.000102	0.000675
-	31	-0.009539	0.000043	0.000680
-	32	-0.009798	-0.000037	0.000677
-	33	-0.010020	-0.000137	0.000664
-	34	-0.010217	-0.000251	0.000661
-	35	-0.010394	-0.000379	0.000658
-	36	-0.010564	-0.000519	0.000658
-	37	-0.010734	-0.000670	0.000662
-	38	-0.010911	-0.000828	0.000673
-	39	-0.011105	-0.000996	0.000680
-	40	-0.011324	-0.001168	0.000688
-	41	-0.011547	-0.001342	0.000695
-	42	-0.011767	-0.001517	0.000699
-	43	-0.011965	-0.001690	0.000705
-	44	-0.012134	-0.001867	0.000695
-	45	-0.012282	-0.002040	0.000688
-	46	-0.012409	-0.002216	0.000670
-	47	-0.012527	-0.002387	0.000654
-	48	-0.012645	-0.002549	0.000644
-	49	-0.012765	-0.002698	0.000646
-	50	-0.012890	-0.002832	0.000663
-	51	-0.013032	-0.002954	0.000691
-	52	-0.013206	-0.003064	0.000733
-	53	-0.013429	-0.003161	0.000788
-	54	-0.013723	-0.003253	0.000851
-	55	-0.014094	-0.003343	0.000919
-	56	-0.014551	-0.003420	0.001003
-	57	-0.015084	-0.003489	0.001097
-	58	-0.015686	-0.003536	0.001213
-	59	-0.016323	-0.003544	0.001350
-	60	-0.016937	-0.003501	0.001490
-	61	-0.017438	-0.003396	0.001603
-	62	-0.017751	-0.003223	0.001681
-	63	-0.017829	-0.002984	0.001727
-	64	-0.017647	-0.002701	0.001734
-	65	-0.017217	-0.002399	0.001690
-	66	-0.016567	-0.002098	0.001586
-	67	-0.015743	-0.001820	0.001409
-	68	-0.014793	-0.001574	0.001162
-	69	-0.013779	-0.001378	0.000841
-	70	-0.012759	-0.001224	0.000475
-	71	-0.011788	-0.001116	0.000070
-	72	-0.010887	-0.001044	-0.000358
-	73	-0.010063	-0.001000	-0.000802
-	74	-0.009333	-0.000975	-0.001239
-	75	-0.008718	-0.000953	-0.001625
-	76	-0.008220	-0.000931	-0.001936
-	77	-0.007834	-0.000904	-0.002156
-	78	-0.007544	-0.000874	-0.002290
-	79	-0.007330	-0.000843	-0.002348
-	80	-0.007181	-0.000806	-0.002327
-	81	-0.007089	-0.000769	-0.002249
-	82	-0.007056	-0.000722	-0.002105
-	83	-0.007065	-0.000671	-0.001922
-	84	-0.007087	-0.000614	-0.001726
-	85	-0.007095	-0.000554	-0.001545
-	86	-0.007083	-0.000488	-0.001386
-	87	-0.007063	-0.000422	-0.001253
-	88	-0.007074	-0.000353	-0.001122
-	89	-0.007132	-0.000285	-0.000993
-	90	-0.007243	-0.000219	-0.000865
-	91	-0.007404	-0.000156	-0.000747
-	92	-0.007601	-0.000100	-0.000654
-	93	-0.007821	-0.000049	-0.000591
-	94	-0.008056	-0.000006	-0.000571
-	95	-0.008294	0.000025	-0.000603
-	96	-0.008529	0.000045	-0.000685
-	97	-0.008759	0.000055	-0.000818
-	98	-0.008980	0.000058	-0.000988
-	99	-0.009188	0.000053	-0.001191
-	100	-0.009382	0.000045	-0.001410
-	101	-0.009567	0.000036	-0.001625
-	102	-0.009744	0.000026	-0.001824
-	103	-0.009916	0.000025	-0.001968
-	104	-0.010084	0.000035	-0.002045
-	105	-0.010243	0.000058	-0.002038
-	106	-0.010398	0.000105	-0.001918
-	107	-0.010547	0.000177	-0.001693
-	108	-0.010704	0.000281	-0.001353
-	109	-0.010877	0.000411	-0.000928
-	110	-0.011062	0.000571	-0.000420
-	111	-0.011249	0.000753	0.000132
-	112	-0.011426	0.000949	0.000693
-	113	-0.011573	0.001151	0.001238
-	114	-0.011671	0.001344	0.001727
-	115	-0.011697	0.001520	0.002148
-	116	-0.011638	0.001665	0.002479
-	117	-0.011488	0.001769	0.002710
-	118	-0.011248	0.001824	0.002839
-	119	-0.010913	0.001824	0.002866
-	120	-0.010485	0.001774	0.002807
-	121	-0.009976	0.001674	0.002666
-	122	-0.009395	0.001535	0.002467
-	123	-0.008760	0.001365	0.002221
-	124	-0.008080	0.001184	0.001966
-	125	-0.007363	0.001006	0.001720
-	126	-0.006612	0.000849	0.001513
-	127	-0.005838	0.000719	0.001348
-	128	-0.005057	0.000625	0.001241
-	129	-0.004279	0.000573	0.001201
-	130	-0.003513	0.000562	0.001223
-	131	-0.002771	0.000592	0.001302
-	132	-0.002065	0.000660	0.001428
-	133	-0.001404	0.000755	0.001580
-	134	-0.000807	0.000879	0.001761
-	135	-0.000274	0.001012	0.001937
-	136	0.000174	0.001149	0.002105
-	137	0.000536	0.001276	0.002246
-	138	0.000795	0.001386	0.002356
-	139	0.000942	0.001469	0.002416
-	140	0.000968	0.001521	0.002429
-	141	0.000861	0.001533	0.002385
-	142	0.000608	0.001505	0.002285
-	143	0.000202	0.001430	0.002121
-	144	-0.000362	0.001316	0.001907
-	145	-0.001084	0.001159	0.001631
-	146	-0.001959	0.000969	0.001313
-	147	-0.002964	0.000751	0.000957
-	148	-0.004075	0.000516	0.000577
-	149	-0.005257	0.000270	0.000183
-	150	-0.006464	0.000031	-0.000199
-	151	-0.007635	-0.000192	-0.000549
-	152	-0.008709	-0.000388	-0.000846
-	153	-0.009645	-0.000540	-0.001061
-	154	-0.010434	-0.000648	-0.001191
-	155	-0.011084	-0.000697	-0.001218
-	156	-0.011621	-0.000675	-0.001123
-	157	-0.012056	-0.000593	-0.000929
-	158	-0.012408	-0.000461	-0.000656
-	159	-0.012673	-0.000301	-0.000343
-	160	-0.012848	-0.000136	-0.000032
-	161	-0.012923	0.000019	0.000246
-	162	-0.012898	0.000146	0.000457
-	163	-0.012781	0.000241	0.000587
-	164	-0.012585	0.000302	0.000632
-	165	-0.012331	0.000335	0.000602
-	166	-0.012039	0.000353	0.000521
-	167	-0.011730	0.000362	0.000407
-	168	-0.011417	0.000380	0.000291
-	169	-0.011108	0.000399	0.000166
-	170	-0.010827	0.000435	0.000058
-	171	-0.010567	0.000473	-0.000049
-	172	-0.010345	0.000513	-0.000152
-	173	-0.010153	0.000551	-0.000249
-	174	-0.009993	0.000583	-0.000346
-	175	-0.009864	0.000608	-0.000440
-	176	-0.009754	0.000626	-0.000528
-	177	-0.009664	0.000637	-0.000610
-	178	-0.009588	0.000648	-0.000673
-	179	-0.009528	0.000656	-0.000725
-	180	-0.009478	0.000666	-0.000763
-	181	-0.009433	0.000680	-0.000781
-	182	-0.009393	0.000695	-0.000787
-	183	-0.009355	0.000717	-0.000772
-	184	-0.009326	0.000745	-0.000735
-	185	-0.009300	0.000777	-0.000682
-	186	-0.009280	0.000817	-0.000606
-	187	-0.009265	0.000860	-0.000520
-	188	-0.009246	0.000907	-0.000424
-	189	-0.009228	0.000953	-0.000328
-	190	-0.009213	0.001000	-0.000233
-	191	-0.009197	0.001042	-0.000148
-	192	-0.009187	0.001082	-0.000071
-	193	-0.009178	0.001113	-0.000015
-	194	-0.009176	0.001135	0.000014
-	195	-0.009174	0.001149	0.000021
-	196	-0.009170	0.001152	-0.000001
-	197	-0.009171	0.001147	-0.000050
-	198	-0.009168	0.001134	-0.000120
-	199	-0.009169	0.001121	-0.000198
-	200	-0.009162	0.001103	-0.000289
-	201	-0.009153	0.001085	-0.000386
-	202	-0.009143	0.001072	-0.000473
-	203	-0.009131	0.001058	-0.000563
-	204	-0.009117	0.001051	-0.000637
-	205	-0.009105	0.001043	-0.000710
-	206	-0.009091	0.001040	-0.000767
-	207	-0.009080	0.001037	-0.000817
-	208	-0.009070	0.001038	-0.000853
-	209	-0.009062	0.001043	-0.000872
-	210	-0.009056	0.001055	-0.000872
-	211	-0.009051	0.001068	-0.000857
-	212	-0.009049	0.001082	-0.000833
-	213	-0.009051	0.001095	-0.000800
-	214	-0.009048	0.001103	-0.000767
-	215	-0.009049	0.001108	-0.000732
-	216	-0.009050	0.001109	-0.000699
-	217	-0.009043	0.001104	-0.000670
-	218	-0.009042	0.001097	-0.000644
-	219	-0.009036	0.001085	-0.000627
-	220	-0.009034	0.001071	-0.000616
-	221	-0.009032	0.001054	-0.000615
-	222	-0.009019	0.001036	-0.000618
-	223	-0.009009	0.001018	-0.000630
-	224	-0.008994	0.001006	-0.000631
-	225	-0.008996	0.001001	-0.000634
-	226	-0.008998	0.001000	-0.000635
-	227	-0.008998	0.001002	-0.000634
-	228	-0.009000	0.001006	-0.000637
-	229	-0.009000	0.001008	-0.000645
-	230	-0.008997	0.001012	-0.000648
-	231	-0.008993	0.001013	-0.000655
-	232	-0.008987	0.001014	-0.000656
-	233	-0.008980	0.001010	-0.000659
-	234	-0.008980	0.001006	-0.000655
-	235	-0.008975	0.000997	-0.000652
-	236	-0.008970	0.000986	-0.000643
-	237	-0.008964	0.000972	-0.000629
-	238	-0.008959	0.000953	-0.000615
-	239	-0.008961	0.000930	-0.000598
-	240	-0.008967	0.000905	-0.000582
-	241	-0.008972	0.000877	-0.000567
-	242	-0.008970	0.000846	-0.000559
-	243	-0.008958	0.000815	-0.000553
-	244	-0.008956	0.000782	-0.000560
-	245	-0.008940	0.000748	-0.000573
-	246	-0.008931	0.000714	-0.000599
-	247	-0.008923	0.000685	-0.000621
-	248	-0.008925	0.000663	-0.000637
-	249	-0.008937	0.000648	-0.000643
-	250	-0.008951	0.000640	-0.000645
-	251	-0.008977	0.000638	-0.000641
-	252	-0.008985	0.000640	-0.000639
-	253	-0.009000	0.000646	-0.000639
-	254	-0.009003	0.000656	-0.000635
-	255	-0.008995	0.000667	-0.000633
-	256	-0.008989	0.000680	-0.000624
-	257	-0.008976	0.000690	-0.000618
-	258	-0.008967	0.000697	-0.000610
-	259	-0.008955	0.000700	-0.000600
-	260	-0.008937	0.000699	-0.000590
-	261	-0.008914	0.000694	-0.000581
-	262	-0.008887	0.000685	-0.000573
-	263	-0.008857	0.000674	-0.000563
-	264	-0.008831	0.000662	-0.000547
-	265	-0.008821	0.000651	-0.000531
-	266	-0.008811	0.000640	-0.000512
-	267	-0.008804	0.000631	-0.000489
-	268	-0.008800	0.000621	-0.000472
-	269	-0.008795	0.000612	-0.000462
-	270	-0.008790	0.000605	-0.000450
-	271	-0.008787	0.000598	-0.000441
-	272	-0.008785	0.000594	-0.000427
-	273	-0.008783	0.000590	-0.000415
-	274	-0.008788	0.000589	-0.000398
-	275	-0.008793	0.000590	-0.000379
-	276	-0.008805	0.000592	-0.000358
-	277	-0.008831	0.000597	-0.000334
-	278	-0.008856	0.000603	-0.000305
-	279	-0.008888	0.000606	-0.000281
-	280	-0.008915	0.000608	-0.000245
-	281	-0.008933	0.000602	-0.000221
-	282	-0.008956	0.000592	-0.000199
-	283	-0.008965	0.000578	-0.000184
-	284	-0.008980	0.000559	-0.000181
-	285	-0.008985	0.000536	-0.000190
-	286	-0.008995	0.000510	-0.000211
-	287	-0.008998	0.000480	-0.000246
-	288	-0.009004	0.000452	-0.000274
-	289	-0.009005	0.000422	-0.000313
-	290	-0.009010	0.000393	-0.000351
-	291	-0.009004	0.000366	-0.000384
-	292	-0.009000	0.000341	-0.000413
-	293	-0.008986	0.000318	-0.000438
-	294	-0.008978	0.000299	-0.000450
-	295	-0.008962	0.000281	-0.000462
-	296	-0.008944	0.000267	-0.000457
-	297	-0.008935	0.000255	-0.000450
-	298	-0.008933	0.000246	-0.000437
-	299	-0.008930	0.000240	-0.000416
-	300	-0.008941	0.000236	-0.000392
-	301	-0.008952	0.000233	-0.000368
-	302	-0.008978	0.000232	-0.000342
-	303	-0.009011	0.000230	-0.000318
-	304	-0.009050	0.000226	-0.000297
-	305	-0.009101	0.000219	-0.000288
-	306	-0.009163	0.000207	-0.000281
-	307	-0.009241	0.000188	-0.000287
-	308	-0.009329	0.000162	-0.000290
-	309	-0.009434	0.000126	-0.000301
-	310	-0.009549	0.000082	-0.000306
-	311	-0.009690	0.000030	-0.000306
-	312	-0.009851	-0.000031	-0.000293
-	313	-0.010040	-0.000101	-0.000276
-	314	-0.010252	-0.000178	-0.000239
-	315	-0.010484	-0.000261	-0.000181
-	316	-0.010735	-0.000350	-0.000097
-	317	-0.010998	-0.000445	0.000005
-	318	-0.011280	-0.000542	0.000132
-	319	-0.011559	-0.000642	0.000278
-	320	-0.011827	-0.000743	0.000433
-	321	-0.012089	-0.000848	0.000588
-	322	-0.012322	-0.000954	0.000734
-	323	-0.012538	-0.001063	0.000869
-	324	-0.012721	-0.001170	0.000983
-	325	-0.012885	-0.001277	0.001070
-	326	-0.013014	-0.001377	0.001135
-	327	-0.013135	-0.001481	0.001159
-	328	-0.013217	-0.001580	0.001159
-	329	-0.013291	-0.001678	0.001147
-	330	-0.013341	-0.001774	0.001125
-	331	-0.013375	-0.001867	0.001101
-	332	-0.013407	-0.001950	0.001088
-	333	-0.013454	-0.002020	0.001082
-	334	-0.013548	-0.002068	0.001099
-	335	-0.013668	-0.002089	0.001126
-	336	-0.013835	-0.002091	0.001146
-	337	-0.014024	-0.002068	0.001156
-	338	-0.014250	-0.002037	0.001133
-	339	-0.014479	-0.001995	0.001070
-	340	-0.014691	-0.001946	0.000954
-	341	-0.014836	-0.001887	0.000782
-	342	-0.014905	-0.001812	0.000566
-	343	-0.014837	-0.001721	0.000310
-	344	-0.014624	-0.001625	0.000022
-	345	-0.014245	-0.001528	-0.000288
-	346	-0.013722	-0.001440	-0.000613
-	347	-0.013104	-0.001367	-0.000938
-	348	-0.012398	-0.001310	-0.001256
-	349	-0.011692	-0.001270	-0.001552
-	350	-0.010997	-0.001244	-0.001820
-	351	-0.010320	-0.001232	-0.002066
-	352	-0.009724	-0.001223	-0.002275
-	353	-0.009193	-0.001217	-0.002445
-	354	-0.008740	-0.001207	-0.002576
-	355	-0.008360	-0.001185	-0.002658
-	356	-0.008052	-0.001152	-0.002693
-	357	-0.007815	-0.001103	-0.002678
-	358	-0.007615	-0.001039	-0.002614
-	359	-0.007467	-0.000963	-0.002514
-	360	-0.007362	-0.000879	-0.002383
-	361	-0.007275	-0.000783	-0.002206
-	362	-0.007241	-0.000683	-0.002005
-	363	-0.007233	-0.000577	-0.001775
-	364	-0.007234	-0.000474	-0.001534
-	365	-0.007249	-0.000375	-0.001290
-	366	-0.007274	-0.000286	-0.001059
-	367	-0.007283	-0.000205	-0.000830
-	368	-0.007321	-0.000138	-0.000624
-	369	-0.007357	-0.000079	-0.000426
-	370	-0.007431	-0.000033	-0.000255
-	371	-0.007529	0.000003	-0.000107
-	372	-0.007663	0.000028	0.000005
-	373	-0.007798	0.000045	0.000083
-	374	-0.007995	0.000055	0.000119
-	375	-0.008174	0.000067	0.000133
-	376	-0.008415	0.000083	0.000124
-	377	-0.008650	0.000103	0.000100
-	378	-0.008908	0.000132	0.000066
-	379	-0.009157	0.000168	0.000023
-	380	-0.009387	0.000209	-0.000032
-	381	-0.009634	0.000255	-0.000095
-	382	-0.009846	0.000309	-0.000149
-	383	-0.010088	0.000368	-0.000206
-	384	-0.010320	0.000435	-0.000249
-	385	-0.010589	0.000509	-0.000284
-	386	-0.010858	0.000591	-0.000294
-	387	-0.011161	0.000680	-0.000280
-	388	-0.011467	0.000778	-0.000227
-	389	-0.011797	0.000881	-0.000139
-	390	-0.012117	0.000988	-0.000009
-	391	-0.012424	0.001096	0.000159
-	392	-0.012726	0.001202	0.000359
-	393	-0.012983	0.001303	0.000585
-	394	-0.013225	0.001394	0.000824
-	395	-0.013424	0.001470	0.001059
-	396	-0.013603	0.001523	0.001264
-	397	-0.013738	0.001551	0.001430
-	398	-0.013822	0.001550	0.001544
-	399	-0.013866	0.001518	0.001604
-	400	-0.013862	0.001454	0.001601
-	401	-0.013800	0.001355	0.001535
-	402	-0.013664	0.001228	0.001418
-	403	-0.013454	0.001072	0.001248
-	404	-0.013169	0.000897	0.001048
-	405	-0.012785	0.000715	0.000839
-	406	-0.012313	0.000536	0.000639
-	407	-0.011761	0.000368	0.000461
-	408	-0.011118	0.000225	0.000329
-	409	-0.010405	0.000111	0.000242
-	410	-0.009615	0.000040	0.000220
-	411	-0.008775	0.000010	0.000254
-	412	-0.007892	0.000030	0.000353
-	413	-0.006984	0.000095	0.000506
-	414	-0.006043	0.000209	0.000717
-	415	-0.005093	0.000364	0.000972
-	416	-0.004139	0.000557	0.001269
-	417	-0.003199	0.000778	0.001591
-	418	-0.002281	0.001022	0.001935
-	419	-0.001401	0.001280	0.002289
-	420	-0.000561	0.001542	0.002638
-	421	0.000206	0.001793	0.002970
-	422	0.000891	0.002025	0.003273
-	423	0.001469	0.002224	0.003528
-	424	0.001923	0.002381	0.003720
-	425	0.002226	0.002484	0.003836
-	426	0.002366	0.002527	0.003865
-	427	0.002322	0.002506	0.003803
-	428	0.002082	0.002414	0.003642
-	429	0.001656	0.002256	0.003388
-	430	0.001042	0.002037	0.003046
-	431	0.000262	0.001762	0.002620
-	432	-0.000664	0.001446	0.002126
-	433	-0.001705	0.001096	0.001566
-	434	-0.002827	0.000726	0.000958
-	435	-0.003992	0.000350	0.000321
-	436	-0.005164	-0.000018	-0.000324
-	437	-0.006308	-0.000365	-0.000947
-	438	-0.007393	-0.000674	-0.001512
-	439	-0.008393	-0.000936	-0.001991
-	440	-0.009290	-0.001142	-0.002361
-	441	-0.010060	-0.001277	-0.002584
-	442	-0.010696	-0.001331	-0.002640
-	443	-0.011217	-0.001299	-0.002521
-	444	-0.011645	-0.001179	-0.002232
-	445	-0.012018	-0.000979	-0.001794
-	446	-0.012362	-0.000714	-0.001246
-	447	-0.012675	-0.000410	-0.000643
-	448	-0.012952	-0.000094	-0.000043
-	449	-0.013177	0.000195	0.000484
-	450	-0.013317	0.000433	0.000890
-	451	-0.013373	0.000598	0.001134
-	452	-0.013342	0.000686	0.001211
-	453	-0.013228	0.000703	0.001134
-	454	-0.013058	0.000669	0.000942
-	455	-0.012835	0.000605	0.000680
-	456	-0.012572	0.000531	0.000392
-	457	-0.012287	0.000459	0.000108
-	458	-0.011987	0.000404	-0.000141
-	459	-0.011679	0.000358	-0.000359
-	460	-0.011386	0.000322	-0.000545
-	461	-0.011090	0.000292	-0.000700
-	462	-0.010808	0.000268	-0.000827
-	463	-0.010547	0.000251	-0.000924
-	464	-0.010294	0.000241	-0.000985
-	465	-0.010071	0.000241	-0.001015
-	466	-0.009854	0.000246	-0.001019
-	467	-0.009671	0.000256	-0.001003
-	468	-0.009488	0.000264	-0.000980
-	469	-0.009337	0.000270	-0.000954
-	470	-0.009200	0.000273	-0.000928
-	471	-0.009078	0.000274	-0.000903
-	472	-0.008982	0.000273	-0.000881
-	473	-0.008895	0.000271	-0.000858
-	474	-0.008830	0.000268	-0.000837
-	475	-0.008775	0.000265	-0.000813
-	476	-0.008742	0.000260	-0.000792
-	477	-0.008709	0.000254	-0.000767
-	478	-0.008705	0.000248	-0.000741
-	479	-0.008709	0.000238	-0.000720
-	480	-0.008732	0.000225	-0.000705
-	481	-0.008755	0.000208	-0.000697
-	482	-0.008793	0.000188	-0.000698
-	483	-0.008830	0.000166	-0.000709
-	484	-0.008875	0.000144	-0.000727
-	485	-0.008923	0.000123	-0.000754
-	486	-0.008975	0.000106	-0.000785
-	487	-0.009021	0.000097	-0.000817
-	488	-0.009067	0.000095	-0.000855
-	489	-0.009112	0.000106	-0.000891
-	490	-0.009151	0.000126	-0.000930
-	491	-0.009200	0.000158	-0.000968
-	492	-0.009256	0.000202	-0.001004
-	493	-0.009317	0.000262	-0.001029
-	494	-0.009400	0.000337	-0.001043
-	495	-0.009491	0.000428	-0.001039
-	496	-0.009622	0.000536	-0.001017
-	497	-0.009788	0.000655	-0.000987
-	498	-0.009992	0.000781	-0.000953
-	499	-0.010254	0.000910	-0.000931
-	500	-0.010553	0.001037	-0.000922
-	501	-0.010907	0.001161	-0.000936
-	502	-0.011303	0.001282	-0.000968
-	503	-0.011760	0.001397	-0.001038
-	504	-0.012240	0.001501	-0.001136
-	505	-0.012743	0.001593	-0.001266
-	506	-0.013227	0.001672	-0.001413
-	507	-0.013645	0.001733	-0.001567
-	508	-0.013952	0.001774	-0.001705
-	509	-0.014067	0.001792	-0.001798
-	510	-0.013923	0.001787	-0.001818
-	511	-0.013391	0.001749	-0.001726
-	512
-	513
