# Supplementary material for: Design and preliminary verification of a novel powered ankle–foot prosthesis: From the perspective of lower-limb biomechanics compared with ESAR foot
Source: PLoS One. 2024 Jun 7;19(6):e0303397. doi: 10.1371/journal.pone.0303397 (PMC11161064; doi:10.1371/journal.pone.0303397)
Supplement: S2 File — (ZIP) [file pone.0303397.s004.zip › NW/3/left foot pitch angle.txt]

LINK_MODEL_BASED::ORIGINAL::Left Foot Pitch Angles
File	Frame	X	Y	Z
Gait FB - IOR 5.c3d	1
-	2
-	3
-	4
-	5
-	6
-	7
-	8
-	9
-	10
-	11
-	12
-	13
-	14
-	15
-	16
-	17
-	18
-	19
-	20
-	21
-	22
-	23
-	24
-	25
-	26
-	27
-	28	-16.785933	-0.938523	-4.435923
-	29	-17.670485	-0.996482	-4.514913
-	30	-18.617674	-1.047858	-4.608228
-	31	-19.629812	-1.091674	-4.717429
-	32	-20.708241	-1.127627	-4.843650
-	33	-21.853525	-1.156175	-4.987532
-	34	-23.065561	-1.178585	-5.149260
-	35	-24.343716	-1.196802	-5.328693
-	36	-25.686735	-1.213175	-5.525411
-	37	-27.092808	-1.230254	-5.738768
-	38	-28.559509	-1.250633	-5.967884
-	39	-30.083736	-1.276668	-6.211612
-	40	-31.661650	-1.309998	-6.468428
-	41	-33.288647	-1.351196	-6.736422
-	42	-34.959362	-1.399625	-7.013294
-	43	-36.667881	-1.453643	-7.296536
-	44	-38.407883	-1.510879	-7.583501
-	45	-40.172562	-1.568540	-7.871504
-	46	-41.954456	-1.623716	-8.157624
-	47	-43.745110	-1.673450	-8.438683
-	48	-45.534767	-1.714775	-8.711111
-	49	-47.312283	-1.744918	-8.971028
-	50	-49.065151	-1.761504	-9.214141
-	51	-50.779675	-1.762871	-9.435963
-	52	-52.441078	-1.748154	-9.631724
-	53	-54.033783	-1.717236	-9.796577
-	54	-55.541523	-1.670579	-9.925595
-	55	-56.947712	-1.609079	-10.013983
-	56	-58.235970	-1.533882	-10.057130
-	57	-59.390614	-1.446374	-10.050866
-	58	-60.397316	-1.348393	-9.991643
-	59	-61.243637	-1.242378	-9.876611
-	60	-61.919613	-1.131132	-9.703671
-	61	-62.418312	-1.016683	-9.471498
-	62	-62.736477	-0.898914	-9.179505
-	63	-62.874886	-0.775790	-8.827848
-	64	-62.838470	-0.644526	-8.417357
-	65	-62.636005	-0.502483	-7.949662
-	66	-62.279373	-0.347434	-7.427296
-	67	-61.782681	-0.177200	-6.853952
-	68	-61.161381	0.010557	-6.234681
-	69	-60.431355	0.218408	-5.576017
-	70	-59.608223	0.449041	-4.885914
-	71	-58.706520	0.704844	-4.173533
-	72	-57.739304	0.987535	-3.448829
-	73	-56.717857	1.298449	-2.722231
-	74	-55.651688	1.638818	-2.004245
-	75	-54.548550	2.009413	-1.305025
-	76	-53.414654	2.409708	-0.633947
-	77	-52.254814	2.837166	0.000749
-	78	-51.072498	3.287022	0.592283
-	79	-49.869839	3.752614	1.135580
-	80	-48.647728	4.225959	1.627401
-	81	-47.406208	4.698243	2.066263
-	82	-46.144844	5.160275	2.452308
-	83	-44.862976	5.602715	2.787027
-	84	-43.559982	6.016780	3.073186
-	85	-42.235741	6.395340	3.314327
-	86	-40.890961	6.733805	3.514570
-	87	-39.527199	7.030406	3.678262
-	88	-38.146835	7.285589	3.810020
-	89	-36.752632	7.500891	3.914675
-	90	-35.347500	7.678219	3.997207
-	91	-33.934353	7.819644	4.062437
-	92	-32.515972	7.927348	4.114807
-	93	-31.094997	8.003808	4.158049
-	94	-29.674009	8.051759	4.195011
-	95	-28.255476	8.074100	4.227415
-	96	-26.841772	8.073747	4.255640
-	97	-25.435196	8.053487	4.278613
-	98	-24.037989	8.015838	4.293809
-	99	-22.652378	7.963010	4.297296
-	100	-21.280533	7.896813	4.283875
-	101	-19.924551	7.818501	4.247396
-	102	-18.586430	7.728697	4.181120
-	103	-17.268015	7.627398	4.078260
-	104	-15.971026	7.513938	3.932592
-	105	-14.697103	7.387057	3.738994
-	106	-13.447792	7.244976	3.493978
-	107	-12.224536	7.085623	3.195987
-	108	-11.028518	6.907024	2.845687
-	109	-9.860536	6.707556	2.446051
-	110	-8.720850	6.486288	2.002244
-	111	-7.608938	6.243069	1.521350
-	112	-6.523409	5.978909	1.011958
-	113	-5.461952	5.696178	0.483471
-	114	-4.421524	5.398530	-0.054367
-	115	-3.398616	5.090690	-0.592139
-	116	-2.389504	4.778041	-1.121159
-	117	-1.390508	4.466149	-1.633834
-	118	-0.398287	4.160236	-2.123728
-	119	0.589916	3.864728	-2.585641
-	120	1.576012	3.582804	-3.015486
-	121	2.560903	3.316192	-3.410196
-	122	3.544329	3.065278	-3.767531
-	123	4.524802	2.829393	-4.085927
-	124	5.499671	2.606908	-4.364533
-	125	6.465252	2.395356	-4.603317
-	126	7.416964	2.191819	-4.803011
-	127	8.349529	1.993460	-4.964868
-	128	9.257200	1.797718	-5.090529
-	129	10.133986	1.602594	-5.181790
-	130	10.973775	1.406638	-5.240511
-	131	11.770535	1.209118	-5.268595
-	132	12.518493	1.010147	-5.267969
-	133	13.212314	0.810773	-5.240712
-	134	13.847174	0.613057	-5.188978
-	135	14.418784	0.420004	-5.115094
-	136	14.923255	0.235292	-5.021612
-	137	15.357001	0.062876	-4.911301
-	138	15.716603	-0.093359	-4.787055
-	139	15.998749	-0.229895	-4.651953
-	140	16.200180	-0.343771	-4.509017
-	141	16.317745	-0.432808	-4.361236
-	142	16.348509	-0.495863	-4.211329
-	143	16.289963	-0.532995	-4.061759
-	144	16.140310	-0.545483	-3.914655
-	145	15.898782	-0.535654	-3.771916
-	146	15.565964	-0.506754	-3.635254
-	147	15.144195	-0.462824	-3.506413
-	148	14.638100	-0.408328	-3.387157
-	149	14.054998	-0.347833	-3.279623
-	150	13.404749	-0.285537	-3.186206
-	151	12.699209	-0.225054	-3.109736
-	152	11.951326	-0.169206	-3.053071
-	153	11.174299	-0.119930	-3.018869
-	154	10.380823	-0.078228	-3.008906
-	155	9.582694	-0.044104	-3.023809
-	156	8.790747	-0.016761	-3.062724
-	157	8.014876	0.005139	-3.123543
-	158	7.263992	0.023212	-3.202794
-	159	6.545948	0.038869	-3.296155
-	160	5.867348	0.053089	-3.398657
-	161	5.233402	0.066286	-3.505347
-	162	4.647748	0.078472	-3.611635
-	163	4.112401	0.089445	-3.713860
-	164	3.627815	0.099126	-3.809390
-	165	3.192999	0.107754	-3.896731
-	166	2.805762	0.115966	-3.975319
-	167	2.462992	0.124675	-4.045303
-	168	2.160942	0.134930	-4.107188
-	169	1.895527	0.147831	-4.161678
-	170	1.662609	0.164552	-4.209460
-	171	1.458302	0.186383	-4.251112
-	172	1.279147	0.214679	-4.287088
-	173	1.122176	0.250671	-4.317728
-	174	0.984887	0.295331	-4.343252
-	175	0.865168	0.349277	-4.363910
-	176	0.761186	0.412634	-4.379910
-	177	0.671270	0.484996	-4.391572
-	178	0.593806	0.565422	-4.399203
-	179	0.527255	0.652559	-4.403190
-	180	0.470173	0.744821	-4.403933
-	181	0.421240	0.840563	-4.401914
-	182	0.379235	0.938198	-4.397572
-	183	0.343056	1.036291	-4.391424
-	184	0.311723	1.133455	-4.383863
-	185	0.284400	1.228300	-4.375293
-	186	0.260404	1.319385	-4.365963
-	187	0.239169	1.405255	-4.356096
-	188	0.220202	1.484595	-4.345810
-	189	0.203063	1.556311	-4.335240
-	190	0.187341	1.619532	-4.324474
-	191	0.172667	1.673595	-4.313662
-	192	0.158689	1.718038	-4.302853
-	193	0.145084	1.752603	-4.292192
-	194	0.131544	1.777301	-4.281757
-	195	0.117795	1.792373	-4.271686
-	196	0.103618	1.798374	-4.262073
-	197	0.088847	1.796142	-4.253026
-	198	0.073385	1.786773	-4.244662
-	199	0.057193	1.771519	-4.237010
-	200	0.040263	1.751722	-4.230108
-	201	0.022568	1.728704	-4.223919
-	202	0.004054	1.703745	-4.218375
-	203	-0.015369	1.677996	-4.213355
-	204	-0.035812	1.652479	-4.208642
-	205	-0.057392	1.628032	-4.204017
-	206	-0.080197	1.605299	-4.199171
-	207	-0.104251	1.584719	-4.193787
-	208	-0.129538	1.566531	-4.187454
-	209	-0.155994	1.550800	-4.179882
-	210	-0.183595	1.537477	-4.170974
-	211	-0.212380	1.526392	-4.160917
-	212	-0.242441	1.517319	-4.150047
-	213	-0.273883	1.509997	-4.138804
-	214	-0.306799	1.504133	-4.127591
-	215	-0.341246	1.499412	-4.116807
-	216	-0.377222	1.495535	-4.106755
-	217	-0.414689	1.492196	-4.097654
-	218	-0.453526	1.489150	-4.089674
-	219	-0.493628	1.486172	-4.082887
-	220	-0.534930	1.483091	-4.077228
-	221	-0.577385	1.479771	-4.072498
-	222	-0.620885	1.476123	-4.068331
-	223	-0.665116	1.472077	-4.064219
-	224	-0.709681	1.467600	-4.059630
-	225	-0.754298	1.462672	-4.054118
-	226	-0.798940	1.457277	-4.047478
-	227	-0.843778	1.451421	-4.039721
-	228	-0.889056	1.445176	-4.030911
-	229	-0.935050	1.438651	-4.021166
-	230	-0.982047	1.431965	-4.010517
-	231	-1.030318	1.425242	-3.999033
-	232	-1.080085	1.418586	-3.986797
-	233	-1.131490	1.412061	-3.973915
-	234	-1.184620	1.405701	-3.960472
-	235	-1.239547	1.399509	-3.946551
-	236	-1.296262	1.393488	-3.932286
-	237	-1.354611	1.387598	-3.917819
-	238	-1.414295	1.381743	-3.903270
-	239	-1.474973	1.375759	-3.888832
-	240	-1.536328	1.369321	-3.874524
-	241	-1.598052	1.361996	-3.860437
-	242	-1.659918	1.353370	-3.846584
-	243	-1.721779	1.343181	-3.832976
-	244	-1.783584	1.331282	-3.819535
-	245	-1.845379	1.317627	-3.806107
-	246	-1.907308	1.302270	-3.792404
-	247	-1.969584	1.285368	-3.778101
-	248	-2.032467	1.267130	-3.762855
-	249	-2.096158	1.247803	-3.746478
-	250	-2.160829	1.227605	-3.728745
-	251	-2.226584	1.206798	-3.709592
-	252	-2.293499	1.185710	-3.689008
-	253	-2.361593	1.164834	-3.667255
-	254	-2.430838	1.144765	-3.644727
-	255	-2.501153	1.126195	-3.622126
-	256	-2.572457	1.109851	-3.600277
-	257	-2.644722	1.096401	-3.580133
-	258	-2.717991	1.086316	-3.562475
-	259	-2.792390	1.079816	-3.547891
-	260	-2.867997	1.076907	-3.536752
-	261	-2.944870	1.077391	-3.529289
-	262	-3.023067	1.080858	-3.525524
-	263	-3.102664	1.086706	-3.525376
-	264	-3.183793	1.094188	-3.528624
-	265	-3.266610	1.102447	-3.534903
-	266	-3.351293	1.110623	-3.543772
-	267	-3.438058	1.117813	-3.554734
-	268	-3.527138	1.123142	-3.567278
-	269	-3.618852	1.125848	-3.580938
-	270	-3.713568	1.125342	-3.595346
-	271	-3.811710	1.121158	-3.610221
-	272	-3.913723	1.112943	-3.625360
-	273	-4.020010	1.100424	-3.640577
-	274	-4.130894	1.083447	-3.655760
-	275	-4.246598	1.061979	-3.670890
-	276	-4.367260	1.036140	-3.686023
-	277	-4.492956	1.006164	-3.701240
-	278	-4.623790	0.972524	-3.716749
-	279	-4.759914	0.935838	-3.732841
-	280	-4.901599	0.896734	-3.749818
-	281	-5.049309	0.855594	-3.767931
-	282	-5.203625	0.812638	-3.787499
-	283	-5.365304	0.767966	-3.808795
-	284	-5.535165	0.721654	-3.832031
-	285	-5.714074	0.673852	-3.857476
-	286	-5.902926	0.624733	-3.885254
-	287	-6.102611	0.574511	-3.915422
-	288	-6.314105	0.523533	-3.947931
-	289	-6.538439	0.472099	-3.982547
-	290	-6.776713	0.420605	-4.018968
-	291	-7.030006	0.369413	-4.056864
-	292	-7.299326	0.318853	-4.095819
-	293	-7.585640	0.269194	-4.135442
-	294	-7.889918	0.220631	-4.175298
-	295	-8.213188	0.173283	-4.215003
-	296	-8.556564	0.127235	-4.254194
-	297	-8.921238	0.082468	-4.292509
-	298	-9.308442	0.039089	-4.329703
-	299	-9.719599	-0.002707	-4.365617
-	300	-10.156309	-0.042595	-4.400114
-	301	-10.620337	-0.080039	-4.433199
-	302	-11.113613	-0.114329	-4.464899
-	303	-11.638207	-0.144462	-4.495351
-	304	-12.196369	-0.169272	-4.524712
-	305	-12.790481	-0.187429	-4.553129
-	306	-13.423092	-0.197415	-4.580795
-	307	-14.096877	-0.197688	-4.607816
-	308	-14.814606	-0.186751	-4.634201
-	309	-15.579138	-0.163293	-4.659900
-	310	-16.393248	-0.126407	-4.684682
-	311	-17.259617	-0.075451	-4.708416
-	312	-18.180616	-0.010326	-4.730879
-	313	-19.158354	0.068417	-4.751877
-	314	-20.194515	0.159887	-4.771415
-	315	-21.290239	0.262459	-4.789644
-	316	-22.446062	0.373788	-4.806948
-	317	-23.661879	0.490877	-4.824003
-	318	-24.936995	0.610095	-4.841608
-	319	-26.270319	0.727373	-4.860719
-	320	-27.660303	0.838495	-4.882296
-	321	-29.104984	0.938965	-4.907242
-	322	-30.601656	1.024736	-4.936348
-	323	-32.146786	1.092045	-4.970057
-	324	-33.735767	1.137923	-5.008286
-	325	-35.362850	1.160515	-5.050380
-	326	-37.020977	1.159372	-5.094851
-	327	-38.701836	1.135568	-5.139397
-	328	-40.395790	1.091704	-5.180759
-	329	-42.091995	1.031414	-5.214931
-	330	-43.778824	0.958185	-5.237079
-	331	-45.443867	0.875354	-5.241946
-	332	-47.074352	0.785065	-5.223839
-	333	-48.657085	0.688381	-5.176748
-	334	-50.178497	0.586119	-5.094514
-	335	-51.624752	0.478553	-4.970963
-	336	-52.982101	0.366366	-4.800131
-	337	-54.237099	0.251329	-4.576712
-	338	-55.377159	0.135580	-4.296274
-	339	-56.390884	0.022618	-3.955916
-	340	-57.268814	-0.083483	-3.554489
-	341	-58.004028	-0.177540	-3.093004
-	342	-58.592785	-0.253515	-2.574586
-	343	-59.034752	-0.304615	-2.004415
-	344	-59.333164	-0.324224	-1.389428
-	345	-59.494617	-0.306504	-0.738063
-	346	-59.528625	-0.247884	-0.059744
-	347	-59.446587	-0.146320	0.635292
-	348	-59.261051	-0.002217	1.336530
-	349	-58.984673	0.182141	2.033395
-	350	-58.629177	0.402510	2.715703
-	351	-58.204727	0.653180	3.374005
-	352	-57.719574	0.928199	3.999767
-	353	-57.179745	1.221461	4.585647
-	354	-56.589485	1.526606	5.125728
-	355	-55.951241	1.838049	5.615398
-	356	-55.266441	2.150648	6.051497
-	357	-54.535702	2.460047	6.432220
-	358	-53.759083	2.762600	6.757165
-	359	-52.936577	3.055428	7.027194
-	360	-52.068264	3.336806	7.244343
-	361	-51.154602	3.605726	7.411641
-	362	-50.196377	3.861428	7.533049
-	363	-49.194637	4.103716	7.613167
-	364	-48.151112	4.332674	7.657120
-	365	-47.068092	4.548579	7.670250
-	366	-45.948639	4.751816	7.658006
-	367	-44.796276	4.942986	7.625626
-	368	-43.614929	5.122458	7.578146
-	369	-42.408451	5.290556	7.520147
-	370	-41.180676	5.446767	7.455814
-	371	-39.934982	5.590760	7.388586
-	372	-38.674320	5.721541	7.321311
-	373	-37.400990	5.838177	7.256061
-	374	-36.116890	5.939835	7.194187
-	375	-34.823391	6.025618	7.136358
-	376	-33.521633	6.095238	7.082531
-	377	-32.212471	6.148614	7.031898
-	378	-30.896624	6.185566	6.983064
-	379	-29.574686	6.206203	6.933952
-	380	-28.247452	6.210780	6.882137
-	381	-26.916012	6.199774	6.824983
-	382	-25.581778	6.173496	6.759953
-	383	-24.246572	6.132377	6.684488
-	384	-22.912651	6.076649	6.596071
-	385	-21.582699	6.006470	6.492170
-	386	-20.259380	5.921869	6.370379
-	387	-18.945210	5.822915	6.228396
-	388	-17.642111	5.709603	6.064256
-	389	-16.351416	5.581960	5.876443
-	390	-15.074080	5.439826	5.664320
-	391	-13.810746	5.283164	5.428048
-	392	-12.561888	5.111915	5.168856
-	393	-11.327899	4.926117	4.888891
-	394	-10.109064	4.726047	4.591157
-	395	-8.905594	4.512106	4.279528
-	396	-7.717559	4.285258	3.958422
-	397	-6.544878	4.046957	3.632607
-	398	-5.387231	3.799188	3.306921
-	399	-4.243994	3.544500	2.985785
-	400	-3.114280	3.285716	2.673227
-	401	-1.997077	3.025865	2.372473
-	402	-0.891457	2.767891	2.086000
-	403	0.203378	2.514506	1.815546
-	404	1.288041	2.267967	1.562025
-	405	2.362796	2.029863	1.325644
-	406	3.427416	1.800944	1.105943
-	407	4.481058	1.581030	0.901948
-	408	5.522276	1.369047	0.712505
-	409	6.549028	1.163115	0.536388
-	410	7.558749	0.960822	0.372501
-	411	8.548433	0.759492	0.220026
-	412	9.514729	0.556530	0.078323
-	413	10.454148	0.349686	-0.053138
-	414	11.363051	0.137319	-0.174782
-	415	12.237810	-0.081403	-0.286940
-	416	13.074889	-0.306356	-0.389849
-	417	13.870886	-0.536511	-0.483688
-	418	14.622577	-0.770007	-0.568576
-	419	15.326868	-1.004097	-0.644464
-	420	15.980600	-1.235398	-0.711213
-	421	16.580561	-1.459839	-0.768416
-	422	17.123392	-1.673164	-0.815549
-	423	17.605637	-1.871065	-0.851924
-	424	18.023724	-2.049324	-0.876841
-	425	18.374031	-2.203791	-0.889588
-	426	18.652992	-2.330695	-0.889592
-	427	18.857399	-2.426672	-0.876409
-	428	18.984632	-2.489120	-0.849792
-	429	19.032804	-2.516432	-0.809762
-	430	19.000845	-2.508220	-0.756672
-	431	18.888433	-2.465633	-0.691397
-	432	18.695978	-2.391133	-0.615232
-	433	18.424461	-2.288537	-0.530058
-	434	18.075356	-2.162570	-0.438237
-	435	17.650658	-2.018630	-0.342709
-	436	17.152967	-1.862472	-0.247051
-	437	16.585773	-1.699603	-0.155312
-	438	15.953845	-1.535251	-0.072120
-	439	15.263327	-1.373836	-0.002240
-	440	14.521648	-1.219058	0.049568
-	441	13.737160	-1.073507	0.079220
-	442	12.918939	-0.939050	0.083609
-	443	12.076641	-0.816593	0.061374
-	444	11.220357	-0.706540	0.012943
-	445	10.360584	-0.608899	-0.059252
-	446	9.508084	-0.523614	-0.150945
-	447	8.673662	-0.451012	-0.256519
-	448	7.867762	-0.391915	-0.369525
-	449	7.099910	-0.347747	-0.483434
-	450	6.378239	-0.320352	-0.592407
-	451	5.709091	-0.311572	-0.692013
-	452	5.096810	-0.322828	-0.779489
-	453	4.543727	-0.354722	-0.853971
-	454	4.050348	-0.406777	-0.916221
-	455	3.615680	-0.477545	-0.968114
-	456	3.237561	-0.564907	-1.012222
-	457	2.912947	-0.666442	-1.051210
-	458	2.638226	-0.779735	-1.087580
-	459	2.409456	-0.902536	-1.123416
-	460	2.222602	-1.032900	-1.160259
-	461	2.073592	-1.169140	-1.199343
-	462	1.958316	-1.309791	-1.241487
-	463	1.872599	-1.453520	-1.287113
-	464	1.812252	-1.599088	-1.336342
-	465	1.773132	-1.745286	-1.388936
-	466	1.751218	-1.890858	-1.444320
-	467	1.742700	-2.034404	-1.501757
-	468	1.743994	-2.174292	-1.560227
-	469	1.751796	-2.308698	-1.618696
-	470	1.763131	-2.435635	-1.676116
-	471	1.775386	-2.553001	-1.731455
-	472	1.786413	-2.658635	-1.783818
-	473	1.794496	-2.750377	-1.832454
-	474	1.798315	-2.826188	-1.876729
-	475	1.796939	-2.884234	-1.916268
-	476	1.789722	-2.922962	-1.950817
-	477	1.776324	-2.941151	-1.980331
-	478	1.756638	-2.938005	-2.004846
-	479	1.730764	-2.913209	-2.024518
-	480	1.698969	-2.866932	-2.039601
-	481	1.661602	-2.799790	-2.050327
-	482	1.619070	-2.712762	-2.056997
-	483	1.571791	-2.607135	-2.059940
-	484	1.520190	-2.484482	-2.059553
-	485	1.464747	-2.346653	-2.056292
-	486	1.405959	-2.195736	-2.050565
-	487	1.344373	-2.033935	-2.042852
-	488	1.280527	-1.863417	-2.033540
-	489	1.214968	-1.686207	-2.023032
-	490	1.148257	-1.504179	-2.011640
-	491	1.080948	-1.319064	-1.999603
-	492	1.013626	-1.132531	-1.987146
-	493	0.946882	-0.946135	-1.974512
-	494	0.881298	-0.761344	-1.962001
-	495	0.817460	-0.579503	-1.950097
-	496	0.755875	-0.401836	-1.939300
-	497	0.696957	-0.229493	-1.930023
-	498	0.640990	-0.063562	-1.922613
-	499	0.588198	0.094871	-1.917287
-	500	0.538756	0.244691	-1.914100
-	501	0.492833	0.384804	-1.913084
-	502	0.450647	0.514176	-1.914152
-	503	0.412465	0.631972	-1.917257
-	504	0.378578	0.737579	-1.922127
-	505	0.349246	0.830712	-1.928281
-	506	0.324722	0.911464	-1.935159
-	507	0.305210	0.980263	-1.942113
-	508	0.290807	1.037834	-1.948493
-	509	0.281533	1.085123	-1.953644
-	510	0.277241	1.123202	-1.956903
-	511	0.277590	1.153329	-1.958047
-	512	0.281992	1.176904	-1.957127
-	513	0.289503	1.195446	-1.954463
