# Supplementary material for: Design and preliminary verification of a novel powered ankle–foot prosthesis: From the perspective of lower-limb biomechanics compared with ESAR foot
Source: PLoS One. 2024 Jun 7;19(6):e0303397. doi: 10.1371/journal.pone.0303397 (PMC11161064; doi:10.1371/journal.pone.0303397)
Supplement: S2 File — (ZIP) [file pone.0303397.s004.zip › NW/3/left hip angle.txt]

LINK_MODEL_BASED::ORIGINAL::Left Hip Angles
File	Frame	X	Y	Z
Gait FB - IOR 5.c3d	1	-4.848687	8.925419	1.291479
-	2	-4.923892	8.925218	1.299865
-	3	-5.003225	8.921302	1.309179
-	4	-5.085883	8.913204	1.319036
-	5	-5.170618	8.900706	1.329131
-	6	-5.256165	8.883801	1.338734
-	7	-5.341227	8.862852	1.346916
-	8	-5.425005	8.838502	1.352320
-	9	-5.507178	8.811679	1.353478
-	10	-5.587961	8.783398	1.348857
-	11	-5.667765	8.754690	1.337413
-	12	-5.747163	8.726447	1.318631
-	13	-5.826585	8.699271	1.292948
-	14	-5.905970	8.673211	1.262043
-	15	-5.984416	8.647689	1.229139
-	16	-6.060382	8.621561	1.198549
-	17	-6.132075	8.593266	1.174508
-	18	-6.197735	8.561254	1.160351
-	19	-6.255784	8.523907	1.158233
-	20	-6.304727	8.479636	1.169198
-	21	-6.343193	8.426949	1.193259
-	22	-6.369835	8.364560	1.229551
-	23	-6.383487	8.291379	1.276437
-	24	-6.382988	8.206569	1.331904
-	25	-6.367384	8.109648	1.393397
-	26	-6.335781	8.000541	1.458124
-	27	-6.287481	7.879472	1.523080
-	28	-6.222014	7.747185	1.585298
-	29	-6.139116	7.604696	1.641986
-	30	-6.038810	7.453418	1.690508
-	31	-5.921114	7.294974	1.728623
-	32	-5.786273	7.131222	1.754462
-	33	-5.634572	6.964156	1.766542
-	34	-5.466444	6.795731	1.763570
-	35	-5.282314	6.627897	1.744486
-	36	-5.082475	6.462316	1.708959
-	37	-4.866633	6.300122	1.658314
-	38	-4.633976	6.141760	1.595594
-	39	-4.383217	5.987287	1.525152
-	40	-4.112934	5.836407	1.451945
-	41	-3.821578	5.688754	1.381100
-	42	-3.507801	5.544044	1.317399
-	43	-3.170338	5.401961	1.265131
-	44	-2.808160	5.262338	1.228001
-	45	-2.420459	5.125094	1.209090
-	46	-2.006587	4.990236	1.210983
-	47	-1.566250	4.858001	1.235597
-	48	-1.099548	4.728604	1.284214
-	49	-0.606955	4.602434	1.357482
-	50	-0.089228	4.479799	1.455550
-	51	0.452327	4.360918	1.577973
-	52	1.016128	4.245950	1.724040
-	53	1.600281	4.134755	1.892752
-	54	2.202604	4.027031	2.082725
-	55	2.820733	3.922373	2.292455
-	56	3.452067	3.820153	2.519944
-	57	4.094193	3.719817	2.762507
-	58	4.744843	3.620913	3.015714
-	59	5.402468	3.523370	3.272928
-	60	6.065996	3.427315	3.525685
-	61	6.734725	3.333236	3.765306
-	62	7.407965	3.241603	3.984639
-	63	8.085073	3.153136	4.178449
-	64	8.765460	3.068740	4.343147
-	65	9.448606	2.989499	4.476411
-	66	10.133999	2.916770	4.576940
-	67	10.821300	2.852020	4.644450
-	68	11.510136	2.796921	4.679484
-	69	12.199981	2.753098	4.683519
-	70	12.890336	2.722010	4.659406
-	71	13.580412	2.704859	4.611104
-	72	14.269371	2.702533	4.543065
-	73	14.956115	2.715505	4.460200
-	74	15.639585	2.743881	4.367708
-	75	16.318487	2.787456	4.270844
-	76	16.991474	2.845786	4.174617
-	77	17.657196	2.918094	4.083745
-	78	18.314335	3.003457	4.002531
-	79	18.961506	3.100746	3.934662
-	80	19.597370	3.208616	3.883535
-	81	20.220572	3.325833	3.851670
-	82	20.829927	3.451134	3.840742
-	83	21.424356	3.583403	3.851260
-	84	22.002926	3.721695	3.882591
-	85	22.564840	3.865299	3.932677
-	86	23.109367	4.013780	3.998257
-	87	23.636074	4.166829	4.074858
-	88	24.144569	4.324237	4.156813
-	89	24.634380	4.485802	4.238157
-	90	25.104740	4.651103	4.314005
-	91	25.554577	4.819527	4.381098
-	92	25.982616	4.990230	4.437963
-	93	26.387669	5.162189	4.484026
-	94	26.768753	5.334197	4.519191
-	95	27.125029	5.504949	4.543466
-	96	27.455980	5.673045	4.556831
-	97	27.761051	5.836921	4.559572
-	98	28.039955	5.995241	4.552379
-	99	28.292095	6.146608	4.536449
-	100	28.517063	6.289674	4.514116
-	101	28.714235	6.423246	4.488040
-	102	28.883064	6.546228	4.461151
-	103	29.023329	6.657623	4.435665
-	104	29.135118	6.756588	4.412312
-	105	29.219034	6.842526	4.390388
-	106	29.275824	6.915050	4.368628
-	107	29.306297	6.974058	4.346002
-	108	29.311337	7.019726	4.321819
-	109	29.291834	7.052528	4.295427
-	110	29.248775	7.073131	4.266433
-	111	29.183048	7.082354	4.234338
-	112	29.095623	7.081057	4.198777
-	113	28.987494	7.070120	4.159602
-	114	28.859598	7.050215	4.116884
-	115	28.713043	7.021930	4.071058
-	116	28.548803	6.985569	4.023161
-	117	28.367920	6.941351	3.974227
-	118	28.171419	6.889257	3.925635
-	119	27.960417	6.829132	3.878882
-	120	27.735996	6.760711	3.835522
-	121	27.499233	6.683730	3.797154
-	122	27.251154	6.597910	3.765205
-	123	26.992922	6.503132	3.740820
-	124	26.725716	6.399566	3.724557
-	125	26.450823	6.287599	3.716412
-	126	26.169641	6.168051	3.715857
-	127	25.883602	6.041977	3.721562
-	128	25.594318	5.910905	3.731406
-	129	25.303415	5.776562	3.742319
-	130	25.012817	5.640855	3.750371
-	131	24.724461	5.505969	3.750730
-	132	24.440235	5.374012	3.738788
-	133	24.161898	5.247339	3.711653
-	134	23.890732	5.128328	3.668454
-	135	23.627874	5.019241	3.610265
-	136	23.374308	4.922183	3.539418
-	137	23.130939	4.838953	3.458840
-	138	22.898678	4.770919	3.371828
-	139	22.678488	4.719001	3.281326
-	140	22.471310	4.683557	3.190148
-	141	22.278133	4.664509	3.100583
-	142	22.099861	4.661351	3.014611
-	143	21.937286	4.673268	2.933795
-	144	21.791077	4.699273	2.859168
-	145	21.661560	4.738142	2.791554
-	146	21.548925	4.788568	2.731466
-	147	21.452869	4.849220	2.679271
-	148	21.372908	4.918928	2.635212
-	149	21.308109	4.996459	2.599636
-	150	21.257250	5.080901	2.572898
-	151	21.218857	5.171568	2.555410
-	152	21.191265	5.268022	2.548038
-	153	21.172770	5.369990	2.551588
-	154	21.161768	5.477575	2.566835
-	155	21.156796	5.591124	2.594476
-	156	21.156780	5.711243	2.635003
-	157	21.161116	5.838852	2.688714
-	158	21.169731	5.975020	2.754920
-	159	21.183311	6.120899	2.832887
-	160	21.203125	6.277649	2.920854
-	161	21.230991	6.446404	3.016956
-	162	21.268867	6.628065	3.118846
-	163	21.318708	6.823261	3.224258
-	164	21.381821	7.032287	3.331099
-	165	21.458645	7.255003	3.437462
-	166	21.548265	7.490737	3.541789
-	167	21.648424	7.738259	3.643228
-	168	21.755436	7.995849	3.741405
-	169	21.864357	8.261141	3.836633
-	170	21.969231	8.531418	3.929744
-	171	22.063387	8.803542	4.022222
-	172	22.139853	9.074180	4.115849
-	173	22.191822	9.339984	4.212898
-	174	22.213091	9.597731	4.315608
-	175	22.198286	9.844484	4.426006
-	176	22.143400	10.077662	4.545953
-	177	22.045528	10.295185	4.676383
-	178	21.903267	10.495500	4.817850
-	179	21.716520	10.677495	4.969634
-	180	21.486450	10.840718	5.130193
-	181	21.215345	10.985190	5.297170
-	182	20.906534	11.111440	5.467494
-	183	20.564268	11.220396	5.637252
-	184	20.193464	11.313389	5.802172
-	185	19.799751	11.391991	5.957974
-	186	19.389204	11.457937	6.100070
-	187	18.968132	11.513177	6.224183
-	188	18.542780	11.559681	6.326388
-	189	18.119179	11.599393	6.403304
-	190	17.702948	11.634285	6.452536
-	191	17.299042	11.666279	6.472297
-	192	16.911657	11.697105	6.462055
-	193	16.544001	11.728424	6.422178
-	194	16.198282	11.761720	6.353854
-	195	15.875435	11.798205	6.259346
-	196	15.575456	11.839001	6.141392
-	197	15.297105	11.885000	6.003155
-	198	15.038255	11.936831	5.848558
-	199	14.795795	11.994881	5.682263
-	200	14.565971	12.059336	5.509818
-	201	14.344406	12.130154	5.337976
-	202	14.126551	12.206992	5.173762
-	203	13.907915	12.289300	5.023469
-	204	13.684473	12.376208	4.891945
-	205	13.452624	12.466478	4.782165
-	206	13.209611	12.558526	4.695755
-	207	12.953268	12.650501	4.632733
-	208	12.682256	12.740388	4.592241
-	209	12.395960	12.825955	4.572484
-	210	12.094381	12.905009	4.571263
-	211	11.778199	12.975418	4.586218
-	212	11.448640	13.035143	4.614419
-	213	11.107347	13.082536	4.652937
-	214	10.756306	13.116323	4.698512
-	215	10.397893	13.135656	4.748227
-	216	10.034471	13.140098	4.799283
-	217	9.668533	13.129716	4.849491
-	218	9.302238	13.104922	4.896994
-	219	8.937693	13.066525	4.939662
-	220	8.576714	13.015596	4.974843
-	221	8.220898	12.953373	4.999564
-	222	7.871490	12.881179	5.011293
-	223	7.529027	12.800257	5.008490
-	224	7.193713	12.711911	4.990290
-	225	6.865265	12.617224	4.957059
-	226	6.543264	12.517281	4.909811
-	227	6.227177	12.413058	4.850606
-	228	5.916346	12.305450	4.782082
-	229	5.610093	12.195027	4.707255
-	230	5.307761	12.082243	4.629154
-	231	5.008735	11.967457	4.550238
-	232	4.712766	11.850905	4.472517
-	233	4.419821	11.732875	4.396794
-	234	4.130229	11.613559	4.322747
-	235	3.844813	11.493255	4.249365
-	236	3.564285	11.372198	4.175160
-	237	3.289549	11.250603	4.099495
-	238	3.021257	11.128655	4.022637
-	239	2.760192	11.006519	3.945378
-	240	2.507027	10.884409	3.868109
-	241	2.262631	10.762721	3.790912
-	242	2.027555	10.641781	3.713774
-	243	1.802589	10.522153	3.636324
-	244	1.588132	10.404299	3.557827
-	245	1.384654	10.288809	3.477604
-	246	1.192214	10.176300	3.395268
-	247	1.010615	10.067129	3.310544
-	248	0.839201	9.961679	3.223409
-	249	0.676943	9.860098	3.134395
-	250	0.522542	9.762662	3.044521
-	251	0.374238	9.669494	2.955555
-	252	0.230241	9.580810	2.869912
-	253	0.088646	9.496829	2.789326
-	254	-0.052092	9.417867	2.714294
-	255	-0.193351	9.344140	2.643945
-	256	-0.336283	9.276017	2.577024
-	257	-0.482124	9.213759	2.512456
-	258	-0.631783	9.157600	2.449587
-	259	-0.786170	9.107703	2.388022
-	260	-0.945893	9.064172	2.327635
-	261	-1.111141	9.027035	2.268542
-	262	-1.281837	8.996122	2.210813
-	263	-1.457428	8.971228	2.154229
-	264	-1.637031	8.951942	2.097750
-	265	-1.819293	8.937727	2.040509
-	266	-2.002757	8.927885	1.981647
-	267	-2.185812	8.921842	1.920891
-	268	-2.366761	8.918792	1.858957
-	269	-2.544001	8.918064	1.797251
-	270	-2.716114	8.918885	1.737683
-	271	-2.881872	8.920618	1.682088
-	272	-3.040445	8.922740	1.632059
-	273	-3.191495	8.925025	1.587680
-	274	-3.334962	8.927521	1.548568
-	275	-3.471163	8.930238	1.514021
-	276	-3.600419	8.933264	1.483905
-	277	-3.723166	8.936411	1.458249
-	278	-3.839942	8.939436	1.437611
-	279	-3.951185	8.941829	1.422184
-	280	-4.057487	8.943032	1.412145
-	281	-4.159329	8.942342	1.407289
-	282	-4.257200	8.939082	1.407109
-	283	-4.351511	8.932471	1.410970
-	284	-4.442616	8.921894	1.417688
-	285	-4.530824	8.906796	1.425668
-	286	-4.616445	8.886875	1.433143
-	287	-4.699929	8.861989	1.438588
-	288	-4.781759	8.832249	1.440438
-	289	-4.862422	8.798016	1.436831
-	290	-4.942326	8.759678	1.426762
-	291	-5.021982	8.717771	1.409179
-	292	-5.101774	8.672837	1.383434
-	293	-5.181988	8.625550	1.349511
-	294	-5.263117	8.576464	1.307771
-	295	-5.345213	8.526118	1.258985
-	296	-5.428431	8.474967	1.204389
-	297	-5.512615	8.423326	1.145900
-	298	-5.597411	8.371409	1.085383
-	299	-5.682300	8.319313	1.025131
-	300	-5.766494	8.267100	0.967568
-	301	-5.849132	8.214525	0.915215
-	302	-5.929128	8.161366	0.870481
-	303	-6.005265	8.107203	0.835574
-	304	-6.075882	8.051507	0.812315
-	305	-6.139231	7.993690	0.801724
-	306	-6.193113	7.933108	0.804953
-	307	-6.235174	7.868999	0.822375
-	308	-6.262701	7.800528	0.854124
-	309	-6.272919	7.726963	0.899810
-	310	-6.262832	7.647679	0.958478
-	311	-6.229553	7.562113	1.028494
-	312	-6.170316	7.469879	1.107789
-	313	-6.082444	7.370655	1.193567
-	314	-5.963568	7.264151	1.283038
-	315	-5.811368	7.149991	1.372879
-	316	-5.624077	7.027875	1.460127
-	317	-5.400215	6.897587	1.541973
-	318	-5.138978	6.758807	1.616234
-	319	-4.839921	6.611371	1.680979
-	320	-4.503280	6.455123	1.734842
-	321	-4.129831	6.290070	1.777299
-	322	-3.720955	6.116352	1.808082
-	323	-3.278565	5.934468	1.827799
-	324	-2.805095	5.745310	1.837639
-	325	-2.303601	5.550082	1.839661
-	326	-1.777351	5.350502	1.835811
-	327	-1.230101	5.148500	1.828705
-	328	-0.665513	4.946140	1.820958
-	329	-0.087229	4.745564	1.816010
-	330	0.501468	4.549033	1.817145
-	331	1.097863	4.358466	1.827998
-	332	1.699852	4.175625	1.852976
-	333	2.305947	4.001768	1.896247
-	334	2.915169	3.838052	1.961603
-	335	3.526830	3.685497	2.051371
-	336	4.140196	3.545247	2.164473
-	337	4.754878	3.418473	2.297809
-	338	5.370642	3.306020	2.445983
-	339	5.987420	3.208457	2.602494
-	340	6.605500	3.125863	2.760366
-	341	7.225300	3.057926	2.913051
-	342	7.847408	3.003888	3.054418
-	343	8.472254	2.962737	3.179093
-	344	9.100150	2.933180	3.282640
-	345	9.731118	2.913951	3.361396
-	346	10.364643	2.903695	3.413231
-	347	10.999986	2.901277	3.437145
-	348	11.635973	2.905659	3.433240
-	349	12.271239	2.915935	3.402771
-	350	12.904169	2.931465	3.348118
-	351	13.533005	2.951621	3.272599
-	352	14.155937	2.976067	3.180638
-	353	14.771054	3.004557	3.076911
-	354	15.376436	3.036981	2.967343
-	355	15.970207	3.073271	2.858198
-	356	16.550812	3.113506	2.755970
-	357	17.116652	3.157762	2.667733
-	358	17.666588	3.206141	2.600608
-	359	18.199438	3.258709	2.561083
-	360	18.714357	3.315580	2.555137
-	361	19.211073	3.376971	2.586358
-	362	19.689951	3.443271	2.654521
-	363	20.152283	3.515163	2.755773
-	364	20.599609	3.593244	2.884211
-	365	21.033813	3.678162	3.032514
-	366	21.456841	3.770466	3.192425
-	367	21.870560	3.870431	3.355866
-	368	22.276352	3.978034	3.516044
-	369	22.675066	4.092807	3.669149
-	370	23.066841	4.214033	3.813510
-	371	23.451517	4.340600	3.948858
-	372	23.828617	4.471414	4.075320
-	373	24.197447	4.605323	4.192933
-	374	24.557392	4.741141	4.301261
-	375	24.907589	4.877622	4.398505
-	376	25.247406	5.013653	4.482979
-	377	25.576059	5.148068	4.552022
-	378	25.892862	5.279846	4.602898
-	379	26.196934	5.407968	4.632397
-	380	26.487331	5.531483	4.638951
-	381	26.762663	5.649364	4.622821
-	382	27.021112	5.760613	4.586555
-	383	27.260818	5.864232	4.533880
-	384	27.480091	5.959397	4.468540
-	385	27.677372	6.045412	4.393729
-	386	27.851532	6.121850	4.312354
-	387	28.001684	6.188429	4.226991
-	388	28.127060	6.245135	4.139215
-	389	28.227222	6.292193	4.051003
-	390	28.301867	6.329995	3.963582
-	391	28.350689	6.359169	3.878065
-	392	28.373564	6.380395	3.795652
-	393	28.370392	6.394473	3.717269
-	394	28.341257	6.402193	3.643990
-	395	28.286337	6.404392	3.576666
-	396	28.205925	6.401759	3.515990
-	397	28.100649	6.394873	3.462192
-	398	27.971357	6.384121	3.414777
-	399	27.819315	6.369701	3.372286
-	400	27.645954	6.351663	3.332924
-	401	27.453056	6.329698	3.294369
-	402	27.242502	6.303482	3.254849
-	403	27.016499	6.272533	3.212878
-	404	26.777378	6.236292	3.166845
-	405	26.527637	6.194327	3.115880
-	406	26.269981	6.146283	3.059144
-	407	26.007286	6.092017	2.996472
-	408	25.742580	6.031708	2.927463
-	409	25.478771	5.965754	2.852403
-	410	25.218906	5.894802	2.771574
-	411	24.965837	5.819792	2.685262
-	412	24.722252	5.741896	2.594028
-	413	24.490652	5.662471	2.498867
-	414	24.273272	5.583011	2.400623
-	415	24.072054	5.505179	2.300973
-	416	23.888515	5.430701	2.201372
-	417	23.723885	5.361299	2.103659
-	418	23.578903	5.298667	2.009336
-	419	23.454170	5.244328	1.920114
-	420	23.349882	5.199634	1.837548
-	421	23.266172	5.165850	1.763207
-	422	23.203074	5.143969	1.698404
-	423	23.160574	5.134873	1.643688
-	424	23.138653	5.139136	1.599616
-	425	23.137232	5.157084	1.566171
-	426	23.156013	5.188931	1.543103
-	427	23.194324	5.234351	1.529685
-	428	23.250975	5.292832	1.525167
-	429	23.323963	5.363575	1.528592
-	430	23.410795	5.445501	1.539130
-	431	23.508060	5.537385	1.555851
-	432	23.612066	5.637712	1.578213
-	433	23.718443	5.744797	1.605963
-	434	23.822784	5.856649	1.639087
-	435	23.920401	5.971280	1.678130
-	436	24.006807	6.086726	1.723480
-	437	24.078039	6.201063	1.775954
-	438	24.130625	6.312709	1.836168
-	439	24.162298	6.420389	1.904714
-	440	24.171595	6.523204	1.981951
-	441	24.158390	6.620789	2.067793
-	442	24.123501	6.713305	2.162168
-	443	24.068974	6.801399	2.264355
-	444	23.997757	6.886220	2.373646
-	445	23.913774	6.969321	2.488300
-	446	23.821615	7.052446	2.606466
-	447	23.726528	7.137577	2.725514
-	448	23.634033	7.226672	2.842671
-	449	23.549843	7.321868	2.954755
-	450	23.479548	7.425071	3.058533
-	451	23.428102	7.538017	3.150848
-	452	23.399647	7.662051	3.228567
-	453	23.396971	7.797907	3.289456
-	454	23.421318	7.945908	3.331686
-	455	23.471872	8.105515	3.354642
-	456	23.545719	8.275715	3.359002
-	457	23.637814	8.454750	3.347035
-	458	23.741161	8.640328	3.322223
-	459	23.847242	8.829650	3.289579
-	460	23.946581	9.019530	3.254844
-	461	24.029369	9.206614	3.223894
-	462	24.086035	9.387626	3.202508
-	463	24.108036	9.559513	3.195659
-	464	24.088007	9.719626	3.206880
-	465	24.020185	9.865863	3.238827
-	466	23.900543	9.996601	3.292847
-	467	23.726801	10.110907	3.368626
-	468	23.498402	10.208412	3.464116
-	469	23.216633	10.289421	3.575782
-	470	22.884100	10.354724	3.698752
-	471	22.505056	10.405627	3.826707
-	472	22.084593	10.443820	3.952941
-	473	21.629025	10.471375	4.070798
-	474	21.145031	10.490627	4.172964
-	475	20.640106	10.504028	4.253407
-	476	20.121742	10.513949	4.306643
-	477	19.597651	10.522760	4.328115
-	478	19.075224	10.532605	4.314760
-	479	18.561548	10.545356	4.265140
-	480	18.063135	10.562506	4.179097
-	481	17.585400	10.585114	4.058376
-	482	17.132734	10.613958	3.906353
-	483	16.708006	10.649303	3.727353
-	484	16.313013	10.691279	3.527614
-	485	15.947881	10.739703	3.313948
-	486	15.611650	10.794212	3.094067
-	487	15.302069	10.854214	2.876331
-	488	15.016077	10.919009	2.668476
-	489	14.750017	10.987700	2.478415
-	490	14.499754	11.059199	2.313193
-	491	14.261077	11.132411	2.178845
-	492	14.029797	11.205950	2.080455
-	493	13.802141	11.278399	2.021325
-	494	13.574730	11.348258	2.003205
-	495	13.344963	11.414124	2.025678
-	496	13.110871	11.474531	2.087131
-	497	12.871306	11.528176	2.184572
-	498	12.625905	11.573921	2.313910
-	499	12.375218	11.610796	2.470474
-	500	12.120462	11.638065	2.648814
-	501	11.863552	11.655404	2.843208
-	502	11.607039	11.662908	3.047554
-	503	11.353917	11.661092	3.255692
-	504	11.107615	11.650837	3.461895
-	505	10.871540	11.633367	3.661002
-	506	10.649187	11.610121	3.847833
-	507	10.443745	11.582648	4.018528
-	508	10.257877	11.552629	4.169733
-	509	10.093700	11.521561	4.298733
-	510	9.952483	11.490895	4.403388
-	511	9.834177	11.461657	4.482493
-	512	9.736745	11.434420	4.537006
-	513	9.655742	11.408660	4.571238
