# Supplementary material for: Design and preliminary verification of a novel powered ankle–foot prosthesis: From the perspective of lower-limb biomechanics compared with ESAR foot
Source: PLoS One. 2024 Jun 7;19(6):e0303397. doi: 10.1371/journal.pone.0303397 (PMC11161064; doi:10.1371/journal.pone.0303397)
Supplement: S2 File — (ZIP) [file pone.0303397.s004.zip › NW/3/left hip moment.txt]

LINK_MODEL_BASED::ORIGINAL::Left Hip Moment
File	Frame	X	Y	Z
Gait FB - IOR 5.c3d	1
-	2
-	3
-	4
-	5
-	6
-	7
-	8
-	9
-	10
-	11
-	12
-	13
-	14
-	15
-	16
-	17
-	18
-	19
-	20
-	21
-	22
-	23
-	24
-	25
-	26
-	27
-	28
-	29
-	30	-0.086280	0.038144	-0.000288
-	31	-0.104729	0.041935	0.001539
-	32	-0.122078	0.044955	0.003370
-	33	-0.138611	0.047028	0.005282
-	34	-0.154176	0.048496	0.007160
-	35	-0.167781	0.049319	0.008742
-	36	-0.177965	0.049196	0.009709
-	37	-0.184184	0.048653	0.009901
-	38	-0.186543	0.047635	0.009415
-	39	-0.185787	0.046056	0.008543
-	40	-0.182225	0.044233	0.007406
-	41	-0.176438	0.042031	0.006204
-	42	-0.168693	0.039347	0.005001
-	43	-0.159163	0.036531	0.003803
-	44	-0.148209	0.033320	0.002660
-	45	-0.136107	0.029755	0.001558
-	46	-0.123388	0.025637	0.000580
-	47	-0.110533	0.020777	-0.000238
-	48	-0.098075	0.015251	-0.000912
-	49	-0.086317	0.008929	-0.001419
-	50	-0.075775	0.001788	-0.001760
-	51	-0.066529	-0.005986	-0.001971
-	52	-0.059111	-0.013975	-0.002090
-	53	-0.053389	-0.022300	-0.002101
-	54	-0.049452	-0.030532	-0.002060
-	55	-0.047858	-0.038250	-0.001903
-	56	-0.049335	-0.045226	-0.001525
-	57	-0.054417	-0.051024	-0.000659
-	58	-0.063193	-0.055315	0.000766
-	59	-0.075019	-0.058048	0.002635
-	60	-0.088484	-0.059617	0.004573
-	61	-0.102081	-0.060661	0.006160
-	62	-0.114513	-0.061118	0.007276
-	63	-0.125225	-0.060867	0.007890
-	64	-0.133292	-0.059971	0.008133
-	65	-0.138796	-0.058682	0.008071
-	66	-0.140643	-0.056742	0.007770
-	67	-0.139378	-0.054996	0.007300
-	68	-0.135282	-0.053169	0.006599
-	69	-0.128456	-0.051559	0.005610
-	70	-0.120039	-0.049832	0.004323
-	71	-0.110603	-0.048137	0.002908
-	72	-0.100779	-0.046478	0.001368
-	73	-0.090442	-0.044835	-0.000203
-	74	-0.080250	-0.043162	-0.001773
-	75	-0.070475	-0.041106	-0.003354
-	76	-0.061363	-0.038639	-0.004971
-	77	-0.052819	-0.035631	-0.006548
-	78	-0.044852	-0.032176	-0.008057
-	79	-0.037051	-0.028887	-0.009463
-	80	-0.029622	-0.025273	-0.010689
-	81	-0.022527	-0.021671	-0.011651
-	82	-0.015954	-0.018205	-0.012368
-	83	-0.009642	-0.014719	-0.012700
-	84	-0.003979	-0.011460	-0.012509
-	85	0.001035	-0.009135	-0.011931
-	86	0.005853	-0.007455	-0.010863
-	87	0.009560	-0.006267	-0.009302
-	88	0.012927	-0.005702	-0.007586
-	89	0.016154	-0.004830	-0.005815
-	90	0.019443	-0.003930	-0.004306
-	91	0.022739	-0.002307	-0.002829
-	92	0.025839	-0.000424	-0.001420
-	93	0.028326	0.002120	0.000209
-	94	0.030089	0.005352	0.002100
-	95	0.030843	0.008847	0.004178
-	96	0.031050	0.012691	0.006405
-	97	0.031336	0.016439	0.008497
-	98	0.031935	0.020506	0.010488
-	99	0.033875	0.024101	0.011978
-	100	0.036546	0.027386	0.013081
-	101	0.039846	0.029988	0.013781
-	102	0.042635	0.031377	0.014133
-	103	0.044840	0.031691	0.014270
-	104	0.045837	0.030737	0.014199
-	105	0.046363	0.028664	0.013710
-	106	0.047113	0.026056	0.012748
-	107	0.048552	0.023042	0.011410
-	108	0.050276	0.019762	0.009838
-	109	0.053212	0.016252	0.008050
-	110	0.056054	0.013108	0.006452
-	111	0.059506	0.010119	0.004945
-	112	0.063088	0.007838	0.003781
-	113	0.066354	0.006297	0.003046
-	114	0.070374	0.005650	0.002699
-	115	0.074167	0.005952	0.002810
-	116	0.078121	0.007183	0.003381
-	117	0.082077	0.009081	0.004275
-	118	0.086092	0.011142	0.005241
-	119	0.090277	0.013176	0.006188
-	120	0.094900	0.014502	0.006774
-	121	0.099447	0.015005	0.007010
-	122	0.104497	0.013860	0.006486
-	123	0.109110	0.011502	0.005465
-	124	0.113459	0.008138	0.004003
-	125	0.116879	0.003881	0.002203
-	126	0.119199	-0.000628	0.000410
-	127	0.120526	-0.005714	-0.001451
-	128	0.120912	-0.011100	-0.003184
-	129	0.120536	-0.016578	-0.004653
-	130	0.119318	-0.022027	-0.005842
-	131	0.118363	-0.026848	-0.006789
-	132	0.117990	-0.030723	-0.007719
-	133	0.118564	-0.033235	-0.008615
-	134	0.119550	-0.034499	-0.009466
-	135	0.120770	-0.034637	-0.010186
-	136	0.121147	-0.033807	-0.010657
-	137	0.120492	-0.032458	-0.010975
-	138	0.118424	-0.030190	-0.010866
-	139	0.113840	-0.027744	-0.010558
-	140	0.106600	-0.024894	-0.009901
-	141	0.096922	-0.022093	-0.009115
-	142	0.083891	-0.019031	-0.008002
-	143	0.067228	-0.016198	-0.006753
-	144	0.047871	-0.013317	-0.005300
-	145	0.024823	-0.010527	-0.003658
-	146	-0.000841	-0.007796	-0.001809
-	147	-0.028668	-0.004919	0.000287
-	148	-0.057556	-0.001905	0.002589
-	149	-0.086675	0.001447	0.005130
-	150	-0.114954	0.005476	0.007988
-	151	-0.140486	0.009775	0.010837
-	152	-0.162802	0.014388	0.013742
-	153	-0.180296	0.018984	0.016481
-	154	-0.193603	0.023116	0.018938
-	155	-0.202018	0.026793	0.021069
-	156	-0.206874	0.029921	0.023014
-	157	-0.208550	0.031829	0.024554
-	158	-0.208598	0.032803	0.025843
-	159	-0.207694	0.032304	0.026748
-	160	-0.206395	0.030501	0.027273
-	161	-0.204977	0.027239	0.027346
-	162	-0.202087	0.022749	0.026816
-	163	-0.197741	0.017374	0.025754
-	164	-0.190612	0.011223	0.024019
-	165	-0.179772	0.004783	0.021629
-	166	-0.165107	-0.001269	0.018751
-	167	-0.146578	-0.006918	0.015324
-	168	-0.124156	-0.011358	0.011602
-	169	-0.099051	-0.014831	0.007566
-	170	-0.071822	-0.017366	0.003267
-	171	-0.043430	-0.019468	-0.001389
-	172	-0.015598	-0.021420	-0.006255
-	173	0.011152	-0.023727	-0.011365
-	174	0.035053	-0.026576	-0.016443
-	175	0.055745	-0.030009	-0.021375
-	176	0.071342	-0.033740	-0.025644
-	177	0.082017	-0.037731	-0.029185
-	178	0.086582	-0.041431	-0.031449
-	179	0.085681	-0.044674	-0.032414
-	180	0.079618	-0.047524	-0.032109
-	181	0.068574	-0.049524	-0.030363
-	182	0.053990	-0.050586	-0.027351
-	183	0.036594	-0.050552	-0.023232
-	184	0.017066	-0.049193	-0.018119
-	185	-0.003527	-0.046508	-0.012236
-	186	-0.023910	-0.042410	-0.005873
-	187	-0.043962	-0.037464	0.000679
-	188	-0.062435	-0.031370	0.007231
-	189	-0.078915	-0.024564	0.013457
-	190	-0.093343	-0.017762	0.019102
-	191	-0.104852	-0.011340	0.023812
-	192	-0.112992	-0.005905	0.027309
-	193	-0.117894	-0.002152	0.029432
-	194	-0.119452	-0.000763	0.029977
-	195	-0.117579	-0.001586	0.029070
-	196	-0.112760	-0.005026	0.026724
-	197	-0.104497	-0.010847	0.022914
-	198	-0.093876	-0.018586	0.017942
-	199	-0.080799	-0.027895	0.011902
-	200	-0.066631	-0.038076	0.005241
-	201	-0.051555	-0.048587	-0.001685
-	202	-0.037222	-0.059104	-0.008207
-	203	-0.023412	-0.068879	-0.014002
-	204	-0.011044	-0.077714	-0.018782
-	205	-0.000171	-0.085336	-0.022543
-	206	0.008958	-0.091064	-0.025120
-	207	0.016663	-0.095302	-0.026814
-	208	0.022147	-0.097614	-0.027431
-	209	0.026543	-0.097994	-0.027335
-	210	0.029339	-0.096788	-0.026572
-	211	0.030691	-0.094187	-0.025240
-	212	0.031068	-0.090525	-0.023571
-	213	0.030302	-0.086156	-0.021644
-	214	0.028821	-0.081219	-0.019634
-	215	0.026705	-0.076172	-0.017657
-	216	0.024246	-0.070969	-0.015794
-	217	0.022358	-0.066280	-0.014262
-	218	0.019336	-0.061973	-0.012532
-	219	0.016760	-0.058900	-0.010948
-	220	0.013566	-0.056625	-0.009239
-	221	0.010933	-0.055310	-0.007776
-	222	0.008968	-0.054670	-0.006632
-	223	0.007569	-0.054552	-0.005781
-	224	0.007351	-0.054616	-0.005340
-	225	0.007261	-0.054656	-0.005093
-	226	0.008382	-0.054809	-0.005264
-	227	0.009638	-0.054639	-0.005548
-	228	0.011376	-0.054794	-0.005989
-	229	0.012691	-0.054948	-0.006310
-	230	0.013349	-0.055177	-0.006396
-	231	0.014063	-0.055547	-0.006362
-	232	0.013498	-0.055843	-0.005877
-	233	0.012218	-0.055842	-0.005063
-	234	0.010499	-0.055851	-0.004084
-	235	0.008585	-0.055538	-0.003124
-	236	0.007066	-0.055260	-0.002518
-	237	0.006386	-0.054761	-0.002382
-	238	0.007069	-0.054462	-0.002710
-	239	0.007562	-0.053702	-0.003034
-	240	0.008691	-0.053239	-0.003433
-	241	0.009360	-0.052931	-0.003723
-	242	0.010307	-0.052841	-0.003967
-	243	0.011583	-0.053048	-0.004173
-	244	0.012747	-0.053324	-0.004322
-	245	0.014492	-0.054014	-0.004542
-	246	0.016643	-0.054542	-0.004771
-	247	0.017956	-0.055115	-0.004839
-	248	0.020302	-0.055390	-0.005079
-	249	0.022878	-0.055507	-0.005425
-	250	0.025919	-0.055417	-0.005947
-	251	0.029980	-0.054912	-0.006681
-	252	0.033642	-0.054709	-0.007176
-	253	0.036696	-0.054084	-0.007261
-	254	0.039333	-0.053353	-0.006995
-	255	0.041921	-0.052600	-0.006604
-	256	0.044266	-0.051620	-0.006242
-	257	0.047196	-0.050718	-0.006097
-	258	0.049418	-0.049755	-0.005983
-	259	0.051185	-0.048686	-0.005917
-	260	0.052886	-0.047663	-0.005918
-	261	0.053499	-0.046806	-0.005803
-	262	0.053393	-0.046520	-0.005471
-	263	0.051418	-0.046505	-0.004763
-	264	0.049385	-0.046999	-0.003993
-	265	0.046284	-0.047407	-0.003117
-	266	0.043663	-0.047811	-0.002416
-	267	0.041856	-0.048018	-0.002018
-	268	0.040581	-0.048495	-0.001839
-	269	0.040277	-0.048672	-0.001889
-	270	0.039911	-0.048848	-0.001946
-	271	0.040396	-0.048720	-0.002068
-	272	0.039852	-0.048138	-0.001893
-	273	0.040675	-0.047396	-0.001809
-	274	0.041892	-0.046567	-0.001782
-	275	0.044981	-0.045430	-0.002116
-	276	0.047956	-0.044279	-0.002559
-	277	0.051041	-0.043315	-0.003101
-	278	0.053149	-0.042293	-0.003557
-	279	0.054851	-0.041640	-0.003929
-	280	0.057120	-0.040760	-0.004364
-	281	0.058858	-0.040521	-0.004657
-	282	0.060852	-0.040332	-0.004938
-	283	0.062043	-0.040839	-0.004955
-	284	0.062626	-0.041929	-0.004731
-	285	0.062321	-0.043392	-0.004296
-	286	0.062890	-0.045327	-0.003918
-	287	0.063213	-0.047941	-0.003358
-	288	0.063091	-0.050794	-0.002626
-	289	0.064047	-0.053847	-0.002004
-	290	0.064195	-0.057105	-0.001219
-	291	0.063590	-0.060327	-0.000306
-	292	0.063413	-0.063436	0.000527
-	293	0.061675	-0.066272	0.001524
-	294	0.059418	-0.068664	0.002489
-	295	0.057269	-0.070696	0.003318
-	296	0.055361	-0.071831	0.003845
-	297	0.053353	-0.072185	0.004184
-	298	0.050874	-0.071961	0.004382
-	299	0.048129	-0.071061	0.004373
-	300	0.044620	-0.069449	0.004242
-	301	0.039533	-0.067375	0.004112
-	302	0.033181	-0.064897	0.003991
-	303	0.025083	-0.062038	0.003982
-	304	0.015543	-0.058927	0.004106
-	305	0.005134	-0.055865	0.004256
-	306	-0.007510	-0.052467	0.004646
-	307	-0.020401	-0.048672	0.005008
-	308	-0.036120	-0.044677	0.005681
-	309	-0.053888	-0.039915	0.006519
-	310	-0.073673	-0.034446	0.007549
-	311	-0.094956	-0.027906	0.008625
-	312	-0.117815	-0.020422	0.009841
-	313	-0.140629	-0.012606	0.011052
-	314	-0.163851	-0.004187	0.012300
-	315	-0.184710	0.004558	0.013255
-	316	-0.203246	0.013127	0.013984
-	317	-0.219153	0.021404	0.014474
-	318	-0.230764	0.029281	0.014608
-	319	-0.239233	0.035909	0.014585
-	320	-0.242211	0.041553	0.014177
-	321	-0.241159	0.045015	0.013674
-	322	-0.234003	0.046773	0.012837
-	323	-0.221949	0.046479	0.011716
-	324	-0.204149	0.043913	0.010388
-	325	-0.182523	0.038908	0.009039
-	326	-0.157366	0.032206	0.007621
-	327	-0.130535	0.023300	0.006281
-	328	-0.103090	0.013277	0.004971
-	329	-0.076388	0.002708	0.003719
-	330	-0.052301	-0.007882	0.002532
-	331	-0.030110	-0.017995	0.001307
-	332	-0.012211	-0.026897	0.000157
-	333	0.002269	-0.034540	-0.000816
-	334	0.011850	-0.040680	-0.001389
-	335	0.014453	-0.045544	-0.001277
-	336	0.012425	-0.049226	-0.000613
-	337	0.005748	-0.052074	0.000463
-	338	-0.004842	-0.053977	0.001806
-	339	-0.017230	-0.055207	0.003138
-	340	-0.030287	-0.055883	0.004321
-	341	-0.044219	-0.055912	0.005322
-	342	-0.057495	-0.055529	0.006037
-	343	-0.069676	-0.054485	0.006466
-	344	-0.079999	-0.052975	0.006541
-	345	-0.088116	-0.050891	0.006261
-	346	-0.093252	-0.048447	0.005602
-	347	-0.095552	-0.045602	0.004662
-	348	-0.095203	-0.042495	0.003445
-	349	-0.093419	-0.039053	0.002033
-	350	-0.089369	-0.035617	0.000403
-	351	-0.082763	-0.032220	-0.001290
-	352	-0.076224	-0.028972	-0.003016
-	353	-0.068333	-0.026008	-0.004836
-	354	-0.059633	-0.023376	-0.006678
-	355	-0.050568	-0.020950	-0.008540
-	356	-0.041602	-0.018897	-0.010463
-	357	-0.032218	-0.016880	-0.012366
-	358	-0.023958	-0.014974	-0.014092
-	359	-0.015553	-0.013217	-0.015514
-	360	-0.009518	-0.011510	-0.016195
-	361	-0.005637	-0.009653	-0.015764
-	362	-0.004434	-0.007617	-0.014257
-	363	-0.005231	-0.005703	-0.012024
-	364	-0.007384	-0.003800	-0.009348
-	365	-0.011324	-0.002147	-0.006409
-	366	-0.014989	-0.000733	-0.003556
-	367	-0.018581	0.000235	-0.001244
-	368	-0.021845	0.000715	0.000202
-	369	-0.023013	0.001232	0.000946
-	370	-0.023935	0.001782	0.001267
-	371	-0.025296	0.002504	0.001577
-	372	-0.026081	0.003493	0.001987
-	373	-0.026416	0.004717	0.002757
-	374	-0.028263	0.006160	0.004032
-	375	-0.029146	0.008011	0.005599
-	376	-0.029691	0.010416	0.007519
-	377	-0.030734	0.013120	0.009745
-	378	-0.030882	0.016195	0.012029
-	379	-0.030256	0.019625	0.014106
-	380	-0.027073	0.023095	0.015608
-	381	-0.023066	0.026499	0.016501
-	382	-0.017570	0.029400	0.016824
-	383	-0.012413	0.031621	0.016879
-	384	-0.007639	0.032862	0.016663
-	385	-0.003825	0.033063	0.016149
-	386	-0.000171	0.032357	0.015326
-	387	0.002282	0.031090	0.014343
-	388	0.003915	0.029302	0.013103
-	389	0.004854	0.027176	0.011764
-	390	0.005004	0.024792	0.010405
-	391	0.005841	0.022193	0.008886
-	392	0.006034	0.019731	0.007492
-	393	0.006347	0.017082	0.006099
-	394	0.005897	0.014593	0.004939
-	395	0.006113	0.011948	0.003875
-	396	0.005696	0.009318	0.003107
-	397	0.005406	0.006563	0.002632
-	398	0.004689	0.003714	0.002468
-	399	0.003889	0.001232	0.002640
-	400	0.002014	-0.001209	0.003006
-	401	0.000641	-0.003190	0.003402
-	402	-0.001178	-0.004744	0.003853
-	403	-0.003988	-0.006428	0.004190
-	404	-0.006767	-0.007747	0.004413
-	405	-0.009335	-0.009147	0.004404
-	406	-0.012062	-0.010607	0.004193
-	407	-0.014724	-0.012061	0.003838
-	408	-0.016073	-0.013477	0.003247
-	409	-0.016436	-0.015061	0.002362
-	410	-0.015418	-0.016892	0.001232
-	411	-0.013863	-0.018692	0.000038
-	412	-0.010700	-0.020506	-0.001277
-	413	-0.006614	-0.021624	-0.002321
-	414	-0.001429	-0.022266	-0.003212
-	415	0.004673	-0.022034	-0.003703
-	416	0.012474	-0.020834	-0.003816
-	417	0.021257	-0.018795	-0.003533
-	418	0.030601	-0.016129	-0.002943
-	419	0.039969	-0.012986	-0.002125
-	420	0.050275	-0.009574	-0.001245
-	421	0.059099	-0.006105	-0.000182
-	422	0.066592	-0.002677	0.000991
-	423	0.072897	0.000426	0.002068
-	424	0.078117	0.003169	0.002985
-	425	0.079796	0.005025	0.003670
-	426	0.080534	0.005967	0.003874
-	427	0.079956	0.005755	0.003528
-	428	0.076748	0.004588	0.002738
-	429	0.072542	0.002206	0.001322
-	430	0.065886	-0.001021	-0.000453
-	431	0.058658	-0.004854	-0.002662
-	432	0.048053	-0.009389	-0.005058
-	433	0.035946	-0.014090	-0.007560
-	434	0.021087	-0.018911	-0.009997
-	435	0.004111	-0.023268	-0.012039
-	436	-0.014585	-0.027219	-0.013726
-	437	-0.036439	-0.030120	-0.014512
-	438	-0.058043	-0.031640	-0.014489
-	439	-0.080850	-0.031720	-0.013439
-	440	-0.103286	-0.030258	-0.011390
-	441	-0.123321	-0.027195	-0.008496
-	442	-0.140685	-0.022561	-0.004724
-	443	-0.154736	-0.016821	-0.000350
-	444	-0.166740	-0.009842	0.004903
-	445	-0.174670	-0.002093	0.010494
-	446	-0.181931	0.006055	0.016579
-	447	-0.186880	0.013967	0.022609
-	448	-0.190536	0.021356	0.028452
-	449	-0.192247	0.027165	0.033463
-	450	-0.192975	0.031127	0.037523
-	451	-0.191063	0.033084	0.040295
-	452	-0.186656	0.032932	0.041568
-	453	-0.178171	0.030860	0.041227
-	454	-0.165683	0.027311	0.039317
-	455	-0.148127	0.022694	0.035792
-	456	-0.124625	0.017435	0.030619
-	457	-0.097108	0.011823	0.024149
-	458	-0.065828	0.006160	0.016516
-	459	-0.031794	0.000309	0.007888
-	460	0.001633	-0.005764	-0.001152
-	461	0.033405	-0.012337	-0.010399
-	462	0.061762	-0.019225	-0.019307
-	463	0.084531	-0.026196	-0.027282
-	464	0.102655	-0.033311	-0.034398
-	465	0.115369	-0.040041	-0.040145
-	466	0.121612	-0.046505	-0.044253
-	467	0.123008	-0.052363	-0.046767
-	468	0.119149	-0.058002	-0.047758
-	469	0.110418	-0.063312	-0.047261
-	470	0.097910	-0.068590	-0.045582
-	471	0.082721	-0.073580	-0.042947
-	472	0.064876	-0.078706	-0.039596
-	473	0.044785	-0.083368	-0.035428
-	474	0.024488	-0.087335	-0.030923
-	475	0.004017	-0.090518	-0.026102
-	476	-0.016546	-0.092975	-0.021100
-	477	-0.035795	-0.094430	-0.016265
-	478	-0.053167	-0.094884	-0.011753
-	479	-0.068327	-0.094856	-0.007903
-	480	-0.080437	-0.093864	-0.004800
-	481	-0.088162	-0.092465	-0.002868
-	482	-0.092599	-0.090938	-0.001980
-	483	-0.092452	-0.089590	-0.002454
-	484	-0.089101	-0.088412	-0.003957
-	485	-0.081202	-0.087712	-0.006728
-	486	-0.071249	-0.087313	-0.010148
-	487	-0.059458	-0.087327	-0.014062
-	488	-0.046596	-0.087348	-0.018143
-	489	-0.033828	-0.087590	-0.022108
-	490	-0.022281	-0.087386	-0.025468
-	491	-0.013459	-0.086811	-0.027919
-	492	-0.007079	-0.085505	-0.029303
-	493	-0.004618	-0.083403	-0.029276
-	494	-0.006409	-0.080243	-0.027773
-	495	-0.011802	-0.075995	-0.025002
-	496	-0.023522	-0.070946	-0.020612
-	497	-0.040682	-0.064812	-0.014806
-	498	-0.062605	-0.058623	-0.008029
-	499	-0.092731	-0.052127	0.000335
-	500	-0.128061	-0.046103	0.009520
-	501	-0.168429	-0.040436	0.019457
-	502	-0.215522	-0.035720	0.030271
-	503	-0.266410	-0.032205	0.041275
-	504	-0.318940	-0.029932	0.052111
-	505	-0.373154	-0.029307	0.062693
-	506	-0.423656	-0.029588	0.072160
-	507	-0.467433	-0.031582	0.079923
-	508	-0.498885	-0.033961	0.085294
-	509	-0.511521	-0.037365	0.087121
-	510	-0.497934	-0.040264	0.084324
-	511	-0.447216	-0.043087	0.074793
-	512
-	513
