# Supplementary material for: Design and preliminary verification of a novel powered ankle–foot prosthesis: From the perspective of lower-limb biomechanics compared with ESAR foot
Source: PLoS One. 2024 Jun 7;19(6):e0303397. doi: 10.1371/journal.pone.0303397 (PMC11161064; doi:10.1371/journal.pone.0303397)
Supplement: S2 File — (ZIP) [file pone.0303397.s004.zip › NW/3/left knee angle.txt]

LINK_MODEL_BASED::ORIGINAL::Left Knee Angles
File	Frame	X	Y	Z
Gait FB - IOR 5.c3d	1	3.920043	-1.102559	1.140533
-	2	4.021472	-1.123162	1.019119
-	3	4.134720	-1.146803	0.896603
-	4	4.260454	-1.174043	0.775695
-	5	4.399322	-1.205477	0.658717
-	6	4.551978	-1.241731	0.548048
-	7	4.718977	-1.283528	0.446042
-	8	4.900592	-1.331683	0.354924
-	9	5.096645	-1.387137	0.276733
-	10	5.306496	-1.450907	0.213110
-	11	5.529184	-1.523970	0.165140
-	12	5.763421	-1.607186	0.133049
-	13	6.007811	-1.701164	0.115743
-	14	6.261023	-1.806146	0.110319
-	15	6.522027	-1.921852	0.111517
-	16	6.790076	-2.047495	0.112439
-	17	7.064803	-2.181905	0.105920
-	18	7.346215	-2.323752	0.085184
-	19	7.634667	-2.471605	0.043984
-	20	7.930904	-2.623956	-0.023794
-	21	8.236015	-2.779243	-0.123554
-	22	8.551434	-2.935857	-0.259406
-	23	8.878841	-3.092160	-0.433665
-	24	9.220058	-3.246485	-0.646989
-	25	9.577036	-3.397240	-0.898446
-	26	9.951814	-3.542878	-1.186132
-	27	10.346437	-3.681955	-1.507128
-	28	10.762914	-3.813152	-1.857888
-	29	11.203229	-3.935278	-2.234419
-	30	11.669338	-4.047329	-2.632535
-	31	12.163062	-4.148452	-3.047985
-	32	12.686118	-4.238023	-3.476532
-	33	13.240074	-4.315601	-3.914085
-	34	13.826445	-4.380991	-4.357215
-	35	14.446730	-4.434266	-4.803148
-	36	15.102466	-4.475545	-5.250014
-	37	15.795364	-4.504703	-5.697476
-	38	16.527298	-4.521157	-6.146319
-	39	17.300333	-4.524027	-6.597798
-	40	18.116562	-4.512318	-7.052710
-	41	18.978088	-4.485009	-7.510865
-	42	19.886879	-4.441260	-7.970764
-	43	20.844593	-4.380312	-8.429552
-	44	21.852455	-4.301606	-8.882969
-	45	22.911118	-4.204658	-9.325876
-	46	24.020611	-4.089052	-9.752559
-	47	25.180191	-3.954571	-10.157174
-	48	26.388233	-3.801073	-10.534068
-	49	27.642233	-3.628612	-10.878319
-	50	28.938812	-3.437223	-11.186175
-	51	30.273762	-3.226917	-11.455091
-	52	31.642195	-2.997642	-11.684258
-	53	33.038612	-2.749214	-11.874096
-	54	34.457008	-2.481504	-12.025834
-	55	35.890942	-2.194384	-12.141374
-	56	37.333679	-1.887977	-12.222740
-	57	38.778381	-1.562960	-12.272199
-	58	40.218399	-1.221318	-12.291330
-	59	41.647587	-0.866883	-12.281065
-	60	43.060432	-0.505169	-12.241610
-	61	44.451851	-0.142403	-12.173626
-	62	45.816917	0.215705	-12.079381
-	63	47.150848	0.564267	-11.962712
-	64	48.448978	0.899080	-11.828453
-	65	49.706821	1.216439	-11.682003
-	66	50.920059	1.512967	-11.529058
-	67	52.084591	1.785817	-11.374990
-	68	53.196598	2.032577	-11.224926
-	69	54.252407	2.251410	-11.083588
-	70	55.248383	2.441560	-10.955359
-	71	56.180897	2.603176	-10.844354
-	72	57.046474	2.737010	-10.754048
-	73	57.841846	2.844392	-10.687487
-	74	58.563961	2.927160	-10.647296
-	75	59.210030	2.987455	-10.635850
-	76	59.777569	3.027527	-10.655121
-	77	60.264496	3.049609	-10.706654
-	78	60.669102	3.055836	-10.791700
-	79	60.990067	3.047987	-10.910845
-	80	61.226471	3.027747	-11.064292
-	81	61.377773	2.996362	-11.251698
-	82	61.443855	2.954774	-11.472264
-	83	61.425026	2.903390	-11.724508
-	84	61.321922	2.842169	-12.006116
-	85	61.135609	2.770321	-12.313890
-	86	60.867558	2.686484	-12.643950
-	87	60.519596	2.588765	-12.991788
-	88	60.094028	2.474674	-13.351993
-	89	59.593304	2.341727	-13.718728
-	90	59.019905	2.188482	-14.085989
-	91	58.376179	2.014934	-14.448127
-	92	57.664387	1.822509	-14.799975
-	93	56.886852	1.613375	-15.136557
-	94	56.045971	1.390040	-15.452744
-	95	55.144119	1.155064	-15.743388
-	96	54.183571	0.910844	-16.003004
-	97	53.166306	0.659791	-16.226204
-	98	52.094032	0.404440	-16.407837
-	99	50.968204	0.147456	-16.543287
-	100	49.790192	-0.107815	-16.629042
-	101	48.561371	-0.358144	-16.662762
-	102	47.283333	-0.600464	-16.643417
-	103	45.957996	-0.832590	-16.570839
-	104	44.587769	-1.053787	-16.445181
-	105	43.175442	-1.264563	-16.267118
-	106	41.724072	-1.466082	-16.038132
-	107	40.236885	-1.659541	-15.760967
-	108	38.717426	-1.846033	-15.439725
-	109	37.169731	-2.026618	-15.079342
-	110	35.598347	-2.202070	-14.685588
-	111	34.008209	-2.373091	-14.264358
-	112	32.404530	-2.540019	-13.821655
-	113	30.792614	-2.702790	-13.363198
-	114	29.177786	-2.860851	-12.894382
-	115	27.565290	-3.013071	-12.420042
-	116	25.960184	-3.157699	-11.944553
-	117	24.367258	-3.292734	-11.471377
-	118	22.791016	-3.415793	-11.003605
-	119	21.235605	-3.524421	-10.544314
-	120	19.704781	-3.616266	-10.096705
-	121	18.202042	-3.689254	-9.665012
-	122	16.730637	-3.741781	-9.254232
-	123	15.293754	-3.772731	-8.869902
-	124	13.894595	-3.781578	-8.517526
-	125	12.536404	-3.768393	-8.201847
-	126	11.222299	-3.733847	-7.926529
-	127	9.955204	-3.679276	-7.693844
-	128	8.737888	-3.606653	-7.504528
-	129	7.573037	-3.518395	-7.357430
-	130	6.463364	-3.417284	-7.249702
-	131	5.411650	-3.306305	-7.176771
-	132	4.420672	-3.188381	-7.133399
-	133	3.493065	-3.066408	-7.115374
-	134	2.631237	-2.943195	-7.119673
-	135	1.837264	-2.821503	-7.144587
-	136	1.112970	-2.704057	-7.189072
-	137	0.459772	-2.593490	-7.252489
-	138	-0.121217	-2.492172	-7.334380
-	139	-0.629373	-2.402161	-7.434019
-	140	-1.064497	-2.325027	-7.550566
-	141	-1.426945	-2.261888	-7.682950
-	142	-1.717588	-2.213247	-7.829570
-	143	-1.938005	-2.179081	-7.988473
-	144	-2.090515	-2.158829	-8.157272
-	145	-2.178257	-2.151467	-8.333472
-	146	-2.205198	-2.155524	-8.514709
-	147	-2.176250	-2.169276	-8.699378
-	148	-2.097114	-2.190854	-8.886632
-	149	-1.974256	-2.218270	-9.076530
-	150	-1.814605	-2.249677	-9.269792
-	151	-1.625170	-2.283357	-9.467417
-	152	-1.412754	-2.317768	-9.670567
-	153	-1.183350	-2.351492	-9.879854
-	154	-0.941811	-2.383326	-10.094879
-	155	-0.691382	-2.412199	-10.313723
-	156	-0.433519	-2.437223	-10.532774
-	157	-0.167644	-2.457682	-10.746510
-	158	0.108641	-2.473027	-10.947088
-	159	0.399217	-2.482813	-11.125181
-	160	0.709033	-2.486747	-11.269862
-	161	1.043416	-2.484725	-11.370157
-	162	1.407323	-2.476849	-11.415546
-	163	1.804691	-2.463480	-11.397160
-	164	2.237725	-2.445215	-11.308875
-	165	2.706388	-2.422884	-11.147798
-	166	3.208121	-2.397462	-10.914517
-	167	3.737830	-2.369965	-10.613914
-	168	4.288128	-2.341374	-10.254249
-	169	4.849604	-2.312469	-9.846785
-	170	5.411466	-2.283811	-9.405110
-	171	5.962069	-2.255680	-8.944536
-	172	6.489620	-2.228058	-8.480903
-	173	6.982912	-2.200676	-8.030291
-	174	7.431865	-2.173058	-7.607862
-	175	7.828207	-2.144647	-7.227180
-	176	8.165769	-2.114853	-6.899593
-	177	8.440429	-2.083263	-6.633061
-	178	8.650199	-2.049634	-6.432683
-	179	8.795018	-2.014055	-6.299342
-	180	8.876540	-1.976954	-6.230894
-	181	8.898039	-1.938993	-6.222353
-	182	8.864277	-1.900986	-6.266403
-	183	8.781039	-1.863866	-6.353831
-	184	8.655022	-1.828501	-6.474558
-	185	8.493484	-1.795558	-6.618181
-	186	8.304173	-1.765427	-6.774096
-	187	8.095248	-1.738144	-6.932536
-	188	7.875004	-1.713408	-7.084586
-	189	7.651866	-1.690485	-7.222035
-	190	7.434007	-1.668351	-7.338100
-	191	7.229189	-1.645810	-7.427037
-	192	7.044597	-1.621588	-7.484682
-	193	6.886513	-1.594481	-7.508132
-	194	6.760196	-1.563564	-7.495409
-	195	6.669451	-1.528222	-7.445650
-	196	6.616586	-1.488325	-7.358235
-	197	6.602274	-1.444268	-7.232992
-	198	6.625556	-1.396791	-7.070540
-	199	6.683947	-1.346964	-6.872607
-	200	6.773454	-1.296052	-6.642437
-	201	6.888796	-1.245364	-6.385771
-	202	7.023818	-1.196197	-6.109761
-	203	7.171982	-1.149803	-5.822454
-	204	7.326883	-1.107405	-5.531863
-	205	7.482462	-1.070101	-5.245356
-	206	7.633296	-1.038747	-4.969742
-	207	7.774651	-1.014009	-4.710922
-	208	7.902585	-0.996231	-4.473934
-	209	8.013920	-0.985570	-4.262737
-	210	8.106334	-0.981938	-4.080347
-	211	8.178257	-0.985001	-3.928660
-	212	8.228966	-0.994296	-3.807999
-	213	8.258366	-1.009180	-3.717501
-	214	8.267010	-1.028970	-3.654643
-	215	8.256049	-1.052832	-3.615712
-	216	8.227030	-1.079912	-3.596052
-	217	8.181824	-1.109278	-3.590068
-	218	8.122436	-1.140073	-3.591753
-	219	8.051037	-1.171607	-3.593885
-	220	7.969832	-1.203369	-3.588705
-	221	7.881035	-1.235072	-3.568065
-	222	7.786607	-1.266526	-3.525172
-	223	7.688122	-1.297613	-3.455288
-	224	7.586667	-1.328290	-3.355312
-	225	7.482998	-1.358424	-3.225070
-	226	7.377456	-1.387890	-3.066565
-	227	7.270116	-1.416385	-2.884209
-	228	7.160804	-1.443612	-2.684317
-	229	7.049188	-1.469160	-2.474577
-	230	6.934880	-1.492674	-2.263391
-	231	6.817516	-1.513879	-2.059048
-	232	6.696938	-1.532580	-1.869273
-	233	6.573253	-1.548762	-1.700244
-	234	6.446935	-1.562536	-1.555803
-	235	6.318821	-1.574147	-1.438223
-	236	6.189984	-1.583852	-1.347632
-	237	6.061665	-1.591752	-1.283601
-	238	5.935070	-1.597822	-1.244915
-	239	5.811487	-1.602006	-1.229333
-	240	5.692349	-1.604334	-1.232776
-	241	5.579160	-1.604970	-1.250015
-	242	5.473296	-1.604156	-1.275724
-	243	5.376125	-1.602253	-1.304345
-	244	5.288771	-1.599657	-1.330375
-	245	5.212136	-1.596773	-1.348618
-	246	5.146778	-1.593957	-1.355188
-	247	5.092921	-1.591457	-1.346823
-	248	5.050492	-1.589462	-1.321748
-	249	5.018956	-1.588034	-1.279589
-	250	4.997446	-1.587132	-1.221454
-	251	4.984743	-1.586598	-1.150274
-	252	4.979327	-1.586203	-1.069981
-	253	4.979690	-1.585783	-0.984684
-	254	4.984414	-1.585334	-0.897676
-	255	4.992318	-1.585010	-0.810902
-	256	5.002357	-1.585080	-0.725677
-	257	5.013569	-1.585814	-0.643182
-	258	5.025198	-1.587507	-0.564369
-	259	5.036685	-1.590411	-0.489666
-	260	5.047848	-1.594764	-0.419378
-	261	5.058780	-1.600782	-0.353095
-	262	5.069971	-1.608602	-0.290143
-	263	5.082170	-1.618373	-0.229247
-	264	5.096427	-1.630234	-0.168609
-	265	5.113891	-1.644228	-0.106201
-	266	5.135854	-1.660340	-0.040300
-	267	5.163534	-1.678584	0.030349
-	268	5.198132	-1.698917	0.106112
-	269	5.240807	-1.721352	0.186203
-	270	5.292499	-1.745865	0.269207
-	271	5.353865	-1.772487	0.353112
-	272	5.425166	-1.801193	0.436052
-	273	5.506361	-1.832068	0.516683
-	274	5.597255	-1.865135	0.593814
-	275	5.697598	-1.900413	0.665988
-	276	5.807171	-1.937839	0.731389
-	277	5.925622	-1.977297	0.787711
-	278	6.052198	-2.018568	0.832437
-	279	6.185925	-2.061384	0.863512
-	280	6.325706	-2.105420	0.878986
-	281	6.470756	-2.150334	0.878258
-	282	6.620505	-2.195877	0.861372
-	283	6.774606	-2.241763	0.829312
-	284	6.932975	-2.287875	0.783950
-	285	7.095619	-2.334177	0.728078
-	286	7.262722	-2.380788	0.665280
-	287	7.434563	-2.427811	0.599861
-	288	7.611491	-2.475539	0.536180
-	289	7.793930	-2.524382	0.479004
-	290	7.982205	-2.574741	0.432415
-	291	8.176517	-2.627184	0.399866
-	292	8.376953	-2.682309	0.383574
-	293	8.583436	-2.740722	0.384163
-	294	8.795747	-2.803017	0.400736
-	295	9.013546	-2.869766	0.430667
-	296	9.236398	-2.941443	0.470452
-	297	9.463737	-3.018387	0.515417
-	298	9.694949	-3.100817	0.561535
-	299	9.929495	-3.188778	0.603677
-	300	10.167064	-3.282176	0.636339
-	301	10.407423	-3.380685	0.654295
-	302	10.650810	-3.483889	0.651721
-	303	10.897802	-3.591184	0.623057
-	304	11.149657	-3.701835	0.562938
-	305	11.408224	-3.815037	0.466920
-	306	11.676276	-3.929691	0.330491
-	307	11.957398	-4.044635	0.149854
-	308	12.255866	-4.158458	-0.077637
-	309	12.576327	-4.269689	-0.354329
-	310	12.923661	-4.376719	-0.681186
-	311	13.302702	-4.477989	-1.058191
-	312	13.718096	-4.571923	-1.483765
-	313	14.174399	-4.656916	-1.955457
-	314	14.675778	-4.731324	-2.470006
-	315	15.226346	-4.793492	-3.023004
-	316	15.829553	-4.841734	-3.609468
-	317	16.488506	-4.874454	-4.223881
-	318	17.205564	-4.890115	-4.860438
-	319	17.982574	-4.887433	-5.512554
-	320	18.820623	-4.865431	-6.173942
-	321	19.720234	-4.823436	-6.838376
-	322	20.681093	-4.761340	-7.499736
-	323	21.702282	-4.679409	-8.151430
-	324	22.782076	-4.578437	-8.786736
-	325	23.918190	-4.459454	-9.398618
-	326	25.107656	-4.324099	-9.979832
-	327	26.346748	-4.174004	-10.523489
-	328	27.631252	-4.011060	-11.023474
-	329	28.956331	-3.836794	-11.475559
-	330	30.316807	-3.652674	-11.876783
-	331	31.707087	-3.459704	-12.226612
-	332	33.121529	-3.258013	-12.526949
-	333	34.554367	-3.047367	-12.780954
-	334	35.999825	-2.826983	-12.993292
-	335	37.452087	-2.596189	-13.168884
-	336	38.905426	-2.355521	-13.311951
-	337	40.354126	-2.106151	-13.426464
-	338	41.792877	-1.850247	-13.515482
-	339	43.216396	-1.590629	-13.581458
-	340	44.619854	-1.330489	-13.626472
-	341	45.998585	-1.072833	-13.652362
-	342	47.348053	-0.820796	-13.661037
-	343	48.663918	-0.577291	-13.654542
-	344	49.941742	-0.345024	-13.634973
-	345	51.177189	-0.126717	-13.604723
-	346	52.365669	0.075607	-13.566800
-	347	53.502701	0.260267	-13.524504
-	348	54.583664	0.426081	-13.481367
-	349	55.604298	0.572455	-13.441372
-	350	56.560509	0.699446	-13.408520
-	351	57.448586	0.807777	-13.387005
-	352	58.265202	0.898950	-13.380751
-	353	59.007481	0.974660	-13.393416
-	354	59.672916	1.037621	-13.428251
-	355	60.259399	1.091066	-13.488099
-	356	60.765400	1.138536	-13.574781
-	357	61.189602	1.184336	-13.690227
-	358	61.531235	1.233103	-13.835689
-	359	61.789867	1.289135	-14.011691
-	360	61.965538	1.356598	-14.218420
-	361	62.058949	1.437716	-14.454786
-	362	62.071751	1.531574	-14.718205
-	363	62.006615	1.634253	-15.004216
-	364	61.866783	1.740225	-15.307455
-	365	61.655804	1.843115	-15.621759
-	366	61.377659	1.935986	-15.940335
-	367	61.036251	2.012439	-16.255814
-	368	60.635284	2.067602	-16.561319
-	369	60.177723	2.099581	-16.851053
-	370	59.666035	2.108670	-17.119707
-	371	59.102352	2.096575	-17.362951
-	372	58.488537	2.065510	-17.577034
-	373	57.826321	2.017618	-17.758381
-	374	57.117352	1.954557	-17.903629
-	375	56.363270	1.876901	-18.009277
-	376	55.565678	1.785233	-18.072376
-	377	54.725975	1.679207	-18.089975
-	378	53.845398	1.558460	-18.059399
-	379	52.924950	1.422153	-17.978510
-	380	51.965061	1.270654	-17.846544
-	381	50.965572	1.105741	-17.664228
-	382	49.925556	0.930736	-17.434578
-	383	48.843975	0.749616	-17.162334
-	384	47.719616	0.565925	-16.853092
-	385	46.551552	0.382424	-16.512962
-	386	45.339195	0.201413	-16.149206
-	387	44.082081	0.024454	-15.769500
-	388	42.780262	-0.147807	-15.381217
-	389	41.433910	-0.314844	-14.992463
-	390	40.043789	-0.476930	-14.610474
-	391	38.611019	-0.634700	-14.242269
-	392	37.137375	-0.788905	-13.894266
-	393	35.624924	-0.940466	-13.572340
-	394	34.076229	-1.090190	-13.281554
-	395	32.493885	-1.238816	-13.026143
-	396	30.880905	-1.386837	-12.808594
-	397	29.240726	-1.534583	-12.629633
-	398	27.577316	-1.682219	-12.488148
-	399	25.895002	-1.829680	-12.380571
-	400	24.198717	-1.976344	-12.301954
-	401	22.493568	-2.121070	-12.245690
-	402	20.784996	-2.261884	-12.205004
-	403	19.078533	-2.396244	-12.172346
-	404	17.379715	-2.521458	-12.140486
-	405	15.694580	-2.634502	-12.102793
-	406	14.029132	-2.732532	-12.053102
-	407	12.389805	-2.812975	-11.986752
-	408	10.782938	-2.873867	-11.899662
-	409	9.214971	-2.913704	-11.789404
-	410	7.692042	-2.931703	-11.654461
-	411	6.220343	-2.927805	-11.495155
-	412	4.805732	-2.902726	-11.312819
-	413	3.453989	-2.857871	-11.110436
-	414	2.170561	-2.795254	-10.890854
-	415	0.960808	-2.717408	-10.658480
-	416	-0.170292	-2.627323	-10.417598
-	417	-1.217809	-2.528265	-10.172558
-	418	-2.177089	-2.423751	-9.927330
-	419	-3.043873	-2.317343	-9.685620
-	420	-3.814175	-2.212527	-9.450589
-	421	-4.484765	-2.112667	-9.224337
-	422	-5.052683	-2.020829	-9.008796
-	423	-5.515898	-1.939695	-8.804336
-	424	-5.872792	-1.871471	-8.611061
-	425	-6.123176	-1.817831	-8.428025
-	426	-6.267843	-1.779940	-8.254545
-	427	-6.309239	-1.758343	-8.089552
-	428	-6.251451	-1.753064	-7.932679
-	429	-6.100489	-1.763626	-7.784373
-	430	-5.864001	-1.789098	-7.646264
-	431	-5.551566	-1.828110	-7.521000
-	432	-5.174179	-1.878910	-7.412376
-	433	-4.743983	-1.939475	-7.325592
-	434	-4.274142	-2.007497	-7.266085
-	435	-3.777974	-2.080494	-7.239708
-	436	-3.269026	-2.155867	-7.251198
-	437	-2.759877	-2.231067	-7.304565
-	438	-2.262293	-2.303734	-7.402205
-	439	-1.786162	-2.371815	-7.544191
-	440	-1.339559	-2.433713	-7.728490
-	441	-0.927910	-2.488308	-7.950632
-	442	-0.554044	-2.534944	-8.204145
-	443	-0.217594	-2.573158	-8.479846
-	444	0.084743	-2.602721	-8.767676
-	445	0.359234	-2.623411	-9.055379
-	446	0.614198	-2.635053	-9.329883
-	447	0.859856	-2.637448	-9.577909
-	448	1.107244	-2.630318	-9.786405
-	449	1.367571	-2.613397	-9.943192
-	450	1.651408	-2.586472	-10.038048
-	451	1.967733	-2.549510	-10.063428
-	452	2.323562	-2.502712	-10.014907
-	453	2.722989	-2.446666	-9.892076
-	454	3.167122	-2.382374	-9.697898
-	455	3.653586	-2.311203	-9.439474
-	456	4.177093	-2.234811	-9.127842
-	457	4.729289	-2.154898	-8.776836
-	458	5.299736	-2.073176	-8.402979
-	459	5.876229	-1.991016	-8.024025
-	460	6.445877	-1.909440	-7.657877
-	461	6.995586	-1.829061	-7.321206
-	462	7.513016	-1.750067	-7.028722
-	463	7.987304	-1.672353	-6.792372
-	464	8.409124	-1.595749	-6.620114
-	465	8.771476	-1.519972	-6.517003
-	466	9.069365	-1.444896	-6.484764
-	467	9.300230	-1.370497	-6.521983
-	468	9.463314	-1.297028	-6.623817
-	469	9.560190	-1.224869	-6.783160
-	470	9.593642	-1.154693	-6.991105
-	471	9.568241	-1.087345	-7.236861
-	472	9.489338	-1.023822	-7.508796
-	473	9.363381	-0.965150	-7.795887
-	474	9.197487	-0.912447	-8.086371
-	475	8.999220	-0.866642	-8.369662
-	476	8.776497	-0.828552	-8.636021
-	477	8.537333	-0.798835	-8.876407
-	478	8.289711	-0.777771	-9.083352
-	479	8.041087	-0.765295	-9.250374
-	480	7.798519	-0.761062	-9.372529
-	481	7.568020	-0.764373	-9.446029
-	482	7.354807	-0.774267	-9.468281
-	483	7.162755	-0.789723	-9.436641
-	484	6.994719	-0.809650	-9.350413
-	485	6.852238	-0.833085	-9.208908
-	486	6.735614	-0.859152	-9.012103
-	487	6.644332	-0.887102	-8.760922
-	488	6.576815	-0.916386	-8.456881
-	489	6.531005	-0.946538	-8.102816
-	490	6.504056	-0.977227	-7.703460
-	491	6.493102	-1.008186	-7.264401
-	492	6.494783	-1.039194	-6.793988
-	493	6.505970	-1.070058	-6.301178
-	494	6.523406	-1.100617	-5.796635
-	495	6.544235	-1.130653	-5.290751
-	496	6.565680	-1.159868	-4.794851
-	497	6.585400	-1.187943	-4.319982
-	498	6.601300	-1.214517	-3.875487
-	499	6.611897	-1.239208	-3.470512
-	500	6.616194	-1.261646	-3.111533
-	501	6.613600	-1.281584	-2.803715
-	502	6.604319	-1.298754	-2.548991
-	503	6.588765	-1.313107	-2.347501
-	504	6.568047	-1.324597	-2.197331
-	505	6.543190	-1.333333	-2.094357
-	506	6.515665	-1.339566	-2.032949
-	507	6.486933	-1.343573	-2.006036
-	508	6.458470	-1.345789	-2.006119
-	509	6.431594	-1.346700	-2.024644
-	510	6.407434	-1.346934	-2.053866
-	511	6.386919	-1.347074	-2.086115
-	512	6.370266	-1.347590	-2.117129
-	513	6.356859	-1.348397	-2.145381
