# Supplementary material for: Design and preliminary verification of a novel powered ankle–foot prosthesis: From the perspective of lower-limb biomechanics compared with ESAR foot
Source: PLoS One. 2024 Jun 7;19(6):e0303397. doi: 10.1371/journal.pone.0303397 (PMC11161064; doi:10.1371/journal.pone.0303397)
Supplement: S2 File — (ZIP) [file pone.0303397.s004.zip › NW/3/left knee moment.txt]

LINK_MODEL_BASED::ORIGINAL::Left Knee Moment
File	Frame	X	Y	Z
Gait FB - IOR 5.c3d	1
-	2
-	3
-	4
-	5
-	6
-	7
-	8
-	9
-	10
-	11
-	12
-	13
-	14
-	15
-	16
-	17
-	18
-	19
-	20
-	21
-	22
-	23
-	24
-	25
-	26
-	27
-	28
-	29
-	30	-0.007512	0.017798	-0.002348
-	31	-0.003986	0.018070	-0.002827
-	32	-0.000771	0.018046	-0.003228
-	33	0.002109	0.017685	-0.003515
-	34	0.004617	0.017176	-0.003702
-	35	0.006631	0.016468	-0.003788
-	36	0.008011	0.015621	-0.003791
-	37	0.008621	0.014686	-0.003734
-	38	0.008445	0.013755	-0.003656
-	39	0.007401	0.012695	-0.003529
-	40	0.005600	0.011610	-0.003387
-	41	0.003010	0.010429	-0.003203
-	42	-0.000307	0.009188	-0.002990
-	43	-0.004345	0.007912	-0.002746
-	44	-0.008927	0.006534	-0.002454
-	45	-0.013823	0.005150	-0.002125
-	46	-0.018770	0.003648	-0.001713
-	47	-0.023557	0.002074	-0.001204
-	48	-0.027889	0.000480	-0.000602
-	49	-0.031555	-0.001179	0.000138
-	50	-0.034462	-0.002856	0.001022
-	51	-0.036495	-0.004560	0.002068
-	52	-0.037575	-0.006182	0.003214
-	53	-0.037723	-0.007771	0.004484
-	54	-0.036889	-0.009238	0.005808
-	55	-0.035081	-0.010526	0.007144
-	56	-0.032154	-0.011529	0.008421
-	57	-0.028252	-0.012250	0.009639
-	58	-0.023475	-0.012553	0.010690
-	59	-0.018114	-0.012445	0.011548
-	60	-0.012436	-0.012013	0.012235
-	61	-0.006627	-0.011350	0.012776
-	62	-0.000915	-0.010536	0.013198
-	63	0.004692	-0.009488	0.013373
-	64	0.009860	-0.008318	0.013351
-	65	0.014633	-0.007101	0.013142
-	66	0.018504	-0.005927	0.012760
-	67	0.021667	-0.004991	0.012402
-	68	0.024037	-0.004234	0.011982
-	69	0.025820	-0.003722	0.011587
-	70	0.027166	-0.003307	0.011083
-	71	0.028196	-0.003052	0.010591
-	72	0.028899	-0.002900	0.010070
-	73	0.029277	-0.002883	0.009601
-	74	0.029381	-0.002931	0.009144
-	75	0.029297	-0.002878	0.008521
-	76	0.029021	-0.002640	0.007635
-	77	0.028545	-0.002202	0.006476
-	78	0.027801	-0.001582	0.005045
-	79	0.026650	-0.000952	0.003610
-	80	0.025117	-0.000220	0.002028
-	81	0.023112	0.000492	0.000479
-	82	0.020742	0.001201	-0.001032
-	83	0.017928	0.001850	-0.002463
-	84	0.014644	0.002316	-0.003621
-	85	0.011007	0.002495	-0.004335
-	86	0.006885	0.002358	-0.004571
-	87	0.002357	0.001945	-0.004411
-	88	-0.002579	0.001288	-0.003870
-	89	-0.007735	0.000545	-0.003205
-	90	-0.012898	-0.000264	-0.002417
-	91	-0.017921	-0.001065	-0.001624
-	92	-0.022827	-0.001896	-0.000806
-	93	-0.027521	-0.002715	-0.000042
-	94	-0.031850	-0.003467	0.000568
-	95	-0.035725	-0.004209	0.001095
-	96	-0.039267	-0.004932	0.001522
-	97	-0.042559	-0.005684	0.001915
-	98	-0.045686	-0.006375	0.002175
-	99	-0.048859	-0.007141	0.002501
-	100	-0.052111	-0.007863	0.002790
-	101	-0.055481	-0.008556	0.003108
-	102	-0.058758	-0.009231	0.003490
-	103	-0.062096	-0.009695	0.003795
-	104	-0.065222	-0.010004	0.004110
-	105	-0.068339	-0.010099	0.004410
-	106	-0.071415	-0.009824	0.004601
-	107	-0.074693	-0.009291	0.004804
-	108	-0.078134	-0.008456	0.005006
-	109	-0.081917	-0.007438	0.005281
-	110	-0.085683	-0.006144	0.005537
-	111	-0.089651	-0.004771	0.005873
-	112	-0.093375	-0.003329	0.006224
-	113	-0.096871	-0.001906	0.006600
-	114	-0.100142	-0.000672	0.007036
-	115	-0.102990	0.000395	0.007466
-	116	-0.105539	0.001201	0.007899
-	117	-0.107726	0.001711	0.008329
-	118	-0.109476	0.001796	0.008793
-	119	-0.111014	0.001463	0.009288
-	120	-0.112459	0.000677	0.009841
-	121	-0.113730	-0.000572	0.010425
-	122	-0.115131	-0.002359	0.011055
-	123	-0.116446	-0.004472	0.011607
-	124	-0.117731	-0.006670	0.012014
-	125	-0.118794	-0.008808	0.012228
-	126	-0.119584	-0.010555	0.012216
-	127	-0.120185	-0.011993	0.012034
-	128	-0.120651	-0.013049	0.011716
-	129	-0.121114	-0.013646	0.011304
-	130	-0.121562	-0.013811	0.010835
-	131	-0.122263	-0.013549	0.010351
-	132	-0.122950	-0.012893	0.009865
-	133	-0.123765	-0.011876	0.009386
-	134	-0.124344	-0.010535	0.008927
-	135	-0.124832	-0.009038	0.008487
-	136	-0.124757	-0.007388	0.008061
-	137	-0.124137	-0.005776	0.007642
-	138	-0.122775	-0.004164	0.007226
-	139	-0.120303	-0.002750	0.006785
-	140	-0.116623	-0.001494	0.006321
-	141	-0.111680	-0.000570	0.005807
-	142	-0.105094	0.000170	0.005233
-	143	-0.096740	0.000582	0.004580
-	144	-0.086823	0.000825	0.003870
-	145	-0.074964	0.000849	0.003088
-	146	-0.061601	0.000797	0.002285
-	147	-0.046871	0.000704	0.001465
-	148	-0.031349	0.000701	0.000651
-	149	-0.015480	0.000846	-0.000151
-	150	-0.000016	0.001247	-0.000921
-	151	0.014327	0.001877	-0.001649
-	152	0.026687	0.002653	-0.002313
-	153	0.036487	0.003556	-0.002894
-	154	0.043496	0.004491	-0.003398
-	155	0.047549	0.005434	-0.003809
-	156	0.048964	0.006606	-0.004111
-	157	0.047826	0.007724	-0.004325
-	158	0.045080	0.008860	-0.004487
-	159	0.040897	0.009808	-0.004607
-	160	0.036175	0.010479	-0.004713
-	161	0.031231	0.010773	-0.004795
-	162	0.026495	0.010647	-0.004851
-	163	0.022348	0.010149	-0.004855
-	164	0.018853	0.009196	-0.004772
-	165	0.016035	0.007916	-0.004567
-	166	0.013970	0.006458	-0.004212
-	167	0.012553	0.004817	-0.003698
-	168	0.011596	0.003281	-0.003035
-	169	0.011013	0.001715	-0.002256
-	170	0.010661	0.000231	-0.001374
-	171	0.010268	-0.001352	-0.000429
-	172	0.009940	-0.003024	0.000540
-	173	0.009377	-0.004844	0.001515
-	174	0.008636	-0.006820	0.002452
-	175	0.007727	-0.008855	0.003299
-	176	0.006908	-0.010776	0.003994
-	177	0.006315	-0.012524	0.004500
-	178	0.006084	-0.013834	0.004774
-	179	0.006282	-0.014735	0.004822
-	180	0.006833	-0.015238	0.004672
-	181	0.007863	-0.015218	0.004330
-	182	0.009006	-0.014731	0.003847
-	183	0.010364	-0.013746	0.003257
-	184	0.011860	-0.012230	0.002589
-	185	0.013207	-0.010315	0.001894
-	186	0.014235	-0.007989	0.001213
-	187	0.015092	-0.005461	0.000572
-	188	0.015351	-0.002768	-0.000010
-	189	0.015317	-0.000053	-0.000526
-	190	0.014936	0.002552	-0.000954
-	191	0.014278	0.004830	-0.001286
-	192	0.013397	0.006685	-0.001525
-	193	0.012400	0.007924	-0.001681
-	194	0.011562	0.008392	-0.001767
-	195	0.010699	0.008135	-0.001795
-	196	0.010050	0.007112	-0.001778
-	197	0.009399	0.005314	-0.001699
-	198	0.008994	0.002947	-0.001571
-	199	0.008641	0.000083	-0.001356
-	200	0.008577	-0.003110	-0.001060
-	201	0.008515	-0.006343	-0.000689
-	202	0.008603	-0.009507	-0.000233
-	203	0.008399	-0.012384	0.000273
-	204	0.008034	-0.014893	0.000819
-	205	0.007540	-0.017018	0.001364
-	206	0.006749	-0.018657	0.001893
-	207	0.005854	-0.019820	0.002364
-	208	0.004923	-0.020519	0.002767
-	209	0.003768	-0.020692	0.003073
-	210	0.002571	-0.020401	0.003269
-	211	0.001314	-0.019726	0.003350
-	212	0.000064	-0.018767	0.003312
-	213	-0.001151	-0.017596	0.003158
-	214	-0.002345	-0.016336	0.002897
-	215	-0.003427	-0.015080	0.002556
-	216	-0.004446	-0.013817	0.002139
-	217	-0.005493	-0.012757	0.001693
-	218	-0.006272	-0.011742	0.001217
-	219	-0.007057	-0.011058	0.000774
-	220	-0.007541	-0.010539	0.000372
-	221	-0.007900	-0.010308	0.000059
-	222	-0.008030	-0.010296	-0.000152
-	223	-0.007946	-0.010476	-0.000261
-	224	-0.007778	-0.010724	-0.000254
-	225	-0.007250	-0.010999	-0.000156
-	226	-0.006683	-0.011365	0.000038
-	227	-0.006012	-0.011671	0.000300
-	228	-0.005265	-0.012093	0.000631
-	229	-0.004459	-0.012492	0.000991
-	230	-0.003615	-0.012842	0.001365
-	231	-0.002944	-0.013156	0.001721
-	232	-0.002251	-0.013371	0.002027
-	233	-0.001780	-0.013453	0.002251
-	234	-0.001429	-0.013495	0.002394
-	235	-0.001380	-0.013411	0.002435
-	236	-0.001529	-0.013272	0.002378
-	237	-0.001993	-0.013044	0.002223
-	238	-0.002800	-0.012827	0.001981
-	239	-0.003701	-0.012501	0.001651
-	240	-0.004849	-0.012270	0.001290
-	241	-0.005846	-0.012015	0.000915
-	242	-0.006858	-0.011899	0.000561
-	243	-0.007964	-0.011822	0.000235
-	244	-0.008863	-0.011844	-0.000061
-	245	-0.009840	-0.012011	-0.000295
-	246	-0.010789	-0.012217	-0.000473
-	247	-0.011412	-0.012414	-0.000582
-	248	-0.012081	-0.012546	-0.000615
-	249	-0.012562	-0.012593	-0.000579
-	250	-0.013012	-0.012594	-0.000483
-	251	-0.013390	-0.012443	-0.000349
-	252	-0.013796	-0.012370	-0.000170
-	253	-0.014102	-0.012238	0.000025
-	254	-0.014428	-0.012071	0.000222
-	255	-0.014876	-0.011909	0.000407
-	256	-0.015242	-0.011694	0.000567
-	257	-0.015799	-0.011516	0.000691
-	258	-0.016267	-0.011331	0.000772
-	259	-0.016717	-0.011169	0.000816
-	260	-0.017330	-0.011032	0.000826
-	261	-0.017704	-0.010932	0.000805
-	262	-0.018095	-0.010933	0.000783
-	263	-0.018185	-0.010944	0.000755
-	264	-0.018246	-0.010968	0.000731
-	265	-0.017974	-0.010986	0.000707
-	266	-0.017781	-0.010974	0.000693
-	267	-0.017677	-0.010891	0.000690
-	268	-0.017494	-0.010853	0.000708
-	269	-0.017454	-0.010773	0.000746
-	270	-0.017352	-0.010645	0.000803
-	271	-0.017356	-0.010445	0.000869
-	272	-0.017422	-0.010130	0.000948
-	273	-0.017799	-0.009777	0.001047
-	274	-0.018358	-0.009379	0.001165
-	275	-0.019324	-0.008865	0.001292
-	276	-0.020078	-0.008339	0.001419
-	277	-0.020657	-0.007797	0.001533
-	278	-0.020941	-0.007219	0.001623
-	279	-0.021128	-0.006751	0.001691
-	280	-0.021677	-0.006179	0.001731
-	281	-0.022266	-0.005788	0.001734
-	282	-0.023085	-0.005386	0.001704
-	283	-0.023919	-0.005176	0.001658
-	284	-0.024742	-0.005149	0.001592
-	285	-0.025597	-0.005318	0.001503
-	286	-0.026647	-0.005673	0.001406
-	287	-0.027762	-0.006309	0.001329
-	288	-0.028908	-0.007012	0.001281
-	289	-0.030164	-0.007853	0.001271
-	290	-0.031036	-0.008728	0.001308
-	291	-0.031642	-0.009566	0.001408
-	292	-0.031986	-0.010364	0.001579
-	293	-0.031900	-0.011057	0.001811
-	294	-0.031356	-0.011599	0.002091
-	295	-0.030792	-0.012012	0.002403
-	296	-0.029919	-0.012147	0.002687
-	297	-0.029118	-0.012010	0.002930
-	298	-0.028020	-0.011756	0.003152
-	299	-0.026780	-0.011250	0.003331
-	300	-0.025433	-0.010554	0.003457
-	301	-0.023741	-0.009717	0.003527
-	302	-0.021833	-0.008788	0.003551
-	303	-0.019771	-0.007764	0.003513
-	304	-0.017811	-0.006731	0.003439
-	305	-0.015752	-0.005780	0.003327
-	306	-0.013807	-0.004852	0.003182
-	307	-0.011975	-0.003998	0.002997
-	308	-0.009847	-0.003193	0.002760
-	309	-0.007443	-0.002358	0.002442
-	310	-0.004833	-0.001434	0.002038
-	311	-0.001953	-0.000315	0.001516
-	312	0.000941	0.000926	0.000929
-	313	0.003897	0.002206	0.000288
-	314	0.006560	0.003624	-0.000400
-	315	0.008773	0.005149	-0.001116
-	316	0.010516	0.006665	-0.001825
-	317	0.011624	0.008160	-0.002523
-	318	0.011884	0.009564	-0.003166
-	319	0.011352	0.010780	-0.003727
-	320	0.009678	0.011762	-0.004162
-	321	0.007121	0.012274	-0.004431
-	322	0.003155	0.012396	-0.004531
-	323	-0.001617	0.012050	-0.004484
-	324	-0.007558	0.011189	-0.004216
-	325	-0.014015	0.009745	-0.003712
-	326	-0.020993	0.007920	-0.002995
-	327	-0.027788	0.005564	-0.001996
-	328	-0.034248	0.002955	-0.000772
-	329	-0.039944	0.000293	0.000614
-	330	-0.044422	-0.002341	0.002132
-	331	-0.047872	-0.004813	0.003742
-	332	-0.049934	-0.006953	0.005315
-	333	-0.050939	-0.008773	0.006861
-	334	-0.050712	-0.010162	0.008286
-	335	-0.049185	-0.011158	0.009560
-	336	-0.046746	-0.011823	0.010688
-	337	-0.043252	-0.012244	0.011668
-	338	-0.038962	-0.012441	0.012459
-	339	-0.034082	-0.012471	0.013070
-	340	-0.028880	-0.012396	0.013524
-	341	-0.023409	-0.012199	0.013789
-	342	-0.017834	-0.011850	0.013840
-	343	-0.012260	-0.011350	0.013654
-	344	-0.006670	-0.010657	0.013185
-	345	-0.001256	-0.009824	0.012476
-	346	0.003757	-0.008883	0.011539
-	347	0.008177	-0.007870	0.010420
-	348	0.011910	-0.006828	0.009164
-	349	0.014975	-0.005770	0.007797
-	350	0.017363	-0.004759	0.006399
-	351	0.018809	-0.003897	0.005103
-	352	0.019781	-0.003117	0.003859
-	353	0.020174	-0.002484	0.002766
-	354	0.020011	-0.002003	0.001850
-	355	0.019290	-0.001605	0.001030
-	356	0.018404	-0.001297	0.000366
-	357	0.017126	-0.001017	-0.000244
-	358	0.015597	-0.000766	-0.000793
-	359	0.013711	-0.000573	-0.001235
-	360	0.011868	-0.000413	-0.001603
-	361	0.009555	-0.000265	-0.001936
-	362	0.007237	-0.000121	-0.002277
-	363	0.004755	-0.000011	-0.002558
-	364	0.002213	0.000092	-0.002858
-	365	-0.000276	0.000136	-0.003086
-	366	-0.002827	0.000107	-0.003251
-	367	-0.005383	0.000034	-0.003352
-	368	-0.007609	-0.000092	-0.003378
-	369	-0.010256	-0.000250	-0.003401
-	370	-0.012670	-0.000413	-0.003404
-	371	-0.015109	-0.000590	-0.003379
-	372	-0.017606	-0.000783	-0.003349
-	373	-0.020387	-0.001029	-0.003258
-	374	-0.022974	-0.001288	-0.003131
-	375	-0.025720	-0.001520	-0.003027
-	376	-0.028366	-0.001658	-0.003011
-	377	-0.030818	-0.001724	-0.003028
-	378	-0.033250	-0.001682	-0.003104
-	379	-0.035362	-0.001562	-0.003181
-	380	-0.037786	-0.001501	-0.003117
-	381	-0.039786	-0.001418	-0.002971
-	382	-0.042077	-0.001375	-0.002679
-	383	-0.044043	-0.001351	-0.002280
-	384	-0.046081	-0.001339	-0.001782
-	385	-0.047664	-0.001325	-0.001197
-	386	-0.049137	-0.001261	-0.000592
-	387	-0.050207	-0.001033	-0.000097
-	388	-0.050876	-0.000651	0.000307
-	389	-0.051414	-0.000105	0.000606
-	390	-0.051804	0.000548	0.000853
-	391	-0.052518	0.001275	0.001079
-	392	-0.053000	0.002097	0.001257
-	393	-0.053677	0.002828	0.001517
-	394	-0.054080	0.003498	0.001793
-	395	-0.054833	0.003865	0.002197
-	396	-0.055442	0.003951	0.002652
-	397	-0.056251	0.003620	0.003206
-	398	-0.057324	0.002881	0.003802
-	399	-0.058288	0.001838	0.004348
-	400	-0.059189	0.000411	0.004859
-	401	-0.060093	-0.001295	0.005265
-	402	-0.060864	-0.003178	0.005528
-	403	-0.061452	-0.005296	0.005680
-	404	-0.061855	-0.007357	0.005650
-	405	-0.062690	-0.009404	0.005515
-	406	-0.063557	-0.011262	0.005261
-	407	-0.064590	-0.012821	0.004911
-	408	-0.066147	-0.014048	0.004522
-	409	-0.067951	-0.014874	0.004113
-	410	-0.070383	-0.015327	0.003768
-	411	-0.073042	-0.015300	0.003474
-	412	-0.076220	-0.014855	0.003278
-	413	-0.079669	-0.013814	0.003166
-	414	-0.083534	-0.012363	0.003179
-	415	-0.087767	-0.010418	0.003316
-	416	-0.092481	-0.008039	0.003577
-	417	-0.097558	-0.005325	0.003953
-	418	-0.102865	-0.002387	0.004430
-	419	-0.107975	0.000705	0.004965
-	420	-0.113195	0.003810	0.005538
-	421	-0.117845	0.006789	0.006106
-	422	-0.121770	0.009568	0.006633
-	423	-0.124910	0.011979	0.007071
-	424	-0.126919	0.013927	0.007392
-	425	-0.127116	0.015244	0.007550
-	426	-0.125840	0.015821	0.007538
-	427	-0.122956	0.015616	0.007362
-	428	-0.117595	0.014647	0.007014
-	429	-0.110462	0.012887	0.006527
-	430	-0.101112	0.010483	0.005917
-	431	-0.089899	0.007523	0.005211
-	432	-0.076718	0.004102	0.004429
-	433	-0.061988	0.000402	0.003576
-	434	-0.045939	-0.003435	0.002653
-	435	-0.029343	-0.007167	0.001685
-	436	-0.012426	-0.010612	0.000679
-	437	0.004287	-0.013493	-0.000347
-	438	0.019626	-0.015541	-0.001352
-	439	0.033449	-0.016672	-0.002330
-	440	0.044960	-0.016808	-0.003240
-	441	0.053623	-0.015931	-0.004039
-	442	0.058878	-0.014135	-0.004680
-	443	0.061036	-0.011549	-0.005135
-	444	0.060139	-0.008214	-0.005389
-	445	0.056623	-0.004292	-0.005451
-	446	0.051459	-0.000003	-0.005354
-	447	0.044869	0.004382	-0.005130
-	448	0.037646	0.008581	-0.004831
-	449	0.030241	0.012201	-0.004495
-	450	0.023351	0.014956	-0.004157
-	451	0.017063	0.016704	-0.003822
-	452	0.012048	0.017398	-0.003509
-	453	0.007806	0.017058	-0.003175
-	454	0.004971	0.015940	-0.002801
-	455	0.002894	0.014169	-0.002339
-	456	0.001412	0.012001	-0.001779
-	457	0.000534	0.009544	-0.001122
-	458	-0.000037	0.007014	-0.000390
-	459	-0.000659	0.004283	0.000391
-	460	-0.000862	0.001517	0.001164
-	461	-0.001074	-0.001350	0.001915
-	462	-0.001137	-0.004214	0.002604
-	463	-0.000849	-0.006909	0.003183
-	464	-0.000566	-0.009454	0.003666
-	465	-0.000192	-0.011698	0.004034
-	466	0.000381	-0.013718	0.004282
-	467	0.001043	-0.015389	0.004400
-	468	0.001693	-0.016884	0.004417
-	469	0.002808	-0.018149	0.004338
-	470	0.003903	-0.019221	0.004182
-	471	0.005023	-0.020084	0.003969
-	472	0.006405	-0.020832	0.003737
-	473	0.007683	-0.021322	0.003468
-	474	0.008874	-0.021542	0.003165
-	475	0.009804	-0.021531	0.002852
-	476	0.010647	-0.021286	0.002520
-	477	0.011206	-0.020851	0.002169
-	478	0.011464	-0.020275	0.001809
-	479	0.011662	-0.019705	0.001446
-	480	0.011662	-0.019097	0.001061
-	481	0.011242	-0.018644	0.000658
-	482	0.010748	-0.018292	0.000232
-	483	0.009909	-0.018229	-0.000189
-	484	0.008969	-0.018312	-0.000620
-	485	0.007661	-0.018635	-0.001038
-	486	0.006328	-0.019078	-0.001424
-	487	0.004902	-0.019574	-0.001754
-	488	0.003490	-0.020043	-0.002003
-	489	0.002296	-0.020448	-0.002138
-	490	0.001250	-0.020650	-0.002155
-	491	0.000979	-0.020622	-0.002038
-	492	0.001209	-0.020308	-0.001789
-	493	0.002204	-0.019657	-0.001425
-	494	0.004146	-0.018578	-0.000989
-	495	0.006995	-0.017160	-0.000494
-	496	0.011448	-0.015351	-0.000004
-	497	0.017198	-0.013120	0.000420
-	498	0.024359	-0.010787	0.000779
-	499	0.033653	-0.008142	0.000988
-	500	0.044357	-0.005495	0.001057
-	501	0.056471	-0.002756	0.000948
-	502	0.070380	-0.000046	0.000667
-	503	0.085698	0.002512	0.000218
-	504	0.101395	0.004864	-0.000368
-	505	0.117769	0.006834	-0.001064
-	506	0.133127	0.008495	-0.001822
-	507	0.146345	0.009474	-0.002555
-	508	0.155821	0.009945	-0.003201
-	509	0.159319	0.009476	-0.003629
-	510	0.154524	0.008256	-0.003763
-	511	0.138037	0.005686	-0.003437
-	512
-	513
