# Supplementary material for: Design and preliminary verification of a novel powered ankle–foot prosthesis: From the perspective of lower-limb biomechanics compared with ESAR foot
Source: PLoS One. 2024 Jun 7;19(6):e0303397. doi: 10.1371/journal.pone.0303397 (PMC11161064; doi:10.1371/journal.pone.0303397)
Supplement: S2 File — (ZIP) [file pone.0303397.s004.zip › NW/3/right ankle angle.txt]

LINK_MODEL_BASED::ORIGINAL::Right Ankle Angles
File	Frame	X	Y	Z
Gait FB - IOR 5.c3d	1	-0.978435	8.223145	9.754307
-	2	-1.026550	8.447312	9.885985
-	3	-1.079153	8.640815	10.008333
-	4	-1.136351	8.791637	10.115767
-	5	-1.199233	8.888728	10.202546
-	6	-1.269866	8.923027	10.263323
-	7	-1.351154	8.888242	10.293525
-	8	-1.446548	8.781450	10.290128
-	9	-1.559684	8.603327	10.252100
-	10	-1.694080	8.357778	10.180843
-	11	-1.853041	8.051048	10.080336
-	12	-2.039534	7.690607	9.956957
-	13	-2.255977	7.284213	9.818768
-	14	-2.503821	6.839654	9.674493
-	15	-2.782919	6.364914	9.532328
-	16	-3.090882	5.868250	9.398866
-	17	-3.422577	5.358090	9.278157
-	18	-3.769963	4.842716	9.171171
-	19	-4.122392	4.330212	9.075426
-	20	-4.467390	3.828505	8.985170
-	21	-4.791672	3.345233	8.891794
-	22	-5.082292	2.887470	8.784842
-	23	-5.327867	2.461435	8.653359
-	24	-5.519554	2.072244	8.487444
-	25	-5.651611	1.723498	8.279605
-	26	-5.721484	1.416843	8.025821
-	27	-5.729516	1.151775	7.726009
-	28	-5.678377	0.925697	7.383998
-	29	-5.572502	0.734358	7.006786
-	30	-5.417533	0.572459	6.603746
-	31	-5.219807	0.434270	6.185675
-	32	-4.985843	0.314102	5.763976
-	33	-4.722017	0.206647	5.349895
-	34	-4.434357	0.107287	4.953914
-	35	-4.128487	0.012424	4.585016
-	36	-3.809660	-0.080392	4.250078
-	37	-3.482757	-0.172456	3.953301
-	38	-3.152128	-0.263991	3.696092
-	39	-2.821378	-0.354438	3.477211
-	40	-2.493252	-0.442953	3.293420
-	41	-2.169512	-0.528844	3.140204
-	42	-1.851118	-0.611790	3.012463
-	43	-1.538583	-0.691871	2.905396
-	44	-1.232542	-0.769422	2.815171
-	45	-0.933757	-0.844852	2.739131
-	46	-0.642813	-0.918622	2.675699
-	47	-0.359903	-0.991279	2.624469
-	48	-0.084857	-1.063380	2.586141
-	49	0.182871	-1.135334	2.562225
-	50	0.444161	-1.207361	2.554335
-	51	0.700125	-1.279562	2.563492
-	52	0.951862	-1.351881	2.589250
-	53	1.200294	-1.424063	2.629437
-	54	1.446140	-1.495610	2.680016
-	55	1.689998	-1.565772	2.735170
-	56	1.932418	-1.633639	2.787660
-	57	2.173884	-1.698425	2.829405
-	58	2.414747	-1.759642	2.852368
-	59	2.655099	-1.817067	2.849452
-	60	2.894727	-1.870667	2.815403
-	61	3.133087	-1.920551	2.747466
-	62	3.369466	-1.966934	2.645538
-	63	3.602968	-2.010198	2.512054
-	64	3.832687	-2.050821	2.351750
-	65	4.057696	-2.089261	2.171238
-	66	4.277189	-2.125843	1.978342
-	67	4.490455	-2.160748	1.781568
-	68	4.696969	-2.193992	1.589477
-	69	4.896402	-2.225383	1.410200
-	70	5.088655	-2.254553	1.250652
-	71	5.273825	-2.281074	1.116118
-	72	5.452243	-2.304500	1.009902
-	73	5.624448	-2.324433	0.933488
-	74	5.791122	-2.340600	0.886387
-	75	5.953092	-2.352841	0.866424
-	76	6.111229	-2.361109	0.870017
-	77	6.266441	-2.365447	0.892621
-	78	6.419645	-2.366009	0.929001
-	79	6.571742	-2.362962	0.973948
-	80	6.723578	-2.356547	1.022432
-	81	6.875832	-2.347044	1.069892
-	82	7.028875	-2.334690	1.112768
-	83	7.182740	-2.319687	1.148734
-	84	7.337246	-2.302243	1.176618
-	85	7.492054	-2.282531	1.196509
-	86	7.646784	-2.260682	1.209640
-	87	7.800982	-2.236860	1.217898
-	88	7.954149	-2.211225	1.223865
-	89	8.105799	-2.183899	1.230406
-	90	8.255479	-2.154984	1.240614
-	91	8.402776	-2.124536	1.257593
-	92	8.547427	-2.092611	1.284014
-	93	8.689238	-2.059335	1.321821
-	94	8.828144	-2.024975	1.372003
-	95	8.964240	-1.989840	1.434411
-	96	9.097845	-1.954161	1.507698
-	97	9.229684	-1.918012	1.589698
-	98	9.360874	-1.881353	1.677651
-	99	9.492597	-1.843984	1.769113
-	100	9.625556	-1.805618	1.861647
-	101	9.759952	-1.766032	1.952546
-	102	9.895888	-1.725066	2.038723
-	103	10.033656	-1.682724	2.116889
-	104	10.173668	-1.639094	2.184079
-	105	10.316317	-1.594439	2.237800
-	106	10.462058	-1.549164	2.276128
-	107	10.611415	-1.503908	2.297387
-	108	10.765008	-1.459446	2.300808
-	109	10.923392	-1.416547	2.286627
-	110	11.087110	-1.375961	2.256125
-	111	11.256675	-1.338169	2.210847
-	112	11.432522	-1.303026	2.152658
-	113	11.614848	-1.269675	2.083819
-	114	11.803495	-1.236874	2.007308
-	115	11.997954	-1.203281	1.926497
-	116	12.197509	-1.167668	1.844829
-	117	12.401392	-1.129098	1.764973
-	118	12.608790	-1.086802	1.689441
-	119	12.818689	-1.040108	1.621004
-	120	13.029800	-0.988350	1.563074
-	121	13.240620	-0.930879	1.519628
-	122	13.449526	-0.867016	1.494584
-	123	13.655036	-0.796203	1.490791
-	124	13.855938	-0.718102	1.509435
-	125	14.051294	-0.632986	1.550160
-	126	14.240394	-0.541850	1.611267
-	127	14.422651	-0.446214	1.689934
-	128	14.597710	-0.347699	1.782295
-	129	14.765453	-0.247857	1.883432
-	130	14.926059	-0.148081	1.987744
-	131	15.079951	-0.049463	2.089734
-	132	15.227668	0.047402	2.185003
-	133	15.369627	0.142541	2.271034
-	134	15.506046	0.236433	2.346961
-	135	15.636988	0.329779	2.412777
-	136	15.762400	0.423452	2.469344
-	137	15.881948	0.518610	2.518738
-	138	15.994995	0.616597	2.564288
-	139	16.100763	0.718692	2.609504
-	140	16.198587	0.825706	2.657051
-	141	16.287937	0.938076	2.708945
-	142	16.368372	1.055799	2.766178
-	143	16.439489	1.178689	2.829183
-	144	16.500786	1.306325	2.897610
-	145	16.551552	1.438188	2.970796
-	146	16.590906	1.573684	3.047767
-	147	16.617783	1.712156	3.127525
-	148	16.631006	1.852867	3.208895
-	149	16.629330	1.995130	3.291037
-	150	16.611486	2.138484	3.373460
-	151	16.576214	2.282743	3.456382
-	152	16.522234	2.428143	3.540680
-	153	16.448284	2.575193	3.627939
-	154	16.353065	2.724635	3.720237
-	155	16.235260	2.877342	3.820235
-	156	16.093477	3.034135	3.930852
-	157	15.926330	3.195574	4.054971
-	158	15.732538	3.361875	4.195306
-	159	15.511008	3.532944	4.353959
-	160	15.260845	3.708515	4.532423
-	161	14.981239	3.888301	4.731179
-	162	14.671495	4.071826	4.949539
-	163	14.331026	4.258420	5.185453
-	164	13.959574	4.447042	5.435451
-	165	13.557269	4.636551	5.694798
-	166	13.124679	4.825835	5.958255
-	167	12.662510	5.014044	6.220832
-	168	12.171439	5.200571	6.478224
-	169	11.651996	5.385204	6.727426
-	170	11.104585	5.568077	6.966756
-	171	10.529392	5.749629	7.196333
-	172	9.926348	5.930305	7.417666
-	173	9.295033	6.110374	7.633871
-	174	8.634613	6.289764	7.849385
-	175	7.944077	6.467721	8.069489
-	176	7.222313	6.642812	8.299144
-	177	6.468279	6.812795	8.543137
-	178	5.680810	6.974802	8.806105
-	179	4.858829	7.125434	9.092270
-	180	4.001447	7.261045	9.405321
-	181	3.108150	7.378041	9.748323
-	182	2.179084	7.473331	10.123639
-	183	1.214999	7.544281	10.533025
-	184	0.217456	7.589050	10.977311
-	185	-0.811207	7.606653	11.456591
-	186	-1.867829	7.596995	11.970087
-	187	-2.948452	7.560747	12.515928
-	188	-4.048322	7.499112	13.091229
-	189	-5.161982	7.413795	13.692034
-	190	-6.283212	7.306758	14.313157
-	191	-7.405194	7.180137	14.948047
-	192	-8.520506	7.036167	15.588947
-	193	-9.621217	6.877365	16.226631
-	194	-10.699039	6.706607	16.851078
-	195	-11.745395	6.527374	17.451603
-	196	-12.751577	6.343905	18.017359
-	197	-13.708854	6.161204	18.537733
-	198	-14.608578	5.984921	19.002684
-	199	-15.442257	5.821001	19.403473
-	200	-16.201607	5.675156	19.733692
-	201	-16.878401	5.552086	19.989637
-	202	-17.464401	5.455086	20.170071
-	203	-17.951530	5.385581	20.275736
-	204	-18.332218	5.343094	20.309019
-	205	-18.599945	5.325083	20.273684
-	206	-18.749739	5.327306	20.174301
-	207	-18.778841	5.344193	20.015835
-	208	-18.687231	5.369719	19.803127
-	209	-18.478018	5.398404	19.540432
-	210	-18.157536	5.426170	19.231136
-	211	-17.735134	5.450950	18.877676
-	212	-17.222673	5.472627	18.481848
-	213	-16.633612	5.492733	18.045002
-	214	-15.982155	5.513680	17.568609
-	215	-15.282314	5.538482	17.054405
-	216	-14.547082	5.570446	16.504791
-	217	-13.787868	5.612277	15.923301
-	218	-13.014144	5.665988	15.314469
-	219	-12.233386	5.732458	14.684091
-	220	-11.451150	5.811404	14.039030
-	221	-10.671536	5.900761	13.387168
-	222	-9.897481	5.996838	12.737112
-	223	-9.131209	6.095184	12.097894
-	224	-8.374602	6.191466	11.478413
-	225	-7.629259	6.281641	10.887116
-	226	-6.896963	6.362266	10.331871
-	227	-6.179582	6.430555	9.819670
-	228	-5.479284	6.484754	9.356504
-	229	-4.798430	6.524015	8.947426
-	230	-4.139464	6.548334	8.596242
-	231	-3.504796	6.558582	8.305415
-	232	-2.896601	6.556422	8.076479
-	233	-2.316532	6.544679	7.909496
-	234	-1.765699	6.526842	7.803420
-	235	-1.244855	6.506197	7.755966
-	236	-0.754305	6.485424	7.763866
-	237	-0.294020	6.466676	7.822598
-	238	0.136411	6.451438	7.926413
-	239	0.537708	6.440403	8.068339
-	240	0.910850	6.433901	8.240331
-	241	1.256987	6.431664	8.433369
-	242	1.577432	6.432992	8.637771
-	243	1.873571	6.436823	8.843449
-	244	2.146884	6.441948	9.040282
-	245	2.398694	6.446865	9.218753
-	246	2.630315	6.450117	9.370452
-	247	2.843197	6.450377	9.488229
-	248	3.038917	6.446629	9.566929
-	249	3.219082	6.438318	9.603392
-	250	3.385023	6.425541	9.596286
-	251	3.537504	6.408838	9.546332
-	252	3.676574	6.389193	9.455577
-	253	3.801252	6.368075	9.327455
-	254	3.909765	6.347155	9.166719
-	255	3.999522	6.328221	8.978884
-	256	4.067526	6.312959	8.770300
-	257	4.110434	6.302821	8.547567
-	258	4.125109	6.298743	8.317397
-	259	4.108866	6.300799	8.086136
-	260	4.059711	6.308018	7.859757
-	261	3.976601	6.318388	7.643850
-	262	3.859410	6.329223	7.443524
-	263	3.709122	6.337440	7.263170
-	264	3.527680	6.339880	7.106938
-	265	3.317987	6.333584	6.978802
-	266	3.083777	6.316108	6.882301
-	267	2.829430	6.285905	6.821038
-	268	2.559557	6.242540	6.799016
-	269	2.279003	6.186912	6.819690
-	270	1.992347	6.121379	6.886836
-	271	1.703864	6.049783	7.003735
-	272	1.417703	5.977100	7.171302
-	273	1.138056	5.909081	7.386951
-	274	0.869289	5.851830	7.643838
-	275	0.615315	5.811442	7.932650
-	276	0.379214	5.793745	8.242758
-	277	0.163080	5.803862	8.562867
-	278	-0.031966	5.845841	8.881473
-	279	-0.205399	5.922511	9.187376
-	280	-0.357275	6.035259	9.470740
-	281	-0.487854	6.183826	9.723215
-	282	-0.597482	6.366362	9.938493
-	283	-0.686630	6.579552	10.112728
-	284	-0.755991	6.818340	10.243974
-	285	-0.806632	7.075514	10.332454
-	286	-0.839965	7.341678	10.379519
-	287	-0.858088	7.605717	10.387798
-	288	-0.864047	7.855618	10.360797
-	289	-0.861806	8.079436	10.302238
-	290	-0.856439	8.266100	10.216433
-	291	-0.853869	8.405854	10.107578
-	292	-0.860601	8.490536	9.980043
-	293	-0.883350	8.513875	9.838260
-	294	-0.928489	8.471824	9.686937
-	295	-1.001723	8.362858	9.531528
-	296	-1.107460	8.187936	9.377681
-	297	-1.248720	7.950268	9.231519
-	298	-1.427078	7.655138	9.099072
-	299	-1.642987	7.309161	8.985521
-	300	-1.895659	6.920132	8.894917
-	301	-2.182821	6.496929	8.828807
-	302	-2.500490	6.049345	8.786490
-	303	-2.842643	5.587862	8.764512
-	304	-3.201122	5.122969	8.756609
-	305	-3.566117	4.664978	8.754675
-	306	-3.926547	4.223321	8.748981
-	307	-4.271101	3.806399	8.729917
-	308	-4.588993	3.421187	8.688754
-	309	-4.870847	3.073022	8.618748
-	310	-5.108915	2.765391	8.516311
-	311	-5.297567	2.499692	8.381226
-	312	-5.433147	2.275164	8.216933
-	313	-5.513668	2.089038	8.030382
-	314	-5.538835	1.936630	7.831007
-	315	-5.509747	1.811779	7.629770
-	316	-5.428846	1.707371	7.438230
-	317	-5.299701	1.616040	7.267546
-	318	-5.126896	1.530928	7.126225
-	319	-4.915874	1.446137	7.020546
-	320	-4.672468	1.357090	6.952769
-	321	-4.402602	1.260662	6.921846
-	322	-4.111967	1.155288	6.923618
-	323	-3.805657	1.040887	6.951179
-	324	-3.488275	0.918474	6.996377
-	325	-3.163809	0.789749	7.050173
-	326	-2.835759	0.656661	7.104173
-	327	-2.507022	0.521139	7.151062
-	328	-2.179876	0.384893	7.185011
-	329	-1.855979	0.249367	7.202540
-	330	-1.536605	0.115644	7.201985
-	331	-1.222595	-0.015474	7.184144
-	332	-0.914404	-0.143456	7.151181
-	333	-0.612237	-0.267941	7.107034
-	334	-0.316084	-0.388649	7.056465
-	335	-0.025630	-0.505192	7.005102
-	336	0.259456	-0.617056	6.958893
-	337	0.539613	-0.723568	6.923476
-	338	0.815356	-0.824016	6.903399
-	339	1.087180	-0.917711	6.902355
-	340	1.355481	-1.004076	6.922239
-	341	1.620624	-1.082541	6.963316
-	342	1.882881	-1.152657	7.023428
-	343	2.142441	-1.213995	7.098645
-	344	2.399256	-1.266221	7.183028
-	345	2.653165	-1.309085	7.269628
-	346	2.903829	-1.342560	7.350487
-	347	3.150816	-1.366772	7.417923
-	348	3.393535	-1.382135	7.464648
-	349	3.631379	-1.389284	7.484645
-	350	3.863680	-1.389127	7.474111
-	351	4.089801	-1.382794	7.431597
-	352	4.308985	-1.371680	7.357941
-	353	4.520566	-1.357291	7.256638
-	354	4.723966	-1.341020	7.133339
-	355	4.918665	-1.323954	6.995440
-	356	5.104334	-1.306668	6.851987
-	357	5.280703	-1.289391	6.712505
-	358	5.447744	-1.271877	6.586716
-	359	5.605555	-1.253617	6.483216
-	360	5.754382	-1.233841	6.409506
-	361	5.894631	-1.211804	6.371003
-	362	6.026861	-1.186773	6.371135
-	363	6.151584	-1.158265	6.410652
-	364	6.269421	-1.125964	6.488072
-	365	6.380946	-1.089851	6.599473
-	366	6.486862	-1.050079	6.739204
-	367	6.587821	-1.006990	6.899830
-	368	6.684550	-0.960924	7.073788
-	369	6.777922	-0.912170	7.254370
-	370	6.868958	-0.860850	7.436052
-	371	6.958668	-0.807045	7.614269
-	372	7.047943	-0.750879	7.784714
-	373	7.137521	-0.692612	7.943721
-	374	7.227985	-0.632491	8.088458
-	375	7.319682	-0.570894	8.216893
-	376	7.412767	-0.508291	8.327584
-	377	7.507069	-0.445115	8.420322
-	378	7.602374	-0.381818	8.495324
-	379	7.698275	-0.318715	8.554018
-	380	7.794274	-0.255889	8.599298
-	381	7.889897	-0.193290	8.634501
-	382	7.984822	-0.130780	8.663468
-	383	8.078949	-0.068260	8.689497
-	384	8.172540	-0.005602	8.715627
-	385	8.265997	0.057392	8.744289
-	386	8.360030	0.120933	8.777218
-	387	8.455524	0.185157	8.815665
-	388	8.553276	0.249936	8.860091
-	389	8.654059	0.315107	8.910448
-	390	8.758425	0.380549	8.965897
-	391	8.866863	0.446134	9.024864
-	392	8.979553	0.511893	9.085498
-	393	9.096792	0.577975	9.145768
-	394	9.218480	0.644698	9.203955
-	395	9.344476	0.712436	9.258567
-	396	9.474481	0.781535	9.307762
-	397	9.608100	0.852311	9.349857
-	398	9.744866	0.924985	9.383178
-	399	9.884345	0.999858	9.407018
-	400	10.026014	1.077194	9.421069
-	401	10.169443	1.157202	9.425635
-	402	10.314129	1.239880	9.421517
-	403	10.459633	1.325100	9.409526
-	404	10.605453	1.412740	9.391144
-	405	10.751287	1.502759	9.367431
-	406	10.896781	1.595375	9.339788
-	407	11.041618	1.690927	9.309498
-	408	11.185537	1.789737	9.277596
-	409	11.328188	1.891854	9.245083
-	410	11.469296	1.996977	9.212458
-	411	11.608418	2.104585	9.180605
-	412	11.745240	2.213819	9.150331
-	413	11.879437	2.323457	9.122816
-	414	12.010653	2.432010	9.099216
-	415	12.138623	2.537815	9.080630
-	416	12.263255	2.639343	9.068032
-	417	12.384480	2.735453	9.061754
-	418	12.502438	2.825879	9.061391
-	419	12.617202	2.910998	9.066214
-	420	12.729057	2.991501	9.074838
-	421	12.838112	3.067979	9.086162
-	422	12.944524	3.140900	9.098846
-	423	13.048409	3.210665	9.111605
-	424	13.149759	3.277705	9.123370
-	425	13.248445	3.342584	9.133348
-	426	13.344153	3.405995	9.141057
-	427	13.436504	3.468900	9.146221
-	428	13.525136	3.532106	9.148775
-	429	13.609731	3.596448	9.148550
-	430	13.689905	3.662697	9.145670
-	431	13.765165	3.731605	9.140535
-	432	13.834987	3.803813	9.133801
-	433	13.898655	3.879922	9.126445
-	434	13.955352	3.960390	9.119377
-	435	14.004171	4.045595	9.113838
-	436	14.044065	4.136008	9.111784
-	437	14.073775	4.232151	9.115397
-	438	14.091730	4.334791	9.127934
-	439	14.096348	4.444675	9.152764
-	440	14.085790	4.562464	9.192827
-	441	14.058037	4.688459	9.249987
-	442	14.011158	4.822643	9.324925
-	443	13.943130	4.964734	9.417500
-	444	13.851962	5.114268	9.526605
-	445	13.735702	5.270810	9.651364
-	446	13.592358	5.433931	9.791110
-	447	13.419991	5.603430	9.945724
-	448	13.216606	5.779237	10.115282
-	449	12.980381	5.961341	10.299358
-	450	12.709429	6.149641	10.497879
-	451	12.401892	6.344073	10.710561
-	452	12.055886	6.544164	10.936638
-	453	11.669285	6.749430	11.175419
-	454	11.240043	6.958796	11.425832
-	455	10.766039	7.171030	11.687101
-	456	10.245336	7.384562	11.957965
-	457	9.676210	7.597450	12.237206
-	458	9.057482	7.807274	12.523409
-	459	8.388577	8.011365	12.814939
-	460	7.669626	8.206675	13.110155
-	461	6.901555	8.390078	13.407578
-	462	6.086182	8.558178	13.706343
-	463	5.226188	8.708217	14.005987
-	464	4.325049	8.837822	14.306542
-	465	3.387245	8.945095	14.608477
-	466	2.418102	9.029196	14.911971
-	467	1.423645	9.089898	15.217297
-	468	0.410644	9.128032	15.524077
-	469	-0.613492	9.144908	15.831639
-	470	-1.640969	9.143232	16.138363
-	471	-2.663566	9.126586	16.440958
-	472	-3.672802	9.099515	16.735165
-	473	-4.659796	9.066764	17.016083
-	474	-5.615701	9.033260	17.278765
-	475	-6.531381	9.003204	17.518574
-	476	-7.397283	8.979744	17.731003
-	477	-8.204069	8.965129	17.912397
-	478	-8.942286	8.960426	18.059759
-	479	-9.602842	8.965593	18.171440
-	480	-10.176959	8.978562	18.246805
-	481	-10.656660	8.996042	18.286236
-	482	-11.035116	9.013389	18.290983
-	483	-11.307095	9.025228	18.262648
-	484	-11.469082	9.025226	18.202963
-	485	-11.520436	9.007303	18.113590
-	486	-11.463129	8.965728	17.995552
-	487	-11.302606	8.895751	17.849558
-	488	-11.046797	8.794024	17.675486
-	489	-10.706322	8.660180	17.472776
-	490	-10.293490	8.497924	17.240095
-	491	-9.821345	8.313838	16.975603
-	492	-9.303107	8.117381	16.677347
-	493	-8.751209	7.918368	16.344067
-	494	-8.176862	7.725775	15.975649
-	495	-7.589323	7.546519	15.573490
-	496	-6.996192	7.385695	15.140937
-	497	-6.403379	7.245805	14.683088
-	498	-5.815378	7.127213	14.206666
-	499	-5.235702	7.028481	13.719479
-	500	-4.667191	6.947093	13.229892
-	501	-4.112702	6.879938	12.746695
-	502	-3.574807	6.823749	12.278163
-	503	-3.056546	6.775480	11.832241
-	504	-2.561190	6.732887	11.415796
-	505	-2.092308	6.694205	11.034451
-	506	-1.653557	6.658444	10.692654
-	507	-1.248397	6.625516	10.392999
-	508	-0.879939	6.596041	10.136646
-	509	-0.550293	6.570689	9.923257
-	510	-0.259973	6.549649	9.750994
-	511	-0.007645	6.533279	9.616202
-	512	0.210896	6.521159	9.513659
-	513	0.403294	6.512768	9.436392
