# Supplementary material for: Design and preliminary verification of a novel powered ankle–foot prosthesis: From the perspective of lower-limb biomechanics compared with ESAR foot
Source: PLoS One. 2024 Jun 7;19(6):e0303397. doi: 10.1371/journal.pone.0303397 (PMC11161064; doi:10.1371/journal.pone.0303397)
Supplement: S2 File — (ZIP) [file pone.0303397.s004.zip › NW/3/right foot pitch angle.txt]

LINK_MODEL_BASED::ORIGINAL::Right Foot Pitch Angles
File	Frame	X	Y	Z
Gait FB - IOR 5.c3d	1	19.152872	5.243084	-10.635275
-	2	19.304810	5.559455	-10.773447
-	3	19.416832	5.849106	-10.901320
-	4	19.473284	6.099605	-11.013423
-	5	19.459476	6.300151	-11.105261
-	6	19.362844	6.442550	-11.173627
-	7	19.173914	6.521777	-11.216816
-	8	18.887058	6.536312	-11.234450
-	9	18.500893	6.488051	-11.227106
-	10	18.018076	6.381758	-11.195667
-	11	17.444614	6.224071	-11.140648
-	12	16.788841	6.022374	-11.061714
-	13	16.060499	5.783870	-10.957616
-	14	15.270097	5.515262	-10.826509
-	15	14.428656	5.222768	-10.666516
-	16	13.547606	4.912079	-10.476357
-	17	12.638815	4.588260	-10.255922
-	18	11.714543	4.255555	-10.006701
-	19	10.787296	3.917488	-9.732117
-	20	9.869524	3.577191	-9.437606
-	21	8.973198	3.237628	-9.130340
-	22	8.109317	2.901777	-8.818725
-	23	7.287278	2.572773	-8.511608
-	24	6.514407	2.253996	-8.217373
-	25	5.795717	1.948858	-7.943174
-	26	5.133927	1.660390	-7.694361
-	27	4.529757	1.390931	-7.474378
-	28	3.982302	1.141872	-7.284814
-	29	3.489481	0.913676	-7.125778
-	30	3.048444	0.706019	-6.996263
-	31	2.655943	0.518006	-6.894530
-	32	2.308616	0.348305	-6.818386
-	33	2.003114	0.195267	-6.765378
-	34	1.736124	0.057111	-6.732852
-	35	1.504374	-0.067780	-6.718051
-	36	1.304614	-0.180643	-6.718252
-	37	1.133706	-0.282186	-6.730929
-	38	0.988754	-0.372578	-6.753915
-	39	0.867181	-0.451719	-6.785392
-	40	0.766656	-0.519690	-6.823745
-	41	0.685019	-0.577146	-6.867448
-	42	0.620227	-0.625329	-6.914974
-	43	0.570109	-0.665839	-6.964830
-	44	0.532057	-0.700294	-7.015538
-	45	0.503102	-0.730084	-7.065746
-	46	0.480335	-0.756410	-7.114433
-	47	0.461233	-0.780338	-7.160907
-	48	0.443808	-0.802763	-7.204808
-	49	0.426705	-0.824298	-7.245916
-	50	0.409157	-0.845339	-7.284086
-	51	0.390809	-0.866208	-7.319161
-	52	0.371485	-0.887138	-7.351038
-	53	0.351079	-0.908252	-7.379679
-	54	0.329529	-0.929525	-7.405103
-	55	0.306935	-0.950759	-7.427425
-	56	0.283589	-0.971652	-7.446946
-	57	0.259949	-0.992010	-7.464162
-	58	0.236513	-1.011857	-7.479670
-	59	0.213688	-1.031310	-7.494083
-	60	0.191752	-1.050494	-7.507900
-	61	0.170835	-1.069487	-7.521518
-	62	0.150959	-1.088367	-7.535197
-	63	0.132010	-1.107270	-7.549079
-	64	0.113760	-1.126418	-7.563219
-	65	0.095918	-1.146014	-7.577584
-	66	0.078165	-1.166194	-7.592140
-	67	0.060174	-1.186994	-7.606837
-	68	0.041621	-1.208357	-7.621608
-	69	0.022202	-1.230081	-7.636388
-	70	0.001631	-1.251818	-7.651088
-	71	-0.020341	-1.273156	-7.665607
-	72	-0.043908	-1.293642	-7.679856
-	73	-0.069195	-1.312853	-7.693783
-	74	-0.096259	-1.330458	-7.707362
-	75	-0.125048	-1.346198	-7.720585
-	76	-0.155437	-1.359896	-7.733486
-	77	-0.187196	-1.371419	-7.746148
-	78	-0.220003	-1.380709	-7.758707
-	79	-0.253413	-1.387736	-7.771374
-	80	-0.286872	-1.392518	-7.784403
-	81	-0.319832	-1.395090	-7.798038
-	82	-0.351900	-1.395445	-7.812387
-	83	-0.382908	-1.393576	-7.827410
-	84	-0.412834	-1.389527	-7.842957
-	85	-0.441750	-1.383408	-7.858895
-	86	-0.469768	-1.375396	-7.875063
-	87	-0.497026	-1.365739	-7.891342
-	88	-0.523668	-1.354737	-7.907603
-	89	-0.549817	-1.342699	-7.923746
-	90	-0.575555	-1.329963	-7.939662
-	91	-0.600956	-1.316898	-7.955254
-	92	-0.626052	-1.303882	-7.970453
-	93	-0.650862	-1.291337	-7.985219
-	94	-0.675390	-1.279752	-7.999570
-	95	-0.699582	-1.269567	-8.013610
-	96	-0.723320	-1.261026	-8.027606
-	97	-0.746446	-1.254130	-8.041876
-	98	-0.768898	-1.248635	-8.056862
-	99	-0.790859	-1.244117	-8.072926
-	100	-0.812979	-1.239971	-8.090299
-	101	-0.836275	-1.235537	-8.108930
-	102	-0.861755	-1.230174	-8.128672
-	103	-0.890165	-1.223404	-8.149337
-	104	-0.921951	-1.214912	-8.170725
-	105	-0.957311	-1.204608	-8.192609
-	106	-0.996227	-1.192616	-8.214748
-	107	-1.038523	-1.179306	-8.236869
-	108	-1.083877	-1.165292	-8.258596
-	109	-1.131851	-1.151311	-8.279497
-	110	-1.181831	-1.138193	-8.299012
-	111	-1.233077	-1.126505	-8.316650
-	112	-1.284752	-1.116241	-8.332060
-	113	-1.336086	-1.106763	-8.345166
-	114	-1.386496	-1.097162	-8.355978
-	115	-1.435657	-1.086505	-8.364585
-	116	-1.483468	-1.073986	-8.371085
-	117	-1.529995	-1.058962	-8.375595
-	118	-1.575452	-1.040954	-8.378252
-	119	-1.620161	-1.019639	-8.379192
-	120	-1.664523	-0.994840	-8.378590
-	121	-1.708998	-0.966583	-8.376645
-	122	-1.754061	-0.934954	-8.373694
-	123	-1.800172	-0.900022	-8.370095
-	124	-1.847744	-0.861818	-8.366336
-	125	-1.897188	-0.820673	-8.362791
-	126	-1.949014	-0.777317	-8.359692
-	127	-2.003866	-0.732684	-8.356968
-	128	-2.062459	-0.687540	-8.354424
-	129	-2.125504	-0.642332	-8.351806
-	130	-2.193636	-0.597216	-8.348846
-	131	-2.267378	-0.552145	-8.345342
-	132	-2.347105	-0.506898	-8.341133
-	133	-2.433086	-0.461131	-8.336126
-	134	-2.525537	-0.414416	-8.330227
-	135	-2.624700	-0.366282	-8.323393
-	136	-2.730839	-0.316280	-8.315566
-	137	-2.844297	-0.263992	-8.306768
-	138	-2.965531	-0.209130	-8.297009
-	139	-3.095124	-0.151495	-8.286340
-	140	-3.233775	-0.091093	-8.274778
-	141	-3.382250	-0.028111	-8.262393
-	142	-3.541369	0.037121	-8.249310
-	143	-3.712000	0.104231	-8.235703
-	144	-3.895094	0.172880	-8.221748
-	145	-4.091710	0.242791	-8.207527
-	146	-4.302984	0.313805	-8.193042
-	147	-4.530128	0.385825	-8.178146
-	148	-4.774364	0.458820	-8.162624
-	149	-5.036864	0.532775	-8.146083
-	150	-5.318746	0.607790	-8.128074
-	151	-5.621061	0.684012	-8.107935
-	152	-5.944801	0.761768	-8.084972
-	153	-6.290908	0.841439	-8.058354
-	154	-6.660345	0.923506	-8.027198
-	155	-7.054143	1.008453	-7.990538
-	156	-7.473390	1.096702	-7.947400
-	157	-7.919185	1.188487	-7.896860
-	158	-8.392610	1.283763	-7.838094
-	159	-8.894677	1.382327	-7.770458
-	160	-9.426326	1.483930	-7.693518
-	161	-9.988461	1.588575	-7.607170
-	162	-10.581940	1.696450	-7.511597
-	163	-11.207679	1.807948	-7.407346
-	164	-11.866621	1.923470	-7.295233
-	165	-12.559718	2.043565	-7.176364
-	166	-13.287794	2.168833	-7.052044
-	167	-14.051515	2.300017	-6.923786
-	168	-14.851376	2.437925	-6.793221
-	169	-15.687703	2.583401	-6.662024
-	170	-16.560713	2.737257	-6.531802
-	171	-17.470530	2.900188	-6.404041
-	172	-18.417257	3.072675	-6.280041
-	173	-19.401043	3.254880	-6.160830
-	174	-20.422132	3.446709	-6.047235
-	175	-21.480865	3.647620	-5.939790
-	176	-22.577709	3.856882	-5.838928
-	177	-23.713211	4.073365	-5.744887
-	178	-24.888056	4.295728	-5.657890
-	179	-26.103010	4.522500	-5.578087
-	180	-27.358837	4.752288	-5.505454
-	181	-28.656164	4.983974	-5.439607
-	182	-29.995193	5.217015	-5.379741
-	183	-31.375656	5.451310	-5.324556
-	184	-32.796711	5.687375	-5.272447
-	185	-34.256859	5.926256	-5.221536
-	186	-35.753902	6.169457	-5.169823
-	187	-37.284939	6.418726	-5.115251
-	188	-38.846310	6.675677	-5.055784
-	189	-40.433704	6.941669	-4.989528
-	190	-42.042183	7.217378	-4.914822
-	191	-43.666168	7.502654	-4.830331
-	192	-45.299507	7.796333	-4.735096
-	193	-46.935432	8.096333	-4.628562
-	194	-48.566620	8.399767	-4.510567
-	195	-50.185104	8.703146	-4.381306
-	196	-51.782337	9.002640	-4.241285
-	197	-53.349121	9.294245	-4.091323
-	198	-54.875675	9.573900	-3.932483
-	199	-56.351681	9.837580	-3.766042
-	200	-57.766407	10.081388	-3.593402
-	201	-59.108772	10.301281	-3.416039
-	202	-60.367493	10.492998	-3.235476
-	203	-61.531391	10.651884	-3.053231
-	204	-62.589752	10.773167	-2.870890
-	205	-63.532841	10.852134	-2.690188
-	206	-64.352341	10.884623	-2.513240
-	207	-65.041832	10.867508	-2.342782
-	208	-65.597099	10.799465	-2.182538
-	209	-66.016411	10.681667	-2.037361
-	210	-66.300491	10.518193	-1.913286
-	211	-66.452385	10.316072	-1.817379
-	212	-66.477242	10.084637	-1.757285
-	213	-66.381859	9.834567	-1.740612
-	214	-66.174141	9.576683	-1.774355
-	215	-65.862488	9.321211	-1.864365
-	216	-65.455032	9.077258	-2.014984
-	217	-64.959251	8.851880	-2.228617
-	218	-64.381554	8.649904	-2.505581
-	219	-63.727291	8.473701	-2.844053
-	220	-63.000710	8.323303	-3.240178
-	221	-62.205456	8.196104	-3.688168
-	222	-61.344807	8.087192	-4.180569
-	223	-60.421700	7.990429	-4.708721
-	224	-59.438908	7.899468	-5.263213
-	225	-58.399162	7.808052	-5.834222
-	226	-57.305416	7.710543	-6.411850
-	227	-56.160892	7.602031	-6.986413
-	228	-54.969078	7.478845	-7.548775
-	229	-53.733772	7.338478	-8.090511
-	230	-52.458836	7.179561	-8.604221
-	231	-51.148109	7.001929	-9.083673
-	232	-49.805054	6.806495	-9.523879
-	233	-48.432503	6.595536	-9.921276
-	234	-47.032547	6.372175	-10.273634
-	235	-45.607029	6.139624	-10.579907
-	236	-44.157616	5.900770	-10.840070
-	237	-42.685867	5.658303	-11.055136
-	238	-41.193310	5.414585	-11.227077
-	239	-39.681549	5.171522	-11.358764
-	240	-38.152191	4.930968	-11.453989
-	241	-36.607006	4.694446	-11.517330
-	242	-35.047871	4.463268	-11.553974
-	243	-33.476765	4.238546	-11.569468
-	244	-31.895679	4.021276	-11.569466
-	245	-30.306677	3.812208	-11.559319
-	246	-28.711731	3.611983	-11.543900
-	247	-27.112579	3.421072	-11.527361
-	248	-25.510757	3.239839	-11.512845
-	249	-23.907673	3.068665	-11.502355
-	250	-22.304756	2.908201	-11.496820
-	251	-20.703726	2.759197	-11.496320
-	252	-19.106651	2.622647	-11.500326
-	253	-17.516031	2.499919	-11.507986
-	254	-15.934814	2.392446	-11.518139
-	255	-14.366432	2.301716	-11.529539
-	256	-12.814733	2.228923	-11.540860
-	257	-11.283855	2.174937	-11.550855
-	258	-9.778060	2.139945	-11.558323
-	259	-8.301594	2.123179	-11.562049
-	260	-6.858445	2.122766	-11.560742
-	261	-5.452197	2.135764	-11.552822
-	262	-4.085801	2.158612	-11.536407
-	263	-2.761464	2.187416	-11.509357
-	264	-1.480500	2.218279	-11.469246
-	265	-0.243298	2.247551	-11.413542
-	266	0.950714	2.272205	-11.339890
-	267	2.103023	2.290142	-11.246399
-	268	3.215901	2.300462	-11.131883
-	269	4.292212	2.303720	-10.996179
-	270	5.335153	2.302029	-10.840243
-	271	6.347977	2.299109	-10.666480
-	272	7.333693	2.300037	-10.478811
-	273	8.294783	2.310831	-10.282627
-	274	9.232944	2.337894	-10.084668
-	275	10.148898	2.387443	-9.892672
-	276	11.042249	2.465157	-9.714755
-	277	11.911486	2.575732	-9.558965
-	278	12.754083	2.722552	-9.432627
-	279	13.566706	2.907465	-9.341728
-	280	14.345330	3.130569	-9.290508
-	281	15.085343	3.390001	-9.281091
-	282	15.781723	3.682043	-9.313283
-	283	16.429041	4.001382	-9.384401
-	284	17.021437	4.341130	-9.489529
-	285	17.552544	4.692642	-9.621876
-	286	18.015530	5.045761	-9.773207
-	287	18.403261	5.389454	-9.934500
-	288	18.708557	5.712721	-10.096634
-	289	18.924541	6.005504	-10.251166
-	290	19.045139	6.259393	-10.390999
-	291	19.065498	6.467885	-10.510844
-	292	18.982454	6.626382	-10.607511
-	293	18.794979	6.732214	-10.679846
-	294	18.504589	6.784631	-10.728457
-	295	18.115633	6.784878	-10.755128
-	296	17.635303	6.735938	-10.762294
-	297	17.073200	6.642237	-10.752461
-	298	16.440485	6.509501	-10.727650
-	299	15.748916	6.344152	-10.689352
-	300	15.010186	6.153131	-10.638485
-	301	14.235516	5.943771	-10.575488
-	302	13.435602	5.723444	-10.500534
-	303	12.620713	5.499222	-10.413713
-	304	11.800709	5.277165	-10.315427
-	305	10.985172	5.062326	-10.206355
-	306	10.183187	4.858336	-10.087754
-	307	9.403168	4.667733	-9.961231
-	308	8.652563	4.492054	-9.828802
-	309	7.937645	4.332146	-9.692575
-	310	7.263328	4.188273	-9.554564
-	311	6.633091	4.060174	-9.416532
-	312	6.049054	3.947034	-9.280020
-	313	5.512166	3.847478	-9.146183
-	314	5.022346	3.759463	-9.015958
-	315	4.578622	3.680270	-8.889844
-	316	4.179244	3.606614	-8.767910
-	317	3.821807	3.534910	-8.649881
-	318	3.503418	3.461704	-8.535329
-	319	3.220842	3.383991	-8.423759
-	320	2.970671	3.299416	-8.314786
-	321	2.749480	3.206397	-8.208289
-	322	2.553984	3.104234	-8.104523
-	323	2.381161	2.993091	-8.004009
-	324	2.228230	2.873853	-7.907509
-	325	2.092658	2.747894	-7.815909
-	326	1.972130	2.616843	-7.730157
-	327	1.864580	2.482380	-7.651119
-	328	1.768203	2.346115	-7.579445
-	329	1.681465	2.209533	-7.515622
-	330	1.603073	2.073957	-7.459972
-	331	1.531949	1.940531	-7.412581
-	332	1.467158	1.810195	-7.373426
-	333	1.407847	1.683684	-7.342359
-	334	1.353268	1.561595	-7.319139
-	335	1.302777	1.444495	-7.303420
-	336	1.255883	1.333002	-7.294794
-	337	1.212196	1.227768	-7.292819
-	338	1.171398	1.129388	-7.296963
-	339	1.133168	1.038285	-7.306581
-	340	1.097174	0.954695	-7.320914
-	341	1.063061	0.878696	-7.339243
-	342	1.030466	0.810203	-7.360740
-	343	0.999035	0.749052	-7.384610
-	344	0.968430	0.695066	-7.410147
-	345	0.938330	0.648039	-7.436712
-	346	0.908444	0.607727	-7.463764
-	347	0.878509	0.573868	-7.490854
-	348	0.848266	0.546153	-7.517693
-	349	0.817490	0.524247	-7.544093
-	350	0.785942	0.507692	-7.569883
-	351	0.753375	0.495917	-7.594940
-	352	0.719513	0.488194	-7.619219
-	353	0.684048	0.483655	-7.642674
-	354	0.646727	0.481472	-7.665238
-	355	0.607420	0.481007	-7.686919
-	356	0.566155	0.481889	-7.707788
-	357	0.523080	0.483960	-7.727895
-	358	0.478453	0.487301	-7.747331
-	359	0.432585	0.492167	-7.766196
-	360	0.385837	0.498927	-7.784656
-	361	0.338555	0.507920	-7.802798
-	362	0.291044	0.519424	-7.820814
-	363	0.243552	0.533634	-7.838853
-	364	0.196296	0.550660	-7.857106
-	365	0.149489	0.570526	-7.875706
-	366	0.103332	0.593177	-7.894770
-	367	0.058047	0.618565	-7.914432
-	368	0.013865	0.646602	-7.934741
-	369	-0.029003	0.677092	-7.955643
-	370	-0.070382	0.709811	-7.977069
-	371	-0.110146	0.744485	-7.998895
-	372	-0.148221	0.780830	-8.021033
-	373	-0.184655	0.818472	-8.043331
-	374	-0.219627	0.857041	-8.065737
-	375	-0.253498	0.896129	-8.088182
-	376	-0.286826	0.935370	-8.110442
-	377	-0.320375	0.974486	-8.132243
-	378	-0.354983	1.013273	-8.153231
-	379	-0.391526	1.051620	-8.173087
-	380	-0.430872	1.089506	-8.191351
-	381	-0.473837	1.126980	-8.207634
-	382	-0.521029	1.164011	-8.221611
-	383	-0.572795	1.200512	-8.233096
-	384	-0.629198	1.236298	-8.241918
-	385	-0.689997	1.271235	-8.248106
-	386	-0.754635	1.305166	-8.251759
-	387	-0.822369	1.337850	-8.253044
-	388	-0.892485	1.368901	-8.252176
-	389	-0.964375	1.397932	-8.249436
-	390	-1.037527	1.424721	-8.245217
-	391	-1.111506	1.449144	-8.239921
-	392	-1.185973	1.471294	-8.234116
-	393	-1.260724	1.491359	-8.228251
-	394	-1.335713	1.509706	-8.222762
-	395	-1.411025	1.526762	-8.217895
-	396	-1.486857	1.543064	-8.213902
-	397	-1.563480	1.559181	-8.210936
-	398	-1.641175	1.575699	-8.209107
-	399	-1.720215	1.593180	-8.208397
-	400	-1.800834	1.612177	-8.208755
-	401	-1.883224	1.633137	-8.210026
-	402	-1.967555	1.656310	-8.211872
-	403	-2.054001	1.681852	-8.213971
-	404	-2.142726	1.709813	-8.215919
-	405	-2.233838	1.740331	-8.217403
-	406	-2.327360	1.773654	-8.218235
-	407	-2.423330	1.810096	-8.218339
-	408	-2.521821	1.849925	-8.217772
-	409	-2.622961	1.893201	-8.216511
-	410	-2.726897	1.939762	-8.214506
-	411	-2.833842	1.989206	-8.211707
-	412	-2.944075	2.040807	-8.207951
-	413	-3.057955	2.093436	-8.202829
-	414	-3.175938	2.145694	-8.195890
-	415	-3.298508	2.195985	-8.186551
-	416	-3.426109	2.242787	-8.174216
-	417	-3.559014	2.285024	-8.158509
-	418	-3.697216	2.322417	-8.139587
-	419	-3.840495	2.355296	-8.118015
-	420	-3.988597	2.384270	-8.094587
-	421	-4.141322	2.409830	-8.069919
-	422	-4.298579	2.432365	-8.044576
-	423	-4.460333	2.452229	-8.018987
-	424	-4.626680	2.469809	-7.993501
-	425	-4.797809	2.485609	-7.968369
-	426	-4.974022	2.500230	-7.943767
-	427	-5.155701	2.514471	-7.919899
-	428	-5.343314	2.529012	-7.896687
-	429	-5.537350	2.544631	-7.874040
-	430	-5.738345	2.562074	-7.851722
-	431	-5.946890	2.582083	-7.829394
-	432	-6.163702	2.605264	-7.806595
-	433	-6.389555	2.632142	-7.782807
-	434	-6.625321	2.663158	-7.757472
-	435	-6.871968	2.698600	-7.729968
-	436	-7.130533	2.738652	-7.699651
-	437	-7.402210	2.783485	-7.665986
-	438	-7.688276	2.833269	-7.628457
-	439	-7.990112	2.888103	-7.586515
-	440	-8.309203	2.948144	-7.539744
-	441	-8.647184	3.013513	-7.487812
-	442	-9.005739	3.084315	-7.430410
-	443	-9.386624	3.160645	-7.367264
-	444	-9.791656	3.242753	-7.298258
-	445	-10.222645	3.330961	-7.223297
-	446	-10.681431	3.425694	-7.142379
-	447	-11.169897	3.527566	-7.055560
-	448	-11.690018	3.637370	-6.963039
-	449	-12.243837	3.756128	-6.865229
-	450	-12.833550	3.884843	-6.762589
-	451	-13.461401	4.024720	-6.655738
-	452	-14.129823	4.176868	-6.545371
-	453	-14.841380	4.342514	-6.432429
-	454	-15.598793	4.522530	-6.317838
-	455	-16.404915	4.717676	-6.202542
-	456	-17.262541	4.928574	-6.087325
-	457	-18.174334	5.155523	-5.972684
-	458	-19.142662	5.398341	-5.858721
-	459	-20.169521	5.656493	-5.745221
-	460	-21.256292	5.928836	-5.631549
-	461	-22.403778	6.213760	-5.516771
-	462	-23.611984	6.508894	-5.399578
-	463	-24.880028	6.811935	-5.278680
-	464	-26.206104	7.120453	-5.152824
-	465	-27.587231	7.431901	-5.020936
-	466	-29.019373	7.744263	-4.882542
-	467	-30.497400	8.055644	-4.737596
-	468	-32.015079	8.364748	-4.586626
-	469	-33.565159	8.670333	-4.430424
-	470	-35.139343	8.972173	-4.270314
-	471	-36.728512	9.270533	-4.107991
-	472	-38.322693	9.566242	-3.945529
-	473	-39.911224	9.859939	-3.785195
-	474	-41.483028	10.152252	-3.629550
-	475	-43.026627	10.442895	-3.481184
-	476	-44.530190	10.730360	-3.342617
-	477	-45.981812	11.012342	-3.216353
-	478	-47.369556	11.285403	-3.104696
-	479	-48.681511	11.545302	-3.009737
-	480	-49.906403	11.786176	-2.933083
-	481	-51.033669	12.001492	-2.876026
-	482	-52.053959	12.184108	-2.839527
-	483	-52.959473	12.326966	-2.824342
-	484	-53.744316	12.422905	-2.830895
-	485	-54.405178	12.466128	-2.859568
-	486	-54.941353	12.452068	-2.910760
-	487	-55.355137	12.378273	-2.985093
-	488	-55.651196	12.244347	-3.083422
-	489	-55.836071	12.053517	-3.207145
-	490	-55.917061	11.813282	-3.358343
-	491	-55.901630	11.533937	-3.539463
-	492	-55.796989	11.228446	-3.753099
-	493	-55.609985	10.909752	-4.001269
-	494	-55.347057	10.589525	-4.284915
-	495	-55.014133	10.276787	-4.603508
-	496	-54.616680	9.978263	-4.955069
-	497	-54.160042	9.697650	-5.336042
-	498	-53.649582	9.436156	-5.741517
-	499	-53.091049	9.192913	-6.165385
-	500	-52.490776	8.965796	-6.600658
-	501	-51.856152	8.752186	-7.039805
-	502	-51.195316	8.549285	-7.475060
-	503	-50.517735	8.354811	-7.898865
-	504	-49.833801	8.167487	-8.304200
-	505	-49.154922	7.986814	-8.684810
-	506	-48.492935	7.813284	-9.035441
-	507	-47.859570	7.648422	-9.352109
-	508	-47.265785	7.494522	-9.632255
-	509	-46.720875	7.353737	-9.874785
-	510	-46.231186	7.227302	-10.080161
-	511	-45.798759	7.115942	-10.250809
-	512	-45.419544	7.018497	-10.391059
-	513	-45.081234	6.932138	-10.507502
