# Supplementary material for: Design and preliminary verification of a novel powered ankle–foot prosthesis: From the perspective of lower-limb biomechanics compared with ESAR foot
Source: PLoS One. 2024 Jun 7;19(6):e0303397. doi: 10.1371/journal.pone.0303397 (PMC11161064; doi:10.1371/journal.pone.0303397)
Supplement: S2 File — (ZIP) [file pone.0303397.s004.zip › NW/3/right hip angle.txt]

LINK_MODEL_BASED::ORIGINAL::Right Hip Angles
File	Frame	X	Y	Z
Gait FB - IOR 5.c3d	1	22.062956	-2.507930	7.703886
-	2	22.099613	-2.497742	7.682617
-	3	22.150606	-2.476524	7.670710
-	4	22.217478	-2.442177	7.670673
-	5	22.301176	-2.393113	7.684852
-	6	22.401527	-2.328317	7.714947
-	7	22.517355	-2.247546	7.762181
-	8	22.646168	-2.151271	7.826871
-	9	22.784397	-2.040688	7.908674
-	10	22.927420	-1.917519	8.006580
-	11	23.070127	-1.783922	8.119346
-	12	23.207165	-1.642285	8.245728
-	13	23.333447	-1.495007	8.384708
-	14	23.444735	-1.344157	8.535906
-	15	23.538172	-1.191277	8.699655
-	16	23.612438	-1.037371	8.876828
-	17	23.667536	-0.882816	9.067794
-	18	23.704691	-0.727740	9.272072
-	19	23.726231	-0.571775	9.488036
-	20	23.735588	-0.414049	9.713095
-	21	23.737101	-0.253247	9.943933
-	22	23.735744	-0.087661	10.176871
-	23	23.736673	0.084777	10.407816
-	24	23.744986	0.266274	10.632715
-	25	23.765066	0.458921	10.847440
-	26	23.800356	0.664431	11.047986
-	27	23.852829	0.884015	11.230514
-	28	23.922729	1.118023	11.391768
-	29	24.008286	1.366037	11.529109
-	30	24.105612	1.626629	11.640849
-	31	24.209070	1.897496	11.726645
-	32	24.311375	2.175515	11.787238
-	33	24.404192	2.456918	11.824287
-	34	24.478575	2.737641	11.839965
-	35	24.525656	3.013443	11.836780
-	36	24.537249	3.280340	11.817711
-	37	24.506723	3.534973	11.786627
-	38	24.429214	3.774741	11.748139
-	39	24.301790	3.997677	11.707127
-	40	24.123188	4.202334	11.667913
-	41	23.893898	4.387656	11.633752
-	42	23.615744	4.552858	11.606325
-	43	23.292009	4.697604	11.585763
-	44	22.927109	4.821900	11.570593
-	45	22.526484	4.926119	11.558208
-	46	22.096491	5.011007	11.545005
-	47	21.644003	5.077542	11.526861
-	48	21.176121	5.127114	11.499401
-	49	20.699911	5.161322	11.458422
-	50	20.222282	5.182165	11.400288
-	51	19.749437	5.191935	11.321895
-	52	19.286854	5.193116	11.221049
-	53	18.838980	5.188445	11.096564
-	54	18.409082	5.180688	10.948190
-	55	17.999329	5.172545	10.776701
-	56	17.610628	5.166652	10.583735
-	57	17.243010	5.165328	10.371981
-	58	16.895451	5.170561	10.144964
-	59	16.566349	5.183761	9.907490
-	60	16.253462	5.205833	9.664855
-	61	15.954111	5.236907	9.422812
-	62	15.665216	5.276628	9.187140
-	63	15.383543	5.324019	8.963486
-	64	15.105860	5.377654	8.757092
-	65	14.829083	5.435647	8.572364
-	66	14.550520	5.495782	8.412169
-	67	14.268109	5.555604	8.278062
-	68	13.980394	5.612486	8.169941
-	69	13.686477	5.663824	8.085995
-	70	13.386338	5.707159	8.023112
-	71	13.080359	5.740293	7.977209
-	72	12.769323	5.761395	7.944135
-	73	12.454071	5.769126	7.920085
-	74	12.135747	5.762705	7.901864
-	75	11.815420	5.741884	7.887039
-	76	11.494110	5.706839	7.873872
-	77	11.172844	5.658309	7.860712
-	78	10.852763	5.597343	7.844952
-	79	10.534952	5.525434	7.822873
-	80	10.220316	5.444456	7.790586
-	81	9.909452	5.356317	7.744743
-	82	9.602777	5.263006	7.683022
-	83	9.300520	5.166353	7.604146
-	84	9.002760	5.067947	7.507812
-	85	8.709433	4.969039	7.394481
-	86	8.420312	4.870482	7.265214
-	87	8.135192	4.772791	7.121966
-	88	7.853646	4.676154	6.967287
-	89	7.575126	4.580594	6.804024
-	90	7.298988	4.486115	6.634637
-	91	7.024604	4.392719	6.460908
-	92	6.751469	4.300448	6.283874
-	93	6.479311	4.209400	6.104261
-	94	6.208103	4.119714	5.922905
-	95	5.937984	4.031524	5.740810
-	96	5.669358	3.945042	5.558773
-	97	5.402681	3.860644	5.377285
-	98	5.138708	3.778531	5.196882
-	99	4.877946	3.699007	5.017904
-	100	4.621116	3.622299	4.841162
-	101	4.368759	3.548541	4.667599
-	102	4.121300	3.477810	4.498432
-	103	3.879036	3.410233	4.335311
-	104	3.641922	3.346047	4.179847
-	105	3.409804	3.285492	4.033431
-	106	3.182359	3.228964	3.896970
-	107	2.959156	3.176862	3.770904
-	108	2.739680	3.129574	3.655251
-	109	2.523263	3.087353	3.549798
-	110	2.309195	3.050352	3.454083
-	111	2.096570	3.018644	3.367391
-	112	1.884454	2.992182	3.288988
-	113	1.671953	2.970800	3.218060
-	114	1.458156	2.954349	3.153683
-	115	1.242301	2.942539	3.094857
-	116	1.023601	2.935131	3.040281
-	117	0.801375	2.931779	2.988770
-	118	0.574927	2.932130	2.938950
-	119	0.343618	2.935822	2.889678
-	120	0.106876	2.942529	2.839689
-	121	-0.135874	2.951923	2.787684
-	122	-0.385132	2.963783	2.732448
-	123	-0.641211	2.977896	2.672732
-	124	-0.904304	2.994007	2.607497
-	125	-1.174417	3.011948	2.535879
-	126	-1.451397	3.031416	2.457276
-	127	-1.735025	3.052129	2.371356
-	128	-2.025030	3.073543	2.278213
-	129	-2.321081	3.095047	2.177903
-	130	-2.622652	3.115952	2.071008
-	131	-2.929170	3.135427	1.958130
-	132	-3.239944	3.152740	1.839826
-	133	-3.553922	3.167070	1.716625
-	134	-3.869918	3.177606	1.588714
-	135	-4.186489	3.183668	1.456270
-	136	-4.502088	3.184625	1.319292
-	137	-4.815043	3.179968	1.177947
-	138	-5.123717	3.169363	1.032645
-	139	-5.426350	3.152572	0.884546
-	140	-5.721351	3.129624	0.734847
-	141	-6.007149	3.100721	0.585195
-	142	-6.282462	3.066252	0.437077
-	143	-6.546243	3.026766	0.291870
-	144	-6.797607	2.982798	0.150469
-	145	-7.035910	2.934976	0.012993
-	146	-7.260567	2.883799	-0.120945
-	147	-7.471386	2.829721	-0.252201
-	148	-7.668370	2.772939	-0.381099
-	149	-7.851920	2.713645	-0.507884
-	150	-8.022647	2.651733	-0.632280
-	151	-8.181494	2.586876	-0.753504
-	152	-8.329535	2.518533	-0.870223
-	153	-8.467981	2.446011	-0.981008
-	154	-8.597980	2.368374	-1.084511
-	155	-8.720596	2.284616	-1.180098
-	156	-8.836755	2.193645	-1.267559
-	157	-8.947189	2.094382	-1.347191
-	158	-9.052612	1.985800	-1.419489
-	159	-9.153484	1.867032	-1.484892
-	160	-9.250269	1.737446	-1.544204
-	161	-9.343142	1.596656	-1.597734
-	162	-9.432219	1.444693	-1.646216
-	163	-9.517244	1.281966	-1.689860
-	164	-9.597883	1.109269	-1.729146
-	165	-9.673451	0.927713	-1.764065
-	166	-9.743199	0.738786	-1.794654
-	167	-9.806058	0.544156	-1.820438
-	168	-9.860754	0.345651	-1.840882
-	169	-9.905797	0.145221	-1.855337
-	170	-9.939471	-0.055255	-1.863080
-	171	-9.959987	-0.253934	-1.863413
-	172	-9.965413	-0.449126	-1.855382
-	173	-9.953686	-0.639356	-1.838278
-	174	-9.922698	-0.823424	-1.811436
-	175	-9.870379	-1.000441	-1.774620
-	176	-9.794444	-1.169793	-1.728229
-	177	-9.692904	-1.331198	-1.672938
-	178	-9.563788	-1.484656	-1.609386
-	179	-9.405568	-1.630379	-1.537711
-	180	-9.216977	-1.768871	-1.458068
-	181	-8.997090	-1.900816	-1.370482
-	182	-8.745252	-2.027048	-1.275210
-	183	-8.461048	-2.148493	-1.172289
-	184	-8.144318	-2.266191	-1.062087
-	185	-7.795022	-2.381198	-0.944797
-	186	-7.413247	-2.494626	-0.820410
-	187	-6.999317	-2.607710	-0.688785
-	188	-6.553837	-2.721551	-0.549934
-	189	-6.077799	-2.837186	-0.404136
-	190	-5.572573	-2.955558	-0.251766
-	191	-5.039968	-3.077491	-0.093444
-	192	-4.482226	-3.203565	0.070417
-	193	-3.901917	-3.334312	0.239645
-	194	-3.301899	-3.470051	0.414536
-	195	-2.685389	-3.610802	0.595181
-	196	-2.055585	-3.756538	0.782056
-	197	-1.416045	-3.906917	0.975659
-	198	-0.770188	-4.061382	1.177358
-	199	-0.121408	-4.219143	1.388283
-	200	0.527301	-4.379218	1.609386
-	201	1.173313	-4.540452	1.841372
-	202	1.814527	-4.701437	2.084646
-	203	2.449210	-4.860735	2.339911
-	204	3.076160	-5.016744	2.607461
-	205	3.694523	-5.167732	2.887322
-	206	4.304152	-5.311841	3.179423
-	207	4.905233	-5.447192	3.482885
-	208	5.498452	-5.571910	3.796370
-	209	6.084928	-5.684075	4.117236
-	210	6.665914	-5.781956	4.442426
-	211	7.242909	-5.863989	4.768265
-	212	7.817226	-5.928781	5.091447
-	213	8.390099	-5.975439	5.409494
-	214	8.962449	-6.003452	5.720706
-	215	9.535090	-6.012776	6.024339
-	216	10.108467	-6.003804	6.320036
-	217	10.682954	-5.977434	6.607879
-	218	11.258490	-5.934885	6.888259
-	219	11.834932	-5.877644	7.160951
-	220	12.411836	-5.807379	7.425565
-	221	12.988679	-5.725748	7.680816
-	222	13.564720	-5.634409	7.925329
-	223	14.138820	-5.534831	8.158007
-	224	14.709806	-5.428472	8.377638
-	225	15.276220	-5.316523	8.583612
-	226	15.836740	-5.200108	8.776013
-	227	16.390013	-5.080231	8.955963
-	228	16.934578	-4.957743	9.125236
-	229	17.468946	-4.833162	9.285839
-	230	17.991453	-4.706860	9.440182
-	231	18.500294	-4.579064	9.590325
-	232	18.993891	-4.449843	9.738696
-	233	19.470564	-4.319229	9.887168
-	234	19.928762	-4.187129	10.037428
-	235	20.367216	-4.053503	10.191564
-	236	20.784534	-3.918308	10.350637
-	237	21.179878	-3.781503	10.515569
-	238	21.552624	-3.643077	10.686213
-	239	21.902699	-3.502985	10.861805
-	240	22.230331	-3.361210	11.040330
-	241	22.536169	-3.217935	11.219738
-	242	22.820917	-3.073296	11.397420
-	243	23.085693	-2.927750	11.570885
-	244	23.331654	-2.781724	11.736745
-	245	23.560303	-2.635857	11.891619
-	246	23.772976	-2.490944	12.032192
-	247	23.970741	-2.347691	12.155487
-	248	24.154236	-2.206964	12.258749
-	249	24.323780	-2.069475	12.339883
-	250	24.479437	-1.936077	12.397726
-	251	24.620806	-1.807455	12.432061
-	252	24.747471	-1.684277	12.443930
-	253	24.858595	-1.567052	12.434822
-	254	24.953354	-1.456174	12.406665
-	255	25.030859	-1.351744	12.361038
-	256	25.090231	-1.253856	12.299600
-	257	25.130499	-1.162493	12.224020
-	258	25.150948	-1.077503	12.135733
-	259	25.150826	-0.998801	12.036318
-	260	25.129574	-0.926338	11.927086
-	261	25.086946	-0.860178	11.809177
-	262	25.022850	-0.800424	11.684213
-	263	24.937527	-0.747382	11.553383
-	264	24.831377	-0.701374	11.417695
-	265	24.705296	-0.662810	11.278643
-	266	24.560318	-0.632119	11.137113
-	267	24.397669	-0.609891	10.994169
-	268	24.218996	-0.596478	10.850510
-	269	24.026073	-0.592228	10.706987
-	270	23.820833	-0.597265	10.564466
-	271	23.605415	-0.611508	10.423634
-	272	23.382034	-0.634697	10.285810
-	273	23.152843	-0.666394	10.151852
-	274	22.920370	-0.706075	10.023139
-	275	22.687235	-0.752945	9.901065
-	276	22.456570	-0.806131	9.786570
-	277	22.231590	-0.864415	9.680572
-	278	22.015835	-0.926358	9.583538
-	279	21.812691	-0.990170	9.496019
-	280	21.625301	-1.053892	9.418058
-	281	21.456480	-1.115360	9.349597
-	282	21.308565	-1.172395	9.290562
-	283	21.183361	-1.222659	9.240907
-	284	21.082157	-1.264016	9.200430
-	285	21.005762	-1.294356	9.168993
-	286	20.954458	-1.311915	9.145837
-	287	20.927828	-1.315236	9.130940
-	288	20.925053	-1.303253	9.123203
-	289	20.944578	-1.275399	9.122335
-	290	20.984497	-1.231468	9.127420
-	291	21.042217	-1.171741	9.137487
-	292	21.114676	-1.096843	9.152111
-	293	21.198259	-1.007905	9.170370
-	294	21.288599	-0.906286	9.191786
-	295	21.381060	-0.793627	9.216180
-	296	21.470469	-0.671785	9.243340
-	297	21.551563	-0.542695	9.273954
-	298	21.619358	-0.408362	9.308554
-	299	21.669287	-0.270729	9.347995
-	300	21.697472	-0.131787	9.393424
-	301	21.700979	0.006802	9.445325
-	302	21.678028	0.143483	9.504482
-	303	21.628134	0.277114	9.571273
-	304	21.552452	0.406960	9.645711
-	305	21.453568	0.532701	9.727331
-	306	21.335464	0.654425	9.815772
-	307	21.203352	0.772723	9.909827
-	308	21.063381	0.888557	10.008160
-	309	20.922043	1.003204	10.109161
-	310	20.785929	1.118073	10.210779
-	311	20.661079	1.234664	10.310878
-	312	20.552616	1.354402	10.406949
-	313	20.464451	1.478593	10.496696
-	314	20.398790	1.608262	10.577724
-	315	20.356253	1.744196	10.648335
-	316	20.335403	1.886710	10.707229
-	317	20.333126	2.035642	10.754193
-	318	20.344652	2.190526	10.788978
-	319	20.363991	2.350491	10.812798
-	320	20.384268	2.514501	10.827129
-	321	20.398293	2.681276	10.834250
-	322	20.398754	2.849578	10.836324
-	323	20.378735	3.018010	10.836088
-	324	20.332064	3.185060	10.836376
-	325	20.253561	3.349211	10.839381
-	326	20.139423	3.508774	10.847042
-	327	19.987272	3.662231	10.860088
-	328	19.796465	3.808267	10.878289
-	329	19.567631	3.945757	10.900767
-	330	19.303019	4.073763	10.925479
-	331	19.006130	4.191808	10.949716
-	332	18.681770	4.299616	10.970510
-	333	18.335604	4.397428	10.983834
-	334	17.973818	4.485625	10.986126
-	335	17.602602	4.564809	10.973229
-	336	17.227173	4.635613	10.941652
-	337	16.852491	4.698549	10.888107
-	338	16.482574	4.754265	10.810397
-	339	16.120842	4.803383	10.706841
-	340	15.770249	4.846635	10.576279
-	341	15.433159	4.884770	10.419174
-	342	15.111403	4.918640	10.236088
-	343	14.806100	4.949083	10.029017
-	344	14.517858	4.976985	9.800108
-	345	14.246552	5.003070	9.552151
-	346	13.991385	5.028027	9.288464
-	347	13.751198	5.052287	9.012276
-	348	13.524225	5.076111	8.727575
-	349	13.308330	5.099650	8.438322
-	350	13.100831	5.122724	8.149864
-	351	12.898589	5.145112	7.869112
-	352	12.697967	5.166270	7.604433
-	353	12.495092	5.185587	7.364715
-	354	12.286482	5.202319	7.156521
-	355	12.069254	5.215726	6.983926
-	356	11.841475	5.224991	6.847501
-	357	11.601835	5.229341	6.745446
-	358	11.350017	5.228045	6.674528
-	359	11.085886	5.220533	6.630346
-	360	10.810154	5.206397	6.607571
-	361	10.523963	5.185406	6.600308
-	362	10.228855	5.157556	6.601562
-	363	9.926690	5.122897	6.605662
-	364	9.619448	5.081794	6.606247
-	365	9.309191	5.034668	6.598090
-	366	8.997949	4.982104	6.576964
-	367	8.687614	4.924845	6.539454
-	368	8.379751	4.863644	6.483691
-	369	8.075912	4.799314	6.408456
-	370	7.777211	4.732626	6.313668
-	371	7.484738	4.664464	6.199789
-	372	7.199226	4.595506	6.067453
-	373	6.921206	4.526363	5.917827
-	374	6.651134	4.457622	5.752017
-	375	6.388772	4.389753	5.572100
-	376	6.134029	4.323118	5.380853
-	377	5.886430	4.258094	5.181010
-	378	5.645466	4.194877	4.976036
-	379	5.410476	4.133619	4.769424
-	380	5.181007	4.074406	4.564499
-	381	4.956699	4.017321	4.363423
-	382	4.737371	3.962415	4.167675
-	383	4.522956	3.909816	3.978265
-	384	4.313498	3.859590	3.795746
-	385	4.108877	3.811879	3.620780
-	386	3.909191	3.766715	3.454128
-	387	3.714569	3.724259	3.296176
-	388	3.524939	3.684549	3.147500
-	389	3.340536	3.647643	3.008876
-	390	3.161439	3.613617	2.880673
-	391	2.987500	3.582548	2.762826
-	392	2.818599	3.554639	2.655162
-	393	2.654418	3.529982	2.557534
-	394	2.494695	3.508711	2.469673
-	395	2.339019	3.490815	2.391642
-	396	2.187024	3.476376	2.322683
-	397	2.038481	3.465459	2.261705
-	398	1.892915	3.458156	2.207724
-	399	1.750053	3.454500	2.159687
-	400	1.609397	3.454464	2.116391
-	401	1.470458	3.458130	2.077046
-	402	1.332690	3.465416	2.040824
-	403	1.195491	3.476297	2.007322
-	404	1.058253	3.490774	1.975698
-	405	0.920165	3.508752	1.945402
-	406	0.780452	3.530180	1.915492
-	407	0.638345	3.555005	1.885043
-	408	0.493084	3.583079	1.852592
-	409	0.343805	3.614189	1.816898
-	410	0.189949	3.648005	1.777667
-	411	0.030701	3.683979	1.735072
-	412	-0.134539	3.721543	1.689193
-	413	-0.306281	3.760086	1.640483
-	414	-0.485088	3.798992	1.588839
-	415	-0.671252	3.837571	1.534716
-	416	-0.865104	3.875120	1.477529
-	417	-1.066686	3.910948	1.417073
-	418	-1.276167	3.944387	1.352671
-	419	-1.493262	3.974935	1.283677
-	420	-1.717727	4.002211	1.209456
-	421	-1.949073	4.025933	1.129529
-	422	-2.186658	4.045945	1.043153
-	423	-2.429704	4.062113	0.950006
-	424	-2.677329	4.074417	0.849589
-	425	-2.928545	4.082896	0.741834
-	426	-3.182288	4.087497	0.626895
-	427	-3.437567	4.088452	0.504803
-	428	-3.693432	4.085937	0.375681
-	429	-3.949146	4.080092	0.239530
-	430	-4.203864	4.071090	0.096915
-	431	-4.457066	4.058959	-0.052160
-	432	-4.707981	4.043676	-0.206495
-	433	-4.956020	4.025183	-0.365485
-	434	-5.200531	4.003458	-0.527102
-	435	-5.441083	3.978427	-0.690075
-	436	-5.677281	3.949920	-0.852422
-	437	-5.908758	3.917839	-1.012300
-	438	-6.135227	3.881862	-1.167649
-	439	-6.356224	3.841691	-1.316432
-	440	-6.571427	3.796958	-1.456603
-	441	-6.780312	3.747108	-1.585990
-	442	-6.982334	3.691528	-1.702747
-	443	-7.176727	3.629476	-1.805464
-	444	-7.362683	3.560074	-1.892799
-	445	-7.539203	3.482444	-1.964817
-	446	-7.705135	3.395787	-2.021291
-	447	-7.859221	3.299246	-2.062474
-	448	-8.000071	3.192257	-2.089339
-	449	-8.126078	3.074191	-2.102971
-	450	-8.235319	2.944747	-2.104603
-	451	-8.325923	2.803761	-2.095942
-	452	-8.395760	2.651341	-2.078155
-	453	-8.442739	2.487964	-2.052563
-	454	-8.464785	2.314207	-2.019985
-	455	-8.459830	2.131129	-1.981248
-	456	-8.425938	1.939821	-1.937264
-	457	-8.361416	1.741590	-1.888484
-	458	-8.264754	1.537868	-1.835483
-	459	-8.134822	1.330122	-1.778525
-	460	-7.970849	1.119830	-1.717836
-	461	-7.772514	0.908398	-1.652853
-	462	-7.539922	0.697118	-1.583008
-	463	-7.273604	0.487102	-1.507640
-	464	-6.974546	0.279351	-1.426001
-	465	-6.644147	0.074610	-1.337417
-	466	-6.284095	-0.126334	-1.241154
-	467	-5.896637	-0.323010	-1.136253
-	468	-5.484089	-0.515025	-1.021928
-	469	-5.048985	-0.702234	-0.897318
-	470	-4.593897	-0.884564	-0.761283
-	471	-4.121288	-1.061986	-0.612301
-	472	-3.633693	-1.234403	-0.449303
-	473	-3.133422	-1.401743	-0.270959
-	474	-2.622888	-1.563964	-0.076656
-	475	-2.103954	-1.721043	0.134276
-	476	-1.578464	-1.872883	0.361702
-	477	-1.047797	-2.019468	0.604012
-	478	-0.513091	-2.160855	0.859887
-	479	0.024796	-2.297165	1.127110
-	480	0.565575	-2.428558	1.403288
-	481	1.109026	-2.555235	1.686679
-	482	1.655282	-2.677527	1.975117
-	483	2.204403	-2.795619	2.265999
-	484	2.756723	-2.909872	2.558149
-	485	3.312399	-3.020514	2.849339
-	486	3.871579	-3.127745	3.137963
-	487	4.434232	-3.231537	3.422123
-	488	5.000170	-3.331792	3.700208
-	489	5.569085	-3.428144	3.970766
-	490	6.140459	-3.520006	4.231910
-	491	6.713497	-3.606715	4.482733
-	492	7.287295	-3.687343	4.721719
-	493	7.860725	-3.760965	4.948540
-	494	8.432492	-3.826684	5.162739
-	495	9.001295	-3.883802	5.365115
-	496	9.565647	-3.931725	5.557492
-	497	10.123970	-3.970033	5.741982
-	498	10.674589	-3.998481	5.921175
-	499	11.215700	-4.016984	6.098089
-	500	11.745095	-4.025573	6.275147
-	501	12.260317	-4.024570	6.454686
-	502	12.758770	-4.014513	6.638023
-	503	13.237638	-3.996170	6.824607
-	504	13.694157	-3.970421	7.012599
-	505	14.125348	-3.938376	7.198708
-	506	14.528075	-3.901326	7.379902
-	507	14.899419	-3.860663	7.552728
-	508	15.236710	-3.817891	7.713316
-	509	15.538267	-3.774343	7.858719
-	510	15.803761	-3.731335	7.986700
-	511	16.034548	-3.689728	8.096712
-	512	16.234558	-3.649998	8.189602
-	513	16.410854	-3.611508	8.269063
