# Supplementary material for: Design and preliminary verification of a novel powered ankle–foot prosthesis: From the perspective of lower-limb biomechanics compared with ESAR foot
Source: PLoS One. 2024 Jun 7;19(6):e0303397. doi: 10.1371/journal.pone.0303397 (PMC11161064; doi:10.1371/journal.pone.0303397)
Supplement: S2 File — (ZIP) [file pone.0303397.s004.zip › NW/3/right knee angle.txt]

LINK_MODEL_BASED::ORIGINAL::Right Knee Angles
File	Frame	X	Y	Z
Gait FB - IOR 5.c3d	1	-2.356720	-3.649149	-27.510025
-	2	-2.476775	-3.606089	-27.740540
-	3	-2.561744	-3.567545	-27.960566
-	4	-2.599883	-3.535121	-28.162477
-	5	-2.581804	-3.510052	-28.339483
-	6	-2.501194	-3.493082	-28.485891
-	7	-2.355261	-3.484401	-28.597755
-	8	-2.144848	-3.483634	-28.672968
-	9	-1.874304	-3.489926	-28.711536
-	10	-1.551057	-3.502085	-28.715349
-	11	-1.185000	-3.518798	-28.688051
-	12	-0.787730	-3.538767	-28.634645
-	13	-0.371579	-3.560856	-28.560946
-	14	0.051573	-3.584090	-28.473307
-	15	0.471411	-3.607680	-28.378139
-	16	0.880176	-3.630864	-28.281216
-	17	1.273138	-3.652802	-28.186258
-	18	1.648837	-3.672407	-28.094372
-	19	2.009036	-3.688449	-28.003719
-	20	2.358320	-3.699673	-27.909960
-	21	2.703426	-3.704903	-27.806635
-	22	3.052324	-3.703124	-27.686087
-	23	3.413291	-3.693654	-27.540091
-	24	3.793993	-3.676167	-27.361076
-	25	4.200662	-3.650799	-27.142740
-	26	4.637457	-3.618119	-26.880823
-	27	5.105964	-3.579118	-26.573698
-	28	5.605072	-3.535060	-26.222702
-	29	6.130917	-3.487490	-25.831938
-	30	6.677096	-3.438085	-25.408033
-	31	7.235096	-3.388541	-24.959913
-	32	7.794841	-3.340464	-24.497955
-	33	8.345394	-3.295271	-24.033211
-	34	8.875699	-3.254163	-23.576445
-	35	9.375257	-3.218075	-23.137245
-	36	9.834620	-3.187630	-22.723717
-	37	10.245800	-3.162990	-22.342533
-	38	10.602531	-3.143862	-21.998850
-	39	10.900579	-3.129542	-21.695906
-	40	11.137796	-3.119138	-21.434740
-	41	11.314297	-3.111735	-21.214209
-	42	11.432143	-3.106493	-21.031069
-	43	11.495166	-3.102662	-20.880861
-	44	11.508552	-3.099599	-20.758453
-	45	11.478664	-3.096706	-20.658701
-	46	11.412705	-3.093412	-20.576696
-	47	11.318355	-3.089087	-20.508194
-	48	11.203331	-3.083103	-20.449772
-	49	11.075099	-3.074805	-20.398718
-	50	10.940711	-3.063621	-20.352604
-	51	10.806647	-3.049188	-20.308504
-	52	10.678670	-3.031435	-20.262589
-	53	10.561642	-3.010666	-20.210054
-	54	10.459468	-2.987621	-20.144999
-	55	10.375049	-2.963440	-20.060661
-	56	10.310279	-2.939635	-19.949829
-	57	10.266083	-2.917916	-19.805632
-	58	10.242467	-2.900093	-19.622173
-	59	10.238577	-2.887742	-19.395802
-	60	10.252735	-2.882209	-19.125235
-	61	10.282448	-2.884461	-18.812197
-	62	10.324621	-2.895077	-18.461283
-	63	10.375662	-2.914201	-18.079716
-	64	10.431815	-2.941547	-17.676939
-	65	10.489261	-2.976429	-17.263781
-	66	10.544484	-3.017900	-16.851177
-	67	10.594361	-3.064772	-16.449808
-	68	10.636396	-3.115735	-16.069139
-	69	10.668765	-3.169477	-15.716918
-	70	10.690469	-3.224706	-15.398662
-	71	10.701166	-3.280232	-15.117537
-	72	10.701135	-3.334899	-14.874780
-	73	10.691101	-3.387623	-14.670205
-	74	10.672204	-3.437441	-14.502261
-	75	10.645819	-3.483549	-14.368309
-	76	10.613416	-3.525296	-14.264869
-	77	10.576505	-3.562311	-14.187411
-	78	10.536609	-3.594635	-14.129654
-	79	10.495089	-3.622746	-14.084145
-	80	10.452957	-3.647359	-14.043353
-	81	10.410834	-3.669249	-14.000399
-	82	10.368983	-3.689191	-13.949867
-	83	10.327392	-3.707875	-13.888015
-	84	10.285801	-3.725899	-13.812696
-	85	10.243739	-3.743773	-13.723435
-	86	10.200645	-3.761891	-13.621155
-	87	10.155813	-3.780464	-13.508056
-	88	10.108464	-3.799561	-13.387423
-	89	10.057801	-3.819177	-13.263140
-	90	10.003023	-3.839328	-13.139108
-	91	9.943466	-3.860138	-13.018845
-	92	9.878710	-3.881789	-12.905051
-	93	9.808585	-3.904505	-12.799617
-	94	9.733218	-3.928478	-12.703758
-	95	9.653092	-3.953874	-12.617851
-	96	9.569033	-3.980879	-12.541158
-	97	9.482426	-4.009656	-12.472026
-	98	9.395269	-4.040155	-12.408536
-	99	9.309857	-4.072245	-12.348912
-	100	9.228521	-4.105601	-12.291752
-	101	9.153421	-4.139821	-12.235260
-	102	9.086569	-4.174419	-12.177488
-	103	9.029635	-4.208883	-12.116633
-	104	8.983819	-4.242798	-12.051237
-	105	8.949782	-4.275862	-11.980051
-	106	8.927810	-4.307937	-11.901936
-	107	8.917904	-4.338947	-11.815549
-	108	8.919813	-4.368859	-11.719952
-	109	8.932955	-4.397604	-11.614936
-	110	8.956405	-4.425071	-11.500938
-	111	8.989085	-4.451118	-11.378466
-	112	9.029820	-4.475575	-11.248391
-	113	9.077409	-4.498260	-11.112131
-	114	9.130578	-4.519023	-10.971740
-	115	9.187973	-4.537719	-10.829667
-	116	9.248287	-4.554239	-10.688154
-	117	9.310373	-4.568458	-10.548826
-	118	9.373186	-4.580263	-10.412984
-	119	9.435535	-4.589530	-10.282387
-	120	9.496046	-4.596210	-10.159332
-	121	9.553174	-4.600325	-10.046661
-	122	9.605324	-4.602009	-9.947342
-	123	9.651163	-4.601491	-9.863240
-	124	9.689721	-4.599063	-9.794870
-	125	9.720415	-4.595107	-9.741261
-	126	9.742991	-4.590032	-9.700217
-	127	9.757490	-4.584292	-9.668358
-	128	9.764212	-4.578266	-9.641605
-	129	9.763782	-4.572354	-9.614769
-	130	9.757123	-4.566878	-9.582554
-	131	9.745350	-4.562177	-9.540020
-	132	9.729649	-4.558620	-9.483444
-	133	9.711139	-4.556547	-9.411267
-	134	9.690813	-4.556280	-9.323346
-	135	9.669627	-4.558065	-9.220587
-	136	9.648459	-4.562098	-9.104589
-	137	9.628006	-4.568532	-8.978382
-	138	9.608750	-4.577509	-8.846336
-	139	9.591280	-4.589050	-8.713535
-	140	9.576295	-4.603173	-8.584021
-	141	9.564700	-4.619839	-8.461504
-	142	9.557403	-4.639030	-8.348489
-	143	9.555257	-4.660803	-8.246795
-	144	9.559047	-4.685293	-8.156890
-	145	9.569421	-4.712778	-8.078083
-	146	9.586902	-4.743560	-8.008682
-	147	9.611815	-4.777987	-7.946407
-	148	9.644309	-4.816221	-7.889288
-	149	9.684250	-4.858413	-7.835660
-	150	9.731440	-4.904571	-7.784877
-	151	9.785526	-4.954574	-7.737494
-	152	9.846154	-5.008146	-7.695466
-	153	9.912977	-5.064901	-7.661594
-	154	9.985745	-5.124357	-7.639226
-	155	10.064463	-5.186069	-7.631683
-	156	10.149193	-5.249563	-7.642209
-	157	10.240154	-5.314348	-7.673656
-	158	10.337660	-5.379958	-7.728541
-	159	10.442195	-5.445917	-7.808932
-	160	10.554428	-5.511902	-7.916018
-	161	10.675216	-5.577568	-8.050558
-	162	10.805490	-5.642697	-8.211773
-	163	10.946442	-5.707041	-8.398026
-	164	11.099509	-5.770439	-8.605952
-	165	11.266625	-5.832747	-8.831264
-	166	11.449989	-5.893899	-9.068972
-	167	11.651989	-5.953739	-9.314609
-	168	11.874985	-6.012122	-9.564211
-	169	12.121196	-6.068935	-9.814907
-	170	12.392903	-6.124174	-10.064891
-	171	12.692295	-6.177918	-10.313827
-	172	13.021441	-6.230244	-10.562641
-	173	13.382304	-6.281247	-10.813314
-	174	13.776553	-6.330873	-11.068876
-	175	14.205782	-6.378953	-11.332573
-	176	14.671484	-6.425176	-11.606797
-	177	15.175052	-6.469079	-11.893581
-	178	15.717737	-6.509970	-12.195225
-	179	16.300621	-6.546849	-12.514468
-	180	16.924698	-6.578558	-12.853944
-	181	17.590908	-6.603858	-13.216026
-	182	18.300173	-6.621535	-13.602415
-	183	19.053335	-6.630360	-14.014539
-	184	19.851261	-6.629269	-14.452862
-	185	20.694719	-6.617297	-14.917514
-	186	21.584515	-6.593554	-15.408161
-	187	22.521240	-6.557209	-15.923660
-	188	23.505230	-6.507573	-16.461998
-	189	24.536419	-6.444161	-17.020067
-	190	25.614344	-6.366560	-17.593809
-	191	26.737925	-6.274576	-18.177763
-	192	27.905445	-6.167974	-18.765659
-	193	29.114504	-6.046429	-19.349970
-	194	30.362041	-5.909436	-19.922609
-	195	31.644329	-5.756573	-20.474419
-	196	32.957127	-5.587267	-20.995913
-	197	34.295544	-5.400978	-21.477388
-	198	35.654278	-5.196788	-21.909761
-	199	37.027668	-4.973937	-22.284426
-	200	38.409969	-4.731792	-22.594339
-	201	39.795540	-4.469904	-22.834532
-	202	41.178879	-4.188089	-23.002005
-	203	42.554585	-3.886068	-23.095877
-	204	43.917442	-3.563913	-23.116854
-	205	45.262383	-3.222017	-23.067423
-	206	46.584682	-2.860992	-22.951815
-	207	47.879879	-2.482154	-22.775547
-	208	49.143890	-2.087339	-22.545610
-	209	50.373119	-1.679471	-22.269621
-	210	51.564285	-1.261954	-21.956083
-	211	52.714466	-0.838806	-21.613859
-	212	53.820862	-0.413924	-21.252541
-	213	54.880825	0.009355	-20.881924
-	214	55.891693	0.428275	-20.511871
-	215	56.850822	0.840946	-20.151800
-	216	57.755596	1.245955	-19.810270
-	217	58.603405	1.642406	-19.495024
-	218	59.391666	2.029834	-19.212635
-	219	60.117973	2.407341	-18.968298
-	220	60.780113	2.773919	-18.766081
-	221	61.376171	3.127880	-18.608759
-	222	61.904362	3.467441	-18.498180
-	223	62.362976	3.791089	-18.435661
-	224	62.750404	4.097191	-18.421568
-	225	63.065186	4.384597	-18.455729
-	226	63.305977	4.652563	-18.537529
-	227	63.471630	4.901124	-18.666050
-	228	63.561005	5.130805	-18.840153
-	229	63.573257	5.342307	-19.058516
-	230	63.507511	5.536709	-19.319742
-	231	63.363121	5.714738	-19.622013
-	232	63.139622	5.877460	-19.963917
-	233	62.836826	6.025417	-20.343607
-	234	62.454712	6.158998	-20.759281
-	235	61.993496	6.278927	-21.209078
-	236	61.453686	6.385107	-21.690643
-	237	60.836304	6.477354	-22.201138
-	238	60.142891	6.554719	-22.736797
-	239	59.375599	6.615888	-23.292988
-	240	58.537319	6.658727	-23.863989
-	241	57.631313	6.681355	-24.443491
-	242	56.661331	6.681758	-25.024429
-	243	55.631371	6.658310	-25.599304
-	244	54.545868	6.608978	-26.159733
-	245	53.409260	6.532017	-26.697147
-	246	52.225971	6.426083	-27.203278
-	247	51.000179	6.290418	-27.670395
-	248	49.735912	6.124742	-28.091743
-	249	48.436989	5.929469	-28.461830
-	250	47.106983	5.705727	-28.776464
-	251	45.749046	5.455233	-29.033455
-	252	44.365891	5.180404	-29.232353
-	253	42.959641	4.883650	-29.374424
-	254	41.532040	4.567318	-29.462521
-	255	40.084595	4.233216	-29.500271
-	256	38.618694	3.882925	-29.492334
-	257	37.135532	3.517879	-29.443945
-	258	35.636398	3.139295	-29.360518
-	259	34.122589	2.748607	-29.247383
-	260	32.595413	2.347260	-29.109392
-	261	31.056316	1.936971	-28.950815
-	262	29.506804	1.520082	-28.775728
-	263	27.948589	1.099145	-28.587105
-	264	26.383501	0.677019	-28.387522
-	265	24.813597	0.257157	-28.180004
-	266	23.241152	-0.156930	-27.967180
-	267	21.668537	-0.561491	-27.752684
-	268	20.098396	-0.952868	-27.541431
-	269	18.533674	-1.327454	-27.339235
-	270	16.977596	-1.681953	-27.153719
-	271	15.433949	-2.013567	-26.993345
-	272	13.907306	-2.319763	-26.866150
-	273	12.403146	-2.598607	-26.777304
-	274	10.928302	-2.848411	-26.729151
-	275	9.490440	-3.068068	-26.722406
-	276	8.097949	-3.257187	-26.756289
-	277	6.759408	-3.416081	-26.829206
-	278	5.483521	-3.545780	-26.938009
-	279	4.278763	-3.647922	-27.078459
-	280	3.153199	-3.724770	-27.245165
-	281	2.114412	-3.779058	-27.431856
-	282	1.169319	-3.813866	-27.631834
-	283	0.324090	-3.832552	-27.838249
-	284	-0.416169	-3.838509	-28.043770
-	285	-1.047513	-3.835049	-28.241362
-	286	-1.567423	-3.825102	-28.423237
-	287	-1.975053	-3.811179	-28.582991
-	288	-2.271335	-3.795258	-28.714102
-	289	-2.459115	-3.778798	-28.811907
-	290	-2.543128	-3.762754	-28.873318
-	291	-2.530136	-3.747598	-28.897032
-	292	-2.428757	-3.733438	-28.884586
-	293	-2.249647	-3.720074	-28.839218
-	294	-2.005059	-3.707138	-28.766632
-	295	-1.708869	-3.694180	-28.674614
-	296	-1.376004	-3.680719	-28.571726
-	297	-1.021956	-3.666376	-28.467842
-	298	-0.661799	-3.650835	-28.371977
-	299	-0.309682	-3.633932	-28.291952
-	300	0.022104	-3.615562	-28.234060
-	301	0.323839	-3.595632	-28.200851
-	302	0.589079	-3.574017	-28.192450
-	303	0.814915	-3.550573	-28.205544
-	304	1.002227	-3.525069	-28.233732
-	305	1.155219	-3.497155	-28.268330
-	306	1.280886	-3.466283	-28.299379
-	307	1.388341	-3.431753	-28.316376
-	308	1.487846	-3.392712	-28.309849
-	309	1.589794	-3.348272	-28.271919
-	310	1.704241	-3.297508	-28.197289
-	311	1.839958	-3.239590	-28.083832
-	312	2.004048	-3.173861	-27.932617
-	313	2.201720	-3.099853	-27.748234
-	314	2.435754	-3.017397	-27.537899
-	315	2.706619	-2.926633	-27.310928
-	316	3.012270	-2.828114	-27.077551
-	317	3.348542	-2.722790	-26.848612
-	318	3.709325	-2.612001	-26.632507
-	319	4.086945	-2.497387	-26.436983
-	320	4.472867	-2.380736	-26.266312
-	321	4.858245	-2.263883	-26.122749
-	322	5.234400	-2.148792	-26.005781
-	323	5.593434	-2.037313	-25.912998
-	324	5.928465	-1.931128	-25.841152
-	325	6.234020	-1.831629	-25.785559
-	326	6.505960	-1.739816	-25.741978
-	327	6.741862	-1.656360	-25.705853
-	328	6.940895	-1.581547	-25.672964
-	329	7.103611	-1.515328	-25.640606
-	330	7.231839	-1.457375	-25.606474
-	331	7.328423	-1.407144	-25.569796
-	332	7.397259	-1.363769	-25.530777
-	333	7.443000	-1.326356	-25.490248
-	334	7.470752	-1.293865	-25.449829
-	335	7.485929	-1.265399	-25.410847
-	336	7.493414	-1.240253	-25.374599
-	337	7.497943	-1.217889	-25.341509
-	338	7.503689	-1.197885	-25.311373
-	339	7.514304	-1.180022	-25.283241
-	340	7.532937	-1.164239	-25.254757
-	341	7.562191	-1.150571	-25.223480
-	342	7.604083	-1.139303	-25.184832
-	343	7.660077	-1.130841	-25.134035
-	344	7.730974	-1.125817	-25.064810
-	345	7.816940	-1.124990	-24.970892
-	346	7.917503	-1.129158	-24.845875
-	347	8.031674	-1.139149	-24.684027
-	348	8.157751	-1.155619	-24.481176
-	349	8.293496	-1.179048	-24.234827
-	350	8.435987	-1.209448	-23.946411
-	351	8.581693	-1.246289	-23.621498
-	352	8.726332	-1.288411	-23.269789
-	353	8.865410	-1.334140	-22.904346
-	354	8.994656	-1.381657	-22.538425
-	355	9.110246	-1.429186	-22.184721
-	356	9.209087	-1.475197	-21.854458
-	357	9.288634	-1.518395	-21.556969
-	358	9.347180	-1.557679	-21.300495
-	359	9.383480	-1.592213	-21.091011
-	360	9.397142	-1.621504	-20.932495
-	361	9.388378	-1.645374	-20.826111
-	362	9.358123	-1.664107	-20.769896
-	363	9.307676	-1.677984	-20.760300
-	364	9.238773	-1.687673	-20.790771
-	365	9.153277	-1.693892	-20.853043
-	366	9.053383	-1.697374	-20.937943
-	367	8.941211	-1.698873	-21.035067
-	368	8.818892	-1.699056	-21.135084
-	369	8.688706	-1.698613	-21.229919
-	370	8.552938	-1.698170	-21.313572
-	371	8.413916	-1.698340	-21.381361
-	372	8.273722	-1.699727	-21.428902
-	373	8.134282	-1.702819	-21.452837
-	374	7.997377	-1.708066	-21.450724
-	375	7.864264	-1.715699	-21.421686
-	376	7.736183	-1.725693	-21.366077
-	377	7.613902	-1.737952	-21.285400
-	378	7.498086	-1.752126	-21.182199
-	379	7.389160	-1.767777	-21.060328
-	380	7.287405	-1.784450	-20.924923
-	381	7.193182	-1.801811	-20.780514
-	382	7.106824	-1.819640	-20.631634
-	383	7.028676	-1.837763	-20.481932
-	384	6.959119	-1.856011	-20.334524
-	385	6.898264	-1.874231	-20.192236
-	386	6.846305	-1.892247	-20.057333
-	387	6.803315	-1.909956	-19.931429
-	388	6.769204	-1.927241	-19.815519
-	389	6.744085	-1.943975	-19.710487
-	390	6.727944	-1.960115	-19.616201
-	391	6.720691	-1.975669	-19.531580
-	392	6.722115	-1.990747	-19.455437
-	393	6.732216	-2.005475	-19.386303
-	394	6.750873	-2.020046	-19.322998
-	395	6.777964	-2.034623	-19.264692
-	396	6.813502	-2.049478	-19.209425
-	397	6.857462	-2.064913	-19.155012
-	398	6.909588	-2.081166	-19.099388
-	399	6.969813	-2.098441	-19.041185
-	400	7.037735	-2.116865	-18.979305
-	401	7.112929	-2.136453	-18.913425
-	402	7.194804	-2.157133	-18.843506
-	403	7.282630	-2.178696	-18.769920
-	404	7.375567	-2.201023	-18.693123
-	405	7.472810	-2.223860	-18.613626
-	406	7.573439	-2.247074	-18.532005
-	407	7.676586	-2.270489	-18.449043
-	408	7.781328	-2.294009	-18.364929
-	409	7.886638	-2.317469	-18.279995
-	410	7.991561	-2.340551	-18.194777
-	411	8.094871	-2.362890	-18.110451
-	412	8.195506	-2.384120	-18.027922
-	413	8.292475	-2.403878	-17.948561
-	414	8.384665	-2.421932	-17.873161
-	415	8.471298	-2.437998	-17.802942
-	416	8.551736	-2.451995	-17.738028
-	417	8.625524	-2.463827	-17.678436
-	418	8.692451	-2.473536	-17.623503
-	419	8.752481	-2.481243	-17.572590
-	420	8.805948	-2.487156	-17.524591
-	421	8.853176	-2.491592	-17.478571
-	422	8.894816	-2.494980	-17.432924
-	423	8.931626	-2.497722	-17.386255
-	424	8.964509	-2.500274	-17.336977
-	425	8.994446	-2.503083	-17.283949
-	426	9.022517	-2.506591	-17.226337
-	427	9.049895	-2.511365	-17.163193
-	428	9.077789	-2.517952	-17.093422
-	429	9.107529	-2.526886	-17.015556
-	430	9.140339	-2.538590	-16.928717
-	431	9.177246	-2.553541	-16.831602
-	432	9.219343	-2.572014	-16.724142
-	433	9.267492	-2.594369	-16.606030
-	434	9.322411	-2.620739	-16.478172
-	435	9.384675	-2.651371	-16.341228
-	436	9.454719	-2.686398	-16.197384
-	437	9.532806	-2.725962	-16.049295
-	438	9.619057	-2.770115	-15.901182
-	439	9.713647	-2.818881	-15.757733
-	440	9.816588	-2.872230	-15.623561
-	441	9.927822	-2.930031	-15.502723
-	442	10.047502	-2.992101	-15.398225
-	443	10.175776	-3.058235	-15.312178
-	444	10.312982	-3.128045	-15.246137
-	445	10.459658	-3.201203	-15.200936
-	446	10.616607	-3.277154	-15.178137
-	447	10.784952	-3.355266	-15.179528
-	448	10.966207	-3.434962	-15.206626
-	449	11.162393	-3.515551	-15.260519
-	450	11.375972	-3.596331	-15.342306
-	451	11.609695	-3.676609	-15.452269
-	452	11.866681	-3.755478	-15.590405
-	453	12.150141	-3.832085	-15.756286
-	454	12.463475	-3.905386	-15.949039
-	455	12.810313	-3.974405	-16.167536
-	456	13.194327	-4.038170	-16.409372
-	457	13.619044	-4.095689	-16.671709
-	458	14.087958	-4.146076	-16.950602
-	459	14.604275	-4.188465	-17.241482
-	460	15.170721	-4.222148	-17.539099
-	461	15.789702	-4.246397	-17.838724
-	462	16.463003	-4.260642	-18.135950
-	463	17.191969	-4.264455	-18.427088
-	464	17.977297	-4.257532	-18.709347
-	465	18.819036	-4.239748	-18.980848
-	466	19.716805	-4.211102	-19.240578
-	467	20.669300	-4.171652	-19.488705
-	468	21.674767	-4.121645	-19.725571
-	469	22.730680	-4.061377	-19.951967
-	470	23.833984	-3.991151	-20.168694
-	471	24.980957	-3.911073	-20.375864
-	472	26.167320	-3.821310	-20.572779
-	473	27.388252	-3.721557	-20.758759
-	474	28.638443	-3.611495	-20.932762
-	475	29.912449	-3.490278	-21.094275
-	476	31.204498	-3.357010	-21.242216
-	477	32.508644	-3.211122	-21.375130
-	478	33.819012	-3.051652	-21.492222
-	479	35.129543	-2.877951	-21.593042
-	480	36.434376	-2.689483	-21.677498
-	481	37.727798	-2.485432	-21.746624
-	482	39.004303	-2.265408	-21.801601
-	483	40.258667	-2.029560	-21.843451
-	484	41.485931	-1.777406	-21.874126
-	485	42.681465	-1.509531	-21.894730
-	486	43.840961	-1.226521	-21.906338
-	487	44.960415	-0.929584	-21.909920
-	488	46.036331	-0.620321	-21.906027
-	489	47.065678	-0.300672	-21.895426
-	490	48.046082	0.026571	-21.878254
-	491	48.975437	0.358977	-21.855085
-	492	49.852196	0.693267	-21.825897
-	493	50.674992	1.026796	-21.791521
-	494	51.442806	1.356707	-21.752792
-	495	52.154953	1.680900	-21.711256
-	496	52.810966	1.997961	-21.669437
-	497	53.410725	2.306830	-21.630260
-	498	53.954319	2.606907	-21.597084
-	499	54.442184	2.898080	-21.573364
-	500	54.875011	3.180071	-21.561949
-	501	55.253899	3.452873	-21.565535
-	502	55.580601	3.715962	-21.585491
-	503	55.857525	3.967756	-21.622141
-	504	56.088001	4.205951	-21.674524
-	505	56.276146	4.427646	-21.740454
-	506	56.426498	4.630566	-21.817570
-	507	56.544140	4.812717	-21.902620
-	508	56.634449	4.972218	-21.991989
-	509	56.703033	5.108180	-22.082329
-	510	56.755203	5.220503	-22.170582
-	511	56.795597	5.310506	-22.254684
-	512	56.827923	5.380522	-22.333588
-	513	56.853996	5.434750	-22.408451
