# Supplementary material for: Design and preliminary verification of a novel powered ankle–foot prosthesis: From the perspective of lower-limb biomechanics compared with ESAR foot
Source: PLoS One. 2024 Jun 7;19(6):e0303397. doi: 10.1371/journal.pone.0303397 (PMC11161064; doi:10.1371/journal.pone.0303397)
Supplement: S2 File — (ZIP) [file pone.0303397.s004.zip › NW/4/left ankle angle.txt]

LINK_MODEL_BASED::ORIGINAL::Left Ankle Angles
File	Frame	X	Y	Z
Gait FB - IOR 6.c3d	1	12.323174	-5.560309	1.994917
-	2	12.427471	-5.496844	2.013553
-	3	12.537868	-5.426764	2.038604
-	4	12.652772	-5.349636	2.070772
-	5	12.770337	-5.265047	2.110852
-	6	12.888493	-5.172942	2.158374
-	7	13.005138	-5.073286	2.213310
-	8	13.118367	-4.966188	2.274727
-	9	13.226180	-4.851532	2.342410
-	10	13.326798	-4.729333	2.416003
-	11	13.418506	-4.599540	2.495562
-	12	13.499693	-4.462134	2.580612
-	13	13.568822	-4.317088	2.671253
-	14	13.624485	-4.164358	2.767346
-	15	13.665082	-4.004016	2.868738
-	16	13.689058	-3.836349	2.974802
-	17	13.694530	-3.661671	3.084697
-	18	13.679603	-3.480558	3.197326
-	19	13.642153	-3.294096	3.310367
-	20	13.580062	-3.103343	3.421928
-	21	13.491166	-2.909602	3.529601
-	22	13.373323	-2.714416	3.631339
-	23	13.224629	-2.519425	3.725438
-	24	13.043040	-2.326481	3.810853
-	25	12.826674	-2.136925	3.887346
-	26	12.573706	-1.952452	3.955892
-	27	12.282343	-1.774225	4.018719
-	28	11.950838	-1.603550	4.079304
-	29	11.577551	-1.441393	4.142145
-	30	11.160608	-1.288508	4.212615
-	31	10.698203	-1.145446	4.297085
-	32	10.188388	-1.013030	4.403062
-	33	9.629607	-0.892033	4.537664
-	34	9.020500	-0.784299	4.708212
-	35	8.360944	-0.691875	4.921186
-	36	7.652748	-0.617739	5.179775
-	37	6.899446	-0.565161	5.483736
-	38	6.106081	-0.537573	5.828562
-	39	5.278622	-0.538113	6.207295
-	40	4.423503	-0.569038	6.610442
-	41	3.546562	-0.630426	7.028091
-	42	2.653265	-0.721313	7.451674
-	43	1.748673	-0.837982	7.873667
-	44	0.837673	-0.976614	8.286981
-	45	-0.074160	-1.132192	8.685410
-	46	-0.981111	-1.300288	9.063005
-	47	-1.876688	-1.477216	9.413841
-	48	-2.753763	-1.659145	9.732439
-	49	-3.604326	-1.843113	10.013499
-	50	-4.419940	-2.026421	10.251783
-	51	-5.191666	-2.205755	10.442107
-	52	-5.910594	-2.377812	10.579906
-	53	-6.567850	-2.538641	10.661411
-	54	-7.154447	-2.684731	10.683928
-	55	-7.661217	-2.814456	10.646050
-	56	-8.079233	-2.927075	10.547664
-	57	-8.400018	-3.024079	10.389967
-	58	-8.616397	-3.108094	10.175430
-	59	-8.722946	-3.183170	9.907711
-	60	-8.716765	-3.254985	9.592123
-	61	-8.598104	-3.329532	9.235019
-	62	-8.371186	-3.411433	8.843790
-	63	-8.043537	-3.504646	8.427052
-	64	-7.626561	-3.610693	7.993738
-	65	-7.133361	-3.729347	7.552939
-	66	-6.578995	-3.856888	7.113106
-	67	-5.978231	-3.988456	6.682294
-	68	-5.345208	-4.118898	6.267765
-	69	-4.692245	-4.243284	5.875863
-	70	-4.029943	-4.357102	5.511914
-	71	-3.366553	-4.457406	5.180597
-	72	-2.709125	-4.541394	4.885214
-	73	-2.062688	-4.607126	4.628098
-	74	-1.431076	-4.653422	4.410769
-	75	-0.817378	-4.679143	4.233438
-	76	-0.223654	-4.684325	4.095331
-	77	0.348472	-4.669677	3.994459
-	78	0.898144	-4.636652	3.928078
-	79	1.424448	-4.588022	3.892577
-	80	1.927107	-4.526849	3.883692
-	81	2.405689	-4.456766	3.896397
-	82	2.859895	-4.381682	3.925443
-	83	3.288971	-4.304825	3.965463
-	84	3.692518	-4.229351	4.011133
-	85	4.069647	-4.157097	4.057462
-	86	4.419794	-4.089327	4.099892
-	87	4.742378	-4.026585	4.134346
-	88	5.036928	-3.968595	4.157357
-	89	5.302937	-3.914521	4.166491
-	90	5.539490	-3.862145	4.159813
-	91	5.745229	-3.809418	4.135944
-	92	5.918972	-3.755234	4.094101
-	93	6.059484	-3.699135	4.034311
-	94	6.165836	-3.641582	3.957208
-	95	6.237085	-3.582949	3.864251
-	96	6.272470	-3.523494	3.757354
-	97	6.271237	-3.463650	3.639168
-	98	6.232928	-3.403456	3.513314
-	99	6.157248	-3.342925	3.383946
-	100	6.044236	-3.282442	3.256008
-	101	5.894165	-3.222043	3.134161
-	102	5.708012	-3.161911	3.022864
-	103	5.487091	-3.102348	2.925405
-	104	5.233221	-3.043441	2.844912
-	105	4.948678	-2.985298	2.783697
-	106	4.636057	-2.927639	2.743651
-	107	4.298281	-2.870172	2.725907
-	108	3.938295	-2.812280	2.731439
-	109	3.558962	-2.753300	2.760494
-	110	3.163027	-2.692605	2.813011
-	111	2.752827	-2.629843	2.888432
-	112	2.330632	-2.565226	2.985662
-	113	1.898640	-2.499786	3.103231
-	114	1.459031	-2.435034	3.239013
-	115	1.014243	-2.372812	3.390573
-	116	0.566852	-2.314886	3.555323
-	117	0.119802	-2.262395	3.730771
-	118	-0.323796	-2.215862	3.914228
-	119	-0.760755	-2.175346	4.102730
-	120	-1.187842	-2.140673	4.292736
-	121	-1.601795	-2.111646	4.480968
-	122	-1.999403	-2.088106	4.664325
-	123	-2.377686	-2.069848	4.840294
-	124	-2.733858	-2.056316	5.006728
-	125	-3.065466	-2.046454	5.162192
-	126	-3.370301	-2.038572	5.305498
-	127	-3.646372	-2.030271	5.436156
-	128	-3.892070	-2.018589	5.553555
-	129	-4.106156	-2.000223	5.657734
-	130	-4.287680	-1.971990	5.749162
-	131	-4.435995	-1.931117	5.828404
-	132	-4.550815	-1.875676	5.896514
-	133	-4.632504	-1.804670	5.954955
-	134	-4.682116	-1.718325	6.005351
-	135	-4.701407	-1.618196	6.048994
-	136	-4.692903	-1.507537	6.087537
-	137	-4.660015	-1.391195	6.122361
-	138	-4.606808	-1.275273	6.154210
-	139	-4.538158	-1.166617	6.183600
-	140	-4.459523	-1.072459	6.210799
-	141	-4.377023	-0.999761	6.235610
-	142	-4.297305	-0.954509	6.257732
-	143	-4.227487	-0.941770	6.276412
-	144	-4.175113	-0.965100	6.290919
-	145	-4.147936	-1.026396	6.300961
-	146	-4.153782	-1.126093	6.306566
-	147	-4.200117	-1.263178	6.308385
-	148	-4.293556	-1.435458	6.307670
-	149	-4.439201	-1.639536	6.306126
-	150	-4.640138	-1.870490	6.305825
-	151	-4.896701	-2.122027	6.308583
-	152	-5.206328	-2.386548	6.315497
-	153	-5.563462	-2.655815	6.326864
-	154	-5.959970	-2.921830	6.341581
-	155	-6.385514	-3.177571	6.357087
-	156	-6.827703	-3.417727	6.368964
-	157	-7.272527	-3.638566	6.370992
-	158	-7.704985	-3.837578	6.355263
-	159	-8.109629	-4.012887	6.312593
-	160	-8.471515	-4.162976	6.232948
-	161	-8.777089	-4.286718	6.106226
-	162	-9.015254	-4.383404	5.922804
-	163	-9.177916	-4.453029	5.674367
-	164	-9.260391	-4.496531	5.354639
-	165	-9.261502	-4.515968	4.960141
-	166	-9.183321	-4.514662	4.491075
-	167	-9.030725	-4.497061	3.951389
-	168	-8.810874	-4.468584	3.349313
-	169	-8.532367	-4.435225	2.696963
-	170	-8.204477	-4.403185	2.010207
-	171	-7.836662	-4.378329	1.306687
-	172	-7.437992	-4.365819	0.605558
-	173	-7.017206	-4.369716	-0.074479
-	174	-6.582510	-4.392811	-0.715699
-	175	-6.141454	-4.436338	-1.303301
-	176	-5.700852	-4.499979	-1.825593
-	177	-5.266597	-4.582046	-2.274330
-	178	-4.843498	-4.679856	-2.645632
-	179	-4.435355	-4.790189	-2.939148
-	180	-4.044916	-4.909815	-3.157493
-	181	-3.674124	-5.035879	-3.305784
-	182	-3.324022	-5.166018	-3.390920
-	183	-2.995238	-5.298491	-3.420540
-	184	-2.687678	-5.432001	-3.402106
-	185	-2.400368	-5.565495	-3.342726
-	186	-2.131638	-5.698119	-3.249174
-	187	-1.879340	-5.829079	-3.127341
-	188	-1.641003	-5.957517	-2.982654
-	189	-1.413948	-6.082425	-2.819881
-	190	-1.195496	-6.202593	-2.643667
-	191	-0.982947	-6.316531	-2.457431
-	192	-0.773676	-6.422564	-2.264701
-	193	-0.565271	-6.518796	-2.068950
-	194	-0.355476	-6.603316	-1.873905
-	195	-0.142558	-6.674342	-1.683411
-	196	0.074860	-6.730416	-1.502015
-	197	0.297566	-6.770572	-1.334169
-	198	0.525843	-6.794587	-1.184065
-	199	0.759201	-6.803279	-1.055376
-	200	0.996627	-6.798420	-0.950614
-	201	1.236570	-6.782606	-0.870795
-	202	1.477148	-6.759005	-0.814868
-	203	1.716219	-6.730992	-0.780375
-	204	1.951850	-6.701517	-0.762740
-	205	2.182268	-6.672700	-0.756111
-	206	2.406183	-6.645770	-0.753560
-	207	2.622550	-6.621238	-0.747626
-	208	2.830816	-6.599128	-0.731273
-	209	3.030597	-6.579102	-0.698007
-	210	3.221840	-6.560625	-0.642416
-	211	3.404748	-6.543196	-0.561496
-	212	3.579660	-6.526275	-0.454090
-	213	3.747150	-6.509468	-0.321077
-	214	3.907809	-6.492447	-0.165670
-	215	4.062370	-6.475094	0.007328
-	216	4.211535	-6.457366	0.191521
-	217	4.356084	-6.439245	0.380084
-	218	4.496646	-6.420902	0.565708
-	219	4.633946	-6.402495	0.741298
-	220	4.768606	-6.384216	0.900653
-	221	4.901165	-6.366271	1.038112
-	222	5.032154	-6.348844	1.149403
-	223	5.162068	-6.332147	1.231580
-	224	5.291301	-6.316314	1.283370
-	225	5.420258	-6.301350	1.305149
-	226	5.549079	-6.287273	1.298730
-	227	5.677710	-6.273932	1.267555
-	228	5.806026	-6.260988	1.216408
-	229	5.933878	-6.247913	1.150653
-	230	6.061216	-6.233982	1.076186
-	231	6.187917	-6.218355	0.999092
-	232	6.313807	-6.200067	0.925561
-	233	6.438802	-6.178162	0.861246
-	234	6.562880	-6.151864	0.810963
-	235	6.686026	-6.120750	0.778371
-	236	6.808527	-6.085086	0.766083
-	237	6.930513	-6.045899	0.775226
-	238	7.052099	-6.004942	0.805966
-	239	7.173441	-5.964376	0.857299
-	240	7.294661	-5.926078	0.926428
-	241	7.416036	-5.891308	1.009455
-	242	7.537903	-5.860778	1.101639
-	243	7.660661	-5.834805	1.197684
-	244	7.784800	-5.813643	1.291619
-	245	7.910692	-5.797452	1.377550
-	246	8.038594	-5.786397	1.450119
-	247	8.168740	-5.780723	1.504580
-	248	8.301167	-5.780499	1.537067
-	249	8.435881	-5.785651	1.545267
-	250	8.572698	-5.796163	1.527507
-	251	8.711478	-5.811829	1.483722
-	252	8.851916	-5.832423	1.414845
-	253	8.993802	-5.857516	1.322855
-	254	9.136874	-5.886597	1.210500
-	255	9.280859	-5.918997	1.081451
-	256	9.425580	-5.953932	0.939695
-	257	9.570863	-5.990581	0.789840
-	258	9.716671	-6.027998	0.636477
-	259	9.863230	-6.065225	0.484245
-	260	10.010783	-6.101429	0.337392
-	261	10.159846	-6.135754	0.199862
-	262	10.310708	-6.167419	0.075396
-	263	10.463699	-6.195912	-0.033341
-	264	10.618910	-6.220791	-0.123832
-	265	10.776226	-6.241988	-0.194523
-	266	10.935331	-6.259560	-0.243838
-	267	11.095880	-6.273740	-0.270933
-	268	11.257783	-6.284617	-0.275368
-	269	11.421293	-6.291740	-0.257469
-	270	11.586810	-6.294421	-0.218481
-	271	11.754721	-6.291745	-0.159885
-	272	11.925266	-6.283037	-0.083738
-	273	12.098619	-6.267729	0.008062
-	274	12.274886	-6.245439	0.113359
-	275	12.453967	-6.215862	0.230120
-	276	12.635701	-6.178854	0.356191
-	277	12.819768	-6.134293	0.489365
-	278	13.005740	-6.082253	0.627221
-	279	13.192971	-6.022878	0.767290
-	280	13.380630	-5.956397	0.906910
-	281	13.567515	-5.883034	1.043284
-	282	13.751879	-5.803309	1.173270
-	283	13.931421	-5.717730	1.293423
-	284	14.103141	-5.626824	1.400601
-	285	14.263395	-5.531194	1.491237
-	286	14.407962	-5.431422	1.562304
-	287	14.532786	-5.327902	1.611715
-	288	14.635055	-5.220929	1.639165
-	289	14.713794	-5.110519	1.646791
-	290	14.770095	-4.996374	1.639595
-	291	14.806204	-4.877823	1.624290
-	292	14.824393	-4.754302	1.607281
-	293	14.826037	-4.625025	1.594241
-	294	14.811651	-4.489447	1.589151
-	295	14.780900	-4.346821	1.594668
-	296	14.732850	-4.196388	1.612878
-	297	14.666047	-4.037375	1.645030
-	298	14.578636	-3.869088	1.692018
-	299	14.468503	-3.690766	1.754272
-	300	14.333363	-3.501688	1.832554
-	301	14.170830	-3.301277	1.927318
-	302	13.978381	-3.089195	2.039333
-	303	13.753451	-2.865623	2.169637
-	304	13.493356	-2.631455	2.319275
-	305	13.195440	-2.388655	2.489035
-	306	12.857226	-2.140249	2.679955
-	307	12.476531	-1.890177	2.892844
-	308	12.051556	-1.643121	3.128066
-	309	11.581132	-1.403965	3.385398
-	310	11.064809	-1.177890	3.663010
-	311	10.502901	-0.970177	3.957777
-	312	9.896314	-0.785442	4.265814
-	313	9.246307	-0.627372	4.583903
-	314	8.554444	-0.498318	4.910427
-	315	7.822379	-0.399261	5.245842
-	316	7.051901	-0.329732	5.591300
-	317	6.244929	-0.288549	5.948310
-	318	5.403468	-0.273955	6.317224
-	319	4.529981	-0.283919	6.697399
-	320	3.627397	-0.315731	7.086730
-	321	2.699451	-0.366234	7.481349
-	322	1.750987	-0.431851	7.876432
-	323	0.788150	-0.508836	8.265530
-	324	-0.181539	-0.593804	8.641500
-	325	-1.149403	-0.683580	8.996670
-	326	-2.105615	-0.775425	9.323646
-	327	-3.039675	-0.867104	9.614928
-	328	-3.940464	-0.956530	9.864132
-	329	-4.796823	-1.042042	10.065693
-	330	-5.597576	-1.121710	10.215178
-	331	-6.332332	-1.193747	10.309724
-	332	-6.991358	-1.255871	10.347878
-	333	-7.566486	-1.305563	10.330046
-	334	-8.050337	-1.340707	10.258129
-	335	-8.437331	-1.360364	10.135975
-	336	-8.723178	-1.364890	9.968795
-	337	-8.905725	-1.356385	9.762895
-	338	-8.985096	-1.338239	9.525557
-	339	-8.963738	-1.315363	9.264164
-	340	-8.846473	-1.293309	8.986049
-	341	-8.640471	-1.277559	8.697789
-	342	-8.354766	-1.272931	8.405199
-	343	-7.999772	-1.283162	8.112696
-	344	-7.586545	-1.310377	7.823614
-	345	-7.126059	-1.356073	7.540174
-	346	-6.628740	-1.419575	7.263659
-	347	-6.103603	-1.499658	6.995020
-	348	-5.558211	-1.593788	6.734807
-	349	-4.998595	-1.699604	6.483794
-	350	-4.429350	-1.814883	6.242623
-	351	-3.854109	-1.937730	6.012169
-	352	-3.275573	-2.066288	5.793370
-	353	-2.695742	-2.199093	5.587143
-	354	-2.116102	-2.334208	5.394133
-	355	-1.537955	-2.469850	5.214816
-	356	-0.962645	-2.603957	5.049010
-	357	-0.391621	-2.734937	4.896144
-	358	0.173182	-2.861105	4.755053
-	359	0.729482	-2.981172	4.623771
-	360	1.274444	-3.094207	4.499931
-	361	1.804802	-3.199981	4.380754
-	362	2.316746	-3.298246	4.263340
-	363	2.806267	-3.389037	4.144608
-	364	3.269240	-3.472722	4.022053
-	365	3.701793	-3.549799	3.893525
-	366	4.100235	-3.620911	3.757657
-	367	4.461543	-3.686177	3.613940
-	368	4.783178	-3.745448	3.462970
-	369	5.063286	-3.797782	3.305865
-	370	5.300898	-3.842402	3.144366
-	371	5.495781	-3.878261	2.980587
-	372	5.648401	-3.904744	2.816683
-	373	5.759687	-3.921614	2.655094
-	374	5.831014	-3.929251	2.498459
-	375	5.863975	-3.928367	2.349392
-	376	5.860384	-3.920511	2.210630
-	377	5.822280	-3.907647	2.084696
-	378	5.751772	-3.891987	1.973969
-	379	5.650933	-3.875178	1.880630
-	380	5.521527	-3.858092	1.806725
-	381	5.365134	-3.840586	1.753953
-	382	5.183123	-3.821865	1.723825
-	383	4.976618	-3.800050	1.717320
-	384	4.746353	-3.772604	1.735066
-	385	4.492725	-3.736266	1.776513
-	386	4.215696	-3.687485	1.840497
-	387	3.915046	-3.622682	1.924949
-	388	3.590450	-3.538981	2.026823
-	389	3.241979	-3.434718	2.142589
-	390	2.870397	-3.309935	2.268469
-	391	2.477255	-3.166426	2.400670
-	392	2.064900	-3.007523	2.535733
-	393	1.636396	-2.837847	2.670807
-	394	1.195603	-2.663105	2.803839
-	395	0.747090	-2.489593	2.934022
-	396	0.295836	-2.323679	3.061755
-	397	-0.152942	-2.171068	3.188356
-	398	-0.594145	-2.036261	3.315699
-	399	-1.022782	-1.922271	3.446138
-	400	-1.434265	-1.830556	3.582076
-	401	-1.824544	-1.761049	3.725106
-	402	-2.190300	-1.712340	3.876706
-	403	-2.528862	-1.682029	4.037074
-	404	-2.838309	-1.666978	4.205465
-	405	-3.117214	-1.663520	4.379997
-	406	-3.364513	-1.667807	4.557932
-	407	-3.579480	-1.676242	4.735735
-	408	-3.761966	-1.685777	4.909476
-	409	-3.912683	-1.693961	5.075221
-	410	-4.033463	-1.698967	5.228795
-	411	-4.127239	-1.699762	5.366569
-	412	-4.198009	-1.695936	5.485247
-	413	-4.250723	-1.687820	5.582542
-	414	-4.291117	-1.676419	5.656348
-	415	-4.325468	-1.663257	5.705686
-	416	-4.360571	-1.650019	5.730073
-	417	-4.403571	-1.638276	5.729610
-	418	-4.461908	-1.629244	5.705366
-	419	-4.542892	-1.623614	5.658958
-	420	-4.653600	-1.621600	5.592722
-	421	-4.800257	-1.622836	5.509463
-	422	-4.987797	-1.626407	5.412724
-	423	-5.219208	-1.630908	5.306124
-	424	-5.494930	-1.634816	5.193953
-	425	-5.812055	-1.636785	5.080881
-	426	-6.164440	-1.636094	4.971977
-	427	-6.543288	-1.632888	4.872389
-	428	-6.937998	-1.627989	4.786573
-	429	-7.336798	-1.622725	4.717723
-	430	-7.727258	-1.618700	4.666613
-	431	-8.096619	-1.617371	4.631859
-	432	-8.432198	-1.619570	4.608949
-	433	-8.721861	-1.624983	4.590655
-	434	-8.954361	-1.631986	4.566992
-	435	-9.120136	-1.637904	4.526464
-	436	-9.212039	-1.639704	4.456526
-	437	-9.225804	-1.634854	4.345429
-	438	-9.160489	-1.622224	4.183553
-	439	-9.018383	-1.602597	3.964311
-	440	-8.804815	-1.578720	3.685655
-	441	-8.527472	-1.554726	3.349905
-	442	-8.195837	-1.535479	2.963870
-	443	-7.820311	-1.525736	2.538209
-	444	-7.411784	-1.529574	2.086686
-	445	-6.980936	-1.550104	1.624923
-	446	-6.538016	-1.589435	1.168982
-	447	-6.092278	-1.648836	0.734529
-	448	-5.651848	-1.728743	0.335078
-	449	-5.223556	-1.828789	-0.018505
-	450	-4.812797	-1.947731	-0.318938
-	451	-4.423520	-2.083689	-0.562346
-	452	-4.058282	-2.234195	-0.749126
-	453	-3.718284	-2.396504	-0.882356
-	454	-3.403553	-2.567831	-0.968004
-	455	-3.113185	-2.745517	-1.013750
-	456	-2.845605	-2.927074	-1.027811
-	457	-2.598641	-3.110200	-1.018698
-	458	-2.369907	-3.292784	-0.993869
-	459	-2.156709	-3.472908	-0.960218
-	460	-1.956398	-3.648874	-0.922915
-	461	-1.766248	-3.819160	-0.886034
-	462	-1.583685	-3.982246	-0.852217
-	463	-1.406168	-4.136709	-0.823052
-	464	-1.231432	-4.281292	-0.798891
-	465	-1.057495	-4.415125	-0.779644
-	466	-0.882707	-4.537840	-0.764417
-	467	-0.705849	-4.649592	-0.751937
-	468	-0.526134	-4.751244	-0.741109
-	469	-0.343190	-4.844321	-0.730836
-	470	-0.157013	-4.930910	-0.720347
-	471	0.032026	-5.013200	-0.709511
-	472	0.223511	-5.093198	-0.698782
-	473	0.416877	-5.172326	-0.689230
-	474	0.611551	-5.251386	-0.682879
-	475	0.806873	-5.330684	-0.682004
-	476	1.002056	-5.410258	-0.689023
-	477	1.196255	-5.490046	-0.706329
-	478	1.388562	-5.569949	-0.735990
-	479	1.578158	-5.649866	-0.779319
-	480	1.764294	-5.729590	-0.836362
-	481	1.946279	-5.808911	-0.906501
-	482	2.123654	-5.887573	-0.987774
-	483	2.296089	-5.965274	-1.077522
-	484	2.463471	-6.041714	-1.172407
-	485	2.625831	-6.116514	-1.268459
-	486	2.783326	-6.189242	-1.361481
-	487	2.936108	-6.259473	-1.447604
-	488	3.084559	-6.326830	-1.523668
-	489	3.229068	-6.390917	-1.587400
-	490	3.370164	-6.451356	-1.637766
-	491	3.508251	-6.507779	-1.674978
-	492	3.643761	-6.559856	-1.700418
-	493	3.776990	-6.607280	-1.716461
-	494	3.908147	-6.649854	-1.726249
-	495	4.037347	-6.687371	-1.733017
-	496	4.164515	-6.719697	-1.739695
-	497	4.289465	-6.746790	-1.748910
-	498	4.412106	-6.768709	-1.762647
-	499	4.532275	-6.785551	-1.782086
-	500	4.650094	-6.797455	-1.807369
-	501	4.765778	-6.804386	-1.837953
-	502	4.879766	-6.806331	-1.872865
-	503	4.992406	-6.803349	-1.910472
-	504	5.104177	-6.795581	-1.948505
-	505	5.215425	-6.783363	-1.985104
-	506	5.326326	-6.767480	-2.017395
-	507	5.436796	-6.749105	-2.042545
-	508	5.546693	-6.729329	-2.057616
-	509	5.656013	-6.708902	-2.060360
-	510	5.764880	-6.688189	-2.048452
-	511	5.873367	-6.667452	-2.020747
-	512	5.981661	-6.646914	-1.976221
-	513	6.089922	-6.626871	-1.915078
-	514	6.198293	-6.607593	-1.838004
-	515	6.306860	-6.589400	-1.746649
-	516	6.415736	-6.572711	-1.643738
-	517	6.524938	-6.557937	-1.532203
-	518	6.634454	-6.545597	-1.416140
-	519	6.744255	-6.536090	-1.299718
-	520	6.854413	-6.529725	-1.187971
-	521	6.964884	-6.526594	-1.085874
-	522	7.075665	-6.526578	-0.998610
-	523	7.186707	-6.529366	-0.930432
-	524	7.297921	-6.534685	-0.884922
-	525	7.409302	-6.542072	-0.862693
-	526	7.521029	-6.550884	-0.861792
-	527	7.633355	-6.560488	-0.878471
-	528	7.746603	-6.570073	-0.907715
-	529	7.861072	-6.578861	-0.944600
-	530	7.977074	-6.586099	-0.984469
-	531	8.094816	-6.591316	-1.023663
-	532	8.214529	-6.594053	-1.058398
-	533	8.336293	-6.594047	-1.085372
-	534	8.460169	-6.591182	-1.102167
-	535	8.586007	-6.585291	-1.106461
-	536	8.713684	-6.576026	-1.096404
-	537	8.842899	-6.562844	-1.070919
-	538	8.973541	-6.544985	-1.029215
-	539	9.105290	-6.521622	-0.970669
-	540	9.238087	-6.492039	-0.894964
-	541	9.371858	-6.455684	-0.801959
-	542	9.506776	-6.412241	-0.691861
-	543	9.642894	-6.361583	-0.565027
-	544	9.780368	-6.303671	-0.421771
-	545	9.919257	-6.238694	-0.263079
-	546	10.059589	-6.166901	-0.090083
-	547	10.201234	-6.088621	0.095671
-	548	10.343984	-6.004086	0.292251
-	549	10.487470	-5.913400	0.496967
-	550	10.631177	-5.816587	0.706411
-	551	10.774645	-5.713835	0.917021
-	552	10.917551	-5.605728	1.125067
-	553	11.059716	-5.492916	1.327205
-	554	11.201054	-5.375758	1.521191
-	555	11.341518	-5.254322	1.705764
-	556	11.481213	-5.128614	1.879956
-	557	11.620318	-4.998504	2.044209
-	558	11.758865	-4.863842	2.199118
-	559	11.896704	-4.724562	2.345522
-	560	12.033345	-4.580737	2.483837
-	561	12.168019	-4.432495	2.614825
-	562	12.299646	-4.280156	2.738851
-	563	12.427060	-4.123913	2.856546
-	564	12.548771	-3.964365	2.968139
-	565	12.663367	-3.802140	3.073879
-	566	12.769346	-3.637899	3.173703
-	567	12.865393	-3.472466	3.267378
-	568	12.950091	-3.306146	3.355081
-	569	13.021916	-3.139201	3.437000
-	570	13.079230	-2.971554	3.513899
-	571	13.120359	-2.802976	3.586395
-	572	13.143463	-2.632888	3.655888
-	573	13.146598	-2.460515	3.724570
-	574	13.127674	-2.284677	3.795222
-	575	13.084404	-2.104342	3.871266
-	576	13.014293	-1.918329	3.956472
-	577	12.914744	-1.725838	4.054999
-	578	12.783097	-1.526330	4.170769
-	579	12.616555	-1.319392	4.307879
-	580	12.412261	-1.104980	4.470192
-	581	12.167280	-0.883388	4.661238
-	582	11.878705	-0.655621	4.883596
-	583	11.543649	-0.423104	5.139927
-	584	11.159189	-0.187665	5.431952
-	585	10.722613	0.047904	5.760629
-	586	10.231164	0.280330	6.126407
-	587	9.682459	0.505865	6.529007
-	588	9.074591	0.720281	6.967322
-	589	8.406147	0.919181	7.439522
-	590	7.676553	1.098109	7.943194
-	591	6.886240	1.252789	8.474903
-	592	6.036731	1.379911	9.030107
-	593	5.130908	1.476740	9.603004
-	594	4.172894	1.541762	10.187000
-	595	3.167976	1.575042	10.774033
-	596	2.122712	1.578287	11.355125
-	597	1.044423	1.554655	11.920442
-	598	-0.058512	1.507955	12.459298
-	599	-1.176793	1.442362	12.960724
-	600	-2.300529	1.363076	13.413808
-	601	-3.419281	1.275162	13.808667
-	602	-4.522467	1.184237	14.137174
-	603	-5.599245	1.095465	14.393475
-	604	-6.639233	1.013995	14.574613
-	605	-7.632890	0.944561	14.680201
-	606	-8.571236	0.891100	14.712129
-	607	-9.446091	0.856588	14.673888
-	608	-10.249949	0.843526	14.571089
-	609	-10.975938	0.852243	14.411056
-	610	-11.618659	0.882309	14.202551
-	611	-12.173960	0.931831	13.955547
-	612	-12.639539	0.998499	13.681037
-	613	-13.015221	1.079448	13.390563
-	614	-13.302874	1.171009	13.095336
-	615	-13.506824	1.268963	12.806198
-	616	-13.634092	1.369742	12.532207
-	617	-13.693772	1.469060	12.280253
-	618	-13.696585	1.563647	12.053964
-	619	-13.653094	1.651389	11.853323
-	620	-13.571590	1.733087	11.673279
