# Supplementary material for: Design and preliminary verification of a novel powered ankle–foot prosthesis: From the perspective of lower-limb biomechanics compared with ESAR foot
Source: PLoS One. 2024 Jun 7;19(6):e0303397. doi: 10.1371/journal.pone.0303397 (PMC11161064; doi:10.1371/journal.pone.0303397)
Supplement: S2 File — (ZIP) [file pone.0303397.s004.zip › NW/4/left ankle moment.txt]

LINK_MODEL_BASED::ORIGINAL::Left Ankle Moment
File	Frame	X	Y	Z
Gait FB - IOR 6.c3d	1
-	2
-	3	-0.005833	0.000455	0.000157
-	4	-0.006247	0.000457	0.000056
-	5	-0.006640	0.000457	-0.000035
-	6	-0.007062	0.000459	-0.000127
-	7	-0.007463	0.000458	-0.000208
-	8	-0.007827	0.000455	-0.000275
-	9	-0.008167	0.000451	-0.000332
-	10	-0.008456	0.000445	-0.000373
-	11	-0.008713	0.000437	-0.000398
-	12	-0.008924	0.000426	-0.000415
-	13	-0.009098	0.000413	-0.000417
-	14	-0.009218	0.000397	-0.000409
-	15	-0.009355	0.000381	-0.000400
-	16	-0.009421	0.000363	-0.000377
-	17	-0.009498	0.000344	-0.000357
-	18	-0.009544	0.000323	-0.000337
-	19	-0.009588	0.000303	-0.000314
-	20	-0.009619	0.000282	-0.000291
-	21	-0.009657	0.000261	-0.000271
-	22	-0.009673	0.000242	-0.000249
-	23	-0.009717	0.000224	-0.000237
-	24	-0.009743	0.000207	-0.000219
-	25	-0.009764	0.000191	-0.000213
-	26	-0.009791	0.000178	-0.000208
-	27	-0.009823	0.000166	-0.000205
-	28	-0.009839	0.000157	-0.000189
-	29	-0.009858	0.000151	-0.000167
-	30	-0.009863	0.000150	-0.000125
-	31	-0.009884	0.000153	-0.000070
-	32	-0.009891	0.000170	0.000027
-	33	-0.009924	0.000196	0.000147
-	34	-0.009953	0.000225	0.000281
-	35	-0.010008	0.000231	0.000366
-	36	-0.010144	0.000197	0.000376
-	37	-0.010328	0.000117	0.000305
-	38	-0.010604	-0.000012	0.000166
-	39	-0.010905	-0.000177	0.000002
-	40	-0.011216	-0.000351	-0.000121
-	41	-0.011509	-0.000524	-0.000192
-	42	-0.011729	-0.000675	-0.000184
-	43	-0.011953	-0.000816	-0.000147
-	44	-0.012142	-0.000931	-0.000063
-	45	-0.012308	-0.001022	0.000040
-	46	-0.012466	-0.001091	0.000149
-	47	-0.012567	-0.001129	0.000279
-	48	-0.012702	-0.001153	0.000404
-	49	-0.012799	-0.001154	0.000532
-	50	-0.012891	-0.001136	0.000673
-	51	-0.013000	-0.001111	0.000808
-	52	-0.013133	-0.001076	0.000944
-	53	-0.013292	-0.001034	0.001062
-	54	-0.013605	-0.001007	0.001137
-	55	-0.013896	-0.000967	0.001182
-	56	-0.014359	-0.000956	0.001158
-	57	-0.014845	-0.000947	0.001087
-	58	-0.015365	-0.000948	0.000958
-	59	-0.015838	-0.000950	0.000773
-	60	-0.016263	-0.000954	0.000547
-	61	-0.016491	-0.000948	0.000300
-	62	-0.016517	-0.000951	0.000012
-	63	-0.016303	-0.000958	-0.000296
-	64	-0.015882	-0.000990	-0.000635
-	65	-0.015286	-0.001033	-0.000967
-	66	-0.014596	-0.001089	-0.001297
-	67	-0.013855	-0.001141	-0.001609
-	68	-0.013139	-0.001179	-0.001886
-	69	-0.012485	-0.001196	-0.002119
-	70	-0.011865	-0.001194	-0.002312
-	71	-0.011325	-0.001170	-0.002446
-	72	-0.010858	-0.001127	-0.002530
-	73	-0.010458	-0.001068	-0.002559
-	74	-0.010140	-0.000991	-0.002530
-	75	-0.009899	-0.000904	-0.002462
-	76	-0.009659	-0.000803	-0.002345
-	77	-0.009523	-0.000694	-0.002201
-	78	-0.009381	-0.000580	-0.002032
-	79	-0.009302	-0.000463	-0.001841
-	80	-0.009232	-0.000346	-0.001632
-	81	-0.009197	-0.000235	-0.001416
-	82	-0.009160	-0.000129	-0.001181
-	83	-0.009116	-0.000035	-0.000946
-	84	-0.009084	0.000050	-0.000698
-	85	-0.009017	0.000120	-0.000459
-	86	-0.008981	0.000169	-0.000259
-	87	-0.008919	0.000199	-0.000097
-	88	-0.008852	0.000205	0.000013
-	89	-0.008787	0.000196	0.000088
-	90	-0.008783	0.000177	0.000115
-	91	-0.008839	0.000164	0.000114
-	92	-0.008955	0.000163	0.000102
-	93	-0.009162	0.000168	0.000063
-	94	-0.009392	0.000182	0.000026
-	95	-0.009628	0.000199	-0.000018
-	96	-0.009896	0.000217	-0.000077
-	97	-0.010160	0.000237	-0.000138
-	98	-0.010429	0.000260	-0.000204
-	99	-0.010688	0.000286	-0.000270
-	100	-0.010973	0.000315	-0.000330
-	101	-0.011252	0.000347	-0.000378
-	102	-0.011558	0.000380	-0.000416
-	103	-0.011844	0.000415	-0.000436
-	104	-0.012160	0.000448	-0.000444
-	105	-0.012456	0.000486	-0.000417
-	106	-0.012743	0.000525	-0.000366
-	107	-0.013008	0.000568	-0.000279
-	108	-0.013250	0.000613	-0.000167
-	109	-0.013458	0.000660	-0.000032
-	110	-0.013618	0.000704	0.000111
-	111	-0.013726	0.000744	0.000248
-	112	-0.013787	0.000772	0.000358
-	113	-0.013785	0.000786	0.000441
-	114	-0.013732	0.000776	0.000479
-	115	-0.013626	0.000742	0.000478
-	116	-0.013461	0.000683	0.000451
-	117	-0.013250	0.000604	0.000405
-	118	-0.012970	0.000510	0.000343
-	119	-0.012651	0.000405	0.000270
-	120	-0.012277	0.000295	0.000186
-	121	-0.011840	0.000182	0.000090
-	122	-0.011343	0.000063	-0.000023
-	123	-0.010771	-0.000054	-0.000134
-	124	-0.010127	-0.000163	-0.000231
-	125	-0.009435	-0.000261	-0.000307
-	126	-0.008670	-0.000336	-0.000341
-	127	-0.007863	-0.000385	-0.000330
-	128	-0.007010	-0.000401	-0.000271
-	129	-0.006116	-0.000381	-0.000167
-	130	-0.005196	-0.000323	-0.000018
-	131	-0.004265	-0.000228	0.000164
-	132	-0.003315	-0.000092	0.000382
-	133	-0.002370	0.000072	0.000614
-	134	-0.001437	0.000263	0.000853
-	135	-0.000538	0.000470	0.001080
-	136	0.000313	0.000686	0.001287
-	137	0.001093	0.000902	0.001469
-	138	0.001775	0.001109	0.001625
-	139	0.002326	0.001297	0.001750
-	140	0.002725	0.001458	0.001845
-	141	0.002955	0.001577	0.001897
-	142	0.003002	0.001648	0.001905
-	143	0.002858	0.001669	0.001870
-	144	0.002517	0.001641	0.001795
-	145	0.001979	0.001563	0.001678
-	146	0.001257	0.001445	0.001524
-	147	0.000355	0.001290	0.001336
-	148	-0.000703	0.001111	0.001129
-	149	-0.001895	0.000915	0.000917
-	150	-0.003198	0.000717	0.000723
-	151	-0.004580	0.000522	0.000555
-	152	-0.005995	0.000348	0.000429
-	153	-0.007395	0.000197	0.000338
-	154	-0.008720	0.000086	0.000292
-	155	-0.009913	0.000018	0.000286
-	156	-0.010955	-0.000003	0.000318
-	157	-0.011816	0.000022	0.000392
-	158	-0.012520	0.000085	0.000499
-	159	-0.013063	0.000175	0.000622
-	160	-0.013464	0.000275	0.000736
-	161	-0.013717	0.000375	0.000825
-	162	-0.013847	0.000459	0.000867
-	163	-0.013841	0.000529	0.000864
-	164	-0.013714	0.000583	0.000812
-	165	-0.013497	0.000625	0.000720
-	166	-0.013214	0.000661	0.000601
-	167	-0.012899	0.000700	0.000469
-	168	-0.012560	0.000751	0.000343
-	169	-0.012230	0.000817	0.000230
-	170	-0.011915	0.000892	0.000127
-	171	-0.011617	0.000973	0.000036
-	172	-0.011327	0.001047	-0.000056
-	173	-0.011029	0.001109	-0.000152
-	174	-0.010736	0.001154	-0.000251
-	175	-0.010453	0.001183	-0.000351
-	176	-0.010203	0.001199	-0.000446
-	177	-0.009971	0.001207	-0.000529
-	178	-0.009779	0.001212	-0.000598
-	179	-0.009603	0.001214	-0.000651
-	180	-0.009454	0.001217	-0.000689
-	181	-0.009321	0.001222	-0.000706
-	182	-0.009212	0.001231	-0.000705
-	183	-0.009123	0.001241	-0.000687
-	184	-0.009052	0.001256	-0.000648
-	185	-0.008996	0.001273	-0.000594
-	186	-0.008955	0.001292	-0.000523
-	187	-0.008931	0.001313	-0.000435
-	188	-0.008922	0.001334	-0.000335
-	189	-0.008932	0.001355	-0.000224
-	190	-0.008952	0.001372	-0.000108
-	191	-0.008996	0.001386	0.000004
-	192	-0.009049	0.001393	0.000108
-	193	-0.009117	0.001391	0.000193
-	194	-0.009191	0.001375	0.000244
-	195	-0.009254	0.001346	0.000263
-	196	-0.009323	0.001305	0.000234
-	197	-0.009363	0.001255	0.000166
-	198	-0.009380	0.001199	0.000058
-	199	-0.009370	0.001143	-0.000080
-	200	-0.009330	0.001090	-0.000236
-	201	-0.009273	0.001042	-0.000406
-	202	-0.009191	0.000998	-0.000575
-	203	-0.009121	0.000961	-0.000733
-	204	-0.009061	0.000931	-0.000870
-	205	-0.009028	0.000907	-0.000983
-	206	-0.008998	0.000889	-0.001064
-	207	-0.008990	0.000875	-0.001124
-	208	-0.008984	0.000865	-0.001157
-	209	-0.008984	0.000855	-0.001173
-	210	-0.008984	0.000848	-0.001164
-	211	-0.008995	0.000841	-0.001139
-	212	-0.009007	0.000831	-0.001104
-	213	-0.009015	0.000822	-0.001052
-	214	-0.009033	0.000811	-0.000997
-	215	-0.009045	0.000796	-0.000937
-	216	-0.009059	0.000781	-0.000873
-	217	-0.009076	0.000763	-0.000818
-	218	-0.009088	0.000746	-0.000763
-	219	-0.009107	0.000727	-0.000720
-	220	-0.009121	0.000710	-0.000680
-	221	-0.009128	0.000692	-0.000651
-	222	-0.009139	0.000678	-0.000631
-	223	-0.009144	0.000667	-0.000614
-	224	-0.009144	0.000659	-0.000606
-	225	-0.009148	0.000654	-0.000606
-	226	-0.009149	0.000651	-0.000611
-	227	-0.009152	0.000650	-0.000623
-	228	-0.009150	0.000652	-0.000632
-	229	-0.009162	0.000655	-0.000646
-	230	-0.009168	0.000659	-0.000659
-	231	-0.009179	0.000663	-0.000670
-	232	-0.009190	0.000668	-0.000677
-	233	-0.009196	0.000673	-0.000682
-	234	-0.009190	0.000676	-0.000693
-	235	-0.009168	0.000680	-0.000707
-	236	-0.009119	0.000683	-0.000728
-	237	-0.009053	0.000683	-0.000758
-	238	-0.008983	0.000683	-0.000783
-	239	-0.008914	0.000682	-0.000787
-	240	-0.008881	0.000679	-0.000774
-	241	-0.008857	0.000674	-0.000746
-	242	-0.008859	0.000664	-0.000718
-	243	-0.008858	0.000651	-0.000690
-	244	-0.008872	0.000639	-0.000664
-	245	-0.008885	0.000628	-0.000644
-	246	-0.008895	0.000618	-0.000626
-	247	-0.008906	0.000611	-0.000612
-	248	-0.008928	0.000606	-0.000605
-	249	-0.008942	0.000606	-0.000599
-	250	-0.008951	0.000609	-0.000597
-	251	-0.008972	0.000616	-0.000601
-	252	-0.008972	0.000627	-0.000600
-	253	-0.008986	0.000643	-0.000601
-	254	-0.008983	0.000661	-0.000603
-	255	-0.008983	0.000685	-0.000598
-	256	-0.008976	0.000709	-0.000596
-	257	-0.008965	0.000736	-0.000589
-	258	-0.008953	0.000762	-0.000584
-	259	-0.008930	0.000788	-0.000575
-	260	-0.008909	0.000813	-0.000565
-	261	-0.008892	0.000836	-0.000554
-	262	-0.008884	0.000859	-0.000538
-	263	-0.008879	0.000879	-0.000518
-	264	-0.008886	0.000898	-0.000496
-	265	-0.008891	0.000913	-0.000475
-	266	-0.008908	0.000926	-0.000459
-	267	-0.008929	0.000936	-0.000443
-	268	-0.008948	0.000942	-0.000429
-	269	-0.008972	0.000944	-0.000418
-	270	-0.009005	0.000944	-0.000411
-	271	-0.009030	0.000940	-0.000403
-	272	-0.009055	0.000933	-0.000397
-	273	-0.009088	0.000923	-0.000394
-	274	-0.009113	0.000912	-0.000385
-	275	-0.009137	0.000897	-0.000381
-	276	-0.009167	0.000881	-0.000372
-	277	-0.009180	0.000862	-0.000365
-	278	-0.009206	0.000842	-0.000360
-	279	-0.009217	0.000821	-0.000352
-	280	-0.009235	0.000799	-0.000350
-	281	-0.009243	0.000777	-0.000350
-	282	-0.009258	0.000755	-0.000357
-	283	-0.009274	0.000734	-0.000370
-	284	-0.009280	0.000712	-0.000392
-	285	-0.009285	0.000692	-0.000422
-	286	-0.009294	0.000674	-0.000457
-	287	-0.009293	0.000661	-0.000485
-	288	-0.009304	0.000653	-0.000505
-	289	-0.009301	0.000650	-0.000509
-	290	-0.009301	0.000650	-0.000501
-	291	-0.009289	0.000651	-0.000475
-	292	-0.009292	0.000654	-0.000436
-	293	-0.009286	0.000656	-0.000377
-	294	-0.009291	0.000656	-0.000304
-	295	-0.009300	0.000654	-0.000215
-	296	-0.009313	0.000650	-0.000117
-	297	-0.009332	0.000643	-0.000014
-	298	-0.009357	0.000632	0.000082
-	299	-0.009381	0.000615	0.000165
-	300	-0.009397	0.000593	0.000232
-	301	-0.009434	0.000567	0.000280
-	302	-0.009460	0.000539	0.000309
-	303	-0.009496	0.000511	0.000316
-	304	-0.009533	0.000484	0.000311
-	305	-0.009571	0.000459	0.000283
-	306	-0.009622	0.000436	0.000248
-	307	-0.009663	0.000410	0.000203
-	308	-0.009725	0.000376	0.000135
-	309	-0.009831	0.000328	0.000036
-	310	-0.009978	0.000264	-0.000095
-	311	-0.010176	0.000190	-0.000216
-	312	-0.010408	0.000110	-0.000312
-	313	-0.010660	0.000026	-0.000374
-	314	-0.010947	-0.000065	-0.000408
-	315	-0.011232	-0.000159	-0.000403
-	316	-0.011538	-0.000257	-0.000371
-	317	-0.011820	-0.000351	-0.000303
-	318	-0.012112	-0.000445	-0.000212
-	319	-0.012364	-0.000530	-0.000084
-	320	-0.012591	-0.000605	0.000074
-	321	-0.012804	-0.000670	0.000254
-	322	-0.012981	-0.000719	0.000448
-	323	-0.013160	-0.000760	0.000629
-	324	-0.013296	-0.000792	0.000783
-	325	-0.013414	-0.000824	0.000894
-	326	-0.013493	-0.000855	0.000963
-	327	-0.013569	-0.000892	0.000986
-	328	-0.013626	-0.000932	0.000975
-	329	-0.013698	-0.000976	0.000940
-	330	-0.013775	-0.001025	0.000887
-	331	-0.013855	-0.001075	0.000828
-	332	-0.014005	-0.001133	0.000764
-	333	-0.014180	-0.001192	0.000684
-	334	-0.014452	-0.001255	0.000589
-	335	-0.014788	-0.001320	0.000462
-	336	-0.015143	-0.001385	0.000303
-	337	-0.015500	-0.001436	0.000128
-	338	-0.015792	-0.001473	-0.000068
-	339	-0.015976	-0.001484	-0.000264
-	340	-0.015996	-0.001469	-0.000447
-	341	-0.015862	-0.001430	-0.000608
-	342	-0.015549	-0.001367	-0.000737
-	343	-0.015124	-0.001283	-0.000821
-	344	-0.014607	-0.001190	-0.000874
-	345	-0.014047	-0.001080	-0.000874
-	346	-0.013472	-0.000968	-0.000838
-	347	-0.012904	-0.000846	-0.000760
-	348	-0.012379	-0.000727	-0.000664
-	349	-0.011871	-0.000604	-0.000553
-	350	-0.011427	-0.000486	-0.000431
-	351	-0.011028	-0.000367	-0.000298
-	352	-0.010687	-0.000256	-0.000162
-	353	-0.010389	-0.000147	-0.000012
-	354	-0.010121	-0.000048	0.000135
-	355	-0.009896	0.000042	0.000279
-	356	-0.009681	0.000120	0.000409
-	357	-0.009506	0.000187	0.000531
-	358	-0.009320	0.000244	0.000640
-	359	-0.009158	0.000292	0.000733
-	360	-0.008987	0.000327	0.000800
-	361	-0.008822	0.000352	0.000851
-	362	-0.008676	0.000367	0.000877
-	363	-0.008555	0.000371	0.000871
-	364	-0.008445	0.000364	0.000831
-	365	-0.008382	0.000346	0.000751
-	366	-0.008344	0.000319	0.000642
-	367	-0.008340	0.000284	0.000503
-	368	-0.008392	0.000246	0.000346
-	369	-0.008492	0.000205	0.000164
-	370	-0.008634	0.000167	-0.000029
-	371	-0.008805	0.000129	-0.000248
-	372	-0.008994	0.000095	-0.000481
-	373	-0.009191	0.000066	-0.000727
-	374	-0.009387	0.000046	-0.000970
-	375	-0.009590	0.000033	-0.001212
-	376	-0.009802	0.000034	-0.001432
-	377	-0.010024	0.000042	-0.001631
-	378	-0.010241	0.000058	-0.001790
-	379	-0.010454	0.000080	-0.001902
-	380	-0.010661	0.000107	-0.001963
-	381	-0.010859	0.000140	-0.001964
-	382	-0.011050	0.000181	-0.001898
-	383	-0.011196	0.000230	-0.001757
-	384	-0.011325	0.000287	-0.001544
-	385	-0.011413	0.000357	-0.001253
-	386	-0.011459	0.000442	-0.000888
-	387	-0.011463	0.000546	-0.000458
-	388	-0.011449	0.000673	0.000016
-	389	-0.011401	0.000816	0.000502
-	390	-0.011344	0.000972	0.000976
-	391	-0.011252	0.001129	0.001411
-	392	-0.011137	0.001276	0.001781
-	393	-0.010997	0.001402	0.002066
-	394	-0.010837	0.001499	0.002257
-	395	-0.010635	0.001562	0.002359
-	396	-0.010391	0.001589	0.002385
-	397	-0.010085	0.001577	0.002349
-	398	-0.009711	0.001528	0.002263
-	399	-0.009266	0.001450	0.002147
-	400	-0.008754	0.001347	0.002015
-	401	-0.008171	0.001230	0.001883
-	402	-0.007537	0.001109	0.001765
-	403	-0.006847	0.000999	0.001680
-	404	-0.006127	0.000906	0.001632
-	405	-0.005380	0.000838	0.001624
-	406	-0.004617	0.000797	0.001650
-	407	-0.003847	0.000782	0.001698
-	408	-0.003075	0.000799	0.001773
-	409	-0.002315	0.000845	0.001871
-	410	-0.001575	0.000916	0.001985
-	411	-0.000880	0.001006	0.002102
-	412	-0.000238	0.001107	0.002217
-	413	0.000328	0.001210	0.002311
-	414	0.000811	0.001302	0.002375
-	415	0.001186	0.001374	0.002400
-	416	0.001441	0.001416	0.002381
-	417	0.001557	0.001420	0.002309
-	418	0.001522	0.001383	0.002184
-	419	0.001322	0.001298	0.001998
-	420	0.000955	0.001165	0.001751
-	421	0.000415	0.000988	0.001446
-	422	-0.000287	0.000769	0.001084
-	423	-0.001155	0.000516	0.000670
-	424	-0.009245	-0.011780	0.000623
-	425	-0.008957	-0.021110	0.005333
-	426	-0.007917	-0.035632	0.012601
-	427	-0.007647	-0.055747	0.021296
-	428	-0.009663	-0.080676	0.029617
-	429	-0.015035	-0.108844	0.035574
-	430	-0.022990	-0.138508	0.038097
-	431	-0.031691	-0.168097	0.037307
-	432	-0.039431	-0.196256	0.034020
-	433	-0.045111	-0.222328	0.029255
-	434	-0.048020	-0.246060	0.023989
-	435	-0.048193	-0.267018	0.019128
-	436	-0.046483	-0.284342	0.015236
-	437	-0.044175	-0.297191	0.012399
-	438	-0.042049	-0.305233	0.010257
-	439	-0.040235	-0.308890	0.008282
-	440	-0.038244	-0.309391	0.005902
-	441	-0.035721	-0.308504	0.002570
-	442	-0.032895	-0.307760	-0.001983
-	443	-0.030559	-0.307959	-0.007547
-	444	-0.029151	-0.309325	-0.013391
-	445	-0.028380	-0.311565	-0.018706
-	446	-0.027390	-0.313943	-0.022993
-	447	-0.025589	-0.315948	-0.026222
-	448	-0.023092	-0.317487	-0.028711
-	449	-0.020206	-0.318819	-0.030832
-	450	-0.017144	-0.320407	-0.032741
-	451	-0.013943	-0.322537	-0.034430
-	452	-0.010488	-0.325207	-0.035826
-	453	-0.006622	-0.328362	-0.036789
-	454	-0.002033	-0.332119	-0.037218
-	455	0.003520	-0.336499	-0.037177
-	456	0.009814	-0.341416	-0.036784
-	457	0.016257	-0.346668	-0.036160
-	458	0.022704	-0.352200	-0.035303
-	459	0.029085	-0.358018	-0.034150
-	460	0.035561	-0.364266	-0.032757
-	461	0.042451	-0.371321	-0.031286
-	462	0.049804	-0.379554	-0.029883
-	463	0.057720	-0.389222	-0.028692
-	464	0.066401	-0.400483	-0.027886
-	465	0.075865	-0.412885	-0.027457
-	466	0.086058	-0.425768	-0.027219
-	467	0.096818	-0.438583	-0.026998
-	468	0.107868	-0.450895	-0.026610
-	469	0.119145	-0.462632	-0.026082
-	470	0.130744	-0.473760	-0.025492
-	471	0.142833	-0.484058	-0.024858
-	472	0.155208	-0.493395	-0.024211
-	473	0.167467	-0.501872	-0.023567
-	474	0.179362	-0.509718	-0.023028
-	475	0.191112	-0.517198	-0.022664
-	476	0.202888	-0.524316	-0.022345
-	477	0.214958	-0.530909	-0.021924
-	478	0.227353	-0.536946	-0.021383
-	479	0.239975	-0.542474	-0.020885
-	480	0.252766	-0.547769	-0.020621
-	481	0.265522	-0.553128	-0.020585
-	482	0.277883	-0.558536	-0.020570
-	483	0.289878	-0.563855	-0.020380
-	484	0.301841	-0.568995	-0.019830
-	485	0.313988	-0.573873	-0.018853
-	486	0.326177	-0.578426	-0.017621
-	487	0.338321	-0.582393	-0.016333
-	488	0.350448	-0.585419	-0.015053
-	489	0.362553	-0.587304	-0.013841
-	490	0.374537	-0.587972	-0.012754
-	491	0.386254	-0.587402	-0.011779
-	492	0.397703	-0.585712	-0.010816
-	493	0.409091	-0.583205	-0.009802
-	494	0.420665	-0.580258	-0.008731
-	495	0.432618	-0.577087	-0.007580
-	496	0.444909	-0.573757	-0.006452
-	497	0.457555	-0.570230	-0.005555
-	498	0.470282	-0.566525	-0.004923
-	499	0.482810	-0.562670	-0.004457
-	500	0.495127	-0.558656	-0.004063
-	501	0.507299	-0.554708	-0.003833
-	502	0.519349	-0.550918	-0.003758
-	503	0.531343	-0.547166	-0.003745
-	504	0.543397	-0.543463	-0.003725
-	505	0.555633	-0.539959	-0.003642
-	506	0.568201	-0.536914	-0.003552
-	507	0.581133	-0.534468	-0.003503
-	508	0.594287	-0.532497	-0.003500
-	509	0.607799	-0.530934	-0.003519
-	510	0.621851	-0.529913	-0.003481
-	511	0.636552	-0.529507	-0.003324
-	512	0.651606	-0.529772	-0.003194
-	513	0.666753	-0.530657	-0.003102
-	514	0.681982	-0.531836	-0.002919
-	515	0.697313	-0.533089	-0.002569
-	516	0.712654	-0.534339	-0.002099
-	517	0.727745	-0.535659	-0.001609
-	518	0.742572	-0.537274	-0.001177
-	519	0.757273	-0.539410	-0.000791
-	520	0.771835	-0.542139	-0.000404
-	521	0.786101	-0.545281	0.000106
-	522	0.800102	-0.548515	0.000802
-	523	0.813759	-0.551765	0.001569
-	524	0.826792	-0.554977	0.002301
-	525	0.839285	-0.558116	0.003074
-	526	0.851273	-0.561212	0.003888
-	527	0.862805	-0.564330	0.004652
-	528	0.873742	-0.567359	0.005302
-	529	0.883985	-0.570135	0.005863
-	530	0.893815	-0.572646	0.006481
-	531	0.903553	-0.575042	0.007255
-	532	0.913237	-0.577505	0.008084
-	533	0.922663	-0.580026	0.008861
-	534	0.931615	-0.582641	0.009533
-	535	0.940193	-0.585349	0.010084
-	536	0.948727	-0.588224	0.010481
-	537	0.957292	-0.591297	0.010767
-	538	0.965855	-0.594558	0.010961
-	539	0.974151	-0.598063	0.010989
-	540	0.982095	-0.601836	0.010828
-	541	0.989917	-0.605640	0.010612
-	542	0.997760	-0.609262	0.010544
-	543	1.005455	-0.612763	0.010616
-	544	1.013195	-0.616117	0.010677
-	545	1.021528	-0.618946	0.010770
-	546	1.030666	-0.620870	0.011010
-	547	1.040679	-0.621802	0.011340
-	548	1.051549	-0.622054	0.011635
-	549	1.063252	-0.621927	0.011832
-	550	1.075816	-0.621682	0.011770
-	551	1.089226	-0.621372	0.011397
-	552	1.103208	-0.620997	0.010806
-	553	1.117303	-0.620670	0.010007
-	554	1.131245	-0.620501	0.008920
-	555	1.144902	-0.620562	0.007508
-	556	1.158337	-0.620755	0.005750
-	557	1.171319	-0.620960	0.003643
-	558	1.183439	-0.621179	0.001176
-	559	1.194496	-0.621203	-0.001474
-	560	1.204412	-0.620831	-0.004104
-	561	1.213368	-0.619879	-0.006628
-	562	1.221353	-0.618171	-0.009138
-	563	1.228283	-0.615465	-0.011739
-	564	1.234303	-0.611610	-0.014488
-	565	1.239677	-0.606769	-0.017789
-	566	1.244702	-0.601201	-0.022058
-	567	1.249767	-0.595032	-0.027099
-	568	1.254990	-0.588365	-0.032239
-	569	1.259970	-0.581199	-0.036936
-	570	1.264094	-0.573495	-0.040940
-	571	1.266473	-0.565385	-0.044282
-	572	1.266279	-0.556898	-0.047114
-	573	1.263090	-0.547908	-0.049632
-	574	1.256929	-0.538120	-0.052069
-	575	1.248096	-0.527160	-0.054556
-	576	1.236840	-0.514988	-0.057101
-	577	1.223344	-0.501570	-0.059713
-	578	1.207463	-0.486723	-0.062446
-	579	1.188443	-0.470400	-0.065248
-	580	1.165700	-0.452435	-0.067856
-	581	1.138978	-0.432721	-0.070020
-	582	1.108258	-0.411306	-0.071626
-	583	1.073608	-0.388424	-0.072745
-	584	1.035060	-0.364319	-0.073507
-	585	0.992497	-0.339226	-0.073911
-	586	0.945995	-0.313402	-0.073836
-	587	0.895704	-0.287147	-0.073326
-	588	0.841915	-0.260840	-0.072535
-	589	0.785187	-0.234900	-0.071432
-	590	0.726052	-0.209626	-0.069909
-	591	0.664882	-0.185055	-0.067737
-	592	0.602017	-0.161232	-0.064736
-	593	0.538456	-0.138349	-0.060981
-	594	0.475501	-0.116784	-0.056848
-	595	0.414256	-0.097199	-0.052857
-	596	0.356304	-0.080082	-0.049191
-	597	0.303171	-0.065587	-0.045539
-	598	0.255685	-0.053555	-0.041686
-	599	0.214117	-0.043738	-0.037788
-	600	0.178219	-0.035930	-0.034183
-	601	0.147205	-0.029910	-0.030920
-	602	0.120332	-0.025318	-0.027801
-	603	0.097101	-0.021721	-0.024635
-	604	0.077121	-0.018738	-0.021342
-	605	0.059891	-0.016165	-0.017959
-	606	0.045123	-0.013788	-0.014606
-	607	0.032510	-0.011537	-0.011483
-	608	0.021716	-0.009424	-0.008716
-	609	0.012691	-0.007451	-0.006420
-	610	0.005610	-0.005698	-0.004702
-	611	0.000809	-0.004167	-0.003330
-	612	-0.005000	-0.001246	-0.000373
-	613	-0.003448	-0.001000	-0.000544
-	614	-0.001883	-0.000754	-0.000696
-	615	-0.000392	-0.000510	-0.000805
-	616	0.000910	-0.000301	-0.000887
-	617	0.001850	-0.000136	-0.000910
-	618	0.002115	-0.000063	-0.000857
-	619
-	620
