# Supplementary material for: Design and preliminary verification of a novel powered ankle–foot prosthesis: From the perspective of lower-limb biomechanics compared with ESAR foot
Source: PLoS One. 2024 Jun 7;19(6):e0303397. doi: 10.1371/journal.pone.0303397 (PMC11161064; doi:10.1371/journal.pone.0303397)
Supplement: S2 File — (ZIP) [file pone.0303397.s004.zip › NW/4/left foot pitch angle.txt]

LINK_MODEL_BASED::ORIGINAL::Left Foot Pitch Angles
File	Frame	X	Y	Z
Gait FB - IOR 6.c3d	1	-3.107599	0.313925	0.185620
-	2	-3.259190	0.296292	0.183986
-	3	-3.421440	0.277330	0.182414
-	4	-3.595603	0.256938	0.180906
-	5	-3.782802	0.235029	0.179428
-	6	-3.984139	0.211508	0.177989
-	7	-4.200659	0.186380	0.176471
-	8	-4.433356	0.159551	0.174835
-	9	-4.683198	0.130910	0.173017
-	10	-4.951175	0.100400	0.170827
-	11	-5.238284	0.067980	0.168023
-	12	-5.545565	0.033491	0.164474
-	13	-5.874078	-0.003128	0.159932
-	14	-6.224929	-0.042007	0.154266
-	15	-6.599328	-0.083168	0.147326
-	16	-6.998499	-0.126529	0.139031
-	17	-7.423854	-0.171984	0.129472
-	18	-7.876769	-0.219244	0.118758
-	19	-8.358814	-0.267893	0.107103
-	20	-8.871537	-0.317434	0.094806
-	21	-9.416564	-0.367347	0.082331
-	22	-9.995587	-0.416922	0.070188
-	23	-10.610353	-0.465387	0.058998
-	24	-11.262703	-0.511733	0.049267
-	25	-11.954517	-0.555278	0.041723
-	26	-12.687689	-0.594943	0.036613
-	27	-13.464157	-0.630003	0.034155
-	28	-14.285812	-0.659589	0.033999
-	29	-15.154561	-0.683209	0.035297
-	30	-16.072443	-0.700730	0.036515
-	31	-17.041544	-0.712341	0.035292
-	32	-18.064041	-0.718131	0.028144
-	33	-19.141794	-0.718667	0.010704
-	34	-20.276464	-0.713802	-0.022694
-	35	-21.468660	-0.703373	-0.077538
-	36	-22.717451	-0.686527	-0.157647
-	37	-24.020330	-0.662026	-0.263818
-	38	-25.373493	-0.628344	-0.393639
-	39	-26.772217	-0.583838	-0.541926
-	40	-28.211382	-0.527479	-0.701811
-	41	-29.686157	-0.460095	-0.866302
-	42	-31.191931	-0.383199	-1.029843
-	43	-32.724068	-0.300661	-1.187829
-	44	-34.277927	-0.216133	-1.336921
-	45	-35.847916	-0.133922	-1.474235
-	46	-37.427948	-0.057329	-1.597359
-	47	-39.010921	0.011588	-1.704046
-	48	-40.588764	0.071101	-1.791793
-	49	-42.152157	0.120813	-1.858015
-	50	-43.690807	0.160964	-1.899817
-	51	-45.193527	0.191495	-1.913882
-	52	-46.648544	0.212479	-1.896758
-	53	-48.043575	0.223361	-1.844808
-	54	-49.365940	0.223895	-1.754394
-	55	-50.602760	0.215481	-1.622191
-	56	-51.741257	0.200052	-1.445244
-	57	-52.769085	0.181414	-1.221549
-	58	-53.675236	0.164033	-0.950115
-	59	-54.450439	0.153350	-0.631265
-	60	-55.088013	0.155872	-0.266845
-	61	-55.584446	0.177936	0.139693
-	62	-55.939850	0.223971	0.583381
-	63	-56.157696	0.297407	1.057515
-	64	-56.244904	0.398885	1.554152
-	65	-56.210304	0.527261	2.064245
-	66	-56.064373	0.677746	2.578418
-	67	-55.817570	0.844497	3.087243
-	68	-55.480179	1.021420	3.581793
-	69	-55.061104	1.202850	4.054000
-	70	-54.568146	1.383664	4.497016
-	71	-54.007534	1.560481	4.905131
-	72	-53.384747	1.730077	5.274152
-	73	-52.703846	1.890232	5.601229
-	74	-51.968239	2.039492	5.884886
-	75	-51.180840	2.176422	6.125122
-	76	-50.344086	2.300783	6.323077
-	77	-49.460373	2.412929	6.481018
-	78	-48.531685	2.513942	6.602081
-	79	-47.560478	2.606048	6.690054
-	80	-46.548767	2.691705	6.749164
-	81	-45.499092	2.773715	6.783901
-	82	-44.413921	2.855011	6.798703
-	83	-43.296154	2.937653	6.798014
-	84	-42.148502	3.023593	6.785874
-	85	-40.973850	3.113352	6.766121
-	86	-39.774742	3.206914	6.742002
-	87	-38.553581	3.303563	6.716132
-	88	-37.312557	3.401836	6.690451
-	89	-36.053516	3.499783	6.665997
-	90	-34.778702	3.594071	6.643160
-	91	-33.490646	3.681462	6.621634
-	92	-32.191956	3.759725	6.600574
-	93	-30.885519	3.827352	6.578921
-	94	-29.574116	3.883883	6.555230
-	95	-28.260574	3.928949	6.527916
-	96	-26.947622	3.962219	6.495335
-	97	-25.638067	3.983695	6.455724
-	98	-24.334387	3.993239	6.407325
-	99	-23.038921	3.990856	6.348406
-	100	-21.753714	3.977140	6.277139
-	101	-20.480499	3.952478	6.192009
-	102	-19.220387	3.917587	6.091681
-	103	-17.974131	3.873328	5.975218
-	104	-16.742037	3.820553	5.842115
-	105	-15.524079	3.760186	5.692201
-	106	-14.319875	3.692885	5.525739
-	107	-13.128787	3.619293	5.343219
-	108	-11.950127	3.539778	5.145421
-	109	-10.783381	3.454566	4.933461
-	110	-9.628161	3.363884	4.708697
-	111	-8.484443	3.268115	4.472836
-	112	-7.352414	3.168086	4.227818
-	113	-6.232475	3.065265	3.975593
-	114	-5.125023	2.961361	3.718281
-	115	-4.030411	2.858236	3.457885
-	116	-2.948898	2.757440	3.196296
-	117	-1.880584	2.659722	2.935426
-	118	-0.825482	2.565020	2.677131
-	119	0.216410	2.472698	2.423198
-	120	1.245110	2.381810	2.175395
-	121	2.260633	2.291373	1.935196
-	122	3.262866	2.200469	1.703929
-	123	4.251516	2.108206	1.482602
-	124	5.226072	2.013451	1.272131
-	125	6.185830	1.914693	1.073353
-	126	7.129900	1.809960	0.887083
-	127	8.057137	1.696817	0.714089
-	128	8.966009	1.572506	0.555246
-	129	9.854557	1.434192	0.411410
-	130	10.720419	1.279467	0.283625
-	131	11.560867	1.106596	0.172803
-	132	12.372711	0.914931	0.079727
-	133	13.152237	0.704929	0.004926
-	134	13.895081	0.478410	-0.051358
-	135	14.596209	0.238572	-0.089327
-	136	15.249948	-0.009722	-0.109597
-	137	15.850000	-0.260165	-0.113366
-	138	16.389666	-0.505408	-0.102272
-	139	16.862076	-0.737669	-0.078342
-	140	17.260347	-0.949102	-0.043757
-	141	17.577833	-1.132452	-0.000771
-	142	17.808132	-1.281762	0.048285
-	143	17.945425	-1.392348	0.101227
-	144	17.984560	-1.461389	0.155864
-	145	17.921370	-1.488002	0.210035
-	146	17.752819	-1.472973	0.261625
-	147	17.477289	-1.418612	0.308363
-	148	17.094912	-1.328368	0.347823
-	149	16.608044	-1.206694	0.377386
-	150	16.021610	-1.059217	0.394268
-	151	15.343527	-0.892445	0.395887
-	152	14.584553	-0.713625	0.379944
-	153	13.757858	-0.530123	0.344721
-	154	12.878349	-0.348650	0.289354
-	155	11.961775	-0.174588	0.213984
-	156	11.024148	-0.011241	0.119989
-	157	10.081151	0.140014	0.009714
-	158	9.147740	0.279318	-0.113539
-	159	8.237785	0.407626	-0.245991
-	160	7.363696	0.526238	-0.383702
-	161	6.536057	0.636506	-0.522806
-	162	5.763311	0.739559	-0.659857
-	163	5.051465	0.836275	-0.792017
-	164	4.404113	0.927298	-0.917116
-	165	3.822532	1.013056	-1.033824
-	166	3.305995	1.093898	-1.141500
-	167	2.852048	1.170117	-1.240011
-	168	2.456995	1.242066	-1.329528
-	169	2.116298	1.310210	-1.410342
-	170	1.825130	1.375195	-1.482704
-	171	1.578660	1.437816	-1.546764
-	172	1.372278	1.498961	-1.602600
-	173	1.201545	1.559523	-1.650374
-	174	1.062195	1.620360	-1.690351
-	175	0.950074	1.682080	-1.722905
-	176	0.861254	1.744902	-1.748629
-	177	0.792051	1.808631	-1.768205
-	178	0.739157	1.872769	-1.782422
-	179	0.699564	1.936651	-1.792087
-	180	0.670608	1.999675	-1.797980
-	181	0.649878	2.061436	-1.800936
-	182	0.635271	2.121634	-1.801599
-	183	0.624933	2.180125	-1.800585
-	184	0.617324	2.236786	-1.798435
-	185	0.611124	2.291432	-1.795461
-	186	0.605255	2.343816	-1.791999
-	187	0.598852	2.393510	-1.788275
-	188	0.591272	2.439797	-1.784373
-	189	0.582076	2.481645	-1.780276
-	190	0.571012	2.517714	-1.775861
-	191	0.558002	2.546384	-1.770907
-	192	0.543151	2.565829	-1.765086
-	193	0.526702	2.574046	-1.757866
-	194	0.509054	2.569041	-1.748718
-	195	0.490652	2.549057	-1.737051
-	196	0.471980	2.512749	-1.722263
-	197	0.453513	2.459394	-1.703913
-	198	0.435615	2.389158	-1.681750
-	199	0.418447	2.303344	-1.655926
-	200	0.401940	2.204314	-1.626814
-	201	0.385831	2.095334	-1.595055
-	202	0.369693	1.980359	-1.561384
-	203	0.353020	1.863590	-1.526601
-	204	0.335361	1.748900	-1.491460
-	205	0.316425	1.639369	-1.456663
-	206	0.296035	1.537192	-1.422686
-	207	0.274145	1.443816	-1.390012
-	208	0.250770	1.360041	-1.358963
-	209	0.225971	1.286149	-1.329791
-	210	0.199825	1.222034	-1.302747
-	211	0.172422	1.167282	-1.278008
-	212	0.143833	1.121211	-1.255654
-	213	0.114123	1.083009	-1.235828
-	214	0.083310	1.051664	-1.218494
-	215	0.051387	1.026177	-1.203713
-	216	0.018313	1.005467	-1.191394
-	217	-0.015989	0.988468	-1.181379
-	218	-0.051619	0.974267	-1.173614
-	219	-0.088693	0.962001	-1.167882
-	220	-0.127316	0.950942	-1.163967
-	221	-0.167575	0.940449	-1.161556
-	222	-0.209530	0.930013	-1.160371
-	223	-0.253201	0.919309	-1.160167
-	224	-0.298543	0.908120	-1.160691
-	225	-0.345431	0.896301	-1.161631
-	226	-0.393700	0.883815	-1.162732
-	227	-0.443164	0.870640	-1.163672
-	228	-0.493633	0.856729	-1.164208
-	229	-0.544924	0.841989	-1.164025
-	230	-0.596841	0.826229	-1.162882
-	231	-0.649143	0.809168	-1.160612
-	232	-0.701552	0.790446	-1.157015
-	233	-0.753718	0.769646	-1.151945
-	234	-0.805298	0.746467	-1.145369
-	235	-0.856021	0.720873	-1.137274
-	236	-0.905701	0.693396	-1.127903
-	237	-0.954265	0.665144	-1.117572
-	238	-1.001794	0.637831	-1.106730
-	239	-1.048349	0.613401	-1.095922
-	240	-1.093919	0.593314	-1.085436
-	241	-1.138307	0.578311	-1.075354
-	242	-1.181255	0.568483	-1.065638
-	243	-1.222470	0.563475	-1.056179
-	244	-1.261745	0.562733	-1.046933
-	245	-1.298990	0.565642	-1.037756
-	246	-1.334250	0.571646	-1.028508
-	247	-1.367637	0.580321	-1.019184
-	248	-1.399390	0.591212	-1.009651
-	249	-1.429762	0.603924	-0.999845
-	250	-1.459080	0.618129	-0.989686
-	251	-1.487659	0.633562	-0.979085
-	252	-1.515815	0.650046	-0.968048
-	253	-1.543824	0.667406	-0.956464
-	254	-1.571938	0.685527	-0.944307
-	255	-1.600333	0.704336	-0.931628
-	256	-1.629164	0.723763	-0.918366
-	257	-1.658472	0.743833	-0.904642
-	258	-1.688255	0.764490	-0.890479
-	259	-1.718399	0.785693	-0.875960
-	260	-1.748756	0.807425	-0.861293
-	261	-1.779132	0.829572	-0.846548
-	262	-1.809396	0.851997	-0.831879
-	263	-1.839440	0.874489	-0.817351
-	264	-1.869294	0.896768	-0.802945
-	265	-1.899090	0.918552	-0.788639
-	266	-1.929134	0.939567	-0.774344
-	267	-1.959836	0.959555	-0.760020
-	268	-1.991766	0.978350	-0.745675
-	269	-2.025564	0.995727	-0.731195
-	270	-2.061959	1.011568	-0.716613
-	271	-2.101750	1.025758	-0.701905
-	272	-2.145835	1.038203	-0.687073
-	273	-2.195123	1.048817	-0.672157
-	274	-2.250633	1.057516	-0.657152
-	275	-2.313398	1.064206	-0.642096
-	276	-2.384521	1.068822	-0.627123
-	277	-2.465100	1.071243	-0.612253
-	278	-2.556225	1.071395	-0.597583
-	279	-2.658903	1.069190	-0.583279
-	280	-2.774082	1.064560	-0.569480
-	281	-2.902667	1.057406	-0.556324
-	282	-3.045597	1.047769	-0.544139
-	283	-3.203844	1.035624	-0.533175
-	284	-3.378410	1.021031	-0.523852
-	285	-3.570261	1.004032	-0.516586
-	286	-3.780328	0.984766	-0.511985
-	287	-4.009493	0.963377	-0.510607
-	288	-4.258674	0.940115	-0.513024
-	289	-4.528763	0.915261	-0.519709
-	290	-4.820690	0.889189	-0.531133
-	291	-5.135336	0.862220	-0.547532
-	292	-5.473577	0.834688	-0.569131
-	293	-5.836355	0.806730	-0.595912
-	294	-6.224705	0.778383	-0.627819
-	295	-6.639706	0.749308	-0.664435
-	296	-7.082552	0.719088	-0.705274
-	297	-7.554548	0.687121	-0.749626
-	298	-8.057142	0.652800	-0.796779
-	299	-8.591914	0.615318	-0.845866
-	300	-9.160495	0.573919	-0.896168
-	301	-9.764656	0.527773	-0.946961
-	302	-10.406342	0.476219	-0.997670
-	303	-11.087633	0.418954	-1.047971
-	304	-11.810822	0.356163	-1.097756
-	305	-12.578312	0.288772	-1.147150
-	306	-13.392505	0.218559	-1.196633
-	307	-14.255712	0.147894	-1.247003
-	308	-15.170043	0.079544	-1.299357
-	309	-16.137169	0.016301	-1.354606
-	310	-17.158186	-0.039019	-1.412976
-	311	-18.233624	-0.083565	-1.474020
-	312	-19.363615	-0.115105	-1.537019
-	313	-20.548038	-0.132056	-1.601451
-	314	-21.786449	-0.133800	-1.666977
-	315	-23.078175	-0.120716	-1.733514
-	316	-24.422230	-0.094506	-1.801016
-	317	-25.817341	-0.057478	-1.869691
-	318	-27.261896	-0.012556	-1.939806
-	319	-28.753805	0.037160	-2.011693
-	320	-30.290264	0.088114	-2.085539
-	321	-31.867512	0.136613	-2.161363
-	322	-33.480484	0.179114	-2.238940
-	323	-35.122601	0.212520	-2.317666
-	324	-36.785656	0.234904	-2.396659
-	325	-38.460121	0.245364	-2.474654
-	326	-40.134945	0.244222	-2.550064
-	327	-41.798035	0.232938	-2.620973
-	328	-43.436253	0.213653	-2.685092
-	329	-45.035965	0.189188	-2.739919
-	330	-46.583038	0.162145	-2.782698
-	331	-48.063602	0.135029	-2.810651
-	332	-49.464062	0.109430	-2.821003
-	333	-50.771770	0.086016	-2.811237
-	334	-51.974689	0.065184	-2.779373
-	335	-53.062313	0.047661	-2.724356
-	336	-54.025486	0.034736	-2.646222
-	337	-54.857296	0.028653	-2.546221
-	338	-55.553211	0.032122	-2.426587
-	339	-56.111343	0.048790	-2.290412
-	340	-56.532349	0.082446	-2.141288
-	341	-56.819534	0.136505	-1.982935
-	342	-56.978291	0.213587	-1.818915
-	343	-57.015678	0.315310	-1.652412
-	344	-56.939648	0.441840	-1.486006
-	345	-56.758526	0.592969	-1.321797
-	346	-56.480305	0.766621	-1.161145
-	347	-56.112076	0.960482	-1.004986
-	348	-55.659775	1.171228	-0.853686
-	349	-55.128258	1.395921	-0.707282
-	350	-54.521339	1.632008	-0.565480
-	351	-53.842247	1.877407	-0.427798
-	352	-53.093533	2.130245	-0.293601
-	353	-52.277367	2.389237	-0.162173
-	354	-51.395668	2.652836	-0.032564
-	355	-50.450363	2.919839	0.096268
-	356	-49.443676	3.188876	0.225484
-	357	-48.378143	3.459023	0.356148
-	358	-47.256855	3.729121	0.489325
-	359	-46.083527	3.998156	0.625940
-	360	-44.862473	4.265124	0.766760
-	361	-43.598690	4.529341	0.912260
-	362	-42.297688	4.789705	1.062705
-	363	-40.965256	5.045000	1.217996
-	364	-39.607353	5.294059	1.377646
-	365	-38.229698	5.535629	1.540797
-	366	-36.837894	5.768527	1.706231
-	367	-35.436890	5.991100	1.872466
-	368	-34.031223	6.201582	2.037598
-	369	-32.624737	6.397528	2.199505
-	370	-31.220531	6.576760	2.355669
-	371	-29.820961	6.736943	2.503426
-	372	-28.427822	6.876225	2.639846
-	373	-27.042465	6.993217	2.761762
-	374	-25.665956	7.087213	2.865756
-	375	-24.299141	7.157930	2.948332
-	376	-22.942852	7.205996	3.005878
-	377	-21.597761	7.232541	3.034800
-	378	-20.264463	7.239084	3.031497
-	379	-18.943516	7.226824	2.992557
-	380	-17.635544	7.196510	2.914888
-	381	-16.341209	7.148221	2.796009
-	382	-15.061234	7.081748	2.634138
-	383	-13.796488	6.996199	2.428701
-	384	-12.548234	6.890376	2.180402
-	385	-11.318159	6.762605	1.891573
-	386	-10.108544	6.611197	1.566165
-	387	-8.922056	6.434611	1.209826
-	388	-7.761726	6.232073	0.829526
-	389	-6.630485	6.004072	0.433120
-	390	-5.530933	5.752761	0.028700
-	391	-4.465060	5.481863	-0.375939
-	392	-3.434108	5.196304	-0.773652
-	393	-2.438355	4.901855	-1.158191
-	394	-1.477113	4.604934	-1.524495
-	395	-0.548730	4.312117	-1.868755
-	396	0.349058	4.029636	-2.188416
-	397	1.218843	3.762681	-2.481970
-	398	2.063202	3.514946	-2.748850
-	399	2.884516	3.288470	-2.989172
-	400	3.684694	3.083654	-3.203479
-	401	4.465093	2.899337	-3.392458
-	402	5.226373	2.733087	-3.556844
-	403	5.968560	2.581621	-3.697184
-	404	6.690939	2.441147	-3.813747
-	405	7.392158	2.307698	-3.906356
-	406	8.070421	2.177521	-3.974531
-	407	8.723697	2.047490	-4.017524
-	408	9.349563	1.915415	-4.034569
-	409	9.944986	1.780051	-4.025052
-	410	10.506149	1.641077	-3.988708
-	411	11.028461	1.499114	-3.925683
-	412	11.506575	1.355487	-3.836725
-	413	11.934616	1.212208	-3.723178
-	414	12.306294	1.071834	-3.586992
-	415	12.615221	0.937216	-3.430726
-	416	12.854936	0.811042	-3.257408
-	417	13.019203	0.695499	-3.070473
-	418	13.102070	0.591956	-2.873561
-	419	13.098303	0.500770	-2.670455
-	420	13.003593	0.421318	-2.464907
-	421	12.815057	0.352031	-2.260524
-	422	12.531529	0.290567	-2.060690
-	423	12.154164	0.234041	-1.868623
-	424	11.686924	0.179515	-1.687369
-	425	11.137172	0.124478	-1.519967
-	426	10.515469	0.067361	-1.369462
-	427	9.835000	0.007786	-1.238921
-	428	9.110586	-0.053674	-1.131156
-	429	8.357998	-0.115708	-1.048442
-	430	7.593118	-0.176359	-0.992167
-	431	6.831382	-0.233358	-0.962696
-	432	6.087119	-0.284489	-0.959126
-	433	5.373161	-0.328087	-0.979338
-	434	4.700455	-0.363307	-1.019968
-	435	4.077832	-0.390189	-1.076858
-	436	3.511651	-0.409382	-1.145358
-	437	3.005701	-0.421740	-1.221013
-	438	2.561150	-0.427798	-1.299892
-	439	2.176850	-0.427475	-1.379034
-	440	1.849689	-0.420133	-1.456353
-	441	1.575240	-0.404891	-1.530579
-	442	1.348241	-0.380980	-1.600822
-	443	1.163142	-0.348067	-1.666432
-	444	1.014352	-0.306390	-1.726742
-	445	0.896499	-0.256592	-1.781210
-	446	0.804467	-0.199479	-1.829329
-	447	0.733547	-0.135701	-1.870851
-	448	0.679405	-0.065725	-1.905672
-	449	0.638216	0.010101	-1.933974
-	450	0.606619	0.091305	-1.956014
-	451	0.581789	0.177269	-1.972182
-	452	0.561382	0.267080	-1.982871
-	453	0.543595	0.359602	-1.988515
-	454	0.527079	0.453568	-1.989548
-	455	0.510910	0.547634	-1.986412
-	456	0.494470	0.640415	-1.979532
-	457	0.477450	0.730503	-1.969380
-	458	0.459762	0.816502	-1.956398
-	459	0.441545	0.897049	-1.941027
-	460	0.423040	0.970885	-1.923657
-	461	0.404627	1.036849	-1.904648
-	462	0.386750	1.093773	-1.884292
-	463	0.369922	1.140581	-1.862826
-	464	0.354558	1.176425	-1.840427
-	465	0.340984	1.200877	-1.817160
-	466	0.329331	1.214018	-1.793154
-	467	0.319588	1.216465	-1.768443
-	468	0.311539	1.209472	-1.743197
-	469	0.304847	1.194912	-1.717624
-	470	0.299032	1.175161	-1.692105
-	471	0.293597	1.152672	-1.666996
-	472	0.288134	1.129678	-1.642714
-	473	0.282338	1.107825	-1.619539
-	474	0.276061	1.088124	-1.597676
-	475	0.269169	1.071103	-1.577245
-	476	0.261520	1.057023	-1.558309
-	477	0.252931	1.046042	-1.540861
-	478	0.243261	1.038268	-1.524893
-	479	0.232383	1.033767	-1.510347
-	480	0.220233	1.032514	-1.497125
-	481	0.206739	1.034400	-1.485098
-	482	0.191911	1.039246	-1.474137
-	483	0.175790	1.046753	-1.464104
-	484	0.158479	1.056549	-1.454902
-	485	0.140047	1.068178	-1.446421
-	486	0.120570	1.081118	-1.438637
-	487	0.100076	1.094839	-1.431546
-	488	0.078633	1.108838	-1.425159
-	489	0.056282	1.122592	-1.419484
-	490	0.033082	1.135581	-1.414602
-	491	0.008999	1.147290	-1.410578
-	492	-0.015999	1.157195	-1.407493
-	493	-0.041987	1.164776	-1.405384
-	494	-0.069038	1.169600	-1.404322
-	495	-0.097303	1.171267	-1.404343
-	496	-0.126969	1.169499	-1.405550
-	497	-0.158297	1.164166	-1.407942
-	498	-0.191527	1.155257	-1.411576
-	499	-0.226923	1.142924	-1.416410
-	500	-0.264655	1.127467	-1.422430
-	501	-0.304805	1.109071	-1.429438
-	502	-0.347282	1.087873	-1.437182
-	503	-0.391911	1.064061	-1.445235
-	504	-0.438339	1.037840	-1.453186
-	505	-0.486257	1.009450	-1.460539
-	506	-0.535485	0.979611	-1.466997
-	507	-0.586065	0.949416	-1.472357
-	508	-0.638030	0.919925	-1.476564
-	509	-0.691381	0.891835	-1.479478
-	510	-0.746000	0.865532	-1.481047
-	511	-0.801767	0.841213	-1.481205
-	512	-0.858519	0.819067	-1.480025
-	513	-0.916121	0.799227	-1.477582
-	514	-0.974390	0.781777	-1.474043
-	515	-1.033178	0.766748	-1.469616
-	516	-1.092305	0.754096	-1.464489
-	517	-1.151628	0.743748	-1.458923
-	518	-1.210987	0.735579	-1.453055
-	519	-1.270238	0.729396	-1.447066
-	520	-1.329164	0.724889	-1.441007
-	521	-1.387531	0.721641	-1.434913
-	522	-1.445085	0.719054	-1.428646
-	523	-1.501674	0.716525	-1.422057
-	524	-1.557229	0.713537	-1.414940
-	525	-1.611816	0.709763	-1.407211
-	526	-1.665543	0.704941	-1.398732
-	527	-1.718594	0.698931	-1.389450
-	528	-1.771106	0.691566	-1.379290
-	529	-1.823210	0.682692	-1.368227
-	530	-1.875006	0.672167	-1.356194
-	531	-1.926641	0.659950	-1.343226
-	532	-1.978263	0.646078	-1.329348
-	533	-2.030129	0.630712	-1.314739
-	534	-2.082548	0.614046	-1.299590
-	535	-2.135938	0.596300	-1.284236
-	536	-2.190720	0.577584	-1.268995
-	537	-2.247330	0.557870	-1.254233
-	538	-2.306117	0.537022	-1.240274
-	539	-2.367438	0.514921	-1.227433
-	540	-2.431537	0.491492	-1.215993
-	541	-2.498641	0.466703	-1.206199
-	542	-2.568890	0.440587	-1.198244
-	543	-2.642454	0.413257	-1.192281
-	544	-2.719512	0.384858	-1.188355
-	545	-2.800395	0.355534	-1.186483
-	546	-2.885482	0.325340	-1.186608
-	547	-2.975372	0.294175	-1.188628
-	548	-3.070809	0.261697	-1.192366
-	549	-3.172730	0.227309	-1.197669
-	550	-3.282053	0.190283	-1.204369
-	551	-3.399625	0.150160	-1.212335
-	552	-3.525994	0.106984	-1.221432
-	553	-3.661509	0.061079	-1.231633
-	554	-3.806258	0.012841	-1.242966
-	555	-3.960212	-0.037378	-1.255562
-	556	-4.123177	-0.089328	-1.269622
-	557	-4.294921	-0.142755	-1.285501
-	558	-4.475370	-0.197534	-1.303496
-	559	-4.664644	-0.253548	-1.323761
-	560	-4.863263	-0.310747	-1.346187
-	561	-5.071972	-0.369015	-1.370524
-	562	-5.291738	-0.428191	-1.396507
-	563	-5.523654	-0.488130	-1.423758
-	564	-5.769022	-0.548440	-1.452070
-	565	-6.029193	-0.608695	-1.481220
-	566	-6.305609	-0.668479	-1.510891
-	567	-6.599623	-0.727264	-1.540896
-	568	-6.912672	-0.784813	-1.570886
-	569	-7.246259	-0.840924	-1.600746
-	570	-7.602022	-0.895519	-1.630439
-	571	-7.981675	-0.948706	-1.660037
-	572	-8.387007	-1.000732	-1.689747
-	573	-8.819847	-1.051839	-1.720012
-	574	-9.282139	-1.102507	-1.751282
-	575	-9.775878	-1.153002	-1.784239
-	576	-10.303271	-1.203700	-1.819445
-	577	-10.866603	-1.254680	-1.857627
-	578	-11.468287	-1.305974	-1.899456
-	579	-12.110837	-1.357645	-1.945524
-	580	-12.796877	-1.409691	-1.996423
-	581	-13.529162	-1.462139	-2.052652
-	582	-14.310555	-1.514875	-2.114717
-	583	-15.143938	-1.567675	-2.183075
-	584	-16.032349	-1.620470	-2.257967
-	585	-16.978802	-1.672800	-2.339736
-	586	-17.986454	-1.724169	-2.428700
-	587	-19.058239	-1.774069	-2.525116
-	588	-20.196793	-1.821905	-2.629240
-	589	-21.404360	-1.867159	-2.741235
-	590	-22.682529	-1.909324	-2.861210
-	591	-24.032017	-1.948040	-2.989120
-	592	-25.452560	-1.983671	-3.124574
-	593	-26.942690	-2.016760	-3.267034
-	594	-28.499660	-2.048403	-3.415650
-	595	-30.119396	-2.080510	-3.569052
-	596	-31.796436	-2.115625	-3.725348
-	597	-33.524136	-2.156712	-3.882080
-	598	-35.294510	-2.206305	-4.036414
-	599	-37.098225	-2.266181	-4.185313
-	600	-38.924767	-2.338037	-4.325594
-	601	-40.762413	-2.422389	-4.454289
-	602	-42.598495	-2.519439	-4.568507
-	603	-44.419418	-2.628355	-4.665637
-	604	-46.211105	-2.748202	-4.743261
-	605	-47.959545	-2.877886	-4.799175
-	606	-49.650570	-3.015941	-4.831488
-	607	-51.270329	-3.160555	-4.838696
-	608	-52.805035	-3.310279	-4.819684
-	609	-54.241474	-3.462452	-4.774135
-	610	-55.567726	-3.614772	-4.702524
-	611	-56.773365	-3.764523	-4.606452
-	612	-57.850052	-3.909641	-4.488634
-	613	-58.792137	-4.048412	-4.352897
-	614	-59.597027	-4.178966	-4.204035
-	615	-60.265942	-4.299479	-4.047459
-	616	-60.804379	-4.409111	-3.888560
-	617	-61.222164	-4.506401	-3.732240
-	618	-61.533306	-4.590732	-3.582031
-	619	-61.754536	-4.662169	-3.439325
-	620	-61.903549	-4.722778	-3.302305
