# Supplementary material for: Design and preliminary verification of a novel powered ankle–foot prosthesis: From the perspective of lower-limb biomechanics compared with ESAR foot
Source: PLoS One. 2024 Jun 7;19(6):e0303397. doi: 10.1371/journal.pone.0303397 (PMC11161064; doi:10.1371/journal.pone.0303397)
Supplement: S2 File — (ZIP) [file pone.0303397.s004.zip › NW/4/left ground reaction force.TXT]

XY
	Fx		Fy		Fz
						0.000	0.78	0.000	-0.05	0.000	-0.36
						0.001	0.74	0.001	0.00	0.001	0.90
						0.001	0.87	0.001	-0.14	0.001	-0.54
						0.002	0.83	0.002	-0.18	0.002	0.90
						0.002	0.83	0.002	0.14	0.002	1.08
						0.003	0.78	0.003	0.00	0.003	-0.72
						0.003	0.83	0.003	0.05	0.003	-0.54
						0.004	0.83	0.004	-0.18	0.004	-0.18
						0.004	0.60	0.004	-0.14	0.004	-1.62
						0.005	0.92	0.005	-0.09	0.005	-0.36
						0.005	0.92	0.005	-0.37	0.005	0.18
						0.005	0.60	0.005	0.05	0.005	-0.54
						0.006	0.83	0.006	0.00	0.006	-0.72
						0.007	0.69	0.007	-0.05	0.007	-0.36
						0.007	0.83	0.007	-0.18	0.007	0.00
						0.007	0.92	0.007	0.05	0.007	-0.54
						0.008	0.83	0.008	-0.09	0.008	0.00
						0.009	0.92	0.009	-0.23	0.009	-0.18
						0.009	0.92	0.009	-0.05	0.009	-0.54
						0.009	0.60	0.009	-0.14	0.009	0.00
						0.010	0.92	0.010	0.00	0.010	-0.18
						0.011	0.92	0.011	-0.28	0.011	-0.72
						0.011	0.87	0.011	0.05	0.011	0.36
						0.012	0.83	0.012	-0.23	0.012	-0.90
						0.012	1.01	0.012	-0.05	0.012	-0.54
						0.013	0.87	0.013	0.23	0.013	-0.18
						0.013	0.69	0.013	-0.32	0.013	0.00
						0.014	0.83	0.014	-0.09	0.014	0.00
						0.014	1.01	0.014	0.00	0.014	-0.18
						0.015	0.64	0.015	-0.14	0.015	-1.26
						0.015	0.60	0.015	-0.09	0.015	-0.54
						0.016	0.64	0.016	-0.05	0.016	0.18
						0.016	0.69	0.016	-0.05	0.016	-0.72
						0.017	0.92	0.017	0.09	0.017	-0.72
						0.017	1.15	0.017	-0.14	0.017	-0.72
						0.018	0.78	0.018	0.18	0.018	-1.26
						0.018	0.78	0.018	0.00	0.018	-0.72
						0.018	1.01	0.018	-0.23	0.018	-0.18
						0.019	0.83	0.019	-0.32	0.019	-0.36
						0.020	0.92	0.020	-0.23	0.020	-0.18
						0.020	0.83	0.020	-0.14	0.020	0.18
						0.021	1.01	0.021	0.23	0.021	-0.54
						0.021	0.74	0.021	-0.09	0.021	-0.18
						0.022	0.60	0.022	0.00	0.022	-0.54
						0.022	1.01	0.022	-0.05	0.022	-0.18
						0.022	0.64	0.022	0.18	0.022	0.18
						0.023	0.64	0.023	-0.14	0.023	-0.36
						0.024	0.83	0.024	0.05	0.024	0.00
						0.024	0.74	0.024	0.00	0.024	0.00
						0.025	0.74	0.025	0.14	0.025	-0.72
						0.025	0.74	0.025	0.09	0.025	0.00
						0.026	1.10	0.026	0.00	0.026	0.36
						0.026	0.87	0.026	0.00	0.026	-0.18
						0.026	0.83	0.026	-0.09	0.026	0.00
						0.027	0.64	0.027	0.00	0.027	-0.54
						0.028	0.83	0.028	-0.09	0.028	0.54
						0.028	0.74	0.028	-0.18	0.028	-0.18
						0.029	0.83	0.029	0.14	0.029	-0.18
						0.029	0.74	0.029	0.00	0.029	-0.36
						0.030	0.87	0.030	0.00	0.030	0.36
						0.030	1.06	0.030	-0.14	0.030	-0.18
						0.030	0.92	0.030	0.05	0.030	0.36
						0.031	0.92	0.031	-0.09	0.031	0.18
						0.032	0.60	0.032	0.09	0.032	-0.36
						0.032	0.87	0.032	-0.23	0.032	-1.08
						0.033	0.92	0.033	0.05	0.033	0.36
						0.033	0.83	0.033	-0.14	0.033	0.54
						0.034	0.69	0.034	-0.18	0.034	0.54
						0.034	0.97	0.034	-0.14	0.034	-0.54
						0.035	0.69	0.035	-0.23	0.035	-1.62
						0.035	0.74	0.035	-0.14	0.035	0.18
						0.036	0.92	0.036	-0.09	0.036	-0.54
						0.036	0.97	0.036	-0.23	0.036	-0.18
						0.036	0.87	0.036	-0.09	0.036	0.00
						0.037	1.10	0.037	-0.14	0.037	-0.90
						0.037	1.06	0.037	-0.14	0.037	0.36
						0.038	0.55	0.038	-0.23	0.038	-0.18
						0.039	0.97	0.039	0.00	0.039	0.72
						0.039	0.78	0.039	-0.14	0.039	-0.54
						0.040	0.92	0.040	-0.41	0.040	-0.36
						0.040	1.06	0.040	-0.14	0.040	0.72
						0.041	0.69	0.041	-0.09	0.041	-0.18
						0.041	0.97	0.041	-0.37	0.041	0.36
						0.042	1.01	0.042	-0.05	0.042	-0.18
						0.042	0.69	0.042	0.18	0.042	0.18
						0.043	0.78	0.043	-0.09	0.043	-0.18
						0.043	0.97	0.043	-0.18	0.043	-0.36
						0.044	0.60	0.044	0.00	0.044	-0.72
						0.044	0.78	0.044	0.18	0.044	-0.18
						0.044	0.83	0.044	-0.32	0.044	0.00
						0.045	0.87	0.045	-0.05	0.045	-1.26
						0.045	0.83	0.045	-0.05	0.045	-0.18
						0.046	1.01	0.046	0.18	0.046	0.72
						0.047	1.01	0.047	-0.05	0.047	0.18
						0.047	0.55	0.047	0.00	0.047	0.00
						0.048	0.97	0.048	-0.28	0.048	-0.18
						0.048	0.87	0.048	0.14	0.048	0.00
						0.049	0.69	0.049	-0.14	0.049	0.54
						0.049	0.78	0.049	-0.05	0.049	-0.54
						0.050	0.74	0.050	-0.14	0.050	-0.90
						0.050	0.78	0.050	-0.09	0.050	-0.36
						0.051	0.97	0.051	-0.23	0.051	0.54
						0.051	0.78	0.051	-0.14	0.051	0.18
						0.052	0.83	0.052	-0.05	0.052	-0.90
						0.052	0.74	0.052	-0.28	0.052	-0.36
						0.052	0.64	0.052	-0.14	0.052	-0.72
						0.053	0.78	0.053	-0.14	0.053	-1.08
						0.053	0.97	0.053	0.05	0.053	-0.72
						0.054	0.78	0.054	-0.14	0.054	-0.54
						0.055	0.69	0.055	-0.14	0.055	-0.54
						0.055	0.92	0.055	-0.09	0.055	0.54
						0.056	0.92	0.056	0.05	0.056	0.00
						0.056	0.69	0.056	-0.05	0.056	-0.54
						0.057	0.78	0.057	-0.28	0.057	-1.08
						0.057	0.87	0.057	0.14	0.057	0.18
						0.058	0.78	0.058	0.09	0.058	-0.18
						0.058	0.92	0.058	0.05	0.058	0.36
						0.059	1.10	0.059	-0.09	0.059	0.36
						0.059	0.87	0.059	0.09	0.059	-0.18
						0.060	0.83	0.060	-0.09	0.060	0.18
						0.060	0.83	0.060	-0.05	0.060	0.90
						0.060	0.87	0.060	-0.09	0.060	-1.08
						0.061	0.83	0.061	0.09	0.061	0.00
						0.061	0.87	0.061	0.00	0.061	-1.26
						0.062	0.92	0.062	0.05	0.062	-0.18
						0.063	0.83	0.063	0.14	0.063	0.18
						0.063	0.87	0.063	-0.23	0.063	-0.36
						0.064	0.64	0.064	-0.14	0.064	-0.36
						0.064	0.78	0.064	-0.05	0.064	-0.18
						0.065	1.10	0.065	-0.32	0.065	0.18
						0.065	0.74	0.065	-0.09	0.065	0.18
						0.066	0.69	0.066	-0.32	0.066	0.18
						0.066	0.78	0.066	-0.05	0.066	0.18
						0.067	0.83	0.067	-0.37	0.067	0.36
						0.067	0.78	0.067	0.18	0.067	-0.18
						0.068	0.83	0.068	-0.32	0.068	-0.54
						0.068	0.74	0.068	0.14	0.068	-0.36
						0.069	0.78	0.069	-0.18	0.069	-0.36
						0.069	0.69	0.069	0.09	0.069	-0.54
						0.070	1.01	0.070	-0.09	0.070	0.00
						0.070	0.92	0.070	0.14	0.070	-0.18
						0.071	1.01	0.071	0.09	0.071	-0.18
						0.071	0.83	0.071	0.09	0.071	-0.36
						0.072	0.74	0.072	0.00	0.072	-0.90
						0.072	0.92	0.072	-0.18	0.072	0.18
						0.072	0.74	0.072	-0.32	0.072	-0.90
						0.073	0.83	0.073	0.09	0.073	0.36
						0.073	0.78	0.073	-0.05	0.073	-0.54
						0.074	0.78	0.074	0.14	0.074	0.18
						0.074	0.78	0.074	-0.23	0.074	0.72
						0.075	0.78	0.075	0.05	0.075	-0.18
						0.075	0.97	0.075	-0.18	0.075	-1.08
						0.076	0.83	0.076	-0.14	0.076	-0.72
						0.076	0.87	0.076	-0.51	0.076	-0.36
						0.077	1.10	0.077	0.05	0.077	-0.90
						0.077	0.87	0.077	-0.28	0.077	-0.18
						0.078	0.60	0.078	-0.09	0.078	-0.36
						0.079	0.83	0.079	-0.05	0.079	0.36
						0.079	0.83	0.079	-0.05	0.079	-0.36
						0.080	0.74	0.080	0.18	0.080	0.54
						0.080	0.92	0.080	-0.18	0.080	-0.90
						0.081	0.78	0.081	0.14	0.081	-0.18
						0.081	0.74	0.081	-0.23	0.081	0.18
						0.082	0.83	0.082	-0.09	0.082	0.00
						0.082	1.01	0.082	-0.09	0.082	0.90
						0.083	0.78	0.083	-0.09	0.083	-0.72
						0.083	0.83	0.083	0.09	0.083	0.36
						0.084	0.83	0.084	-0.05	0.084	0.18
						0.084	0.87	0.084	-0.18	0.084	0.00
						0.085	0.69	0.085	0.05	0.085	-1.26
						0.085	0.97	0.085	0.28	0.085	-0.72
						0.086	0.69	0.086	-0.18	0.086	-0.72
						0.086	0.55	0.086	-0.18	0.086	-0.54
						0.087	0.64	0.087	-0.28	0.087	-1.26
						0.087	0.87	0.087	-0.14	0.087	-0.18
						0.088	0.97	0.088	-0.14	0.088	0.00
						0.088	0.78	0.088	-0.09	0.088	0.18
						0.088	0.78	0.088	0.18	0.088	-0.54
						0.089	0.87	0.089	-0.05	0.089	-0.18
						0.089	1.01	0.089	0.00	0.089	-0.18
						0.090	0.46	0.090	-0.05	0.090	0.00
						0.090	0.97	0.090	-0.23	0.090	-0.72
						0.091	0.78	0.091	-0.05	0.091	0.00
						0.091	0.78	0.091	-0.28	0.091	0.72
						0.092	0.83	0.092	-0.05	0.092	-1.26
						0.092	0.97	0.092	-0.23	0.092	-0.36
						0.093	0.83	0.093	-0.09	0.093	0.18
						0.094	0.74	0.094	0.00	0.094	-0.72
						0.094	0.97	0.094	-0.14	0.094	-0.36
						0.095	1.01	0.095	-0.28	0.095	-0.54
						0.095	0.69	0.095	-0.05	0.095	-0.36
						0.096	1.10	0.096	-0.23	0.096	0.18
						0.096	0.97	0.096	0.23	0.096	0.18
						0.097	0.97	0.097	0.00	0.097	-0.18
						0.097	1.10	0.097	-0.14	0.097	-1.08
						0.098	0.87	0.098	-0.09	0.098	0.00
						0.098	0.87	0.098	-0.05	0.098	0.00
						0.099	0.92	0.099	-0.37	0.099	0.72
						0.099	0.83	0.099	-0.09	0.099	-0.90
						0.100	0.74	0.100	0.00	0.100	0.72
						0.100	0.87	0.100	-0.05	0.100	-0.54
						0.101	0.83	0.101	-0.14	0.101	-0.18
						0.101	0.83	0.101	-0.14	0.101	0.00
						0.102	0.92	0.102	0.05	0.102	-0.72
						0.102	0.83	0.102	0.00	0.102	0.72
						0.103	0.64	0.103	-0.05	0.103	-0.90
						0.103	0.87	0.103	-0.09	0.103	0.00
						0.104	0.74	0.104	0.32	0.104	-0.72
						0.104	0.87	0.104	-0.23	0.104	0.54
						0.105	0.83	0.105	-0.18	0.105	0.00
						0.105	0.78	0.105	-0.05	0.105	-0.72
						0.106	0.69	0.106	-0.05	0.106	-0.18
						0.106	0.87	0.106	0.00	0.106	-0.54
						0.107	0.97	0.107	0.09	0.107	0.72
						0.107	0.74	0.107	-0.05	0.107	-0.54
						0.108	0.69	0.108	-0.14	0.108	0.18
						0.108	0.92	0.108	0.05	0.108	-1.08
						0.109	0.83	0.109	-0.23	0.109	-0.90
						0.109	0.74	0.109	-0.05	0.109	-0.36
						0.110	1.10	0.110	-0.05	0.110	-0.72
						0.110	0.64	0.110	0.05	0.110	-0.36
						0.111	0.87	0.111	-0.14	0.111	0.36
						0.111	0.83	0.111	0.09	0.111	0.36
						0.112	0.92	0.112	-0.05	0.112	0.00
						0.112	0.78	0.112	-0.09	0.112	-0.18
						0.113	0.74	0.113	0.05	0.113	0.18
						0.113	1.01	0.113	0.00	0.113	0.18
						0.114	0.83	0.114	0.09	0.114	0.72
						0.114	0.60	0.114	-0.05	0.114	-0.90
						0.115	0.92	0.115	-0.23	0.115	0.00
						0.115	0.78	0.115	-0.18	0.115	0.00
						0.116	0.92	0.116	0.23	0.116	0.00
						0.116	0.69	0.116	-0.18	0.116	-0.90
						0.117	0.55	0.117	0.09	0.117	-0.36
						0.117	0.83	0.117	0.09	0.117	-0.36
						0.118	0.87	0.118	0.05	0.118	0.00
						0.118	0.69	0.118	-0.14	0.118	-0.18
						0.119	0.83	0.119	-0.09	0.119	-0.36
						0.119	0.97	0.119	0.00	0.119	-1.08
						0.120	0.83	0.120	-0.05	0.120	0.72
						0.120	0.83	0.120	-0.23	0.120	0.00
						0.121	1.10	0.121	-0.14	0.121	-0.36
						0.121	0.60	0.121	0.05	0.121	0.00
						0.122	0.97	0.122	-0.14	0.122	-0.54
						0.122	1.06	0.122	-0.09	0.122	-0.36
						0.123	0.74	0.123	0.14	0.123	-0.36
						0.123	1.01	0.123	0.00	0.123	-0.36
						0.124	0.87	0.124	0.41	0.124	-0.54
						0.124	0.74	0.124	-0.09	0.124	-0.18
						0.125	1.06	0.125	-0.23	0.125	-0.36
						0.125	0.78	0.125	0.18	0.125	-0.54
						0.126	0.87	0.126	0.14	0.126	-0.54
						0.126	0.87	0.126	0.00	0.126	0.00
						0.127	0.97	0.127	-0.14	0.127	-0.36
						0.127	0.87	0.127	-0.18	0.127	0.00
						0.128	0.92	0.128	0.09	0.128	-0.54
						0.128	0.97	0.128	-0.28	0.128	-0.36
						0.129	0.78	0.129	0.00	0.129	-1.44
						0.129	0.92	0.129	0.00	0.129	-0.72
						0.130	0.74	0.130	-0.18	0.130	0.36
						0.130	0.83	0.130	-0.09	0.130	-1.44
						0.131	0.92	0.131	-0.32	0.131	-0.18
						0.131	0.74	0.131	0.05	0.131	0.18
						0.132	0.87	0.132	-0.18	0.132	0.00
						0.132	0.64	0.132	0.05	0.132	-0.18
						0.133	1.01	0.133	-0.32	0.133	0.36
						0.133	0.78	0.133	-0.32	0.133	0.18
						0.134	0.78	0.134	0.00	0.134	1.26
						0.134	0.78	0.134	-0.05	0.134	-0.18
						0.135	1.06	0.135	-0.14	0.135	-0.36
						0.135	1.01	0.135	-0.32	0.135	0.00
						0.136	0.87	0.136	0.09	0.136	-0.72
						0.136	0.97	0.136	-0.09	0.136	0.00
						0.137	1.10	0.137	-0.09	0.137	0.00
						0.137	0.78	0.137	-0.14	0.137	0.00
						0.138	0.97	0.138	0.00	0.138	-0.72
						0.138	0.78	0.138	0.28	0.138	-0.18
						0.139	1.01	0.139	0.00	0.139	-0.18
						0.139	0.97	0.139	0.00	0.139	-1.44
						0.140	0.83	0.140	-0.23	0.140	0.00
						0.140	0.87	0.140	0.00	0.140	-0.36
						0.141	0.74	0.141	0.09	0.141	-0.54
						0.141	0.83	0.141	-0.09	0.141	1.08
						0.142	0.78	0.142	-0.18	0.142	0.00
						0.142	0.87	0.142	-0.05	0.142	0.18
						0.143	0.83	0.143	0.00	0.143	-1.26
						0.143	0.87	0.143	-0.14	0.143	-0.90
						0.144	0.83	0.144	-0.28	0.144	0.90
						0.144	0.87	0.144	0.14	0.144	-0.54
						0.144	0.78	0.144	0.00	0.144	-0.72
						0.145	1.01	0.145	0.00	0.145	-0.90
						0.145	0.92	0.145	-0.05	0.145	0.18
						0.146	0.69	0.146	-0.05	0.146	0.90
						0.146	0.87	0.146	0.05	0.146	0.00
						0.147	0.78	0.147	-0.28	0.147	-1.26
						0.147	0.78	0.147	-0.05	0.147	-0.90
						0.148	1.06	0.148	-0.05	0.148	0.18
						0.148	0.92	0.148	0.00	0.148	0.18
						0.149	0.69	0.149	-0.32	0.149	-0.54
						0.149	0.92	0.149	-0.09	0.149	0.00
						0.150	0.83	0.150	0.00	0.150	-0.36
						0.150	0.83	0.150	0.09	0.150	-1.26
						0.151	0.87	0.151	-0.32	0.151	-0.90
						0.152	0.87	0.152	-0.05	0.152	0.36
						0.152	0.97	0.152	0.05	0.152	-0.18
						0.153	0.87	0.153	-0.18	0.153	-0.18
						0.153	0.97	0.153	-0.23	0.153	-0.54
						0.154	0.78	0.154	-0.05	0.154	0.00
						0.154	0.78	0.154	0.05	0.154	-0.90
						0.155	0.83	0.155	0.28	0.155	-0.36
						0.155	0.83	0.155	0.05	0.155	-0.90
						0.156	0.97	0.156	0.09	0.156	-0.36
						0.156	0.64	0.156	-0.18	0.156	0.54
						0.157	0.83	0.157	-0.18	0.157	0.00
						0.157	0.97	0.157	0.23	0.157	0.18
						0.158	0.87	0.158	-0.14	0.158	0.36
						0.158	0.97	0.158	0.09	0.158	-0.36
						0.159	1.01	0.159	-0.18	0.159	-0.90
						0.159	0.78	0.159	-0.14	0.159	0.18
						0.160	0.87	0.160	-0.05	0.160	-0.18
						0.160	0.69	0.160	0.00	0.160	-1.44
						0.161	0.83	0.161	-0.18	0.161	0.00
						0.161	0.87	0.161	-0.23	0.161	-0.54
						0.162	0.69	0.162	-0.32	0.162	0.36
						0.162	0.97	0.162	-0.09	0.162	-0.36
						0.163	1.01	0.163	-0.14	0.163	0.00
						0.163	1.06	0.163	-0.05	0.163	0.00
						0.164	0.92	0.164	-0.14	0.164	0.00
						0.164	1.01	0.164	-0.32	0.164	0.36
						0.165	0.97	0.165	-0.14	0.165	0.18
						0.165	0.97	0.165	-0.09	0.165	-0.36
						0.166	0.69	0.166	0.05	0.166	-0.18
						0.166	0.87	0.166	-0.09	0.166	0.36
						0.167	0.83	0.167	0.09	0.167	-0.18
						0.167	0.69	0.167	-0.28	0.167	0.18
						0.168	1.01	0.168	-0.14	0.168	0.18
						0.168	1.10	0.168	-0.05	0.168	-0.72
						0.169	0.78	0.169	0.09	0.169	0.00
						0.169	0.83	0.169	-0.09	0.169	-0.36
						0.170	0.87	0.170	0.09	0.170	-0.18
						0.170	1.06	0.170	0.00	0.170	-0.36
						0.171	0.78	0.171	0.00	0.171	-0.90
						0.171	0.97	0.171	0.05	0.171	-0.18
						0.172	0.64	0.172	-0.09	0.172	-0.36
						0.172	0.78	0.172	-0.09	0.172	-0.36
						0.173	0.92	0.173	-0.37	0.173	-0.72
						0.173	0.64	0.173	-0.09	0.173	0.54
						0.174	0.74	0.174	-0.18	0.174	0.00
						0.174	0.87	0.174	0.09	0.174	0.36
						0.175	0.87	0.175	0.09	0.175	-0.18
						0.175	0.92	0.175	-0.28	0.175	0.54
						0.176	0.78	0.176	-0.32	0.176	0.54
						0.176	0.83	0.176	0.05	0.176	-0.54
						0.176	0.87	0.176	-0.41	0.176	-1.08
						0.177	0.64	0.177	0.00	0.177	0.36
						0.177	0.92	0.177	-0.23	0.177	0.54
						0.178	1.06	0.178	0.00	0.178	-0.36
						0.178	1.01	0.178	-0.14	0.178	-0.18
						0.179	0.60	0.179	0.37	0.179	0.00
						0.179	0.83	0.179	-0.09	0.179	-1.08
						0.180	0.87	0.180	0.14	0.180	-0.72
						0.180	0.78	0.180	-0.14	0.180	-0.72
						0.181	0.78	0.181	0.00	0.181	-1.08
						0.181	0.78	0.181	0.00	0.181	0.36
						0.182	0.78	0.182	0.00	0.182	-0.36
						0.183	0.78	0.183	0.14	0.183	-1.08
						0.183	0.87	0.183	-0.09	0.183	-0.36
						0.184	0.83	0.184	-0.18	0.184	0.72
						0.184	0.97	0.184	-0.46	0.184	0.18
						0.185	0.97	0.185	0.23	0.185	0.00
						0.185	0.78	0.185	0.05	0.185	0.18
						0.186	0.74	0.186	0.00	0.186	-0.54
						0.186	0.92	0.186	0.00	0.186	0.36
						0.187	0.78	0.187	0.00	0.187	-0.36
						0.187	0.60	0.187	0.14	0.187	-0.72
						0.188	0.78	0.188	-0.28	0.188	-0.36
						0.188	1.10	0.188	0.05	0.188	-0.54
						0.189	0.83	0.189	0.14	0.189	0.54
						0.189	0.69	0.189	0.05	0.189	0.00
						0.190	1.06	0.190	0.05	0.190	-0.18
						0.190	0.87	0.190	0.05	0.190	-0.18
						0.191	0.92	0.191	0.00	0.191	-0.18
						0.191	0.60	0.191	-0.32	0.191	-0.36
						0.192	0.97	0.192	0.00	0.192	0.36
						0.192	0.97	0.192	0.00	0.192	-1.08
						0.193	0.83	0.193	-0.32	0.193	0.36
						0.193	0.87	0.193	0.00	0.193	-0.54
						0.194	0.55	0.194	-0.18	0.194	-0.72
						0.194	0.78	0.194	0.00	0.194	-0.54
						0.195	0.92	0.195	0.00	0.195	-0.54
						0.195	0.97	0.195	-0.18	0.195	-0.72
						0.196	0.92	0.196	0.14	0.196	-0.72
						0.196	0.92	0.196	-0.05	0.196	-0.72
						0.197	0.87	0.197	-0.09	0.197	-1.08
						0.197	0.69	0.197	-0.14	0.197	0.18
						0.198	0.92	0.198	-0.28	0.198	-0.18
						0.198	0.83	0.198	-0.23	0.198	0.72
						0.199	0.97	0.199	-0.05	0.199	-0.54
						0.199	0.83	0.199	0.00	0.199	-0.36
						0.200	0.83	0.200	-0.23	0.200	-0.18
						0.200	1.10	0.200	0.18	0.200	0.00
						0.201	0.92	0.201	0.05	0.201	-0.54
						0.201	1.10	0.201	0.14	0.201	-0.54
						0.202	0.83	0.202	0.00	0.202	-1.26
						0.202	0.92	0.202	-0.14	0.202	0.00
						0.203	0.83	0.203	-0.09	0.203	0.00
						0.203	0.74	0.203	0.00	0.203	-0.36
						0.204	0.83	0.204	-0.32	0.204	-1.26
						0.204	0.97	0.204	-0.41	0.204	-0.36
						0.205	0.87	0.205	-0.14	0.205	-0.72
						0.205	1.24	0.205	-0.28	0.205	-0.18
						0.206	0.87	0.206	-0.09	0.206	-0.72
						0.206	0.83	0.206	0.14	0.206	-0.90
						0.207	1.01	0.207	0.09	0.207	0.54
						0.207	0.87	0.207	-0.14	0.207	-0.54
						0.208	0.60	0.208	0.05	0.208	-0.36
						0.208	0.92	0.208	-0.05	0.208	-0.54
						0.208	0.78	0.208	-0.05	0.208	-0.54
						0.209	0.87	0.209	-0.14	0.209	-0.54
						0.209	0.97	0.209	-0.18	0.209	-0.18
						0.210	1.01	0.210	0.09	0.210	0.54
						0.210	0.87	0.210	-0.05	0.210	-0.54
						0.211	1.06	0.211	-0.28	0.211	0.36
						0.211	0.92	0.211	0.00	0.211	0.54
						0.212	0.83	0.212	0.05	0.212	0.00
						0.212	0.78	0.212	-0.32	0.212	0.90
						0.213	0.87	0.213	0.00	0.213	0.72
						0.214	0.78	0.214	-0.37	0.214	-0.54
						0.214	0.87	0.214	-0.05	0.214	-0.18
						0.215	0.87	0.215	-0.14	0.215	-0.36
						0.215	0.74	0.215	0.14	0.215	-0.54
						0.216	1.01	0.216	-0.14	0.216	0.00
						0.216	0.87	0.216	0.09	0.216	0.00
						0.217	0.78	0.217	0.05	0.217	0.72
						0.217	0.83	0.217	0.00	0.217	-1.26
						0.218	0.97	0.218	0.09	0.218	-0.18
						0.218	0.83	0.218	0.18	0.218	-0.90
						0.219	0.87	0.219	-0.14	0.219	0.00
						0.219	1.10	0.219	-0.28	0.219	-0.18
						0.220	0.83	0.220	0.00	0.220	0.00
						0.220	0.97	0.220	0.00	0.220	-0.18
						0.221	0.74	0.221	0.09	0.221	-0.72
						0.221	0.97	0.221	-0.09	0.221	-0.18
						0.222	0.87	0.222	0.05	0.222	-0.36
						0.222	0.83	0.222	-0.05	0.222	-0.90
						0.223	0.78	0.223	-0.14	0.223	-0.90
						0.223	0.83	0.223	-0.28	0.223	0.72
						0.224	1.10	0.224	-0.09	0.224	-0.36
						0.224	0.74	0.224	0.18	0.224	-0.90
						0.225	0.92	0.225	-0.18	0.225	0.00
						0.225	1.01	0.225	-0.09	0.225	-1.08
						0.226	1.10	0.226	0.00	0.226	-0.54
						0.226	0.74	0.226	0.14	0.226	-0.54
						0.227	0.87	0.227	-0.14	0.227	-0.18
						0.227	0.92	0.227	-0.28	0.227	-0.90
						0.228	1.01	0.228	0.23	0.228	0.18
						0.228	0.87	0.228	-0.05	0.228	-0.54
						0.229	1.01	0.229	-0.14	0.229	-0.18
						0.229	0.97	0.229	-0.14	0.229	-0.90
						0.230	1.15	0.230	-0.05	0.230	-0.36
						0.230	0.83	0.230	-0.09	0.230	-0.54
						0.231	0.83	0.231	-0.09	0.231	0.36
						0.231	0.64	0.231	-0.09	0.231	-0.72
						0.232	0.92	0.232	0.05	0.232	-0.36
						0.232	0.69	0.232	-0.14	0.232	0.18
						0.233	0.92	0.233	-0.09	0.233	0.18
						0.233	0.69	0.233	-0.05	0.233	-0.54
						0.234	0.83	0.234	0.23	0.234	-1.26
						0.234	0.60	0.234	-0.05	0.234	0.54
						0.235	0.78	0.235	0.00	0.235	-0.36
						0.235	0.87	0.235	-0.28	0.235	-1.08
						0.236	0.83	0.236	-0.09	0.236	-0.18
						0.236	0.78	0.236	-0.18	0.236	0.18
						0.237	0.78	0.237	-0.14	0.237	-0.72
						0.237	1.06	0.237	0.28	0.237	0.18
						0.238	0.92	0.238	-0.14	0.238	-0.18
						0.238	0.92	0.238	0.14	0.238	-0.36
						0.239	1.10	0.239	-0.18	0.239	-0.72
						0.239	0.83	0.239	0.05	0.239	0.54
						0.240	0.87	0.240	0.09	0.240	0.00
						0.240	0.97	0.240	-0.09	0.240	0.36
						0.240	0.74	0.240	-0.05	0.240	-0.72
						0.241	0.87	0.241	0.00	0.241	-0.90
						0.241	0.83	0.241	-0.05	0.241	0.54
						0.242	0.97	0.242	0.05	0.242	-1.26
						0.242	0.83	0.242	-0.14	0.242	0.18
						0.243	0.87	0.243	-0.09	0.243	0.18
						0.243	0.87	0.243	0.05	0.243	-0.72
						0.244	0.97	0.244	-0.09	0.244	0.18
						0.245	1.01	0.245	0.09	0.245	0.00
						0.245	0.87	0.245	0.05	0.245	-0.72
						0.246	0.74	0.246	0.23	0.246	-0.90
						0.246	0.78	0.246	0.00	0.246	0.54
						0.247	1.06	0.247	-0.05	0.247	-0.54
						0.247	0.78	0.247	-0.05	0.247	-0.36
						0.248	0.78	0.248	0.09	0.248	-0.36
						0.248	0.74	0.248	-0.28	0.248	0.18
						0.249	0.83	0.249	0.09	0.249	0.54
						0.249	0.92	0.249	-0.18	0.249	-0.36
						0.250	0.78	0.250	0.05	0.250	-0.54
						0.250	1.06	0.250	0.14	0.250	-0.54
						0.251	0.97	0.251	-0.32	0.251	-0.54
						0.251	0.87	0.251	-0.14	0.251	-0.54
						0.252	0.78	0.252	-0.05	0.252	-0.18
						0.252	0.92	0.252	-0.32	0.252	-0.72
						0.253	0.87	0.253	-0.09	0.253	-1.08
						0.253	0.78	0.253	-0.23	0.253	1.26
						0.254	0.87	0.254	0.00	0.254	-0.36
						0.254	0.83	0.254	0.00	0.254	0.00
						0.255	0.97	0.255	0.00	0.255	0.00
						0.255	0.69	0.255	0.05	0.255	0.00
						0.256	0.78	0.256	0.18	0.256	-1.26
						0.256	0.92	0.256	-0.14	0.256	-0.18
						0.257	1.06	0.257	0.05	0.257	-1.08
						0.257	0.78	0.257	-0.14	0.257	-0.54
						0.258	0.74	0.258	-0.18	0.258	-0.72
						0.258	0.87	0.258	0.23	0.258	-1.80
						0.259	0.87	0.259	0.05	0.259	-1.26
						0.259	0.69	0.259	-0.32	0.259	-0.36
						0.260	1.06	0.260	-0.23	0.260	0.18
						0.260	1.10	0.260	-0.14	0.260	-0.72
						0.261	0.83	0.261	-0.09	0.261	-0.36
						0.261	0.92	0.261	-0.23	0.261	0.18
						0.262	0.83	0.262	0.00	0.262	0.00
						0.262	0.83	0.262	-0.14	0.262	0.54
						0.263	0.78	0.263	-0.05	0.263	0.90
						0.263	1.06	0.263	-0.23	0.263	-0.36
						0.264	0.74	0.264	-0.18	0.264	-0.18
						0.264	1.10	0.264	-0.32	0.264	1.26
						0.265	0.69	0.265	-0.14	0.265	-0.90
						0.265	0.78	0.265	0.09	0.265	0.00
						0.266	0.97	0.266	-0.18	0.266	0.18
						0.266	0.97	0.266	0.05	0.266	0.72
						0.267	0.87	0.267	-0.32	0.267	0.00
						0.267	0.87	0.267	0.14	0.267	-0.72
						0.268	0.83	0.268	0.09	0.268	-1.08
						0.268	0.74	0.268	-0.09	0.268	-0.18
						0.269	0.92	0.269	0.00	0.269	0.36
						0.269	1.01	0.269	0.00	0.269	-0.72
						0.270	1.01	0.270	-0.14	0.270	0.36
						0.270	0.69	0.270	-0.23	0.270	-1.08
						0.271	0.92	0.271	0.00	0.271	0.00
						0.271	0.92	0.271	-0.14	0.271	0.36
						0.272	1.10	0.272	0.00	0.272	-0.72
						0.272	0.92	0.272	-0.09	0.272	0.00
						0.273	0.78	0.273	-0.05	0.273	0.00
						0.273	0.69	0.273	0.09	0.273	0.72
						0.274	0.78	0.274	-0.05	0.274	-0.72
						0.274	0.83	0.274	-0.09	0.274	-0.36
						0.275	0.55	0.275	-0.14	0.275	-0.90
						0.275	0.87	0.275	-0.14	0.275	0.36
						0.276	1.06	0.276	-0.32	0.276	-0.72
						0.276	0.87	0.276	0.41	0.276	0.18
						0.277	0.83	0.277	-0.41	0.277	-0.54
						0.277	0.78	0.277	-0.18	0.277	-0.36
						0.278	0.83	0.278	-0.09	0.278	0.90
						0.278	0.87	0.278	0.05	0.278	-0.72
						0.279	0.92	0.279	-0.09	0.279	1.26
						0.279	0.92	0.279	-0.14	0.279	-1.08
						0.280	0.97	0.280	-0.14	0.280	-0.18
						0.280	0.78	0.280	-0.05	0.280	-0.54
						0.281	1.06	0.281	-0.05	0.281	-0.36
						0.281	0.87	0.281	0.00	0.281	0.36
						0.282	0.87	0.282	-0.05	0.282	-0.54
						0.282	0.74	0.282	-0.18	0.282	0.18
						0.283	0.74	0.283	-0.14	0.283	0.36
						0.283	0.97	0.283	-0.18	0.283	-1.08
						0.284	0.97	0.284	0.18	0.284	0.54
						0.284	0.92	0.284	-0.09	0.284	-0.54
						0.285	0.87	0.285	0.00	0.285	0.36
						0.285	0.97	0.285	-0.28	0.285	0.54
						0.286	0.97	0.286	-0.14	0.286	-0.90
						0.286	0.87	0.286	-0.09	0.286	0.54
						0.287	0.92	0.287	0.00	0.287	-1.08
						0.287	0.87	0.287	-0.28	0.287	0.54
						0.288	0.97	0.288	0.00	0.288	-0.18
						0.288	0.87	0.288	-0.18	0.288	-0.18
						0.288	0.78	0.288	0.00	0.288	-0.36
						0.289	1.06	0.289	0.00	0.289	-1.26
						0.289	0.92	0.289	-0.09	0.289	-0.72
						0.290	0.92	0.290	-0.18	0.290	0.18
						0.290	0.60	0.290	0.18	0.290	0.36
						0.291	0.92	0.291	-0.28	0.291	-0.18
						0.291	0.87	0.291	0.18	0.291	-0.36
						0.292	0.97	0.292	-0.32	0.292	0.36
						0.292	1.20	0.292	-0.18	0.292	-1.08
						0.293	0.87	0.293	0.05	0.293	-0.18
						0.293	0.87	0.293	-0.23	0.293	-1.08
						0.294	1.01	0.294	-0.23	0.294	-0.18
						0.294	0.83	0.294	-0.14	0.294	-0.90
						0.295	0.92	0.295	-0.23	0.295	0.00
						0.295	0.55	0.295	-0.28	0.295	-0.18
						0.296	0.83	0.296	-0.23	0.296	-0.54
						0.296	0.92	0.296	-0.09	0.296	-0.18
						0.297	0.78	0.297	-0.05	0.297	0.18
						0.297	0.87	0.297	-0.14	0.297	-0.36
						0.298	1.20	0.298	-0.28	0.298	0.72
						0.298	0.69	0.298	-0.23	0.298	-0.54
						0.299	0.87	0.299	-0.09	0.299	-0.18
						0.299	0.97	0.299	0.14	0.299	-0.54
						0.300	0.87	0.300	-0.23	0.300	-1.26
						0.300	1.06	0.300	0.00	0.300	0.00
						0.301	0.92	0.301	0.14	0.301	0.18
						0.301	1.06	0.301	-0.05	0.301	-0.36
						0.302	0.78	0.302	0.00	0.302	-0.18
						0.302	0.97	0.302	-0.37	0.302	-1.08
						0.303	0.78	0.303	0.23	0.303	-0.36
						0.303	0.92	0.303	-0.05	0.303	-0.36
						0.304	0.78	0.304	-0.09	0.304	-0.72
						0.304	0.83	0.304	-0.05	0.304	-0.18
						0.305	1.06	0.305	0.18	0.305	-0.90
						0.305	1.01	0.305	-0.05	0.305	-0.54
						0.306	0.92	0.306	0.05	0.306	0.54
						0.306	0.83	0.306	-0.18	0.306	-1.08
						0.307	1.10	0.307	-0.05	0.307	0.36
						0.308	0.97	0.308	-0.18	0.308	-0.54
						0.308	0.97	0.308	0.09	0.308	-0.90
						0.309	0.83	0.309	-0.32	0.309	0.00
						0.309	0.83	0.309	0.05	0.309	-0.36
						0.310	0.87	0.310	0.05	0.310	-0.36
						0.310	1.06	0.310	0.14	0.310	0.36
						0.311	0.97	0.311	0.00	0.311	-0.54
						0.311	0.83	0.311	0.00	0.311	-0.72
						0.312	0.97	0.312	-0.32	0.312	0.54
						0.312	0.69	0.312	-0.09	0.312	0.18
						0.313	0.92	0.313	-0.09	0.313	-0.90
						0.313	0.83	0.313	-0.18	0.313	0.18
						0.314	0.78	0.314	0.00	0.314	0.36
						0.314	1.10	0.314	0.05	0.314	-0.72
						0.315	0.74	0.315	-0.05	0.315	0.18
						0.315	0.87	0.315	-0.18	0.315	-0.54
						0.316	0.83	0.316	0.05	0.316	0.18
						0.316	1.01	0.316	-0.18	0.316	-0.18
						0.317	0.64	0.317	-0.23	0.317	-0.36
						0.317	0.92	0.317	0.18	0.317	0.00
						0.318	0.83	0.318	0.18	0.318	-0.36
						0.318	0.97	0.318	-0.28	0.318	-0.18
						0.319	0.87	0.319	0.00	0.319	0.00
						0.319	1.01	0.319	0.09	0.319	-0.72
						0.320	0.64	0.320	0.18	0.320	0.18
						0.320	0.87	0.320	-0.05	0.320	-0.72
						0.321	0.83	0.321	-0.09	0.321	-0.54
						0.321	1.01	0.321	0.05	0.321	-0.54
						0.322	0.87	0.322	0.28	0.322	0.54
						0.322	0.83	0.322	-0.28	0.322	-0.18
						0.323	0.92	0.323	-0.14	0.323	-0.36
						0.323	1.20	0.323	-0.23	0.323	-0.90
						0.324	0.78	0.324	-0.09	0.324	0.36
						0.324	0.87	0.324	0.05	0.324	0.54
						0.325	0.87	0.325	-0.09	0.325	0.00
						0.325	0.83	0.325	-0.05	0.325	0.18
						0.326	0.97	0.326	0.09	0.326	0.18
						0.326	0.87	0.326	-0.05	0.326	1.62
						0.327	1.01	0.327	-0.05	0.327	-1.08
						0.327	0.83	0.327	-0.05	0.327	-0.36
						0.328	0.74	0.328	-0.28	0.328	0.18
						0.328	1.01	0.328	-0.09	0.328	-0.18
						0.329	0.87	0.329	0.05	0.329	-0.18
						0.329	0.74	0.329	0.05	0.329	-0.54
						0.330	1.06	0.330	-0.09	0.330	0.00
						0.330	0.97	0.330	-0.09	0.330	-0.54
						0.331	0.51	0.331	-0.05	0.331	0.00
						0.331	0.64	0.331	-0.46	0.331	0.72
						0.332	0.87	0.332	-0.28	0.332	-0.72
						0.332	0.92	0.332	0.09	0.332	-0.72
						0.333	0.87	0.333	0.28	0.333	0.18
						0.333	1.06	0.333	-0.23	0.333	-0.18
						0.334	0.74	0.334	-0.05	0.334	0.00
						0.334	0.92	0.334	-0.09	0.334	0.00
						0.335	0.78	0.335	0.05	0.335	-1.08
						0.335	1.01	0.335	0.14	0.335	0.72
						0.336	0.87	0.336	0.09	0.336	-0.54
						0.336	0.74	0.336	-0.14	0.336	-0.54
						0.337	1.06	0.337	-0.32	0.337	-1.26
						0.337	0.97	0.337	-0.18	0.337	0.00
						0.338	1.01	0.338	0.00	0.338	-0.36
						0.338	1.01	0.338	-0.14	0.338	-0.90
						0.339	0.87	0.339	-0.18	0.339	-0.54
						0.339	0.87	0.339	0.14	0.339	-1.08
						0.340	0.78	0.340	0.05	0.340	-0.36
						0.340	0.87	0.340	-0.14	0.340	-0.72
						0.341	0.74	0.341	-0.32	0.341	1.26
						0.341	0.74	0.341	-0.14	0.341	-0.72
						0.342	1.10	0.342	-0.05	0.342	0.72
						0.342	0.78	0.342	-0.23	0.342	-0.54
						0.343	1.06	0.343	-0.09	0.343	-0.18
						0.343	1.01	0.343	0.00	0.343	-0.36
						0.344	0.83	0.344	0.18	0.344	-0.54
						0.344	0.83	0.344	-0.09	0.344	-0.90
						0.345	0.83	0.345	-0.23	0.345	0.36
						0.345	0.78	0.345	-0.18	0.345	-0.90
						0.346	0.74	0.346	-0.18	0.346	-0.18
						0.346	0.87	0.346	-0.46	0.346	-0.18
						0.347	0.92	0.347	0.00	0.347	-0.72
						0.347	0.92	0.347	0.05	0.347	-0.18
						0.348	0.83	0.348	0.09	0.348	-0.90
						0.348	0.74	0.348	-0.28	0.348	0.00
						0.349	0.87	0.349	0.32	0.349	-0.36
						0.349	0.83	0.349	-0.14	0.349	-0.18
						0.350	0.87	0.350	-0.05	0.350	-0.54
						0.350	0.83	0.350	0.00	0.350	-0.18
						0.351	0.78	0.351	-0.14	0.351	-0.18
						0.351	0.87	0.351	0.00	0.351	0.72
						0.352	0.69	0.352	-0.05	0.352	-0.18
						0.352	0.97	0.352	-0.05	0.352	-0.54
						0.352	0.87	0.352	-0.09	0.352	-0.36
						0.353	0.87	0.353	-0.14	0.353	-1.26
						0.353	0.97	0.353	0.28	0.353	-0.36
						0.354	0.87	0.354	-0.14	0.354	-0.36
						0.354	0.92	0.354	0.05	0.354	-0.36
						0.355	0.87	0.355	0.09	0.355	-1.08
						0.355	0.78	0.355	-0.09	0.355	-0.90
						0.356	0.74	0.356	-0.28	0.356	0.18
						0.356	0.74	0.356	0.00	0.356	0.00
						0.357	1.01	0.357	-0.05	0.357	-1.26
						0.357	0.69	0.357	0.00	0.357	-1.08
						0.358	0.83	0.358	-0.18	0.358	-0.90
						0.358	0.97	0.358	0.18	0.358	-0.90
						0.359	1.01	0.359	-0.32	0.359	-0.90
						0.359	0.60	0.359	-0.14	0.359	0.72
						0.360	0.97	0.360	-0.18	0.360	-0.18
						0.360	0.97	0.360	-0.46	0.360	-1.44
						0.361	0.97	0.361	-0.09	0.361	-0.36
						0.361	0.78	0.361	-0.09	0.361	0.36
						0.362	1.06	0.362	-0.14	0.362	0.18
						0.362	0.92	0.362	-0.14	0.362	0.18
						0.363	0.78	0.363	-0.55	0.363	-0.36
						0.363	0.78	0.363	0.00	0.363	-0.18
						0.364	0.78	0.364	0.14	0.364	-0.54
						0.364	0.87	0.364	-0.09	0.364	-0.36
						0.365	0.74	0.365	-0.14	0.365	-1.08
						0.365	0.74	0.365	0.00	0.365	0.18
						0.366	0.92	0.366	-0.37	0.366	-0.36
						0.366	0.78	0.366	-0.14	0.366	-1.26
						0.367	0.83	0.367	-0.14	0.367	-1.08
						0.367	1.06	0.367	-0.05	0.367	-0.54
						0.368	0.92	0.368	-0.05	0.368	0.90
						0.368	0.83	0.368	-0.18	0.368	-0.18
						0.369	0.78	0.369	-0.09	0.369	-0.54
						0.370	0.92	0.370	0.00	0.370	-0.36
						0.370	0.74	0.370	-0.05	0.370	-0.18
						0.371	0.83	0.371	-0.14	0.371	-0.54
						0.371	0.74	0.371	0.18	0.371	-0.90
						0.372	1.06	0.372	-0.18	0.372	-0.36
						0.372	0.78	0.372	-0.09	0.372	0.00
						0.373	1.10	0.373	-0.05	0.373	0.18
						0.373	0.83	0.373	0.05	0.373	-0.90
						0.374	0.92	0.374	-0.37	0.374	0.72
						0.374	0.97	0.374	0.37	0.374	-0.18
						0.375	0.83	0.375	-0.09	0.375	0.18
						0.375	0.97	0.375	-0.18	0.375	0.36
						0.376	1.01	0.376	-0.05	0.376	-1.08
						0.376	0.97	0.376	-0.18	0.376	-0.18
						0.377	0.69	0.377	-0.05	0.377	-0.36
						0.377	0.83	0.377	0.00	0.377	0.00
						0.378	1.06	0.378	-0.05	0.378	0.00
						0.378	0.92	0.378	-0.14	0.378	0.18
						0.379	0.97	0.379	-0.28	0.379	-0.54
						0.379	0.74	0.379	0.14	0.379	0.18
						0.380	0.64	0.380	-0.05	0.380	-0.18
						0.380	0.69	0.380	0.09	0.380	-0.72
						0.381	0.83	0.381	-0.51	0.381	-0.72
						0.381	0.92	0.381	-0.09	0.381	0.18
						0.382	0.78	0.382	-0.18	0.382	-1.08
						0.382	0.78	0.382	-0.28	0.382	-0.54
						0.383	0.97	0.383	0.18	0.383	0.54
						0.383	0.69	0.383	0.09	0.383	0.36
						0.384	0.83	0.384	-0.46	0.384	0.18
						0.384	1.01	0.384	-0.14	0.384	0.00
						0.385	0.87	0.385	-0.14	0.385	-0.54
						0.385	0.69	0.385	-0.18	0.385	0.18
						0.386	0.78	0.386	-0.18	0.386	-0.36
						0.386	0.78	0.386	0.28	0.386	-0.90
						0.387	1.10	0.387	-0.18	0.387	-0.36
						0.387	1.01	0.387	-0.05	0.387	-0.90
						0.388	0.97	0.388	-0.28	0.388	0.72
						0.388	0.83	0.388	-0.05	0.388	0.00
						0.389	0.83	0.389	0.14	0.389	-0.36
						0.389	0.92	0.389	-0.14	0.389	-0.54
						0.390	0.92	0.390	-0.14	0.390	-0.90
						0.390	0.83	0.390	0.05	0.390	0.18
						0.391	0.92	0.391	-0.14	0.391	0.18
						0.391	0.83	0.391	-0.09	0.391	-0.54
						0.392	0.87	0.392	-0.18	0.392	-0.54
						0.392	0.83	0.392	-0.09	0.392	-1.26
						0.393	0.78	0.393	0.18	0.393	0.36
						0.393	1.01	0.393	0.05	0.393	-1.08
						0.394	0.87	0.394	-0.28	0.394	-1.08
						0.394	1.06	0.394	-0.14	0.394	0.54
						0.395	0.92	0.395	-0.14	0.395	-0.36
						0.395	0.69	0.395	-0.14	0.395	-1.08
						0.396	0.87	0.396	-0.09	0.396	-0.54
						0.396	1.01	0.396	0.18	0.396	-1.08
						0.397	0.64	0.397	-0.18	0.397	0.18
						0.397	0.87	0.397	-0.09	0.397	-1.44
						0.398	0.69	0.398	0.14	0.398	-0.54
						0.398	1.01	0.398	0.09	0.398	-1.08
						0.399	0.97	0.399	0.14	0.399	0.36
						0.399	0.83	0.399	-0.09	0.399	-0.54
						0.400	1.10	0.400	0.14	0.400	-0.36
						0.400	0.74	0.400	-0.14	0.400	-0.72
						0.401	0.87	0.401	0.32	0.401	-0.54
						0.401	0.83	0.401	0.00	0.401	0.54
						0.402	0.74	0.402	0.00	0.402	-0.54
						0.402	0.74	0.402	0.00	0.402	-0.36
						0.403	0.74	0.403	-0.14	0.403	-1.08
						0.403	0.97	0.403	0.05	0.403	0.18
						0.404	0.78	0.404	0.18	0.404	-0.90
						0.404	0.87	0.404	-0.09	0.404	0.72
						0.405	0.83	0.405	-0.14	0.405	-0.18
						0.405	1.01	0.405	0.05	0.405	0.00
						0.406	0.92	0.406	0.05	0.406	-0.18
						0.406	1.06	0.406	0.18	0.406	0.00
						0.407	0.83	0.407	0.05	0.407	-0.54
						0.407	0.83	0.407	0.18	0.407	-0.90
						0.408	1.01	0.408	0.00	0.408	0.00
						0.408	0.92	0.408	-0.05	0.408	0.18
						0.409	0.78	0.409	-0.18	0.409	0.00
						0.409	0.74	0.409	-0.09	0.409	0.18
						0.410	0.78	0.410	0.09	0.410	1.08
						0.410	0.69	0.410	-0.23	0.410	0.36
						0.411	0.83	0.411	0.05	0.411	0.00
						0.411	0.69	0.411	-0.09	0.411	-0.72
						0.412	0.83	0.412	-0.14	0.412	-0.36
						0.412	0.78	0.412	-0.09	0.412	-0.36
						0.413	0.97	0.413	-0.05	0.413	-0.36
						0.413	0.87	0.413	0.18	0.413	-0.90
						0.414	0.78	0.414	-0.14	0.414	-0.72
						0.414	0.92	0.414	0.00	0.414	0.72
						0.415	0.78	0.415	-0.05	0.415	0.18
						0.415	0.97	0.415	-0.28	0.415	-0.54
						0.416	0.83	0.416	0.23	0.416	-0.18
						0.416	0.78	0.416	-0.23	0.416	0.18
						0.416	1.06	0.416	-0.09	0.416	-1.08
						0.417	0.83	0.417	0.00	0.417	-0.54
						0.417	0.78	0.417	0.00	0.417	0.54
						0.418	0.87	0.418	-0.14	0.418	0.18
						0.418	0.97	0.418	-0.09	0.418	0.00
						0.419	1.06	0.419	-0.09	0.419	-0.36
						0.419	0.87	0.419	0.00	0.419	-0.36
						0.420	0.69	0.420	-0.14	0.420	0.00
						0.420	0.83	0.420	0.23	0.420	0.18
						0.421	0.87	0.421	-0.05	0.421	-0.18
						0.421	0.97	0.421	-0.18	0.421	-0.54
						0.422	1.06	0.422	-0.14	0.422	0.72
						0.422	0.92	0.422	0.00	0.422	0.18
						0.423	0.74	0.423	-0.18	0.423	-0.54
						0.423	0.92	0.423	-0.32	0.423	1.44
						0.424	1.10	0.424	-0.23	0.424	-1.08
						0.424	0.92	0.424	-0.28	0.424	-0.72
						0.425	0.83	0.425	-0.28	0.425	0.36
						0.425	1.01	0.425	0.32	0.425	-0.18
						0.426	0.83	0.426	-0.09	0.426	-1.26
						0.426	0.78	0.426	-0.23	0.426	-0.18
						0.427	0.92	0.427	-0.32	0.427	-0.72
						0.427	0.83	0.427	-0.05	0.427	-1.08
						0.428	1.01	0.428	-0.14	0.428	-0.72
						0.428	0.74	0.428	0.14	0.428	-0.72
						0.429	0.92	0.429	0.05	0.429	-1.08
						0.429	1.01	0.429	-0.05	0.429	0.00
						0.430	0.92	0.430	-0.09	0.430	-0.54
						0.430	0.87	0.430	0.05	0.430	0.18
						0.431	0.74	0.431	-0.09	0.431	0.00
						0.431	1.06	0.431	-0.41	0.431	0.54
						0.432	0.78	0.432	-0.05	0.432	0.72
						0.433	0.83	0.433	0.00	0.433	0.18
						0.433	0.74	0.433	0.09	0.433	-1.44
						0.434	0.78	0.434	0.18	0.434	0.18
						0.434	0.97	0.434	-0.14	0.434	-0.90
						0.435	0.97	0.435	-0.05	0.435	-1.26
						0.435	1.01	0.435	0.14	0.435	-1.44
						0.436	0.78	0.436	-0.18	0.436	0.90
						0.436	0.92	0.436	-0.09	0.436	-0.72
						0.437	0.83	0.437	-0.28	0.437	-0.36
						0.437	1.01	0.437	-0.14	0.437	-0.18
						0.438	1.01	0.438	0.09	0.438	0.18
						0.438	0.78	0.438	0.14	0.438	-0.72
						0.439	0.87	0.439	0.09	0.439	0.36
						0.439	0.78	0.439	-0.05	0.439	0.54
						0.440	0.92	0.440	-0.14	0.440	0.00
						0.440	1.01	0.440	0.14	0.440	0.00
						0.441	0.87	0.441	-0.28	0.441	0.54
						0.441	0.74	0.441	0.05	0.441	0.36
						0.442	1.01	0.442	-0.18	0.442	-0.18
						0.442	0.97	0.442	-0.32	0.442	-1.08
						0.443	0.97	0.443	-0.18	0.443	0.54
						0.443	0.78	0.443	0.32	0.443	0.18
						0.444	0.69	0.444	-0.28	0.444	-0.18
						0.444	0.92	0.444	-0.14	0.444	-0.72
						0.445	0.97	0.445	0.00	0.445	0.18
						0.445	0.74	0.445	-0.09	0.445	0.36
						0.446	0.87	0.446	0.05	0.446	0.54
						0.446	0.83	0.446	-0.09	0.446	-0.54
						0.447	0.97	0.447	0.18	0.447	0.36
						0.447	0.69	0.447	-0.14	0.447	-0.54
						0.448	0.83	0.448	-0.28	0.448	0.00
						0.448	0.87	0.448	-0.14	0.448	-0.90
						0.449	0.97	0.449	-0.23	0.449	-0.36
						0.449	1.06	0.449	-0.14	0.449	-0.18
						0.450	1.10	0.450	0.05	0.450	0.00
						0.450	0.83	0.450	0.18	0.450	-0.36
						0.451	0.87	0.451	-0.05	0.451	-0.72
						0.451	0.92	0.451	-0.23	0.451	0.00
						0.452	1.01	0.452	0.09	0.452	-0.54
						0.452	0.97	0.452	-0.14	0.452	-0.54
						0.453	0.92	0.453	0.23	0.453	-0.18
						0.453	0.92	0.453	-0.09	0.453	-0.54
						0.454	1.01	0.454	-0.05	0.454	-0.18
						0.454	1.01	0.454	0.05	0.454	0.00
						0.455	0.69	0.455	-0.14	0.455	-0.54
						0.455	1.01	0.455	0.09	0.455	0.18
						0.456	0.97	0.456	-0.14	0.456	-1.08
						0.456	1.01	0.456	-0.18	0.456	-1.26
						0.457	0.87	0.457	-0.37	0.457	-0.36
						0.457	0.92	0.457	-0.14	0.457	-0.36
						0.458	1.06	0.458	0.00	0.458	0.18
						0.458	0.97	0.458	0.09	0.458	0.00
						0.459	0.92	0.459	0.00	0.459	-0.18
						0.459	1.10	0.459	0.00	0.459	0.54
						0.460	0.69	0.460	-0.14	0.460	-0.18
						0.460	0.92	0.460	0.05	0.460	-0.36
						0.461	0.83	0.461	-0.18	0.461	0.36
						0.461	0.83	0.461	0.14	0.461	-0.90
						0.462	0.97	0.462	0.00	0.462	-0.54
						0.462	0.97	0.462	0.09	0.462	-0.36
						0.463	0.83	0.463	-0.09	0.463	-0.36
						0.463	0.92	0.463	-0.28	0.463	0.00
						0.464	0.74	0.464	-0.14	0.464	-0.18
						0.464	1.15	0.464	-0.09	0.464	-0.90
						0.465	0.69	0.465	-0.09	0.465	-0.54
						0.465	0.92	0.465	0.14	0.465	0.36
						0.466	0.69	0.466	-0.09	0.466	0.18
						0.466	0.78	0.466	-0.14	0.466	1.44
						0.467	0.92	0.467	0.05	0.467	0.36
						0.467	1.10	0.467	0.05	0.467	-0.72
						0.468	0.87	0.468	-0.28	0.468	0.54
						0.468	0.87	0.468	-0.09	0.468	-0.18
						0.469	1.01	0.469	-0.05	0.469	1.44
						0.469	0.74	0.469	-0.05	0.469	-1.08
						0.470	0.78	0.470	0.00	0.470	-0.18
						0.470	0.83	0.470	0.09	0.470	0.00
						0.471	1.15	0.471	-0.09	0.471	-0.90
						0.471	0.83	0.471	-0.05	0.471	0.00
						0.472	0.78	0.472	0.09	0.472	0.00
						0.472	1.10	0.472	-0.14	0.472	1.08
						0.473	0.83	0.473	-0.14	0.473	-0.36
						0.473	0.97	0.473	0.09	0.473	0.00
						0.474	0.87	0.474	-0.28	0.474	0.18
						0.474	0.97	0.474	-0.23	0.474	-0.18
						0.475	0.83	0.475	-0.18	0.475	-0.54
						0.475	0.74	0.475	-0.09	0.475	-0.18
						0.476	0.97	0.476	-0.18	0.476	-1.62
						0.476	0.60	0.476	-0.09	0.476	0.18
						0.477	1.01	0.477	-0.14	0.477	-0.90
						0.477	0.87	0.477	-0.14	0.477	-0.36
						0.478	0.78	0.478	0.09	0.478	-1.26
						0.478	0.74	0.478	-0.09	0.478	0.72
						0.479	0.92	0.479	0.09	0.479	-0.36
						0.479	1.10	0.479	-0.05	0.479	-0.18
						0.480	0.78	0.480	0.14	0.480	0.54
						0.480	0.87	0.480	0.14	0.480	-1.08
						0.480	0.97	0.480	-0.09	0.480	0.18
						0.481	0.83	0.481	-0.18	0.481	0.00
						0.481	0.55	0.481	-0.05	0.481	0.72
						0.482	0.74	0.482	0.09	0.482	-0.54
						0.482	0.83	0.482	-0.09	0.482	0.00
						0.483	0.97	0.483	0.00	0.483	-0.54
						0.483	1.15	0.483	0.09	0.483	-0.36
						0.484	0.97	0.484	0.09	0.484	-0.54
						0.484	0.78	0.484	-0.05	0.484	-0.54
						0.485	1.01	0.485	-0.09	0.485	-0.18
						0.485	0.74	0.485	-0.09	0.485	0.00
						0.486	0.92	0.486	0.09	0.486	-0.36
						0.486	0.97	0.486	-0.18	0.486	0.00
						0.487	0.87	0.487	0.00	0.487	0.90
						0.487	0.78	0.487	-0.18	0.487	-0.36
						0.488	0.92	0.488	0.09	0.488	-1.08
						0.488	0.74	0.488	0.00	0.488	0.00
						0.489	0.97	0.489	-0.05	0.489	-0.36
						0.489	0.87	0.489	0.00	0.489	0.90
						0.490	0.69	0.490	-0.18	0.490	0.18
						0.490	0.92	0.490	-0.09	0.490	-0.36
						0.491	0.97	0.491	0.05	0.491	0.36
						0.491	0.74	0.491	0.14	0.491	0.18
						0.492	0.64	0.492	0.09	0.492	0.18
						0.492	0.83	0.492	0.05	0.492	-0.18
						0.493	0.97	0.493	-0.32	0.493	-0.54
						0.493	0.83	0.493	0.00	0.493	0.54
						0.494	1.06	0.494	-0.18	0.494	0.00
						0.495	0.78	0.495	-0.28	0.495	-0.36
						0.495	1.01	0.495	-0.14	0.495	-0.36
						0.496	0.55	0.496	0.05	0.496	0.36
						0.496	0.69	0.496	-0.05	0.496	0.18
						0.497	1.10	0.497	-0.14	0.497	-0.90
						0.497	0.97	0.497	-0.09	0.497	-1.26
						0.498	0.92	0.498	0.14	0.498	0.36
						0.498	0.87	0.498	-0.14	0.498	-0.54
						0.499	0.83	0.499	-0.23	0.499	-0.54
						0.499	0.69	0.499	0.09	0.499	-0.90
						0.500	0.83	0.500	0.05	0.500	-0.18
						0.500	1.06	0.500	-0.23	0.500	-0.54
						0.501	1.06	0.501	0.00	0.501	-0.54
						0.501	0.97	0.501	-0.05	0.501	-0.36
						0.502	0.78	0.502	-0.32	0.502	-0.18
						0.502	1.10	0.502	-0.09	0.502	0.18
						0.503	0.97	0.503	-0.28	0.503	-0.18
						0.503	0.97	0.503	-0.23	0.503	0.00
						0.504	0.92	0.504	-0.05	0.504	0.00
						0.504	1.15	0.504	-0.41	0.504	-0.36
						0.505	0.92	0.505	0.09	0.505	-0.36
						0.505	0.83	0.505	0.00	0.505	-1.08
						0.506	0.87	0.506	0.18	0.506	-0.72
						0.506	1.01	0.506	-0.18	0.506	-0.36
						0.507	0.87	0.507	-0.28	0.507	-0.54
						0.507	0.87	0.507	-0.23	0.507	-0.18
						0.508	0.83	0.508	0.00	0.508	-0.18
						0.508	0.83	0.508	-0.14	0.508	0.54
						0.509	1.01	0.509	-0.05	0.509	0.18
						0.509	0.87	0.509	0.09	0.509	0.72
						0.510	0.92	0.510	0.05	0.510	-0.72
						0.510	1.10	0.510	-0.23	0.510	-0.36
						0.511	1.01	0.511	-0.23	0.511	-0.36
						0.511	0.87	0.511	-0.05	0.511	-0.36
						0.512	0.87	0.512	-0.14	0.512	-0.36
						0.512	0.87	0.512	-0.09	0.512	0.18
						0.512	0.97	0.512	0.28	0.512	-0.72
						0.513	1.15	0.513	-0.14	0.513	-0.36
						0.513	0.97	0.513	0.05	0.513	0.18
						0.514	1.01	0.514	-0.05	0.514	-0.54
						0.514	0.92	0.514	-0.14	0.514	-0.18
						0.515	0.83	0.515	0.00	0.515	0.36
						0.515	0.87	0.515	0.14	0.515	-0.72
						0.516	0.74	0.516	0.09	0.516	-0.18
						0.516	0.74	0.516	-0.23	0.516	-0.54
						0.517	0.92	0.517	0.23	0.517	-0.72
						0.517	0.92	0.517	-0.28	0.517	0.00
						0.518	0.87	0.518	-0.23	0.518	0.36
						0.518	0.78	0.518	-0.09	0.518	0.54
						0.519	1.06	0.519	-0.09	0.519	-1.26
						0.519	1.01	0.519	-0.05	0.519	0.54
						0.520	0.83	0.520	-0.05	0.520	0.36
						0.520	1.01	0.520	0.09	0.520	0.00
						0.521	0.83	0.521	0.23	0.521	0.18
						0.521	1.10	0.521	-0.09	0.521	-0.90
						0.522	1.10	0.522	-0.18	0.522	-0.18
						0.522	0.83	0.522	-0.18	0.522	-0.36
						0.523	1.01	0.523	0.00	0.523	0.36
						0.523	0.78	0.523	0.14	0.523	-0.54
						0.524	1.01	0.524	0.00	0.524	0.72
						0.524	0.83	0.524	-0.05	0.524	-0.18
						0.525	0.92	0.525	0.23	0.525	-0.72
						0.525	1.01	0.525	0.00	0.525	0.00
						0.526	1.06	0.526	0.09	0.526	0.54
						0.526	0.97	0.526	-0.28	0.526	-0.90
						0.527	1.06	0.527	-0.09	0.527	0.72
						0.527	0.87	0.527	0.14	0.527	-0.36
						0.528	0.78	0.528	0.23	0.528	0.00
						0.528	1.10	0.528	-0.18	0.528	1.08
						0.529	0.92	0.529	-0.09	0.529	-0.72
						0.529	0.97	0.529	0.00	0.529	0.54
						0.530	0.83	0.530	-0.14	0.530	0.18
						0.530	0.83	0.530	0.00	0.530	-0.36
						0.531	0.83	0.531	-0.18	0.531	0.54
						0.531	1.06	0.531	0.18	0.531	-0.54
						0.532	0.97	0.532	-0.05	0.532	-0.18
						0.532	0.97	0.532	0.09	0.532	-1.08
						0.533	0.69	0.533	-0.05	0.533	-0.90
						0.533	1.01	0.533	0.18	0.533	-0.36
						0.534	0.92	0.534	0.18	0.534	-0.36
						0.534	0.97	0.534	0.18	0.534	0.36
						0.535	0.83	0.535	-0.32	0.535	1.08
						0.535	0.83	0.535	0.14	0.535	-0.72
						0.536	0.78	0.536	0.18	0.536	-0.18
						0.536	0.78	0.536	-0.23	0.536	-0.18
						0.537	1.20	0.537	-0.09	0.537	-0.18
						0.537	0.78	0.537	0.00	0.537	-0.54
						0.538	0.83	0.538	0.05	0.538	0.36
						0.538	1.01	0.538	-0.18	0.538	0.54
						0.539	0.92	0.539	-0.18	0.539	0.00
						0.539	1.10	0.539	-0.05	0.539	-0.54
						0.540	0.69	0.540	0.28	0.540	-0.36
						0.540	0.97	0.540	-0.18	0.540	-0.18
						0.541	0.97	0.541	0.14	0.541	-0.18
						0.541	0.97	0.541	0.00	0.541	-0.36
						0.542	0.83	0.542	0.05	0.542	-0.54
						0.542	0.83	0.542	-0.32	0.542	0.18
						0.543	0.78	0.543	-0.28	0.543	-1.08
						0.543	1.10	0.543	-0.09	0.543	-0.36
						0.544	0.92	0.544	0.14	0.544	-0.72
						0.544	0.92	0.544	-0.14	0.544	-0.18
						0.545	0.87	0.545	0.09	0.545	0.00
						0.545	0.92	0.545	-0.14	0.545	0.00
						0.546	0.92	0.546	-0.05	0.546	-0.18
						0.546	0.92	0.546	0.23	0.546	-0.72
						0.547	0.74	0.547	-0.18	0.547	0.18
						0.547	0.97	0.547	0.00	0.547	0.18
						0.548	0.92	0.548	-0.05	0.548	-0.36
						0.548	0.69	0.548	-0.09	0.548	-0.18
						0.549	0.87	0.549	-0.18	0.549	-0.90
						0.549	1.10	0.549	-0.09	0.549	-0.18
						0.550	0.87	0.550	-0.05	0.550	-0.90
						0.550	0.78	0.550	-0.09	0.550	0.00
						0.551	0.97	0.551	0.14	0.551	-0.36
						0.551	0.78	0.551	0.05	0.551	-0.18
						0.552	1.06	0.552	-0.18	0.552	0.54
						0.552	0.60	0.552	-0.05	0.552	0.54
						0.553	0.78	0.553	-0.18	0.553	-0.18
						0.553	0.83	0.553	0.00	0.553	-0.72
						0.554	1.01	0.554	-0.14	0.554	-0.18
						0.554	1.01	0.554	0.18	0.554	0.36
						0.555	0.92	0.555	-0.09	0.555	-0.36
						0.555	0.83	0.555	0.23	0.555	0.00
						0.556	0.78	0.556	-0.14	0.556	0.90
						0.556	0.74	0.556	-0.18	0.556	-1.08
						0.557	0.83	0.557	-0.14	0.557	-0.36
						0.558	0.83	0.558	0.18	0.558	-0.54
						0.558	0.87	0.558	0.09	0.558	0.36
						0.559	0.87	0.559	-0.05	0.559	0.18
						0.559	1.06	0.559	-0.23	0.559	-0.54
						0.560	0.92	0.560	0.23	0.560	0.54
						0.560	0.92	0.560	-0.05	0.560	0.00
						0.561	0.74	0.561	0.14	0.561	0.00
						0.561	0.92	0.561	0.09	0.561	-0.54
						0.562	0.78	0.562	-0.09	0.562	0.00
						0.562	0.87	0.562	-0.09	0.562	-0.54
						0.563	0.87	0.563	-0.05	0.563	-0.54
						0.563	0.97	0.563	0.05	0.563	-1.08
						0.564	1.06	0.564	-0.23	0.564	-0.18
						0.564	0.78	0.564	0.00	0.564	0.18
						0.565	0.97	0.565	-0.18	0.565	-0.18
						0.565	0.69	0.565	-0.14	0.565	-0.54
						0.566	1.24	0.566	-0.14	0.566	-0.54
						0.566	1.06	0.566	-0.05	0.566	-0.36
						0.567	1.15	0.567	-0.14	0.567	0.00
						0.567	0.92	0.567	-0.05	0.567	0.18
						0.568	0.87	0.568	-0.37	0.568	-0.18
						0.568	0.97	0.568	0.14	0.568	0.54
						0.569	0.87	0.569	0.18	0.569	0.00
						0.569	0.87	0.569	-0.18	0.569	-0.18
						0.570	0.78	0.570	-0.14	0.570	0.00
						0.570	1.01	0.570	0.00	0.570	-0.54
						0.571	0.64	0.571	-0.14	0.571	0.18
						0.571	1.10	0.571	-0.18	0.571	0.54
						0.572	0.97	0.572	-0.18	0.572	0.00
						0.572	0.92	0.572	0.05	0.572	-0.54
						0.573	1.10	0.573	0.05	0.573	0.72
						0.573	0.83	0.573	-0.14	0.573	-1.08
						0.574	0.60	0.574	-0.14	0.574	0.00
						0.574	0.74	0.574	-0.09	0.574	-0.36
						0.575	1.20	0.575	0.05	0.575	0.00
						0.575	1.06	0.575	-0.18	0.575	-0.54
						0.576	0.83	0.576	-0.09	0.576	-0.36
						0.576	1.01	0.576	-0.23	0.576	0.18
						0.577	1.06	0.577	0.09	0.577	-0.36
						0.577	0.97	0.577	0.28	0.577	-0.54
						0.578	0.92	0.578	-0.18	0.578	-0.36
						0.578	1.01	0.578	-0.18	0.578	-0.36
						0.579	0.87	0.579	-0.05	0.579	-0.36
						0.579	0.92	0.579	-0.23	0.579	-1.26
						0.580	1.01	0.580	-0.05	0.580	-0.54
						0.580	0.69	0.580	0.05	0.580	-0.36
						0.581	0.92	0.581	0.05	0.581	0.90
						0.581	0.92	0.581	-0.09	0.581	0.72
						0.582	0.78	0.582	-0.09	0.582	-0.18
						0.582	0.87	0.582	-0.28	0.582	-0.54
						0.583	0.83	0.583	0.00	0.583	0.00
						0.583	0.87	0.583	-0.05	0.583	0.72
						0.584	0.83	0.584	-0.18	0.584	0.00
						0.584	0.83	0.584	-0.14	0.584	0.54
						0.585	0.74	0.585	-0.09	0.585	-0.72
						0.585	0.97	0.585	0.05	0.585	0.00
						0.586	0.83	0.586	-0.14	0.586	0.36
						0.586	0.97	0.586	0.00	0.586	-0.18
						0.587	0.92	0.587	0.09	0.587	0.18
						0.587	0.87	0.587	0.23	0.587	-1.08
						0.588	1.01	0.588	-0.14	0.588	0.36
						0.588	0.92	0.588	-0.14	0.588	0.36
						0.589	0.92	0.589	0.00	0.589	0.36
						0.589	0.74	0.589	-0.05	0.589	0.18
						0.590	0.97	0.590	-0.14	0.590	-0.36
						0.590	0.87	0.590	0.00	0.590	-0.72
						0.591	0.78	0.591	-0.18	0.591	0.54
						0.591	0.78	0.591	0.00	0.591	-0.36
						0.592	0.83	0.592	0.05	0.592	-0.72
						0.592	0.83	0.592	-0.32	0.592	-0.18
						0.593	0.87	0.593	-0.14	0.593	1.08
						0.593	0.87	0.593	-0.09	0.593	-0.36
						0.594	0.64	0.594	-0.18	0.594	-0.18
						0.594	0.97	0.594	0.05	0.594	-1.26
						0.595	1.01	0.595	-0.09	0.595	0.18
						0.595	1.06	0.595	-0.09	0.595	1.08
						0.596	0.92	0.596	0.14	0.596	0.54
						0.596	0.92	0.596	-0.18	0.596	0.36
						0.597	1.15	0.597	-0.09	0.597	0.54
						0.597	0.92	0.597	0.09	0.597	0.18
						0.598	0.97	0.598	0.28	0.598	0.00
						0.598	0.87	0.598	0.09	0.598	0.90
						0.599	0.87	0.599	-0.14	0.599	0.72
						0.599	0.83	0.599	-0.18	0.599	-0.90
						0.600	1.01	0.600	-0.37	0.600	-0.36
						0.600	0.97	0.600	-0.09	0.600	-0.54
						0.601	0.87	0.601	0.09	0.601	-0.18
						0.601	0.92	0.601	0.14	0.601	-0.36
						0.602	0.83	0.602	-0.28	0.602	1.26
						0.602	1.06	0.602	-0.18	0.602	0.36
						0.603	0.97	0.603	0.00	0.603	0.72
						0.603	1.06	0.603	0.09	0.603	-0.72
						0.604	0.87	0.604	-0.37	0.604	-0.54
						0.604	0.83	0.604	0.05	0.604	-0.18
						0.605	0.87	0.605	0.32	0.605	0.18
						0.605	1.06	0.605	-0.05	0.605	0.00
						0.606	0.97	0.606	0.00	0.606	-0.54
						0.606	0.83	0.606	-0.09	0.606	0.00
						0.607	0.69	0.607	-0.18	0.607	0.18
						0.607	0.97	0.607	-0.09	0.607	0.18
						0.608	1.10	0.608	-0.05	0.608	-0.72
						0.608	0.97	0.608	0.05	0.608	0.00
						0.609	0.87	0.609	-0.18	0.609	-0.18
						0.609	0.97	0.609	-0.18	0.609	-0.54
						0.610	1.06	0.610	-0.37	0.610	-0.90
						0.610	0.87	0.610	-0.09	0.610	0.00
						0.611	1.15	0.611	-0.14	0.611	-0.72
						0.611	0.97	0.611	0.18	0.611	-0.72
						0.612	0.87	0.612	-0.09	0.612	0.54
						0.612	0.97	0.612	-0.14	0.612	0.18
						0.613	0.83	0.613	-0.09	0.613	1.08
						0.613	0.92	0.613	-0.09	0.613	0.36
						0.614	0.64	0.614	0.14	0.614	-0.36
						0.614	1.10	0.614	0.32	0.614	0.00
						0.615	0.87	0.615	0.05	0.615	-0.72
						0.615	0.87	0.615	-0.05	0.615	0.00
						0.616	0.87	0.616	-0.09	0.616	0.00
						0.616	0.74	0.616	0.23	0.616	0.18
						0.617	0.97	0.617	0.14	0.617	-0.18
						0.617	1.01	0.617	0.23	0.617	-0.54
						0.618	1.01	0.618	0.00	0.618	0.18
						0.618	1.06	0.618	0.28	0.618	1.26
						0.619	0.78	0.619	-0.05	0.619	-0.18
						0.619	0.74	0.619	0.05	0.619	-0.36
						0.620	0.83	0.620	-0.09	0.620	0.54
						0.620	0.69	0.620	-0.09	0.620	-0.18
						0.621	0.69	0.621	0.18	0.621	0.36
						0.621	0.92	0.621	0.00	0.621	0.54
						0.622	0.97	0.622	-0.05	0.622	0.90
						0.622	0.87	0.622	0.14	0.622	0.00
						0.623	0.92	0.623	0.14	0.623	0.18
						0.623	0.92	0.623	-0.28	0.623	-0.36
						0.624	0.92	0.624	-0.09	0.624	0.72
						0.624	0.83	0.624	-0.18	0.624	0.18
						0.625	1.01	0.625	-0.05	0.625	-0.36
						0.625	0.92	0.625	-0.05	0.625	-0.54
						0.626	0.92	0.626	0.09	0.626	0.36
						0.626	0.87	0.626	0.00	0.626	0.00
						0.627	0.92	0.627	0.00	0.627	-0.54
						0.627	0.97	0.627	0.05	0.627	0.54
						0.628	0.97	0.628	0.14	0.628	0.00
						0.628	1.06	0.628	-0.09	0.628	0.00
						0.629	0.97	0.629	0.00	0.629	-0.90
						0.629	0.83	0.629	-0.14	0.629	0.54
						0.630	0.92	0.630	-0.18	0.630	-0.90
						0.630	0.78	0.630	0.05	0.630	0.18
						0.631	1.06	0.631	-0.09	0.631	0.18
						0.631	0.87	0.631	-0.09	0.631	0.90
						0.632	1.01	0.632	0.14	0.632	-0.72
						0.632	1.10	0.632	0.05	0.632	0.36
						0.633	1.01	0.633	0.23	0.633	-0.18
						0.633	0.87	0.633	-0.32	0.633	-0.36
						0.634	0.97	0.634	-0.14	0.634	-0.72
						0.634	1.29	0.634	-0.23	0.634	-0.18
						0.635	1.06	0.635	0.09	0.635	-1.62
						0.635	0.78	0.635	0.28	0.635	-0.54
						0.636	0.87	0.636	-0.09	0.636	0.54
						0.636	0.92	0.636	0.00	0.636	-0.36
						0.637	0.83	0.637	-0.14	0.637	-0.54
						0.637	1.06	0.637	-0.28	0.637	-0.54
						0.638	0.83	0.638	-0.09	0.638	-0.36
						0.638	1.15	0.638	0.09	0.638	-0.36
						0.639	0.92	0.639	0.00	0.639	-0.72
						0.639	0.87	0.639	0.00	0.639	0.18
						0.640	1.01	0.640	0.00	0.640	-0.36
						0.640	1.01	0.640	-0.32	0.640	-0.72
						0.640	0.83	0.640	0.14	0.640	-0.36
						0.641	0.97	0.641	-0.05	0.641	0.36
						0.641	0.78	0.641	-0.14	0.641	-0.18
						0.642	0.97	0.642	-0.14	0.642	1.44
						0.642	0.92	0.642	0.00	0.642	0.36
						0.643	1.01	0.643	-0.05	0.643	-0.36
						0.643	0.92	0.643	-0.28	0.643	0.00
						0.644	0.74	0.644	-0.23	0.644	0.54
						0.644	1.10	0.644	-0.28	0.644	-0.18
						0.645	0.92	0.645	-0.09	0.645	-0.18
						0.645	0.92	0.645	0.14	0.645	0.18
						0.646	1.06	0.646	-0.18	0.646	0.36
						0.646	0.87	0.646	-0.14	0.646	0.00
						0.647	1.06	0.647	-0.05	0.647	0.36
						0.647	1.01	0.647	0.18	0.647	-0.36
						0.648	0.92	0.648	0.00	0.648	-0.90
						0.648	0.87	0.648	0.18	0.648	-0.72
						0.649	1.06	0.649	0.00	0.649	-0.36
						0.649	0.83	0.649	-0.14	0.649	-0.18
						0.650	1.01	0.650	-0.14	0.650	-0.18
						0.650	1.06	0.650	-0.09	0.650	-0.36
						0.651	0.92	0.651	0.05	0.651	0.54
						0.651	0.87	0.651	-0.05	0.651	0.00
						0.652	1.01	0.652	0.09	0.652	0.18
						0.652	1.15	0.652	0.14	0.652	-0.36
						0.653	1.06	0.653	0.09	0.653	-1.08
						0.653	0.92	0.653	-0.41	0.653	0.18
						0.654	0.87	0.654	-0.05	0.654	-0.36
						0.654	1.01	0.654	-0.05	0.654	-0.18
						0.655	0.78	0.655	0.51	0.655	-0.36
						0.655	0.83	0.655	-0.14	0.655	0.72
						0.656	0.87	0.656	0.05	0.656	-0.18
						0.656	1.01	0.656	0.05	0.656	0.72
						0.657	0.83	0.657	0.18	0.657	-0.54
						0.657	1.01	0.657	-0.14	0.657	-0.54
						0.658	0.74	0.658	-0.18	0.658	0.00
						0.658	0.97	0.658	-0.32	0.658	-1.08
						0.659	0.78	0.659	0.09	0.659	0.18
						0.659	1.10	0.659	-0.23	0.659	1.08
						0.660	1.01	0.660	0.00	0.660	-0.72
						0.660	1.15	0.660	0.09	0.660	-0.72
						0.661	0.87	0.661	-0.09	0.661	0.36
						0.661	1.06	0.661	0.00	0.661	0.36
						0.662	0.83	0.662	-0.32	0.662	0.00
						0.662	1.29	0.662	-0.28	0.662	-0.72
						0.663	0.87	0.663	0.18	0.663	-0.36
						0.663	0.83	0.663	-0.09	0.663	0.72
						0.664	0.92	0.664	-0.09	0.664	-0.72
						0.664	0.87	0.664	0.09	0.664	0.00
						0.665	1.01	0.665	-0.18	0.665	0.18
						0.665	0.83	0.665	-0.23	0.665	-0.54
						0.666	1.10	0.666	-0.18	0.666	-0.18
						0.666	0.87	0.666	-0.09	0.666	-0.18
						0.667	0.97	0.667	-0.28	0.667	-0.72
						0.667	1.01	0.667	-0.18	0.667	0.00
						0.668	0.69	0.668	0.05	0.668	0.00
						0.668	1.01	0.668	-0.14	0.668	0.54
						0.669	0.87	0.669	0.09	0.669	0.72
						0.669	1.10	0.669	0.00	0.669	-0.90
						0.670	0.83	0.670	-0.37	0.670	0.72
						0.670	0.97	0.670	-0.05	0.670	-1.08
						0.671	1.01	0.671	-0.09	0.671	-0.90
						0.671	1.20	0.671	0.18	0.671	-0.36
						0.672	0.92	0.672	0.00	0.672	-0.36
						0.672	1.06	0.672	-0.32	0.672	0.00
						0.673	0.83	0.673	-0.05	0.673	-0.36
						0.673	0.78	0.673	-0.09	0.673	0.18
						0.674	0.78	0.674	0.09	0.674	0.36
						0.674	0.87	0.674	-0.09	0.674	-0.18
						0.675	0.92	0.675	-0.14	0.675	-0.90
						0.675	0.87	0.675	0.09	0.675	-1.08
						0.676	0.92	0.676	-0.05	0.676	0.72
						0.676	1.06	0.676	-0.23	0.676	1.08
						0.677	1.20	0.677	0.00	0.677	-1.62
						0.677	0.92	0.677	-0.23	0.677	-0.54
						0.678	1.15	0.678	-0.18	0.678	-0.72
						0.678	1.20	0.678	0.14	0.678	0.00
						0.679	0.87	0.679	-0.05	0.679	-0.18
						0.679	0.92	0.679	0.00	0.679	0.18
						0.680	0.97	0.680	-0.18	0.680	-0.72
						0.680	1.01	0.680	0.28	0.680	1.08
						0.681	0.78	0.681	0.09	0.681	0.36
						0.681	0.60	0.681	-0.14	0.681	-0.54
						0.682	0.92	0.682	-0.14	0.682	0.36
						0.683	0.78	0.683	-0.05	0.683	-0.90
						0.683	0.97	0.683	0.00	0.683	0.36
						0.684	0.83	0.684	-0.14	0.684	-0.54
						0.684	1.06	0.684	0.05	0.684	-0.36
						0.685	1.15	0.685	-0.09	0.685	-0.18
						0.685	0.83	0.685	0.09	0.685	0.00
						0.686	0.78	0.686	-0.09	0.686	-0.36
						0.686	0.97	0.686	-0.41	0.686	-0.54
						0.687	0.78	0.687	0.00	0.687	0.18
						0.687	1.01	0.687	-0.32	0.687	-0.36
						0.688	0.60	0.688	0.00	0.688	0.18
						0.688	0.78	0.688	-0.14	0.688	-0.54
						0.689	0.97	0.689	-0.28	0.689	0.90
						0.689	0.92	0.689	-0.51	0.689	-0.54
						0.690	0.97	0.690	-0.05	0.690	0.18
						0.690	0.78	0.690	-0.14	0.690	0.00
						0.691	1.15	0.691	-0.32	0.691	0.54
						0.691	0.83	0.691	0.05	0.691	-0.18
						0.692	0.97	0.692	0.09	0.692	0.54
						0.692	0.83	0.692	-0.28	0.692	-0.36
						0.693	0.92	0.693	0.18	0.693	0.36
						0.693	0.92	0.693	0.18	0.693	-0.18
						0.694	1.01	0.694	-0.05	0.694	-0.18
						0.694	1.01	0.694	-0.05	0.694	-1.26
						0.695	1.01	0.695	-0.05	0.695	0.18
						0.695	0.97	0.695	0.23	0.695	-0.72
						0.696	0.78	0.696	-0.18	0.696	-1.08
						0.696	1.01	0.696	0.05	0.696	-0.54
						0.697	1.06	0.697	0.05	0.697	-0.54
						0.697	0.92	0.697	-0.14	0.697	-0.36
						0.698	0.78	0.698	-0.18	0.698	-0.36
						0.698	1.15	0.698	0.05	0.698	0.36
						0.699	0.97	0.699	0.09	0.699	-0.18
						0.699	0.78	0.699	0.14	0.699	-0.54
						0.700	0.92	0.700	-0.09	0.700	-0.36
						0.700	0.97	0.700	-0.14	0.700	0.36
						0.701	0.87	0.701	0.09	0.701	-0.18
						0.701	1.06	0.701	-0.18	0.701	0.36
						0.702	0.60	0.702	0.05	0.702	-0.90
						0.702	1.10	0.702	-0.14	0.702	1.26
						0.703	1.01	0.703	0.18	0.703	0.00
						0.703	0.97	0.703	0.18	0.703	-0.90
						0.704	1.01	0.704	0.05	0.704	-0.36
						0.704	1.06	0.704	0.14	0.704	-0.54
						0.705	0.97	0.705	-0.09	0.705	-0.18
						0.705	0.69	0.705	0.09	0.705	0.00
						0.706	0.97	0.706	-0.23	0.706	0.18
						0.706	0.92	0.706	0.05	0.706	0.00
						0.707	0.97	0.707	-0.09	0.707	-0.18
						0.707	1.01	0.707	0.09	0.707	-0.90
						0.708	1.01	0.708	-0.14	0.708	0.18
						0.708	0.83	0.708	0.09	0.708	0.00
						0.709	0.97	0.709	0.05	0.709	1.08
						0.709	0.78	0.709	-0.41	0.709	-0.54
						0.710	0.87	0.710	0.09	0.710	0.18
						0.710	0.92	0.710	-0.09	0.710	-0.54
						0.711	0.92	0.711	0.09	0.711	-0.36
						0.711	1.10	0.711	-0.14	0.711	-0.36
						0.712	0.97	0.712	0.09	0.712	0.18
						0.712	1.15	0.712	-0.14	0.712	-1.44
						0.713	0.78	0.713	0.23	0.713	-0.54
						0.713	1.01	0.713	-0.23	0.713	-0.36
						0.714	0.92	0.714	-0.09	0.714	-1.08
						0.714	0.83	0.714	0.00	0.714	-0.54
						0.715	0.74	0.715	-0.14	0.715	0.90
						0.715	0.92	0.715	0.00	0.715	-1.08
						0.716	0.92	0.716	0.23	0.716	-0.18
						0.716	1.10	0.716	-0.09	0.716	0.00
						0.717	0.78	0.717	0.05	0.717	-0.18
						0.717	0.97	0.717	0.05	0.717	0.00
						0.718	1.01	0.718	-0.14	0.718	-0.18
						0.718	1.06	0.718	-0.05	0.718	0.54
						0.719	0.92	0.719	-0.09	0.719	-0.18
						0.719	1.01	0.719	0.00	0.719	0.72
						0.720	0.83	0.720	-0.05	0.720	-0.72
						0.720	0.97	0.720	-0.18	0.720	-0.54
						0.721	0.74	0.721	0.09	0.721	-0.90
						0.721	0.92	0.721	0.23	0.721	0.00
						0.722	0.97	0.722	0.00	0.722	-1.08
						0.722	0.74	0.722	0.14	0.722	-0.72
						0.723	0.87	0.723	-0.05	0.723	-1.08
						0.723	0.97	0.723	0.00	0.723	-0.90
						0.724	1.06	0.724	-0.05	0.724	0.54
						0.724	0.92	0.724	0.23	0.724	0.36
						0.725	1.06	0.725	-0.05	0.725	0.00
						0.725	0.92	0.725	-0.09	0.725	-0.36
						0.726	1.01	0.726	-0.28	0.726	0.54
						0.726	0.87	0.726	-0.32	0.726	0.00
						0.727	1.06	0.727	0.18	0.727	-0.18
						0.727	0.83	0.727	-0.09	0.727	0.00
						0.728	0.83	0.728	0.05	0.728	-1.08
						0.728	0.97	0.728	0.00	0.728	0.00
						0.729	1.06	0.729	0.14	0.729	-0.36
						0.729	0.87	0.729	0.18	0.729	-0.36
						0.730	1.15	0.730	-0.60	0.730	-0.18
						0.730	0.83	0.730	0.14	0.730	0.18
						0.731	0.83	0.731	0.23	0.731	-0.18
						0.731	0.97	0.731	0.00	0.731	0.18
						0.732	0.78	0.732	-0.05	0.732	0.00
						0.732	0.78	0.732	0.09	0.732	-0.18
						0.733	0.83	0.733	-0.18	0.733	0.18
						0.733	0.92	0.733	-0.18	0.733	-0.18
						0.734	0.60	0.734	0.28	0.734	-1.26
						0.734	0.92	0.734	-0.09	0.734	-0.36
						0.735	1.20	0.735	0.00	0.735	-0.90
						0.735	0.92	0.735	-0.37	0.735	-0.54
						0.736	0.92	0.736	0.05	0.736	0.54
						0.736	0.74	0.736	0.37	0.736	-0.36
						0.737	1.15	0.737	0.09	0.737	0.00
						0.737	0.92	0.737	-0.05	0.737	0.18
						0.738	0.97	0.738	-0.05	0.738	0.54
						0.738	1.10	0.738	0.09	0.738	-0.54
						0.739	1.01	0.739	0.18	0.739	-0.36
						0.739	1.01	0.739	0.00	0.739	-0.90
						0.740	0.87	0.740	-0.05	0.740	-0.18
						0.740	1.01	0.740	0.18	0.740	0.00
						0.741	0.69	0.741	0.09	0.741	0.36
						0.741	0.87	0.741	0.00	0.741	-0.90
						0.742	1.10	0.742	0.05	0.742	0.90
						0.742	0.83	0.742	-0.05	0.742	-0.36
						0.743	0.83	0.743	-0.09	0.743	1.08
						0.743	1.01	0.743	-0.05	0.743	-0.54
						0.744	0.92	0.744	-0.32	0.744	0.54
						0.744	1.01	0.744	0.28	0.744	0.00
						0.745	0.74	0.745	0.00	0.745	-1.08
						0.745	0.97	0.745	0.00	0.745	-0.18
						0.746	0.51	0.746	0.00	0.746	1.08
						0.746	0.97	0.746	-0.32	0.746	-0.36
						0.747	0.83	0.747	-0.09	0.747	-0.54
						0.747	0.83	0.747	-0.05	0.747	0.54
						0.748	0.78	0.748	0.14	0.748	-0.54
						0.748	1.10	0.748	-0.09	0.748	0.00
						0.749	0.87	0.749	0.23	0.749	-0.54
						0.749	0.97	0.749	-0.28	0.749	-0.90
						0.750	1.15	0.750	-0.09	0.750	-0.36
						0.750	1.01	0.750	0.00	0.750	-0.72
						0.751	0.97	0.751	0.18	0.751	-0.54
						0.751	1.20	0.751	0.09	0.751	-0.54
						0.752	1.10	0.752	-0.18	0.752	-0.36
						0.752	1.01	0.752	-0.23	0.752	0.00
						0.753	1.10	0.753	0.05	0.753	0.54
						0.753	0.97	0.753	-0.05	0.753	0.90
						0.754	1.06	0.754	0.00	0.754	0.36
						0.754	0.92	0.754	-0.14	0.754	-0.36
						0.755	0.97	0.755	0.05	0.755	-0.36
						0.755	1.01	0.755	0.05	0.755	0.00
						0.756	0.97	0.756	0.09	0.756	-0.90
						0.756	1.01	0.756	-0.28	0.756	-0.90
						0.757	0.87	0.757	0.09	0.757	0.90
						0.757	1.06	0.757	0.05	0.757	-0.18
						0.758	0.87	0.758	-0.14	0.758	-0.18
						0.758	0.87	0.758	-0.14	0.758	-0.36
						0.759	1.06	0.759	-0.09	0.759	0.00
						0.759	0.92	0.759	0.09	0.759	-0.90
						0.760	1.01	0.760	-0.09	0.760	0.36
						0.760	0.74	0.760	-0.28	0.760	-1.44
						0.761	0.92	0.761	-0.05	0.761	-0.18
						0.761	1.06	0.761	-0.23	0.761	-0.54
						0.762	0.83	0.762	-0.18	0.762	-0.36
						0.762	0.87	0.762	-0.05	0.762	-0.18
						0.763	1.06	0.763	-0.23	0.763	-0.36
						0.763	1.10	0.763	0.00	0.763	-0.54
						0.764	0.78	0.764	0.09	0.764	-0.18
						0.764	0.97	0.764	-0.09	0.764	-0.36
						0.765	1.06	0.765	-0.09	0.765	0.00
						0.765	0.83	0.765	-0.18	0.765	-0.72
						0.766	0.78	0.766	-0.09	0.766	-0.36
						0.766	0.74	0.766	-0.28	0.766	0.18
						0.767	1.06	0.767	-0.37	0.767	-0.18
						0.767	0.92	0.767	-0.05	0.767	-0.72
						0.768	0.87	0.768	-0.32	0.768	0.18
						0.768	0.87	0.768	-0.18	0.768	-0.90
						0.768	0.74	0.768	-0.09	0.768	0.18
						0.769	0.78	0.769	-0.05	0.769	0.36
						0.769	0.87	0.769	-0.23	0.769	-0.72
						0.770	0.78	0.770	0.23	0.770	0.36
						0.770	0.83	0.770	0.23	0.770	-0.90
						0.771	0.74	0.771	-0.14	0.771	-0.18
						0.771	0.92	0.771	-0.05	0.771	0.00
						0.772	0.87	0.772	0.05	0.772	0.18
						0.772	1.15	0.772	-0.32	0.772	0.54
						0.773	0.64	0.773	-0.05	0.773	-1.26
						0.773	0.87	0.773	0.00	0.773	-0.36
						0.774	0.97	0.774	0.23	0.774	0.18
						0.774	0.69	0.774	0.09	0.774	-0.72
						0.775	1.01	0.775	-0.18	0.775	-0.36
						0.775	1.01	0.775	-0.23	0.775	-0.36
						0.776	1.01	0.776	-0.09	0.776	0.00
						0.776	0.78	0.776	-0.05	0.776	-0.36
						0.777	0.87	0.777	-0.14	0.777	-1.08
						0.777	1.15	0.777	-0.09	0.777	-0.36
						0.778	1.10	0.778	0.09	0.778	-1.08
						0.778	1.10	0.778	0.14	0.778	1.26
						0.779	0.87	0.779	-0.05	0.779	-1.26
						0.779	1.06	0.779	-0.23	0.779	-0.90
						0.780	0.83	0.780	-0.28	0.780	-1.08
						0.780	1.06	0.780	-0.09	0.780	-0.54
						0.781	0.78	0.781	-0.14	0.781	-0.36
						0.781	0.83	0.781	0.00	0.781	0.00
						0.782	1.15	0.782	0.00	0.782	0.00
						0.782	1.01	0.782	0.00	0.782	-0.36
						0.783	1.10	0.783	0.14	0.783	0.18
						0.783	0.87	0.783	-0.05	0.783	0.00
						0.784	0.92	0.784	0.23	0.784	-0.36
						0.784	0.87	0.784	-0.14	0.784	1.08
						0.785	0.92	0.785	0.05	0.785	-0.90
						0.785	1.15	0.785	-0.23	0.785	0.00
						0.786	0.64	0.786	0.00	0.786	-0.18
						0.786	1.06	0.786	0.05	0.786	0.54
						0.787	1.01	0.787	0.00	0.787	-0.72
						0.787	0.97	0.787	-0.18	0.787	-0.72
						0.788	1.01	0.788	-0.05	0.788	0.18
						0.788	0.83	0.788	0.18	0.788	-0.54
						0.789	0.97	0.789	0.05	0.789	0.00
						0.789	0.92	0.789	-0.05	0.789	-0.90
						0.790	1.15	0.790	-0.18	0.790	-0.36
						0.790	0.92	0.790	-0.05	0.790	-0.72
						0.791	1.15	0.791	-0.18	0.791	-0.36
						0.791	0.69	0.791	-0.14	0.791	-1.08
						0.792	1.01	0.792	-0.23	0.792	0.72
						0.792	0.92	0.792	0.09	0.792	0.00
						0.793	1.20	0.793	-0.18	0.793	-0.90
						0.793	0.74	0.793	0.41	0.793	-1.08
						0.794	0.78	0.794	0.00	0.794	-0.72
						0.794	1.06	0.794	0.00	0.794	-0.72
						0.795	0.78	0.795	-0.18	0.795	0.18
						0.795	0.92	0.795	-0.09	0.795	-0.18
						0.796	0.97	0.796	0.09	0.796	-0.36
						0.796	0.97	0.796	0.18	0.796	0.36
						0.797	0.87	0.797	-0.14	0.797	0.54
						0.797	0.83	0.797	0.05	0.797	0.18
						0.798	1.01	0.798	0.05	0.798	0.36
						0.798	0.78	0.798	-0.18	0.798	0.00
						0.799	0.97	0.799	-0.14	0.799	-0.36
						0.799	1.01	0.799	-0.05	0.799	-0.18
						0.800	0.97	0.800	-0.46	0.800	0.00
						0.800	0.78	0.800	-0.05	0.800	0.54
						0.801	0.87	0.801	-0.18	0.801	-0.90
						0.801	0.83	0.801	0.14	0.801	-0.72
						0.802	1.10	0.802	-0.14	0.802	0.72
						0.802	0.83	0.802	0.05	0.802	-0.90
						0.803	1.01	0.803	0.09	0.803	-0.72
						0.803	1.06	0.803	0.05	0.803	0.18
						0.804	1.01	0.804	-0.05	0.804	1.44
						0.804	1.06	0.804	-0.05	0.804	-0.72
						0.805	1.06	0.805	0.18	0.805	0.36
						0.805	0.87	0.805	0.00	0.805	-0.18
						0.806	1.10	0.806	0.09	0.806	0.18
						0.806	0.83	0.806	0.05	0.806	-0.54
						0.807	0.92	0.807	-0.09	0.807	-0.90
						0.808	1.29	0.808	-0.37	0.808	0.18
						0.808	0.87	0.808	0.09	0.808	0.90
						0.809	0.97	0.809	0.00	0.809	0.00
						0.809	0.92	0.809	0.05	0.809	-0.36
						0.810	1.01	0.810	-0.18	0.810	-1.80
						0.810	0.87	0.810	-0.09	0.810	-0.18
						0.811	1.20	0.811	-0.05	0.811	-0.54
						0.811	0.92	0.811	-0.18	0.811	-0.36
						0.812	1.01	0.812	-0.18	0.812	-0.54
						0.812	0.92	0.812	0.09	0.812	0.00
						0.813	0.87	0.813	-0.14	0.813	0.36
						0.813	0.87	0.813	-0.37	0.813	0.36
						0.814	0.78	0.814	-0.32	0.814	0.00
						0.814	0.92	0.814	0.14	0.814	0.00
						0.815	0.83	0.815	0.09	0.815	-0.18
						0.815	0.92	0.815	-0.18	0.815	-0.54
						0.816	0.97	0.816	-0.18	0.816	0.00
						0.816	1.01	0.816	0.09	0.816	0.18
						0.817	1.20	0.817	0.09	0.817	-0.54
						0.817	0.87	0.817	0.18	0.817	-0.18
						0.818	1.06	0.818	0.05	0.818	0.36
						0.818	0.78	0.818	0.18	0.818	0.00
						0.819	0.87	0.819	-0.28	0.819	-0.54
						0.819	1.01	0.819	-0.09	0.819	-0.18
						0.820	0.87	0.820	-0.05	0.820	0.00
						0.820	1.06	0.820	-0.18	0.820	0.54
						0.821	0.92	0.821	0.14	0.821	-0.18
						0.821	1.01	0.821	-0.32	0.821	0.18
						0.822	0.97	0.822	0.41	0.822	-0.90
						0.822	0.92	0.822	-0.23	0.822	0.36
						0.823	1.15	0.823	0.05	0.823	0.00
						0.823	1.24	0.823	0.09	0.823	1.26
						0.824	1.29	0.824	0.18	0.824	-0.72
						0.824	0.78	0.824	0.05	0.824	-0.54
						0.825	1.06	0.825	-0.18	0.825	-1.62
						0.825	0.92	0.825	0.00	0.825	0.00
						0.826	1.06	0.826	0.05	0.826	0.54
						0.826	0.87	0.826	-0.09	0.826	-0.36
						0.827	1.01	0.827	-0.05	0.827	-0.54
						0.827	0.83	0.827	-0.23	0.827	1.26
						0.828	1.01	0.828	0.00	0.828	0.00
						0.828	0.87	0.828	-0.05	0.828	-1.80
						0.829	0.97	0.829	0.00	0.829	0.54
						0.829	1.06	0.829	-0.14	0.829	-0.54
						0.830	0.78	0.830	0.23	0.830	1.26
						0.830	1.20	0.830	0.18	0.830	-0.90
						0.831	1.01	0.831	0.00	0.831	0.36
						0.831	0.92	0.831	-0.18	0.831	0.18
						0.832	1.06	0.832	-0.14	0.832	-0.90
						0.832	1.06	0.832	-0.09	0.832	-0.72
						0.833	0.92	0.833	-0.23	0.833	-0.36
						0.833	1.20	0.833	0.18	0.833	-0.36
						0.834	0.97	0.834	0.05	0.834	-0.36
						0.834	0.87	0.834	0.23	0.834	-0.90
						0.835	0.78	0.835	-0.18	0.835	0.36
						0.835	1.20	0.835	-0.09	0.835	-0.36
						0.836	0.87	0.836	0.09	0.836	0.00
						0.836	0.92	0.836	0.05	0.836	-0.18
						0.837	0.78	0.837	0.23	0.837	-0.54
						0.837	0.97	0.837	-0.14	0.837	0.00
						0.838	0.78	0.838	-0.05	0.838	0.18
						0.838	0.74	0.838	-0.05	0.838	-0.54
						0.839	0.97	0.839	0.00	0.839	-0.18
						0.839	1.06	0.839	-0.28	0.839	0.00
						0.840	1.01	0.840	-0.32	0.840	-0.90
						0.840	0.92	0.840	0.05	0.840	-0.36
						0.841	1.01	0.841	-0.05	0.841	0.00
						0.841	0.78	0.841	0.00	0.841	-0.18
						0.842	1.01	0.842	0.00	0.842	0.18
						0.842	1.01	0.842	-0.05	0.842	-0.36
						0.843	0.78	0.843	0.18	0.843	-0.36
						0.843	0.92	0.843	0.18	0.843	-0.90
						0.844	0.83	0.844	-0.18	0.844	-0.90
						0.844	1.06	0.844	0.18	0.844	-0.36
						0.845	0.78	0.845	0.00	0.845	-0.18
						0.845	1.01	0.845	0.00	0.845	-0.54
						0.846	1.06	0.846	-0.05	0.846	-0.18
						0.846	0.92	0.846	0.00	0.846	0.36
						0.847	0.97	0.847	0.09	0.847	-0.18
						0.847	0.74	0.847	0.09	0.847	-0.36
						0.848	0.83	0.848	0.14	0.848	-0.36
						0.848	1.06	0.848	-0.05	0.848	-0.36
						0.849	0.78	0.849	-0.14	0.849	-0.72
						0.849	0.92	0.849	0.18	0.849	-1.62
						0.850	1.01	0.850	0.14	0.850	-0.72
						0.850	1.15	0.850	0.23	0.850	-0.36
						0.851	0.64	0.851	0.05	0.851	-0.72
						0.851	0.97	0.851	0.00	0.851	0.54
						0.852	0.97	0.852	-0.18	0.852	-0.90
						0.852	0.92	0.852	0.18	0.852	-0.54
						0.853	0.92	0.853	-0.18	0.853	-0.18
						0.853	1.06	0.853	0.23	0.853	-0.36
						0.854	0.83	0.854	-0.18	0.854	-0.72
						0.854	0.74	0.854	0.00	0.854	-0.72
						0.855	0.97	0.855	-0.14	0.855	0.18
						0.855	0.92	0.855	0.00	0.855	0.36
						0.856	0.92	0.856	-0.05	0.856	-0.36
						0.856	1.15	0.856	-0.14	0.856	-0.54
						0.857	1.01	0.857	-0.09	0.857	-0.18
						0.857	1.01	0.857	-0.32	0.857	0.36
						0.858	1.06	0.858	0.05	0.858	-0.18
						0.858	1.01	0.858	-0.32	0.858	-0.36
						0.859	0.78	0.859	0.09	0.859	-0.90
						0.859	0.97	0.859	-0.09	0.859	0.00
						0.860	0.92	0.860	0.00	0.860	-0.18
						0.860	1.06	0.860	-0.09	0.860	-0.90
						0.861	0.83	0.861	-0.28	0.861	-0.18
						0.861	0.92	0.861	-0.32	0.861	-1.08
						0.862	0.87	0.862	-0.23	0.862	-0.54
						0.862	0.83	0.862	-0.09	0.862	-0.18
						0.863	0.92	0.863	-0.05	0.863	-0.36
						0.863	1.01	0.863	0.41	0.863	-0.54
						0.864	1.01	0.864	-0.14	0.864	-0.54
						0.864	0.87	0.864	-0.18	0.864	-1.08
						0.865	0.87	0.865	-0.09	0.865	-0.18
						0.865	0.69	0.865	0.00	0.865	-1.62
						0.866	0.97	0.866	0.05	0.866	-0.72
						0.866	0.87	0.866	-0.14	0.866	0.72
						0.867	1.10	0.867	-0.09	0.867	-1.26
						0.867	0.83	0.867	0.09	0.867	-0.90
						0.868	1.15	0.868	0.00	0.868	-0.54
						0.868	0.83	0.868	-0.14	0.868	-0.18
						0.869	0.97	0.869	-0.23	0.869	-0.90
						0.869	0.83	0.869	0.14	0.869	0.36
						0.870	0.92	0.870	-0.05	0.870	-0.18
						0.870	1.10	0.870	-0.14	0.870	-0.54
						0.871	0.87	0.871	0.18	0.871	0.00
						0.871	0.83	0.871	0.00	0.871	-0.90
						0.872	1.06	0.872	0.05	0.872	-0.18
						0.872	0.78	0.872	0.00	0.872	-0.18
						0.873	0.74	0.873	0.14	0.873	0.00
						0.873	0.92	0.873	0.18	0.873	0.00
						0.874	1.10	0.874	0.14	0.874	0.72
						0.874	0.78	0.874	-0.18	0.874	-0.36
						0.875	0.83	0.875	0.09	0.875	-0.18
						0.875	0.78	0.875	-0.32	0.875	0.18
						0.876	1.10	0.876	-0.14	0.876	-1.26
						0.876	0.92	0.876	-0.18	0.876	-0.36
						0.877	0.92	0.877	0.14	0.877	-0.36
						0.877	1.15	0.877	0.00	0.877	0.00
						0.878	0.87	0.878	0.14	0.878	0.36
						0.878	1.06	0.878	0.14	0.878	-0.90
						0.879	1.01	0.879	0.05	0.879	0.00
						0.879	1.06	0.879	0.05	0.879	-0.54
						0.880	0.92	0.880	0.00	0.880	0.72
						0.880	0.92	0.880	-0.09	0.880	-0.54
						0.881	1.01	0.881	0.00	0.881	-0.18
						0.881	0.97	0.881	-0.09	0.881	-0.36
						0.882	1.06	0.882	0.09	0.882	-0.36
						0.882	1.15	0.882	0.14	0.882	-1.26
						0.883	0.83	0.883	0.09	0.883	0.36
						0.883	0.74	0.883	-0.32	0.883	-0.54
						0.884	1.06	0.884	-0.05	0.884	-0.72
						0.884	0.97	0.884	0.00	0.884	0.00
						0.885	1.01	0.885	0.18	0.885	-0.72
						0.885	1.06	0.885	-0.14	0.885	-0.90
						0.886	0.78	0.886	0.00	0.886	-0.18
						0.886	1.01	0.886	-0.09	0.886	0.18
						0.887	0.74	0.887	0.14	0.887	-0.90
						0.887	1.01	0.887	-0.28	0.887	-0.54
						0.888	0.97	0.888	0.05	0.888	-0.36
						0.888	1.10	0.888	-0.32	0.888	0.00
						0.889	0.92	0.889	0.18	0.889	-0.72
						0.889	1.10	0.889	0.05	0.889	-0.18
						0.890	0.83	0.890	0.32	0.890	-1.26
						0.890	0.69	0.890	-0.05	0.890	-0.72
						0.891	0.87	0.891	-0.09	0.891	0.18
						0.891	0.78	0.891	-0.05	0.891	-0.90
						0.892	1.15	0.892	0.05	0.892	-0.72
						0.892	0.87	0.892	-0.09	0.892	-0.90
						0.893	0.92	0.893	-0.05	0.893	-0.54
						0.893	0.92	0.893	0.18	0.893	0.54
						0.894	0.92	0.894	0.09	0.894	-0.36
						0.894	0.92	0.894	0.28	0.894	-0.54
						0.895	0.92	0.895	-0.05	0.895	-0.18
						0.895	1.06	0.895	0.18	0.895	0.00
						0.896	0.92	0.896	0.00	0.896	0.18
						0.896	0.87	0.896	-0.18	0.896	-1.44
						0.896	1.24	0.896	-0.05	0.896	-0.36
						0.897	0.83	0.897	-0.14	0.897	0.00
						0.897	1.01	0.897	-0.05	0.897	-0.90
						0.898	0.92	0.898	-0.09	0.898	-0.54
						0.898	0.92	0.898	-0.05	0.898	-0.18
						0.899	0.92	0.899	-0.32	0.899	-0.18
						0.899	0.87	0.899	-0.05	0.899	-1.26
						0.900	0.97	0.900	-0.05	0.900	-0.36
						0.900	1.10	0.900	0.05	0.900	-0.18
						0.901	0.74	0.901	-0.09	0.901	-0.36
						0.901	0.97	0.901	-0.05	0.901	-0.36
						0.902	1.01	0.902	-0.14	0.902	-0.18
						0.902	1.06	0.902	0.00	0.902	-0.72
						0.903	0.92	0.903	-0.14	0.903	0.36
						0.903	1.01	0.903	-0.32	0.903	-1.08
						0.904	0.83	0.904	-0.09	0.904	-0.36
						0.904	0.87	0.904	-0.23	0.904	-0.54
						0.905	1.10	0.905	0.09	0.905	-1.44
						0.905	0.87	0.905	-0.05	0.905	0.72
						0.906	0.87	0.906	-0.09	0.906	-1.26
						0.906	1.06	0.906	-0.09	0.906	0.54
						0.907	0.83	0.907	-0.14	0.907	-0.36
						0.907	1.01	0.907	-0.05	0.907	0.36
						0.908	0.97	0.908	0.00	0.908	-0.54
						0.908	0.78	0.908	0.14	0.908	-0.36
						0.909	1.01	0.909	-0.05	0.909	-1.08
						0.909	0.87	0.909	-0.14	0.909	-0.90
						0.910	0.92	0.910	0.14	0.910	-0.18
						0.910	1.01	0.910	-0.14	0.910	0.00
						0.911	0.78	0.911	-0.18	0.911	0.18
						0.911	1.20	0.911	-0.09	0.911	-0.18
						0.912	0.92	0.912	-0.09	0.912	-0.72
						0.912	1.10	0.912	-0.09	0.912	0.36
						0.913	1.06	0.913	0.00	0.913	-0.72
						0.913	0.87	0.913	0.05	0.913	-0.36
						0.914	0.92	0.914	-0.05	0.914	0.00
						0.914	0.97	0.914	0.18	0.914	0.72
						0.915	1.06	0.915	-0.14	0.915	-0.54
						0.915	0.83	0.915	0.09	0.915	-1.26
						0.916	0.87	0.916	-0.18	0.916	-0.36
						0.916	0.92	0.916	-0.09	0.916	-0.18
						0.917	0.60	0.917	-0.28	0.917	-0.72
						0.917	0.87	0.917	0.14	0.917	-0.18
						0.918	1.10	0.918	-0.18	0.918	0.18
						0.918	0.87	0.918	-0.09	0.918	-0.54
						0.919	0.97	0.919	-0.18	0.919	0.18
						0.919	1.01	0.919	0.18	0.919	-0.72
						0.920	1.10	0.920	-0.05	0.920	-0.54
						0.920	1.10	0.920	0.23	0.920	0.00
						0.921	1.06	0.921	-0.14	0.921	-0.54
						0.921	0.83	0.921	-0.28	0.921	-0.72
						0.922	0.97	0.922	-0.14	0.922	-0.36
						0.922	1.06	0.922	0.00	0.922	-0.90
						0.923	1.01	0.923	-0.05	0.923	0.36
						0.923	0.87	0.923	-0.05	0.923	0.00
						0.924	0.97	0.924	-0.09	0.924	0.36
						0.924	1.24	0.924	-0.18	0.924	-1.80
						0.925	0.78	0.925	0.05	0.925	0.54
						0.925	0.97	0.925	0.00	0.925	-0.54
						0.926	0.92	0.926	0.05	0.926	-0.36
						0.926	1.01	0.926	-0.09	0.926	-0.18
						0.927	1.10	0.927	0.09	0.927	-1.08
						0.927	1.01	0.927	-0.14	0.927	-1.44
						0.928	0.92	0.928	0.23	0.928	-0.72
						0.928	0.87	0.928	-0.09	0.928	-0.72
						0.929	0.83	0.929	0.09	0.929	-0.54
						0.929	0.83	0.929	0.00	0.929	-0.54
						0.930	0.97	0.930	0.18	0.930	-0.72
						0.930	0.92	0.930	-0.05	0.930	-0.90
						0.931	0.87	0.931	0.09	0.931	0.00
						0.931	1.01	0.931	-0.18	0.931	-0.90
						0.932	0.92	0.932	0.28	0.932	-0.18
						0.933	1.06	0.933	-0.14	0.933	-0.54
						0.933	1.01	0.933	0.28	0.933	0.00
						0.934	0.74	0.934	-0.28	0.934	-1.08
						0.934	0.87	0.934	-0.14	0.934	-0.54
						0.935	0.92	0.935	0.00	0.935	0.72
						0.935	1.01	0.935	-0.14	0.935	-0.54
						0.936	0.97	0.936	-0.14	0.936	0.00
						0.936	0.83	0.936	-0.05	0.936	-0.72
						0.937	1.01	0.937	-0.05	0.937	-0.18
						0.937	0.97	0.937	-0.14	0.937	0.36
						0.938	0.97	0.938	-0.05	0.938	-0.36
						0.938	1.06	0.938	-0.09	0.938	0.90
						0.939	0.83	0.939	0.05	0.939	-0.54
						0.939	1.15	0.939	-0.14	0.939	-0.18
						0.940	1.15	0.940	-0.18	0.940	-1.26
						0.940	0.87	0.940	0.14	0.940	0.18
						0.941	1.20	0.941	0.05	0.941	-0.90
						0.941	0.78	0.941	0.00	0.941	0.90
						0.942	0.78	0.942	0.14	0.942	-0.18
						0.942	1.10	0.942	-0.14	0.942	0.00
						0.943	1.24	0.943	0.09	0.943	-0.54
						0.943	0.83	0.943	-0.05	0.943	-0.72
						0.944	0.83	0.944	-0.14	0.944	-0.72
						0.944	0.97	0.944	-0.05	0.944	0.90
						0.945	0.92	0.945	0.05	0.945	0.18
						0.945	0.92	0.945	0.14	0.945	-0.72
						0.946	0.87	0.946	-0.23	0.946	-0.36
						0.946	0.97	0.946	-0.09	0.946	-0.36
						0.947	1.06	0.947	0.09	0.947	-0.18
						0.947	1.01	0.947	0.00	0.947	-0.90
						0.948	1.01	0.948	-0.14	0.948	0.18
						0.948	0.97	0.948	-0.09	0.948	-0.36
						0.949	0.78	0.949	0.05	0.949	0.72
						0.949	0.92	0.949	0.09	0.949	-0.18
						0.950	0.69	0.950	-0.18	0.950	-0.36
						0.950	0.97	0.950	0.00	0.950	-0.72
						0.951	0.92	0.951	-0.23	0.951	-0.72
						0.951	0.92	0.951	-0.18	0.951	-0.18
						0.952	1.01	0.952	-0.23	0.952	-0.18
						0.952	0.87	0.952	0.00	0.952	-0.36
						0.953	0.87	0.953	0.18	0.953	-0.90
						0.953	0.87	0.953	-0.18	0.953	0.36
						0.954	1.10	0.954	-0.09	0.954	-1.26
						0.954	0.92	0.954	0.00	0.954	-1.26
						0.955	1.01	0.955	-0.14	0.955	-0.54
						0.955	0.97	0.955	-0.09	0.955	-0.36
						0.956	0.83	0.956	0.00	0.956	0.18
						0.956	0.92	0.956	-0.18	0.956	-0.36
						0.957	1.10	0.957	-0.09	0.957	-0.54
						0.957	0.92	0.957	-0.09	0.957	0.00
						0.958	1.06	0.958	0.09	0.958	0.54
						0.958	1.01	0.958	-0.14	0.958	0.36
						0.959	0.69	0.959	0.05	0.959	0.18
						0.959	1.01	0.959	-0.18	0.959	-0.90
						0.960	1.10	0.960	0.09	0.960	-0.18
						0.960	1.06	0.960	-0.28	0.960	-0.90
						0.961	0.97	0.961	0.23	0.961	-0.36
						0.961	1.10	0.961	-0.05	0.961	-0.54
						0.962	0.92	0.962	0.14	0.962	0.00
						0.962	0.97	0.962	0.18	0.962	-0.36
						0.963	0.97	0.963	-0.14	0.963	0.00
						0.963	1.01	0.963	0.23	0.963	0.18
						0.964	1.01	0.964	-0.23	0.964	-0.36
						0.964	1.01	0.964	-0.28	0.964	-1.08
						0.965	0.83	0.965	-0.09	0.965	-0.36
						0.965	0.97	0.965	0.09	0.965	0.00
						0.966	1.10	0.966	-0.32	0.966	0.00
						0.966	1.01	0.966	0.00	0.966	-0.72
						0.967	0.83	0.967	0.18	0.967	-0.72
						0.967	0.97	0.967	0.00	0.967	-0.90
						0.968	0.87	0.968	0.23	0.968	-0.36
						0.968	0.83	0.968	-0.14	0.968	-1.44
						0.969	0.83	0.969	0.23	0.969	0.54
						0.969	1.06	0.969	-0.09	0.969	-0.18
						0.970	0.87	0.970	0.23	0.970	-0.90
						0.970	1.06	0.970	0.18	0.970	0.00
						0.971	0.92	0.971	0.14	0.971	-1.08
						0.971	0.92	0.971	0.00	0.971	0.36
						0.972	1.24	0.972	-0.05	0.972	-1.08
						0.972	0.87	0.972	-0.09	0.972	0.18
						0.973	1.01	0.973	-0.14	0.973	-1.08
						0.973	1.01	0.973	0.09	0.973	-0.72
						0.974	0.83	0.974	0.18	0.974	-0.90
						0.974	1.20	0.974	0.05	0.974	0.18
						0.975	0.92	0.975	-0.05	0.975	-0.54
						0.975	1.06	0.975	0.14	0.975	-1.62
						0.976	0.87	0.976	0.09	0.976	-0.36
						0.976	1.10	0.976	-0.18	0.976	0.00
						0.977	1.15	0.977	-0.14	0.977	-0.72
						0.977	0.87	0.977	-0.09	0.977	0.36
						0.978	1.06	0.978	-0.18	0.978	0.72
						0.978	1.06	0.978	-0.05	0.978	0.00
						0.979	0.97	0.979	-0.05	0.979	-1.26
						0.979	1.06	0.979	0.28	0.979	-0.18
						0.980	0.87	0.980	-0.14	0.980	-0.18
						0.980	0.97	0.980	0.05	0.980	-0.90
						0.981	1.01	0.981	-0.14	0.981	-0.90
						0.981	1.06	0.981	-0.18	0.981	0.54
						0.982	1.10	0.982	0.00	0.982	0.00
						0.982	0.87	0.982	0.09	0.982	-0.18
						0.983	0.83	0.983	0.14	0.983	-0.18
						0.983	1.01	0.983	0.00	0.983	-1.08
						0.984	0.92	0.984	0.14	0.984	-0.36
						0.984	0.87	0.984	-0.23	0.984	-0.36
						0.985	1.29	0.985	0.05	0.985	-0.36
						0.985	0.83	0.985	0.05	0.985	-0.72
						0.986	0.92	0.986	0.18	0.986	0.18
						0.986	1.20	0.986	-0.28	0.986	-0.36
						0.987	0.97	0.987	0.23	0.987	-0.36
						0.987	1.01	0.987	-0.28	0.987	0.18
						0.988	0.74	0.988	0.14	0.988	-1.26
						0.988	0.83	0.988	0.00	0.988	0.18
						0.989	0.87	0.989	0.05	0.989	-0.72
						0.989	0.97	0.989	-0.18	0.989	0.36
						0.990	0.83	0.990	-0.09	0.990	-0.72
						0.990	0.92	0.990	-0.05	0.990	-0.36
						0.991	1.06	0.991	0.28	0.991	0.18
						0.991	1.06	0.991	-0.05	0.991	0.00
						0.992	0.78	0.992	0.23	0.992	-1.44
						0.992	0.97	0.992	-0.18	0.992	-1.44
						0.993	0.78	0.993	0.14	0.993	0.18
						0.993	0.83	0.993	-0.05	0.993	-0.54
						0.994	0.92	0.994	0.05	0.994	-0.54
						0.994	0.97	0.994	0.14	0.994	-0.54
						0.995	0.87	0.995	0.23	0.995	0.36
						0.995	1.01	0.995	-0.05	0.995	-1.26
						0.996	0.87	0.996	0.14	0.996	0.18
						0.996	0.97	0.996	-0.28	0.996	0.18
						0.997	1.24	0.997	0.23	0.997	-0.18
						0.997	0.87	0.997	-0.18	0.997	-1.80
						0.998	1.10	0.998	0.00	0.998	1.08
						0.998	0.97	0.998	-0.09	0.998	-0.54
						0.999	0.87	0.999	-0.37	0.999	0.18
[truncated: 11,410 more rows]
