# Supplementary material for: Design and preliminary verification of a novel powered ankle–foot prosthesis: From the perspective of lower-limb biomechanics compared with ESAR foot
Source: PLoS One. 2024 Jun 7;19(6):e0303397. doi: 10.1371/journal.pone.0303397 (PMC11161064; doi:10.1371/journal.pone.0303397)
Supplement: S2 File — (ZIP) [file pone.0303397.s004.zip › NW/4/left hip angle .txt]

LINK_MODEL_BASED::ORIGINAL::Left Hip Angles
File	Frame	X	Y	Z
Gait FB - IOR 6.c3d	1	-4.086902	9.620584	1.485475
-	2	-4.142001	9.606735	1.470027
-	3	-4.202820	9.590408	1.456035
-	4	-4.268853	9.571112	1.443704
-	5	-4.339506	9.548597	1.433688
-	6	-4.413803	9.522922	1.426079
-	7	-4.491034	9.494234	1.420516
-	8	-4.570103	9.462706	1.417409
-	9	-4.650208	9.428639	1.415371
-	10	-4.730586	9.392146	1.414902
-	11	-4.810326	9.353617	1.415478
-	12	-4.888628	9.313321	1.417138
-	13	-4.964570	9.271625	1.419856
-	14	-5.037083	9.228683	1.423731
-	15	-5.105189	9.184482	1.429083
-	16	-5.167915	9.138851	1.435979
-	17	-5.224514	9.091358	1.445335
-	18	-5.273960	9.041440	1.457414
-	19	-5.315427	8.988224	1.472445
-	20	-5.348266	8.930686	1.490798
-	21	-5.371591	8.867736	1.512243
-	22	-5.384742	8.798222	1.536423
-	23	-5.387105	8.721074	1.563249
-	24	-5.377781	8.635338	1.592131
-	25	-5.356024	8.540333	1.622041
-	26	-5.320797	8.435809	1.652272
-	27	-5.271455	8.321893	1.681635
-	28	-5.206799	8.199247	1.709668
-	29	-5.126183	8.068712	1.735802
-	30	-5.028877	7.931556	1.759880
-	31	-4.914303	7.789050	1.781742
-	32	-4.781995	7.642530	1.801355
-	33	-4.631389	7.493377	1.819297
-	34	-4.462096	7.342725	1.835536
-	35	-4.273547	7.191691	1.850754
-	36	-4.065109	7.041189	1.865666
-	37	-3.836042	6.891954	1.880935
-	38	-3.585433	6.744482	1.897997
-	39	-3.312489	6.599002	1.917921
-	40	-3.016346	6.455731	1.942441
-	41	-2.696293	6.314690	1.973503
-	42	-2.351552	6.175946	2.012552
-	43	-1.981798	6.039565	2.061145
-	44	-1.586849	5.905591	2.121130
-	45	-1.166825	5.774167	2.194090
-	46	-0.722392	5.645448	2.281070
-	47	-0.254523	5.519594	2.383730
-	48	0.235539	5.396830	2.502652
-	49	0.745976	5.277539	2.637233
-	50	1.274802	5.162189	2.786235
-	51	1.819670	5.051325	2.946275
-	52	2.378316	4.945381	3.114526
-	53	2.948496	4.844738	3.286670
-	54	3.528041	4.749481	3.458876
-	55	4.115196	4.659508	3.628159
-	56	4.708328	4.574704	3.790768
-	57	5.306182	4.494672	3.944132
-	58	5.907947	4.419023	4.085191
-	59	6.512825	4.347295	4.212162
-	60	7.120440	4.279150	4.322756
-	61	7.730537	4.214440	4.415515
-	62	8.342954	4.153265	4.489452
-	63	8.957592	4.095923	4.544341
-	64	9.574246	4.042925	4.580412
-	65	10.193062	3.994975	4.598602
-	66	10.813813	3.952927	4.599627
-	67	11.436247	3.917760	4.584789
-	68	12.059995	3.890556	4.556376
-	69	12.684547	3.872295	4.516261
-	70	13.309087	3.863818	4.466883
-	71	13.932381	3.865729	4.411426
-	72	14.553419	3.878607	4.352254
-	73	15.171343	3.902797	4.291521
-	74	15.785435	3.938676	4.230484
-	75	16.395102	3.986372	4.170637
-	76	16.999954	4.045795	4.114225
-	77	17.599548	4.116706	4.063482
-	78	18.193169	4.198726	4.020974
-	79	18.780153	4.291457	3.988495
-	80	19.359594	4.394415	3.968131
-	81	19.930475	4.506850	3.961683
-	82	20.491993	4.627901	3.970103
-	83	21.042952	4.756527	3.994592
-	84	21.582455	4.891709	4.035813
-	85	22.109600	5.032365	4.093316
-	86	22.623755	5.177532	4.166472
-	87	23.124290	5.326264	4.253604
-	88	23.610390	5.477700	4.351889
-	89	24.081125	5.630911	4.458103
-	90	24.535582	5.785048	4.568159
-	91	24.972649	5.939284	4.677467
-	92	25.391508	6.092700	4.781497
-	93	25.791407	6.244250	4.877087
-	94	26.171579	6.392762	4.961349
-	95	26.531279	6.537192	5.032965
-	96	26.869783	6.676434	5.091546
-	97	27.186285	6.809567	5.137895
-	98	27.479944	6.935649	5.172455
-	99	27.750193	7.053846	5.196418
-	100	27.996553	7.163447	5.210783
-	101	28.218664	7.263911	5.216318
-	102	28.416439	7.354795	5.213738
-	103	28.589762	7.435664	5.203878
-	104	28.738758	7.506138	5.187832
-	105	28.863779	7.565692	5.166672
-	106	28.965403	7.614007	5.141134
-	107	29.044205	7.650727	5.112643
-	108	29.100729	7.675760	5.081775
-	109	29.135801	7.689234	5.048528
-	110	29.149881	7.691484	5.012150
-	111	29.143499	7.683053	4.971528
-	112	29.117193	7.664567	4.925673
-	113	29.071707	7.636718	4.873565
-	114	29.007832	7.600199	4.814649
-	115	28.926439	7.555593	4.749021
-	116	28.828371	7.503534	4.677419
-	117	28.714512	7.444408	4.601153
-	118	28.585823	7.378593	4.521271
-	119	28.443420	7.306320	4.439198
-	120	28.288458	7.227835	4.355721
-	121	28.122217	7.143313	4.272162
-	122	27.946011	7.053043	4.189362
-	123	27.761173	6.957277	4.108311
-	124	27.569204	6.856556	4.029699
-	125	27.371454	6.751537	3.953893
-	126	27.169289	6.643119	3.881229
-	127	26.964054	6.532437	3.811709
-	128	26.757008	6.420801	3.745618
-	129	26.549616	6.309730	3.682743
-	130	26.343103	6.200735	3.623838
-	131	26.138973	6.095431	3.569183
-	132	25.938576	5.995393	3.518498
-	133	25.743460	5.902160	3.471960
-	134	25.555000	5.817286	3.429061
-	135	25.374647	5.742098	3.389483
-	136	25.203947	5.677979	3.352648
-	137	25.044464	5.626032	3.317937
-	138	24.897709	5.587287	3.284418
-	139	24.765182	5.562454	3.251573
-	140	24.648064	5.551965	3.218943
-	141	24.547426	5.556075	3.185759
-	142	24.463608	5.574713	3.151797
-	143	24.396856	5.607620	3.116582
-	144	24.346546	5.654176	3.080070
-	145	24.311808	5.713571	3.042240
-	146	24.291231	5.784663	3.003522
-	147	24.282942	5.866178	2.964675
-	148	24.284891	5.956680	2.926907
-	149	24.294725	6.054712	2.891961
-	150	24.310207	6.158905	2.861952
-	151	24.329247	6.267955	2.838820
-	152	24.349869	6.380872	2.824811
-	153	24.370710	6.496970	2.821779
-	154	24.390919	6.615952	2.831543
-	155	24.410158	6.737899	2.855608
-	156	24.428846	6.863327	2.894847
-	157	24.448053	6.993159	2.949721
-	158	24.469524	7.128695	3.020336
-	159	24.495687	7.271447	3.106344
-	160	24.529560	7.423153	3.206605
-	161	24.574562	7.585602	3.319527
-	162	24.634197	7.760574	3.443005
-	163	24.711767	7.949730	3.574315
-	164	24.809938	8.154396	3.709879
-	165	24.930452	8.375429	3.846261
-	166	25.073629	8.613039	3.979927
-	167	25.238111	8.866587	4.107217
-	168	25.420660	9.134766	4.226204
-	169	25.615866	9.415232	4.336143
-	170	25.816540	9.705061	4.436945
-	171	26.013803	10.000542	4.530830
-	172	26.197620	10.297391	4.620683
-	173	26.357763	10.591047	4.710740
-	174	26.484119	10.876729	4.805459
-	175	26.567490	11.149875	4.909012
-	176	26.599972	11.406341	5.024773
-	177	26.575655	11.642772	5.154942
-	178	26.490459	11.856612	5.300015
-	179	26.342388	12.046307	5.458949
-	180	26.131737	12.211238	5.629105
-	181	25.860794	12.351648	5.806927
-	182	25.533909	12.468589	5.987262
-	183	25.156841	12.563665	6.164713
-	184	24.736576	12.639064	6.332883
-	185	24.280926	12.697279	6.485204
-	186	23.798172	12.740997	6.615184
-	187	23.296909	12.773101	6.716955
-	188	22.785894	12.796112	6.785306
-	189	22.273514	12.812461	6.816403
-	190	21.767746	12.824227	6.807457
-	191	21.275648	12.833211	6.757320
-	192	20.803217	12.840968	6.666112
-	193	20.355158	12.848714	6.536374
-	194	19.934860	12.857380	6.371110
-	195	19.544218	12.867772	6.175250
-	196	19.183622	12.880473	5.954436
-	197	18.851976	12.895920	5.716146
-	198	18.546738	12.914282	5.467510
-	199	18.263912	12.935730	5.216952
-	200	17.998663	12.960355	4.972057
-	201	17.745523	12.988057	4.740607
-	202	17.498871	13.018692	4.529161
-	203	17.253103	13.051859	4.343766
-	204	17.003073	13.086959	4.188653
-	205	16.744417	13.123153	4.066790
-	206	16.473440	13.159364	3.980177
-	207	16.187729	13.194286	3.928677
-	208	15.885806	13.226410	3.911402
-	209	15.567325	13.254184	3.926018
-	210	15.232820	13.276016	3.969324
-	211	14.883721	13.290370	4.037148
-	212	14.522162	13.295910	4.125151
-	213	14.150890	13.291565	4.228304
-	214	13.772979	13.276609	4.340640
-	215	13.391618	13.250781	4.455918
-	216	13.009892	13.214287	4.568536
-	217	12.630801	13.167574	4.672764
-	218	12.257080	13.111361	4.764220
-	219	11.891155	13.046659	4.838921
-	220	11.534833	12.974616	4.893941
-	221	11.189662	12.896488	4.927802
-	222	10.856479	12.813359	4.939750
-	223	10.535543	12.726120	4.930418
-	224	10.226638	12.635478	4.901730
-	225	9.928831	12.541823	4.855918
-	226	9.640932	12.445470	4.795594
-	227	9.361128	12.346691	4.723676
-	228	9.087807	12.245781	4.643332
-	229	8.819260	12.143161	4.557732
-	230	8.553881	12.039301	4.470172
-	231	8.290308	11.934697	4.382865
-	232	8.027378	11.829773	4.297653
-	233	7.764139	11.724851	4.215924
-	234	7.500115	11.620196	4.138964
-	235	7.235082	11.515904	4.067031
-	236	6.969226	11.412053	4.000854
-	237	6.702971	11.308716	3.940532
-	238	6.436789	11.205958	3.885789
-	239	6.171504	11.103918	3.836196
-	240	5.907666	11.002711	3.791800
-	241	5.645934	10.902593	3.751930
-	242	5.386765	10.803749	3.716732
-	243	5.130610	10.706580	3.685581
-	244	4.877793	10.611460	3.657680
-	245	4.628688	10.518867	3.631140
-	246	4.383464	10.429375	3.604873
-	247	4.142013	10.343440	3.577862
-	248	3.904043	10.261418	3.550040
-	249	3.669034	10.183587	3.521546
-	250	3.436328	10.110205	3.492783
-	251	3.205444	10.041727	3.464095
-	252	2.975802	9.978681	3.435627
-	253	2.747059	9.921748	3.407434
-	254	2.518736	9.871297	3.379161
-	255	2.290295	9.827549	3.350657
-	256	2.061203	9.790384	3.321590
-	257	1.830756	9.759453	3.291852
-	258	1.598630	9.734252	3.261661
-	259	1.364505	9.714114	3.230627
-	260	1.128221	9.698261	3.199001
-	261	0.889853	9.685905	3.166679
-	262	0.649610	9.676309	3.133229
-	263	0.407763	9.668874	3.098108
-	264	0.164787	9.663032	3.060110
-	265	-0.078885	9.658227	3.018780
-	266	-0.322508	9.654087	2.973704
-	267	-0.565585	9.650275	2.924858
-	268	-0.807213	9.646531	2.872160
-	269	-1.046877	9.642736	2.816031
-	270	-1.283689	9.638653	2.756845
-	271	-1.516935	9.634134	2.695319
-	272	-1.745993	9.628979	2.632161
-	273	-1.970035	9.622998	2.568136
-	274	-2.188260	9.615824	2.504287
-	275	-2.399734	9.607145	2.441576
-	276	-2.603619	9.596608	2.380597
-	277	-2.799102	9.584028	2.321633
-	278	-2.985326	9.569370	2.265257
-	279	-3.161504	9.552620	2.211182
-	280	-3.326892	9.533842	2.159338
-	281	-3.480751	9.513117	2.109743
-	282	-3.622592	9.490469	2.062170
-	283	-3.752011	9.466146	2.016801
-	284	-3.869036	9.440257	1.973622
-	285	-3.973697	9.413136	1.932692
-	286	-4.066278	9.385005	1.894180
-	287	-4.147258	9.356107	1.857970
-	288	-4.217227	9.326737	1.824280
-	289	-4.277097	9.297184	1.792987
-	290	-4.327782	9.267574	1.764352
-	291	-4.370394	9.238057	1.738715
-	292	-4.405921	9.208525	1.717064
-	293	-4.435444	9.178744	1.700026
-	294	-4.459867	9.148290	1.688744
-	295	-4.479908	9.116747	1.683899
-	296	-4.496220	9.083594	1.686031
-	297	-4.509061	9.048282	1.695436
-	298	-4.518491	9.010244	1.712111
-	299	-4.524578	8.968810	1.736152
-	300	-4.526954	8.923240	1.767352
-	301	-4.525123	8.872787	1.805131
-	302	-4.518099	8.816731	1.848818
-	303	-4.504693	8.754451	1.897084
-	304	-4.483395	8.685401	1.948992
-	305	-4.452335	8.609247	2.002837
-	306	-4.409592	8.525683	2.057346
-	307	-4.353121	8.434660	2.111339
-	308	-4.280935	8.336210	2.163461
-	309	-4.191110	8.230541	2.212497
-	310	-4.081883	8.117924	2.257613
-	311	-3.951584	7.998547	2.297930
-	312	-3.798567	7.872706	2.332618
-	313	-3.621548	7.740530	2.361606
-	314	-3.419205	7.602186	2.384648
-	315	-3.190378	7.457797	2.401919
-	316	-2.934193	7.307352	2.413853
-	317	-2.649728	7.150854	2.421480
-	318	-2.336466	6.988205	2.425688
-	319	-1.993916	6.819346	2.428195
-	320	-1.622069	6.644366	2.430766
-	321	-1.221126	6.463378	2.435536
-	322	-0.791710	6.276794	2.445094
-	323	-0.334836	6.085301	2.462149
-	324	0.148192	5.889915	2.489634
-	325	0.655761	5.691963	2.530422
-	326	1.186224	5.493086	2.586675
-	327	1.737844	5.295187	2.660234
-	328	2.308909	5.100285	2.752189
-	329	2.897819	4.910469	2.862370
-	330	3.502697	4.728074	2.989304
-	331	4.121495	4.555293	3.129950
-	332	4.752250	4.394276	3.279966
-	333	5.393038	4.246704	3.434395
-	334	6.042214	4.113809	3.588107
-	335	6.698276	3.996246	3.735916
-	336	7.360109	3.894111	3.873670
-	337	8.026699	3.806925	3.997236
-	338	8.697333	3.733876	4.103534
-	339	9.371549	3.674059	4.189795
-	340	10.049031	3.626317	4.254154
-	341	10.729651	3.589698	4.295085
-	342	11.413319	3.563210	4.312198
-	343	12.099868	3.546145	4.305688
-	344	12.789264	3.537868	4.276550
-	345	13.480906	3.537899	4.226668
-	346	14.174328	3.545962	4.158881
-	347	14.868697	3.561837	4.076735
-	348	15.562853	3.585458	3.984701
-	349	16.255537	3.616741	3.887709
-	350	16.945087	3.655608	3.791131
-	351	17.629787	3.702117	3.700770
-	352	18.307657	3.756347	3.622016
-	353	18.976538	3.818416	3.559933
-	354	19.634203	3.888630	3.519177
-	355	20.278545	3.967470	3.502532
-	356	20.907959	4.055670	3.510916
-	357	21.520967	4.154126	3.543851
-	358	22.116482	4.263625	3.599386
-	359	22.693638	4.384716	3.674457
-	360	23.251661	4.517610	3.765788
-	361	23.790068	4.662104	3.870184
-	362	24.308367	4.817387	3.985454
-	363	24.806152	4.982506	4.110016
-	364	25.283184	5.156059	4.242437
-	365	25.739311	5.336598	4.380791
-	366	26.174629	5.522665	4.522861
-	367	26.589285	5.712705	4.665856
-	368	26.983702	5.905168	4.806573
-	369	27.358288	6.098376	4.942074
-	370	27.713615	6.290647	5.068883
-	371	28.050350	6.480289	5.183989
-	372	28.368803	6.665531	5.285007
-	373	28.669283	6.844661	5.370265
-	374	28.951721	7.015970	5.439122
-	375	29.215937	7.177672	5.492156
-	376	29.461821	7.328158	5.529921
-	377	29.689108	7.465819	5.553293
-	378	29.897558	7.589228	5.563221
-	379	30.086683	7.697145	5.560580
-	380	30.256018	7.788435	5.546508
-	381	30.405090	7.862345	5.522297
-	382	30.533255	7.918292	5.489344
-	383	30.640318	7.956060	5.448577
-	384	30.725880	7.975705	5.400920
-	385	30.789953	7.977571	5.347068
-	386	30.832607	7.962295	5.287748
-	387	30.854216	7.930784	5.223427
-	388	30.855438	7.884251	5.154226
-	389	30.836897	7.824085	5.080273
-	390	30.799725	7.751744	5.001451
-	391	30.744858	7.668736	4.917765
-	392	30.673527	7.576457	4.829132
-	393	30.587124	7.476194	4.735086
-	394	30.487066	7.369091	4.635071
-	395	30.374804	7.256082	4.529256
-	396	30.251717	7.137835	4.418316
-	397	30.119274	7.014936	4.303087
-	398	29.978920	6.887837	4.184869
-	399	29.831894	6.756968	4.064630
-	400	29.679365	6.622864	3.943373
-	401	29.522085	6.486208	3.821986
-	402	29.360659	6.347713	3.701347
-	403	29.195675	6.208368	3.582194
-	404	29.027628	6.069193	3.465608
-	405	28.857195	5.931390	3.352842
-	406	28.685114	5.796240	3.244934
-	407	28.512169	5.665113	3.143232
-	408	28.339193	5.539459	3.048999
-	409	28.167133	5.420702	2.962986
-	410	27.997070	5.310334	2.886057
-	411	27.829962	5.209828	2.818261
-	412	27.666845	5.120465	2.759545
-	413	27.508507	5.043397	2.710173
-	414	27.355267	4.979469	2.670149
-	415	27.207310	4.929197	2.639706
-	416	27.064192	4.892782	2.618748
-	417	26.925690	4.870151	2.607236
-	418	26.791288	4.860925	2.604487
-	419	26.660709	4.864506	2.610256
-	420	26.533958	4.880142	2.623767
-	421	26.411102	4.906971	2.644178
-	422	26.292688	4.944168	2.670404
-	423	26.179346	4.990889	2.700972
-	424	26.071859	5.046435	2.734634
-	425	25.971140	5.110255	2.770783
-	426	25.878016	5.182032	2.809162
-	427	25.793407	5.261721	2.849755
-	428	25.718086	5.349645	2.893341
-	429	25.652925	5.446487	2.940796
-	430	25.598654	5.553261	2.992881
-	431	25.555952	5.671288	3.050997
-	432	25.525566	5.802082	3.115959
-	433	25.508188	5.947305	3.188639
-	434	25.504484	6.108649	3.269257
-	435	25.515097	6.287662	3.357442
-	436	25.540501	6.485599	3.452296
-	437	25.580891	6.703429	3.552252
-	438	25.636061	6.941421	3.655319
-	439	25.705095	7.199246	3.759186
-	440	25.786079	7.475817	3.861716
-	441	25.875980	7.769152	3.961044
-	442	25.970453	8.076530	4.056321
-	443	26.063646	8.394442	4.147351
-	444	26.148951	8.718818	4.234744
-	445	26.218786	9.045143	4.320176
-	446	26.265497	9.368629	4.405607
-	447	26.281675	9.684597	4.493258
-	448	26.260630	9.988556	4.585048
-	449	26.196936	10.276478	4.682508
-	450	26.086523	10.544868	4.786466
-	451	25.927040	10.790952	4.897364
-	452	25.717697	11.012582	5.014718
-	453	25.459482	11.208375	5.137258
-	454	25.154902	11.377712	5.263102
-	455	24.807644	11.520638	5.389183
-	456	24.422579	11.637961	5.512035
-	457	24.005234	11.731053	5.627814
-	458	23.561810	11.801805	5.732702
-	459	23.098885	11.852633	5.822660
-	460	22.623039	11.886244	5.894288
-	461	22.141029	11.905512	5.944493
-	462	21.659237	11.913445	5.970787
-	463	21.183674	11.913030	5.971585
-	464	20.719873	11.907190	5.945891
-	465	20.272572	11.898631	5.893569
-	466	19.845667	11.889873	5.815423
-	467	19.442026	11.883170	5.713170
-	468	19.063187	11.880466	5.589574
-	469	18.709187	11.883349	5.448827
-	470	18.378857	11.893007	5.295852
-	471	18.069885	11.910083	5.136100
-	472	17.778894	11.934872	4.975270
-	473	17.502108	11.967193	4.818676
-	474	17.234978	12.006579	4.671196
-	475	16.972784	12.052286	4.537271
-	476	16.711023	12.103337	4.420594
-	477	16.445280	12.158450	4.324173
-	478	16.171854	12.216210	4.250223
-	479	15.887833	12.275061	4.200130
-	480	15.591142	12.333402	4.173898
-	481	15.280867	12.389553	4.171006
-	482	14.956767	12.441888	4.189505
-	483	14.619617	12.488804	4.227245
-	484	14.270692	12.528677	4.281624
-	485	13.911979	12.560130	4.349601
-	486	13.545975	12.581943	4.427649
-	487	13.175304	12.593139	4.512352
-	488	12.802841	12.593029	4.599774
-	489	12.431149	12.581201	4.686409
-	490	12.062731	12.557635	4.768523
-	491	11.699769	12.522619	4.842705
-	492	11.344131	12.476807	4.906392
-	493	10.997401	12.421103	4.957526
-	494	10.660613	12.356614	4.995066
-	495	10.334247	12.284604	5.019212
-	496	10.018516	12.206332	5.030404
-	497	9.713274	12.123060	5.029277
-	498	9.418095	12.035975	5.016909
-	499	9.132512	11.946250	4.993858
-	500	8.855891	11.854798	4.960823
-	501	8.587463	11.762434	4.918303
-	502	8.326533	11.669749	4.866652
-	503	8.072441	11.577167	4.805976
-	504	7.824400	11.485023	4.736800
-	505	7.581728	11.393414	4.659739
-	506	7.343581	11.302274	4.576450
-	507	7.108757	11.211118	4.490532
-	508	6.876101	11.119482	4.406308
-	509	6.644755	11.026799	4.326829
-	510	6.414239	10.932871	4.254108
-	511	6.184430	10.837589	4.188911
-	512	5.955277	10.741018	4.131981
-	513	5.727119	10.643295	4.083142
-	514	5.500020	10.544629	4.041828
-	515	5.274272	10.445346	4.006997
-	516	5.050061	10.345824	3.977380
-	517	4.827365	10.246602	3.951501
-	518	4.606309	10.148252	3.928005
-	519	4.386919	10.051337	3.906022
-	520	4.169363	9.956506	3.884947
-	521	3.953639	9.864286	3.864971
-	522	3.739751	9.775233	3.845988
-	523	3.527598	9.689860	3.828927
-	524	3.317044	9.608484	3.814313
-	525	3.107941	9.531325	3.802796
-	526	2.899960	9.458532	3.794738
-	527	2.692606	9.390298	3.790362
-	528	2.484891	9.326921	3.788710
-	529	2.275870	9.268574	3.789413
-	530	2.064642	9.215314	3.791462
-	531	1.850325	9.167077	3.794218
-	532	1.632131	9.123593	3.797041
-	533	1.409649	9.084744	3.798578
-	534	1.182828	9.050283	3.797466
-	535	0.951806	9.019934	3.792613
-	536	0.717115	8.993522	3.782404
-	537	0.479545	8.970777	3.766089
-	538	0.239804	8.951555	3.742826
-	539	-0.001517	8.935634	3.712390
-	540	-0.243539	8.922840	3.674755
-	541	-0.485534	8.912944	3.630331
-	542	-0.726654	8.905765	3.579933
-	543	-0.965880	8.901190	3.524277
-	544	-1.202301	8.899190	3.464658
-	545	-1.434893	8.899723	3.402351
-	546	-1.662843	8.902632	3.338248
-	547	-1.885259	8.907720	3.274070
-	548	-2.101366	8.914697	3.210947
-	549	-2.310563	8.923090	3.150217
-	550	-2.512104	8.932309	3.093253
-	551	-2.705693	8.941637	3.040981
-	552	-2.890991	8.950500	2.993757
-	553	-3.067900	8.958230	2.951859
-	554	-3.236511	8.964423	2.914538
-	555	-3.397176	8.968726	2.880972
-	556	-3.550508	8.971003	2.850185
-	557	-3.697103	8.971400	2.820496
-	558	-3.837976	8.970124	2.790337
-	559	-3.973986	8.967498	2.758406
-	560	-4.105838	8.963707	2.723665
-	561	-4.234052	8.958880	2.685761
-	562	-4.359117	8.953272	2.644199
-	563	-4.481393	8.947209	2.599045
-	564	-4.600990	8.941096	2.550259
-	565	-4.718104	8.935369	2.498283
-	566	-4.832584	8.930517	2.443698
-	567	-4.944087	8.926834	2.386979
-	568	-5.052261	8.924477	2.329347
-	569	-5.156438	8.923263	2.272365
-	570	-5.255878	8.922749	2.218450
-	571	-5.349568	8.922177	2.170191
-	572	-5.436312	8.920575	2.130392
-	573	-5.514958	8.916947	2.101596
-	574	-5.584270	8.910549	2.085657
-	575	-5.643285	8.900568	2.083466
-	576	-5.691072	8.886336	2.095867
-	577	-5.726518	8.866983	2.122755
-	578	-5.748709	8.841582	2.162985
-	579	-5.756497	8.809196	2.215569
-	580	-5.748883	8.768744	2.278553
-	581	-5.724556	8.719167	2.349712
-	582	-5.682417	8.659451	2.426951
-	583	-5.621174	8.588673	2.507096
-	584	-5.539228	8.506111	2.587324
-	585	-5.435000	8.411041	2.664448
-	586	-5.306793	8.303142	2.735246
-	587	-5.152832	8.182077	2.796620
-	588	-4.971508	8.047922	2.845980
-	589	-4.761284	7.900728	2.881049
-	590	-4.520938	7.740804	2.900204
-	591	-4.249334	7.568550	2.902195
-	592	-3.945867	7.384387	2.886696
-	593	-3.610108	7.188788	2.853686
-	594	-3.242025	6.982317	2.804687
-	595	-2.841959	6.765718	2.741619
-	596	-2.410627	6.539818	2.667239
-	597	-1.949424	6.305698	2.585216
-	598	-1.460054	6.064635	2.500082
-	599	-0.944892	5.818035	2.416677
-	600	-0.406828	5.567634	2.340947
-	601	0.151028	5.315533	2.278290
-	602	0.725072	5.064227	2.233569
-	603	1.311440	4.816709	2.210492
-	604	1.906445	4.576063	2.210619
-	605	2.506313	4.345361	2.234037
-	606	3.107331	4.127365	2.280132
-	607	3.705822	3.924550	2.346445
-	608	4.298003	3.738859	2.430433
-	609	4.880002	3.571658	2.528406
-	610	5.447649	3.423780	2.636445
-	611	5.996811	3.295413	2.749997
-	612	6.523037	3.186229	2.864872
-	613	7.022199	3.095333	2.976926
-	614	7.490463	3.021672	3.082466
-	615	7.924613	2.963732	3.178311
-	616	8.322232	2.919687	3.262263
-	617	8.682039	2.887406	3.333304
-	618	9.005186	2.864707	3.391492
-	619	9.295403	2.849514	3.437718
-	620	9.560664	2.840199	3.473801
