# Supplementary material for: Design and preliminary verification of a novel powered ankle–foot prosthesis: From the perspective of lower-limb biomechanics compared with ESAR foot
Source: PLoS One. 2024 Jun 7;19(6):e0303397. doi: 10.1371/journal.pone.0303397 (PMC11161064; doi:10.1371/journal.pone.0303397)
Supplement: S2 File — (ZIP) [file pone.0303397.s004.zip › NW/4/left hip moment.txt]

LINK_MODEL_BASED::ORIGINAL::Left Hip Moment
File	Frame	X	Y	Z
Gait FB - IOR 6.c3d	1
-	2
-	3	0.297771	-0.068032	-0.034684
-	4	0.266494	-0.070846	-0.029919
-	5	0.235636	-0.072479	-0.025327
-	6	0.202879	-0.073660	-0.020481
-	7	0.173070	-0.074023	-0.016128
-	8	0.144478	-0.074095	-0.011900
-	9	0.120043	-0.073622	-0.008439
-	10	0.098226	-0.072832	-0.005391
-	11	0.079337	-0.071549	-0.002876
-	12	0.064195	-0.070184	-0.000971
-	13	0.050795	-0.068563	0.000588
-	14	0.041267	-0.066843	0.001525
-	15	0.032270	-0.064760	0.002195
-	16	0.026361	-0.062612	0.002340
-	17	0.020499	-0.060123	0.002335
-	18	0.015654	-0.057297	0.002124
-	19	0.011471	-0.054474	0.001742
-	20	0.007395	-0.051454	0.001372
-	21	0.002979	-0.048301	0.001031
-	22	-0.002238	-0.045215	0.000821
-	23	-0.008196	-0.041665	0.000728
-	24	-0.015652	-0.038029	0.000937
-	25	-0.023029	-0.034081	0.001168
-	26	-0.032348	-0.030153	0.001730
-	27	-0.041332	-0.026114	0.002280
-	28	-0.052258	-0.021922	0.003078
-	29	-0.061500	-0.017675	0.003726
-	30	-0.070937	-0.013306	0.004514
-	31	-0.081014	-0.009295	0.005420
-	32	-0.088446	-0.004755	0.005898
-	33	-0.094982	-0.000174	0.006372
-	34	-0.099292	0.004060	0.006602
-	35	-0.102654	0.007071	0.006922
-	36	-0.106675	0.007954	0.007571
-	37	-0.110002	0.007171	0.008332
-	38	-0.115952	0.004403	0.009530
-	39	-0.119314	0.001255	0.010462
-	40	-0.122537	-0.001573	0.011159
-	41	-0.123419	-0.003374	0.011527
-	42	-0.121546	-0.004030	0.011388
-	43	-0.115135	-0.003870	0.010656
-	44	-0.107591	-0.003455	0.009750
-	45	-0.097862	-0.002933	0.008581
-	46	-0.085063	-0.002678	0.007156
-	47	-0.072123	-0.003019	0.005836
-	48	-0.059738	-0.004131	0.004767
-	49	-0.046737	-0.005819	0.003869
-	50	-0.037073	-0.007978	0.003358
-	51	-0.028263	-0.010584	0.002978
-	52	-0.023471	-0.013166	0.002871
-	53	-0.021161	-0.015968	0.002857
-	54	-0.022392	-0.018974	0.002900
-	55	-0.026906	-0.022018	0.003108
-	56	-0.034904	-0.025149	0.003428
-	57	-0.044635	-0.028123	0.003774
-	58	-0.056652	-0.031030	0.004087
-	59	-0.070016	-0.033872	0.004462
-	60	-0.083390	-0.036161	0.004705
-	61	-0.096415	-0.037635	0.004663
-	62	-0.108568	-0.038732	0.004446
-	63	-0.118971	-0.038859	0.003919
-	64	-0.126711	-0.038430	0.003282
-	65	-0.133853	-0.037371	0.002512
-	66	-0.138499	-0.036137	0.001623
-	67	-0.140434	-0.034533	0.000609
-	68	-0.142568	-0.032958	-0.000287
-	69	-0.142578	-0.031361	-0.001236
-	70	-0.141474	-0.030108	-0.002113
-	71	-0.139470	-0.028746	-0.002829
-	72	-0.136854	-0.027403	-0.003336
-	73	-0.133523	-0.026021	-0.003634
-	74	-0.129499	-0.024317	-0.003920
-	75	-0.125091	-0.022752	-0.004311
-	76	-0.118834	-0.020891	-0.004793
-	77	-0.113285	-0.019118	-0.005289
-	78	-0.107103	-0.017184	-0.005652
-	79	-0.100875	-0.015124	-0.006012
-	80	-0.094808	-0.012953	-0.006292
-	81	-0.089730	-0.010636	-0.006369
-	82	-0.083723	-0.008210	-0.006511
-	83	-0.077756	-0.005643	-0.006474
-	84	-0.072594	-0.002985	-0.006298
-	85	-0.066093	-0.000140	-0.005985
-	86	-0.060840	0.002297	-0.005429
-	87	-0.054935	0.004367	-0.004580
-	88	-0.049943	0.005828	-0.003486
-	89	-0.045135	0.007199	-0.002129
-	90	-0.041987	0.008426	-0.000506
-	91	-0.039541	0.009614	0.001196
-	92	-0.037077	0.010842	0.002722
-	93	-0.034805	0.011924	0.004076
-	94	-0.032652	0.013187	0.005215
-	95	-0.029532	0.014524	0.006049
-	96	-0.026580	0.015860	0.006750
-	97	-0.024509	0.017005	0.007485
-	98	-0.023874	0.018035	0.008303
-	99	-0.023611	0.018937	0.009172
-	100	-0.024005	0.019642	0.010093
-	101	-0.024970	0.019977	0.010947
-	102	-0.025353	0.019881	0.011538
-	103	-0.024438	0.019459	0.011822
-	104	-0.024622	0.018539	0.011968
-	105	-0.024036	0.017532	0.011906
-	106	-0.021943	0.016198	0.011426
-	107	-0.020815	0.014340	0.010828
-	108	-0.018138	0.012119	0.009986
-	109	-0.016307	0.009262	0.009065
-	110	-0.012388	0.005956	0.007795
-	111	-0.008281	0.002296	0.006360
-	112	-0.003692	-0.001765	0.004715
-	113	0.002359	-0.005935	0.002795
-	114	0.009688	-0.010267	0.000584
-	115	0.016684	-0.014304	-0.001602
-	116	0.024592	-0.017854	-0.003745
-	117	0.030716	-0.020764	-0.005457
-	118	0.037361	-0.023161	-0.007029
-	119	0.043464	-0.024860	-0.008278
-	120	0.047747	-0.026183	-0.009268
-	121	0.052053	-0.027352	-0.010259
-	122	0.054997	-0.028605	-0.011241
-	123	0.057662	-0.030094	-0.012339
-	124	0.060479	-0.032070	-0.013687
-	125	0.062235	-0.034311	-0.015087
-	126	0.065307	-0.036780	-0.016720
-	127	0.069063	-0.039165	-0.018361
-	128	0.072081	-0.041524	-0.019912
-	129	0.076196	-0.043858	-0.021590
-	130	0.080248	-0.045897	-0.023019
-	131	0.083920	-0.048011	-0.024311
-	132	0.088400	-0.049839	-0.025464
-	133	0.091940	-0.051611	-0.026421
-	134	0.095367	-0.052933	-0.027119
-	135	0.098703	-0.054282	-0.027790
-	136	0.101093	-0.055226	-0.028196
-	137	0.102770	-0.055624	-0.028312
-	138	0.103466	-0.055427	-0.028147
-	139	0.102954	-0.054660	-0.027663
-	140	0.100369	-0.052977	-0.026630
-	141	0.097293	-0.050658	-0.025333
-	142	0.091288	-0.047717	-0.023613
-	143	0.083652	-0.044308	-0.021689
-	144	0.074694	-0.040557	-0.019671
-	145	0.061842	-0.036480	-0.017345
-	146	0.047705	-0.032194	-0.015003
-	147	0.030785	-0.027553	-0.012405
-	148	0.012223	-0.022527	-0.009625
-	149	-0.009398	-0.017175	-0.006452
-	150	-0.031696	-0.011129	-0.002866
-	151	-0.054904	-0.004562	0.001144
-	152	-0.079021	0.002342	0.005547
-	153	-0.101950	0.009140	0.009962
-	154	-0.123779	0.015300	0.014208
-	155	-0.142334	0.020542	0.018025
-	156	-0.158296	0.024874	0.021502
-	157	-0.169841	0.028225	0.024372
-	158	-0.178523	0.030439	0.026762
-	159	-0.184269	0.031579	0.028707
-	160	-0.188052	0.031120	0.030000
-	161	-0.190120	0.029402	0.030800
-	162	-0.189406	0.026293	0.030894
-	163	-0.187847	0.022108	0.030642
-	164	-0.181808	0.017282	0.029621
-	165	-0.172341	0.012104	0.028013
-	166	-0.158754	0.006986	0.025803
-	167	-0.140047	0.002261	0.022648
-	168	-0.114875	-0.001916	0.018391
-	169	-0.086855	-0.005361	0.013513
-	170	-0.054233	-0.008053	0.007630
-	171	-0.020520	-0.010271	0.001154
-	172	0.014087	-0.012307	-0.005965
-	173	0.046878	-0.014652	-0.013375
-	174	0.077025	-0.017074	-0.020693
-	175	0.101820	-0.019952	-0.027430
-	176	0.120575	-0.023355	-0.033337
-	177	0.133295	-0.027022	-0.038052
-	178	0.139687	-0.030711	-0.041329
-	179	0.138994	-0.034523	-0.042904
-	180	0.133306	-0.038048	-0.042976
-	181	0.121292	-0.041196	-0.041185
-	182	0.104600	-0.043753	-0.037799
-	183	0.084935	-0.045478	-0.032998
-	184	0.062220	-0.045817	-0.026727
-	185	0.040023	-0.044493	-0.019714
-	186	0.015349	-0.041843	-0.011659
-	187	-0.008811	-0.037699	-0.003255
-	188	-0.032164	-0.032417	0.005146
-	189	-0.054495	-0.025916	0.013425
-	190	-0.075063	-0.019278	0.020975
-	191	-0.092525	-0.012507	0.027370
-	192	-0.106322	-0.006227	0.032214
-	193	-0.117144	-0.001423	0.035437
-	194	-0.123673	0.001375	0.036619
-	195	-0.125223	0.001722	0.035489
-	196	-0.122581	-0.000907	0.032150
-	197	-0.115476	-0.006577	0.026764
-	198	-0.103411	-0.014811	0.019459
-	199	-0.088832	-0.025697	0.010935
-	200	-0.071671	-0.038343	0.001596
-	201	-0.054338	-0.052552	-0.007881
-	202	-0.036398	-0.067029	-0.017082
-	203	-0.021687	-0.081446	-0.025039
-	204	-0.007983	-0.094545	-0.031848
-	205	0.002574	-0.105976	-0.037065
-	206	0.010096	-0.115040	-0.040440
-	207	0.014764	-0.121468	-0.042168
-	208	0.016363	-0.125260	-0.042243
-	209	0.014460	-0.126583	-0.040728
-	210	0.010764	-0.125341	-0.038108
-	211	0.004852	-0.122145	-0.034580
-	212	-0.002819	-0.117404	-0.030304
-	213	-0.011433	-0.111458	-0.025526
-	214	-0.020784	-0.104834	-0.020544
-	215	-0.029786	-0.097955	-0.015794
-	216	-0.038322	-0.091376	-0.011367
-	217	-0.045662	-0.085241	-0.007575
-	218	-0.051085	-0.079936	-0.004510
-	219	-0.055628	-0.075548	-0.002056
-	220	-0.057758	-0.071684	-0.000408
-	221	-0.057829	-0.068576	0.000506
-	222	-0.056191	-0.065961	0.000813
-	223	-0.052186	-0.064019	0.000408
-	224	-0.046667	-0.062885	-0.000420
-	225	-0.039986	-0.062443	-0.001501
-	226	-0.032956	-0.062653	-0.002744
-	227	-0.025079	-0.063393	-0.004224
-	228	-0.016422	-0.064184	-0.005895
-	229	-0.008241	-0.065069	-0.007431
-	230	-0.000756	-0.066098	-0.008688
-	231	0.005057	-0.067209	-0.009504
-	232	0.010153	-0.068180	-0.010113
-	233	0.014076	-0.068869	-0.010420
-	234	0.017694	-0.069116	-0.010580
-	235	0.020879	-0.068934	-0.010680
-	236	0.023181	-0.068222	-0.010590
-	237	0.024336	-0.067421	-0.010292
-	238	0.025086	-0.066456	-0.009985
-	239	0.026274	-0.065056	-0.009822
-	240	0.025130	-0.063479	-0.009278
-	241	0.025883	-0.061671	-0.009121
-	242	0.025493	-0.059902	-0.008744
-	243	0.025593	-0.058031	-0.008338
-	244	0.025107	-0.056429	-0.007731
-	245	0.025967	-0.055172	-0.007406
-	246	0.027305	-0.054113	-0.007274
-	247	0.029574	-0.053392	-0.007390
-	248	0.031272	-0.053218	-0.007505
-	249	0.033862	-0.052935	-0.007773
-	250	0.036425	-0.053113	-0.007985
-	251	0.037237	-0.053167	-0.007855
-	252	0.039585	-0.053100	-0.007855
-	253	0.040703	-0.052900	-0.007556
-	254	0.042528	-0.052464	-0.007275
-	255	0.043429	-0.052055	-0.006809
-	256	0.043967	-0.051521	-0.006300
-	257	0.045356	-0.050931	-0.005956
-	258	0.044796	-0.050087	-0.005322
-	259	0.045811	-0.048872	-0.004986
-	260	0.045613	-0.047630	-0.004494
-	261	0.044537	-0.046663	-0.003876
-	262	0.043249	-0.045688	-0.003213
-	263	0.040949	-0.045195	-0.002405
-	264	0.038279	-0.045139	-0.001633
-	265	0.035443	-0.046179	-0.000896
-	266	0.032424	-0.047742	-0.000192
-	267	0.030561	-0.049425	0.000276
-	268	0.030984	-0.050218	0.000267
-	269	0.031445	-0.050381	0.000114
-	270	0.031917	-0.050754	-0.000117
-	271	0.032276	-0.051990	-0.000341
-	272	0.032290	-0.054222	-0.000474
-	273	0.031404	-0.057179	-0.000470
-	274	0.029641	-0.060721	-0.000258
-	275	0.028388	-0.064368	-0.000025
-	276	0.025919	-0.068139	0.000457
-	277	0.024090	-0.071886	0.000895
-	278	0.022548	-0.075290	0.001385
-	279	0.019812	-0.078234	0.002044
-	280	0.018994	-0.080574	0.002356
-	281	0.017065	-0.082146	0.002761
-	282	0.015776	-0.082821	0.002926
-	283	0.013550	-0.082898	0.003149
-	284	0.011034	-0.081990	0.003267
-	285	0.007821	-0.080349	0.003388
-	286	0.004355	-0.078205	0.003540
-	287	0.002601	-0.076053	0.003578
-	288	0.003377	-0.074128	0.003500
-	289	0.005622	-0.072557	0.003428
-	290	0.009694	-0.071118	0.003161
-	291	0.014840	-0.069130	0.002636
-	292	0.017808	-0.066821	0.002220
-	293	0.022020	-0.063622	0.001361
-	294	0.023991	-0.060077	0.000648
-	295	0.025298	-0.056324	-0.000062
-	296	0.024773	-0.052456	-0.000643
-	297	0.022514	-0.048689	-0.001029
-	298	0.019127	-0.045149	-0.001333
-	299	0.014177	-0.042006	-0.001392
-	300	0.007243	-0.039245	-0.001121
-	301	-0.001444	-0.036755	-0.000582
-	302	-0.012697	-0.034688	0.000420
-	303	-0.024417	-0.032712	0.001513
-	304	-0.038396	-0.030883	0.002999
-	305	-0.052064	-0.029184	0.004461
-	306	-0.066138	-0.027290	0.005963
-	307	-0.080593	-0.025149	0.007505
-	308	-0.093976	-0.022869	0.008937
-	309	-0.109039	-0.020747	0.010534
-	310	-0.122361	-0.018497	0.011970
-	311	-0.136823	-0.016016	0.013478
-	312	-0.149727	-0.013001	0.014768
-	313	-0.162530	-0.009503	0.015991
-	314	-0.176298	-0.005471	0.017256
-	315	-0.188852	-0.001007	0.018263
-	316	-0.198756	0.003677	0.018864
-	317	-0.205265	0.008392	0.019057
-	318	-0.206936	0.012658	0.018654
-	319	-0.204617	0.016432	0.017819
-	320	-0.197159	0.019413	0.016449
-	321	-0.185057	0.021229	0.014614
-	322	-0.170030	0.021632	0.012529
-	323	-0.151240	0.020396	0.010181
-	324	-0.131448	0.017333	0.007897
-	325	-0.110285	0.012185	0.005755
-	326	-0.089441	0.005691	0.003855
-	327	-0.070424	-0.002091	0.002328
-	328	-0.053850	-0.010802	0.001275
-	329	-0.041336	-0.019776	0.000696
-	330	-0.032693	-0.028720	0.000598
-	331	-0.028773	-0.037059	0.000853
-	332	-0.029013	-0.044455	0.001306
-	333	-0.032975	-0.050662	0.001861
-	334	-0.041273	-0.055637	0.002380
-	335	-0.052210	-0.059325	0.002798
-	336	-0.065894	-0.061885	0.003174
-	337	-0.080373	-0.063274	0.003418
-	338	-0.095642	-0.063567	0.003621
-	339	-0.109421	-0.062698	0.003695
-	340	-0.122472	-0.060635	0.003686
-	341	-0.133154	-0.057454	0.003507
-	342	-0.140985	-0.053300	0.003137
-	343	-0.146279	-0.048303	0.002577
-	344	-0.148929	-0.042864	0.001854
-	345	-0.148515	-0.037122	0.000896
-	346	-0.145489	-0.031321	-0.000246
-	347	-0.140788	-0.025675	-0.001547
-	348	-0.133915	-0.020773	-0.002962
-	349	-0.125507	-0.016517	-0.004492
-	350	-0.115992	-0.013055	-0.006121
-	351	-0.105997	-0.010373	-0.007769
-	352	-0.095621	-0.008343	-0.009401
-	353	-0.085412	-0.006631	-0.010982
-	354	-0.075917	-0.005462	-0.012320
-	355	-0.067444	-0.004503	-0.013303
-	356	-0.059939	-0.003755	-0.013913
-	357	-0.053874	-0.002849	-0.014060
-	358	-0.048758	-0.001609	-0.013688
-	359	-0.044548	0.000028	-0.012971
-	360	-0.040945	0.001911	-0.012011
-	361	-0.037252	0.003841	-0.011109
-	362	-0.034255	0.006066	-0.010060
-	363	-0.031991	0.008112	-0.008837
-	364	-0.030666	0.010047	-0.007298
-	365	-0.030607	0.011713	-0.005407
-	366	-0.031053	0.012971	-0.003289
-	367	-0.032672	0.013978	-0.000917
-	368	-0.034056	0.015033	0.001608
-	369	-0.036739	0.016040	0.004391
-	370	-0.039007	0.016999	0.007173
-	371	-0.040691	0.018106	0.009901
-	372	-0.041871	0.019061	0.012391
-	373	-0.041700	0.020161	0.014584
-	374	-0.040483	0.021277	0.016418
-	375	-0.038834	0.022197	0.018024
-	376	-0.036394	0.023135	0.019381
-	377	-0.033955	0.023892	0.020496
-	378	-0.030768	0.024729	0.021330
-	379	-0.027393	0.025280	0.021731
-	380	-0.024463	0.025732	0.021851
-	381	-0.021044	0.025743	0.021499
-	382	-0.018664	0.025254	0.020884
-	383	-0.016088	0.024320	0.019972
-	384	-0.013749	0.022983	0.018807
-	385	-0.011133	0.021081	0.017306
-	386	-0.008677	0.018593	0.015600
-	387	-0.006230	0.015947	0.013922
-	388	-0.003446	0.013094	0.012170
-	389	-0.000555	0.010331	0.010594
-	390	0.003215	0.007824	0.009172
-	391	0.007586	0.005510	0.007997
-	392	0.011976	0.003086	0.007021
-	393	0.016853	0.001122	0.006369
-	394	0.022044	-0.000659	0.005780
-	395	0.027700	-0.001906	0.005330
-	396	0.033806	-0.002508	0.005074
-	397	0.040930	-0.002419	0.004976
-	398	0.048425	-0.001865	0.004987
-	399	0.056458	-0.000849	0.005160
-	400	0.064717	0.000338	0.005353
-	401	0.072412	0.001157	0.005434
-	402	0.079528	0.001821	0.005451
-	403	0.087315	0.002113	0.005121
-	404	0.094968	0.002134	0.004529
-	405	0.102933	0.001624	0.003548
-	406	0.110454	0.000548	0.002202
-	407	0.117379	-0.001226	0.000471
-	408	0.123680	-0.003527	-0.001478
-	409	0.129646	-0.006074	-0.003511
-	410	0.134679	-0.009042	-0.005619
-	411	0.138708	-0.012049	-0.007662
-	412	0.142699	-0.014963	-0.009725
-	413	0.145981	-0.017374	-0.011545
-	414	0.148900	-0.019417	-0.013220
-	415	0.150633	-0.021075	-0.014654
-	416	0.150960	-0.022353	-0.015795
-	417	0.147979	-0.023605	-0.016685
-	418	0.141557	-0.024703	-0.017285
-	419	0.130791	-0.025994	-0.017674
-	420	0.114858	-0.027439	-0.017758
-	421	0.094565	-0.028851	-0.017475
-	422	0.070170	-0.030119	-0.016772
-	423	0.041997	-0.031208	-0.015755
-	424	0.042625	-0.022288	-0.011158
-	425	0.088093	-0.025559	-0.009926
-	426	0.171076	-0.033562	-0.010485
-	427	0.273688	-0.045557	-0.012725
-	428	0.368634	-0.060843	-0.016510
-	429	0.427746	-0.079209	-0.022071
-	430	0.439069	-0.101589	-0.030067
-	431	0.411269	-0.126619	-0.039988
-	432	0.363254	-0.151122	-0.050575
-	433	0.311451	-0.171377	-0.059980
-	434	0.270083	-0.185643	-0.067420
-	435	0.246422	-0.191857	-0.071640
-	436	0.240944	-0.188304	-0.071573
-	437	0.248805	-0.175504	-0.067356
-	438	0.263154	-0.155295	-0.059940
-	439	0.278325	-0.130557	-0.050938
-	440	0.290898	-0.103867	-0.041884
-	441	0.298971	-0.077729	-0.034264
-	442	0.298658	-0.053001	-0.028161
-	443	0.289223	-0.030674	-0.023548
-	444	0.274736	-0.010569	-0.019868
-	445	0.262612	0.008042	-0.016731
-	446	0.259194	0.027125	-0.013672
-	447	0.265329	0.047364	-0.010626
-	448	0.277798	0.067383	-0.008166
-	449	0.289807	0.085189	-0.006501
-	450	0.297343	0.099214	-0.005682
-	451	0.299300	0.109810	-0.005148
-	452	0.296495	0.117162	-0.004718
-	453	0.291640	0.123130	-0.003843
-	454	0.287414	0.128679	-0.002408
-	455	0.283999	0.134897	-0.000163
-	456	0.279652	0.142114	0.003082
-	457	0.271965	0.149732	0.007309
-	458	0.261497	0.157491	0.012332
-	459	0.249912	0.164093	0.017401
-	460	0.238514	0.169057	0.022124
-	461	0.227896	0.171524	0.025958
-	462	0.216792	0.172035	0.029166
-	463	0.204335	0.170351	0.031699
-	464	0.191209	0.166390	0.033239
-	465	0.176604	0.161032	0.034148
-	466	0.161446	0.156997	0.035147
-	467	0.145991	0.156777	0.036982
-	468	0.132134	0.161792	0.039750
-	469	0.120904	0.171917	0.043169
-	470	0.113412	0.186115	0.046649
-	471	0.109613	0.203468	0.049923
-	472	0.107562	0.222711	0.053025
-	473	0.105885	0.242685	0.055942
-	474	0.101963	0.261753	0.058742
-	475	0.097768	0.278527	0.060777
-	476	0.093330	0.293169	0.062313
-	477	0.089793	0.306703	0.063590
-	478	0.086503	0.319283	0.064850
-	479	0.082026	0.329786	0.066052
-	480	0.076226	0.337656	0.066939
-	481	0.067784	0.342387	0.067748
-	482	0.056657	0.344970	0.068832
-	483	0.045071	0.346123	0.070068
-	484	0.033557	0.346443	0.071666
-	485	0.024326	0.346250	0.073261
-	486	0.016465	0.345657	0.074809
-	487	0.008872	0.345190	0.076352
-	488	0.001874	0.345149	0.077695
-	489	-0.005381	0.345451	0.078906
-	490	-0.013355	0.345357	0.079821
-	491	-0.022086	0.345065	0.080417
-	492	-0.030847	0.344359	0.080638
-	493	-0.037730	0.343510	0.080221
-	494	-0.042502	0.342395	0.079174
-	495	-0.046393	0.341622	0.078017
-	496	-0.048668	0.341704	0.076616
-	497	-0.050555	0.342537	0.075016
-	498	-0.052549	0.343853	0.073347
-	499	-0.054939	0.345588	0.071722
-	500	-0.058615	0.347869	0.070416
-	501	-0.063128	0.350020	0.069196
-	502	-0.069035	0.351475	0.068105
-	503	-0.074845	0.351972	0.066863
-	504	-0.079988	0.351644	0.065405
-	505	-0.084802	0.349770	0.063645
-	506	-0.087568	0.346246	0.061119
-	507	-0.088476	0.341437	0.058114
-	508	-0.089273	0.335587	0.055277
-	509	-0.089552	0.329256	0.052700
-	510	-0.091001	0.323027	0.050703
-	511	-0.094670	0.316646	0.049367
-	512	-0.101499	0.309477	0.048671
-	513	-0.109542	0.301574	0.048252
-	514	-0.117444	0.294298	0.048021
-	515	-0.123887	0.288546	0.047840
-	516	-0.128338	0.284202	0.047513
-	517	-0.130465	0.281528	0.046850
-	518	-0.131449	0.279402	0.045847
-	519	-0.132386	0.277759	0.044687
-	520	-0.131918	0.275744	0.043183
-	521	-0.131488	0.274065	0.041768
-	522	-0.130758	0.272963	0.040431
-	523	-0.130835	0.273007	0.039352
-	524	-0.133826	0.273458	0.038757
-	525	-0.139899	0.274492	0.038770
-	526	-0.147485	0.275737	0.039187
-	527	-0.156851	0.275808	0.039957
-	528	-0.165715	0.274741	0.040557
-	529	-0.175036	0.272727	0.041144
-	530	-0.182574	0.270636	0.041517
-	531	-0.189302	0.268226	0.041967
-	532	-0.196222	0.265388	0.042611
-	533	-0.203561	0.262467	0.043278
-	534	-0.212601	0.259307	0.044073
-	535	-0.223313	0.256291	0.044953
-	536	-0.233799	0.253627	0.045519
-	537	-0.245250	0.251144	0.045976
-	538	-0.257290	0.248502	0.046329
-	539	-0.269554	0.245182	0.046472
-	540	-0.280693	0.241006	0.046215
-	541	-0.290542	0.236764	0.045681
-	542	-0.298712	0.232893	0.045051
-	543	-0.305645	0.229161	0.044328
-	544	-0.311664	0.225884	0.043467
-	545	-0.317341	0.223889	0.042542
-	546	-0.322821	0.224050	0.041568
-	547	-0.329521	0.225873	0.040725
-	548	-0.338421	0.228508	0.040060
-	549	-0.350210	0.231527	0.039666
-	550	-0.364944	0.233967	0.039548
-	551	-0.380773	0.235916	0.039457
-	552	-0.396747	0.237438	0.039401
-	553	-0.412774	0.238400	0.039468
-	554	-0.428906	0.238558	0.039574
-	555	-0.444571	0.237924	0.039602
-	556	-0.461129	0.236154	0.039811
-	557	-0.476607	0.233570	0.039830
-	558	-0.491339	0.229983	0.039648
-	559	-0.503817	0.226268	0.039129
-	560	-0.514147	0.222466	0.038454
-	561	-0.522595	0.218977	0.037732
-	562	-0.529525	0.215837	0.036857
-	563	-0.535725	0.213664	0.035741
-	564	-0.540622	0.212326	0.034209
-	565	-0.546144	0.210386	0.032321
-	566	-0.552523	0.206025	0.029975
-	567	-0.556919	0.199010	0.026981
-	568	-0.556850	0.190926	0.023466
-	569	-0.553491	0.182555	0.020025
-	570	-0.547711	0.174552	0.016956
-	571	-0.542486	0.166219	0.014783
-	572	-0.539173	0.156924	0.013703
-	573	-0.539795	0.146629	0.013879
-	574	-0.543477	0.135267	0.014917
-	575	-0.549077	0.123416	0.016368
-	576	-0.554353	0.111115	0.018003
-	577	-0.557878	0.098677	0.019580
-	578	-0.558576	0.085997	0.020797
-	579	-0.558028	0.073473	0.021864
-	580	-0.555763	0.061298	0.022846
-	581	-0.550816	0.050480	0.023615
-	582	-0.544827	0.041021	0.024486
-	583	-0.536354	0.032809	0.025195
-	584	-0.524893	0.025114	0.025678
-	585	-0.509851	0.017704	0.025926
-	586	-0.492272	0.010818	0.026063
-	587	-0.473443	0.004014	0.026201
-	588	-0.456074	-0.003372	0.026585
-	589	-0.438856	-0.011584	0.027116
-	590	-0.422516	-0.019930	0.027774
-	591	-0.406439	-0.026775	0.028219
-	592	-0.390809	-0.031011	0.028284
-	593	-0.374993	-0.033072	0.027825
-	594	-0.359525	-0.033534	0.026725
-	595	-0.346365	-0.034320	0.025142
-	596	-0.332561	-0.036918	0.023126
-	597	-0.317201	-0.039962	0.020767
-	598	-0.299230	-0.041969	0.017930
-	599	-0.278073	-0.042885	0.014498
-	600	-0.253514	-0.044452	0.010805
-	601	-0.226443	-0.047357	0.007278
-	602	-0.196405	-0.051305	0.004292
-	603	-0.163110	-0.054674	0.001929
-	604	-0.125420	-0.056652	-0.000095
-	605	-0.083398	-0.056818	-0.001890
-	606	-0.036219	-0.055517	-0.003499
-	607	0.016944	-0.053408	-0.004995
-	608	0.074676	-0.051064	-0.006239
-	609	0.135535	-0.048233	-0.007246
-	610	0.197531	-0.045244	-0.007992
-	611	0.263529	-0.041561	-0.008467
-	612	0.377161	-0.049779	-0.005424
-	613	0.432736	-0.044411	-0.005588
-	614	0.482451	-0.037621	-0.005645
-	615	0.521409	-0.029816	-0.005650
-	616	0.542198	-0.021908	-0.005471
-	617	0.535869	-0.014873	-0.005103
-	618	0.491279	-0.009917	-0.004438
-	619
-	620
