# Supplementary material for: Design and preliminary verification of a novel powered ankle–foot prosthesis: From the perspective of lower-limb biomechanics compared with ESAR foot
Source: PLoS One. 2024 Jun 7;19(6):e0303397. doi: 10.1371/journal.pone.0303397 (PMC11161064; doi:10.1371/journal.pone.0303397)
Supplement: S2 File — (ZIP) [file pone.0303397.s004.zip › NW/4/left knee angle.txt]

LINK_MODEL_BASED::ORIGINAL::Left Knee Angles
File	Frame	X	Y	Z
Gait FB - IOR 6.c3d	1	3.700101	-0.954392	-0.049247
-	2	3.841563	-0.995364	-0.003680
-	3	3.990340	-1.041021	0.036954
-	4	4.147132	-1.091660	0.071087
-	5	4.312291	-1.147464	0.096543
-	6	4.486425	-1.208578	0.112842
-	7	4.669715	-1.275191	0.119777
-	8	4.862947	-1.347365	0.117309
-	9	5.066408	-1.425386	0.106432
-	10	5.280584	-1.509316	0.086730
-	11	5.505970	-1.599356	0.058370
-	12	5.743163	-1.695608	0.021449
-	13	5.992623	-1.798180	-0.024404
-	14	6.255151	-1.907082	-0.079777
-	15	6.531192	-2.022289	-0.145414
-	16	6.821328	-2.143773	-0.221546
-	17	7.125794	-2.271316	-0.309368
-	18	7.444911	-2.404707	-0.409341
-	19	7.778990	-2.543548	-0.520811
-	20	8.128119	-2.687273	-0.643940
-	21	8.492558	-2.835176	-0.778013
-	22	8.872510	-2.986319	-0.922598
-	23	9.268447	-3.139462	-1.077943
-	24	9.680977	-3.293271	-1.244190
-	25	10.110771	-3.446313	-1.422075
-	26	10.558719	-3.596977	-1.613035
-	27	11.025578	-3.743677	-1.818932
-	28	11.512616	-3.884634	-2.042723
-	29	12.020861	-4.018172	-2.286950
-	30	12.551584	-4.142567	-2.554394
-	31	13.106178	-4.256314	-2.847198
-	32	13.686064	-4.358050	-3.167159
-	33	14.292924	-4.446392	-3.515031
-	34	14.928205	-4.520278	-3.889383
-	35	15.593790	-4.578585	-4.288686
-	36	16.291676	-4.620277	-4.709626
-	37	17.024000	-4.644458	-5.148496
-	38	17.793049	-4.650217	-5.601323
-	39	18.600761	-4.636963	-6.064385
-	40	19.449003	-4.604161	-6.533949
-	41	20.339331	-4.551398	-7.006605
-	42	21.273088	-4.478675	-7.478704
-	43	22.250957	-4.386113	-7.947221
-	44	23.273289	-4.273816	-8.408943
-	45	24.340010	-4.142098	-8.861212
-	46	25.450096	-3.991470	-9.301107
-	47	26.601931	-3.822214	-9.726336
-	48	27.793362	-3.634977	-10.134741
-	49	29.021200	-3.430858	-10.523712
-	50	30.281580	-3.211272	-10.890642
-	51	31.570183	-2.978430	-11.232119
-	52	32.882118	-2.734301	-11.545974
-	53	34.212124	-2.481716	-11.829836
-	54	35.554745	-2.223188	-12.082870
-	55	36.904465	-1.960792	-12.305762
-	56	38.255646	-1.696952	-12.499574
-	57	39.602524	-1.433450	-12.666474
-	58	40.939415	-1.172321	-12.808605
-	59	42.260555	-0.914932	-12.928872
-	60	43.560169	-0.663030	-13.030091
-	61	44.832630	-0.418026	-13.115198
-	62	46.072342	-0.181221	-13.187187
-	63	47.273888	0.046321	-13.249151
-	64	48.431839	0.263592	-13.303677
-	65	49.541584	0.469866	-13.352825
-	66	50.598763	0.664060	-13.397571
-	67	51.599476	0.845382	-13.438728
-	68	52.540394	1.013643	-13.477198
-	69	53.418766	1.168137	-13.513221
-	70	54.232250	1.308413	-13.547220
-	71	54.978886	1.434438	-13.580138
-	72	55.657310	1.545631	-13.612425
-	73	56.266705	1.641438	-13.644637
-	74	56.806629	1.720843	-13.677399
-	75	57.276886	1.783151	-13.711496
-	76	57.677643	1.828493	-13.748172
-	77	58.008984	1.857432	-13.788637
-	78	58.271042	1.871016	-13.834325
-	79	58.464092	1.870087	-13.886150
-	80	58.588299	1.856138	-13.944942
-	81	58.644142	1.830858	-14.010829
-	82	58.632141	1.795671	-14.083278
-	83	58.552807	1.752540	-14.161809
-	84	58.406849	1.703300	-14.245375
-	85	58.195015	1.649240	-14.332694
-	86	57.918148	1.591897	-14.422465
-	87	57.577145	1.532100	-14.512849
-	88	57.173084	1.469656	-14.601413
-	89	56.706646	1.403876	-14.685607
-	90	56.179050	1.333202	-14.762191
-	91	55.591228	1.255628	-14.827407
-	92	54.944374	1.169034	-14.877249
-	93	54.239517	1.072342	-14.908802
-	94	53.477665	0.964591	-14.919203
-	95	52.659691	0.845982	-14.906994
-	96	51.786385	0.717383	-14.871471
-	97	50.858353	0.580401	-14.813155
-	98	49.876228	0.436378	-14.733328
-	99	48.840786	0.287037	-14.634205
-	100	47.752857	0.133871	-14.518616
-	101	46.613415	-0.021952	-14.389329
-	102	45.423706	-0.179360	-14.249136
-	103	44.185139	-0.337306	-14.100188
-	104	42.899361	-0.494804	-13.945094
-	105	41.568504	-0.651042	-13.785923
-	106	40.194881	-0.805561	-13.624660
-	107	38.781094	-0.957630	-13.463316
-	108	37.329899	-1.107284	-13.303516
-	109	35.844349	-1.254880	-13.146318
-	110	34.327564	-1.401269	-12.992206
-	111	32.782631	-1.547446	-12.841234
-	112	31.212866	-1.694146	-12.693244
-	113	29.621756	-1.841885	-12.547533
-	114	28.012760	-1.990596	-12.403213
-	115	26.389664	-2.139521	-12.259430
-	116	24.756227	-2.287240	-12.115696
-	117	23.116573	-2.431703	-11.972177
-	118	21.475065	-2.570680	-11.828720
-	119	19.836355	-2.701585	-11.685393
-	120	18.205294	-2.821946	-11.541286
-	121	16.586863	-2.929162	-11.396111
-	122	14.986293	-3.020912	-11.249477
-	123	13.408889	-3.095127	-11.101504
-	124	11.860158	-3.150243	-10.952501
-	125	10.345494	-3.185249	-10.803174
-	126	8.870377	-3.199673	-10.654440
-	127	7.440398	-3.193710	-10.507530
-	128	6.061191	-3.168067	-10.363822
-	129	4.738479	-3.124103	-10.224812
-	130	3.477936	-3.063650	-10.093366
-	131	2.285257	-2.989057	-9.971754
-	132	1.165871	-2.903095	-9.861951
-	133	0.125023	-2.808804	-9.766445
-	134	-0.832539	-2.709443	-9.686907
-	135	-1.702311	-2.608235	-9.624363
-	136	-2.480197	-2.508377	-9.579777
-	137	-3.162626	-2.412819	-9.553097
-	138	-3.746649	-2.324139	-9.543177
-	139	-4.230153	-2.244523	-9.548535
-	140	-4.611967	-2.175713	-9.567454
-	141	-4.892133	-2.119026	-9.597464
-	142	-5.071903	-2.075382	-9.636197
-	143	-5.153789	-2.045206	-9.680886
-	144	-5.141910	-2.028492	-9.729183
-	145	-5.041806	-2.024866	-9.779371
-	146	-4.860580	-2.033643	-9.830661
-	147	-4.606515	-2.053910	-9.882923
-	148	-4.288964	-2.084588	-9.936890
-	149	-3.917965	-2.124487	-9.993839
-	150	-3.503780	-2.172405	-10.055349
-	151	-3.056601	-2.227093	-10.122565
-	152	-2.586033	-2.287328	-10.196157
-	153	-2.100506	-2.351846	-10.275854
-	154	-1.606944	-2.419288	-10.360578
-	155	-1.110413	-2.488204	-10.448261
-	156	-0.613622	-2.557078	-10.535364
-	157	-0.116676	-2.624392	-10.616879
-	158	0.382563	-2.688671	-10.686531
-	159	0.888514	-2.748493	-10.736838
-	160	1.407149	-2.802560	-10.758774
-	161	1.945363	-2.849704	-10.742861
-	162	2.509795	-2.889009	-10.679470
-	163	3.106326	-2.919816	-10.559415
-	164	3.739169	-2.941860	-10.374476
-	165	4.410244	-2.955207	-10.119055
-	166	5.118682	-2.960341	-9.790781
-	167	5.860654	-2.958095	-9.390846
-	168	6.629205	-2.949538	-8.926146
-	169	7.414644	-2.935806	-8.408602
-	170	8.204987	-2.918140	-7.854408
-	171	8.986723	-2.897369	-7.283453
-	172	9.745574	-2.874057	-6.717377
-	173	10.467358	-2.848276	-6.178068
-	174	11.138683	-2.819777	-5.686176
-	175	11.747646	-2.788096	-5.258976
-	176	12.284325	-2.752818	-4.909637
-	177	12.741166	-2.713761	-4.647070
-	178	13.113206	-2.671151	-4.474489
-	179	13.398167	-2.625714	-4.390433
-	180	13.596533	-2.578627	-4.389407
-	181	13.711235	-2.531255	-4.462762
-	182	13.747576	-2.485177	-4.598950
-	183	13.712371	-2.441756	-4.785548
-	184	13.613821	-2.402352	-5.009321
-	185	13.461375	-2.368073	-5.257320
-	186	13.265326	-2.339637	-5.516737
-	187	13.036386	-2.317324	-5.776025
-	188	12.785408	-2.300774	-6.024517
-	189	12.522861	-2.289071	-6.253261
-	190	12.258681	-2.280854	-6.454261
-	191	12.001862	-2.274461	-6.622076
-	192	11.760324	-2.268084	-6.752346
-	193	11.540541	-2.259700	-6.843252
-	194	11.347833	-2.247551	-6.893169
-	195	11.185775	-2.230131	-6.902237
-	196	11.056542	-2.206385	-6.870765
-	197	10.960604	-2.175635	-6.800748
-	198	10.896848	-2.137889	-6.694138
-	199	10.862453	-2.093522	-6.554357
-	200	10.853423	-2.043493	-6.385194
-	201	10.864652	-1.989013	-6.192141
-	202	10.890245	-1.931724	-5.981852
-	203	10.923947	-1.873308	-5.761975
-	204	10.959591	-1.815640	-5.540989
-	205	10.991282	-1.760489	-5.327775
-	206	11.013824	-1.709404	-5.131826
-	207	11.022793	-1.663857	-4.961442
-	208	11.015045	-1.624846	-4.824151
-	209	10.988367	-1.593108	-4.725964
-	210	10.941751	-1.569041	-4.671082
-	211	10.875472	-1.552670	-4.660636
-	212	10.790605	-1.543708	-4.693922
-	213	10.689379	-1.541630	-4.767468
-	214	10.574552	-1.545842	-4.874758
-	215	10.449520	-1.555658	-5.007219
-	216	10.317880	-1.570218	-5.155207
-	217	10.183242	-1.588711	-5.308365
-	218	10.049099	-1.610214	-5.456552
-	219	9.918703	-1.633890	-5.590044
-	220	9.794767	-1.658976	-5.700537
-	221	9.679564	-1.684686	-5.781305
-	222	9.574706	-1.710361	-5.827165
-	223	9.481136	-1.735387	-5.835083
-	224	9.399118	-1.759216	-5.804485
-	225	9.328267	-1.781538	-5.736465
-	226	9.267478	-1.802225	-5.633575
-	227	9.214869	-1.821327	-5.500270
-	228	9.168319	-1.838888	-5.342818
-	229	9.125387	-1.854987	-5.168384
-	230	9.083652	-1.869645	-4.985013
-	231	9.040751	-1.882984	-4.800066
-	232	8.994488	-1.895129	-4.620862
-	233	8.942915	-1.906135	-4.453889
-	234	8.884609	-1.916016	-4.304707
-	235	8.818686	-1.924830	-4.176908
-	236	8.745037	-1.932471	-4.073425
-	237	8.664035	-1.938868	-3.995114
-	238	8.576340	-1.943969	-3.941571
-	239	8.483099	-1.947730	-3.911013
-	240	8.385402	-1.950063	-3.900594
-	241	8.284506	-1.951053	-3.905819
-	242	8.181654	-1.950692	-3.922209
-	243	8.078157	-1.949185	-3.944094
-	244	7.975498	-1.946807	-3.964747
-	245	7.875329	-1.944078	-3.976580
-	246	7.778954	-1.941426	-3.973247
-	247	7.687498	-1.939176	-3.948951
-	248	7.601705	-1.937453	-3.899743
-	249	7.522002	-1.936295	-3.823380
-	250	7.448413	-1.935648	-3.718570
-	251	7.380926	-1.935554	-3.585649
-	252	7.319128	-1.936093	-3.425741
-	253	7.262542	-1.937424	-3.241037
-	254	7.210530	-1.939705	-3.034107
-	255	7.162179	-1.943159	-2.808272
-	256	7.116596	-1.948012	-2.567040
-	257	7.072663	-1.954497	-2.314479
-	258	7.029500	-1.962741	-2.055132
-	259	6.986339	-1.972901	-1.792921
-	260	6.942479	-1.984927	-1.531919
-	261	6.897608	-1.998691	-1.275749
-	262	6.851306	-2.013989	-1.027600
-	263	6.803505	-2.030386	-0.789715
-	264	6.754050	-2.047325	-0.563775
-	265	6.702953	-2.063881	-0.351157
-	266	6.650298	-2.079005	-0.153480
-	267	6.596371	-2.091632	0.028200
-	268	6.542130	-2.101069	0.193035
-	269	6.488877	-2.107262	0.340354
-	270	6.438496	-2.110743	0.470330
-	271	6.392869	-2.112368	0.582994
-	272	6.353931	-2.112978	0.678893
-	273	6.323668	-2.113369	0.758441
-	274	6.304110	-2.114184	0.821888
-	275	6.297161	-2.116060	0.869582
-	276	6.304768	-2.119654	0.902317
-	277	6.328690	-2.125733	0.921230
-	278	6.370640	-2.135043	0.927432
-	279	6.431985	-2.148444	0.923067
-	280	6.513836	-2.166775	0.910432
-	281	6.616808	-2.190825	0.891795
-	282	6.740849	-2.221354	0.870469
-	283	6.885304	-2.259053	0.849648
-	284	7.048542	-2.304570	0.832709
-	285	7.228155	-2.358554	0.823506
-	286	7.420939	-2.421622	0.825601
-	287	7.623496	-2.494262	0.841886
-	288	7.833500	-2.576651	0.873260
-	289	8.049957	-2.668550	0.918347
-	290	8.273770	-2.769254	0.972521
-	291	8.506685	-2.877742	1.028965
-	292	8.750584	-2.992817	1.080650
-	293	9.006554	-3.113352	1.121142
-	294	9.275154	-3.238181	1.145162
-	295	9.556384	-3.366202	1.148564
-	296	9.849928	-3.496394	1.127746
-	297	10.155404	-3.627726	1.079653
-	298	10.472400	-3.759205	1.001717
-	299	10.800559	-3.889778	0.891468
-	300	11.139734	-4.018392	0.746410
-	301	11.490064	-4.143941	0.564662
-	302	11.852186	-4.265249	0.344213
-	303	12.227094	-4.381191	0.083815
-	304	12.616315	-4.490460	-0.217813
-	305	13.021891	-4.591861	-0.560368
-	306	13.446200	-4.684022	-0.943591
-	307	13.891973	-4.765531	-1.366296
-	308	14.362129	-4.835015	-1.825861
-	309	14.859792	-4.891091	-2.318957
-	310	15.388014	-4.932279	-2.841156
-	311	15.950000	-4.957204	-3.386860
-	312	16.548933	-4.964645	-3.949653
-	313	17.187761	-4.953354	-4.523862
-	314	17.869228	-4.922299	-5.104890
-	315	18.595726	-4.870570	-5.690065
-	316	19.369184	-4.797395	-6.277531
-	317	20.191257	-4.702179	-6.865928
-	318	21.063021	-4.584751	-7.452607
-	319	21.985353	-4.445046	-8.034707
-	320	22.958479	-4.283418	-8.608335
-	321	23.982250	-4.100482	-9.168585
-	322	25.055893	-3.897090	-9.710668
-	323	26.178083	-3.674320	-10.229108
-	324	27.346861	-3.433497	-10.718591
-	325	28.559793	-3.176124	-11.174109
-	326	29.813715	-2.904169	-11.591049
-	327	31.104952	-2.619713	-11.965187
-	328	32.429245	-2.325175	-12.293459
-	329	33.781952	-2.023364	-12.573160
-	330	35.157887	-1.717436	-12.802383
-	331	36.551407	-1.411062	-12.980053
-	332	37.956764	-1.108360	-13.105951
-	333	39.367809	-0.813629	-13.181390
-	334	40.778492	-0.531139	-13.208798
-	335	42.182507	-0.265082	-13.191908
-	336	43.573711	-0.018913	-13.135592
-	337	44.945999	0.204186	-13.044841
-	338	46.293324	0.401885	-12.925433
-	339	47.609993	0.572394	-12.782755
-	340	48.890430	0.714678	-12.622186
-	341	50.129498	0.828121	-12.448388
-	342	51.322395	0.912925	-12.265888
-	343	52.464661	0.969743	-12.078314
-	344	53.552273	0.999711	-11.888873
-	345	54.581455	1.004493	-11.700208
-	346	55.548935	0.986389	-11.514832
-	347	56.451767	0.948096	-11.335213
-	348	57.287300	0.893010	-11.164066
-	349	58.053215	0.824744	-11.004420
-	350	58.747372	0.747223	-10.859402
-	351	59.367889	0.664630	-10.732510
-	352	59.912971	0.580812	-10.627141
-	353	60.381058	0.499225	-10.546507
-	354	60.770809	0.422915	-10.493741
-	355	61.081234	0.353261	-10.471259
-	356	61.311916	0.290086	-10.480464
-	357	61.462749	0.232113	-10.521976
-	358	61.534084	0.176976	-10.595358
-	359	61.526768	0.121588	-10.698772
-	360	61.441868	0.063036	-10.829679
-	361	61.280811	-0.001159	-10.984619
-	362	61.045006	-0.072191	-11.159964
-	363	60.735943	-0.150350	-11.351547
-	364	60.355328	-0.235489	-11.555181
-	365	59.904942	-0.327645	-11.766247
-	366	59.386822	-0.426985	-11.980276
-	367	58.803150	-0.534124	-12.192968
-	368	58.156307	-0.650019	-12.400399
-	369	57.448723	-0.775321	-12.598910
-	370	56.682972	-0.911026	-12.784660
-	371	55.861603	-1.057612	-12.954131
-	372	54.986946	-1.214948	-13.103768
-	373	54.061214	-1.382139	-13.230429
-	374	53.086266	-1.557450	-13.331430
-	375	52.063873	-1.738154	-13.404723
-	376	50.995823	-1.921578	-13.448364
-	377	49.883881	-2.104852	-13.460543
-	378	48.729786	-2.285206	-13.439542
-	379	47.535275	-2.460239	-13.383792
-	380	46.301910	-2.627720	-13.292288
-	381	45.031265	-2.785741	-13.164680
-	382	43.724884	-2.932796	-13.001401
-	383	42.384548	-3.068151	-12.803492
-	384	41.012058	-3.191544	-12.573065
-	385	39.609676	-3.303144	-12.312735
-	386	38.179859	-3.403563	-12.026196
-	387	36.725464	-3.493770	-11.717913
-	388	35.249844	-3.575141	-11.392408
-	389	33.756641	-3.649114	-11.054679
-	390	32.250103	-3.717178	-10.709491
-	391	30.734640	-3.780625	-10.361292
-	392	29.214857	-3.840358	-10.014126
-	393	27.695202	-3.897006	-9.671290
-	394	26.180084	-3.950667	-9.335613
-	395	24.673731	-4.000695	-9.010434
-	396	23.180168	-4.045836	-8.699519
-	397	21.703451	-4.084506	-8.406768
-	398	20.247562	-4.114791	-8.136327
-	399	18.816504	-4.134937	-7.892046
-	400	17.414343	-4.143347	-7.677589
-	401	16.045071	-4.138779	-7.495529
-	402	14.712660	-4.120427	-7.348034
-	403	13.421149	-4.087944	-7.235855
-	404	12.174595	-4.041304	-7.159244
-	405	10.977319	-3.980855	-7.117999
-	406	9.833694	-3.907438	-7.111221
-	407	8.747996	-3.822283	-7.137763
-	408	7.724288	-3.727086	-7.195990
-	409	6.766406	-3.624024	-7.283686
-	410	5.877853	-3.515592	-7.398066
-	411	5.061666	-3.404597	-7.535703
-	412	4.320477	-3.293881	-7.692696
-	413	3.656082	-3.186226	-7.865860
-	414	3.069419	-3.084189	-8.051253
-	415	2.560534	-2.990009	-8.245770
-	416	2.128445	-2.905534	-8.445941
-	417	1.771538	-2.832116	-8.648631
-	418	1.487337	-2.770597	-8.850768
-	419	1.272910	-2.721196	-9.050180
-	420	1.124764	-2.683562	-9.244882
-	421	1.038994	-2.656849	-9.433394
-	422	1.011574	-2.639829	-9.614985
-	423	1.038252	-2.630997	-9.788669
-	424	1.114720	-2.628707	-9.954372
-	425	1.236706	-2.631306	-10.112846
-	426	1.399965	-2.637262	-10.265282
-	427	1.600406	-2.645228	-10.412980
-	428	1.834079	-2.654012	-10.557321
-	429	2.097409	-2.662543	-10.698842
-	430	2.387438	-2.669899	-10.836348
-	431	2.702198	-2.675346	-10.967910
-	432	3.041060	-2.678378	-11.089088
-	433	3.404609	-2.678773	-11.193885
-	434	3.794753	-2.676589	-11.274231
-	435	4.214002	-2.672130	-11.320867
-	436	4.664938	-2.665811	-11.323720
-	437	5.149561	-2.658162	-11.272979
-	438	5.668648	-2.649708	-11.160483
-	439	6.221168	-2.640983	-10.980200
-	440	6.803869	-2.632529	-10.730405
-	441	7.411155	-2.624873	-10.413504
-	442	8.035069	-2.618450	-10.037204
-	443	8.665617	-2.613647	-9.613444
-	444	9.291389	-2.610666	-9.158132
-	445	9.900043	-2.609447	-8.689762
-	446	10.479223	-2.609653	-8.227364
-	447	11.017114	-2.610728	-7.789500
-	448	11.503266	-2.611899	-7.392139
-	449	11.928937	-2.612331	-7.047926
-	450	12.287491	-2.611223	-6.765237
-	451	12.574574	-2.607798	-6.548679
-	452	12.788162	-2.601436	-6.397759
-	453	12.928577	-2.591707	-6.308683
-	454	12.998201	-2.578313	-6.274250
-	455	13.001140	-2.561264	-6.284422
-	456	12.942939	-2.540734	-6.328236
-	457	12.830242	-2.517078	-6.393916
-	458	12.670451	-2.490747	-6.470571
-	459	12.471574	-2.462282	-6.547521
-	460	12.241681	-2.432184	-6.616190
-	461	11.989039	-2.400838	-6.669330
-	462	11.721574	-2.368623	-6.701517
-	463	11.446916	-2.335711	-6.709285
-	464	11.172170	-2.302258	-6.690944
-	465	10.903661	-2.268261	-6.646249
-	466	10.646975	-2.233588	-6.576604
-	467	10.406630	-2.198071	-6.484681
-	468	10.186177	-2.161529	-6.373360
-	469	9.987893	-2.123792	-6.246365
-	470	9.813026	-2.084724	-6.107269
-	471	9.661608	-2.044224	-5.959430
-	472	9.532640	-2.002250	-5.805880
-	473	9.424278	-1.958872	-5.649019
-	474	9.333853	-1.914311	-5.490219
-	475	9.258231	-1.868912	-5.330481
-	476	9.193995	-1.823144	-5.170388
-	477	9.137640	-1.777559	-5.010191
-	478	9.085781	-1.732786	-4.850036
-	479	9.035373	-1.689442	-4.690255
-	480	8.983762	-1.648259	-4.531490
-	481	8.928828	-1.609810	-4.374773
-	482	8.868885	-1.574687	-4.221316
-	483	8.802827	-1.543225	-4.072968
-	484	8.729866	-1.515563	-3.931930
-	485	8.649793	-1.491702	-3.800619
-	486	8.562699	-1.471518	-3.681265
-	487	8.468957	-1.454772	-3.575707
-	488	8.369357	-1.441181	-3.484586
-	489	8.264751	-1.430432	-3.407846
-	490	8.156353	-1.422255	-3.343849
-	491	8.045343	-1.416440	-3.289825
-	492	7.933021	-1.412720	-3.242467
-	493	7.820591	-1.410876	-3.197843
-	494	7.709058	-1.410626	-3.151918
-	495	7.599174	-1.411662	-3.101654
-	496	7.491543	-1.413748	-3.044265
-	497	7.386454	-1.416727	-2.977508
-	498	7.284091	-1.420482	-2.899981
-	499	7.184545	-1.425090	-2.810713
-	500	7.087831	-1.430719	-2.709705
-	501	6.993814	-1.437635	-2.597664
-	502	6.902317	-1.446051	-2.475590
-	503	6.812985	-1.456145	-2.345162
-	504	6.725219	-1.467947	-2.209054
-	505	6.638419	-1.481263	-2.069807
-	506	6.551870	-1.495580	-1.931813
-	507	6.464524	-1.509940	-1.801242
-	508	6.375286	-1.523268	-1.684878
-	509	6.283576	-1.534650	-1.587839
-	510	6.189002	-1.543527	-1.514209
-	511	6.091585	-1.549565	-1.465847
-	512	5.991491	-1.552547	-1.444242
-	513	5.889287	-1.552360	-1.448896
-	514	5.785422	-1.548996	-1.478244
-	515	5.680442	-1.542541	-1.529302
-	516	5.575049	-1.533062	-1.597724
-	517	5.469671	-1.520717	-1.678773
-	518	5.364898	-1.505647	-1.766555
-	519	5.261255	-1.488052	-1.855535
-	520	5.159449	-1.468193	-1.939618
-	521	5.059894	-1.446410	-2.013487
-	522	4.962961	-1.423167	-2.071531
-	523	4.868952	-1.398942	-2.110061
-	524	4.778030	-1.374227	-2.125668
-	525	4.690143	-1.349512	-2.118063
-	526	4.605133	-1.325186	-2.089375
-	527	4.522552	-1.301487	-2.043443
-	528	4.441723	-1.278684	-1.984395
-	529	4.361807	-1.256868	-1.916836
-	530	4.282150	-1.236102	-1.844574
-	531	4.202152	-1.216250	-1.770638
-	532	4.121381	-1.197152	-1.698053
-	533	4.039758	-1.178669	-1.628716
-	534	3.957575	-1.160639	-1.563513
-	535	3.875258	-1.142928	-1.503394
-	536	3.793463	-1.125581	-1.448349
-	537	3.712963	-1.108700	-1.398416
-	538	3.634477	-1.092570	-1.353389
-	539	3.558507	-1.077587	-1.313338
-	540	3.485870	-1.064076	-1.278349
-	541	3.417115	-1.052258	-1.248863
-	542	3.353079	-1.042223	-1.225342
-	543	3.294532	-1.034003	-1.208165
-	544	3.242262	-1.027561	-1.198502
-	545	3.197224	-1.022750	-1.196988
-	546	3.160380	-1.019349	-1.203926
-	547	3.132833	-1.016969	-1.220060
-	548	3.115726	-1.015210	-1.245422
-	549	3.110213	-1.013705	-1.279590
-	550	3.117424	-1.012221	-1.321538
-	551	3.138322	-1.010777	-1.369735
-	552	3.173716	-1.009653	-1.422051
-	553	3.224306	-1.009325	-1.476598
-	554	3.290363	-1.010551	-1.531703
-	555	3.371920	-1.014185	-1.586395
-	556	3.468844	-1.021050	-1.639760
-	557	3.580947	-1.031929	-1.691396
-	558	3.707926	-1.047517	-1.740882
-	559	3.849395	-1.068324	-1.788307
-	560	4.005260	-1.094674	-1.833438
-	561	4.175240	-1.126761	-1.876860
-	562	4.359022	-1.164783	-1.918405
-	563	4.556311	-1.208949	-1.958552
-	564	4.766901	-1.259491	-1.996857
-	565	4.990546	-1.316594	-2.033262
-	566	5.227162	-1.380471	-2.067338
-	567	5.476854	-1.451265	-2.098341
-	568	5.739600	-1.529082	-2.126671
-	569	6.015412	-1.613903	-2.152924
-	570	6.304391	-1.705576	-2.179041
-	571	6.606719	-1.803798	-2.206949
-	572	6.922547	-1.908132	-2.239713
-	573	7.251944	-2.018072	-2.281008
-	574	7.595088	-2.133117	-2.334844
-	575	7.951984	-2.252664	-2.405217
-	576	8.322728	-2.375923	-2.496936
-	577	8.707751	-2.501950	-2.614501
-	578	9.107587	-2.629736	-2.761493
-	579	9.523088	-2.758002	-2.942094
-	580	9.955338	-2.885371	-3.159513
-	581	10.405890	-3.010321	-3.416404
-	582	10.876560	-3.131082	-3.714462
-	583	11.369500	-3.245927	-4.054429
-	584	11.887329	-3.352947	-4.436330
-	585	12.432913	-3.450174	-4.858552
-	586	13.009309	-3.535625	-5.318646
-	587	13.619876	-3.607268	-5.813017
-	588	14.267868	-3.663024	-6.337285
-	589	14.956579	-3.700908	-6.886060
-	590	15.689159	-3.719062	-7.453656
-	591	16.468657	-3.715874	-8.033503
-	592	17.297770	-3.690047	-8.618729
-	593	18.178909	-3.640741	-9.201475
-	594	19.114124	-3.567291	-9.774680
-	595	20.104834	-3.469612	-10.330639
-	596	21.151932	-3.347955	-10.862111
-	597	22.255434	-3.202955	-11.362401
-	598	23.414616	-3.035362	-11.825293
-	599	24.627575	-2.846140	-12.244963
-	600	25.891283	-2.636150	-12.616822
-	601	27.201530	-2.406562	-12.936969
-	602	28.552719	-2.158882	-13.202967
-	603	29.938141	-1.895168	-13.413673
-	604	31.350039	-1.618348	-13.569251
-	605	32.779640	-1.332052	-13.671332
-	606	34.217148	-1.040079	-13.723289
-	607	35.651878	-0.746897	-13.728687
-	608	37.072414	-0.456797	-13.693032
-	609	38.466568	-0.174169	-13.622452
-	610	39.821762	0.096800	-13.523890
-	611	41.125515	0.352115	-13.404394
-	612	42.365307	0.588506	-13.271601
-	613	43.529491	0.803299	-13.132958
-	614	44.607647	0.994652	-12.995159
-	615	45.591583	1.161619	-12.864326
-	616	46.476009	1.304219	-12.745088
-	617	47.259575	1.423598	-12.640681
-	618	47.946518	1.521813	-12.552391
-	619	48.547565	1.601682	-12.479690
-	620	49.081806	1.666902	-12.419821
