# Supplementary material for: Design and preliminary verification of a novel powered ankle–foot prosthesis: From the perspective of lower-limb biomechanics compared with ESAR foot
Source: PLoS One. 2024 Jun 7;19(6):e0303397. doi: 10.1371/journal.pone.0303397 (PMC11161064; doi:10.1371/journal.pone.0303397)
Supplement: S2 File — (ZIP) [file pone.0303397.s004.zip › NW/4/left knee moment.txt]

LINK_MODEL_BASED::ORIGINAL::Left Knee Moment
File	Frame	X	Y	Z
Gait FB - IOR 6.c3d	1
-	2
-	3	-0.102708	-0.013105	0.002590
-	4	-0.092800	-0.013602	0.002600
-	5	-0.083035	-0.013851	0.002556
-	6	-0.072718	-0.014039	0.002467
-	7	-0.063157	-0.014010	0.002356
-	8	-0.054356	-0.013924	0.002252
-	9	-0.046326	-0.013669	0.002146
-	10	-0.039654	-0.013301	0.002051
-	11	-0.033698	-0.012765	0.001950
-	12	-0.028946	-0.012212	0.001868
-	13	-0.025016	-0.011532	0.001793
-	14	-0.022296	-0.010807	0.001727
-	15	-0.019410	-0.009984	0.001619
-	16	-0.017907	-0.009075	0.001526
-	17	-0.016135	-0.008146	0.001378
-	18	-0.015121	-0.007117	0.001196
-	19	-0.014006	-0.006177	0.001001
-	20	-0.013265	-0.005250	0.000809
-	21	-0.012387	-0.004411	0.000620
-	22	-0.011620	-0.003650	0.000460
-	23	-0.010496	-0.002939	0.000309
-	24	-0.009348	-0.002250	0.000198
-	25	-0.008158	-0.001639	0.000127
-	26	-0.006742	-0.001066	0.000092
-	27	-0.005490	-0.000515	0.000097
-	28	-0.004050	0.000088	0.000096
-	29	-0.003003	0.000697	0.000118
-	30	-0.002557	0.001437	0.000154
-	31	-0.002169	0.002171	0.000164
-	32	-0.002550	0.003210	0.000105
-	33	-0.003895	0.004380	0.000013
-	34	-0.005791	0.005445	-0.000091
-	35	-0.007992	0.005941	-0.000135
-	36	-0.009479	0.005500	-0.000069
-	37	-0.010466	0.004223	0.000150
-	38	-0.010189	0.002146	0.000513
-	39	-0.010104	-0.000166	0.001008
-	40	-0.009849	-0.002166	0.001476
-	41	-0.010483	-0.003670	0.001941
-	42	-0.011985	-0.004511	0.002321
-	43	-0.014438	-0.004955	0.002651
-	44	-0.017452	-0.005091	0.002931
-	45	-0.020941	-0.005021	0.003155
-	46	-0.024936	-0.004929	0.003389
-	47	-0.029059	-0.004806	0.003620
-	48	-0.032778	-0.004780	0.003860
-	49	-0.036397	-0.004807	0.004111
-	50	-0.039344	-0.004813	0.004319
-	51	-0.041464	-0.004877	0.004532
-	52	-0.042312	-0.004842	0.004664
-	53	-0.042160	-0.004840	0.004812
-	54	-0.040212	-0.004922	0.004982
-	55	-0.037394	-0.005040	0.005193
-	56	-0.032915	-0.005272	0.005454
-	57	-0.027793	-0.005520	0.005743
-	58	-0.021537	-0.005808	0.006060
-	59	-0.015141	-0.006125	0.006428
-	60	-0.008447	-0.006312	0.006701
-	61	-0.001717	-0.006274	0.006782
-	62	0.004675	-0.006139	0.006744
-	63	0.011074	-0.005777	0.006429
-	64	0.016568	-0.005392	0.005990
-	65	0.021727	-0.004829	0.005283
-	66	0.026112	-0.004307	0.004541
-	67	0.029501	-0.003773	0.003722
-	68	0.032228	-0.003246	0.002888
-	69	0.034334	-0.002706	0.002049
-	70	0.035582	-0.002285	0.001367
-	71	0.036219	-0.001832	0.000682
-	72	0.036331	-0.001411	0.000081
-	73	0.036065	-0.001004	-0.000437
-	74	0.035486	-0.000521	-0.001006
-	75	0.034804	-0.000074	-0.001497
-	76	0.033426	0.000383	-0.002004
-	77	0.032330	0.000834	-0.002473
-	78	0.030643	0.001231	-0.002899
-	79	0.028843	0.001620	-0.003331
-	80	0.026813	0.001985	-0.003768
-	81	0.024578	0.002330	-0.004213
-	82	0.022099	0.002691	-0.004691
-	83	0.019128	0.003004	-0.005136
-	84	0.016135	0.003365	-0.005632
-	85	0.012439	0.003653	-0.006061
-	86	0.008774	0.003820	-0.006352
-	87	0.004433	0.003790	-0.006425
-	88	0.000092	0.003569	-0.006274
-	89	-0.004523	0.003288	-0.006092
-	90	-0.008572	0.002961	-0.005881
-	91	-0.012317	0.002616	-0.005644
-	92	-0.015566	0.002320	-0.005414
-	93	-0.018535	0.002009	-0.005124
-	94	-0.021113	0.001772	-0.004852
-	95	-0.023650	0.001548	-0.004537
-	96	-0.025839	0.001339	-0.004172
-	97	-0.027804	0.001132	-0.003723
-	98	-0.029238	0.000957	-0.003243
-	99	-0.030638	0.000772	-0.002713
-	100	-0.031884	0.000604	-0.002185
-	101	-0.033152	0.000388	-0.001625
-	102	-0.034663	0.000085	-0.001011
-	103	-0.036528	-0.000294	-0.000344
-	104	-0.038279	-0.000665	0.000289
-	105	-0.040269	-0.000979	0.000861
-	106	-0.042667	-0.001273	0.001407
-	107	-0.044958	-0.001491	0.001896
-	108	-0.047684	-0.001676	0.002368
-	109	-0.050254	-0.001871	0.002842
-	110	-0.053286	-0.002183	0.003394
-	111	-0.056300	-0.002632	0.003984
-	112	-0.059250	-0.003349	0.004652
-	113	-0.062277	-0.004355	0.005381
-	114	-0.065406	-0.005774	0.006198
-	115	-0.068194	-0.007446	0.006986
-	116	-0.071109	-0.009324	0.007740
-	117	-0.073480	-0.011242	0.008345
-	118	-0.076104	-0.013251	0.008838
-	119	-0.078562	-0.015194	0.009147
-	120	-0.080627	-0.017076	0.009277
-	121	-0.082839	-0.018934	0.009289
-	122	-0.084675	-0.020734	0.009154
-	123	-0.086674	-0.022452	0.008923
-	124	-0.088949	-0.024089	0.008628
-	125	-0.091059	-0.025458	0.008231
-	126	-0.093903	-0.026576	0.007814
-	127	-0.097181	-0.027298	0.007370
-	128	-0.100605	-0.027629	0.006927
-	129	-0.104398	-0.027596	0.006526
-	130	-0.108435	-0.027131	0.006166
-	131	-0.112510	-0.026360	0.005866
-	132	-0.116795	-0.025248	0.005646
-	133	-0.120811	-0.023924	0.005470
-	134	-0.124602	-0.022332	0.005334
-	135	-0.128402	-0.020790	0.005236
-	136	-0.131538	-0.019171	0.005133
-	137	-0.134157	-0.017539	0.005014
-	138	-0.135912	-0.015936	0.004882
-	139	-0.136653	-0.014383	0.004739
-	140	-0.135914	-0.012793	0.004576
-	141	-0.133870	-0.011319	0.004389
-	142	-0.129969	-0.009953	0.004152
-	143	-0.124148	-0.008716	0.003875
-	144	-0.116475	-0.007622	0.003567
-	145	-0.106419	-0.006556	0.003215
-	146	-0.094563	-0.005554	0.002822
-	147	-0.080809	-0.004430	0.002391
-	148	-0.065772	-0.003170	0.001922
-	149	-0.049613	-0.001629	0.001415
-	150	-0.033104	0.000306	0.000887
-	151	-0.016921	0.002584	0.000327
-	152	-0.001600	0.005113	-0.000261
-	153	0.012007	0.007646	-0.000878
-	154	0.023537	0.010009	-0.001510
-	155	0.031999	0.012032	-0.002127
-	156	0.037475	0.013713	-0.002713
-	157	0.039711	0.015056	-0.003237
-	158	0.039292	0.016097	-0.003700
-	159	0.036524	0.016800	-0.004098
-	160	0.032348	0.017050	-0.004449
-	161	0.027132	0.016870	-0.004742
-	162	0.021606	0.016215	-0.004974
-	163	0.016267	0.015210	-0.005121
-	164	0.011163	0.013882	-0.005133
-	165	0.006952	0.012374	-0.004990
-	166	0.003469	0.010756	-0.004639
-	167	0.001215	0.009144	-0.004076
-	168	-0.000652	0.007507	-0.003239
-	169	-0.001385	0.005949	-0.002204
-	170	-0.001865	0.004359	-0.000984
-	171	-0.001790	0.002663	0.000346
-	172	-0.001627	0.000773	0.001734
-	173	-0.001442	-0.001401	0.003120
-	174	-0.001311	-0.003655	0.004401
-	175	-0.001131	-0.005919	0.005513
-	176	-0.000768	-0.008027	0.006387
-	177	-0.000819	-0.009881	0.006999
-	178	-0.000710	-0.011296	0.007296
-	179	-0.000714	-0.012316	0.007326
-	180	-0.000878	-0.012900	0.007108
-	181	-0.000784	-0.012989	0.006660
-	182	-0.000333	-0.012621	0.006041
-	183	-0.000042	-0.011869	0.005346
-	184	0.000578	-0.010502	0.004526
-	185	0.000597	-0.008722	0.003682
-	186	0.001054	-0.006485	0.002781
-	187	0.001462	-0.003918	0.001886
-	188	0.001982	-0.001198	0.001022
-	189	0.002644	0.001729	0.000184
-	190	0.003401	0.004471	-0.000541
-	191	0.004160	0.007014	-0.001176
-	192	0.004957	0.009114	-0.001705
-	193	0.005816	0.010622	-0.002126
-	194	0.006550	0.011280	-0.002417
-	195	0.006947	0.011052	-0.002581
-	196	0.007496	0.009875	-0.002631
-	197	0.007567	0.007711	-0.002520
-	198	0.007346	0.004745	-0.002276
-	199	0.006905	0.001098	-0.001880
-	200	0.006143	-0.002972	-0.001327
-	201	0.005513	-0.007270	-0.000644
-	202	0.004565	-0.011511	0.000152
-	203	0.004219	-0.015446	0.000998
-	204	0.003536	-0.018902	0.001889
-	205	0.003418	-0.021714	0.002737
-	206	0.002977	-0.023847	0.003525
-	207	0.002882	-0.025249	0.004172
-	208	0.002663	-0.025964	0.004672
-	209	0.002607	-0.026067	0.004977
-	210	0.002215	-0.025539	0.005064
-	211	0.002022	-0.024543	0.004939
-	212	0.001729	-0.023193	0.004623
-	213	0.001157	-0.021559	0.004145
-	214	0.000561	-0.019776	0.003535
-	215	0.000009	-0.017956	0.002846
-	216	-0.000798	-0.016234	0.002147
-	217	-0.001259	-0.014626	0.001441
-	218	-0.002108	-0.013285	0.000818
-	219	-0.002425	-0.012175	0.000262
-	220	-0.002973	-0.011296	-0.000188
-	221	-0.003481	-0.010704	-0.000523
-	222	-0.003831	-0.010337	-0.000738
-	223	-0.004262	-0.010201	-0.000813
-	224	-0.004599	-0.010317	-0.000754
-	225	-0.004946	-0.010622	-0.000570
-	226	-0.004928	-0.011079	-0.000282
-	227	-0.004982	-0.011681	0.000104
-	228	-0.005093	-0.012282	0.000541
-	229	-0.005105	-0.012891	0.001000
-	230	-0.005233	-0.013487	0.001472
-	231	-0.005074	-0.014061	0.001928
-	232	-0.004986	-0.014553	0.002344
-	233	-0.004979	-0.014928	0.002685
-	234	-0.005337	-0.015225	0.002945
-	235	-0.005914	-0.015397	0.003103
-	236	-0.006725	-0.015485	0.003158
-	237	-0.007546	-0.015558	0.003121
-	238	-0.008455	-0.015589	0.003001
-	239	-0.009513	-0.015458	0.002796
-	240	-0.010197	-0.015210	0.002515
-	241	-0.011183	-0.014886	0.002201
-	242	-0.012044	-0.014562	0.001847
-	243	-0.013096	-0.014195	0.001462
-	244	-0.014137	-0.013856	0.001087
-	245	-0.015265	-0.013603	0.000750
-	246	-0.016378	-0.013343	0.000451
-	247	-0.017579	-0.013159	0.000227
-	248	-0.018337	-0.013060	0.000073
-	249	-0.019048	-0.012932	-0.000019
-	250	-0.019686	-0.012917	-0.000024
-	251	-0.019701	-0.012849	0.000014
-	252	-0.019952	-0.012787	0.000128
-	253	-0.019879	-0.012669	0.000278
-	254	-0.019878	-0.012542	0.000474
-	255	-0.019558	-0.012350	0.000694
-	256	-0.019150	-0.012151	0.000930
-	257	-0.018784	-0.011922	0.001176
-	258	-0.018098	-0.011660	0.001401
-	259	-0.017754	-0.011359	0.001615
-	260	-0.017235	-0.011068	0.001808
-	261	-0.016540	-0.010877	0.001979
-	262	-0.015955	-0.010713	0.002126
-	263	-0.015216	-0.010757	0.002261
-	264	-0.014289	-0.010987	0.002382
-	265	-0.013380	-0.011551	0.002515
-	266	-0.012462	-0.012212	0.002623
-	267	-0.012109	-0.012711	0.002699
-	268	-0.012483	-0.012765	0.002708
-	269	-0.013187	-0.012370	0.002635
-	270	-0.013950	-0.011864	0.002522
-	271	-0.014745	-0.011502	0.002407
-	272	-0.015566	-0.011398	0.002312
-	273	-0.016131	-0.011461	0.002223
-	274	-0.016650	-0.011669	0.002148
-	275	-0.017272	-0.011953	0.002078
-	276	-0.017637	-0.012247	0.002002
-	277	-0.018214	-0.012538	0.001922
-	278	-0.018833	-0.012781	0.001833
-	279	-0.019190	-0.012922	0.001718
-	280	-0.019655	-0.012945	0.001581
-	281	-0.019913	-0.012791	0.001396
-	282	-0.019791	-0.012465	0.001163
-	283	-0.019256	-0.012009	0.000890
-	284	-0.018287	-0.011325	0.000560
-	285	-0.016812	-0.010502	0.000202
-	286	-0.015144	-0.009657	-0.000109
-	287	-0.014255	-0.008929	-0.000261
-	288	-0.014517	-0.008444	-0.000168
-	289	-0.015766	-0.008170	0.000177
-	290	-0.017623	-0.008017	0.000689
-	291	-0.019796	-0.007705	0.001234
-	292	-0.021089	-0.007233	0.001684
-	293	-0.022324	-0.006444	0.002026
-	294	-0.022877	-0.005472	0.002249
-	295	-0.023170	-0.004371	0.002401
-	296	-0.022817	-0.003189	0.002466
-	297	-0.022241	-0.001987	0.002477
-	298	-0.021241	-0.000865	0.002438
-	299	-0.020018	0.000103	0.002376
-	300	-0.018672	0.000909	0.002298
-	301	-0.016886	0.001558	0.002183
-	302	-0.014992	0.001970	0.002069
-	303	-0.013113	0.002233	0.001934
-	304	-0.011282	0.002355	0.001783
-	305	-0.009666	0.002298	0.001633
-	306	-0.008317	0.002228	0.001458
-	307	-0.007109	0.002124	0.001241
-	308	-0.006250	0.001873	0.001028
-	309	-0.004875	0.001404	0.000757
-	310	-0.003771	0.000738	0.000505
-	311	-0.002304	0.000131	0.000213
-	312	-0.001173	-0.000307	-0.000026
-	313	0.000167	-0.000512	-0.000226
-	314	0.001810	-0.000460	-0.000400
-	315	0.003286	-0.000144	-0.000550
-	316	0.004371	0.000341	-0.000704
-	317	0.004360	0.000967	-0.000848
-	318	0.003476	0.001586	-0.000986
-	319	0.001301	0.002252	-0.001118
-	320	-0.002073	0.002891	-0.001242
-	321	-0.006399	0.003402	-0.001338
-	322	-0.011531	0.003741	-0.001404
-	323	-0.017159	0.003748	-0.001383
-	324	-0.022899	0.003369	-0.001246
-	325	-0.028497	0.002466	-0.000899
-	326	-0.033731	0.001180	-0.000374
-	327	-0.038009	-0.000467	0.000351
-	328	-0.041473	-0.002346	0.001277
-	329	-0.043532	-0.004249	0.002307
-	330	-0.044408	-0.006080	0.003434
-	331	-0.043813	-0.007642	0.004548
-	332	-0.041591	-0.008860	0.005600
-	333	-0.038117	-0.009729	0.006563
-	334	-0.032989	-0.010190	0.007356
-	335	-0.026794	-0.010342	0.008003
-	336	-0.019820	-0.010278	0.008534
-	337	-0.012387	-0.009989	0.008922
-	338	-0.004900	-0.009575	0.009191
-	339	0.002269	-0.009007	0.009287
-	340	0.009071	-0.008255	0.009139
-	341	0.015433	-0.007329	0.008713
-	342	0.020890	-0.006257	0.007993
-	343	0.025639	-0.005022	0.006941
-	344	0.029422	-0.003777	0.005704
-	345	0.032139	-0.002476	0.004260
-	346	0.033927	-0.001205	0.002728
-	347	0.034825	0.000043	0.001138
-	348	0.034912	0.001124	-0.000289
-	349	0.034367	0.002081	-0.001585
-	350	0.033403	0.002906	-0.002707
-	351	0.032126	0.003621	-0.003657
-	352	0.030491	0.004235	-0.004463
-	353	0.028643	0.004856	-0.005271
-	354	0.026570	0.005423	-0.006016
-	355	0.024367	0.005983	-0.006791
-	356	0.021978	0.006462	-0.007499
-	357	0.019579	0.006909	-0.008220
-	358	0.016834	0.007267	-0.008876
-	359	0.014036	0.007557	-0.009497
-	360	0.011037	0.007724	-0.009985
-	361	0.007955	0.007796	-0.010360
-	362	0.004818	0.007777	-0.010625
-	363	0.001838	0.007623	-0.010679
-	364	-0.001196	0.007350	-0.010544
-	365	-0.004027	0.006949	-0.010189
-	366	-0.006902	0.006436	-0.009613
-	367	-0.009644	0.005850	-0.008897
-	368	-0.012445	0.005221	-0.008093
-	369	-0.015131	0.004533	-0.007222
-	370	-0.017861	0.003777	-0.006266
-	371	-0.020632	0.002937	-0.005252
-	372	-0.023442	0.002006	-0.004163
-	373	-0.026332	0.000995	-0.003024
-	374	-0.029374	-0.000035	-0.001904
-	375	-0.032494	-0.001129	-0.000754
-	376	-0.035711	-0.002170	0.000297
-	377	-0.038879	-0.003150	0.001237
-	378	-0.042069	-0.003964	0.001990
-	379	-0.045062	-0.004601	0.002577
-	380	-0.047748	-0.005012	0.002972
-	381	-0.050342	-0.005200	0.003239
-	382	-0.052451	-0.005135	0.003368
-	383	-0.054803	-0.004831	0.003452
-	384	-0.057046	-0.004281	0.003478
-	385	-0.059384	-0.003513	0.003519
-	386	-0.061943	-0.002561	0.003613
-	387	-0.064783	-0.001408	0.003737
-	388	-0.067745	-0.000114	0.003905
-	389	-0.070986	0.001214	0.004151
-	390	-0.074400	0.002500	0.004476
-	391	-0.077970	0.003557	0.004946
-	392	-0.081308	0.004237	0.005565
-	393	-0.084510	0.004566	0.006273
-	394	-0.087389	0.004457	0.007070
-	395	-0.089973	0.004019	0.007873
-	396	-0.092418	0.003348	0.008636
-	397	-0.095039	0.002535	0.009329
-	398	-0.097645	0.001662	0.009909
-	399	-0.100514	0.000769	0.010387
-	400	-0.103547	-0.000061	0.010733
-	401	-0.106638	-0.000933	0.010993
-	402	-0.109754	-0.001676	0.011123
-	403	-0.113286	-0.002337	0.011184
-	404	-0.116862	-0.002815	0.011152
-	405	-0.120722	-0.003154	0.011069
-	406	-0.124464	-0.003389	0.010923
-	407	-0.128026	-0.003552	0.010718
-	408	-0.131513	-0.003600	0.010470
-	409	-0.134919	-0.003471	0.010177
-	410	-0.137992	-0.003257	0.009852
-	411	-0.140571	-0.002941	0.009494
-	412	-0.142623	-0.002617	0.009118
-	413	-0.143911	-0.002234	0.008702
-	414	-0.144331	-0.001988	0.008259
-	415	-0.143685	-0.001867	0.007783
-	416	-0.141923	-0.001957	0.007278
-	417	-0.138562	-0.002334	0.006737
-	418	-0.133561	-0.003001	0.006162
-	419	-0.126691	-0.004025	0.005542
-	420	-0.117792	-0.005350	0.004871
-	421	-0.107109	-0.006883	0.004157
-	422	-0.094861	-0.008492	0.003397
-	423	-0.081006	-0.010127	0.002585
-	424	-0.076828	-0.011772	0.002317
-	425	-0.099695	-0.020226	0.007886
-	426	-0.140873	-0.034347	0.016745
-	427	-0.190072	-0.053358	0.027495
-	428	-0.232752	-0.075660	0.037919
-	429	-0.253913	-0.099831	0.045561
-	430	-0.248251	-0.125320	0.049197
-	431	-0.221336	-0.151202	0.049110
-	432	-0.183597	-0.175621	0.046392
-	433	-0.144531	-0.196826	0.042302
-	434	-0.111123	-0.214105	0.038011
-	435	-0.087332	-0.226419	0.034482
-	436	-0.073086	-0.232391	0.032144
-	437	-0.065154	-0.231637	0.030854
-	438	-0.059976	-0.224975	0.030081
-	439	-0.054293	-0.213961	0.029222
-	440	-0.046397	-0.200611	0.027751
-	441	-0.034725	-0.187035	0.025231
-	442	-0.017100	-0.174286	0.021390
-	443	0.007397	-0.162918	0.016423
-	444	0.036421	-0.153059	0.011083
-	445	0.065062	-0.144317	0.006222
-	446	0.088543	-0.135694	0.002265
-	447	0.104769	-0.126774	-0.000855
-	448	0.114890	-0.118187	-0.003447
-	449	0.121852	-0.110785	-0.005838
-	450	0.127827	-0.105334	-0.008078
-	451	0.133568	-0.101714	-0.010150
-	452	0.138679	-0.099704	-0.011938
-	453	0.142138	-0.098527	-0.013360
-	454	0.142734	-0.097756	-0.014290
-	455	0.140570	-0.096869	-0.014835
-	456	0.136790	-0.095481	-0.015175
-	457	0.133208	-0.093494	-0.015464
-	458	0.129794	-0.091135	-0.015606
-	459	0.126364	-0.089035	-0.015355
-	460	0.122408	-0.087773	-0.014613
-	461	0.118134	-0.087919	-0.013425
-	462	0.114496	-0.089410	-0.011986
-	463	0.112316	-0.092379	-0.010452
-	464	0.111564	-0.097090	-0.008969
-	465	0.112304	-0.102850	-0.007680
-	466	0.114162	-0.107987	-0.006706
-	467	0.116471	-0.110974	-0.006129
-	468	0.118660	-0.110986	-0.005867
-	469	0.120025	-0.108053	-0.005905
-	470	0.120221	-0.102725	-0.006204
-	471	0.119161	-0.095313	-0.006716
-	472	0.117737	-0.086204	-0.007431
-	473	0.116905	-0.075978	-0.008300
-	474	0.117554	-0.065501	-0.009300
-	475	0.118795	-0.055811	-0.010310
-	476	0.119991	-0.046964	-0.011181
-	477	0.120086	-0.038516	-0.011804
-	478	0.119245	-0.030464	-0.012152
-	479	0.117571	-0.023501	-0.012282
-	480	0.115547	-0.018230	-0.012315
-	481	0.113632	-0.015052	-0.012199
-	482	0.112330	-0.013492	-0.011830
-	483	0.110614	-0.013178	-0.011072
-	484	0.107862	-0.013725	-0.009805
-	485	0.103168	-0.014986	-0.007999
-	486	0.097027	-0.016811	-0.005898
-	487	0.089859	-0.018779	-0.003801
-	488	0.081918	-0.020427	-0.001859
-	489	0.073499	-0.021685	-0.000161
-	490	0.065249	-0.022712	0.001250
-	491	0.057437	-0.023392	0.002375
-	492	0.049764	-0.023791	0.003346
-	493	0.041470	-0.024003	0.004274
-	494	0.032526	-0.024158	0.005228
-	495	0.023154	-0.023975	0.006226
-	496	0.013448	-0.023246	0.007160
-	497	0.003606	-0.022031	0.007841
-	498	-0.006124	-0.020438	0.008268
-	499	-0.015152	-0.018462	0.008538
-	500	-0.023332	-0.016032	0.008736
-	501	-0.030773	-0.013635	0.008829
-	502	-0.037525	-0.011610	0.008865
-	503	-0.044031	-0.010055	0.008946
-	504	-0.050774	-0.008989	0.009133
-	505	-0.057686	-0.008714	0.009521
-	506	-0.065100	-0.009384	0.010063
-	507	-0.073440	-0.011129	0.010698
-	508	-0.082480	-0.013740	0.011375
-	509	-0.092085	-0.017018	0.012080
-	510	-0.101481	-0.020586	0.012829
-	511	-0.109866	-0.024388	0.013658
-	512	-0.116822	-0.028768	0.014435
-	513	-0.122814	-0.033626	0.015135
-	514	-0.128797	-0.038159	0.015805
-	515	-0.135503	-0.041868	0.016486
-	516	-0.143030	-0.044673	0.017132
-	517	-0.151156	-0.046597	0.017651
-	518	-0.159315	-0.048151	0.018014
-	519	-0.167180	-0.049586	0.018268
-	520	-0.174876	-0.051203	0.018507
-	521	-0.182369	-0.052682	0.018850
-	522	-0.189677	-0.053712	0.019362
-	523	-0.196574	-0.054113	0.019964
-	524	-0.202174	-0.054011	0.020611
-	525	-0.206759	-0.053383	0.021401
-	526	-0.210703	-0.052558	0.022334
-	527	-0.214358	-0.052184	0.023326
-	528	-0.217835	-0.052386	0.024267
-	529	-0.221240	-0.053026	0.025125
-	530	-0.225184	-0.053776	0.026015
-	531	-0.229745	-0.054807	0.027054
-	532	-0.234664	-0.056354	0.028148
-	533	-0.239163	-0.058296	0.029155
-	534	-0.242744	-0.060587	0.030023
-	535	-0.245566	-0.063017	0.030718
-	536	-0.248140	-0.065493	0.031201
-	537	-0.250072	-0.067938	0.031522
-	538	-0.251356	-0.070511	0.031727
-	539	-0.252010	-0.073490	0.031759
-	540	-0.252551	-0.076981	0.031603
-	541	-0.253214	-0.080500	0.031370
-	542	-0.254551	-0.083623	0.031253
-	543	-0.255848	-0.086497	0.031246
-	544	-0.257365	-0.089006	0.031189
-	545	-0.259147	-0.090460	0.031095
-	546	-0.260923	-0.090320	0.031054
-	547	-0.262158	-0.088786	0.031011
-	548	-0.262197	-0.086490	0.030864
-	549	-0.260588	-0.083829	0.030579
-	550	-0.257480	-0.081377	0.030037
-	551	-0.253663	-0.079177	0.029213
-	552	-0.249644	-0.077204	0.028225
-	553	-0.245126	-0.075577	0.027119
-	554	-0.239973	-0.074497	0.025827
-	555	-0.234199	-0.074073	0.024323
-	556	-0.227773	-0.074365	0.022606
-	557	-0.220911	-0.075291	0.020664
-	558	-0.213519	-0.077038	0.018481
-	559	-0.206314	-0.079184	0.016205
-	560	-0.198923	-0.081548	0.014025
-	561	-0.191699	-0.083871	0.012011
-	562	-0.184324	-0.085977	0.010042
-	563	-0.176803	-0.087505	0.007968
-	564	-0.168961	-0.088384	0.005721
-	565	-0.160217	-0.089439	0.002964
-	566	-0.150783	-0.091744	-0.000594
-	567	-0.141725	-0.095494	-0.004701
-	568	-0.134429	-0.099996	-0.008724
-	569	-0.128416	-0.104883	-0.012164
-	570	-0.122697	-0.109835	-0.014812
-	571	-0.115683	-0.115168	-0.016680
-	572	-0.106560	-0.121189	-0.017895
-	573	-0.094756	-0.127909	-0.018671
-	574	-0.080360	-0.135156	-0.019265
-	575	-0.064401	-0.142536	-0.019856
-	576	-0.048398	-0.149962	-0.020440
-	577	-0.033341	-0.157320	-0.021024
-	578	-0.019344	-0.164408	-0.021684
-	579	-0.005883	-0.171004	-0.022434
-	580	0.007050	-0.176756	-0.023100
-	581	0.019384	-0.181032	-0.023553
-	582	0.031291	-0.183590	-0.023744
-	583	0.042230	-0.184616	-0.023716
-	584	0.051646	-0.184456	-0.023530
-	585	0.059299	-0.183231	-0.023148
-	586	0.065422	-0.180780	-0.022511
-	587	0.071075	-0.177359	-0.021668
-	588	0.077027	-0.173343	-0.020733
-	589	0.082863	-0.168910	-0.019612
-	590	0.088347	-0.163759	-0.018290
-	591	0.093256	-0.156947	-0.016852
-	592	0.097129	-0.147881	-0.015358
-	593	0.099607	-0.136884	-0.013864
-	594	0.100919	-0.124599	-0.012637
-	595	0.102081	-0.112441	-0.011822
-	596	0.102210	-0.101600	-0.011094
-	597	0.101042	-0.091660	-0.010239
-	598	0.098672	-0.081878	-0.009324
-	599	0.095263	-0.072224	-0.008542
-	600	0.091056	-0.063587	-0.007807
-	601	0.086625	-0.056359	-0.006919
-	602	0.081501	-0.050360	-0.005629
-	603	0.074834	-0.044887	-0.004032
-	604	0.066555	-0.039399	-0.002365
-	605	0.056697	-0.033808	-0.000801
-	606	0.044649	-0.028276	0.000568
-	607	0.030591	-0.023223	0.001755
-	608	0.015441	-0.018970	0.002840
-	609	0.000188	-0.015512	0.003706
-	610	-0.014256	-0.012969	0.004373
-	611	-0.029421	-0.011171	0.005017
-	612	-0.084097	-0.016492	0.012805
-	613	-0.089881	-0.015875	0.012539
-	614	-0.095991	-0.015097	0.011952
-	615	-0.102074	-0.014144	0.011032
-	616	-0.107465	-0.013223	0.009973
-	617	-0.111284	-0.012295	0.008827
-	618	-0.112283	-0.011425	0.007767
-	619
-	620
