# Supplementary material for: Design and preliminary verification of a novel powered ankle–foot prosthesis: From the perspective of lower-limb biomechanics compared with ESAR foot
Source: PLoS One. 2024 Jun 7;19(6):e0303397. doi: 10.1371/journal.pone.0303397 (PMC11161064; doi:10.1371/journal.pone.0303397)
Supplement: S2 File — (ZIP) [file pone.0303397.s004.zip › NW/4/right ankle angle.txt]

LINK_MODEL_BASED::ORIGINAL::Right Ankle Angles
File	Frame	X	Y	Z
Gait FB - IOR 6.c3d	1	-1.236806	5.658889	9.601977
-	2	-1.266074	5.803211	9.770481
-	3	-1.298731	5.935438	9.933437
-	4	-1.335680	6.049351	10.085067
-	5	-1.379135	6.138628	10.220640
-	6	-1.432356	6.197414	10.335106
-	7	-1.500061	6.220736	10.425050
-	8	-1.587704	6.205176	10.487893
-	9	-1.700917	6.148874	10.522230
-	10	-1.844972	6.051956	10.527349
-	11	-2.023849	5.916708	10.504276
-	12	-2.239564	5.747605	10.454223
-	13	-2.491882	5.550817	10.379654
-	14	-2.778316	5.333551	10.284099
-	15	-3.094466	5.102630	10.171999
-	16	-3.433941	4.863595	10.047029
-	17	-3.788896	4.620382	9.914112
-	18	-4.150038	4.375530	9.775828
-	19	-4.507181	4.130673	9.634879
-	20	-4.849215	3.887299	9.490945
-	21	-5.165054	3.647188	9.343532
-	22	-5.444081	3.412829	9.189827
-	23	-5.676830	3.187339	9.025626
-	24	-5.855753	2.974074	8.846802
-	25	-5.975691	2.776130	8.649213
-	26	-6.034184	2.595842	8.430003
-	27	-6.031466	2.434387	8.188814
-	28	-5.969933	2.291597	7.927406
-	29	-5.853899	2.165828	7.650211
-	30	-5.688937	2.054254	7.364193
-	31	-5.481467	1.953235	7.077996
-	32	-5.238291	1.858673	6.801360
-	33	-4.966141	1.766486	6.543869
-	34	-4.671623	1.673004	6.314340
-	35	-4.360600	1.575377	6.120077
-	36	-4.038206	1.471926	5.965065
-	37	-3.708660	1.362117	5.850535
-	38	-3.375511	1.246595	5.774766
-	39	-3.041675	1.126802	5.732829
-	40	-2.709574	1.004655	5.717654
-	41	-2.381291	0.882142	5.721117
-	42	-2.058451	0.761061	5.734642
-	43	-1.742467	0.642850	5.750174
-	44	-1.434292	0.528521	5.761001
-	45	-1.134472	0.418631	5.762094
-	46	-0.843100	0.313380	5.750257
-	47	-0.559780	0.212727	5.724565
-	48	-0.283755	0.116566	5.686078
-	49	-0.013887	0.024819	5.637572
-	50	0.251132	-0.062432	5.583043
-	51	0.512686	-0.145025	5.526277
-	52	0.772057	-0.222715	5.470867
-	53	1.030332	-0.295305	5.419198
-	54	1.288291	-0.362743	5.372535
-	55	1.546518	-0.425039	5.330533
-	56	1.805370	-0.482245	5.291726
-	57	2.064992	-0.534525	5.252913
-	58	2.325397	-0.582013	5.210152
-	59	2.586513	-0.624903	5.159054
-	60	2.848100	-0.663443	5.095341
-	61	3.109936	-0.697964	5.015019
-	62	3.371691	-0.728905	4.915114
-	63	3.632989	-0.756892	4.793493
-	64	3.893461	-0.782614	4.649836
-	65	4.152684	-0.806860	4.485151
-	66	4.410241	-0.830477	4.301678
-	67	4.665751	-0.854143	4.103060
-	68	4.918734	-0.878525	3.893471
-	69	5.168715	-0.904102	3.677546
-	70	5.415229	-0.931193	3.459530
-	71	5.657800	-0.959915	3.243799
-	72	5.895877	-0.990245	3.033911
-	73	6.129018	-1.021962	2.832711
-	74	6.356733	-1.054677	2.642440
-	75	6.578555	-1.087980	2.464224
-	76	6.794260	-1.121468	2.298585
-	77	7.003677	-1.154675	2.145967
-	78	7.207057	-1.187126	2.006128
-	79	7.404815	-1.218222	1.879171
-	80	7.597653	-1.247405	1.764600
-	81	7.786472	-1.274054	1.662259
-	82	7.972179	-1.297672	1.572067
-	83	8.155785	-1.317926	1.493773
-	84	8.338020	-1.334676	1.427336
-	85	8.519374	-1.348311	1.371995
-	86	8.699908	-1.359513	1.326982
-	87	8.879418	-1.369287	1.291668
-	88	9.057448	-1.378738	1.265500
-	89	9.233459	-1.388914	1.247945
-	90	9.407032	-1.400593	1.237924
-	91	9.577775	-1.414391	1.233564
-	92	9.745454	-1.430807	1.232046
-	93	9.910002	-1.450077	1.230562
-	94	10.071370	-1.471937	1.226703
-	95	10.229675	-1.495598	1.219119
-	96	10.385059	-1.519709	1.207393
-	97	10.537819	-1.543033	1.191179
-	98	10.688478	-1.564376	1.170792
-	99	10.837558	-1.582833	1.146550
-	100	10.985655	-1.597590	1.119061
-	101	11.133307	-1.607952	1.089206
-	102	11.281069	-1.613240	1.058434
-	103	11.429356	-1.612933	1.028278
-	104	11.578496	-1.606644	1.000357
-	105	11.728794	-1.594218	0.976134
-	106	11.880422	-1.575707	0.957110
-	107	12.033597	-1.551291	0.944973
-	108	12.188436	-1.521137	0.940793
-	109	12.344980	-1.485354	0.946040
-	110	12.503078	-1.444319	0.961837
-	111	12.662459	-1.398628	0.989215
-	112	12.822747	-1.348972	1.028815
-	113	12.983603	-1.295695	1.081550
-	114	13.144761	-1.239153	1.147540
-	115	13.305972	-1.179241	1.227728
-	116	13.467067	-1.115859	1.322243
-	117	13.627943	-1.048939	1.430962
-	118	13.788416	-0.978394	1.553259
-	119	13.948360	-0.904210	1.688319
-	120	14.107510	-0.826340	1.834768
-	121	14.265559	-0.744681	1.990997
-	122	14.422124	-0.659204	2.154807
-	123	14.576764	-0.569803	2.323970
-	124	14.729211	-0.476290	2.496440
-	125	14.879180	-0.378567	2.670211
-	126	15.026445	-0.276577	2.843349
-	127	15.170699	-0.170161	3.014482
-	128	15.311454	-0.059216	3.182800
-	129	15.448285	0.056587	3.348176
-	130	15.580879	0.177687	3.511602
-	131	15.709125	0.304399	3.674067
-	132	15.832961	0.437408	3.837611
-	133	15.952272	0.577361	4.004022
-	134	16.066687	0.725288	4.175524
-	135	16.175774	0.882236	4.354331
-	136	16.279047	1.048961	4.542242
-	137	16.376011	1.225954	4.740446
-	138	16.466333	1.413260	4.949329
-	139	16.549597	1.610371	5.168254
-	140	16.625610	1.816252	5.395399
-	141	16.694197	2.029058	5.627090
-	142	16.755314	2.246412	5.858232
-	143	16.809109	2.465370	6.082262
-	144	16.855612	2.682649	6.291667
-	145	16.894985	2.894571	6.477868
-	146	16.927420	3.097478	6.632184
-	147	16.952967	3.287900	6.746491
-	148	16.971428	3.462949	6.814350
-	149	16.982346	3.620719	6.831766
-	150	16.985001	3.760250	6.797777
-	151	16.978197	3.882119	6.714844
-	152	16.960558	3.988140	6.589353
-	153	16.930323	4.081478	6.431265
-	154	16.885654	4.166202	6.252835
-	155	16.824490	4.247154	6.068650
-	156	16.744595	4.329662	5.894312
-	157	16.643736	4.418943	5.745158
-	158	16.519466	4.519990	5.635685
-	159	16.369543	4.637283	5.578368
-	160	16.191689	4.773998	5.582481
-	161	15.983787	4.932274	5.653856
-	162	15.744013	5.112595	5.793681
-	163	15.470647	5.314268	5.999101
-	164	15.162175	5.535136	6.263171
-	165	14.817158	5.772125	6.575670
-	166	14.434326	6.021441	6.924622
-	167	14.012540	6.278946	7.297664
-	168	13.550763	6.541012	7.683412
-	169	13.048036	6.803975	8.072297
-	170	12.503253	7.065208	8.457151
-	171	11.915222	7.322343	8.833558
-	172	11.282564	7.573533	9.200388
-	173	10.603842	7.817034	9.558986
-	174	9.877624	8.050731	9.912872
-	175	9.102295	8.272370	10.267439
-	176	8.276401	8.479080	10.629524
-	177	7.398699	8.667595	11.006909
-	178	6.467976	8.834331	11.407708
-	179	5.483315	8.975160	11.839489
-	180	4.444447	9.085950	12.308148
-	181	3.352330	9.162597	12.816791
-	182	2.209322	9.201274	13.364326
-	183	1.019969	9.199122	13.944443
-	184	-0.209004	9.154653	14.546030
-	185	-1.469402	9.067777	15.155293
-	186	-2.751322	8.940038	15.757777
-	187	-4.044374	8.774692	16.341156
-	188	-5.337412	8.575569	16.895985
-	189	-6.619240	8.347803	17.415751
-	190	-7.878208	8.096857	17.895525
-	191	-9.102667	7.828834	18.330923
-	192	-10.281161	7.550924	18.717821
-	193	-11.402247	7.270555	19.052595
-	194	-12.455008	6.995766	19.332315
-	195	-13.429111	6.734450	19.555367
-	196	-14.314811	6.493656	19.721272
-	197	-15.102846	6.279037	19.830963
-	198	-15.784593	6.094833	19.885868
-	199	-16.352509	5.943558	19.888422
-	200	-16.799595	5.825643	19.841055
-	201	-17.120325	5.739225	19.746666
-	202	-17.311035	5.680683	19.607594
-	203	-17.370474	5.644499	19.425550
-	204	-17.300406	5.624088	19.201500
-	205	-17.105131	5.612370	18.936033
-	206	-16.791328	5.603168	18.630001
-	207	-16.366846	5.591255	18.284473
-	208	-15.841522	5.573969	17.900211
-	209	-15.226434	5.549985	17.477879
-	210	-14.533521	5.519984	17.017950
-	211	-13.775515	5.486536	16.521437
-	212	-12.964906	5.451883	15.990402
-	213	-12.113709	5.419262	15.428260
-	214	-11.233094	5.391041	14.840135
-	215	-10.333502	5.369064	14.232912
-	216	-9.424605	5.355006	13.614543
-	217	-8.515022	5.349370	12.993483
-	218	-7.612637	5.351465	12.378922
-	219	-6.724296	5.360417	11.779774
-	220	-5.855946	5.374358	11.205086
-	221	-5.012537	5.392000	10.663124
-	222	-4.198023	5.411896	10.161472
-	223	-3.415594	5.433364	9.706652
-	224	-2.667439	5.456239	9.303507
-	225	-1.955233	5.480511	8.955285
-	226	-1.280295	5.506384	8.663489
-	227	-0.643330	5.533892	8.428079
-	228	-0.044663	5.562842	8.247676
-	229	0.515967	5.592459	8.119418
-	230	1.039335	5.622277	8.039054
-	231	1.526804	5.651357	8.001170
-	232	1.979609	5.679183	7.999591
-	233	2.398907	5.705734	8.027734
-	234	2.785825	5.731120	8.078513
-	235	3.141297	5.755481	8.144921
-	236	3.466587	5.778384	8.219900
-	237	3.762921	5.799290	8.296564
-	238	4.031665	5.817829	8.368668
-	239	4.273813	5.833263	8.430649
-	240	4.490353	5.845420	8.477828
-	241	4.682259	5.853943	8.506685
-	242	4.850281	5.858353	8.514877
-	243	4.995123	5.858371	8.501533
-	244	5.117236	5.853757	8.466962
-	245	5.216856	5.844359	8.412981
-	246	5.294222	5.830265	8.342388
-	247	5.348976	5.811868	8.258900
-	248	5.380511	5.789587	8.166683
-	249	5.387753	5.764611	8.070210
-	250	5.369644	5.738216	7.973374
-	251	5.325096	5.711789	7.880023
-	252	5.253164	5.686765	7.793187
-	253	5.153393	5.664125	7.714851
-	254	5.025860	5.644595	7.646366
-	255	4.871515	5.628280	7.587926
-	256	4.692070	5.614730	7.539367
-	257	4.490252	5.602767	7.500010
-	258	4.269681	5.590809	7.469503
-	259	4.034452	5.576849	7.447685
-	260	3.789102	5.558862	7.434940
-	261	3.538302	5.535027	7.432179
-	262	3.286363	5.504127	7.441144
-	263	3.037229	5.465523	7.463407
-	264	2.794058	5.419348	7.501225
-	265	2.559219	5.366376	7.556111
-	266	2.334029	5.307994	7.629719
-	267	2.118790	5.246161	7.723093
-	268	1.912973	5.183282	7.835938
-	269	1.715314	5.122150	7.966895
-	270	1.524300	5.065766	8.112241
-	271	1.338044	5.017443	8.267781
-	272	1.154813	4.980515	8.428123
-	273	0.973377	4.957945	8.587218
-	274	0.792945	4.951839	8.738750
-	275	0.613241	4.963356	8.877158
-	276	0.434491	4.992579	8.998451
-	277	0.257165	5.038481	9.100427
-	278	0.082087	5.099068	9.182185
-	279	-0.089437	5.171329	9.244319
-	280	-0.255853	5.251619	9.288006
-	281	-0.415588	5.335814	9.315293
-	282	-0.567424	5.419477	9.328343
-	283	-0.710811	5.498238	9.329546
-	284	-0.846057	5.567851	9.321509
-	285	-0.974502	5.624256	9.306682
-	286	-1.098724	5.663681	9.287474
-	287	-1.222552	5.682590	9.266944
-	288	-1.350846	5.677381	9.248119
-	289	-1.489379	5.644326	9.235084
-	290	-1.644109	5.579824	9.232243
-	291	-1.820564	5.481223	9.243637
-	292	-2.023230	5.347230	9.272976
-	293	-2.254956	5.177955	9.323141
-	294	-2.516803	4.974758	9.395521
-	295	-2.807863	4.740205	9.489926
-	296	-3.124927	4.477939	9.603897
-	297	-3.462401	4.192523	9.732133
-	298	-3.812247	3.889324	9.866723
-	299	-4.164308	3.574464	9.997538
-	300	-4.506883	3.255127	10.112370
-	301	-4.827491	2.939700	10.198424
-	302	-5.113869	2.637389	10.242702
-	303	-5.354841	2.357290	10.233463
-	304	-5.541248	2.107141	10.161835
-	305	-5.666555	1.892327	10.022848
-	306	-5.727179	1.714984	9.816477
-	307	-5.722601	1.573775	9.548540
-	308	-5.655053	1.464311	9.229193
-	309	-5.529101	1.379953	8.872870
-	310	-5.351170	1.312952	8.496694
-	311	-5.128973	1.255646	8.118860
-	312	-4.870868	1.201548	7.756920
-	313	-4.585338	1.145966	7.426927
-	314	-4.280482	1.086003	7.141307
-	315	-3.963674	1.020259	6.908878
-	316	-3.641404	0.948356	6.734287
-	317	-3.319202	0.870539	6.618095
-	318	-3.001537	0.787358	6.557026
-	319	-2.691823	0.699452	6.545025
-	320	-2.392470	0.607474	6.573511
-	321	-2.104886	0.511979	6.632636
-	322	-1.829741	0.413358	6.712175
-	323	-1.566992	0.311851	6.802321
-	324	-1.316100	0.207547	6.894336
-	325	-1.076121	0.100559	6.980911
-	326	-0.845775	-0.008940	7.056280
-	327	-0.623582	-0.120672	7.116548
-	328	-0.407960	-0.234243	7.159437
-	329	-0.197373	-0.349128	7.184150
-	330	0.009773	-0.464613	7.191039
-	331	0.214928	-0.579840	7.181081
-	332	0.419626	-0.693820	7.155002
-	333	0.625181	-0.805446	7.113741
-	334	0.832701	-0.913705	7.057327
-	335	1.043067	-1.017775	6.985132
-	336	1.256909	-1.116996	6.895833
-	337	1.474456	-1.210945	6.787469
-	338	1.695681	-1.299295	6.657265
-	339	1.920279	-1.381835	6.502554
-	340	2.147703	-1.458509	6.320585
-	341	2.377270	-1.529351	6.109706
-	342	2.608218	-1.594543	5.868793
-	343	2.839745	-1.654332	5.598497
-	344	3.071146	-1.708953	5.300814
-	345	3.301798	-1.758543	4.979233
-	346	3.531196	-1.803092	4.638778
-	347	3.758963	-1.842454	4.286128
-	348	3.984900	-1.876331	3.928749
-	349	4.208908	-1.904351	3.575184
-	350	4.430983	-1.926094	3.233854
-	351	4.651211	-1.941221	2.912944
-	352	4.869626	-1.949499	2.619599
-	353	5.086267	-1.950840	2.359988
-	354	5.301058	-1.945423	2.138393
-	355	5.513822	-1.933629	1.957548
-	356	5.724402	-1.916020	1.818425
-	357	5.932619	-1.893346	1.720399
-	358	6.138479	-1.866346	1.661735
-	359	6.342146	-1.835615	1.640262
-	360	6.543953	-1.801670	1.653237
-	361	6.744245	-1.764845	1.698213
-	362	6.943415	-1.725436	1.772570
-	363	7.141899	-1.683661	1.874003
-	364	7.340199	-1.639602	2.001146
-	365	7.538886	-1.593202	2.153270
-	366	7.738574	-1.544243	2.330311
-	367	7.939802	-1.492230	2.533162
-	368	8.143001	-1.436504	2.762700
-	369	8.348312	-1.376372	3.019225
-	370	8.555591	-1.311265	3.301980
-	371	8.764318	-1.240975	3.607863
-	372	8.973706	-1.165872	3.931094
-	373	9.182939	-1.086887	4.264157
-	374	9.391239	-1.005458	4.597836
-	375	9.597958	-0.923302	4.922756
-	376	9.802586	-0.842126	5.230363
-	377	10.004744	-0.763664	5.512962
-	378	10.204329	-0.689511	5.763796
-	379	10.401425	-0.620939	5.977850
-	380	10.596343	-0.559089	6.150872
-	381	10.789522	-0.504773	6.280184
-	382	10.981407	-0.458667	6.363954
-	383	11.172523	-0.421184	6.401429
-	384	11.363444	-0.392464	6.392636
-	385	11.554763	-0.372264	6.338375
-	386	11.747094	-0.360062	6.239524
-	387	11.940993	-0.355275	6.097490
-	388	12.136787	-0.357417	5.913992
-	389	12.334538	-0.366155	5.690775
-	390	12.534068	-0.381103	5.430299
-	391	12.734791	-0.401931	5.135308
-	392	12.935997	-0.428323	4.808942
-	393	13.137038	-0.459867	4.455248
-	394	13.337420	-0.496265	4.078619
-	395	13.536770	-0.537166	3.684219
-	396	13.734850	-0.582195	3.277439
-	397	13.931456	-0.630782	2.864092
-	398	14.126541	-0.682222	2.449522
-	399	14.320123	-0.735328	2.039344
-	400	14.512250	-0.788863	1.638715
-	401	14.703052	-0.841322	1.252876
-	402	14.892731	-0.891126	0.886836
-	403	15.081474	-0.936595	0.545475
-	404	15.269522	-0.976008	0.233340
-	405	15.457170	-1.007710	-0.045807
-	406	15.644670	-1.030148	-0.288696
-	407	15.832329	-1.041962	-0.492644
-	408	16.020344	-1.042069	-0.656074
-	409	16.208857	-1.029776	-0.778353
-	410	16.397890	-1.004627	-0.859851
-	411	16.587379	-0.966663	-0.902340
-	412	16.777058	-0.916184	-0.908442
-	413	16.966522	-0.853818	-0.881766
-	414	17.155186	-0.780543	-0.826982
-	415	17.342291	-0.697556	-0.749335
-	416	17.526951	-0.606172	-0.654445
-	417	17.708206	-0.507962	-0.548600
-	418	17.884974	-0.404379	-0.437783
-	419	18.056101	-0.296643	-0.327168
-	420	18.220404	-0.185645	-0.221098
-	421	18.376591	-0.071819	-0.122522
-	422	18.523331	0.045010	-0.032724
-	423	18.659216	0.165372	0.048033
-	424	18.782818	0.290273	0.121135
-	425	18.892654	0.420848	0.188475
-	426	18.987249	0.558265	0.252712
-	427	19.065018	0.703767	0.317329
-	428	19.124241	0.858270	0.385562
-	429	19.163084	1.022607	0.460725
-	430	19.179598	1.197365	0.545846
-	431	19.171722	1.382805	0.643250
-	432	19.137436	1.578797	0.754406
-	433	19.074875	1.784917	0.880246
-	434	18.982454	2.000191	1.020479
-	435	18.859056	2.223124	1.173458
-	436	18.704062	2.451859	1.336769
-	437	18.517365	2.684213	1.507035
-	438	18.299112	2.918226	1.681072
-	439	18.049421	3.152389	1.856906
-	440	17.768126	3.385674	2.033540
-	441	17.454741	3.617410	2.210935
-	442	17.108273	3.847417	2.390290
-	443	16.727428	4.075574	2.573045
-	444	16.310577	4.301999	2.761417
-	445	15.855774	4.526779	2.958184
-	446	15.361015	4.750054	3.166318
-	447	14.824294	4.971982	3.389128
-	448	14.243766	5.192512	3.629988
-	449	13.617830	5.411201	3.891901
-	450	12.944988	5.626961	4.177581
-	451	12.223961	5.837812	4.489572
-	452	11.453573	6.040929	4.829922
-	453	10.633032	6.232915	5.200428
-	454	9.761821	6.409887	5.602265
-	455	8.839790	6.567900	6.036103
-	456	7.867282	6.702788	6.502171
-	457	6.845188	6.810459	7.000354
-	458	5.775266	6.886956	7.529812
-	459	4.660192	6.928720	8.089145
-	460	3.503845	6.932704	8.676568
-	461	2.311443	6.896841	9.289192
-	462	1.089519	6.820374	9.922527
-	463	-0.153854	6.703800	10.569113
-	464	-1.409544	6.549279	11.218405
-	465	-2.667329	6.360811	11.857112
-	466	-3.916569	6.144171	12.470821
-	467	-5.146471	5.906422	13.045938
-	468	-6.346332	5.655984	13.570912
-	469	-7.505895	5.401398	14.037779
-	470	-8.615075	5.151328	14.442174
-	471	-9.664003	4.913583	14.782676
-	472	-10.642888	4.695456	15.059579
-	473	-11.541886	4.503356	15.273980
-	474	-12.351445	4.342622	15.427542
-	475	-13.062263	4.216829	15.522450
-	476	-13.665565	4.128088	15.561827
-	477	-14.153364	4.076191	15.549374
-	478	-14.518599	4.058545	15.489466
-	479	-14.756045	4.070070	15.387098
-	480	-14.862822	4.104706	15.247225
-	481	-14.839467	4.155787	15.074771
-	482	-14.689966	4.216958	14.874141
-	483	-14.421802	4.282793	14.649108
-	484	-14.045439	4.348800	14.403063
-	485	-13.573595	4.412031	14.138421
-	486	-13.020691	4.471005	13.856774
-	487	-12.401876	4.525654	13.558920
-	488	-11.732400	4.577210	13.244821
-	489	-11.026854	4.627469	12.914270
-	490	-10.298383	4.678230	12.567615
-	491	-9.558392	4.731061	12.206057
-	492	-8.816241	4.786559	11.831892
-	493	-8.079054	4.843947	11.448597
-	494	-7.352115	4.901460	11.059999
-	495	-6.639052	4.956966	10.670660
-	496	-5.942613	5.008271	10.285549
-	497	-5.264561	5.053679	9.909626
-	498	-4.606072	5.091655	9.547824
-	499	-3.967738	5.121575	9.204735
-	500	-3.349716	5.143748	8.884105
-	501	-2.751923	5.158722	8.588946
-	502	-2.173941	5.167470	8.321549
-	503	-1.615375	5.171528	8.083347
-	504	-1.075729	5.173360	7.874853
-	505	-0.554480	5.175418	7.695831
-	506	-0.051428	5.180232	7.545003
-	507	0.433790	5.189406	7.420476
-	508	0.901298	5.203471	7.319639
-	509	1.351321	5.221637	7.239007
-	510	1.783878	5.242533	7.174852
-	511	2.198812	5.264138	7.122943
-	512	2.595784	5.284386	7.078817
-	513	2.974104	5.301106	7.038184
-	514	3.332901	5.312650	6.996945
-	515	3.671049	5.317880	6.951473
-	516	3.987073	5.316197	6.898919
-	517	4.279514	5.307676	6.836954
-	518	4.546879	5.292838	6.764263
-	519	4.787844	5.272883	6.680237
-	520	5.001220	5.249164	6.584999
-	521	5.185972	5.223197	6.479404
-	522	5.341273	5.196447	6.365304
-	523	5.466266	5.170360	6.245131
-	524	5.559970	5.146266	6.122210
-	525	5.621125	5.125777	6.000197
-	526	5.648172	5.110545	5.882830
-	527	5.639408	5.102284	5.774377
-	528	5.593053	5.102452	5.679109
-	529	5.507449	5.112388	5.601572
-	530	5.381244	5.133056	5.546442
-	531	5.213804	5.164891	5.517675
-	532	5.005531	5.207484	5.518103
-	533	4.757974	5.259485	5.549198
-	534	4.473884	5.318670	5.610887
-	535	4.157170	5.382047	5.701772
-	536	3.812792	5.446110	5.819956
-	537	3.446666	5.507110	5.962693
-	538	3.065454	5.561501	6.126990
-	539	2.676074	5.606375	6.310342
-	540	2.285329	5.639836	6.510198
-	541	1.899571	5.661252	6.724116
-	542	1.524087	5.671569	6.950323
-	543	1.163081	5.673419	7.187273
-	544	0.819373	5.670875	7.433763
-	545	0.494592	5.669223	7.688780
-	546	0.189552	5.674531	7.950717
-	547	-0.095740	5.693351	8.218044
-	548	-0.361510	5.732183	8.488173
-	549	-0.608277	5.797131	8.758787
-	550	-0.836438	5.893410	9.026792
-	551	-1.046333	6.024876	9.289632
-	552	-1.238118	6.193577	9.544983
-	553	-1.411550	6.399662	9.790752
-	554	-1.566204	6.641233	10.025597
-	555	-1.701341	6.914212	10.248483
-	556	-1.816310	7.212209	10.458395
-	557	-1.910605	7.526583	10.654223
-	558	-1.984065	7.846753	10.834258
-	559	-2.037274	8.160460	10.996378
-	560	-2.071408	8.454575	11.137708
-	561	-2.088669	8.715595	11.255032
-	562	-2.092008	8.930681	11.344718
-	563	-2.085554	9.088471	11.403814
-	564	-2.074391	9.179817	11.429964
-	565	-2.064436	9.198351	11.421587
-	566	-2.062485	9.140869	11.379210
-	567	-2.075478	9.007099	11.304403
-	568	-2.110252	8.799467	11.201000
-	569	-2.172829	8.522612	11.074577
-	570	-2.267794	8.182368	10.931618
-	571	-2.398422	7.785682	10.779367
-	572	-2.566346	7.340093	10.624621
-	573	-2.771740	6.853542	10.473169
-	574	-3.012770	6.334413	10.328477
-	575	-3.285544	5.791512	10.191920
-	576	-3.583531	5.233924	10.061901
-	577	-3.897305	4.670985	9.934143
-	578	-4.215180	4.111935	9.802268
-	579	-4.523804	3.565960	9.658045
-	580	-4.809659	3.041914	9.493238
-	581	-5.060212	2.547705	9.300208
-	582	-5.264838	2.089702	9.072985
-	583	-5.415570	1.671915	8.809195
-	584	-5.507254	1.295714	8.509050
-	585	-5.537720	0.959913	8.176858
-	586	-5.507302	0.661241	7.819324
-	587	-5.418601	0.394883	7.445735
-	588	-5.275973	0.155266	7.066632
-	589	-5.084953	-0.063077	6.692915
-	590	-4.851974	-0.264864	6.334959
-	591	-4.583751	-0.453555	6.001509
-	592	-4.287134	-0.631581	5.699692
-	593	-3.968884	-0.800663	5.434326
-	594	-3.635436	-0.962071	5.207309
-	595	-3.292783	-1.116705	5.018849
-	596	-2.946187	-1.265095	4.866131
-	597	-2.600200	-1.407548	4.745407
-	598	-2.258425	-1.544232	4.651166
-	599	-1.923653	-1.675255	4.577749
-	600	-1.597761	-1.800622	4.519642
-	601	-1.281870	-1.920240	4.471102
-	602	-0.976566	-2.034099	4.427956
-	603	-0.681974	-2.142211	4.386696
-	604	-0.397989	-2.244632	4.346011
-	605	-0.124346	-2.341389	4.305882
-	606	0.139464	-2.432420	4.267610
-	607	0.393873	-2.517687	4.233527
-	608	0.639379	-2.597068	4.205821
-	609	0.876279	-2.670403	4.187252
-	610	1.104678	-2.737551	4.179542
-	611	1.324322	-2.798441	4.183828
-	612	1.534723	-2.853063	4.200658
-	613	1.735145	-2.901553	4.228704
-	614	1.924655	-2.944115	4.266038
-	615	2.102346	-2.981075	4.309599
-	616	2.267379	-3.012796	4.356146
-	617	2.419331	-3.039683	4.402904
-	618	2.558386	-3.062365	4.447030
-	619	2.685788	-3.081522	4.487788
-	620	2.804616	-3.097953	4.525442
