# Supplementary material for: Design and preliminary verification of a novel powered ankle–foot prosthesis: From the perspective of lower-limb biomechanics compared with ESAR foot
Source: PLoS One. 2024 Jun 7;19(6):e0303397. doi: 10.1371/journal.pone.0303397 (PMC11161064; doi:10.1371/journal.pone.0303397)
Supplement: S2 File — (ZIP) [file pone.0303397.s004.zip › NW/4/right foot pitch angle.txt]

LINK_MODEL_BASED::ORIGINAL::Right Foot Pitch Angles
File	Frame	X	Y	Z
Gait FB - IOR 6.c3d	1	14.379546	3.595520	-5.075889
-	2	14.611459	3.823892	-5.168593
-	3	14.825208	4.043186	-5.267799
-	4	15.009326	4.246612	-5.372949
-	5	15.151712	4.427696	-5.483321
-	6	15.240218	4.580900	-5.598145
-	7	15.263186	4.702075	-5.716659
-	8	15.210218	4.789018	-5.837997
-	9	15.072952	4.841310	-5.961351
-	10	14.845835	4.860525	-6.085799
-	11	14.526776	4.850097	-6.210130
-	12	14.117774	4.815091	-6.332924
-	13	13.624720	4.761591	-6.452341
-	14	13.056832	4.695981	-6.565890
-	15	12.425793	4.623685	-6.670559
-	16	11.744745	4.548305	-6.763150
-	17	11.027439	4.471374	-6.840524
-	18	10.287588	4.392634	-6.900049
-	19	9.538525	4.310545	-6.939901
-	20	8.792877	4.223028	-6.959182
-	21	8.062316	4.128138	-6.957925
-	22	7.357301	4.024624	-6.937175
-	23	6.686702	3.912151	-6.898815
-	24	6.057477	3.791282	-6.845253
-	25	5.474465	3.663303	-6.779222
-	26	4.940258	3.529956	-6.703318
-	27	4.455453	3.393181	-6.619869
-	28	4.019042	3.254866	-6.531153
-	29	3.628803	3.116529	-6.439147
-	30	3.281755	2.979264	-6.345636
-	31	2.974492	2.843702	-6.252275
-	32	2.703412	2.710005	-6.160354
-	33	2.464920	2.577968	-6.070894
-	34	2.255564	2.447206	-5.984633
-	35	2.072119	2.317402	-5.902069
-	36	1.911619	2.188536	-5.823602
-	37	1.771370	2.060963	-5.749613
-	38	1.648864	1.935441	-5.680463
-	39	1.541749	1.812966	-5.616391
-	40	1.447810	1.694634	-5.557635
-	41	1.365006	1.581478	-5.504343
-	42	1.291513	1.474333	-5.456412
-	43	1.225712	1.373796	-5.413767
-	44	1.166197	1.280152	-5.376136
-	45	1.111754	1.193390	-5.343204
-	46	1.061359	1.113274	-5.314680
-	47	1.014185	1.039385	-5.290217
-	48	0.969633	0.971282	-5.269540
-	49	0.927336	0.908513	-5.252420
-	50	0.887173	0.850756	-5.238698
-	51	0.849199	0.797770	-5.228203
-	52	0.813540	0.749384	-5.220804
-	53	0.780303	0.705408	-5.216321
-	54	0.749501	0.665545	-5.214539
-	55	0.721050	0.629401	-5.215240
-	56	0.694820	0.596553	-5.218281
-	57	0.670665	0.566503	-5.223454
-	58	0.648475	0.538810	-5.230623
-	59	0.628144	0.513004	-5.239654
-	60	0.609615	0.488662	-5.250397
-	61	0.592841	0.465367	-5.262770
-	62	0.577761	0.442736	-5.276734
-	63	0.564311	0.420382	-5.292259
-	64	0.552400	0.397918	-5.309362
-	65	0.541928	0.374992	-5.328086
-	66	0.532798	0.351271	-5.348449
-	67	0.524881	0.326486	-5.370518
-	68	0.518040	0.300424	-5.394269
-	69	0.512121	0.272936	-5.419608
-	70	0.506944	0.243993	-5.446459
-	71	0.502287	0.213622	-5.474507
-	72	0.497846	0.181934	-5.503405
-	73	0.493270	0.149176	-5.532643
-	74	0.488136	0.115699	-5.561619
-	75	0.481962	0.081890	-5.589705
-	76	0.474291	0.048063	-5.616273
-	77	0.464715	0.014454	-5.640858
-	78	0.453020	-0.018735	-5.663144
-	79	0.439156	-0.051371	-5.683089
-	80	0.423224	-0.083316	-5.700806
-	81	0.405483	-0.114449	-5.716542
-	82	0.386264	-0.144701	-5.730671
-	83	0.365984	-0.174067	-5.743611
-	84	0.344988	-0.202623	-5.755837
-	85	0.323511	-0.230637	-5.767696
-	86	0.301652	-0.258508	-5.779478
-	87	0.279313	-0.286839	-5.791362
-	88	0.256282	-0.316314	-5.803463
-	89	0.232294	-0.347596	-5.815730
-	90	0.207125	-0.381099	-5.828102
-	91	0.180643	-0.416975	-5.840427
-	92	0.152670	-0.455163	-5.852561
-	93	0.123043	-0.495371	-5.864297
-	94	0.091564	-0.536946	-5.875600
-	95	0.058087	-0.578946	-5.886353
-	96	0.022590	-0.620164	-5.896687
-	97	-0.014861	-0.659492	-5.906782
-	98	-0.054095	-0.696028	-5.916803
-	99	-0.094898	-0.729062	-5.926993
-	100	-0.137028	-0.758026	-5.937624
-	101	-0.180243	-0.782457	-5.948969
-	102	-0.224290	-0.801992	-5.961234
-	103	-0.268932	-0.816395	-5.974622
-	104	-0.313962	-0.825570	-5.989304
-	105	-0.359171	-0.829637	-6.005401
-	106	-0.404350	-0.828927	-6.022942
-	107	-0.449309	-0.823941	-6.041856
-	108	-0.493810	-0.815094	-6.062136
-	109	-0.537743	-0.802845	-6.083668
-	110	-0.581203	-0.787833	-6.106213
-	111	-0.624476	-0.770886	-6.129449
-	112	-0.667896	-0.752813	-6.152942
-	113	-0.711764	-0.734224	-6.176332
-	114	-0.756350	-0.715532	-6.199231
-	115	-0.801867	-0.696940	-6.221339
-	116	-0.848474	-0.678469	-6.242431
-	117	-0.896318	-0.660074	-6.262246
-	118	-0.945525	-0.641589	-6.280706
-	119	-0.996189	-0.622835	-6.297619
-	120	-1.048451	-0.603464	-6.312893
-	121	-1.102423	-0.582994	-6.326382
-	122	-1.158232	-0.560816	-6.337918
-	123	-1.216027	-0.536204	-6.347352
-	124	-1.275938	-0.508430	-6.354614
-	125	-1.338127	-0.476872	-6.359725
-	126	-1.402795	-0.441009	-6.362814
-	127	-1.470210	-0.400463	-6.364061
-	128	-1.540702	-0.355058	-6.363465
-	129	-1.614590	-0.304734	-6.360989
-	130	-1.692217	-0.249645	-6.356550
-	131	-1.773947	-0.190054	-6.350027
-	132	-1.860203	-0.126183	-6.341378
-	133	-1.951551	-0.058145	-6.330512
-	134	-2.048721	0.014203	-6.317450
-	135	-2.152560	0.091055	-6.302205
-	136	-2.263990	0.172506	-6.284789
-	137	-2.383919	0.258585	-6.265225
-	138	-2.513248	0.349122	-6.243568
-	139	-2.652827	0.443767	-6.219828
-	140	-2.803451	0.542023	-6.194117
-	141	-2.965829	0.643207	-6.166562
-	142	-3.140609	0.746562	-6.137462
-	143	-3.328323	0.851226	-6.107072
-	144	-3.529508	0.956345	-6.075791
-	145	-3.744662	1.061022	-6.044057
-	146	-3.974232	1.164451	-6.012307
-	147	-4.218733	1.265905	-5.980928
-	148	-4.478796	1.364791	-5.950229
-	149	-4.755080	1.460723	-5.920371
-	150	-5.048347	1.553377	-5.891257
-	151	-5.359395	1.642807	-5.862923
-	152	-5.689017	1.729089	-5.835014
-	153	-6.038069	1.812506	-5.807087
-	154	-6.407476	1.893497	-5.778653
-	155	-6.798323	1.972590	-5.749015
-	156	-7.211866	2.050566	-5.717476
-	157	-7.649459	2.128269	-5.683202
-	158	-8.112645	2.206738	-5.645411
-	159	-8.602920	2.287202	-5.603421
-	160	-9.121959	2.370888	-5.556562
-	161	-9.671511	2.459207	-5.504401
-	162	-10.253406	2.553505	-5.446682
-	163	-10.869534	2.655218	-5.383461
-	164	-11.521825	2.765574	-5.314975
-	165	-12.212287	2.885775	-5.241783
-	166	-12.943049	3.016785	-5.164592
-	167	-13.716261	3.159282	-5.084163
-	168	-14.534084	3.314006	-5.001514
-	169	-15.398694	3.481164	-4.917361
-	170	-16.312159	3.661127	-4.832502
-	171	-17.276556	3.853807	-4.747396
-	172	-18.293898	4.058900	-4.662319
-	173	-19.366062	4.275840	-4.577384
-	174	-20.494928	4.503446	-4.492495
-	175	-21.682215	4.740369	-4.407449
-	176	-22.929262	4.984699	-4.321794
-	177	-24.236940	5.234333	-4.234997
-	178	-25.605854	5.487216	-4.146558
-	179	-27.036230	5.741260	-4.056029
-	180	-28.527771	5.994857	-3.963207
-	181	-30.079369	6.246763	-3.867941
-	182	-31.689045	6.496052	-3.770023
-	183	-33.353458	6.742207	-3.669106
-	184	-35.067917	6.984876	-3.564766
-	185	-36.826740	7.223562	-3.456482
-	186	-38.622837	7.457511	-3.343789
-	187	-40.448093	7.686168	-3.226449
-	188	-42.293304	7.908329	-3.104398
-	189	-44.148178	8.123374	-2.978069
-	190	-46.001488	8.330332	-2.848156
-	191	-47.841217	8.528284	-2.715721
-	192	-49.654514	8.716903	-2.582261
-	193	-51.427967	8.895669	-2.449423
-	194	-53.147686	9.064605	-2.319178
-	195	-54.799625	9.223810	-2.193668
-	196	-56.369804	9.373059	-2.075093
-	197	-57.844482	9.511464	-1.965644
-	198	-59.210487	9.637596	-1.867607
-	199	-60.455711	9.749535	-1.783218
-	200	-61.569073	9.844249	-1.714536
-	201	-62.541283	9.917861	-1.663453
-	202	-63.365273	9.966032	-1.631772
-	203	-64.036690	9.984093	-1.621365
-	204	-64.554253	9.967859	-1.634324
-	205	-64.919327	9.913924	-1.672744
-	206	-65.135323	9.820809	-1.738704
-	207	-65.206802	9.688367	-1.834026
-	208	-65.139763	9.519343	-1.960660
-	209	-64.941414	9.317768	-2.120390
-	210	-64.619720	9.089375	-2.314898
-	211	-64.183220	8.841469	-2.545495
-	212	-63.640785	8.580525	-2.812617
-	213	-63.000854	8.313334	-3.115732
-	214	-62.271465	8.045197	-3.453002
-	215	-61.460373	7.780306	-3.821264
-	216	-60.574791	7.522078	-4.216195
-	217	-59.621574	7.272089	-4.632267
-	218	-58.607567	7.030359	-5.063071
-	219	-57.538975	6.796159	-5.501678
-	220	-56.421768	6.567484	-5.940766
-	221	-55.261093	6.342542	-6.373095
-	222	-54.061520	6.119201	-6.791628
-	223	-52.826935	5.896044	-7.189961
-	224	-51.560497	5.672111	-7.562626
-	225	-50.265091	5.446776	-7.905296
-	226	-48.943466	5.219874	-8.214766
-	227	-47.598057	4.991312	-8.488948
-	228	-46.231125	4.761079	-8.726866
-	229	-44.844788	4.528850	-8.928511
-	230	-43.440506	4.294822	-9.094991
-	231	-42.019493	4.058907	-9.228168
-	232	-40.582901	3.821716	-9.330633
-	233	-39.131824	3.584563	-9.405446
-	234	-37.667408	3.349102	-9.455943
-	235	-36.190952	3.117115	-9.485639
-	236	-34.703651	2.889829	-9.497894
-	237	-33.206734	2.668343	-9.495930
-	238	-31.701097	2.453799	-9.482574
-	239	-30.188049	2.246983	-9.460121
-	240	-28.668697	2.049033	-9.430324
-	241	-27.144293	1.860758	-9.394141
-	242	-25.616369	1.682719	-9.351814
-	243	-24.086706	1.515399	-9.302901
-	244	-22.557465	1.359199	-9.246292
-	245	-21.031092	1.214351	-9.180235
-	246	-19.510172	1.081100	-9.102514
-	247	-17.997511	0.959782	-9.010667
-	248	-16.496025	0.850564	-8.902052
-	249	-15.008610	0.754156	-8.774511
-	250	-13.538108	0.671228	-8.626279
-	251	-12.087275	0.602368	-8.456249
-	252	-10.658788	0.548084	-8.264258
-	253	-9.255116	0.508338	-8.050823
-	254	-7.878420	0.482755	-7.817362
-	255	-6.530476	0.470340	-7.565936
-	256	-5.212645	0.469543	-7.299113
-	257	-3.925651	0.478162	-7.019473
-	258	-2.669647	0.493594	-6.729687
-	259	-1.444252	0.513002	-6.432305
-	260	-0.248608	0.533652	-6.129744
-	261	0.918400	0.553234	-5.824360
-	262	2.057910	0.570257	-5.518562
-	263	3.170811	0.584148	-5.214909
-	264	4.257446	0.595326	-4.916243
-	265	5.317418	0.605149	-4.625810
-	266	6.349401	0.615715	-4.347359
-	267	7.351070	0.629801	-4.085304
-	268	8.319089	0.650669	-3.844690
-	269	9.249258	0.681886	-3.631057
-	270	10.136739	0.727120	-3.450274
-	271	10.976374	0.789998	-3.308177
-	272	11.763009	0.873785	-3.210220
-	273	12.491794	0.980913	-3.161116
-	274	13.158360	1.112531	-3.164346
-	275	13.759027	1.268363	-3.221779
-	276	14.290908	1.446607	-3.333523
-	277	14.751808	1.644033	-3.497639
-	278	15.140235	1.856218	-3.710164
-	279	15.455487	2.077599	-3.965449
-	280	15.697588	2.302020	-4.256342
-	281	15.867018	2.523087	-4.574635
-	282	15.964527	2.734552	-4.911652
-	283	15.991016	2.930863	-5.258570
-	284	15.947433	3.107349	-5.606933
-	285	15.834745	3.260410	-5.948889
-	286	15.653837	3.387628	-6.277371
-	287	15.405511	3.487685	-6.586138
-	288	15.090542	3.559909	-6.869910
-	289	14.709793	3.604058	-7.124112
-	290	14.264688	3.620263	-7.344904
-	291	13.757838	3.609512	-7.529052
-	292	13.193448	3.573678	-7.673922
-	293	12.577367	3.515249	-7.777523
-	294	11.916774	3.437025	-7.838684
-	295	11.219899	3.341934	-7.857192
-	296	10.495723	3.232809	-7.834216
-	297	9.753763	3.112169	-7.772462
-	298	9.003972	2.982081	-7.676333
-	299	8.256539	2.844286	-7.551772
-	300	7.521869	2.700705	-7.406182
-	301	6.810359	2.553988	-7.247818
-	302	6.132022	2.407631	-7.085324
-	303	5.495818	2.265602	-6.926890
-	304	4.908978	2.131726	-6.779449
-	305	4.376471	2.009044	-6.648072
-	306	3.900759	1.899262	-6.535643
-	307	3.481944	1.802545	-6.442849
-	308	3.118172	1.717668	-6.368668
-	309	2.806124	1.642391	-6.310896
-	310	2.541506	1.574041	-6.266726
-	311	2.319512	1.510132	-6.233255
-	312	2.135203	1.448930	-6.207896
-	313	1.983785	1.389669	-6.188362
-	314	1.860694	1.332335	-6.172898
-	315	1.761656	1.277329	-6.160079
-	316	1.682669	1.225095	-6.148792
-	317	1.619999	1.175831	-6.138190
-	318	1.570232	1.129390	-6.127756
-	319	1.530329	1.085291	-6.117217
-	320	1.497673	1.042834	-6.106638
-	321	1.470074	1.001142	-6.096282
-	322	1.445730	0.959237	-6.086581
-	323	1.423172	0.916126	-6.077987
-	324	1.401245	0.870857	-6.070951
-	325	1.379113	0.822643	-6.065891
-	326	1.356226	0.770922	-6.063169
-	327	1.332263	0.715360	-6.063102
-	328	1.307143	0.655913	-6.065871
-	329	1.280933	0.592775	-6.071577
-	330	1.253864	0.526416	-6.080329
-	331	1.226293	0.457506	-6.092104
-	332	1.198663	0.386934	-6.106937
-	333	1.171475	0.315701	-6.124811
-	334	1.145177	0.244778	-6.145686
-	335	1.120142	0.174996	-6.169389
-	336	1.096603	0.106994	-6.195688
-	337	1.074648	0.041239	-6.224203
-	338	1.054262	-0.021911	-6.254495
-	339	1.035313	-0.082217	-6.286042
-	340	1.017616	-0.139544	-6.318232
-	341	1.000949	-0.193879	-6.350407
-	342	0.985055	-0.245297	-6.381935
-	343	0.969680	-0.293980	-6.412087
-	344	0.954569	-0.340085	-6.440310
-	345	0.939513	-0.383665	-6.466120
-	346	0.924331	-0.424630	-6.489182
-	347	0.908892	-0.462800	-6.509351
-	348	0.893150	-0.497871	-6.526663
-	349	0.877101	-0.529514	-6.541278
-	350	0.860762	-0.557407	-6.553509
-	351	0.844126	-0.581317	-6.563687
-	352	0.827129	-0.601135	-6.572158
-	353	0.809665	-0.616882	-6.579267
-	354	0.791564	-0.628777	-6.585346
-	355	0.772638	-0.637214	-6.590622
-	356	0.752666	-0.642766	-6.595346
-	357	0.731427	-0.646179	-6.599730
-	358	0.708751	-0.648285	-6.603910
-	359	0.684538	-0.649914	-6.608028
-	360	0.658782	-0.651880	-6.612189
-	361	0.631532	-0.654924	-6.616495
-	362	0.602876	-0.659738	-6.620980
-	363	0.572933	-0.666953	-6.625776
-	364	0.541874	-0.677108	-6.630943
-	365	0.509937	-0.690602	-6.636535
-	366	0.477401	-0.707660	-6.642608
-	367	0.444564	-0.728290	-6.649120
-	368	0.411711	-0.752206	-6.656029
-	369	0.379062	-0.778889	-6.663310
-	370	0.346745	-0.807661	-6.670830
-	371	0.314793	-0.837729	-6.678504
-	372	0.283191	-0.868356	-6.686204
-	373	0.251956	-0.898975	-6.693800
-	374	0.221127	-0.929190	-6.701323
-	375	0.190736	-0.958759	-6.708764
-	376	0.160785	-0.987524	-6.716157
-	377	0.131266	-1.015420	-6.723478
-	378	0.102186	-1.042385	-6.730800
-	379	0.073552	-1.068383	-6.738138
-	380	0.045365	-1.093390	-6.745523
-	381	0.017577	-1.117406	-6.752996
-	382	-0.009914	-1.140448	-6.760582
-	383	-0.037233	-1.162519	-6.768350
-	384	-0.064477	-1.183564	-6.776421
-	385	-0.091599	-1.203310	-6.784940
-	386	-0.118439	-1.221265	-6.794185
-	387	-0.144833	-1.236979	-6.804408
-	388	-0.170726	-1.250118	-6.815712
-	389	-0.196133	-1.260468	-6.828145
-	390	-0.221125	-1.267919	-6.841722
-	391	-0.245801	-1.272473	-6.856356
-	392	-0.270264	-1.274248	-6.871900
-	393	-0.294625	-1.273514	-6.888209
-	394	-0.318999	-1.270683	-6.904974
-	395	-0.343538	-1.266303	-6.921807
-	396	-0.368457	-1.261017	-6.938311
-	397	-0.394003	-1.255436	-6.954076
-	398	-0.420410	-1.250016	-6.968836
-	399	-0.447888	-1.245001	-6.982594
-	400	-0.476638	-1.240538	-6.995401
-	401	-0.506859	-1.236665	-7.007363
-	402	-0.538721	-1.233374	-7.018594
-	403	-0.572411	-1.230615	-7.029140
-	404	-0.608073	-1.228285	-7.039093
-	405	-0.645834	-1.226198	-7.048573
-	406	-0.685772	-1.224148	-7.057698
-	407	-0.727935	-1.221986	-7.066547
-	408	-0.772380	-1.219579	-7.075281
-	409	-0.819168	-1.216843	-7.083930
-	410	-0.868411	-1.213699	-7.092638
-	411	-0.920272	-1.210110	-7.101533
-	412	-0.974978	-1.206036	-7.110743
-	413	-1.032878	-1.201443	-7.120411
-	414	-1.094411	-1.196257	-7.130720
-	415	-1.160123	-1.190362	-7.141719
-	416	-1.230645	-1.183593	-7.153528
-	417	-1.306691	-1.175725	-7.166178
-	418	-1.389110	-1.166457	-7.179681
-	419	-1.478886	-1.155413	-7.193944
-	420	-1.577157	-1.142134	-7.208851
-	421	-1.685182	-1.126062	-7.224144
-	422	-1.804324	-1.106534	-7.239485
-	423	-1.936024	-1.082808	-7.254537
-	424	-2.081794	-1.054191	-7.268789
-	425	-2.243236	-1.020028	-7.281755
-	426	-2.422051	-0.979890	-7.292861
-	427	-2.620079	-0.933576	-7.301511
-	428	-2.839357	-0.881139	-7.307188
-	429	-3.082061	-0.822792	-7.309410
-	430	-3.350495	-0.758892	-7.307718
-	431	-3.647001	-0.689892	-7.301728
-	432	-3.973958	-0.616342	-7.291202
-	433	-4.333692	-0.538826	-7.275889
-	434	-4.728490	-0.457975	-7.255681
-	435	-5.160558	-0.374385	-7.230666
-	436	-5.631951	-0.288592	-7.201004
-	437	-6.144588	-0.201005	-7.166986
-	438	-6.700202	-0.111803	-7.129000
-	439	-7.300397	-0.021000	-7.087469
-	440	-7.946686	0.071628	-7.042942
-	441	-8.640491	0.166386	-6.996063
-	442	-9.383141	0.263777	-6.947552
-	443	-10.175794	0.364439	-6.898132
-	444	-11.019437	0.469110	-6.848504
-	445	-11.914849	0.578548	-6.799221
-	446	-12.862516	0.693629	-6.750732
-	447	-13.862660	0.815355	-6.703427
-	448	-14.915197	0.944746	-6.657503
-	449	-16.019846	1.082776	-6.613051
-	450	-17.176294	1.230088	-6.570151
-	451	-18.384159	1.386697	-6.528771
-	452	-19.643232	1.552049	-6.489005
-	453	-20.953203	1.725161	-6.451052
-	454	-22.313753	1.904824	-6.415208
-	455	-23.724388	2.089868	-6.381909
-	456	-25.184467	2.278996	-6.351605
-	457	-26.693077	2.470990	-6.324802
-	458	-28.248861	2.664706	-6.301951
-	459	-29.849932	2.859234	-6.283394
-	460	-31.493616	3.053836	-6.269140
-	461	-33.176270	3.248251	-6.258769
-	462	-34.893276	3.442834	-6.251619
-	463	-36.638840	3.638107	-6.246667
-	464	-38.406395	3.834870	-6.242863
-	465	-40.188316	4.033933	-6.239150
-	466	-41.976147	4.236089	-6.234695
-	467	-43.760727	4.441786	-6.228974
-	468	-45.531918	4.651655	-6.221986
-	469	-47.278919	4.865945	-6.214191
-	470	-48.989998	5.084929	-6.206563
-	471	-50.652779	5.308346	-6.200331
-	472	-52.254219	5.535733	-6.197101
-	473	-53.780785	5.766046	-6.198759
-	474	-55.218933	5.997671	-6.207377
-	475	-56.555344	6.227837	-6.224928
-	476	-57.777153	6.453172	-6.253242
-	477	-58.872623	6.668920	-6.293654
-	478	-59.831413	6.868977	-6.346949
-	479	-60.645477	7.046185	-6.413378
-	480	-61.309193	7.193742	-6.492776
-	481	-61.820309	7.305892	-6.584663
-	482	-62.179844	7.378628	-6.688413
-	483	-62.392036	7.410119	-6.803294
-	484	-62.463985	7.400512	-6.928535
-	485	-62.404823	7.352029	-7.063631
-	486	-62.225292	7.268729	-7.208305
-	487	-61.936737	7.156026	-7.362547
-	488	-61.550625	7.020401	-7.526558
-	489	-61.078011	6.868473	-7.700454
-	490	-60.528885	6.706343	-7.883988
-	491	-59.911953	6.539261	-8.076392
-	492	-59.234562	6.370874	-8.276266
-	493	-58.502628	6.202748	-8.481588
-	494	-57.720932	6.034800	-8.689941
-	495	-56.893047	5.865915	-8.898588
-	496	-56.021904	5.694546	-9.104711
-	497	-55.109589	5.519143	-9.305583
-	498	-54.157806	5.338049	-9.498611
-	499	-53.167652	5.150229	-9.681612
-	500	-52.139820	4.955386	-9.852905
-	501	-51.074978	4.753453	-10.011261
-	502	-49.973579	4.544783	-10.155898
-	503	-48.836159	4.330357	-10.286588
-	504	-47.663113	4.112176	-10.403628
-	505	-46.454933	3.892387	-10.507732
-	506	-45.212559	3.673484	-10.600029
-	507	-43.937149	3.457238	-10.681729
-	508	-42.630459	3.244662	-10.754116
-	509	-41.294605	3.035744	-10.818423
-	510	-39.932026	2.830122	-10.875882
-	511	-38.545490	2.627034	-10.927592
-	512	-37.137897	2.425879	-10.974600
-	513	-35.712399	2.226159	-11.017712
-	514	-34.272041	2.027930	-11.057618
-	515	-32.819809	1.831805	-11.094876
-	516	-31.358727	1.638919	-11.129940
-	517	-29.891521	1.450970	-11.163211
-	518	-28.420666	1.269876	-11.194978
-	519	-26.948290	1.097996	-11.225428
-	520	-25.476286	0.937604	-11.254457
-	521	-24.006323	0.790890	-11.281696
-	522	-22.539850	0.659632	-11.306374
-	523	-21.078384	0.545388	-11.327337
-	524	-19.623573	0.449352	-11.343140
-	525	-18.177305	0.372816	-11.352329
-	526	-16.741753	0.316930	-11.353593
-	527	-15.319232	0.282665	-11.345757
-	528	-13.912253	0.270521	-11.327825
-	529	-12.523312	0.280677	-11.299006
-	530	-11.154787	0.312778	-11.258700
-	531	-9.808784	0.365952	-11.206449
-	532	-8.487020	0.438652	-11.141951
-	533	-7.190863	0.528594	-11.065067
-	534	-5.921155	0.632894	-10.975693
-	535	-4.678267	0.748177	-10.873744
-	536	-3.461999	0.870739	-10.759146
-	537	-2.271707	0.996869	-10.631770
-	538	-1.106345	1.123169	-10.491530
-	539	0.035466	1.246906	-10.338409
-	540	1.155310	1.366280	-10.172597
-	541	2.254787	1.480676	-9.994613
-	542	3.335292	1.590955	-9.805533
-	543	4.397758	1.699645	-9.607172
-	544	5.442478	1.810861	-9.402174
-	545	6.469004	1.930073	-9.194157
-	546	7.476121	2.063637	-8.987671
-	547	8.461923	2.218341	-8.788112
-	548	9.423865	2.400764	-8.601448
-	549	10.358853	2.616787	-8.433863
-	550	11.263350	2.870999	-8.291267
-	551	12.133354	3.166146	-8.178780
-	552	12.964541	3.502681	-8.100270
-	553	13.752394	3.878632	-8.057926
-	554	14.492287	4.289558	-8.052032
-	555	15.179361	4.728461	-8.080928
-	556	15.808360	5.185977	-8.140956
-	557	16.373547	5.650649	-8.226780
-	558	16.868673	6.109575	-8.331669
-	559	17.287075	6.548960	-8.448222
-	560	17.621916	6.955050	-8.568848
-	561	17.866470	7.314815	-8.686392
-	562	18.014666	7.616922	-8.794617
-	563	18.061525	7.852455	-8.888699
-	564	18.003733	8.015468	-8.965433
-	565	17.839943	8.103303	-9.023218
-	566	17.570984	8.116690	-9.061743
-	567	17.200014	8.059171	-9.081634
-	568	16.732531	7.936589	-9.083823
-	569	16.176256	7.756271	-9.069007
-	570	15.540656	7.525846	-9.037466
-	571	14.836356	7.253123	-8.988673
-	572	14.074453	6.945554	-8.921621
-	573	13.266031	6.610148	-8.835072
-	574	12.421956	6.253383	-8.728057
-	575	11.552902	5.881246	-8.600238
-	576	10.669700	5.498984	-8.452429
-	577	9.783654	5.111149	-8.286797
-	578	8.906526	4.721662	-8.106858
-	579	8.050239	4.334164	-7.917264
-	580	7.226244	3.952391	-7.723333
-	581	6.444707	3.580087	-7.530520
-	582	5.713884	3.220777	-7.343642
-	583	5.039675	2.877275	-7.166377
-	584	4.425489	2.551373	-7.001284
-	585	3.872424	2.243893	-6.849549
-	586	3.379682	1.954845	-6.711618
-	587	2.945003	1.683665	-6.587411
-	588	2.565069	1.429470	-6.476466
-	589	2.235898	1.191506	-6.378415
-	590	1.953203	0.969430	-6.292819
-	591	1.712586	0.763492	-6.219329
-	592	1.509624	0.574201	-6.157468
-	593	1.339823	0.401926	-6.106611
-	594	1.198686	0.246672	-6.065998
-	595	1.081849	0.108030	-6.034777
-	596	0.985249	-0.014753	-6.012144
-	597	0.905206	-0.122765	-5.997240
-	598	0.838443	-0.217395	-5.989399
-	599	0.782113	-0.300300	-5.987912
-	600	0.733760	-0.373227	-5.992108
-	601	0.691316	-0.437846	-6.001410
-	602	0.653133	-0.495713	-6.015181
-	603	0.617941	-0.548113	-6.032960
-	604	0.584850	-0.596095	-6.054169
-	605	0.553284	-0.640429	-6.078254
-	606	0.522945	-0.681619	-6.104701
-	607	0.493718	-0.720032	-6.132828
-	608	0.465606	-0.755829	-6.162129
-	609	0.438674	-0.789089	-6.191885
-	610	0.412947	-0.819810	-6.221534
-	611	0.388404	-0.847980	-6.250574
-	612	0.364932	-0.873656	-6.278460
-	613	0.342360	-0.896958	-6.304784
-	614	0.320476	-0.918069	-6.329224
-	615	0.299033	-0.937208	-6.351585
-	616	0.277807	-0.954606	-6.371667
-	617	0.256593	-0.970485	-6.389505
-	618	0.235211	-0.985070	-6.405248
-	619	0.213588	-0.998603	-6.419108
-	620	0.191723	-1.011380	-6.431558
