# Supplementary material for: Design and preliminary verification of a novel powered ankle–foot prosthesis: From the perspective of lower-limb biomechanics compared with ESAR foot
Source: PLoS One. 2024 Jun 7;19(6):e0303397. doi: 10.1371/journal.pone.0303397 (PMC11161064; doi:10.1371/journal.pone.0303397)
Supplement: S2 File — (ZIP) [file pone.0303397.s004.zip › NW/4/right hip angle .txt]

LINK_MODEL_BASED::ORIGINAL::Right Hip Angles
File	Frame	X	Y	Z
Gait FB - IOR 6.c3d	1	23.393974	-2.196245	11.080019
-	2	23.368515	-2.204435	11.004048
-	3	23.344250	-2.208606	10.929667
-	4	23.321461	-2.207302	10.857977
-	5	23.300377	-2.199371	10.790263
-	6	23.281464	-2.183960	10.728336
-	7	23.264828	-2.160421	10.672355
-	8	23.250412	-2.128330	10.622109
-	9	23.237787	-2.087493	10.577221
-	10	23.225960	-2.037943	10.537340
-	11	23.213903	-1.980135	10.502339
-	12	23.200161	-1.914695	10.472239
-	13	23.183420	-1.842523	10.447553
-	14	23.162199	-1.764424	10.429169
-	15	23.135109	-1.681179	10.417383
-	16	23.100937	-1.593408	10.413226
-	17	23.058640	-1.501440	10.416842
-	18	23.007635	-1.405342	10.428929
-	19	22.947645	-1.304737	10.449513
-	20	22.878994	-1.198944	10.478035
-	21	22.802513	-1.086980	10.514022
-	22	22.719679	-0.967593	10.555890
-	23	22.632490	-0.839409	10.602236
-	24	22.543333	-0.700984	10.650416
-	25	22.454887	-0.551000	10.698654
-	26	22.369923	-0.388595	10.745529
-	27	22.290741	-0.213304	10.789060
-	28	22.219196	-0.025391	10.829412
-	29	22.156052	0.174302	10.865197
-	30	22.101137	0.384242	10.896716
-	31	22.052883	0.602409	10.923582
-	32	22.008625	0.826448	10.945508
-	33	21.964781	1.053729	10.963588
-	34	21.916977	1.281659	10.978305
-	35	21.860708	1.507637	10.990515
-	36	21.791559	1.729273	11.000879
-	37	21.705465	1.944447	11.010393
-	38	21.599049	2.151272	11.019721
-	39	21.469589	2.348253	11.029112
-	40	21.315350	2.533863	11.039223
-	41	21.135551	2.706985	11.049913
-	42	20.930182	2.866639	11.060484
-	43	20.700264	3.012098	11.069911
-	44	20.447552	3.142976	11.077180
-	45	20.174564	3.259197	11.079836
-	46	19.884256	3.361118	11.076062
-	47	19.580061	3.449472	11.063069
-	48	19.265591	3.525401	11.038879
-	49	18.944370	3.590284	11.001173
-	50	18.619892	3.645730	10.947841
-	51	18.295113	3.693625	10.877049
-	52	17.972794	3.735936	10.788149
-	53	17.655346	3.774631	10.679681
-	54	17.344645	3.811696	10.551991
-	55	17.042337	3.848891	10.405656
-	56	16.749464	3.887684	10.242438
-	57	16.466833	3.929423	10.064357
-	58	16.194891	3.975206	9.874400
-	59	15.933631	4.025897	9.675694
-	60	15.683006	4.082068	9.471675
-	61	15.442588	4.143903	9.265399
-	62	15.211762	4.211205	9.060147
-	63	14.989791	4.283392	8.858931
-	64	14.775634	4.359549	8.664660
-	65	14.568097	4.438382	8.481658
-	66	14.365290	4.518420	8.314321
-	67	14.165462	4.597992	8.167009
-	68	13.966767	4.675244	8.042641
-	69	13.767394	4.748472	7.942024
-	70	13.565601	4.816131	7.864266
-	71	13.359389	4.877017	7.806872
-	72	13.147194	4.930048	7.767003
-	73	12.927686	4.974492	7.741978
-	74	12.700042	5.009653	7.728836
-	75	12.464106	5.035235	7.723506
-	76	12.220333	5.051291	7.721173
-	77	11.969752	5.058123	7.717132
-	78	11.713329	5.056265	7.707356
-	79	11.452122	5.046297	7.688432
-	80	11.187263	5.028852	7.657697
-	81	10.919678	5.004675	7.613074
-	82	10.650436	4.974572	7.553140
-	83	10.380197	4.939403	7.477712
-	84	10.109817	4.899932	7.386994
-	85	9.839892	4.856868	7.282310
-	86	9.571126	4.810593	7.166612
-	87	9.304001	4.761403	7.043087
-	88	9.038579	4.709551	6.914609
-	89	8.774819	4.655407	6.783037
-	90	8.512437	4.599404	6.649209
-	91	8.251033	4.541963	6.513411
-	92	7.990372	4.483663	6.375424
-	93	7.730523	4.425169	6.235125
-	94	7.471660	4.367214	6.092435
-	95	7.214002	4.310318	5.948097
-	96	6.958064	4.254979	5.803068
-	97	6.704452	4.201533	5.658733
-	98	6.453872	4.150249	5.515919
-	99	6.207183	4.101341	5.375085
-	100	5.965186	4.054881	5.236819
-	101	5.728570	4.010822	5.101002
-	102	5.497816	3.969047	4.967841
-	103	5.273186	3.929544	4.837386
-	104	5.054759	3.892345	4.709651
-	105	4.842342	3.857758	4.584753
-	106	4.635708	3.825953	4.462985
-	107	4.434343	3.797348	4.344877
-	108	4.237520	3.772257	4.230336
-	109	4.044512	3.750884	4.119804
-	110	3.854146	3.733358	4.012758
-	111	3.665289	3.719663	3.908831
-	112	3.476709	3.709759	3.807460
-	113	3.287402	3.703562	3.708354
-	114	3.096464	3.700964	3.611347
-	115	2.903033	3.701899	3.516594
-	116	2.706475	3.706111	3.424297
-	117	2.506193	3.713421	3.334656
-	118	2.301593	3.723492	3.248239
-	119	2.092103	3.735978	3.166001
-	120	1.877267	3.750361	3.088407
-	121	1.656611	3.766168	3.015793
-	122	1.429822	3.782810	2.947755
-	123	1.196550	3.799885	2.883558
-	124	0.956723	3.816924	2.820929
-	125	0.710192	3.833568	2.757398
-	126	0.456889	3.849454	2.690321
-	127	0.196627	3.864221	2.617241
-	128	-0.070735	3.877538	2.535748
-	129	-0.345367	3.889020	2.443910
-	130	-0.627371	3.898418	2.340855
-	131	-0.916759	3.905445	2.225753
-	132	-1.213320	3.909874	2.098243
-	133	-1.516725	3.911499	1.959035
-	134	-1.826476	3.910072	1.808915
-	135	-2.141879	3.905529	1.649014
-	136	-2.461976	3.897539	1.481303
-	137	-2.785710	3.886049	1.307697
-	138	-3.111772	3.870818	1.130164
-	139	-3.438707	3.851872	0.950487
-	140	-3.765240	3.829305	0.770460
-	141	-4.089770	3.803166	0.591336
-	142	-4.411054	3.773792	0.413430
-	143	-4.727766	3.741423	0.236733
-	144	-5.038968	3.706405	0.060967
-	145	-5.343635	3.668965	-0.113844
-	146	-5.640910	3.629314	-0.287551
-	147	-5.930212	3.587645	-0.459940
-	148	-6.210939	3.544107	-0.630457
-	149	-6.482817	3.498778	-0.798044
-	150	-6.745618	3.451674	-0.962026
-	151	-6.999254	3.402658	-1.120976
-	152	-7.243749	3.351407	-1.274027
-	153	-7.479201	3.297400	-1.419748
-	154	-7.705762	3.239862	-1.557011
-	155	-7.923541	3.177837	-1.684741
-	156	-8.132524	3.110195	-1.802029
-	157	-8.332693	3.035747	-1.909017
-	158	-8.523671	2.953191	-2.005725
-	159	-8.705089	2.861279	-2.092374
-	160	-8.876172	2.758882	-2.169494
-	161	-9.036077	2.645044	-2.237925
-	162	-9.183639	2.518999	-2.298396
-	163	-9.317621	2.380234	-2.351769
-	164	-9.436636	2.228653	-2.399096
-	165	-9.539102	2.064509	-2.440732
-	166	-9.623355	1.888475	-2.476618
-	167	-9.687560	1.701629	-2.506357
-	168	-9.729714	1.505284	-2.529431
-	169	-9.747684	1.301094	-2.544368
-	170	-9.739237	1.090729	-2.550196
-	171	-9.702273	0.876067	-2.545855
-	172	-9.634893	0.659105	-2.531303
-	173	-9.535357	0.441808	-2.506278
-	174	-9.402367	0.226152	-2.471190
-	175	-9.234922	0.013749	-2.426015
-	176	-9.032476	-0.194033	-2.370736
-	177	-8.794926	-0.396400	-2.304852
-	178	-8.522590	-0.592896	-2.227531
-	179	-8.216284	-0.783406	-2.137658
-	180	-7.877145	-0.968062	-2.034172
-	181	-7.506595	-1.147164	-1.915923
-	182	-7.106246	-1.321132	-1.781615
-	183	-6.678058	-1.490435	-1.629499
-	184	-6.224061	-1.655674	-1.458366
-	185	-5.746272	-1.817425	-1.266883
-	186	-5.246713	-1.976343	-1.053962
-	187	-4.727486	-2.133117	-0.818788
-	188	-4.190533	-2.288176	-0.561365
-	189	-3.637553	-2.441934	-0.282496
-	190	-3.070003	-2.594613	0.016187
-	191	-2.489126	-2.746370	0.331488
-	192	-1.896155	-2.897446	0.659971
-	193	-1.292107	-3.048161	0.998377
-	194	-0.678085	-3.198808	1.343241
-	195	-0.055203	-3.349796	1.691196
-	196	0.575310	-3.501470	2.038893
-	197	1.212182	-3.654102	2.383388
-	198	1.853995	-3.807751	2.721964
-	199	2.499289	-3.962404	3.052379
-	200	3.146577	-4.117895	3.372362
-	201	3.794373	-4.273784	3.680401
-	202	4.441498	-4.429481	3.975671
-	203	5.086658	-4.584067	4.257685
-	204	5.728768	-4.736389	4.526500
-	205	6.367058	-4.885136	4.782929
-	206	7.000794	-5.028779	5.027623
-	207	7.629699	-5.165608	5.261659
-	208	8.253562	-5.293811	5.486878
-	209	8.872446	-5.411570	5.704819
-	210	9.486564	-5.517041	5.916996
-	211	10.096086	-5.608460	6.124973
-	212	10.701570	-5.684249	6.330086
-	213	11.303493	-5.743110	6.533315
-	214	11.902362	-5.784089	6.735262
-	215	12.498625	-5.806668	6.935809
-	216	13.092651	-5.810806	7.134298
-	217	13.684860	-5.796656	7.329928
-	218	14.275609	-5.764678	7.521911
-	219	14.864988	-5.715629	7.710010
-	220	15.452685	-5.650520	7.894834
-	221	16.038111	-5.570603	8.078179
-	222	16.620159	-5.477114	8.261674
-	223	17.197512	-5.371273	8.447123
-	224	17.768702	-5.254212	8.635822
-	225	18.331814	-5.126800	8.827949
-	226	18.885139	-4.989783	9.022634
-	227	19.426693	-4.843903	9.218134
-	228	19.954826	-4.689953	9.413200
-	229	20.468052	-4.528915	9.607386
-	230	20.965094	-4.361878	9.800460
-	231	21.444691	-4.189940	9.992353
-	232	21.905645	-4.014106	10.183036
-	233	22.346788	-3.835290	10.372502
-	234	22.767143	-3.654348	10.561076
-	235	23.165632	-3.471979	10.749153
-	236	23.541418	-3.288878	10.937504
-	237	23.893705	-3.105774	11.126955
-	238	24.221897	-2.923314	11.317089
-	239	24.525827	-2.742198	11.506633
-	240	24.805502	-2.563056	11.692558
-	241	25.061058	-2.386627	11.871218
-	242	25.292683	-2.213601	12.039189
-	243	25.500555	-2.044775	12.193486
-	244	25.684835	-1.880893	12.331437
-	245	25.845556	-1.722696	12.449859
-	246	25.982908	-1.571056	12.546618
-	247	26.097158	-1.426739	12.619262
-	248	26.188635	-1.290556	12.666060
-	249	26.257511	-1.163188	12.685896
-	250	26.304148	-1.045240	12.678766
-	251	26.328964	-0.937377	12.645126
-	252	26.332335	-0.840255	12.586822
-	253	26.314852	-0.754635	12.506987
-	254	26.276798	-0.680933	12.409656
-	255	26.218433	-0.619560	12.298823
-	256	26.140062	-0.570693	12.177835
-	257	26.042021	-0.534373	12.049049
-	258	25.925051	-0.510589	11.914688
-	259	25.790022	-0.499238	11.776082
-	260	25.638149	-0.500183	11.634503
-	261	25.470821	-0.513309	11.491121
-	262	25.289749	-0.538452	11.346982
-	263	25.096672	-0.575467	11.202983
-	264	24.893665	-0.624135	11.060108
-	265	24.682793	-0.684266	10.919273
-	266	24.466541	-0.755580	10.781739
-	267	24.247183	-0.837711	10.648198
-	268	24.027365	-0.929975	10.519973
-	269	23.809641	-1.031609	10.397752
-	270	23.596748	-1.141391	10.282118
-	271	23.391342	-1.257923	10.173321
-	272	23.195938	-1.379410	10.071301
-	273	23.012884	-1.503840	9.975780
-	274	22.844322	-1.628821	9.886636
-	275	22.691900	-1.751917	9.803488
-	276	22.556831	-1.870461	9.726193
-	277	22.439816	-1.981904	9.654330
-	278	22.341135	-2.083794	9.588104
-	279	22.260696	-2.173790	9.527417
-	280	22.197948	-2.249935	9.472323
-	281	22.152178	-2.310534	9.423255
-	282	22.122318	-2.354324	9.380361
-	283	22.107071	-2.380625	9.343935
-	284	22.104792	-2.389126	9.314178
-	285	22.113871	-2.380086	9.291232
-	286	22.132414	-2.354096	9.275060
-	287	22.158360	-2.312102	9.265871
-	288	22.189423	-2.255412	9.263309
-	289	22.223179	-2.185553	9.267226
-	290	22.256828	-2.104122	9.276905
-	291	22.287668	-2.012856	9.292033
-	292	22.312977	-1.913419	9.311934
-	293	22.330093	-1.807314	9.335700
-	294	22.336744	-1.695888	9.362681
-	295	22.330835	-1.580356	9.392738
-	296	22.310808	-1.461718	9.425324
-	297	22.275753	-1.340717	9.460609
-	298	22.225534	-1.217886	9.498742
-	299	22.160688	-1.093443	9.539573
-	300	22.082752	-0.967236	9.582918
-	301	21.994093	-0.838807	9.628213
-	302	21.897808	-0.707392	9.675432
-	303	21.797613	-0.572045	9.723851
-	304	21.697428	-0.431616	9.772745
-	305	21.601219	-0.285056	9.820843
-	306	21.512451	-0.131256	9.867229
-	307	21.433846	0.030498	9.911091
-	308	21.366982	0.200668	9.951536
-	309	21.312004	0.379303	9.987807
-	310	21.267630	0.565959	10.019734
-	311	21.230892	0.759880	10.047089
-	312	21.197718	0.959814	10.070057
-	313	21.162851	1.164233	10.088930
-	314	21.120420	1.371355	10.104421
-	315	21.064434	1.579160	10.116998
-	316	20.989014	1.785672	10.127446
-	317	20.889051	1.988808	10.136500
-	318	20.760210	2.186695	10.144901
-	319	20.599283	2.377568	10.153837
-	320	20.404196	2.559860	10.164445
-	321	20.174196	2.732325	10.177021
-	322	19.909878	2.893998	10.191380
-	323	19.613028	3.044230	10.205980
-	324	19.286673	3.182706	10.218109
-	325	18.934706	3.309437	10.224583
-	326	18.561865	3.424835	10.221832
-	327	18.173462	3.529569	10.206342
-	328	17.775059	3.624633	10.174827
-	329	17.372330	3.711198	10.124323
-	330	16.970594	3.790327	10.052327
-	331	16.574499	3.863201	9.956885
-	332	16.188225	3.930820	9.836910
-	333	15.815248	3.994297	9.691642
-	334	15.458431	4.054688	9.520938
-	335	15.119843	4.113073	9.325361
-	336	14.800890	4.170445	9.106238
-	337	14.501903	4.227829	8.866742
-	338	14.222395	4.286056	8.611215
-	339	13.961290	4.345668	8.345219
-	340	13.717031	4.407116	8.074490
-	341	13.487705	4.470418	7.805350
-	342	13.271135	4.535434	7.544231
-	343	13.064878	4.601636	7.297863
-	344	12.866634	4.668363	7.072507
-	345	12.673856	4.734756	6.873209
-	346	12.484458	4.799715	6.704339
-	347	12.296376	4.862045	6.569123
-	348	12.107857	4.920430	6.469363
-	349	11.917624	4.973630	6.404550
-	350	11.724643	5.020511	6.372164
-	351	11.528359	5.060016	6.368267
-	352	11.328346	5.091289	6.388154
-	353	11.124285	5.113717	6.426359
-	354	10.916046	5.126870	6.477497
-	355	10.703553	5.130512	6.536316
-	356	10.487160	5.124507	6.598031
-	357	10.267160	5.108792	6.658473
-	358	10.044181	5.083616	6.713539
-	359	9.818727	5.049502	6.759325
-	360	9.591500	5.007230	6.792170
-	361	9.363232	4.957789	6.808488
-	362	9.134657	4.902457	6.805290
-	363	8.906605	4.842326	6.780026
-	364	8.679706	4.778596	6.730999
-	365	8.454504	4.712206	6.657627
-	366	8.231334	4.643819	6.560953
-	367	8.010137	4.573925	6.443607
-	368	7.790836	4.502811	6.309468
-	369	7.573180	4.430756	6.163064
-	370	7.357071	4.357993	6.008374
-	371	7.142541	4.284769	5.848972
-	372	6.929635	4.211415	5.687742
-	373	6.718556	4.138193	5.527260
-	374	6.509497	4.065388	5.369228
-	375	6.302732	3.993445	5.215218
-	376	6.098604	3.922735	5.066169
-	377	5.897398	3.853762	4.922817
-	378	5.699476	3.787021	4.785564
-	379	5.504889	3.723023	4.654500
-	380	5.313825	3.662386	4.529640
-	381	5.126359	3.605555	4.410678
-	382	4.942412	3.553067	4.297284
-	383	4.761963	3.505285	4.189273
-	384	4.584729	3.462561	4.086089
-	385	4.410465	3.425069	3.987949
-	386	4.238697	3.392971	3.894597
-	387	4.069016	3.366241	3.806643
-	388	3.900745	3.344688	3.724818
-	389	3.733122	3.327991	3.650233
-	390	3.565588	3.315780	3.583986
-	391	3.397489	3.307662	3.525924
-	392	3.228644	3.303324	3.475184
-	393	3.059033	3.302421	3.429544
-	394	2.888690	3.304553	3.386905
-	395	2.717689	3.309339	3.345051
-	396	2.546034	3.316438	3.302413
-	397	2.373728	3.325387	3.258072
-	398	2.200749	3.335649	3.211892
-	399	2.026936	3.346622	3.164150
-	400	1.851953	3.357567	3.115679
-	401	1.675155	3.367769	3.066577
-	402	1.495658	3.376747	3.016282
-	403	1.312414	3.384060	2.963475
-	404	1.124356	3.389444	2.907032
-	405	0.930425	3.392553	2.845748
-	406	0.729824	3.393002	2.779075
-	407	0.521826	3.390440	2.706554
-	408	0.305853	3.384431	2.628130
-	409	0.081554	3.374625	2.543919
-	410	-0.151222	3.360622	2.454158
-	411	-0.392538	3.342055	2.358893
-	412	-0.642299	3.318713	2.258050
-	413	-0.900191	3.290384	2.151845
-	414	-1.165986	3.257018	2.040202
-	415	-1.439183	3.218621	1.923512
-	416	-1.719413	3.175353	1.801779
-	417	-2.006111	3.127410	1.675900
-	418	-2.298795	3.075130	1.546175
-	419	-2.596790	3.018902	1.413887
-	420	-2.899374	2.959152	1.279869
-	421	-3.205686	2.896305	1.145403
-	422	-3.514686	2.830597	1.011793
-	423	-3.825073	2.762213	0.880141
-	424	-4.135402	2.691165	0.751317
-	425	-4.443772	2.617376	0.626305
-	426	-4.748097	2.540694	0.505620
-	427	-5.046247	2.460858	0.390062
-	428	-5.336177	2.377495	0.280602
-	429	-5.616173	2.290185	0.178195
-	430	-5.884777	2.198366	0.083765
-	431	-6.140661	2.101460	-0.002053
-	432	-6.382771	1.998872	-0.078991
-	433	-6.610031	1.890031	-0.147306
-	434	-6.821629	1.774462	-0.207558
-	435	-7.016732	1.651834	-0.260509
-	436	-7.194633	1.522075	-0.307316
-	437	-7.354658	1.385337	-0.349194
-	438	-7.496026	1.242157	-0.387610
-	439	-7.618088	1.093409	-0.423934
-	440	-7.720113	0.940221	-0.459513
-	441	-7.801427	0.784052	-0.495478
-	442	-7.861288	0.626448	-0.532471
-	443	-7.899134	0.469130	-0.571319
-	444	-7.914412	0.313659	-0.611896
-	445	-7.906706	0.161534	-0.654097
-	446	-7.875794	0.014104	-0.697079
-	447	-7.821437	-0.127671	-0.739721
-	448	-7.743684	-0.263130	-0.780627
-	449	-7.642540	-0.391974	-0.818232
-	450	-7.518127	-0.514187	-0.850743
-	451	-7.370537	-0.630069	-0.876483
-	452	-7.199843	-0.740022	-0.893711
-	453	-7.006129	-0.844658	-0.900732
-	454	-6.789241	-0.944731	-0.895985
-	455	-6.549057	-1.041050	-0.878011
-	456	-6.285267	-1.134604	-0.845681
-	457	-5.997472	-1.226334	-0.798205
-	458	-5.685235	-1.317179	-0.735179
-	459	-5.348042	-1.408137	-0.656744
-	460	-4.985522	-1.500103	-0.563391
-	461	-4.597207	-1.593965	-0.455510
-	462	-4.182860	-1.690571	-0.333670
-	463	-3.742415	-1.790759	-0.198086
-	464	-3.275966	-1.895351	-0.048703
-	465	-2.783943	-2.005100	0.115296
-	466	-2.267066	-2.120738	0.295005
-	467	-1.726445	-2.242869	0.491784
-	468	-1.163919	-2.371765	0.705758
-	469	-0.581858	-2.507417	0.935906
-	470	0.016815	-2.649510	1.180392
-	471	0.628916	-2.797462	1.437200
-	472	1.251043	-2.950567	1.704148
-	473	1.879971	-3.107950	1.979781
-	474	2.512422	-3.268631	2.262622
-	475	3.145286	-3.431475	2.551272
-	476	3.775980	-3.595275	2.844669
-	477	4.402104	-3.758573	3.141654
-	478	5.021887	-3.919838	3.441318
-	479	5.634153	-4.077355	3.742716
-	480	6.238216	-4.229285	4.044554
-	481	6.834353	-4.373617	4.344950
-	482	7.423131	-4.508309	4.641274
-	483	8.005696	-4.631419	4.931278
-	484	8.583244	-4.741090	5.213488
-	485	9.157114	-4.835754	5.487009
-	486	9.728771	-4.914140	5.752056
-	487	10.299348	-4.975207	6.008929
-	488	10.869992	-5.018295	6.258515
-	489	11.441375	-5.043030	6.501445
-	490	12.014005	-5.049466	6.738658
-	491	12.588168	-5.037946	6.970723
-	492	13.163846	-5.009238	7.198353
-	493	13.740977	-4.964364	7.421935
-	494	14.319143	-4.904644	7.641533
-	495	14.897820	-4.831583	7.857060
-	496	15.476237	-4.746725	8.067855
-	497	16.053745	-4.651584	8.273423
-	498	16.629675	-4.547541	8.472608
-	499	17.203310	-4.435860	8.664161
-	500	17.774038	-4.317519	8.846708
-	501	18.340893	-4.193427	9.020149
-	502	18.902792	-4.064343	9.185639
-	503	19.458389	-3.930925	9.345332
-	504	20.006180	-3.793742	9.501479
-	505	20.544739	-3.653150	9.656160
-	506	21.072491	-3.509419	9.810646
-	507	21.587923	-3.362559	9.965652
-	508	22.089481	-3.212708	10.121379
-	509	22.575554	-3.059806	10.277773
-	510	23.044792	-2.904090	10.434594
-	511	23.495951	-2.745820	10.591746
-	512	23.928005	-2.585515	10.748914
-	513	24.340103	-2.423773	10.905991
-	514	24.731354	-2.261354	11.062573
-	515	25.101173	-2.099150	11.218043
-	516	25.448875	-1.938181	11.371142
-	517	25.774057	-1.779524	11.519896
-	518	26.076395	-1.624391	11.661901
-	519	26.355654	-1.473943	11.795044
-	520	26.611631	-1.329388	11.917679
-	521	26.844110	-1.191747	12.028652
-	522	27.052971	-1.061936	12.126945
-	523	27.237967	-0.940749	12.211905
-	524	27.398964	-0.828732	12.282866
-	525	27.535898	-0.726181	12.339230
-	526	27.648546	-0.633219	12.380382
-	527	27.736797	-0.549836	12.406006
-	528	27.799988	-0.475973	12.415632
-	529	27.837646	-0.411411	12.409427
-	530	27.849037	-0.355811	12.387825
-	531	27.833504	-0.308805	12.351631
-	532	27.790405	-0.269896	12.301281
-	533	27.719290	-0.238693	12.237754
-	534	27.619967	-0.214775	12.161882
-	535	27.492571	-0.197796	12.074549
-	536	27.337685	-0.187586	11.976103
-	537	27.156347	-0.184084	11.867169
-	538	26.950054	-0.187451	11.748230
-	539	26.720545	-0.198001	11.619078
-	540	26.470272	-0.216247	11.479804
-	541	26.202160	-0.242693	11.330519
-	542	25.919495	-0.277955	11.172023
-	543	25.625809	-0.322536	11.005147
-	544	25.324718	-0.376798	10.831964
-	545	25.019957	-0.440782	10.654822
-	546	24.715105	-0.514099	10.476103
-	547	24.413916	-0.596046	10.298124
-	548	24.120031	-0.685534	10.123293
-	549	23.837135	-0.780983	9.953851
-	550	23.568968	-0.880489	9.791717
-	551	23.318821	-0.981698	9.638289
-	552	23.089832	-1.082186	9.495294
-	553	22.884501	-1.179264	9.363753
-	554	22.705128	-1.270282	9.244949
-	555	22.553532	-1.352622	9.139311
-	556	22.431101	-1.423873	9.047238
-	557	22.338852	-1.481964	8.968567
-	558	22.276991	-1.525150	8.902504
-	559	22.245489	-1.552049	8.848420
-	560	22.243662	-1.561593	8.805516
-	561	22.270433	-1.553124	8.773232
-	562	22.323978	-1.526486	8.750893
-	563	22.401628	-1.482097	8.738382
-	564	22.499998	-1.420874	8.735597
-	565	22.614773	-1.344174	8.742867
-	566	22.741064	-1.253867	8.760415
-	567	22.873308	-1.151943	8.788407
-	568	23.005821	-1.040702	8.826581
-	569	23.133030	-0.922322	8.874679
-	570	23.249592	-0.798964	8.932100
-	571	23.350925	-0.672541	8.998221
-	572	23.433174	-0.544662	9.072480
-	573	23.493448	-0.416686	9.154281
-	574	23.529858	-0.289845	9.242870
-	575	23.541502	-0.164900	9.337646
-	576	23.528765	-0.042411	9.438100
-	577	23.493166	0.077607	9.543760
-	578	23.437372	0.195546	9.653250
-	579	23.365177	0.312116	9.765409
-	580	23.280924	0.428550	9.878508
-	581	23.189528	0.546356	9.990387
-	582	23.095798	0.667258	10.098708
-	583	23.004459	0.793142	10.201089
-	584	22.919807	0.925741	10.295350
-	585	22.845282	1.066744	10.378746
-	586	22.783205	1.217311	10.449357
-	587	22.734266	1.378236	10.505405
-	588	22.697662	1.549529	10.545895
-	589	22.670717	1.730747	10.570059
-	590	22.649040	1.920827	10.577960
-	591	22.626928	2.118272	10.570330
-	592	22.597834	2.321212	10.547926
-	593	22.555088	2.527531	10.511783
-	594	22.492268	2.734843	10.463177
-	595	22.403753	2.940642	10.403238
-	596	22.284870	3.142488	10.332943
-	597	22.132093	3.338018	10.252522
-	598	21.943144	3.525100	10.162042
-	599	21.716869	3.702044	10.061235
-	600	21.453337	3.867423	9.948977
-	601	21.153334	4.020224	9.826082
-	602	20.818300	4.159843	9.695306
-	603	20.450146	4.285956	9.561659
-	604	20.051737	4.398761	9.430560
-	605	19.627289	4.498816	9.305204
-	606	19.182480	4.586963	9.185548
-	607	18.724316	4.664109	9.069054
-	608	18.260506	4.731216	8.951667
-	609	17.799326	4.789319	8.829524
-	610	17.348919	4.839333	8.698977
-	611	16.916859	4.882241	8.557989
-	612	16.509954	4.918953	8.406250
-	613	16.133993	4.950409	8.246024
-	614	15.793604	4.977198	8.081483
-	615	15.491762	4.999925	7.918415
-	616	15.229845	5.019130	7.762464
-	617	15.007188	5.035401	7.618325
-	618	14.821369	5.049311	7.489015
-	619	14.667778	5.061387	7.374831
-	620	14.539787	5.071964	7.273167
