# Supplementary material for: Design and preliminary verification of a novel powered ankle–foot prosthesis: From the perspective of lower-limb biomechanics compared with ESAR foot
Source: PLoS One. 2024 Jun 7;19(6):e0303397. doi: 10.1371/journal.pone.0303397 (PMC11161064; doi:10.1371/journal.pone.0303397)
Supplement: S2 File — (ZIP) [file pone.0303397.s004.zip › NW/4/right knee angle.txt]

LINK_MODEL_BASED::ORIGINAL::Right Knee Angles
File	Frame	X	Y	Z
Gait FB - IOR 6.c3d	1	2.243181	-3.714491	-26.849951
-	2	1.945979	-3.708747	-27.079777
-	3	1.660021	-3.702060	-27.316658
-	4	1.394599	-3.694502	-27.555815
-	5	1.158206	-3.686212	-27.793324
-	6	0.958567	-3.677257	-28.025251
-	7	0.801380	-3.667940	-28.247610
-	8	0.690623	-3.658517	-28.456860
-	9	0.628266	-3.649193	-28.650311
-	10	0.613869	-3.640121	-28.826052
-	11	0.645374	-3.631250	-28.983597
-	12	0.718789	-3.622432	-29.122620
-	13	0.828883	-3.613356	-29.243927
-	14	0.969472	-3.603648	-29.348991
-	15	1.133592	-3.592940	-29.439068
-	16	1.314514	-3.580709	-29.515116
-	17	1.506088	-3.566466	-29.578367
-	18	1.703357	-3.549546	-29.628609
-	19	1.902921	-3.529390	-29.665834
-	20	2.103332	-3.505293	-29.687052
-	21	2.304760	-3.476724	-29.689920
-	22	2.509012	-3.443248	-29.669468
-	23	2.719168	-3.404557	-29.620184
-	24	2.938883	-3.360661	-29.535944
-	25	3.172008	-3.311678	-29.411629
-	26	3.421956	-3.257864	-29.243837
-	27	3.691063	-3.199739	-29.031015
-	28	3.980490	-3.137635	-28.776045
-	29	4.289402	-3.072128	-28.483360
-	30	4.615601	-3.003642	-28.161652
-	31	4.954979	-2.932755	-27.821280
-	32	5.302189	-2.860099	-27.473803
-	33	5.651006	-2.786201	-27.132019
-	34	5.994398	-2.711809	-26.807522
-	35	6.325836	-2.637507	-26.510626
-	36	6.639122	-2.563965	-26.248274
-	37	6.929144	-2.491714	-26.025042
-	38	7.191861	-2.421312	-25.842384
-	39	7.424308	-2.353304	-25.697994
-	40	7.624637	-2.287948	-25.587801
-	41	7.792122	-2.225464	-25.505707
-	42	7.926882	-2.165926	-25.444246
-	43	8.029952	-2.109250	-25.395935
-	44	8.103244	-2.055199	-25.354271
-	45	8.149520	-2.003554	-25.312710
-	46	8.172269	-1.953905	-25.266804
-	47	8.175592	-1.905902	-25.213167
-	48	8.164021	-1.859093	-25.150837
-	49	8.142248	-1.813175	-25.079737
-	50	8.114953	-1.767963	-25.000969
-	51	8.086492	-1.723514	-24.914885
-	52	8.060844	-1.679932	-24.822706
-	53	8.041500	-1.637611	-24.723406
-	54	8.031285	-1.596901	-24.616426
-	55	8.032543	-1.558228	-24.499903
-	56	8.046937	-1.522070	-24.371899
-	57	8.075608	-1.489037	-24.229172
-	58	8.119052	-1.459840	-24.068710
-	59	8.177303	-1.435293	-23.887436
-	60	8.249951	-1.416260	-23.682724
-	61	8.336170	-1.403645	-23.452169
-	62	8.434759	-1.398194	-23.194817
-	63	8.544184	-1.400421	-22.910582
-	64	8.662546	-1.410627	-22.601377
-	65	8.787581	-1.428475	-22.272213
-	66	8.916500	-1.453319	-21.929619
-	67	9.046637	-1.484174	-21.581829
-	68	9.175186	-1.519921	-21.236460
-	69	9.299592	-1.559596	-20.899900
-	70	9.417498	-1.602312	-20.576952
-	71	9.526639	-1.647434	-20.271173
-	72	9.625129	-1.694356	-19.985102
-	73	9.711508	-1.742483	-19.720579
-	74	9.784811	-1.791277	-19.478361
-	75	9.844699	-1.840458	-19.257086
-	76	9.891530	-1.889924	-19.054043
-	77	9.926043	-1.939758	-18.866415
-	78	9.949282	-1.989961	-18.691391
-	79	9.962382	-2.040595	-18.527002
-	80	9.966744	-2.091616	-18.371284
-	81	9.963734	-2.142917	-18.222980
-	82	9.954691	-2.194344	-18.081263
-	83	9.940851	-2.245552	-17.946043
-	84	9.923187	-2.296205	-17.817482
-	85	9.902446	-2.345781	-17.695454
-	86	9.879052	-2.393542	-17.580828
-	87	9.853207	-2.438818	-17.474390
-	88	9.824868	-2.481182	-17.376579
-	89	9.793889	-2.520585	-17.286701
-	90	9.760242	-2.557369	-17.202677
-	91	9.723869	-2.592097	-17.121014
-	92	9.685009	-2.625474	-17.037067
-	93	9.644176	-2.658178	-16.946413
-	94	9.602067	-2.690861	-16.845465
-	95	9.559464	-2.723962	-16.732626
-	96	9.517242	-2.757889	-16.607891
-	97	9.476272	-2.792806	-16.472040
-	98	9.437724	-2.828894	-16.325981
-	99	9.402607	-2.866192	-16.170595
-	100	9.371926	-2.904586	-16.007278
-	101	9.346437	-2.943954	-15.837141
-	102	9.326569	-2.984052	-15.662145
-	103	9.312529	-3.024639	-15.484230
-	104	9.304087	-3.065452	-15.305505
-	105	9.300788	-3.106233	-15.128078
-	106	9.301876	-3.146694	-14.954206
-	107	9.306492	-3.186548	-14.786531
-	108	9.313581	-3.225615	-14.626589
-	109	9.322059	-3.263659	-14.476600
-	110	9.330771	-3.300634	-14.337329
-	111	9.338652	-3.336437	-14.209521
-	112	9.344617	-3.371031	-14.093205
-	113	9.347779	-3.404351	-13.989159
-	114	9.347445	-3.436270	-13.897495
-	115	9.342988	-3.466637	-13.819660
-	116	9.334045	-3.495214	-13.756415
-	117	9.320411	-3.521725	-13.708222
-	118	9.301847	-3.545799	-13.675560
-	119	9.278227	-3.566996	-13.658899
-	120	9.249549	-3.584906	-13.657717
-	121	9.215692	-3.599146	-13.671049
-	122	9.176759	-3.609455	-13.696457
-	123	9.132836	-3.615696	-13.731144
-	124	9.084320	-3.618015	-13.771053
-	125	9.031619	-3.616683	-13.812025
-	126	8.975348	-3.612029	-13.849906
-	127	8.915986	-3.604500	-13.881361
-	128	8.853992	-3.594651	-13.903507
-	129	8.789661	-3.583162	-13.914557
-	130	8.723617	-3.570597	-13.914868
-	131	8.656512	-3.557492	-13.904758
-	132	8.589295	-3.544353	-13.886082
-	133	8.523005	-3.531499	-13.861359
-	134	8.458727	-3.519333	-13.833658
-	135	8.397635	-3.508244	-13.806315
-	136	8.341062	-3.498448	-13.782834
-	137	8.290273	-3.490244	-13.766086
-	138	8.246741	-3.483869	-13.758028
-	139	8.211772	-3.479612	-13.759410
-	140	8.186634	-3.477710	-13.769822
-	141	8.172513	-3.478412	-13.786385
-	142	8.170315	-3.482059	-13.804197
-	143	8.180787	-3.489021	-13.816452
-	144	8.204201	-3.499685	-13.815166
-	145	8.240720	-3.514385	-13.791498
-	146	8.290174	-3.533449	-13.736444
-	147	8.352131	-3.557163	-13.641646
-	148	8.425910	-3.585775	-13.500670
-	149	8.510602	-3.619442	-13.310091
-	150	8.605198	-3.658335	-13.069145
-	151	8.708535	-3.702462	-12.781531
-	152	8.819624	-3.751854	-12.454368
-	153	8.937397	-3.806330	-12.099190
-	154	9.061159	-3.865605	-11.729821
-	155	9.190505	-3.929317	-11.362515
-	156	9.325406	-3.996960	-11.014696
-	157	9.466090	-4.068125	-10.702631
-	158	9.613167	-4.142239	-10.442144
-	159	9.767538	-4.218768	-10.246908
-	160	9.930505	-4.297097	-10.127049
-	161	10.103741	-4.376609	-10.088988
-	162	10.289415	-4.456638	-10.134343
-	163	10.489872	-4.536614	-10.260441
-	164	10.707710	-4.616144	-10.459900
-	165	10.945645	-4.694870	-10.722384
-	166	11.206648	-4.772367	-11.035728
-	167	11.493848	-4.848251	-11.386981
-	168	11.810558	-4.922060	-11.764133
-	169	12.160375	-4.993184	-12.156925
-	170	12.546805	-5.061192	-12.556752
-	171	12.973386	-5.125588	-12.957256
-	172	13.443424	-5.186037	-13.354041
-	173	13.959968	-5.241883	-13.745276
-	174	14.525743	-5.292527	-14.130509
-	175	15.142940	-5.337079	-14.511553
-	176	15.813153	-5.374583	-14.891725
-	177	16.537157	-5.403881	-15.275993
-	178	17.315090	-5.423778	-15.670413
-	179	18.146347	-5.432948	-16.081535
-	180	19.029661	-5.430097	-16.515165
-	181	19.963335	-5.413950	-16.975344
-	182	20.945011	-5.383324	-17.462954
-	183	21.971979	-5.337026	-17.974806
-	184	23.041281	-5.274113	-18.503227
-	185	24.149868	-5.193620	-19.038403
-	186	25.294792	-5.094429	-19.569994
-	187	26.473017	-4.975116	-20.089863
-	188	27.681568	-4.834175	-20.591953
-	189	28.917549	-4.670028	-21.072577
-	190	30.178108	-4.481330	-21.528704
-	191	31.460276	-4.267506	-21.956354
-	192	32.760811	-4.028260	-22.351297
-	193	34.076366	-3.763505	-22.709324
-	194	35.403397	-3.473629	-23.026264
-	195	36.738087	-3.159360	-23.298878
-	196	38.076324	-2.821950	-23.524515
-	197	39.413769	-2.462877	-23.701923
-	198	40.745907	-2.084106	-23.830355
-	199	42.068134	-1.687809	-23.910418
-	200	43.375854	-1.276667	-23.942696
-	201	44.664379	-0.853366	-23.928999
-	202	45.929207	-0.420568	-23.871401
-	203	47.165638	0.019131	-23.772425
-	204	48.369129	0.463227	-23.635035
-	205	49.535465	0.909663	-23.462940
-	206	50.660728	1.356182	-23.260443
-	207	51.741489	1.800707	-23.032412
-	208	52.774799	2.241772	-22.784164
-	209	53.758064	2.677466	-22.520653
-	210	54.689224	3.105861	-22.246574
-	211	55.566444	3.524991	-21.966787
-	212	56.388294	3.932694	-21.686209
-	213	57.153522	4.326604	-21.409895
-	214	57.860855	4.704092	-21.143044
-	215	58.509197	5.062086	-20.890877
-	216	59.097462	5.397353	-20.658255
-	217	59.624580	5.706724	-20.449276
-	218	60.089691	5.987598	-20.267998
-	219	60.491776	6.238133	-20.117889
-	220	60.829781	6.457770	-20.002508
-	221	61.102436	6.647451	-19.925159
-	222	61.308365	6.808506	-19.888521
-	223	61.446232	6.942939	-19.894812
-	224	61.514973	7.052814	-19.945250
-	225	61.513634	7.139596	-20.040056
-	226	61.441746	7.204145	-20.178326
-	227	61.299076	7.246727	-20.358166
-	228	61.085648	7.267913	-20.577377
-	229	60.801785	7.268850	-20.833305
-	230	60.447857	7.250723	-21.122793
-	231	60.024426	7.214715	-21.442127
-	232	59.532215	7.161958	-21.787376
-	233	58.971996	7.093459	-22.154491
-	234	58.344707	7.010496	-22.539228
-	235	57.651279	6.914215	-22.937513
-	236	56.892738	6.805940	-23.345156
-	237	56.070282	6.686903	-23.757936
-	238	55.185253	6.557023	-24.171068
-	239	54.239433	6.415452	-24.579252
-	240	53.235065	6.259844	-24.976332
-	241	52.174652	6.087470	-25.355867
-	242	51.060902	5.895975	-25.711777
-	243	49.896809	5.683428	-26.038704
-	244	48.685493	5.448504	-26.331888
-	245	47.430264	5.189658	-26.586901
-	246	46.134590	4.906447	-26.800337
-	247	44.801819	4.598217	-26.969103
-	248	43.435093	4.265035	-27.090868
-	249	42.037197	3.907409	-27.164536
-	250	40.610794	3.526726	-27.189667
-	251	39.158375	3.124755	-27.166842
-	252	37.682281	2.704198	-27.097965
-	253	36.184776	2.268616	-26.985840
-	254	34.668098	1.822098	-26.834698
-	255	33.134586	1.368906	-26.648909
-	256	31.586855	0.913073	-26.433008
-	257	30.027796	0.458288	-26.190729
-	258	28.460793	0.008356	-25.926424
-	259	26.889236	-0.433265	-25.644108
-	260	25.316839	-0.863077	-25.348406
-	261	23.747488	-1.277571	-25.044506
-	262	22.185305	-1.673466	-24.738417
-	263	20.634687	-2.047640	-24.435951
-	264	19.100353	-2.397168	-24.143942
-	265	17.587328	-2.719284	-23.868925
-	266	16.101030	-3.011570	-23.618376
-	267	14.647086	-3.272170	-23.399487
-	268	13.231632	-3.499620	-23.219242
-	269	11.861119	-3.693176	-23.083551
-	270	10.542398	-3.852682	-22.996157
-	271	9.282393	-3.978769	-22.960005
-	272	8.088125	-4.072803	-22.976042
-	273	6.966523	-4.136785	-23.043596
-	274	5.924105	-4.173291	-23.160530
-	275	4.966534	-4.185494	-23.323534
-	276	4.098739	-4.177045	-23.529140
-	277	3.324490	-4.151949	-23.773218
-	278	2.646559	-4.114376	-24.051380
-	279	2.066721	-4.068486	-24.358646
-	280	1.585442	-4.018252	-24.689306
-	281	1.202224	-3.967210	-25.037651
-	282	0.915215	-3.918343	-25.397429
-	283	0.721274	-3.873978	-25.762480
-	284	0.615998	-3.835714	-26.127148
-	285	0.593675	-3.804398	-26.486076
-	286	0.647263	-3.780242	-26.834566
-	287	0.768498	-3.762894	-27.169521
-	288	0.947964	-3.751620	-27.488247
-	289	1.175295	-3.745435	-27.789846
-	290	1.439185	-3.743276	-28.074020
-	291	1.728013	-3.744025	-28.340904
-	292	2.029896	-3.746727	-28.590746
-	293	2.333464	-3.750614	-28.823191
-	294	2.628365	-3.755065	-29.037548
-	295	2.905677	-3.759571	-29.232756
-	296	3.158781	-3.763589	-29.406454
-	297	3.383651	-3.766440	-29.555454
-	298	3.579158	-3.767250	-29.675499
-	299	3.747032	-3.764929	-29.761187
-	300	3.891517	-3.758293	-29.806311
-	301	4.019014	-3.746084	-29.804310
-	302	4.137167	-3.727085	-29.749184
-	303	4.254359	-3.700225	-29.635036
-	304	4.378795	-3.664680	-29.457613
-	305	4.517850	-3.619931	-29.214434
-	306	4.677387	-3.565794	-28.906412
-	307	4.861131	-3.502414	-28.538597
-	308	5.070336	-3.430300	-28.119099
-	309	5.303714	-3.350319	-27.659637
-	310	5.557635	-3.263539	-27.174978
-	311	5.826315	-3.171304	-26.681276
-	312	6.102586	-3.074979	-26.194996
-	313	6.378255	-2.976020	-25.731863
-	314	6.644757	-2.875810	-25.305023
-	315	6.893844	-2.775632	-24.924297
-	316	7.117909	-2.676644	-24.596048
-	317	7.310449	-2.579870	-24.322908
-	318	7.466372	-2.486187	-24.104063
-	319	7.582052	-2.396230	-23.936666
-	320	7.655488	-2.310449	-23.815561
-	321	7.686296	-2.229160	-23.733709
-	322	7.675644	-2.152568	-23.683214
-	323	7.626178	-2.080839	-23.655083
-	324	7.541784	-2.014108	-23.640089
-	325	7.427373	-1.952440	-23.629622
-	326	7.288598	-1.895872	-23.615929
-	327	7.131752	-1.844311	-23.592768
-	328	6.963237	-1.797579	-23.555338
-	329	6.789523	-1.755452	-23.500107
-	330	6.616975	-1.717655	-23.424522
-	331	6.451380	-1.684010	-23.326479
-	332	6.298227	-1.654195	-23.204058
-	333	6.162198	-1.628091	-23.055532
-	334	6.047209	-1.605606	-22.878777
-	335	5.956216	-1.586735	-22.671453
-	336	5.891234	-1.571584	-22.431423
-	337	5.853024	-1.560327	-22.157524
-	338	5.841271	-1.553237	-21.849100
-	339	5.854857	-1.550658	-21.506716
-	340	5.891837	-1.553006	-21.131182
-	341	5.949735	-1.560685	-20.725025
-	342	6.025631	-1.573991	-20.291777
-	343	6.116219	-1.593058	-19.837099
-	344	6.218184	-1.617801	-19.368055
-	345	6.328139	-1.647919	-18.892416
-	346	6.443034	-1.682770	-18.419254
-	347	6.559904	-1.721463	-17.958658
-	348	6.676266	-1.762878	-17.520479
-	349	6.789994	-1.805857	-17.113798
-	350	6.899402	-1.849271	-16.745876
-	351	7.003269	-1.892022	-16.422552
-	352	7.100614	-1.933143	-16.147867
-	353	7.190736	-1.971841	-15.924187
-	354	7.273146	-2.007502	-15.751938
-	355	7.347468	-2.039781	-15.629843
-	356	7.413734	-2.068543	-15.555081
-	357	7.472031	-2.093886	-15.523593
-	358	7.523018	-2.116280	-15.530037
-	359	7.567448	-2.136544	-15.568739
-	360	7.606468	-2.155723	-15.633521
-	361	7.641190	-2.175105	-15.718501
-	362	7.672772	-2.196056	-15.817986
-	363	7.702417	-2.219849	-15.927060
-	364	7.731181	-2.247609	-16.042347
-	365	7.760059	-2.280131	-16.162086
-	366	7.789846	-2.317740	-16.286684
-	367	7.821001	-2.360341	-16.418882
-	368	7.853785	-2.407409	-16.562559
-	369	7.888207	-2.458183	-16.721636
-	370	7.924202	-2.511846	-16.898306
-	371	7.961521	-2.567605	-17.092068
-	372	7.999830	-2.624733	-17.299019
-	373	8.038815	-2.682539	-17.513161
-	374	8.078081	-2.740459	-17.726143
-	375	8.117421	-2.798009	-17.929319
-	376	8.156642	-2.854813	-18.114361
-	377	8.195598	-2.910602	-18.273598
-	378	8.234390	-2.965135	-18.400131
-	379	8.273108	-3.018308	-18.488588
-	380	8.312132	-3.070066	-18.534378
-	381	8.351875	-3.120415	-18.534334
-	382	8.392804	-3.169412	-18.486219
-	383	8.435389	-3.217061	-18.389200
-	384	8.480027	-3.263470	-18.243042
-	385	8.527043	-3.308547	-18.049112
-	386	8.576500	-3.352247	-17.808672
-	387	8.628469	-3.394351	-17.524353
-	388	8.682695	-3.434571	-17.199221
-	389	8.738737	-3.472575	-16.836655
-	390	8.796007	-3.508105	-16.440775
-	391	8.853549	-3.541230	-16.014732
-	392	8.910588	-3.572298	-15.561290
-	393	8.966358	-3.601892	-15.082856
-	394	9.020318	-3.630532	-14.582080
-	395	9.072007	-3.658692	-14.062275
-	396	9.121048	-3.686746	-13.527555
-	397	9.167148	-3.714910	-12.983039
-	398	9.210107	-3.743218	-12.434160
-	399	9.249832	-3.771700	-11.887240
-	400	9.286151	-3.800222	-11.348676
-	401	9.318929	-3.828770	-10.824421
-	402	9.347968	-3.857384	-10.319759
-	403	9.372976	-3.886225	-9.839273
-	404	9.393729	-3.915394	-9.387505
-	405	9.410027	-3.945000	-8.968071
-	406	9.421778	-3.975009	-8.584561
-	407	9.428921	-4.005416	-8.239925
-	408	9.431402	-4.036107	-7.936335
-	409	9.429328	-4.066993	-7.674768
-	410	9.422826	-4.097969	-7.455361
-	411	9.412128	-4.128990	-7.276417
-	412	9.397401	-4.160103	-7.135174
-	413	9.378908	-4.191324	-7.028062
-	414	9.356788	-4.222763	-6.950088
-	415	9.331185	-4.254526	-6.895826
-	416	9.302156	-4.286829	-6.859138
-	417	9.269783	-4.319771	-6.833881
-	418	9.234107	-4.353620	-6.813659
-	419	9.195351	-4.388527	-6.793775
-	420	9.153767	-4.424765	-6.770024
-	421	9.109846	-4.462527	-6.740036
-	422	9.064200	-4.501969	-6.703204
-	423	9.017716	-4.543195	-6.659916
-	424	8.971520	-4.586317	-6.612101
-	425	8.927209	-4.631373	-6.562583
-	426	8.886729	-4.678468	-6.514749
-	427	8.852204	-4.727688	-6.473337
-	428	8.825847	-4.779096	-6.443389
-	429	8.809676	-4.832860	-6.430349
-	430	8.805704	-4.889174	-6.439509
-	431	8.815886	-4.948310	-6.475483
-	432	8.842175	-5.010571	-6.541858
-	433	8.886776	-5.076271	-6.641206
-	434	8.952025	-5.145688	-6.774497
-	435	9.040719	-5.218941	-6.941056
-	436	9.155920	-5.296020	-7.138689
-	437	9.301040	-5.376681	-7.363873
-	438	9.479580	-5.460576	-7.612469
-	439	9.694768	-5.547174	-7.881142
-	440	9.949548	-5.635806	-8.166948
-	441	10.246297	-5.725733	-8.467461
-	442	10.586866	-5.816076	-8.781365
-	443	10.972439	-5.905954	-9.106720
-	444	11.403560	-5.994364	-9.442681
-	445	11.880095	-6.080364	-9.788375
-	446	12.401346	-6.162989	-10.143460
-	447	12.966235	-6.241224	-10.508013
-	448	13.573257	-6.314028	-10.882249
-	449	14.220743	-6.380270	-11.266317
-	450	14.906832	-6.438730	-11.660622
-	451	15.629457	-6.488187	-12.065669
-	452	16.386654	-6.527420	-12.482285
-	453	17.176365	-6.555191	-12.911789
-	454	17.996752	-6.570251	-13.355631
-	455	18.846008	-6.571384	-13.815558
-	456	19.722536	-6.557396	-14.293428
-	457	20.624996	-6.527227	-14.791255
-	458	21.552330	-6.479919	-15.310737
-	459	22.503832	-6.414740	-15.853113
-	460	23.479052	-6.331139	-16.419235
-	461	24.477949	-6.228703	-17.008940
-	462	25.500755	-6.107181	-17.620436
-	463	26.547829	-5.966465	-18.248989
-	464	27.619738	-5.806534	-18.886915
-	465	28.716988	-5.627303	-19.524025
-	466	29.839956	-5.428557	-20.148865
-	467	30.988678	-5.209817	-20.750614
-	468	32.162468	-4.970713	-21.319380
-	469	33.359894	-4.710975	-21.847809
-	470	34.578732	-4.430453	-22.331413
-	471	35.816032	-4.128993	-22.768093
-	472	37.068180	-3.806741	-23.157013
-	473	38.331055	-3.463811	-23.498365
-	474	39.600101	-3.100798	-23.792473
-	475	40.870270	-2.718714	-24.039888
-	476	42.136356	-2.318840	-24.241951
-	477	43.392910	-1.903006	-24.400105
-	478	44.634575	-1.473313	-24.516350
-	479	45.856033	-1.032223	-24.593361
-	480	47.052292	-0.582865	-24.633711
-	481	48.218880	-0.129123	-24.640095
-	482	49.351742	0.324260	-24.614866
-	483	50.447392	0.772731	-24.560644
-	484	51.502636	1.212243	-24.480707
-	485	52.514671	1.639362	-24.378428
-	486	53.480934	2.051648	-24.257401
-	487	54.398922	2.447068	-24.120941
-	488	55.266346	2.824336	-23.971924
-	489	56.080875	3.182351	-23.812809
-	490	56.840389	3.520586	-23.646196
-	491	57.542835	3.838538	-23.474678
-	492	58.186298	4.136183	-23.301180
-	493	58.769058	4.413427	-23.128862
-	494	59.289547	4.670188	-22.960539
-	495	59.746529	4.906267	-22.799166
-	496	60.139019	5.121148	-22.647650
-	497	60.466423	5.314328	-22.508884
-	498	60.728584	5.484824	-22.385492
-	499	60.925602	5.631484	-22.279993
-	500	61.057930	5.753207	-22.194448
-	501	61.125923	5.850096	-22.131111
-	502	61.129879	5.923553	-22.092417
-	503	61.070026	5.975924	-22.080791
-	504	60.946606	6.009736	-22.098255
-	505	60.760010	6.027409	-22.146326
-	506	60.510792	6.030682	-22.225533
-	507	60.199600	6.020861	-22.335625
-	508	59.827015	5.998889	-22.475452
-	509	59.393692	5.965480	-22.642805
-	510	58.900333	5.921209	-22.834951
-	511	58.347664	5.866720	-23.048428
-	512	57.736572	5.802542	-23.279173
-	513	57.067886	5.729308	-23.522964
-	514	56.342484	5.647356	-23.775345
-	515	55.561241	5.556739	-24.031855
-	516	54.725079	5.457007	-24.288212
-	517	53.835140	5.346974	-24.539915
-	518	52.892551	5.225267	-24.783066
-	519	51.898529	5.090799	-25.014406
-	520	50.854198	4.942888	-25.231400
-	521	49.760597	4.781260	-25.432369
-	522	48.618782	4.605615	-25.616301
-	523	47.429752	4.415889	-25.782759
-	524	46.194534	4.211956	-25.931988
-	525	44.914223	3.993544	-26.064623
-	526	43.589943	3.760167	-26.181486
-	527	42.222950	3.511305	-26.284220
-	528	40.814472	3.246058	-26.374418
-	529	39.365826	2.963892	-26.454630
-	530	37.878311	2.664454	-26.528009
-	531	36.353474	2.347851	-26.597502
-	532	34.793209	2.014438	-26.665054
-	533	33.199947	1.665276	-26.731728
-	534	31.576450	1.301918	-26.797211
-	535	29.926046	0.926544	-26.860037
-	536	28.252464	0.541655	-26.917883
-	537	26.559917	0.150614	-26.967939
-	538	24.853226	-0.242692	-27.007063
-	539	23.137468	-0.634118	-27.032408
-	540	21.418213	-1.019129	-27.041634
-	541	19.701303	-1.393141	-27.032986
-	542	17.992731	-1.751526	-27.006840
-	543	16.298676	-2.090063	-26.964684
-	544	14.625470	-2.404694	-26.910503
-	545	12.979768	-2.691962	-26.849846
-	546	11.368727	-2.949060	-26.788727
-	547	9.800021	-3.174007	-26.734196
-	548	8.281855	-3.365568	-26.692833
-	549	6.823010	-3.523462	-26.671532
-	550	5.432656	-3.648270	-26.675760
-	551	4.120086	-3.741561	-26.710047
-	552	2.894495	-3.805616	-26.777922
-	553	1.764647	-3.843527	-26.880629
-	554	0.738807	-3.858932	-27.018047
-	555	-0.175433	-3.855929	-27.187551
-	556	-0.971527	-3.838766	-27.384321
-	557	-1.644167	-3.811615	-27.601151
-	558	-2.189715	-3.778320	-27.828611
-	559	-2.606395	-3.742321	-28.056581
-	560	-2.894407	-3.706509	-28.274506
-	561	-3.056282	-3.673221	-28.472656
-	562	-3.096763	-3.644105	-28.642025
-	563	-3.023136	-3.620273	-28.776451
-	564	-2.844995	-3.602262	-28.872105
-	565	-2.574160	-3.590100	-28.927767
-	566	-2.224396	-3.583399	-28.945396
-	567	-1.811060	-3.581422	-28.928474
-	568	-1.350430	-3.583174	-28.882439
-	569	-0.859178	-3.587662	-28.814003
-	570	-0.353621	-3.593899	-28.729969
-	571	0.150876	-3.601140	-28.637003
-	572	0.640646	-3.608863	-28.540716
-	573	1.104273	-3.616780	-28.445192
-	574	1.533275	-3.624746	-28.351906
-	575	1.922456	-3.632688	-28.260557
-	576	2.270174	-3.640416	-28.168755
-	577	2.578258	-3.647530	-28.072519
-	578	2.851454	-3.653339	-27.965927
-	579	3.097011	-3.656810	-27.842270
-	580	3.323609	-3.656753	-27.694702
-	581	3.540619	-3.651896	-27.516661
-	582	3.757227	-3.641016	-27.302481
-	583	3.981842	-3.623065	-27.048962
-	584	4.221526	-3.597192	-26.754860
-	585	4.481328	-3.563027	-26.421478
-	586	4.764172	-3.520406	-26.052794
-	587	5.070376	-3.469546	-25.655495
-	588	5.397882	-3.410928	-25.238089
-	589	5.742408	-3.345403	-24.810312
-	590	6.097650	-3.274054	-24.382351
-	591	6.455988	-3.198112	-23.963753
-	592	6.809094	-3.118850	-23.562759
-	593	7.148554	-3.037510	-23.185650
-	594	7.466531	-2.955108	-22.836136
-	595	7.756196	-2.872617	-22.516226
-	596	8.011965	-2.790900	-22.224943
-	597	8.229754	-2.710905	-21.959799
-	598	8.407131	-2.633488	-21.716675
-	599	8.543114	-2.559613	-21.490940
-	600	8.638260	-2.490301	-21.277470
-	601	8.694163	-2.426255	-21.072630
-	602	8.713107	-2.367862	-20.875948
-	603	8.697888	-2.315070	-20.689688
-	604	8.651806	-2.267687	-20.518190
-	605	8.579064	-2.225626	-20.364672
-	606	8.484776	-2.188968	-20.230234
-	607	8.374678	-2.157879	-20.113907
-	608	8.254972	-2.132396	-20.013090
-	609	8.131855	-2.112386	-19.925159
-	610	8.011341	-2.097460	-19.846682
-	611	7.898608	-2.087057	-19.774923
-	612	7.798072	-2.080519	-19.708017
-	613	7.713100	-2.077027	-19.644709
-	614	7.645919	-2.075727	-19.584974
-	615	7.597624	-2.075740	-19.529373
-	616	7.568209	-2.076396	-19.478596
-	617	7.556675	-2.077220	-19.433502
-	618	7.561231	-2.077820	-19.393980
-	619	7.579542	-2.078054	-19.359873
-	620	7.609354	-2.077865	-19.329967
