# Supplementary material for: Design and preliminary verification of a novel powered ankle–foot prosthesis: From the perspective of lower-limb biomechanics compared with ESAR foot
Source: PLoS One. 2024 Jun 7;19(6):e0303397. doi: 10.1371/journal.pone.0303397 (PMC11161064; doi:10.1371/journal.pone.0303397)
Supplement: S2 File — (ZIP) [file pone.0303397.s004.zip › NW/5/left ankle angle.txt]

LINK_MODEL_BASED::ORIGINAL::Left Ankle Angles
File	Frame	X	Y	Z
Gait FB - IOR 9.c3d	1
-	2
-	3
-	4
-	5
-	6
-	7
-	8
-	9
-	10
-	11
-	12
-	13
-	14
-	15
-	16
-	17
-	18
-	19
-	20
-	21
-	22
-	23
-	24
-	25
-	26
-	27
-	28
-	29
-	30
-	31
-	32
-	33
-	34
-	35
-	36
-	37
-	38
-	39
-	40
-	41
-	42
-	43
-	44
-	45
-	46
-	47
-	48
-	49
-	50
-	51
-	52
-	53
-	54
-	55
-	56
-	57
-	58
-	59
-	60
-	61
-	62
-	63
-	64
-	65
-	66
-	67
-	68
-	69
-	70
-	71
-	72
-	73
-	74
-	75
-	76
-	77
-	78
-	79
-	80
-	81
-	82
-	83
-	84
-	85
-	86
-	87
-	88
-	89
-	90
-	91
-	92
-	93
-	94
-	95
-	96
-	97
-	98
-	99
-	100
-	101
-	102
-	103
-	104
-	105
-	106
-	107
-	108
-	109
-	110
-	111
-	112
-	113
-	114
-	115	10.908337	-2.078097	5.055837
-	116	10.777317	-1.806809	5.147037
-	117	10.617120	-1.539159	5.248715
-	118	10.424789	-1.276326	5.363183
-	119	10.197893	-1.018986	5.492670
-	120	9.934361	-0.767456	5.639354
-	121	9.632545	-0.521923	5.805261
-	122	9.291110	-0.282655	5.992298
-	123	8.909034	-0.050117	6.202136
-	124	8.485405	0.174910	6.436185
-	125	8.019500	0.391272	6.695628
-	126	7.510858	0.597387	6.981406
-	127	6.959611	0.791187	7.293753
-	128	6.366460	0.970307	7.632170
-	129	5.732775	1.132270	7.995200
-	130	5.060538	1.274846	8.380527
-	131	4.352418	1.396242	8.784965
-	132	3.611727	1.495138	9.204720
-	133	2.842610	1.570544	9.635487
-	134	2.050283	1.621705	10.072683
-	135	1.241003	1.648198	10.511062
-	136	0.421904	1.650189	10.944819
-	137	-0.399598	1.628942	11.367347
-	138	-1.216231	1.587146	11.771418
-	139	-2.021471	1.529122	12.149436
-	140	-2.809713	1.460807	12.493871
-	141	-3.576272	1.389545	12.797651
-	142	-4.316525	1.323624	13.054244
-	143	-5.024901	1.271538	13.257962
-	144	-5.694222	1.240975	13.404094
-	145	-6.315706	1.237916	13.489349
-	146	-6.879192	1.266162	13.511953
-	147	-7.373846	1.326948	13.471494
-	148	-7.789204	1.418554	13.369358
-	149	-8.115822	1.535769	13.208562
-	150	-8.345924	1.670527	12.993581
-	151	-8.473756	1.813402	12.730094
-	152	-8.496227	1.954890	12.424444
-	153	-8.413460	2.086144	12.083397
-	154	-8.229014	2.199301	11.713745
-	155	-7.949848	2.287929	11.322056
-	156	-7.585639	2.347496	10.914326
-	157	-7.148098	2.375616	10.495707
-	158	-6.649960	2.371718	10.070906
-	159	-6.104056	2.336644	9.643833
-	160	-5.522583	2.272105	9.218197
-	161	-4.916642	2.180244	8.797481
-	162	-4.296048	2.063226	8.385385
-	163	-3.669317	1.922787	7.985815
-	164	-3.043708	1.759972	7.603094
-	165	-2.425363	1.575549	7.241703
-	166	-1.819311	1.370645	6.905749
-	167	-1.229591	1.147434	6.599157
-	168	-0.659272	0.909396	6.325072
-	169	-0.110479	0.660858	6.085866
-	170	0.415368	0.406821	5.883133
-	171	0.917655	0.152378	5.717331
-	172	1.396272	-0.097731	5.588037
-	173	1.851450	-0.339255	5.493817
-	174	2.283643	-0.568495	5.432397
-	175	2.693331	-0.782649	5.400599
-	176	3.080987	-0.979631	5.394578
-	177	3.446938	-1.158022	5.409764
-	178	3.791206	-1.317360	5.440920
-	179	4.113373	-1.458153	5.482607
-	180	4.412539	-1.582049	5.528969
-	181	4.687434	-1.691384	5.574408
-	182	4.936718	-1.788777	5.613696
-	183	5.158974	-1.876903	5.642156
-	184	5.352743	-1.958128	5.655900
-	185	5.516634	-2.034308	5.651829
-	186	5.649246	-2.106884	5.627834
-	187	5.749431	-2.176798	5.582797
-	188	5.816509	-2.244417	5.516699
-	189	5.850224	-2.309592	5.430251
-	190	5.850889	-2.371630	5.324787
-	191	5.819255	-2.429506	5.202254
-	192	5.756411	-2.482290	5.065194
-	193	5.663713	-2.529305	4.916387
-	194	5.542861	-2.569933	4.758832
-	195	5.395807	-2.603570	4.595675
-	196	5.224791	-2.629532	4.430233
-	197	5.032131	-2.647095	4.266082
-	198	4.820019	-2.655476	4.107103
-	199	4.590437	-2.653767	3.957074
-	200	4.345116	-2.640832	3.819788
-	201	4.085609	-2.615288	3.698695
-	202	3.813269	-2.575639	3.596651
-	203	3.529146	-2.520707	3.515939
-	204	3.234213	-2.450042	3.458266
-	205	2.929250	-2.364161	3.424855
-	206	2.615076	-2.264654	3.416705
-	207	2.292391	-2.154193	3.434412
-	208	1.961655	-2.036359	3.478219
-	209	1.623231	-1.915214	3.547961
-	210	1.277694	-1.794888	3.643226
-	211	0.926070	-1.679214	3.762627
-	212	0.569931	-1.571434	3.903934
-	213	0.211257	-1.474110	4.063985
-	214	-0.147800	-1.388898	4.238682
-	215	-0.504903	-1.316383	4.423492
-	216	-0.857592	-1.256138	4.613595
-	217	-1.203286	-1.207101	4.804404
-	218	-1.539294	-1.167876	4.991620
-	219	-1.862880	-1.136897	5.171543
-	220	-2.171168	-1.112607	5.340923
-	221	-2.461221	-1.093534	5.496887
-	222	-2.730225	-1.078258	5.637099
-	223	-2.975500	-1.065499	5.759587
-	224	-3.194799	-1.054053	5.863066
-	225	-3.386229	-1.042900	5.946830
-	226	-3.548460	-1.031396	6.010845
-	227	-3.680843	-1.019500	6.055703
-	228	-3.783472	-1.007827	6.082241
-	229	-3.857407	-0.997550	6.091634
-	230	-3.904647	-0.990295	6.084899
-	231	-3.928219	-0.987962	6.063239
-	232	-3.932112	-0.992308	6.027810
-	233	-3.921345	-1.004755	5.979733
-	234	-3.901956	-1.026075	5.920160
-	235	-3.880802	-1.056342	5.850074
-	236	-3.865373	-1.094899	5.770728
-	237	-3.863445	-1.140433	5.683502
-	238	-3.882921	-1.191081	5.590414
-	239	-3.931401	-1.244652	5.493947
-	240	-4.015716	-1.298920	5.397290
-	241	-4.141263	-1.351770	5.304427
-	242	-4.311291	-1.401542	5.219858
-	243	-4.526548	-1.446997	5.148702
-	244	-4.785337	-1.487389	5.095710
-	245	-5.083756	-1.522310	5.064927
-	246	-5.415811	-1.551617	5.058447
-	247	-5.773339	-1.575378	5.076077
-	248	-6.146212	-1.593935	5.114750
-	249	-6.522453	-1.607781	5.168231
-	250	-6.888641	-1.617337	5.227376
-	251	-7.230692	-1.622683	5.280295
-	252	-7.534854	-1.623568	5.313517
-	253	-7.788605	-1.619545	5.313284
-	254	-7.981499	-1.610077	5.266550
-	255	-8.105704	-1.594916	5.162841
-	256	-8.156566	-1.574459	4.994501
-	257	-8.132781	-1.550162	4.758071
-	258	-8.036126	-1.524667	4.454480
-	259	-7.871228	-1.501682	4.089162
-	260	-7.645008	-1.485506	3.671454
-	261	-7.365920	-1.480474	3.213987
-	262	-7.043386	-1.490346	2.731225
-	263	-6.687145	-1.517801	2.238589
-	264	-6.306754	-1.564236	1.751234
-	265	-5.911193	-1.629786	1.283316
-	266	-5.508611	-1.713642	0.847369
-	267	-5.106171	-1.814352	0.453852
-	268	-4.709984	-1.930053	0.110353
-	269	-4.325089	-2.058541	-0.178472
-	270	-3.955366	-2.197452	-0.410835
-	271	-3.603627	-2.344264	-0.587974
-	272	-3.271565	-2.496565	-0.713021
-	273	-2.959945	-2.652079	-0.790956
-	274	-2.668654	-2.808793	-0.827463
-	275	-2.396982	-2.964923	-0.828979
-	276	-2.143638	-3.118913	-0.801673
-	277	-1.906888	-3.269348	-0.751593
-	278	-1.684613	-3.414915	-0.684193
-	279	-1.474514	-3.554421	-0.603926
-	280	-1.274122	-3.686781	-0.514563
-	281	-1.081040	-3.811092	-0.419133
-	282	-0.893053	-3.926621	-0.319756
-	283	-0.708181	-4.032909	-0.218339
-	284	-0.524926	-4.129826	-0.116533
-	285	-0.342204	-4.217665	-0.016008
-	286	-0.159534	-4.297113	0.081456
-	287	0.023008	-4.369230	0.173834
-	288	0.204969	-4.435303	0.258880
-	289	0.385704	-4.496698	0.334037
-	290	0.564519	-4.554717	0.396723
-	291	0.740885	-4.610669	0.444310
-	292	0.914394	-4.665699	0.474063
-	293	1.084772	-4.720700	0.483662
-	294	1.251905	-4.776270	0.471044
-	295	1.415725	-4.832700	0.434931
-	296	1.576161	-4.890007	0.375082
-	297	1.733184	-4.948011	0.292794
-	298	1.886702	-5.006412	0.190861
-	299	2.036651	-5.064813	0.073384
-	300	2.183074	-5.122834	-0.054246
-	301	2.325938	-5.180163	-0.186133
-	302	2.465315	-5.236557	-0.315997
-	303	2.601275	-5.291876	-0.437914
-	304	2.733923	-5.346008	-0.546398
-	305	2.863361	-5.398953	-0.637478
-	306	2.989550	-5.450747	-0.708912
-	307	3.112504	-5.501488	-0.759862
-	308	3.232264	-5.551335	-0.790977
-	309	3.349011	-5.600501	-0.804327
-	310	3.462935	-5.649260	-0.803509
-	311	3.574313	-5.697833	-0.792750
-	312	3.683484	-5.746414	-0.776855
-	313	3.790899	-5.795070	-0.759999
-	314	3.897063	-5.843885	-0.746478
-	315	4.002506	-5.892896	-0.739521
-	316	4.107727	-5.942128	-0.741650
-	317	4.213052	-5.991581	-0.754484
-	318	4.318753	-6.041119	-0.778092
-	319	4.424890	-6.090677	-0.811942
-	320	4.531520	-6.140113	-0.854396
-	321	4.638619	-6.189305	-0.903364
-	322	4.746140	-6.238072	-0.955830
-	323	4.854175	-6.286261	-1.008919
-	324	4.962817	-6.333783	-1.059569
-	325	5.072245	-6.380580	-1.105150
-	326	5.182848	-6.426652	-1.143363
-	327	5.295101	-6.471859	-1.172283
-	328	5.409676	-6.516025	-1.191209
-	329	5.527236	-6.558821	-1.200497
-	330	5.648486	-6.600008	-1.201684
-	331	5.773829	-6.639439	-1.197027
-	332	5.903383	-6.677177	-1.189372
-	333	6.037023	-6.713357	-1.181857
-	334	6.174393	-6.748191	-1.177770
-	335	6.315038	-6.781840	-1.179908
-	336	6.458694	-6.814335	-1.190252
-	337	6.605005	-6.845639	-1.209996
-	338	6.753629	-6.875674	-1.239594
-	339	6.904294	-6.904445	-1.278935
-	340	7.056571	-6.931979	-1.327570
-	341	7.210042	-6.958428	-1.384296
-	342	7.364342	-6.983984	-1.447313
-	343	7.519166	-7.008964	-1.513932
-	344	7.674135	-7.033753	-1.581207
-	345	7.829000	-7.058740	-1.646196
-	346	7.983397	-7.084127	-1.706261
-	347	8.137175	-7.109890	-1.758656
-	348	8.290295	-7.135726	-1.800769
-	349	8.442917	-7.161254	-1.830542
-	350	8.595234	-7.186003	-1.846676
-	351	8.747467	-7.209371	-1.848297
-	352	8.900035	-7.230695	-1.835472
-	353	9.053399	-7.249249	-1.808824
-	354	9.208135	-7.264464	-1.769866
-	355	9.364985	-7.275706	-1.720326
-	356	9.524685	-7.282279	-1.662194
-	357	9.688044	-7.283406	-1.597249
-	358	9.855906	-7.278460	-1.527170
-	359	10.028975	-7.266943	-1.453373
-	360	10.207822	-7.248412	-1.376469
-	361	10.393055	-7.222561	-1.296837
-	362	10.585070	-7.188998	-1.214228
-	363	10.784077	-7.147406	-1.128223
-	364	10.990170	-7.097392	-1.037854
-	365	11.203184	-7.038636	-0.942286
-	366	11.422772	-6.971014	-0.840964
-	367	11.648425	-6.894454	-0.733591
-	368	11.879476	-6.809095	-0.620270
-	369	12.114904	-6.715276	-0.501683
-	370	12.353307	-6.613498	-0.378784
-	371	12.592972	-6.504452	-0.252881
-	372	12.831675	-6.389082	-0.125473
-	373	13.066975	-6.268197	0.002006
-	374	13.296406	-6.142410	0.128053
-	375	13.517622	-6.011920	0.251313
-	376	13.728468	-5.876822	0.370368
-	377	13.926988	-5.737052	0.483880
-	378	14.111403	-5.592590	0.590770
-	379	14.280149	-5.443314	0.690536
-	380	14.431995	-5.289020	0.783190
-	381	14.565845	-5.129424	0.869699
-	382	14.680820	-4.963845	0.952482
-	383	14.776046	-4.791515	1.034573
-	384	14.850293	-4.611602	1.119370
-	385	14.901904	-4.423475	1.209629
-	386	14.928905	-4.226633	1.307715
-	387	14.929070	-4.020815	1.415534
-	388	14.900054	-3.805895	1.534678
-	389	14.839361	-3.581908	1.666607
-	390	14.744432	-3.349008	1.812609
-	391	14.612535	-3.107491	1.974084
-	392	14.440871	-2.857850	2.152369
-	393	14.226690	-2.600991	2.348936
-	394	13.967203	-2.338118	2.565575
-	395	13.659851	-2.071010	2.804028
-	396	13.302374	-1.801864	3.066182
-	397	12.892934	-1.533249	3.354037
-	398	12.430220	-1.268040	3.669474
-	399	11.913427	-1.009228	4.014153
-	400	11.341948	-0.759997	4.389423
-	401	10.715315	-0.523378	4.795799
-	402	10.033511	-0.302254	5.233343
-	403	9.296693	-0.099212	5.701462
-	404	8.505699	0.083668	6.199373
-	405	7.661959	0.245080	6.725773
-	406	6.767663	0.384335	7.279101
-	407	5.825889	0.501732	7.856129
-	408	4.840757	0.598043	8.452380
-	409	3.817520	0.674552	9.061675
-	410	2.762463	0.732750	9.675733
-	411	1.682810	0.774277	10.285029
-	412	0.586955	0.800416	10.878377
-	413	-0.515723	0.812704	11.444255
-	414	-1.614300	0.812313	11.970269
-	415	-2.696743	0.800143	12.444921
-	416	-3.749846	0.777060	12.857266
-	417	-4.759520	0.743502	13.197909
-	418	-5.711392	0.700109	13.459596
-	419	-6.591246	0.647714	13.636950
-	420	-7.385935	0.588084	13.726794
-	421	-8.083488	0.522896	13.727647
-	422	-8.673858	0.454120	13.639689
-	423	-9.148597	0.382792	13.464022
-	424	-9.501319	0.309115	13.203286
-	425	-9.727558	0.232056	12.861144
-	426	-9.825545	0.149752	12.442419
-	427	-9.796456	0.058700	11.953326
-	428	-9.644649	-0.045270	11.401292
-	429	-9.377809	-0.166885	10.794877
-	430	-9.006275	-0.310907	10.143435
-	431	-8.542738	-0.480836	9.456928
-	432	-8.001795	-0.678451	8.745751
-	433	-7.399191	-0.903937	8.020512
-	434	-6.750923	-1.155024	7.291821
-	435	-6.072338	-1.428051	6.570615
-	436	-5.377627	-1.717847	5.867608
-	437	-4.679043	-2.018267	5.193343
-	438	-3.986833	-2.323183	4.558054
-	439	-3.309217	-2.626827	3.971358
-	440	-2.652484	-2.924670	3.442239
-	441	-2.021443	-3.213273	2.978492
-	442	-1.419531	-3.490072	2.586749
-	443	-0.848896	-3.751834	2.271700
-	444	-0.310894	-3.995323	2.036082
-	445	0.193754	-4.216901	1.880333
-	446	0.664786	-4.413548	1.802732
-	447	1.102271	-4.582127	1.799053
-	448	1.506423	-4.720332	1.862805
-	449	1.877191	-4.826602	1.985593
-	450	2.214524	-4.900414	2.156689
-	451	2.518086	-4.942091	2.364291
-	452	2.787430	-4.953962	2.595155
-	453	3.022078	-4.939207	2.836042
-	454	3.221516	-4.901879	3.073689
-	455	3.385271	-4.846783	3.296374
-	456	3.513187	-4.778366	3.493688
-	457	3.605393	-4.700714	3.656867
-	458	3.662119	-4.617259	3.779514
-	459	3.683895	-4.530554	3.857069
-	460	3.671015	-4.441933	3.887657
-	461	3.623586	-4.351870	3.871505
-	462	3.542027	-4.259496	3.811375
-	463	3.426851	-4.163312	3.712067
-	464	3.278731	-4.061587	3.580508
-	465	3.098623	-3.952465	3.424849
-	466	2.887675	-3.834218	3.254150
-	467	2.647114	-3.705106	3.078123
-	468	2.378344	-3.563435	2.906180
-	469	2.082845	-3.407829	2.748127
-	470	1.762027	-3.237366	2.612636
-	471	1.417691	-3.051568	2.507652
-	472	1.051828	-2.850568	2.439829
-	473	0.666787	-2.635687	2.414183
-	474	0.265441	-2.409298	2.434147
-	475	-0.148701	-2.175056	2.500842
-	476	-0.571620	-1.937646	2.613956
-	477	-0.998612	-1.702459	2.770741
-	478	-1.424332	-1.475198	2.967198
-	479	-1.843374	-1.261493	3.197633
-	480	-2.250033	-1.066469	3.455093
-	481	-2.638933	-0.894392	3.731353
-	482	-3.005394	-0.748512	4.017864
-	483	-3.345375	-0.630885	4.305692
-	484	-3.655895	-0.542503	4.585989
-	485	-3.935031	-0.483191	4.851048
-	486	-4.181886	-0.451530	5.093803
-	487	-4.396709	-0.445070	5.308991
-	488	-4.580851	-0.460680	5.492720
-	489	-4.736383	-0.494816	5.642598
-	490	-4.866267	-0.543633	5.757992
-	491	-4.973647	-0.603190	5.839931
-	492	-5.061884	-0.669596	5.891479
-	493	-5.134341	-0.739314	5.916398
-	494	-5.193791	-0.809345	5.920031
-	495	-5.242559	-0.877470	5.908009
-	496	-5.282326	-0.942413	5.885885
-	497	-5.313952	-1.003738	5.858543
-	498	-5.337502	-1.061674	5.830546
-	499	-5.352490	-1.116931	5.804602
-	500	-5.357914	-1.170660	5.782816
-	501	-5.352441	-1.224146	5.765854
-	502	-5.335045	-1.278929	5.752970
-	503	-5.305128	-1.336590	5.742774
-	504	-5.263103	-1.398805	5.732782
-	505	-5.210491	-1.467299	5.720353
-	506	-5.150130	-1.543572	5.702786
-	507	-5.086194	-1.628760	5.678074
-	508	-5.024157	-1.723630	5.644693
-	509	-4.970348	-1.828313	5.602304
-	510	-4.931681	-1.942340	5.552044
-	511	-4.915329	-2.064586	5.495872
-	512	-4.928040	-2.193197	5.437785
-	513	-4.975887	-2.325700	5.382199
-	514	-5.063421	-2.459281	5.334842
-	515	-5.193008	-2.591071	5.301345
-	516	-5.364130	-2.718279	5.288135
-	517	-5.573898	-2.838688	5.300578
-	518	-5.816843	-2.950945	5.343081
-	519	-6.085535	-3.054457	5.417915
-	520	-6.370849	-3.149249	5.523902
-	521	-6.661899	-3.235365	5.656909
-	522	-6.946511	-3.312359	5.808711
-	523	-7.211758	-3.378891	5.968325
-	524	-7.444647	-3.432434	6.122099
-	525	-7.632880	-3.469440	6.255540
-	526	-7.765779	-3.486208	6.354115
-	527	-7.834832	-3.479894	6.405163
-	528	-7.834522	-3.449431	6.399361
-	529	-7.762425	-3.396070	6.331167
-	530	-7.619013	-3.323446	6.200005
-	531	-7.407887	-3.237185	6.009133
-	532	-7.134842	-3.144074	5.766033
-	533	-6.807869	-3.051037	5.480411
-	534	-6.436479	-2.964276	5.163867
-	535	-6.030941	-2.888903	4.828083
-	536	-5.601879	-2.828901	4.485042
-	537	-5.159738	-2.787196	4.145135
-	538	-4.714204	-2.765838	3.816754
-	539	-4.273787	-2.766133	3.507162
-	540	-3.845855	-2.788550	3.220197
-	541	-3.436026	-2.832844	2.958261
-	542	-3.048457	-2.898044	2.720986
-	543	-2.685766	-2.982569	2.506422
-	544	-2.349141	-3.084392	2.310551
-	545	-2.038477	-3.201129	2.129228
-	546	-1.752687	-3.330115	1.957403
-	547	-1.489849	-3.468659	1.790145
-	548	-1.247536	-3.614006	1.623649
-	549	-1.023154	-3.763550	1.454936
-	550	-0.813911	-3.914922	1.282407
-	551	-0.617129	-4.066115	1.105614
-	552	-0.430363	-4.215509	0.925645
-	553	-0.251421	-4.361927	0.744364
-	554	-0.078187	-4.504562	0.564290
-	555	0.091056	-4.642915	0.388187
-	556	0.258133	-4.776722	0.218312
-	557	0.424648	-4.905887	0.056434
-	558	0.591669	-5.030558	-0.097640
-	559	0.760156	-5.151063	-0.244921
-	560	0.930670	-5.267938	-0.388784
-	561	1.103427	-5.381721	-0.533461
-	562	1.278401	-5.492960	-0.684449
-	563	1.455375	-5.602096	-0.847023
-	564	1.633657	-5.709405	-1.026508
-	565	1.812663	-5.815104	-1.226823
-	566	1.991572	-5.919188	-1.449466
-	567	2.169586	-6.021649	-1.694239
-	568	2.345981	-6.122333	-1.957313
-	569	2.519904	-6.220942	-2.232942
-	570	2.690657	-6.317069	-2.512989
-	571	2.857591	-6.410247	-2.788464
-	572	3.020131	-6.499924	-3.049596
-	573	3.177959	-6.585578	-3.287359
-	574	3.330921	-6.666704	-3.493184
-	575	3.479018	-6.742860	-3.660240
-	576	3.622240	-6.813709	-3.783915
-	577	3.760727	-6.878922	-3.861106
-	578	3.894402	-6.938351	-3.891967
-	579	4.023657	-6.991982	-3.878149
-	580	4.148963	-7.040041	-3.823867
-	581	4.270799	-7.082801	-3.734429
-	582	4.389638	-7.120638	-3.616949
-	583	4.505834	-7.153888	-3.478795
-	584	4.619596	-7.182861	-3.327934
-	585	4.730986	-7.208036	-3.172597
-	586	4.840078	-7.229887	-3.020167
-	587	4.946476	-7.249012	-2.877235
-	588	5.049851	-7.265916	-2.748269
-	589	5.149601	-7.281090	-2.636096
-	590	5.245199	-7.294841	-2.540992
-	591	5.336275	-7.307467	-2.461932
-	592	5.422706	-7.319059	-2.396288
-	593	5.504514	-7.329620	-2.340281
-	594	5.582105	-7.339026	-2.289621
-	595	5.656363	-7.346775	-2.238670
-	596	5.728365	-7.352329	-2.182636
-	597	5.799322	-7.354949	-2.116810
-	598	5.870256	-7.354143	-2.037493
-	599	5.941584	-7.349757	-1.943116
-	600	6.013792	-7.341623	-1.833007
-	601	6.087129	-7.329651	-1.708857
-	602	6.161648	-7.313721	-1.573063
-	603	6.237463	-7.293897	-1.429479
-	604	6.314576	-7.270342	-1.282635
-	605	6.393158	-7.243299	-1.137160
-	606	6.473711	-7.213163	-0.997764
-	607	6.556839	-7.180404	-0.868618
-	608	6.643321	-7.145591	-0.753291
-	609	6.733954	-7.109397	-0.653880
-	610	6.829079	-7.072690	-0.571881
-	611	6.928990	-7.036439	-0.507262
-	612	7.033659	-7.001668	-0.459264
-	613	7.142954	-6.969164	-0.426235
-	614	7.256782	-6.939465	-0.405685
-	615	7.375120	-6.912800	-0.394310
-	616	7.497897	-6.889148	-0.388615
-	617	7.625107	-6.868324	-0.385210
-	618	7.756958	-6.849874	-0.381180
-	619	7.893476	-6.833250	-0.374693
-	620	8.034901	-6.817648	-0.364103
-	621	8.181320	-6.802071	-0.348660
-	622	8.332782	-6.785129	-0.326701
-	623	8.489158	-6.765353	-0.296814
-	624	8.650111	-6.740890	-0.256492
-	625	8.814986	-6.710119	-0.204343
-	626	8.982974	-6.671624	-0.139456
-	627	9.153460	-6.624250	-0.061227
-	628	9.325810	-6.566976	0.030679
-	629	9.499681	-6.499212	0.136631
-	630	9.674860	-6.420842	0.256329
-	631	9.851130	-6.332076	0.389922
-	632	10.028144	-6.233540	0.536139
-	633	10.205400	-6.125541	0.694402
-	634	10.382134	-6.008550	0.862901
-	635	10.557424	-5.883122	1.039576
-	636	10.730267	-5.749995	1.222173
-	637	10.899656	-5.610151	1.407711
-	638	11.064672	-5.464557	1.593713
-	639	11.224168	-5.314318	1.777111
-	640	11.377300	-5.160422	1.955313
-	641	11.523150	-5.003999	2.125192
-	642	11.660768	-4.845876	2.284608
-	643	11.789567	-4.687019	2.431625
-	644	11.908800	-4.528286	2.564286
-	645	12.017811	-4.370323	2.681867
-	646	12.115960	-4.213845	2.783728
-	647	12.202805	-4.059466	2.870354
-	648	12.277782	-3.907630	2.942231
-	649	12.340567	-3.758729	3.000771
-	650	12.390914	-3.613085	3.047618
-	651	12.428748	-3.470920	3.084713
-	652	12.454358	-3.332291	3.114844
-	653	12.468367	-3.197572	3.140237
-	654	12.471987	-3.066939	3.163615
-	655	12.466625	-2.940843	3.187080
-	656	12.453659	-2.819890	3.212597
-	657	12.434402	-2.704886	3.241048
-	658	12.410031	-2.596597	3.273337
-	659	12.381305	-2.495649	3.309160
-	660	12.349076	-2.402259	3.348085
-	661	12.314027	-2.316339	3.389740
-	662	12.276622	-2.237268	3.433294
-	663	12.237178	-2.163220	3.479047
