# Supplementary material for: Design and preliminary verification of a novel powered ankle–foot prosthesis: From the perspective of lower-limb biomechanics compared with ESAR foot
Source: PLoS One. 2024 Jun 7;19(6):e0303397. doi: 10.1371/journal.pone.0303397 (PMC11161064; doi:10.1371/journal.pone.0303397)
Supplement: S2 File — (ZIP) [file pone.0303397.s004.zip › NW/5/left foot pitch angle.txt]

LINK_MODEL_BASED::ORIGINAL::Left Foot Pitch Angles
File	Frame	X	Y	Z
Gait FB - IOR 9.c3d	1
-	2
-	3
-	4
-	5
-	6
-	7
-	8
-	9
-	10
-	11
-	12
-	13
-	14
-	15
-	16
-	17
-	18
-	19
-	20
-	21
-	22
-	23
-	24
-	25
-	26
-	27
-	28
-	29
-	30
-	31
-	32
-	33
-	34
-	35
-	36
-	37
-	38
-	39
-	40
-	41
-	42
-	43
-	44
-	45
-	46
-	47
-	48
-	49
-	50
-	51
-	52
-	53
-	54
-	55
-	56
-	57
-	58
-	59
-	60
-	61
-	62
-	63
-	64
-	65
-	66
-	67
-	68
-	69
-	70
-	71
-	72
-	73
-	74
-	75
-	76
-	77
-	78
-	79
-	80
-	81
-	82
-	83
-	84
-	85
-	86
-	87
-	88
-	89
-	90
-	91
-	92
-	93
-	94
-	95
-	96
-	97
-	98
-	99
-	100
-	101
-	102
-	103
-	104
-	105
-	106
-	107
-	108
-	109
-	110
-	111
-	112
-	113
-	114
-	115	-11.650935	-0.727561	-4.871720
-	116	-12.168309	-0.837219	-4.842219
-	117	-12.723138	-0.937522	-4.818337
-	118	-13.319238	-1.027539	-4.801947
-	119	-13.959943	-1.106929	-4.794541
-	120	-14.648157	-1.175799	-4.797239
-	121	-15.386319	-1.234531	-4.810763
-	122	-16.176428	-1.283618	-4.835602
-	123	-17.020052	-1.323562	-4.872090
-	124	-17.918501	-1.354813	-4.920613
-	125	-18.872791	-1.377656	-4.981563
-	126	-19.883585	-1.392123	-5.055505
-	127	-20.950983	-1.397959	-5.142982
-	128	-22.074453	-1.394719	-5.244583
-	129	-23.252766	-1.381884	-5.360829
-	130	-24.483984	-1.359075	-5.492176
-	131	-25.765442	-1.326164	-5.638844
-	132	-27.093828	-1.283182	-5.801002
-	133	-28.465075	-1.230073	-5.978586
-	134	-29.874220	-1.166529	-6.171328
-	135	-31.315516	-1.092065	-6.378413
-	136	-32.782433	-1.006245	-6.598393
-	137	-34.267868	-0.909068	-6.828968
-	138	-35.764355	-0.801309	-7.066954
-	139	-37.264515	-0.684859	-7.308284
-	140	-38.761349	-0.562960	-7.548361
-	141	-40.248310	-0.440263	-7.782407
-	142	-41.718597	-0.322475	-8.005772
-	143	-43.164143	-0.215667	-8.213906
-	144	-44.575012	-0.125294	-8.402495
-	145	-45.939384	-0.055410	-8.567514
-	146	-47.243755	-0.008252	-8.705276
-	147	-48.473698	0.015920	-8.812481
-	148	-49.614887	0.019110	-8.886484
-	149	-50.653835	0.005992	-8.925359
-	150	-51.578426	-0.016699	-8.927966
-	151	-52.378227	-0.041571	-8.893705
-	152	-53.045113	-0.061699	-8.822607
-	153	-53.573925	-0.071174	-8.715096
-	154	-53.962921	-0.065150	-8.572079
-	155	-54.213867	-0.040074	-8.394690
-	156	-54.331543	0.006139	-8.184299
-	157	-54.323147	0.074012	-7.942443
-	158	-54.197422	0.162895	-7.670987
-	159	-53.963860	0.271362	-7.372097
-	160	-53.631947	0.397681	-7.048326
-	161	-53.210701	0.540147	-6.702633
-	162	-52.708366	0.697437	-6.338479
-	163	-52.132404	0.869018	-5.959878
-	164	-51.489449	1.055325	-5.571412
-	165	-50.785370	1.257313	-5.177903
-	166	-50.025257	1.475711	-4.784170
-	167	-49.213428	1.710285	-4.394738
-	168	-48.353565	1.959465	-4.013729
-	169	-47.448673	2.220730	-3.644702
-	170	-46.501225	2.490734	-3.290630
-	171	-45.513168	2.765795	-2.953821
-	172	-44.486172	3.042278	-2.636048
-	173	-43.421719	3.316686	-2.338505
-	174	-42.321236	3.585667	-2.061880
-	175	-41.186234	3.846338	-1.806327
-	176	-40.018314	4.096159	-1.571474
-	177	-38.819271	4.332876	-1.356423
-	178	-37.591232	4.554876	-1.159939
-	179	-36.336773	4.761270	-0.980492
-	180	-35.059029	4.952059	-0.816456
-	181	-33.761555	5.127729	-0.666127
-	182	-32.448128	5.288929	-0.527857
-	183	-31.122669	5.436330	-0.400105
-	184	-29.789074	5.570366	-0.281577
-	185	-28.451136	5.691107	-0.171271
-	186	-27.112514	5.798378	-0.068548
-	187	-25.776522	5.891764	0.026843
-	188	-24.445910	5.970537	0.114822
-	189	-23.122887	6.033714	0.194896
-	190	-21.809153	6.080019	0.266236
-	191	-20.505995	6.108073	0.327648
-	192	-19.214409	6.116830	0.377476
-	193	-17.935122	6.105716	0.413616
-	194	-16.668592	6.074433	0.433574
-	195	-15.414998	6.022906	0.434614
-	196	-14.174228	5.951237	0.413895
-	197	-12.946029	5.859725	0.368690
-	198	-11.730201	5.748867	0.296581
-	199	-10.526689	5.619235	0.195780
-	200	-9.335555	5.471366	0.065297
-	201	-8.157059	5.305703	-0.094835
-	202	-6.991653	5.122602	-0.283428
-	203	-5.839997	4.922724	-0.498178
-	204	-4.702858	4.707325	-0.735882
-	205	-3.581065	4.478452	-0.992634
-	206	-2.475460	4.238945	-1.264156
-	207	-1.387013	3.992361	-1.546054
-	208	-0.316952	3.742761	-1.834061
-	209	0.733212	3.494273	-2.124269
-	210	1.761860	3.250706	-2.413338
-	211	2.767305	3.015173	-2.698584
-	212	3.747667	2.789940	-2.977699
-	213	4.700787	2.576445	-3.248482
-	214	5.624229	2.375240	-3.508689
-	215	6.515442	2.185884	-3.756229
-	216	7.371967	2.007019	-3.989345
-	217	8.191513	1.836800	-4.206778
-	218	8.971999	1.673272	-4.407619
-	219	9.711643	1.514570	-4.591292
-	220	10.409053	1.359152	-4.757307
-	221	11.063269	1.205913	-4.905375
-	222	11.673668	1.054154	-5.035198
-	223	12.239848	0.903667	-5.146558
-	224	12.761554	0.754614	-5.239364
-	225	13.238570	0.607546	-5.313767
-	226	13.670641	0.463556	-5.370195
-	227	14.057270	0.324380	-5.409491
-	228	14.397598	0.192351	-5.432843
-	229	14.690338	0.070209	-5.441784
-	230	14.933766	-0.039107	-5.438025
-	231	15.125710	-0.132725	-5.423379
-	232	15.263601	-0.208300	-5.399614
-	233	15.344501	-0.264254	-5.368306
-	234	15.365171	-0.300092	-5.330785
-	235	15.322302	-0.316446	-5.288067
-	236	15.212725	-0.315042	-5.240855
-	237	15.033710	-0.298593	-5.189612
-	238	14.783130	-0.270555	-5.134648
-	239	14.459751	-0.234845	-5.076314
-	240	14.063531	-0.195481	-5.015099
-	241	13.596111	-0.156341	-4.951965
-	242	13.061200	-0.120750	-4.888331
-	243	12.464687	-0.091441	-4.826349
-	244	11.814287	-0.070362	-4.768567
-	245	11.118987	-0.058808	-4.717843
-	246	10.388634	-0.057431	-4.676810
-	247	9.633680	-0.066224	-4.647707
-	248	8.864955	-0.084383	-4.632035
-	249	8.093463	-0.110380	-4.630556
-	250	7.330190	-0.142126	-4.643021
-	251	6.585686	-0.177368	-4.668136
-	252	5.869637	-0.213881	-4.703471
-	253	5.190470	-0.249632	-4.745908
-	254	4.555087	-0.282934	-4.792139
-	255	3.968657	-0.312440	-4.839241
-	256	3.434416	-0.336950	-4.884840
-	257	2.953702	-0.355235	-4.927401
-	258	2.526139	-0.365939	-4.966239
-	259	2.149966	-0.367621	-5.001270
-	260	1.822442	-0.358992	-5.032752
-	261	1.540204	-0.339146	-5.061032
-	262	1.299577	-0.307756	-5.086291
-	263	1.096686	-0.265221	-5.108556
-	264	0.927560	-0.212626	-5.127793
-	265	0.788227	-0.151537	-5.144168
-	266	0.674805	-0.083665	-5.158088
-	267	0.583569	-0.010600	-5.170273
-	268	0.510940	0.066259	-5.181313
-	269	0.453552	0.145674	-5.191621
-	270	0.408296	0.226493	-5.201348
-	271	0.372406	0.307613	-5.210389
-	272	0.343467	0.387981	-5.218499
-	273	0.319414	0.466590	-5.225394
-	274	0.298550	0.542506	-5.230764
-	275	0.279498	0.614837	-5.234336
-	276	0.261207	0.682744	-5.235934
-	277	0.242905	0.745377	-5.235462
-	278	0.224078	0.801918	-5.232868
-	279	0.204388	0.851620	-5.228291
-	280	0.183638	0.893856	-5.221961
-	281	0.161717	0.928183	-5.214175
-	282	0.138523	0.954349	-5.205332
-	283	0.113939	0.972331	-5.195805
-	284	0.087800	0.982355	-5.185945
-	285	0.059908	0.984933	-5.176092
-	286	0.030037	0.980840	-5.166490
-	287	-0.002038	0.971053	-5.157367
-	288	-0.036536	0.956658	-5.148798
-	289	-0.073613	0.938823	-5.140843
-	290	-0.113377	0.918749	-5.133405
-	291	-0.155818	0.897707	-5.126415
-	292	-0.200809	0.876916	-5.119682
-	293	-0.248065	0.857441	-5.112925
-	294	-0.297144	0.840121	-5.105784
-	295	-0.347548	0.825546	-5.097898
-	296	-0.398808	0.814062	-5.089048
-	297	-0.450517	0.805833	-5.079267
-	298	-0.502324	0.800889	-5.068792
-	299	-0.553915	0.799119	-5.057860
-	300	-0.604984	0.800336	-5.046813
-	301	-0.655238	0.804341	-5.035958
-	302	-0.704377	0.810901	-5.025520
-	303	-0.752066	0.819787	-5.015665
-	304	-0.798013	0.830753	-5.006519
-	305	-0.842004	0.843542	-4.998142
-	306	-0.883960	0.857877	-4.990514
-	307	-0.923864	0.873533	-4.983614
-	308	-0.961735	0.890323	-4.977395
-	309	-0.997648	0.908087	-4.971787
-	310	-1.031747	0.926717	-4.966785
-	311	-1.064209	0.946085	-4.962351
-	312	-1.095191	0.966081	-4.958439
-	313	-1.124827	0.986587	-4.955091
-	314	-1.153218	1.007503	-4.952293
-	315	-1.180427	1.028752	-4.950070
-	316	-1.206478	1.050278	-4.948460
-	317	-1.231411	1.072016	-4.947510
-	318	-1.255283	1.093863	-4.947244
-	319	-1.278168	1.115758	-4.947711
-	320	-1.300146	1.137593	-4.948984
-	321	-1.321273	1.159272	-4.951101
-	322	-1.341580	1.180687	-4.954166
-	323	-1.361071	1.201708	-4.958231
-	324	-1.379695	1.222248	-4.963416
-	325	-1.397337	1.242208	-4.969730
-	326	-1.413791	1.261518	-4.977244
-	327	-1.428727	1.280008	-4.985875
-	328	-1.441675	1.297344	-4.995505
-	329	-1.452078	1.313028	-5.005847
-	330	-1.459360	1.326577	-5.016548
-	331	-1.463149	1.337631	-5.027162
-	332	-1.463306	1.346089	-5.037217
-	333	-1.460009	1.351987	-5.046039
-	334	-1.453616	1.355495	-5.052955
-	335	-1.444589	1.356794	-5.057270
-	336	-1.433362	1.356005	-5.058477
-	337	-1.420365	1.353258	-5.056180
-	338	-1.406045	1.348690	-5.050200
-	339	-1.390822	1.342510	-5.040549
-	340	-1.375132	1.334923	-5.027385
-	341	-1.359370	1.326263	-5.011155
-	342	-1.343922	1.316897	-4.992461
-	343	-1.329125	1.307360	-4.972188
-	344	-1.315321	1.298263	-4.951346
-	345	-1.302851	1.290204	-4.930842
-	346	-1.292071	1.283630	-4.911333
-	347	-1.283347	1.278857	-4.893312
-	348	-1.277020	1.276014	-4.877027
-	349	-1.273439	1.275115	-4.862587
-	350	-1.272949	1.276067	-4.849990
-	351	-1.275912	1.278636	-4.839133
-	352	-1.282665	1.282413	-4.829791
-	353	-1.293477	1.286894	-4.821619
-	354	-1.308505	1.291577	-4.814209
-	355	-1.327788	1.295913	-4.807111
-	356	-1.351285	1.299235	-4.799797
-	357	-1.378891	1.300852	-4.791791
-	358	-1.410471	1.300195	-4.782677
-	359	-1.445924	1.296852	-4.772081
-	360	-1.485201	1.290599	-4.759828
-	361	-1.528292	1.281292	-4.745730
-	362	-1.575283	1.268856	-4.729761
-	363	-1.626348	1.253273	-4.711923
-	364	-1.681734	1.234600	-4.692335
-	365	-1.741752	1.212964	-4.671153
-	366	-1.806777	1.188595	-4.648710
-	367	-1.877252	1.161735	-4.625287
-	368	-1.953673	1.132722	-4.601310
-	369	-2.036635	1.101950	-4.577212
-	370	-2.126831	1.069904	-4.553463
-	371	-2.225080	1.037162	-4.530530
-	372	-2.332273	1.004461	-4.508993
-	373	-2.449490	0.972415	-4.489279
-	374	-2.578075	0.941375	-4.471866
-	375	-2.719677	0.911314	-4.457083
-	376	-2.876163	0.881983	-4.445266
-	377	-3.049515	0.852997	-4.436637
-	378	-3.241720	0.823975	-4.431478
-	379	-3.454649	0.794558	-4.430033
-	380	-3.690069	0.764382	-4.432490
-	381	-3.949652	0.733227	-4.439051
-	382	-4.235066	0.700879	-4.449809
-	383	-4.547996	0.667212	-4.464816
-	384	-4.890162	0.632173	-4.484097
-	385	-5.263215	0.595769	-4.507601
-	386	-5.668805	0.558069	-4.535166
-	387	-6.108624	0.519288	-4.566635
-	388	-6.584484	0.479673	-4.601724
-	389	-7.098276	0.439581	-4.640137
-	390	-7.652047	0.399388	-4.681547
-	391	-8.247975	0.359545	-4.725562
-	392	-8.888367	0.320555	-4.771786
-	393	-9.575632	0.283140	-4.819929
-	394	-10.312239	0.248203	-4.869745
-	395	-11.100656	0.216876	-4.921053
-	396	-11.943414	0.190465	-4.973791
-	397	-12.842984	0.170286	-5.027949
-	398	-13.801694	0.157591	-5.083648
-	399	-14.821719	0.153372	-5.141049
-	400	-15.904929	0.158411	-5.200503
-	401	-17.052841	0.172921	-5.262417
-	402	-18.266462	0.196686	-5.327324
-	403	-19.546350	0.228981	-5.395863
-	404	-20.892351	0.268520	-5.468718
-	405	-22.303635	0.313232	-5.546617
-	406	-23.778551	0.360527	-5.630427
-	407	-25.314514	0.406972	-5.720942
-	408	-26.907875	0.449026	-5.819066
-	409	-28.553915	0.483199	-5.925576
-	410	-30.246721	0.506562	-6.040830
-	411	-31.979439	0.517093	-6.164467
-	412	-33.743923	0.514284	-6.295232
-	413	-35.530743	0.498651	-6.430811
-	414	-37.328815	0.472231	-6.567902
-	415	-39.125648	0.438361	-6.702207
-	416	-40.907101	0.401191	-6.828308
-	417	-42.657631	0.365711	-6.939829
-	418	-44.360706	0.336673	-7.029427
-	419	-45.999107	0.318194	-7.089170
-	420	-47.555874	0.312610	-7.110696
-	421	-49.014519	0.321300	-7.085811
-	422	-50.359695	0.344196	-7.006553
-	423	-51.577339	0.381106	-6.865714
-	424	-52.655258	0.431662	-6.657086
-	425	-53.583012	0.496007	-6.375953
-	426	-54.352917	0.574549	-6.019441
-	427	-54.960503	0.668988	-5.587092
-	428	-55.404793	0.781653	-5.080967
-	429	-55.688503	0.915557	-4.505713
-	430	-55.817509	1.074098	-3.868338
-	431	-55.800472	1.259824	-3.177863
-	432	-55.648209	1.473963	-2.444935
-	433	-55.373173	1.716496	-1.681488
-	434	-54.988251	1.985238	-0.900120
-	435	-54.506012	2.276845	-0.113848
-	436	-53.938076	2.586584	0.664490
-	437	-53.294518	2.908920	1.422532
-	438	-52.583729	3.238381	2.148788
-	439	-51.812489	3.569957	2.832931
-	440	-50.986237	3.899928	3.466010
-	441	-50.109322	4.225701	4.040667
-	442	-49.185257	4.545562	4.551335
-	443	-48.216526	4.857147	4.994419
-	444	-47.205116	5.157996	5.368250
-	445	-46.152660	5.445090	5.673016
-	446	-45.060669	5.715770	5.910582
-	447	-43.930607	5.966942	6.084381
-	448	-42.764103	6.195936	6.199043
-	449	-41.563217	6.400353	6.260098
-	450	-40.330326	6.578312	6.273771
-	451	-39.068314	6.728323	6.246708
-	452	-37.780514	6.850431	6.185486
-	453	-36.470615	6.945240	6.096378
-	454	-35.142593	7.013997	5.985128
-	455	-33.800613	7.058727	5.856579
-	456	-32.448643	7.081244	5.714782
-	457	-31.090414	7.083252	5.562881
-	458	-29.729410	7.066175	5.403208
-	459	-28.368807	7.030938	5.237248
-	460	-27.011763	6.977677	5.065799
-	461	-25.661390	6.906042	4.888746
-	462	-24.320435	6.814891	4.705266
-	463	-22.991190	6.702939	4.513741
-	464	-21.675644	6.569148	4.312057
-	465	-20.375473	6.412656	4.097796
-	466	-19.092075	6.232971	3.868410
-	467	-17.826633	6.029777	3.621470
-	468	-16.580267	5.802906	3.355077
-	469	-15.354028	5.552656	3.067857
-	470	-14.149006	5.279712	2.759228
-	471	-12.966132	4.985208	2.429504
-	472	-11.806111	4.670766	2.079979
-	473	-10.669216	4.338947	1.712621
-	474	-9.555147	3.993066	1.330207
-	475	-8.462845	3.637361	0.936025
-	476	-7.390459	3.276838	0.533921
-	477	-6.335428	2.916849	0.128322
-	478	-5.294635	2.562868	-0.276051
-	479	-4.264622	2.220024	-0.674186
-	480	-3.241938	1.892846	-1.061010
-	481	-2.223537	1.584953	-1.431536
-	482	-1.207076	1.298981	-1.781180
-	483	-0.191185	1.036492	-2.105765
-	484	0.824406	0.798134	-2.401755
-	485	1.838813	0.583568	-2.666489
-	486	2.850057	0.391401	-2.898339
-	487	3.855145	0.219417	-3.096616
-	488	4.850168	0.064908	-3.261548
-	489	5.830512	-0.075074	-3.394245
-	490	6.791073	-0.203594	-3.496524
-	491	7.726453	-0.323659	-3.570811
-	492	8.631139	-0.438052	-3.620063
-	493	9.499641	-0.549024	-3.647646
-	494	10.326677	-0.658136	-3.657164
-	495	11.107283	-0.766027	-3.652385
-	496	11.836987	-0.872313	-3.637000
-	497	12.511862	-0.975741	-3.614583
-	498	13.128584	-1.074365	-3.588382
-	499	13.684351	-1.165823	-3.561164
-	500	14.176937	-1.247437	-3.535066
-	501	14.604532	-1.316546	-3.511584
-	502	14.965624	-1.370470	-3.491463
-	503	15.258799	-1.406776	-3.474793
-	504	15.482584	-1.423269	-3.461069
-	505	15.635432	-1.418078	-3.449275
-	506	15.715631	-1.389981	-3.438250
-	507	15.721316	-1.338524	-3.426794
-	508	15.650638	-1.264035	-3.413844
-	509	15.502009	-1.167846	-3.398624
-	510	15.274300	-1.052194	-3.380800
-	511	14.967211	-0.920214	-3.360578
-	512	14.581458	-0.775955	-3.338892
-	513	14.119056	-0.624174	-3.317445
-	514	13.583768	-0.469972	-3.298736
-	515	12.981414	-0.318407	-3.285913
-	516	12.320022	-0.174263	-3.282775
-	517	11.609329	-0.041472	-3.293191
-	518	10.860172	0.077180	-3.320692
-	519	10.084023	0.180129	-3.367782
-	520	9.292574	0.266866	-3.435319
-	521	8.497577	0.337491	-3.522163
-	522	7.710642	0.392285	-3.625280
-	523	6.943069	0.431299	-3.739920
-	524	6.205475	0.453979	-3.860318
-	525	5.507454	0.459145	-3.980280
-	526	4.857131	0.445567	-4.093930
-	527	4.260818	0.412635	-4.196449
-	528	3.722745	0.360887	-4.284666
-	529	3.245013	0.292339	-4.357120
-	530	2.827766	0.210419	-4.414093
-	531	2.469430	0.119690	-4.457069
-	532	2.166998	0.025170	-4.488290
-	533	1.916316	-0.068339	-4.510124
-	534	1.712403	-0.156731	-4.524865
-	535	1.549729	-0.236705	-4.534410
-	536	1.422478	-0.305593	-4.540233
-	537	1.324840	-0.361138	-4.543564
-	538	1.251249	-0.401388	-4.545288
-	539	1.196587	-0.424677	-4.546126
-	540	1.156298	-0.429767	-4.546554
-	541	1.126460	-0.415956	-4.546881
-	542	1.103808	-0.383182	-4.547198
-	543	1.085705	-0.332010	-4.547466
-	544	1.070124	-0.263616	-4.547594
-	545	1.055673	-0.179730	-4.547448
-	546	1.041511	-0.082567	-4.546922
-	547	1.027221	0.025354	-4.546022
-	548	1.012642	0.141280	-4.544721
-	549	0.997799	0.262407	-4.543040
-	550	0.982798	0.385976	-4.541037
-	551	0.967745	0.509462	-4.538723
-	552	0.952704	0.630612	-4.536099
-	553	0.937724	0.747514	-4.533159
-	554	0.922814	0.858557	-4.529872
-	555	0.907996	0.962476	-4.526198
-	556	0.893266	1.058301	-4.522263
-	557	0.878596	1.145338	-4.518073
-	558	0.863917	1.223241	-4.513814
-	559	0.849105	1.292010	-4.509599
-	560	0.834014	1.352026	-4.505640
-	561	0.818463	1.403919	-4.502048
-	562	0.802263	1.448515	-4.498956
-	563	0.785219	1.486705	-4.496336
-	564	0.767171	1.519334	-4.494022
-	565	0.748004	1.547220	-4.491874
-	566	0.727662	1.571083	-4.489832
-	567	0.706120	1.591608	-4.487914
-	568	0.683401	1.609479	-4.486364
-	569	0.659537	1.625295	-4.485317
-	570	0.634574	1.639603	-4.484835
-	571	0.608579	1.652860	-4.484972
-	572	0.581652	1.665443	-4.485743
-	573	0.553947	1.677609	-4.487001
-	574	0.525648	1.689555	-4.488684
-	575	0.496958	1.701383	-4.490747
-	576	0.467928	1.713091	-4.493214
-	577	0.438421	1.724604	-4.496114
-	578	0.408255	1.735782	-4.499386
-	579	0.377380	1.746468	-4.503080
-	580	0.345851	1.756503	-4.507247
-	581	0.313716	1.765709	-4.512030
-	582	0.280921	1.773860	-4.517405
-	583	0.247340	1.780710	-4.523367
-	584	0.212788	1.785952	-4.529626
-	585	0.177066	1.789370	-4.535890
-	586	0.139933	1.790815	-4.541542
-	587	0.101075	1.790301	-4.546124
-	588	0.060064	1.787918	-4.549297
-	589	0.016437	1.783846	-4.551045
-	590	-0.030247	1.778336	-4.551511
-	591	-0.080308	1.771682	-4.550870
-	592	-0.133955	1.764145	-4.549202
-	593	-0.191263	1.755961	-4.546613
-	594	-0.252067	1.747252	-4.543209
-	595	-0.315896	1.737906	-4.539007
-	596	-0.382075	1.727607	-4.534023
-	597	-0.449954	1.715914	-4.528172
-	598	-0.519064	1.702584	-4.521362
-	599	-0.589185	1.687599	-4.513612
-	600	-0.660214	1.670916	-4.504845
-	601	-0.732168	1.652368	-4.494923
-	602	-0.805162	1.631786	-4.483648
-	603	-0.879363	1.609014	-4.470843
-	604	-0.954910	1.583953	-4.456351
-	605	-1.031794	1.556547	-4.440149
-	606	-1.109758	1.526820	-4.422269
-	607	-1.188322	1.494867	-4.402854
-	608	-1.266850	1.460892	-4.382105
-	609	-1.344727	1.425309	-4.360341
-	610	-1.421532	1.388759	-4.337899
-	611	-1.497095	1.352090	-4.315176
-	612	-1.571420	1.316231	-4.292640
-	613	-1.644616	1.281937	-4.270680
-	614	-1.716859	1.249783	-4.249710
-	615	-1.788376	1.220167	-4.230075
-	616	-1.859424	1.193311	-4.211984
-	617	-1.930292	1.169284	-4.195660
-	618	-2.001209	1.147900	-4.181153
-	619	-2.072386	1.128801	-4.168482
-	620	-2.144019	1.111451	-4.157558
-	621	-2.216325	1.095085	-4.148081
-	622	-2.289577	1.078839	-4.139691
-	623	-2.364076	1.061797	-4.131992
-	624	-2.440184	1.043028	-4.124504
-	625	-2.518326	1.021674	-4.116858
-	626	-2.599035	0.997011	-4.108899
-	627	-2.682882	0.968476	-4.100688
-	628	-2.770504	0.935561	-4.092432
-	629	-2.862530	0.898065	-4.084659
-	630	-2.959553	0.856068	-4.077927
-	631	-3.062190	0.809998	-4.072969
-	632	-3.171169	0.760377	-4.070429
-	633	-3.287427	0.707571	-4.070784
-	634	-3.411988	0.651878	-4.074333
-	635	-3.545973	0.593594	-4.081253
-	636	-3.690474	0.533113	-4.091664
-	637	-3.846603	0.470870	-4.105594
-	638	-4.015411	0.407379	-4.122991
-	639	-4.197936	0.343146	-4.143728
-	640	-4.395066	0.278680	-4.167520
-	641	-4.607572	0.214471	-4.194041
-	642	-4.836023	0.150971	-4.222862
-	643	-5.080740	0.088700	-4.253624
-	644	-5.341894	0.028066	-4.285841
-	645	-5.619424	-0.030541	-4.319100
-	646	-5.913016	-0.086692	-4.352996
-	647	-6.222063	-0.139942	-4.387152
-	648	-6.545700	-0.190049	-4.421015
-	649	-6.882723	-0.236747	-4.454142
-	650	-7.231568	-0.279892	-4.486061
-	651	-7.590267	-0.319480	-4.516321
-	652	-7.956411	-0.355573	-4.544567
-	653	-8.327091	-0.388170	-4.570605
-	654	-8.698944	-0.417402	-4.594217
-	655	-9.068269	-0.443360	-4.615312
-	656	-9.431005	-0.466103	-4.633907
-	657	-9.782959	-0.485809	-4.649981
-	658	-10.120113	-0.502600	-4.663680
-	659	-10.438977	-0.516803	-4.675055
-	660	-10.737051	-0.528809	-4.684217
-	661	-11.013482	-0.538898	-4.691451
-	662	-11.269882	-0.547414	-4.697044
-	663	-11.511290	-0.554769	-4.701307
