# Supplementary material for: Design and preliminary verification of a novel powered ankle–foot prosthesis: From the perspective of lower-limb biomechanics compared with ESAR foot
Source: PLoS One. 2024 Jun 7;19(6):e0303397. doi: 10.1371/journal.pone.0303397 (PMC11161064; doi:10.1371/journal.pone.0303397)
Supplement: S2 File — (ZIP) [file pone.0303397.s004.zip › NW/5/left hip angle.txt]

LINK_MODEL_BASED::ORIGINAL::Left Hip Angles
File	Frame	X	Y	Z
Gait FB - IOR 9.c3d	1
-	2
-	3
-	4
-	5
-	6
-	7	18.427935	11.826569	4.078046
-	8	18.093149	11.821491	3.965418
-	9	17.755037	11.819295	3.863275
-	10	17.413549	11.819744	3.777803
-	11	17.068571	11.822511	3.714430
-	12	16.994135	11.966219	3.083483
-	13	16.673956	11.991713	3.107510
-	14	16.350595	12.016681	3.158360
-	15	16.024546	12.039740	3.235607
-	16	15.696585	12.059443	3.336839
-	17	15.368051	12.074356	3.457670
-	18	15.040439	12.083263	3.592062
-	19	14.715352	12.085106	3.733431
-	20	14.394153	12.079033	3.875647
-	21	14.077954	12.064548	4.013360
-	22	13.767645	12.041352	4.142378
-	23	13.464055	12.009474	4.259195
-	24	13.167803	11.969054	4.361420
-	25	12.879388	11.920519	4.447460
-	26	12.599156	11.864330	4.517258
-	27	12.327321	11.801208	4.571905
-	28	12.063874	11.731912	4.613191
-	29	11.808598	11.657312	4.643078
-	30	11.561031	11.578368	4.663563
-	31	11.320459	11.496048	4.676470
-	32	11.085987	11.411260	4.683818
-	33	10.856574	11.324745	4.687414
-	34	10.631196	11.237196	4.689016
-	35	10.408888	11.149157	4.689764
-	36	10.188911	11.061071	4.690382
-	37	9.970613	10.973094	4.690925
-	38	9.753591	10.885423	4.691006
-	39	9.537513	10.797757	4.690438
-	40	9.322086	10.710022	4.689351
-	41	9.107082	10.621924	4.688267
-	42	8.892358	10.533482	4.687859
-	43	8.677790	10.444677	4.688399
-	44	8.463549	10.355587	4.689915
-	45	8.249764	10.266397	4.691583
-	46	8.036786	10.177399	4.692339
-	47	7.824760	10.088892	4.690946
-	48	7.613833	10.001334	4.686241
-	49	7.404130	9.915228	4.677315
-	50	7.195693	9.831112	4.663002
-	51	6.988657	9.749525	4.642068
-	52	6.783076	9.671085	4.612853
-	53	6.579120	9.596293	4.573689
-	54	6.376821	9.525717	4.523330
-	55	6.176218	9.459784	4.461251
-	56	5.977358	9.398870	4.387260
-	57	5.780318	9.343327	4.301566
-	58	5.584940	9.293261	4.204884
-	59	5.390734	9.248610	4.098844
-	60	5.196742	9.209048	3.986329
-	61	5.001761	9.174180	3.872160
-	62	4.804339	9.143572	3.762054
-	63	4.603175	9.116590	3.661506
-	64	4.397311	9.092761	3.573758
-	65	4.186340	9.071779	3.499606
-	66	3.970140	9.053377	3.438344
-	67	3.748701	9.037513	3.388662
-	68	3.522139	9.024030	3.349117
-	69	3.290583	9.012883	3.318335
-	70	3.054203	9.003882	3.294818
-	71	2.813244	8.996941	3.277091
-	72	2.568016	8.991881	3.263556
-	73	2.318844	8.988597	3.252388
-	74	2.066060	8.986983	3.241681
-	75	1.809961	8.986932	3.229644
-	76	1.550961	8.988442	3.214738
-	77	1.289318	8.991496	3.195482
-	78	1.025538	8.996055	3.170691
-	79	0.760130	9.002021	3.139224
-	80	0.493889	9.009306	3.100324
-	81	0.227764	9.017645	3.053257
-	82	-0.036936	9.026738	2.997696
-	83	-0.298793	9.036170	2.933273
-	84	-0.556010	9.045385	2.860155
-	85	-0.806937	9.053774	2.778873
-	86	-1.050273	9.060656	2.690441
-	87	-1.284686	9.065290	2.596690
-	88	-1.509268	9.066938	2.499720
-	89	-1.723137	9.064853	2.402151
-	90	-1.925586	9.058359	2.306725
-	91	-2.116162	9.047013	2.215943
-	92	-2.294757	9.030534	2.131994
-	93	-2.461850	9.009019	2.056261
-	94	-2.618451	8.982916	1.989244
-	95	-2.766131	8.953113	1.930493
-	96	-2.906862	8.920743	1.878716
-	97	-3.042607	8.886857	1.832548
-	98	-3.175085	8.852367	1.790633
-	99	-3.305610	8.817918	1.751785
-	100	-3.435315	8.784011	1.714882
-	101	-3.564927	8.750943	1.678797
-	102	-3.694740	8.718949	1.642559
-	103	-3.824749	8.688093	1.605184
-	104	-3.954417	8.658334	1.565821
-	105	-4.082892	8.629588	1.523788
-	106	-4.209032	8.601667	1.478753
-	107	-4.331638	8.574345	1.430622
-	108	-4.449458	8.547430	1.379770
-	109	-4.561221	8.520598	1.326911
-	110	-4.665538	8.493600	1.273359
-	111	-4.761003	8.466082	1.220539
-	112	-4.846210	8.437546	1.170108
-	113	-4.919771	8.407334	1.123924
-	114	-4.980470	8.374689	1.084163
-	115	-5.027129	8.338721	1.053090
-	116	-5.058471	8.298314	1.033112
-	117	-5.073137	8.252200	1.026706
-	118	-5.069530	8.198979	1.035824
-	119	-5.046177	8.137519	1.061585
-	120	-5.001749	8.067034	1.103661
-	121	-4.935064	7.987094	1.160555
-	122	-4.845188	7.897608	1.229969
-	123	-4.731241	7.798831	1.309075
-	124	-4.592564	7.691192	1.394748
-	125	-4.428481	7.575476	1.483926
-	126	-4.238491	7.452485	1.573864
-	127	-4.022169	7.323196	1.662537
-	128	-3.779046	7.188506	1.748578
-	129	-3.508659	7.049333	1.831240
-	130	-3.210618	6.906476	1.910416
-	131	-2.884651	6.760591	1.986381
-	132	-2.530717	6.612504	2.059968
-	133	-2.148898	6.462842	2.132348
-	134	-1.739629	6.312365	2.204834
-	135	-1.303486	6.161738	2.278825
-	136	-0.841285	6.011723	2.355819
-	137	-0.354131	5.863033	2.437447
-	138	0.156635	5.716314	2.525282
-	139	0.689272	5.572370	2.620796
-	140	1.241984	5.431931	2.725071
-	141	1.812829	5.295900	2.838828
-	142	2.399998	5.165228	2.962306
-	143	3.001678	5.040846	3.095504
-	144	3.616160	4.923703	3.237905
-	145	4.241929	4.814574	3.388700
-	146	4.877426	4.714051	3.546597
-	147	5.521313	4.622407	3.710198
-	148	6.172216	4.539560	3.878139
-	149	6.828723	4.465084	4.049216
-	150	7.489512	4.398311	4.222445
-	151	8.153162	4.338565	4.396809
-	152	8.818639	4.285011	4.570881
-	153	9.484950	4.237029	4.741721
-	154	10.151719	4.194214	4.904333
-	155	10.818869	4.156575	5.052346
-	156	11.486235	4.124376	5.179915
-	157	12.153381	4.097991	5.282901
-	158	12.819404	4.077827	5.359225
-	159	13.483274	4.064398	5.408626
-	160	14.143820	4.058130	5.432323
-	161	14.799755	4.059556	5.432309
-	162	15.449867	4.069103	5.411065
-	163	16.092859	4.087330	5.371570
-	164	16.727592	4.114670	5.317178
-	165	17.352880	4.151606	5.252099
-	166	17.967632	4.198431	5.181312
-	167	18.570787	4.255299	5.110528
-	168	19.161335	4.322187	5.045279
-	169	19.738482	4.398975	4.990505
-	170	20.301634	4.485480	4.950354
-	171	20.850540	4.581454	4.927898
-	172	21.385088	4.686662	4.925193
-	173	21.905399	4.800806	4.943285
-	174	22.411648	4.923588	4.982141
-	175	22.903954	5.054616	5.040548
-	176	23.382387	5.193404	5.116171
-	177	23.847065	5.339440	5.205535
-	178	24.298203	5.492360	5.303785
-	179	24.736160	5.651715	5.404910
-	180	25.161222	5.817039	5.502689
-	181	25.573519	5.987714	5.591712
-	182	25.973003	6.162897	5.668347
-	183	26.359278	6.341409	5.730401
-	184	26.731939	6.521943	5.776978
-	185	27.090591	6.703099	5.807889
-	186	27.434849	6.883378	5.823484
-	187	27.764343	7.061356	5.824470
-	188	28.078665	7.235458	5.812037
-	189	28.377373	7.404219	5.787933
-	190	28.659863	7.566125	5.754721
-	191	28.925575	7.719789	5.715169
-	192	29.173794	7.863838	5.671643
-	193	29.404203	7.996985	5.625104
-	194	29.616503	8.118040	5.575633
-	195	29.810480	8.225881	5.523033
-	196	29.985893	8.319636	5.467398
-	197	30.142569	8.398544	5.409226
-	198	30.280272	8.462064	5.348840
-	199	30.398813	8.509961	5.286562
-	200	30.497976	8.542334	5.222772
-	201	30.577459	8.559554	5.158014
-	202	30.637114	8.562244	5.093395
-	203	30.676807	8.551175	5.029949
-	204	30.696541	8.527275	4.968624
-	205	30.696465	8.491532	4.910340
-	206	30.676777	8.444963	4.855956
-	207	30.637667	8.388506	4.806353
-	208	30.579611	8.323041	4.762283
-	209	30.503181	8.249382	4.724322
-	210	30.409027	8.168147	4.693015
-	211	30.297873	8.079889	4.668808
-	212	30.170725	7.985043	4.651946
-	213	30.028681	7.883945	4.642005
-	214	29.873182	7.776987	4.638134
-	215	29.706017	7.664617	4.638692
-	216	29.529156	7.547393	4.640997
-	217	29.344946	7.426013	4.641508
-	218	29.155872	7.301479	4.636409
-	219	28.964134	7.175050	4.623297
-	220	28.771704	7.048251	4.601711
-	221	28.580141	6.922830	4.572855
-	222	28.390711	6.800709	4.539011
-	223	28.204453	6.683941	4.502803
-	224	28.022301	6.574629	4.466913
-	225	27.845045	6.474735	4.433423
-	226	27.673449	6.386056	4.404052
-	227	27.508268	6.310228	4.379675
-	228	27.350060	6.248565	4.360899
-	229	27.199293	6.202113	4.347945
-	230	27.056217	6.171557	4.340797
-	231	26.920990	6.157345	4.339137
-	232	26.793592	6.159396	4.342340
-	233	26.673805	6.177243	4.349736
-	234	26.561192	6.209985	4.360257
-	235	26.455261	6.256371	4.372860
-	236	26.355206	6.314930	4.386454
-	237	26.260132	6.383920	4.399999
-	238	26.168915	6.461591	4.412666
-	239	26.080345	6.546086	4.423846
-	240	25.993080	6.635666	4.433270
-	241	25.905712	6.728658	4.441016
-	242	25.816853	6.823545	4.447367
-	243	25.725220	6.919142	4.452950
-	244	25.629704	7.014484	4.458683
-	245	25.529486	7.108974	4.465683
-	246	25.424187	7.202372	4.475302
-	247	25.313942	7.294688	4.488897
-	248	25.199287	7.386403	4.507738
-	249	25.081503	7.478263	4.533002
-	250	24.962471	7.571505	4.565296
-	251	24.844702	7.667612	4.604861
-	252	24.731249	7.768408	4.651321
-	253	24.625570	7.875915	4.703440
-	254	24.531279	7.992272	4.759619
-	255	24.451725	8.119501	4.817672
-	256	24.389601	8.259337	4.875659
-	257	24.346525	8.412981	4.931565
-	258	24.322901	8.581015	4.983744
-	259	24.317430	8.763188	5.031207
-	260	24.327250	8.958554	5.073687
-	261	24.347706	9.165431	5.111864
-	262	24.372780	9.381454	5.147193
-	263	24.395391	9.603653	5.181679
-	264	24.407907	9.828557	5.217745
-	265	24.402752	10.052536	5.257877
-	266	24.372847	10.271729	5.304466
-	267	24.311928	10.482671	5.359080
-	268	24.215010	10.682105	5.422532
-	269	24.078585	10.867481	5.494227
-	270	23.900637	11.036839	5.572270
-	271	23.680542	11.188949	5.653955
-	272	23.418964	11.323266	5.735841
-	273	23.117676	11.439871	5.815043
-	274	22.779366	11.539564	5.889698
-	275	22.407524	11.623662	5.958373
-	276	22.006441	11.693926	6.019444
-	277	21.581179	11.752507	6.070436
-	278	21.137371	11.801539	6.108173
-	279	20.680899	11.843349	6.129271
-	280	20.217989	11.880135	6.130145
-	281	19.754478	11.913940	6.107886
-	282	19.296114	11.946570	6.060246
-	283	18.848026	11.979462	5.986302
-	284	18.414579	12.013689	5.886434
-	285	17.999313	12.049971	5.762171
-	286	17.604675	12.088703	5.616896
-	287	17.231981	12.129986	5.454693
-	288	16.881479	12.173700	5.281405
-	289	16.552219	12.219580	5.103374
-	290	16.242382	12.267089	4.927447
-	291	15.949221	12.315624	4.760808
-	292	15.669595	12.364458	4.609958
-	293	15.400106	12.412877	4.481181
-	294	15.137380	12.460253	4.379226
-	295	14.878471	12.505884	4.306786
-	296	14.620739	12.549171	4.264987
-	297	14.361986	12.589391	4.253587
-	298	14.100514	12.625853	4.271842
-	299	13.835038	12.657832	4.318365
-	300	13.564729	12.684486	4.390832
-	301	13.289038	12.705029	4.486794
-	302	13.007814	12.718406	4.602935
-	303	12.721109	12.723844	4.735514
-	304	12.429164	12.720489	4.880475
-	305	12.132425	12.707758	5.033270
-	306	11.831531	12.685282	5.189216
-	307	11.527355	12.653032	5.343428
-	308	11.220896	12.611142	5.491021
-	309	10.913320	12.560106	5.627242
-	310	10.606045	12.500652	5.746908
-	311	10.300512	12.433867	5.844997
-	312	9.998253	12.360964	5.916523
-	313	9.700522	12.283165	5.958128
-	314	9.408290	12.201453	5.968912
-	315	9.122010	12.116645	5.950229
-	316	8.841801	12.029276	5.904942
-	317	8.567593	11.939771	5.836057
-	318	8.299299	11.848419	5.746730
-	319	8.036779	11.755416	5.640058
-	320	7.779907	11.660905	5.518932
-	321	7.528533	11.564945	5.386199
-	322	7.282696	11.467624	5.244617
-	323	7.042315	11.368995	5.097134
-	324	6.807310	11.269026	4.946943
-	325	6.577514	11.167665	4.796929
-	326	6.352651	11.064834	4.650418
-	327	6.132346	10.960558	4.511129
-	328	5.916062	10.854793	4.383051
-	329	5.703226	10.747752	4.269633
-	330	5.493515	10.639716	4.172254
-	331	5.286746	10.531047	4.090190
-	332	5.082655	10.422168	4.021577
-	333	4.880909	10.313561	3.964510
-	334	4.680848	10.205725	3.917479
-	335	4.481780	10.099212	3.879101
-	336	4.282757	9.994494	3.848159
-	337	4.082889	9.892159	3.823935
-	338	3.881283	9.792632	3.805756
-	339	3.677203	9.696348	3.793548
-	340	3.469938	9.603572	3.787304
-	341	3.258972	9.514467	3.787685
-	342	3.043849	9.429124	3.795502
-	343	2.824445	9.347460	3.811602
-	344	2.600576	9.269302	3.836822
-	345	2.372350	9.194519	3.870987
-	346	2.139760	9.123004	3.912523
-	347	1.902891	9.055013	3.957737
-	348	1.661827	8.991081	4.001492
-	349	1.416615	8.931725	4.038927
-	350	1.167713	8.877341	4.065869
-	351	0.915816	8.828218	4.079583
-	352	0.661793	8.784559	4.078319
-	353	0.406650	8.746471	4.061042
-	354	0.151477	8.714017	4.027894
-	355	-0.102567	8.687154	3.979241
-	356	-0.354227	8.665871	3.916514
-	357	-0.602409	8.649865	3.841685
-	358	-0.845915	8.638758	3.756894
-	359	-1.083816	8.632088	3.665168
-	360	-1.315003	8.629249	3.569315
-	361	-1.538796	8.629560	3.472676
-	362	-1.754617	8.632210	3.378067
-	363	-1.962223	8.636320	3.287743
-	364	-2.161408	8.641132	3.203784
-	365	-2.352308	8.645881	3.127028
-	366	-2.535300	8.649956	3.057970
-	367	-2.710949	8.652976	2.995965
-	368	-2.879998	8.654753	2.939113
-	369	-3.043296	8.655244	2.885521
-	370	-3.201451	8.654314	2.833261
-	371	-3.354964	8.651737	2.781643
-	372	-3.504098	8.646996	2.730564
-	373	-3.648810	8.639630	2.680426
-	374	-3.789070	8.629024	2.632086
-	375	-3.924556	8.614717	2.586344
-	376	-4.054878	8.596371	2.544248
-	377	-4.179574	8.573758	2.506946
-	378	-4.298122	8.546857	2.475215
-	379	-4.409988	8.515710	2.450010
-	380	-4.514672	8.480536	2.431592
-	381	-4.611891	8.441585	2.420441
-	382	-4.701349	8.399169	2.416409
-	383	-4.782771	8.353707	2.419086
-	384	-4.856038	8.305693	2.427559
-	385	-4.921099	8.255580	2.440669
-	386	-4.978016	8.203966	2.457002
-	387	-5.026920	8.151360	2.474818
-	388	-5.067918	8.098218	2.492208
-	389	-5.100976	8.044812	2.507720
-	390	-5.125866	7.991232	2.519965
-	391	-5.142069	7.937335	2.528643
-	392	-5.148785	7.882504	2.534436
-	393	-5.144686	7.826021	2.538613
-	394	-5.128313	7.767034	2.542648
-	395	-5.098038	7.704883	2.547589
-	396	-5.052167	7.639159	2.554136
-	397	-4.988831	7.569584	2.562632
-	398	-4.906124	7.496110	2.572838
-	399	-4.802041	7.418718	2.584993
-	400	-4.674610	7.337597	2.598423
-	401	-4.521845	7.252941	2.612802
-	402	-4.341950	7.164942	2.627555
-	403	-4.133247	7.073735	2.641627
-	404	-3.894230	6.979321	2.654972
-	405	-3.623452	6.881697	2.667219
-	406	-3.319738	6.780668	2.678674
-	407	-2.982138	6.675863	2.690251
-	408	-2.610043	6.566793	2.702816
-	409	-2.203038	6.452905	2.718226
-	410	-1.761355	6.333524	2.738143
-	411	-1.285722	6.208091	2.765322
-	412	-0.777459	6.076065	2.802609
-	413	-0.238310	5.937226	2.853659
-	414	0.329300	5.791657	2.921269
-	415	0.922450	5.640135	3.006913
-	416	1.537647	5.484112	3.110072
-	417	2.171144	5.325459	3.229227
-	418	2.819337	5.166228	3.362071
-	419	3.478488	5.008426	3.505845
-	420	4.145391	4.854014	3.657367
-	421	4.817047	4.704671	3.813276
-	422	5.490942	4.562117	3.970053
-	423	6.164991	4.427565	4.124168
-	424	6.837722	4.302225	4.272453
-	425	7.508057	4.186878	4.411384
-	426	8.175467	4.082178	4.538312
-	427	8.839824	3.988544	4.650657
-	428	9.501580	3.906130	4.746497
-	429	10.161276	3.834969	4.824556
-	430	10.819956	3.774855	4.884055
-	431	11.478233	3.725471	4.925120
-	432	12.136748	3.686385	4.948149
-	433	12.796113	3.657207	4.952250
-	434	13.456982	3.637827	4.934988
-	435	14.119970	3.628309	4.892177
-	436	14.785013	3.628788	4.822012
-	437	15.451046	3.639056	4.726250
-	438	16.116186	3.658850	4.609692
-	439	16.777908	3.687877	4.479351
-	440	17.433321	3.725847	4.342752
-	441	18.079449	3.772477	4.207703
-	442	18.713297	3.827546	4.080755
-	443	19.332047	3.890961	3.968179
-	444	19.932930	3.962754	3.874926
-	445	20.513618	4.042943	3.804483
-	446	21.072001	4.131702	3.758585
-	447	21.606428	4.229146	3.737543
-	448	22.115925	4.335408	3.739371
-	449	22.600096	4.450495	3.760988
-	450	23.058933	4.574172	3.798512
-	451	23.492653	4.705876	3.849299
-	452	23.901369	4.844681	3.912176
-	453	24.285372	4.989496	3.985960
-	454	24.645035	5.139112	4.069909
-	455	24.981041	5.292191	4.162336
-	456	25.294067	5.447454	4.260782
-	457	25.584797	5.603523	4.363013
-	458	25.853836	5.759124	4.466363
-	459	26.101704	5.912787	4.568648
-	460	26.328897	6.063153	4.667435
-	461	26.536011	6.208629	4.759496
-	462	26.723759	6.347699	4.841957
-	463	26.892927	6.478909	4.911492
-	464	27.044146	6.600742	4.965424
-	465	27.177990	6.711882	5.001866
-	466	27.294920	6.811090	5.019130
-	467	27.395044	6.897337	5.017029
-	468	27.478451	6.969733	4.995486
-	469	27.545103	7.027589	4.955584
-	470	27.594875	7.070471	4.898867
-	471	27.627781	7.098141	4.827122
-	472	27.643583	7.110680	4.742855
-	473	27.642365	7.108378	4.648593
-	474	27.624050	7.091721	4.546975
-	475	27.588699	7.061467	4.440792
-	476	27.536436	7.018489	4.332514
-	477	27.467445	6.963783	4.224426
-	478	27.382000	6.898413	4.118857
-	479	27.280560	6.823479	4.017302
-	480	27.163551	6.740169	3.921623
-	481	27.031555	6.649531	3.832516
-	482	26.885109	6.552692	3.750111
-	483	26.725006	6.450647	3.674388
-	484	26.552114	6.344419	3.604509
-	485	26.367449	6.235095	3.538810
-	486	26.172037	6.123722	3.475500
-	487	25.966976	6.011497	3.413185
-	488	25.753622	5.899645	3.350356
-	489	25.533321	5.789584	3.286738
-	490	25.307775	5.682621	3.222554
-	491	25.078777	5.580233	3.157468
-	492	24.848465	5.483803	3.091975
-	493	24.619127	5.394589	3.025983
-	494	24.393253	5.313685	2.959905
-	495	24.173328	5.242003	2.894293
-	496	23.962042	5.180346	2.829615
-	497	23.761806	5.129381	2.766774
-	498	23.575048	5.089625	2.706702
-	499	23.403893	5.061561	2.650693
-	500	23.250263	5.045614	2.599887
-	501	23.115774	5.042187	2.555283
-	502	23.001644	5.051639	2.517715
-	503	22.908838	5.074182	2.487669
-	504	22.838131	5.110006	2.465464
-	505	22.790350	5.159042	2.451056
-	506	22.766071	5.221077	2.443613
-	507	22.765188	5.295849	2.442455
-	508	22.786499	5.382866	2.446554
-	509	22.827660	5.481693	2.455117
-	510	22.885981	5.591643	2.467681
-	511	22.959026	5.711967	2.483875
-	512	23.044468	5.841617	2.503520
-	513	23.140268	5.979527	2.526356
-	514	23.244419	6.124537	2.552960
-	515	23.354876	6.275554	2.583603
-	516	23.469711	6.431551	2.619028
-	517	23.587252	6.591489	2.660203
-	518	23.706165	6.754485	2.707649
-	519	23.825481	6.919807	2.762118
-	520	23.944487	7.086939	2.823948
-	521	24.062614	7.255548	2.893198
-	522	24.179377	7.425435	2.969912
-	523	24.294659	7.596617	3.053610
-	524	24.408291	7.769237	3.143755
-	525	24.520456	7.943487	3.239632
-	526	24.631536	8.119755	3.339522
-	527	24.741846	8.298304	3.442471
-	528	24.851547	8.479536	3.546275
-	529	24.960585	8.663627	3.649729
-	530	25.068121	8.850623	3.750992
-	531	25.172550	9.040214	3.848612
-	532	25.271152	9.231701	3.941895
-	533	25.360455	9.424087	4.030109
-	534	25.436089	9.616016	4.113241
-	535	25.493017	9.805952	4.192240
-	536	25.526016	9.992227	4.267763
-	537	25.529680	10.173171	4.341919
-	538	25.499046	10.347392	4.416326
-	539	25.429689	10.513596	4.493154
-	540	25.318222	10.670836	4.573839
-	541	25.162643	10.818479	4.658662
-	542	24.962088	10.956325	4.747610
-	543	24.717033	11.084455	4.839212
-	544	24.429209	11.203340	4.931799
-	545	24.101574	11.313684	5.022468
-	546	23.738026	11.416451	5.108020
-	547	23.343176	11.512898	5.185309
-	548	22.922319	11.604306	5.251009
-	549	22.481096	11.691936	5.301882
-	550	22.025301	11.776922	5.335418
-	551	21.560869	11.860060	5.349593
-	552	21.093386	11.941992	5.342792
-	553	20.628414	12.022962	5.314705
-	554	20.170967	12.102954	5.266243
-	555	19.725454	12.181682	5.198847
-	556	19.295673	12.258726	5.115332
-	557	18.884497	12.333564	5.018893
-	558	18.493731	12.405641	4.913709
-	559	18.123753	12.474495	4.804581
-	560	17.774014	12.539749	4.696785
-	561	17.442734	12.601109	4.594870
-	562	17.127541	12.658383	4.502895
-	563	16.825199	12.711581	4.424722
-	564	16.531994	12.760800	4.363898
-	565	16.244234	12.806131	4.323117
-	566	15.958300	12.847608	4.304457
-	567	15.670850	12.885305	4.308792
-	568	15.379073	12.919112	4.336238
-	569	15.080578	12.948868	4.385997
-	570	14.773778	12.974085	4.456148
-	571	14.457610	12.994192	4.544557
-	572	14.131744	13.008424	4.647411
-	573	13.796310	13.015990	4.761610
-	574	13.451917	13.016010	4.883015
-	575	13.099494	13.007652	5.007955
-	576	12.740500	12.990207	5.132010
-	577	12.376532	12.963016	5.250994
-	578	12.009528	12.925627	5.360642
-	579	11.641367	12.877928	5.456989
-	580	11.273900	12.819933	5.535883
-	581	10.908991	12.752014	5.593488
-	582	10.548656	12.674871	5.625053
-	583	10.194656	12.589417	5.626627
-	584	9.848301	12.496640	5.595088
-	585	9.510264	12.397390	5.529951
-	586	9.180285	12.292446	5.434041
-	587	8.857653	12.182461	5.311272
-	588	8.541202	12.068017	5.166346
-	589	8.229882	11.949644	5.003936
-	590	7.922463	11.827855	4.828369
-	591	7.617921	11.703197	4.644658
-	592	7.315178	11.576076	4.456990
-	593	7.013272	11.446940	4.270606
-	594	6.711431	11.316230	4.090795
-	595	6.408872	11.184317	3.923005
-	596	6.105225	11.051557	3.771911
-	597	5.800918	10.918380	3.638965
-	598	5.496527	10.785207	3.524032
-	599	5.193241	10.652518	3.425864
-	600	4.891989	10.520819	3.342935
-	601	4.594010	10.390648	3.273790
-	602	4.300570	10.262451	3.216968
-	603	4.012681	10.136724	3.171063
-	604	3.731361	10.013889	3.134974
-	605	3.457502	9.894403	3.107708
-	606	3.191747	9.778525	3.088591
-	607	2.934680	9.666587	3.077018
-	608	2.686326	9.558847	3.072243
-	609	2.446520	9.455768	3.072850
-	610	2.214670	9.357862	3.076559
-	611	1.989904	9.265694	3.080827
-	612	1.771402	9.179549	3.083160
-	613	1.558082	9.099610	3.081601
-	614	1.349033	9.025917	3.074844
-	615	1.143308	8.958471	3.061735
-	616	0.939827	8.897161	3.042275
-	617	0.737754	8.841965	3.015398
-	618	0.536189	8.792796	2.981733
-	619	0.334235	8.749664	2.941637
-	620	0.131277	8.712642	2.896304
-	621	-0.073338	8.681925	2.846823
-	622	-0.279993	8.657909	2.794290
-	623	-0.488969	8.640773	2.739665
-	624	-0.700650	8.630744	2.683034
-	625	-0.915021	8.627699	2.623756
-	626	-1.131648	8.630975	2.561715
-	627	-1.349652	8.639641	2.496838
-	628	-1.567928	8.652482	2.430289
-	629	-1.785306	8.668490	2.363095
-	630	-2.000544	8.686687	2.296104
-	631	-2.212264	8.706271	2.229881
-	632	-2.419378	8.726583	2.164360
-	633	-2.620691	8.747022	2.099372
-	634	-2.815274	8.767159	2.035033
-	635	-3.002477	8.786631	1.971715
-	636	-3.181721	8.805160	1.910166
-	637	-3.352873	8.822636	1.850963
-	638	-3.515747	8.838833	1.794886
-	639	-3.670622	8.853677	1.742672
-	640	-3.817745	8.867065	1.694849
-	641	-3.957603	8.878893	1.651834
-	642	-4.090453	8.889124	1.613276
-	643	-4.216824	8.897639	1.579019
-	644	-4.336904	8.904400	1.548414
-	645	-4.450778	8.909477	1.520808
-	646	-4.558631	8.912824	1.495480
-	647	-4.660287	8.914583	1.472237
-	648	-4.755789	8.914821	1.450162
-	649	-4.845136	8.913621	1.429075
-	650	-4.928348	8.911066	1.408323
-	651	-5.005564	8.907265	1.387545
-	652	-5.076922	8.902237	1.366935
-	653	-5.142623	8.896066	1.346244
-	654	-5.202883	8.888809	1.326124
-	655	-5.257892	8.880565	1.306993
-	656	-5.308090	8.871467	1.289706
-	657	-5.353734	8.861671	1.275136
-	658	-5.395225	8.851388	1.263929
-	659	-5.432950	8.840780	1.256564
-	660	-5.467407	8.829927	1.253409
-	661	-5.499248	8.818933	1.254169
-	662	-5.528926	8.807878	1.258650
-	663	-5.556764	8.796790	1.266264
