# Supplementary material for: Design and preliminary verification of a novel powered ankle–foot prosthesis: From the perspective of lower-limb biomechanics compared with ESAR foot
Source: PLoS One. 2024 Jun 7;19(6):e0303397. doi: 10.1371/journal.pone.0303397 (PMC11161064; doi:10.1371/journal.pone.0303397)
Supplement: S2 File — (ZIP) [file pone.0303397.s004.zip › NW/5/left knee angle.txt]

LINK_MODEL_BASED::ORIGINAL::Left Knee Angles
File	Frame	X	Y	Z
Gait FB - IOR 9.c3d	1
-	2
-	3
-	4
-	5
-	6
-	7	10.427999	-1.370437	-7.823669
-	8	10.387592	-1.329333	-7.764177
-	9	10.348804	-1.291145	-7.696203
-	10	10.310143	-1.255851	-7.624717
-	11	10.269924	-1.223510	-7.555241
-	12	10.221334	-1.337678	-7.266613
-	13	10.175035	-1.305383	-7.238257
-	14	10.123018	-1.277186	-7.225406
-	15	10.064839	-1.253225	-7.231379
-	16	10.000707	-1.233624	-7.257481
-	17	9.931399	-1.218598	-7.303093
-	18	9.857989	-1.208508	-7.365963
-	19	9.781739	-1.203731	-7.443144
-	20	9.703935	-1.204468	-7.530834
-	21	9.625821	-1.210742	-7.624752
-	22	9.548427	-1.222327	-7.720738
-	23	9.472685	-1.238914	-7.814410
-	24	9.399514	-1.259913	-7.901179
-	25	9.329815	-1.284693	-7.976403
-	26	9.264331	-1.312432	-8.036464
-	27	9.203529	-1.342388	-8.079217
-	28	9.147601	-1.373844	-8.103365
-	29	9.096442	-1.406153	-8.108001
-	30	9.049681	-1.438829	-8.092774
-	31	9.006621	-1.471519	-8.058101
-	32	8.966216	-1.503936	-8.005512
-	33	8.927267	-1.535871	-7.937350
-	34	8.888444	-1.567131	-7.856932
-	35	8.848488	-1.597564	-7.767820
-	36	8.806238	-1.627061	-7.673877
-	37	8.760646	-1.655562	-7.578643
-	38	8.710842	-1.683053	-7.485355
-	39	8.656054	-1.709292	-7.397026
-	40	8.595652	-1.733978	-7.316466
-	41	8.529204	-1.756665	-7.246060
-	42	8.456581	-1.776989	-7.187683
-	43	8.377952	-1.794638	-7.142322
-	44	8.293806	-1.809441	-7.110245
-	45	8.204902	-1.821393	-7.090360
-	46	8.112222	-1.830617	-7.080667
-	47	8.016741	-1.837332	-7.078300
-	48	7.919506	-1.841836	-7.079534
-	49	7.821577	-1.844395	-7.080178
-	50	7.724024	-1.845385	-7.075289
-	51	7.627904	-1.845197	-7.059882
-	52	7.534193	-1.844406	-7.029200
-	53	7.443739	-1.843578	-6.979144
-	54	7.357179	-1.843258	-6.906717
-	55	7.274973	-1.843854	-6.809992
-	56	7.197452	-1.845623	-6.687791
-	57	7.124848	-1.848632	-6.539483
-	58	7.057188	-1.852785	-6.365218
-	59	6.994175	-1.857809	-6.166380
-	60	6.935105	-1.863256	-5.946370
-	61	6.878803	-1.868436	-5.711522
-	62	6.823768	-1.872599	-5.469808
-	63	6.768432	-1.875019	-5.229681
-	64	6.711546	-1.875385	-4.997663
-	65	6.652227	-1.873772	-4.777942
-	66	6.589831	-1.870519	-4.573429
-	67	6.523797	-1.866054	-4.386376
-	68	6.453590	-1.860757	-4.218807
-	69	6.378743	-1.854873	-4.072435
-	70	6.298870	-1.848570	-3.948203
-	71	6.213706	-1.841880	-3.846153
-	72	6.123135	-1.834685	-3.764954
-	73	6.027211	-1.826807	-3.702152
-	74	5.926091	-1.818021	-3.654360
-	75	5.820016	-1.808141	-3.618150
-	76	5.709333	-1.797029	-3.590651
-	77	5.594460	-1.784629	-3.569477
-	78	5.476008	-1.770978	-3.552706
-	79	5.354808	-1.756159	-3.538434
-	80	5.231923	-1.740312	-3.525035
-	81	5.108701	-1.723613	-3.510897
-	82	4.986770	-1.706241	-3.494663
-	83	4.868062	-1.688386	-3.474882
-	84	4.754792	-1.670155	-3.450388
-	85	4.649131	-1.651692	-3.419991
-	86	4.553033	-1.633157	-3.382781
-	87	4.468176	-1.614711	-3.338281
-	88	4.395968	-1.596574	-3.285967
-	89	4.337573	-1.578912	-3.225873
-	90	4.293963	-1.561906	-3.158434
-	91	4.265963	-1.545717	-3.084529
-	92	4.254137	-1.530510	-3.005334
-	93	4.258747	-1.516472	-2.921971
-	94	4.279648	-1.503877	-2.835095
-	95	4.316290	-1.493106	-2.745031
-	96	4.367733	-1.484672	-2.651868
-	97	4.432858	-1.479157	-2.556655
-	98	4.510469	-1.477194	-2.461584
-	99	4.599305	-1.479469	-2.369978
-	100	4.698073	-1.486687	-2.285767
-	101	4.805699	-1.499401	-2.212122
-	102	4.921515	-1.517963	-2.150894
-	103	5.045289	-1.542573	-2.102607
-	104	5.177221	-1.573247	-2.067195
-	105	5.317797	-1.609971	-2.044166
-	106	5.467643	-1.652667	-2.033266
-	107	5.627394	-1.701312	-2.034396
-	108	5.797725	-1.755891	-2.047872
-	109	5.979345	-1.816390	-2.074337
-	110	6.173055	-1.882796	-2.114835
-	111	6.379772	-1.955069	-2.170423
-	112	6.600490	-2.033099	-2.242284
-	113	6.836286	-2.116722	-2.332265
-	114	7.088311	-2.205676	-2.442781
-	115	7.357871	-2.299567	-2.576612
-	116	7.646678	-2.397781	-2.736949
-	117	7.956896	-2.499435	-2.926931
-	118	8.291142	-2.603441	-3.149291
-	119	8.652281	-2.708547	-3.406080
-	120	9.043285	-2.813437	-3.698181
-	121	9.467170	-2.916709	-4.025390
-	122	9.926867	-3.016833	-4.386600
-	123	10.425181	-3.112245	-4.779759
-	124	10.964706	-3.201299	-5.201811
-	125	11.547873	-3.282387	-5.649060
-	126	12.176834	-3.353910	-6.117218
-	127	12.853552	-3.414311	-6.601571
-	128	13.579646	-3.462092	-7.096895
-	129	14.356383	-3.495896	-7.597479
-	130	15.184580	-3.514538	-8.097288
-	131	16.064615	-3.517075	-8.590048
-	132	16.996450	-3.502850	-9.069587
-	133	17.979689	-3.471467	-9.529969
-	134	19.013721	-3.422878	-9.965631
-	135	20.097784	-3.357272	-10.371323
-	136	21.230886	-3.275109	-10.742404
-	137	22.411495	-3.177241	-11.074764
-	138	23.637381	-3.064981	-11.364894
-	139	24.905636	-2.940105	-11.610033
-	140	26.212795	-2.804631	-11.808049
-	141	27.555016	-2.660640	-11.957499
-	142	28.928173	-2.510053	-12.057402
-	143	30.327854	-2.354478	-12.107750
-	144	31.749308	-2.195276	-12.109277
-	145	33.187401	-2.033484	-12.063986
-	146	34.636581	-1.870028	-11.974939
-	147	36.090908	-1.705440	-11.846332
-	148	37.544041	-1.539908	-11.683675
-	149	38.989292	-1.373201	-11.493555
-	150	40.419720	-1.204700	-11.283357
-	151	41.828144	-1.033684	-11.061028
-	152	43.207558	-0.859633	-10.834145
-	153	44.551231	-0.683216	-10.609129
-	154	45.853294	-0.506944	-10.390474
-	155	47.108585	-0.334819	-10.181263
-	156	48.312477	-0.171052	-9.984084
-	157	49.460598	-0.019043	-9.801425
-	158	50.548840	0.118935	-9.635995
-	159	51.573505	0.241738	-9.490232
-	160	52.531300	0.349088	-9.366462
-	161	53.419460	0.441057	-9.266492
-	162	54.235752	0.517742	-9.191743
-	163	54.978371	0.579263	-9.143323
-	164	55.645912	0.625859	-9.122255
-	165	56.237213	0.658379	-9.129835
-	166	56.751263	0.678418	-9.167344
-	167	57.187214	0.688313	-9.236465
-	168	57.544495	0.690479	-9.338377
-	169	57.822941	0.687118	-9.473795
-	170	58.022751	0.680057	-9.642955
-	171	58.144608	0.670588	-9.845227
-	172	58.189537	0.659611	-10.079361
-	173	58.158947	0.647541	-10.343302
-	174	58.054504	0.634239	-10.634253
-	175	57.878136	0.618767	-10.948422
-	176	57.631996	0.599445	-11.281280
-	177	57.318462	0.573868	-11.627431
-	178	56.940063	0.538772	-11.980408
-	179	56.499512	0.490268	-12.333119
-	180	55.999466	0.424670	-12.677832
-	181	55.442352	0.339394	-13.007295
-	182	54.830360	0.233633	-13.315187
-	183	54.165424	0.107960	-13.596076
-	184	53.449238	-0.035943	-13.845573
-	185	52.683468	-0.195887	-14.060038
-	186	51.869606	-0.369340	-14.236658
-	187	51.009094	-0.553641	-14.373469
-	188	50.103268	-0.745865	-14.469590
-	189	49.153336	-0.942812	-14.524984
-	190	48.160500	-1.140785	-14.540588
-	191	47.125996	-1.336133	-14.517979
-	192	46.051083	-1.525714	-14.458835
-	193	44.937317	-1.707595	-14.363888
-	194	43.786446	-1.880638	-14.233229
-	195	42.600258	-2.044074	-14.066783
-	196	41.380539	-2.197104	-13.864983
-	197	40.128998	-2.338918	-13.629168
-	198	38.847328	-2.469078	-13.361394
-	199	37.537193	-2.587555	-13.064463
-	200	36.200233	-2.694674	-12.742184
-	201	34.838078	-2.791116	-12.399236
-	202	33.452457	-2.877580	-12.041340
-	203	32.045052	-2.955106	-11.674711
-	204	30.617693	-3.024886	-11.305776
-	205	29.172121	-3.088182	-10.941078
-	206	27.710279	-3.146132	-10.587194
-	207	26.234222	-3.199589	-10.250307
-	208	24.746269	-3.249092	-9.935969
-	209	23.249153	-3.294852	-9.648772
-	210	21.746128	-3.336617	-9.392446
-	211	20.241201	-3.373678	-9.169077
-	212	18.739382	-3.405014	-8.979431
-	213	17.246614	-3.429506	-8.822751
-	214	15.769575	-3.446031	-8.697109
-	215	14.315487	-3.453649	-8.599358
-	216	12.891852	-3.451579	-8.524793
-	217	11.506307	-3.439234	-8.467608
-	218	10.166493	-3.416137	-8.421586
-	219	8.879648	-3.381790	-8.382025
-	220	7.652556	-3.335882	-8.346335
-	221	6.491314	-3.278554	-8.313603
-	222	5.401309	-3.210607	-8.284312
-	223	4.387322	-3.133586	-8.259356
-	224	3.453333	-3.049714	-8.240048
-	225	2.602676	-2.961656	-8.227444
-	226	1.837892	-2.872400	-8.222613
-	227	1.160877	-2.785051	-8.226088
-	228	0.572817	-2.702579	-8.237967
-	229	0.074146	-2.627698	-8.257953
-	230	-0.335522	-2.562682	-8.285218
-	231	-0.657373	-2.509272	-8.318801
-	232	-0.893410	-2.468567	-8.357534
-	233	-1.046500	-2.440999	-8.400442
-	234	-1.120483	-2.426357	-8.446542
-	235	-1.120132	-2.423776	-8.495078
-	236	-1.051246	-2.431960	-8.545891
-	237	-0.920524	-2.449188	-8.599174
-	238	-0.735595	-2.473586	-8.656125
-	239	-0.504802	-2.503206	-8.718385
-	240	-0.237066	-2.536128	-8.788404
-	241	0.058419	-2.570585	-8.869082
-	242	0.372561	-2.604999	-8.963410
-	243	0.696776	-2.638077	-9.074377
-	244	1.023377	-2.668807	-9.204263
-	245	1.346027	-2.696416	-9.354391
-	246	1.660160	-2.720272	-9.524484
-	247	1.963425	-2.739789	-9.712272
-	248	2.255770	-2.754432	-9.913194
-	249	2.539568	-2.763606	-10.120106
-	250	2.819489	-2.766798	-10.323322
-	251	3.102027	-2.763506	-10.511082
-	252	3.394840	-2.753385	-10.670556
-	253	3.706111	-2.736312	-10.788598
-	254	4.043551	-2.712473	-10.852771
-	255	4.413852	-2.682406	-10.852415
-	256	4.821744	-2.647008	-10.779629
-	257	5.269510	-2.607541	-10.630027
-	258	5.756731	-2.565489	-10.403455
-	259	6.279987	-2.522487	-10.104486
-	260	6.833017	-2.480171	-9.742178
-	261	7.406939	-2.440033	-9.329833
-	262	7.990958	-2.403253	-8.883564
-	263	8.573052	-2.370586	-8.421241
-	264	9.140774	-2.342194	-7.961071
-	265	9.682030	-2.317769	-7.520249
-	266	10.185689	-2.296535	-7.114037
-	267	10.642003	-2.277594	-6.754571
-	268	11.043193	-2.259917	-6.450550
-	269	11.383534	-2.242683	-6.206742
-	270	11.659521	-2.225253	-6.024151
-	271	11.869648	-2.207262	-5.900317
-	272	12.014369	-2.188550	-5.830383
-	273	12.095759	-2.168948	-5.808164
-	274	12.117365	-2.148236	-5.827681
-	275	12.083829	-2.126206	-5.882455
-	276	12.000864	-2.102827	-5.965754
-	277	11.875177	-2.078308	-6.069865
-	278	11.714236	-2.053057	-6.186665
-	279	11.525973	-2.027622	-6.308311
-	280	11.318683	-2.002616	-6.427058
-	281	11.100488	-1.978583	-6.536110
-	282	10.879315	-1.955963	-6.629791
-	283	10.662497	-1.934924	-6.703634
-	284	10.456451	-1.915427	-6.754457
-	285	10.266553	-1.897177	-6.780016
-	286	10.096807	-1.879627	-6.779657
-	287	9.949672	-1.862170	-6.753153
-	288	9.826207	-1.844016	-6.701850
-	289	9.726158	-1.824527	-6.627439
-	290	9.648236	-1.803234	-6.532393
-	291	9.590296	-1.779834	-6.419680
-	292	9.549644	-1.754316	-6.291884
-	293	9.523140	-1.726850	-6.152199
-	294	9.507523	-1.697925	-6.002989
-	295	9.499593	-1.668314	-5.845809
-	296	9.496351	-1.638978	-5.681965
-	297	9.495044	-1.610950	-5.513063
-	298	9.493173	-1.585135	-5.341881
-	299	9.488450	-1.562310	-5.172068
-	300	9.478984	-1.543055	-5.007765
-	301	9.462966	-1.527715	-4.853642
-	302	9.438978	-1.516382	-4.714040
-	303	9.405710	-1.508988	-4.592716
-	304	9.362110	-1.505277	-4.492756
-	305	9.307462	-1.504872	-4.415374
-	306	9.241363	-1.507323	-4.359965
-	307	9.163797	-1.512245	-4.324246
-	308	9.075114	-1.519272	-4.304332
-	309	8.976167	-1.528151	-4.294879
-	310	8.868307	-1.538810	-4.288360
-	311	8.753146	-1.551363	-4.276576
-	312	8.632554	-1.566150	-4.250516
-	313	8.508302	-1.583383	-4.203022
-	314	8.381956	-1.602956	-4.128954
-	315	8.254700	-1.624466	-4.026092
-	316	8.127304	-1.647333	-3.894209
-	317	8.000305	-1.671042	-3.733924
-	318	7.874013	-1.695133	-3.547509
-	319	7.748455	-1.719139	-3.337748
-	320	7.623608	-1.742593	-3.108295
-	321	7.499231	-1.764999	-2.863311
-	322	7.375035	-1.785840	-2.607828
-	323	7.250828	-1.804567	-2.346921
-	324	7.126368	-1.820557	-2.086059
-	325	7.001499	-1.833247	-1.830008
-	326	6.876181	-1.842038	-1.583623
-	327	6.750367	-1.846387	-1.351933
-	328	6.624116	-1.845745	-1.139078
-	329	6.497468	-1.839829	-0.947896
-	330	6.370889	-1.828686	-0.778160
-	331	6.244992	-1.812744	-0.627069
-	332	6.120414	-1.792615	-0.490200
-	333	5.997735	-1.768942	-0.363026
-	334	5.877281	-1.742359	-0.241297
-	335	5.759289	-1.713455	-0.121427
-	336	5.643820	-1.682792	-0.000661
-	337	5.530791	-1.650897	0.122568
-	338	5.420056	-1.618247	0.249290
-	339	5.311486	-1.585241	0.379506
-	340	5.204834	-1.552185	0.513004
-	341	5.099785	-1.519269	0.648465
-	342	4.996051	-1.486576	0.784006
-	343	4.893447	-1.454085	0.917136
-	344	4.791678	-1.421704	1.045283
-	345	4.690689	-1.389333	1.166624
-	346	4.590321	-1.356926	1.280552
-	347	4.490664	-1.324597	1.387755
-	348	4.391888	-1.292649	1.489957
-	349	4.294385	-1.261367	1.588942
-	350	4.198864	-1.231092	1.686647
-	351	4.106206	-1.202108	1.784113
-	352	4.017581	-1.174717	1.882413
-	353	3.934276	-1.149274	1.982518
-	354	3.857675	-1.126124	2.085168
-	355	3.789205	-1.105705	2.191121
-	356	3.730242	-1.088442	2.300356
-	357	3.681988	-1.074777	2.412177
-	358	3.645654	-1.065160	2.525688
-	359	3.622145	-1.059976	2.638932
-	360	3.612245	-1.059612	2.749432
-	361	3.616570	-1.064260	2.853929
-	362	3.635436	-1.074115	2.949000
-	363	3.668964	-1.089249	3.031534
-	364	3.717146	-1.109738	3.097897
-	365	3.779689	-1.135662	3.145653
-	366	3.856163	-1.167075	3.172963
-	367	3.946030	-1.204047	3.179120
-	368	4.048762	-1.246677	3.164990
-	369	4.163610	-1.295034	3.132096
-	370	4.289825	-1.349127	3.082526
-	371	4.426553	-1.408868	3.017941
-	372	4.572812	-1.474077	2.940169
-	373	4.727647	-1.544535	2.850655
-	374	4.890435	-1.619952	2.750801
-	375	5.061046	-1.700050	2.641982
-	376	5.239886	-1.784478	2.525578
-	377	5.427622	-1.872876	2.402858
-	378	5.625210	-1.964874	2.275313
-	379	5.833575	-2.060097	2.143751
-	380	6.053835	-2.158179	2.009017
-	381	6.286962	-2.258734	1.870774
-	382	6.534032	-2.361421	1.727589
-	383	6.796066	-2.465890	1.577436
-	384	7.073739	-2.571898	1.418118
-	385	7.367231	-2.679204	1.248098
-	386	7.676414	-2.787672	1.066123
-	387	8.000962	-2.897244	0.871483
-	388	8.340632	-3.007897	0.663607
-	389	8.695231	-3.119553	0.441492
-	390	9.064821	-3.232119	0.204186
-	391	9.449636	-3.345294	-0.050415
-	392	9.850189	-3.458536	-0.325036
-	393	10.267591	-3.571081	-0.622799
-	394	10.703095	-3.681978	-0.947118
-	395	11.158484	-3.790163	-1.300743
-	396	11.636085	-3.894477	-1.685931
-	397	12.138795	-3.993536	-2.104425
-	398	12.670008	-4.085894	-2.556784
-	399	13.233592	-4.169777	-3.043355
-	400	13.833290	-4.243512	-3.562731
-	401	14.472625	-4.305276	-4.112548
-	402	15.154877	-4.353347	-4.689256
-	403	15.882898	-4.386225	-5.287955
-	404	16.659256	-4.402315	-5.904260
-	405	17.486254	-4.400370	-6.532913
-	406	18.365721	-4.379223	-7.168955
-	407	19.299118	-4.337862	-7.806563
-	408	20.287483	-4.275674	-8.438787
-	409	21.331505	-4.192076	-9.058301
-	410	22.431133	-4.086961	-9.656258
-	411	23.585701	-3.960232	-10.224677
-	412	24.793694	-3.812172	-10.755215
-	413	26.052765	-3.643092	-11.241302
-	414	27.359657	-3.453726	-11.676207
-	415	28.710215	-3.245356	-12.054527
-	416	30.099398	-3.020049	-12.371484
-	417	31.521385	-2.780272	-12.624397
-	418	32.969784	-2.528757	-12.813363
-	419	34.437580	-2.268356	-12.940782
-	420	35.917519	-2.001985	-13.011543
-	421	37.402035	-1.732394	-13.032125
-	422	38.883408	-1.462323	-13.010534
-	423	40.353909	-1.194221	-12.955074
-	424	41.806000	-0.930156	-12.875067
-	425	43.232288	-0.672297	-12.779114
-	426	44.625835	-0.422078	-12.675806
-	427	45.980045	-0.180777	-12.572644
-	428	47.289017	0.050808	-12.476012
-	429	48.547249	0.272222	-12.390968
-	430	49.750008	0.483272	-12.320960
-	431	50.892838	0.684077	-12.268199
-	432	51.971745	0.874516	-12.233519
-	433	52.983528	1.052951	-12.215617
-	434	53.925823	1.215878	-12.211673
-	435	54.796841	1.357857	-12.217851
-	436	55.594738	1.474991	-12.231635
-	437	56.317268	1.566126	-12.252523
-	438	56.961800	1.632755	-12.281980
-	439	57.525486	1.678156	-12.322816
-	440	58.005600	1.706268	-12.378566
-	441	58.399609	1.721270	-12.453038
-	442	58.705379	1.726597	-12.549984
-	443	58.921181	1.725467	-12.673013
-	444	59.045639	1.720243	-12.825216
-	445	59.078201	1.712207	-13.008611
-	446	59.018806	1.701527	-13.224129
-	447	58.868225	1.687524	-13.471222
-	448	58.628105	1.668006	-13.747249
-	449	58.300678	1.640464	-14.048103
-	450	57.888893	1.602170	-14.367428
-	451	57.395939	1.552051	-14.698646
-	452	56.824982	1.490657	-15.034118
-	453	56.179527	1.418933	-15.365711
-	454	55.463207	1.338320	-15.684819
-	455	54.679852	1.249667	-15.982870
-	456	53.833427	1.153124	-16.251232
-	457	52.927803	1.049058	-16.482012
-	458	51.966496	0.937438	-16.668505
-	459	50.952980	0.818570	-16.805098
-	460	49.890373	0.692559	-16.887915
-	461	48.781666	0.558982	-16.913635
-	462	47.629841	0.417627	-16.880802
-	463	46.437695	0.267975	-16.788860
-	464	45.207470	0.109968	-16.639296
-	465	43.941307	-0.055869	-16.434982
-	466	42.641029	-0.228837	-16.179852
-	467	41.308109	-0.407430	-15.879676
-	468	39.944164	-0.590187	-15.540697
-	469	38.550709	-0.775212	-15.171146
-	470	37.129307	-0.960535	-14.779535
-	471	35.682003	-1.144367	-14.374970
-	472	34.210915	-1.324866	-13.967114
-	473	32.718384	-1.500436	-13.564927
-	474	31.206919	-1.669643	-13.176957
-	475	29.679289	-1.831168	-12.810224
-	476	28.138266	-1.984076	-12.470767
-	477	26.586807	-2.127531	-12.162700
-	478	25.028198	-2.260733	-11.889230
-	479	23.465700	-2.383146	-11.651525
-	480	21.902861	-2.494044	-11.449745
-	481	20.343449	-2.592922	-11.281749
-	482	18.791218	-2.679414	-11.143936
-	483	17.250383	-2.752989	-11.031716
-	484	15.725203	-2.813282	-10.939024
-	485	14.220190	-2.860052	-10.859259
-	486	12.739992	-2.892980	-10.785271
-	487	11.289225	-2.911736	-10.711332
-	488	9.872507	-2.916175	-10.632259
-	489	8.494517	-2.906263	-10.544779
-	490	7.159791	-2.882320	-10.447206
-	491	5.873188	-2.845189	-10.338430
-	492	4.639664	-2.796092	-10.219650
-	493	3.464230	-2.736650	-10.091775
-	494	2.352324	-2.668772	-9.957564
-	495	1.309381	-2.594594	-9.820025
-	496	0.340860	-2.516433	-9.682081
-	497	-0.547882	-2.436630	-9.546543
-	498	-1.351572	-2.357640	-9.416162
-	499	-2.065377	-2.281859	-9.292667
-	500	-2.684932	-2.211659	-9.177654
-	501	-3.206397	-2.149255	-9.071697
-	502	-3.627031	-2.096682	-8.974575
-	503	-3.945013	-2.055689	-8.885761
-	504	-4.159647	-2.027690	-8.804206
-	505	-4.271299	-2.013672	-8.728985
-	506	-4.281543	-2.014098	-8.658612
-	507	-4.193890	-2.029105	-8.592607
-	508	-4.014096	-2.058408	-8.530395
-	509	-3.749993	-2.101423	-8.472490
-	510	-3.410764	-2.157153	-8.420700
-	511	-3.006487	-2.224172	-8.377054
-	512	-2.547575	-2.300626	-8.344934
-	513	-2.044820	-2.384291	-8.327062
-	514	-1.509076	-2.472740	-8.327134
-	515	-0.951046	-2.563358	-8.347518
-	516	-0.380400	-2.653510	-8.390807
-	517	0.194208	-2.740571	-8.458490
-	518	0.766080	-2.821933	-8.550803
-	519	1.330368	-2.895252	-8.667093
-	520	1.884185	-2.958292	-8.804429
-	521	2.426768	-3.009130	-8.958673
-	522	2.959167	-3.046133	-9.123449
-	523	3.484000	-3.068064	-9.290929
-	524	4.004931	-3.074068	-9.451640
-	525	4.526403	-3.063693	-9.595636
-	526	5.052829	-3.037024	-9.711848
-	527	5.588191	-2.994527	-9.790886
-	528	6.135092	-2.937302	-9.824103
-	529	6.694593	-2.866740	-9.806173
-	530	7.265687	-2.784772	-9.734581
-	531	7.844943	-2.693677	-9.609922
-	532	8.426956	-2.595964	-9.437175
-	533	9.004492	-2.494354	-9.223352
-	534	9.568755	-2.391692	-8.978229
-	535	10.110346	-2.290620	-8.712887
-	536	10.619646	-2.193746	-8.438953
-	537	11.087323	-2.103217	-8.167862
-	538	11.505025	-2.020872	-7.909137
-	539	11.865721	-1.948045	-7.671850
-	540	12.163949	-1.885738	-7.461327
-	541	12.396487	-1.834718	-7.280790
-	542	12.562038	-1.795470	-7.130558
-	543	12.661443	-1.768513	-7.008112
-	544	12.697472	-1.754091	-6.908510
-	545	12.674588	-1.752446	-6.825630
-	546	12.598505	-1.763684	-6.751854
-	547	12.475984	-1.787605	-6.679633
-	548	12.314494	-1.823855	-6.602046
-	549	12.121666	-1.871765	-6.512993
-	550	11.905402	-1.930182	-6.408021
-	551	11.673403	-1.997492	-6.284345
-	552	11.432870	-2.071802	-6.140757
-	553	11.190516	-2.150616	-5.978104
-	554	10.952623	-2.231076	-5.798792
-	555	10.724490	-2.310277	-5.606012
-	556	10.511062	-2.385173	-5.403521
-	557	10.316336	-2.453024	-5.195058
-	558	10.143152	-2.511312	-4.983140
-	559	9.993219	-2.558060	-4.770107
-	560	9.867163	-2.591799	-4.556301
-	561	9.764451	-2.611881	-4.340687
-	562	9.683889	-2.618347	-4.120466
-	563	9.623302	-2.611825	-3.893151
-	564	9.579675	-2.593500	-3.655958
-	565	9.549700	-2.564876	-3.407022
-	566	9.529553	-2.527777	-3.146368
-	567	9.515329	-2.484213	-2.874791
-	568	9.502994	-2.436260	-2.596115
-	569	9.488523	-2.386010	-2.315470
-	570	9.468203	-2.335427	-2.039756
-	571	9.438636	-2.286110	-1.776629
-	572	9.396895	-2.239590	-1.533256
-	573	9.340686	-2.196794	-1.316915
-	574	9.268423	-2.158443	-1.133543
-	575	9.179154	-2.124866	-0.987693
-	576	9.072776	-2.096148	-0.881077
-	577	8.950001	-2.072178	-0.814027
-	578	8.812119	-2.052660	-0.783603
-	579	8.661065	-2.037223	-0.785391
-	580	8.499255	-2.025479	-0.812119
-	581	8.329330	-2.017066	-0.855387
-	582	8.154364	-2.011810	-0.904234
-	583	7.977289	-2.009505	-0.948023
-	584	7.800613	-2.009917	-0.976418
-	585	7.626261	-2.012449	-0.981033
-	586	7.455370	-2.016120	-0.957760
-	587	7.288170	-2.019936	-0.903897
-	588	7.124533	-2.022894	-0.819495
-	589	6.963902	-2.024182	-0.705750
-	590	6.805328	-2.023190	-0.565874
-	591	6.647874	-2.019288	-0.405026
-	592	6.490383	-2.012089	-0.229292
-	593	6.331716	-2.001114	-0.046996
-	594	6.170934	-1.985970	0.132962
-	595	6.007051	-1.966344	0.300040
-	596	5.839502	-1.941967	0.445193
-	597	5.668462	-1.913040	0.562382
-	598	5.494452	-1.879938	0.648047
-	599	5.318328	-1.843202	0.701810
-	600	5.141203	-1.803463	0.724464
-	601	4.964441	-1.761327	0.718839
-	602	4.789560	-1.717482	0.688521
-	603	4.618139	-1.672557	0.638403
-	604	4.451783	-1.627203	0.573959
-	605	4.292093	-1.582043	0.500774
-	606	4.140532	-1.537626	0.424536
-	607	3.998396	-1.494459	0.350398
-	608	3.866578	-1.452993	0.283250
-	609	3.745692	-1.413648	0.226983
-	610	3.635845	-1.376827	0.185683
-	611	3.536911	-1.342756	0.162013
-	612	3.448618	-1.311564	0.158161
-	613	3.370280	-1.283183	0.174786
-	614	3.301306	-1.257479	0.211251
-	615	3.241044	-1.234286	0.265786
-	616	3.188666	-1.213412	0.335310
-	617	3.143668	-1.194769	0.417759
-	618	3.105520	-1.178186	0.509629
-	619	3.073671	-1.163652	0.608744
-	620	3.047849	-1.151174	0.711957
-	621	3.027569	-1.140929	0.816942
-	622	3.012519	-1.133214	0.920113
-	623	3.002332	-1.128285	1.018410
-	624	2.996349	-1.126480	1.108259
-	625	2.994161	-1.127967	1.188322
-	626	2.995609	-1.132654	1.257452
-	627	3.001009	-1.140395	1.315313
-	628	3.010942	-1.150834	1.360611
-	629	3.026302	-1.163652	1.392629
-	630	3.048295	-1.178468	1.411210
-	631	3.078210	-1.194959	1.416285
-	632	3.117444	-1.212844	1.409501
-	633	3.167349	-1.231932	1.391753
-	634	3.229152	-1.252120	1.364545
-	635	3.303841	-1.273445	1.329293
-	636	3.392262	-1.295998	1.287024
-	637	3.495209	-1.320041	1.239698
-	638	3.613352	-1.345853	1.188323
-	639	3.746989	-1.373840	1.134597
-	640	3.896428	-1.404489	1.079695
-	641	4.061725	-1.438238	1.025515
-	642	4.242732	-1.475700	0.973638
-	643	4.439125	-1.517333	0.925453
-	644	4.650521	-1.563596	0.882887
-	645	4.876202	-1.614866	0.846714
-	646	5.115208	-1.671463	0.818042
-	647	5.366513	-1.733529	0.796332
-	648	5.628570	-1.801171	0.781962
-	649	5.899715	-1.874221	0.773709
-	650	6.177938	-1.952439	0.770838
-	651	6.461025	-2.035344	0.772064
-	652	6.746593	-2.122278	0.775044
-	653	7.032185	-2.212439	0.778561
-	654	7.315449	-2.304787	0.780071
-	655	7.593956	-2.398144	0.778000
-	656	7.864711	-2.491140	0.770593
-	657	8.124679	-2.582195	0.756827
-	658	8.370681	-2.669857	0.736058
-	659	8.599631	-2.752783	0.708560
-	660	8.809447	-2.829987	0.674704
-	661	8.999249	-2.901101	0.635403
-	662	9.170441	-2.966366	0.591668
-	663	9.327651	-3.027174	0.543583
