# Supplementary material for: Design and preliminary verification of a novel powered ankle–foot prosthesis: From the perspective of lower-limb biomechanics compared with ESAR foot
Source: PLoS One. 2024 Jun 7;19(6):e0303397. doi: 10.1371/journal.pone.0303397 (PMC11161064; doi:10.1371/journal.pone.0303397)
Supplement: S2 File — (ZIP) [file pone.0303397.s004.zip › NW/5/right ankle angle.txt]

LINK_MODEL_BASED::ORIGINAL::Right Ankle Angles
File	Frame	X	Y	Z
Gait FB - IOR 9.c3d	1	-7.949677	9.238561	15.716504
-	2	-8.211061	9.280047	15.664093
-	3	-8.473181	9.311650	15.623016
-	4	-8.727355	9.330457	15.594469
-	5	-8.963303	9.333405	15.579179
-	6	-9.168901	9.317844	15.576937
-	7	-9.330320	9.281907	15.586074
-	8	-9.432878	9.225143	15.603370
-	9	-9.462943	9.148863	15.624084
-	10	-9.409721	9.056549	15.642447
-	11	-9.266700	8.953636	15.651681
-	12	-9.031899	8.847205	15.644235
-	13	-8.707507	8.746216	15.611741
-	14	-8.298877	8.659443	15.545959
-	15	-7.813708	8.593725	15.439947
-	16	-7.261220	8.552875	15.289309
-	17	-6.651898	8.538714	15.092182
-	18	-5.996960	8.551076	14.849287
-	19	-5.308177	8.587973	14.563753
-	20	-4.597607	8.645248	14.240694
-	21	-3.877013	8.716763	13.886779
-	22	-3.156482	8.794670	13.509203
-	23	-2.444173	8.870629	13.115274
-	24	-1.746455	8.937556	12.712379
-	25	-1.068249	8.990340	12.307487
-	26	-0.413260	9.025876	11.906777
-	27	0.215675	9.042446	11.515390
-	28	0.816273	9.039562	11.137257
-	29	1.386364	9.017009	10.775094
-	30	1.923832	8.975194	10.430380
-	31	2.426723	8.914585	10.103406
-	32	2.893358	8.836683	9.793429
-	33	3.322540	8.743411	9.498824
-	34	3.713823	8.636935	9.218069
-	35	4.067956	8.519360	8.949671
-	36	4.386945	8.393174	8.692805
-	37	4.674529	8.260994	8.447397
-	38	4.936038	8.125734	8.214446
-	39	5.177184	7.990325	7.995664
-	40	5.402477	7.857502	7.792933
-	41	5.614301	7.729765	7.607185
-	42	5.812918	7.608762	7.438633
-	43	5.996916	7.495284	7.287120
-	44	6.163656	7.389397	7.152627
-	45	6.310153	7.290599	7.034747
-	46	6.433970	7.198319	6.932584
-	47	6.533629	7.111984	6.844430
-	48	6.608808	7.031294	6.768238
-	49	6.660102	6.956199	6.701778
-	50	6.688793	6.886867	6.642921
-	51	6.696709	6.823536	6.589748
-	52	6.686145	6.766647	6.540704
-	53	6.659720	6.716849	6.494894
-	54	6.619715	6.675073	6.451990
-	55	6.567682	6.642114	6.412241
-	56	6.504016	6.618167	6.376227
-	57	6.427965	6.602300	6.344944
-	58	6.337658	6.592125	6.319549
-	59	6.230614	6.584095	6.301498
-	60	6.104066	6.574286	6.291949
-	61	5.955545	6.559321	6.291817
-	62	5.783002	6.536833	6.301389
-	63	5.584965	6.505355	6.320390
-	64	5.360590	6.464139	6.348188
-	65	5.109960	6.412999	6.384096
-	66	4.834323	6.352264	6.427649
-	67	4.536206	6.282764	6.478709
-	68	4.219290	6.205745	6.537503
-	69	3.888064	6.122790	6.604751
-	70	3.547383	6.035773	6.681277
-	71	3.202128	5.946809	6.767879
-	72	2.856983	5.858331	6.864976
-	73	2.516146	5.772983	6.972345
-	74	2.183269	5.693623	7.089230
-	75	1.861353	5.623208	7.214193
-	76	1.552865	5.564775	7.344977
-	77	1.259757	5.521516	7.478783
-	78	0.983502	5.496747	7.612152
-	79	0.725020	5.493743	7.741395
-	80	0.484740	5.515408	7.862845
-	81	0.262654	5.563938	7.973153
-	82	0.058437	5.640396	8.069690
-	83	-0.128467	5.744494	8.150606
-	84	-0.298742	5.874569	8.215071
-	85	-0.453031	6.027463	8.263375
-	86	-0.591832	6.198398	8.296760
-	87	-0.715587	6.381272	8.317409
-	88	-0.824902	6.569477	8.328338
-	89	-0.920795	6.756724	8.333344
-	90	-1.004692	6.937188	8.336552
-	91	-1.078449	7.105594	8.342128
-	92	-1.144366	7.257185	8.354048
-	93	-1.205147	7.387714	8.375806
-	94	-1.263997	7.493535	8.410307
-	95	-1.324585	7.571601	8.459837
-	96	-1.391058	7.619295	8.526124
-	97	-1.467971	7.634220	8.610504
-	98	-1.560089	7.613995	8.713763
-	99	-1.672181	7.556185	8.836411
-	100	-1.808663	7.458420	8.978515
-	101	-1.973220	7.318823	9.139646
-	102	-2.168301	7.136429	9.318587
-	103	-2.394782	6.911641	9.513138
-	104	-2.651816	6.646711	9.719810
-	105	-2.936923	6.345760	9.933599
-	106	-3.246120	6.014433	10.147958
-	107	-3.574167	5.659513	10.355012
-	108	-3.914894	5.288545	10.545729
-	109	-4.261604	4.909333	10.710508
-	110	-4.607280	4.529801	10.839558
-	111	-4.944654	4.157886	10.923686
-	112	-5.266128	3.801112	10.954937
-	113	-5.563722	3.465904	10.927262
-	114	-5.829248	3.156993	10.836918
-	115	-6.054786	2.877267	10.682586
-	116	-6.233331	2.627630	10.465497
-	117	-6.359430	2.407050	10.189298
-	118	-6.429695	2.212659	9.859800
-	119	-6.442978	2.040094	9.484768
-	120	-6.400198	1.884087	9.073595
-	121	-6.304039	1.739114	8.636640
-	122	-6.158614	1.599942	8.184747
-	123	-5.969182	1.462081	7.728669
-	124	-5.741783	1.322232	7.278537
-	125	-5.482838	1.178503	6.843575
-	126	-5.198779	1.030326	6.431669
-	127	-4.895589	0.878229	6.049448
-	128	-4.578597	0.723558	5.702039
-	129	-4.252340	0.568227	5.392932
-	130	-3.920677	0.414345	5.123874
-	131	-3.586864	0.263931	4.894512
-	132	-3.253568	0.118850	4.702683
-	133	-2.922931	-0.019301	4.544703
-	134	-2.596557	-0.149224	4.416187
-	135	-2.275677	-0.270087	4.312454
-	136	-1.961160	-0.381584	4.228898
-	137	-1.653646	-0.483979	4.161423
-	138	-1.353495	-0.577984	4.106728
-	139	-1.060821	-0.664539	4.062487
-	140	-0.775405	-0.744579	4.027225
-	141	-0.496794	-0.818940	4.000102
-	142	-0.224440	-0.888412	3.981004
-	143	0.042127	-0.953835	3.970395
-	144	0.303311	-1.016059	3.969299
-	145	0.559382	-1.075913	3.978493
-	146	0.810638	-1.134144	3.998033
-	147	1.057333	-1.191397	4.026550
-	148	1.299779	-1.248161	4.061283
-	149	1.538290	-1.304719	4.098105
-	150	1.773240	-1.361062	4.131979
-	151	2.004966	-1.416945	4.157299
-	152	2.233776	-1.471905	4.168674
-	153	2.459872	-1.525361	4.160837
-	154	2.683396	-1.576622	4.129706
-	155	2.904438	-1.625034	4.072218
-	156	3.123036	-1.670004	3.987051
-	157	3.339195	-1.711087	3.874326
-	158	3.552966	-1.747914	3.736058
-	159	3.764514	-1.780248	3.575588
-	160	3.974120	-1.807878	3.397917
-	161	4.182205	-1.830727	3.208841
-	162	4.389313	-1.848708	3.015021
-	163	4.595878	-1.861771	2.823078
-	164	4.802050	-1.869857	2.639744
-	165	5.007688	-1.872962	2.470801
-	166	5.212591	-1.871122	2.321194
-	167	5.416658	-1.864459	2.194146
-	168	5.619796	-1.853131	2.091480
-	169	5.821829	-1.837376	2.012826
-	170	6.022557	-1.817470	1.956409
-	171	6.221848	-1.793765	1.918774
-	172	6.419681	-1.766656	1.895771
-	173	6.616110	-1.736635	1.882756
-	174	6.811303	-1.704225	1.875158
-	175	7.005424	-1.669968	1.868837
-	176	7.198732	-1.634377	1.860365
-	177	7.391453	-1.597913	1.847091
-	178	7.583842	-1.560991	1.827224
-	179	7.776086	-1.523981	1.799808
-	180	7.968395	-1.487136	1.764714
-	181	8.160967	-1.450640	1.722470
-	182	8.354039	-1.414535	1.674328
-	183	8.547779	-1.378839	1.621790
-	184	8.742400	-1.343481	1.566584
-	185	8.938002	-1.308397	1.510347
-	186	9.134718	-1.273589	1.454519
-	187	9.332606	-1.239170	1.400205
-	188	9.531753	-1.205355	1.348021
-	189	9.732222	-1.172444	1.297978
-	190	9.934095	-1.140754	1.249460
-	191	10.137405	-1.110604	1.201025
-	192	10.342153	-1.082354	1.150553
-	193	10.548225	-1.056481	1.095135
-	194	10.755383	-1.033611	1.031184
-	195	10.963295	-1.014459	0.954784
-	196	11.171543	-0.999875	0.861898
-	197	11.379733	-0.990594	0.749446
-	198	11.587487	-0.986958	0.616541
-	199	11.794578	-0.988677	0.465486
-	200	12.000787	-0.994784	0.301410
-	201	12.205890	-1.003929	0.130830
-	202	12.409566	-1.014650	-0.039882
-	203	12.611462	-1.025562	-0.204909
-	204	12.811105	-1.035535	-0.359290
-	205	13.008054	-1.043707	-0.499058
-	206	13.201967	-1.049341	-0.621484
-	207	13.392890	-1.051612	-0.725315
-	208	13.581250	-1.049761	-0.811202
-	209	13.767866	-1.043617	-0.882209
-	210	13.953764	-1.033920	-0.943630
-	211	14.140002	-1.021881	-1.001285
-	212	14.327209	-1.008387	-1.058995
-	213	14.515572	-0.993672	-1.117722
-	214	14.704933	-0.977534	-1.176746
-	215	14.895089	-0.959563	-1.234805
-	216	15.085812	-0.939375	-1.290672
-	217	15.276895	-0.916492	-1.343118
-	218	15.468178	-0.890494	-1.391169
-	219	15.659537	-0.860677	-1.433462
-	220	15.850882	-0.826147	-1.468929
-	221	16.042013	-0.785774	-1.496752
-	222	16.232531	-0.738566	-1.516912
-	223	16.421915	-0.683831	-1.529386
-	224	16.609428	-0.621416	-1.534150
-	225	16.794235	-0.551336	-1.530557
-	226	16.975340	-0.473791	-1.518383
-	227	17.151758	-0.388913	-1.497638
-	228	17.322495	-0.296804	-1.468956
-	229	17.486633	-0.197247	-1.432714
-	230	17.643234	-0.089810	-1.389294
-	231	17.791359	0.026152	-1.338574
-	232	17.930021	0.151253	-1.280595
-	233	18.058414	0.286250	-1.214985
-	234	18.175915	0.431817	-1.141371
-	235	18.282223	0.588627	-1.059033
-	236	18.377260	0.757185	-0.967124
-	237	18.461061	0.937940	-0.864399
-	238	18.533493	1.131243	-0.749290
-	239	18.594046	1.337301	-0.620221
-	240	18.641943	1.555976	-0.475899
-	241	18.676031	1.786800	-0.315437
-	242	18.695019	2.028987	-0.138172
-	243	18.697466	2.281519	0.056326
-	244	18.681967	2.543107	0.268402
-	245	18.647060	2.812140	0.498022
-	246	18.591255	3.086858	0.745080
-	247	18.513041	3.365442	1.009147
-	248	18.411001	3.646194	1.289761
-	249	18.283825	3.927350	1.585904
-	250	18.130375	4.207401	1.896566
-	251	17.949594	4.484948	2.220545
-	252	17.740538	4.758780	2.556561
-	253	17.502028	5.027981	2.903596
-	254	17.232845	5.292112	3.261089
-	255	16.931742	5.550923	3.628536
-	256	16.597637	5.804319	4.005066
-	257	16.229460	6.052283	4.389564
-	258	15.826283	6.294982	4.780624
-	259	15.387207	6.532535	5.176630
-	260	14.911275	6.764791	5.576039
-	261	14.397390	6.991514	5.978113
-	262	13.844022	7.212287	6.383312
-	263	13.249325	7.426542	6.793421
-	264	12.611109	7.633135	7.211091
-	265	11.927275	7.830125	7.639033
-	266	11.196110	8.014554	8.078929
-	267	10.416608	8.182754	8.531290
-	268	9.588314	8.330626	8.996237
-	269	8.711364	8.454270	9.474067
-	270	7.786640	8.550106	9.964865
-	271	6.816207	8.614976	10.467479
-	272	5.803473	8.646385	10.978708
-	273	4.753422	8.642626	11.493485
-	274	3.672398	8.603168	12.005209
-	275	2.568392	8.528813	12.505920
-	276	1.450497	8.421963	12.986598
-	277	0.329034	8.286364	13.437684
-	278	-0.785344	8.127173	13.849674
-	279	-1.881498	7.950492	14.213745
-	280	-2.948368	7.763455	14.522007
-	281	-3.975011	7.573976	14.768136
-	282	-4.950924	7.390075	14.947963
-	283	-5.866119	7.219543	15.060542
-	284	-6.711357	7.068969	15.108415
-	285	-7.478193	6.943161	15.097317
-	286	-8.158818	6.844624	15.034762
-	287	-8.746449	6.773756	14.929556
-	288	-9.235201	6.729009	14.790644
-	289	-9.620689	6.706876	14.627064
-	290	-9.900221	6.702423	14.447069
-	291	-10.073358	6.709635	14.257847
-	292	-10.141795	6.721820	14.065042
-	293	-10.109656	6.732111	13.872830
-	294	-9.982958	6.734711	13.683485
-	295	-9.769758	6.725364	13.497770
-	296	-9.479352	6.702104	13.314858
-	297	-9.122209	6.665061	13.133009
-	298	-8.709218	6.616411	12.949968
-	299	-8.251209	6.559283	12.763414
-	300	-7.758671	6.497292	12.571377
-	301	-7.241037	6.433967	12.372861
-	302	-6.706835	6.373278	12.167667
-	303	-6.163090	6.319106	11.956709
-	304	-5.615663	6.274678	11.741817
-	305	-5.068778	6.242584	11.525736
-	306	-4.525405	6.224206	11.311783
-	307	-3.987274	6.220000	11.103580
-	308	-3.455725	6.229698	10.904905
-	309	-2.931671	6.252939	10.719123
-	310	-2.416097	6.289010	10.549188
-	311	-1.910008	6.337220	10.397179
-	312	-1.414529	6.396364	10.264413
-	313	-0.930887	6.464643	10.151236
-	314	-0.460431	6.539803	10.057135
-	315	-0.004600	6.618913	9.980771
-	316	0.435320	6.699098	9.920024
-	317	0.858126	6.777854	9.872168
-	318	1.262864	6.853149	9.834073
-	319	1.648684	6.922883	9.802414
-	320	2.014928	6.985207	9.773843
-	321	2.360983	7.038491	9.745228
-	322	2.686485	7.081165	9.713780
-	323	2.991100	7.112269	9.676634
-	324	3.274732	7.131115	9.631380
-	325	3.537567	7.137593	9.575747
-	326	3.780082	7.131773	9.507837
-	327	4.003152	7.113993	9.425542
-	328	4.207863	7.084829	9.326862
-	329	4.395273	7.044788	9.210314
-	330	4.566272	6.994453	9.074905
-	331	4.721594	6.934635	8.920521
-	332	4.861763	6.866236	8.747684
-	333	4.986840	6.790143	8.557522
-	334	5.096366	6.707361	8.351553
-	335	5.189146	6.618954	8.131460
-	336	5.263565	6.526280	7.899471
-	337	5.317509	6.431071	7.658448
-	338	5.348729	6.335658	7.412091
-	339	5.354554	6.242864	7.164917
-	340	5.332024	6.155952	6.922759
-	341	5.277764	6.078121	6.692852
-	342	5.188559	6.012275	6.482866
-	343	5.061663	5.960511	6.299765
-	344	4.895412	5.923800	6.148795
-	345	4.689305	5.902017	6.033315
-	346	4.443971	5.893880	5.955227
-	347	4.161335	5.897036	5.914805
-	348	3.844328	5.908230	5.911475
-	349	3.497218	5.923677	5.943317
-	350	3.125007	5.939301	6.007648
-	351	2.733397	5.951410	6.100806
-	352	2.328302	5.957121	6.218833
-	353	1.915890	5.954953	6.357230
-	354	1.502121	5.944790	6.511627
-	355	1.092843	5.927792	6.677533
-	356	0.693358	5.906167	6.851202
-	357	0.308468	5.882971	7.029115
-	358	-0.057929	5.861936	7.208430
-	359	-0.402629	5.847312	7.386378
-	360	-0.723444	5.843463	7.560663
-	361	-1.018827	5.854640	7.728999
-	362	-1.288185	5.884496	7.889526
-	363	-1.531682	5.935838	8.040674
-	364	-1.750523	6.010314	8.181584
-	365	-1.946937	6.108006	8.312007
-	366	-2.124366	6.227190	8.432359
-	367	-2.287220	6.364161	8.543649
-	368	-2.440176	6.513151	8.647306
-	369	-2.587704	6.666640	8.744443
-	370	-2.733704	6.815933	8.836085
-	371	-2.881670	6.951847	8.922856
-	372	-3.034331	7.065248	9.005473
-	373	-3.194031	7.147171	9.084013
-	374	-3.362445	7.189514	9.158477
-	375	-3.540809	7.185234	9.228218
-	376	-3.729590	7.129459	9.292302
-	377	-3.928833	7.020042	9.349265
-	378	-4.138252	6.857842	9.397392
-	379	-4.357696	6.646344	9.435281
-	380	-4.586699	6.391145	9.462228
-	381	-4.824415	6.099126	9.478367
-	382	-5.069183	5.777373	9.484187
-	383	-5.318717	5.432356	9.480891
-	384	-5.569947	5.069509	9.469566
-	385	-5.819198	4.693521	9.450698
-	386	-6.061985	4.308603	9.423382
-	387	-6.293045	3.918914	9.385393
-	388	-6.506517	3.528826	9.333216
-	389	-6.696008	3.143234	9.262003
-	390	-6.855167	2.767502	9.165626
-	391	-6.977937	2.407395	9.037477
-	392	-7.059252	2.068615	8.871074
-	393	-7.095348	1.756099	8.660838
-	394	-7.084231	1.473262	8.403205
-	395	-7.025526	1.221616	8.097198
-	396	-6.920574	1.000674	7.744950
-	397	-6.772047	0.808123	7.352165
-	398	-6.583775	0.640240	6.926991
-	399	-6.360124	0.492368	6.480258
-	400	-6.106014	0.359383	6.024777
-	401	-5.826333	0.236371	5.574213
-	402	-5.525985	0.119149	5.142436
-	403	-5.209268	0.004589	4.742539
-	404	-4.879961	-0.109601	4.385717
-	405	-4.541323	-0.225094	4.081495
-	406	-4.196315	-0.342925	3.835933
-	407	-3.847696	-0.463571	3.652542
-	408	-3.498145	-0.587046	3.531517
-	409	-3.150306	-0.713041	3.470104
-	410	-2.806727	-0.840997	3.463045
-	411	-2.469647	-0.970112	3.503048
-	412	-2.140836	-1.099398	3.581571
-	413	-1.821730	-1.227681	3.690036
-	414	-1.512947	-1.353736	3.819361
-	415	-1.214739	-1.476538	3.961946
-	416	-0.926835	-1.595336	4.110475
-	417	-0.648695	-1.709633	4.258966
-	418	-0.379518	-1.819035	4.402457
-	419	-0.118216	-1.923211	4.536828
-	420	0.136439	-2.021893	4.658602
-	421	0.385578	-2.114900	4.765497
-	422	0.630473	-2.202225	4.854987
-	423	0.872189	-2.284041	4.925775
-	424	1.111754	-2.360647	4.976209
-	425	1.350048	-2.432419	5.004993
-	426	1.587667	-2.499734	5.010989
-	427	1.825129	-2.562873	4.993312
-	428	2.062689	-2.622023	4.950951
-	429	2.300458	-2.677242	4.884046
-	430	2.538333	-2.728600	4.792017
-	431	2.776038	-2.776075	4.675276
-	432	3.013182	-2.819727	4.534358
-	433	3.249193	-2.859541	4.370741
-	434	3.483332	-2.895540	4.187047
-	435	3.714895	-2.927756	3.986239
-	436	3.943165	-2.956098	3.773123
-	437	4.167593	-2.980368	3.553238
-	438	4.387620	-3.000339	3.332797
-	439	4.602909	-3.015469	3.119550
-	440	4.813138	-3.025305	2.921199
-	441	5.018216	-3.029267	2.745742
-	442	5.217911	-3.026711	2.600706
-	443	5.412309	-3.017055	2.492809
-	444	5.601476	-2.999647	2.427317
-	445	5.785588	-2.973959	2.407712
-	446	5.964885	-2.939586	2.435084
-	447	6.139702	-2.896208	2.508702
-	448	6.310324	-2.843687	2.625231
-	449	6.477124	-2.782290	2.778609
-	450	6.640567	-2.712566	2.960385
-	451	6.801335	-2.635587	3.159782
-	452	6.960181	-2.552629	3.365520
-	453	7.118003	-2.464937	3.567443
-	454	7.275789	-2.373300	3.758990
-	455	7.434653	-2.278043	3.937235
-	456	7.595551	-2.179459	4.100956
-	457	7.759229	-2.077855	4.249708
-	458	7.926025	-1.973733	4.383660
-	459	8.096186	-1.867716	4.503326
-	460	8.269335	-1.760652	4.610228
-	461	8.444534	-1.653442	4.706015
-	462	8.620243	-1.546969	4.793286
-	463	8.794920	-1.441737	4.875033
-	464	8.967543	-1.338054	4.953725
-	465	9.137381	-1.235937	5.032001
-	466	9.304033	-1.135337	5.111795
-	467	9.467441	-1.036219	5.194568
-	468	9.627761	-0.938349	5.281847
-	469	9.785482	-0.841830	5.373567
-	470	9.941279	-0.746735	5.469599
-	471	10.096023	-0.653298	5.569546
-	472	10.250657	-0.561710	5.672418
-	473	10.405874	-0.471958	5.777293
-	474	10.562301	-0.383390	5.882950
-	475	10.720243	-0.295207	5.987852
-	476	10.879813	-0.206611	6.090852
-	477	11.041026	-0.117142	6.190524
-	478	11.203815	-0.026411	6.286464
-	479	11.367908	0.065716	6.378574
-	480	11.533253	0.159105	6.466850
-	481	11.699548	0.253441	6.551617
-	482	11.866551	0.348237	6.632984
-	483	12.033834	0.443140	6.711027
-	484	12.201021	0.538020	6.786799
-	485	12.367682	0.632562	6.860241
-	486	12.533439	0.726651	6.932126
-	487	12.697929	0.820020	7.002204
-	488	12.861050	0.912605	7.070206
-	489	13.022738	1.004410	7.135525
-	490	13.183199	1.095417	7.197173
-	491	13.342616	1.185507	7.253641
-	492	13.501395	1.274637	7.303130
-	493	13.659944	1.362717	7.343678
-	494	13.818397	1.450001	7.374214
-	495	13.976826	1.536760	7.393852
-	496	14.135039	1.623175	7.402277
-	497	14.292958	1.709376	7.399997
-	498	14.450296	1.795063	7.387664
-	499	14.606875	1.879784	7.366773
-	500	14.762176	1.963014	7.339961
-	501	14.915902	2.044101	7.309534
-	502	15.067701	2.122646	7.277682
-	503	15.217223	2.198823	7.246026
-	504	15.364240	2.273324	7.215348
-	505	15.508430	2.347661	7.186401
-	506	15.649406	2.423235	7.159582
-	507	15.786736	2.501341	7.135160
-	508	15.919642	2.582896	7.113469
-	509	16.047411	2.668575	7.094420
-	510	16.169182	2.758670	7.077692
-	511	16.283852	2.853315	7.062974
-	512	16.390198	2.952474	7.050189
-	513	16.486855	3.056094	7.039082
-	514	16.572361	3.163950	7.029708
-	515	16.645123	3.275760	7.022453
-	516	16.703316	3.391694	7.018773
-	517	16.745070	3.512244	7.021732
-	518	16.768501	3.638488	7.035605
-	519	16.771658	3.771620	7.064829
-	520	16.752445	3.912555	7.112165
-	521	16.708738	4.061542	7.178335
-	522	16.638514	4.218658	7.262737
-	523	16.539865	4.383744	7.364199
-	524	16.410749	4.557144	7.481989
-	525	16.249395	4.738997	7.615421
-	526	16.053940	4.929661	7.763968
-	527	15.822755	5.129525	7.927051
-	528	15.554325	5.338989	8.104561
-	529	15.246859	5.558494	8.296424
-	530	14.898811	5.788301	8.502861
-	531	14.508424	6.028456	8.724116
-	532	14.074019	6.278738	8.961289
-	533	13.593782	6.538496	9.214973
-	534	13.066043	6.806365	9.485929
-	535	12.488987	7.080597	9.774263
-	536	11.861118	7.358495	10.080086
-	537	11.181016	7.636963	10.403518
-	538	10.447879	7.912412	10.744132
-	539	9.661316	8.180566	11.102084
-	540	8.821662	8.437138	11.477059
-	541	7.930248	8.677586	11.869163
-	542	6.988901	8.897416	12.278402
-	543	6.000697	9.092618	12.704793
-	544	4.969456	9.259901	13.148442
-	545	3.900029	9.396610	13.609002
-	546	2.798040	9.501455	14.084325
-	547	1.670334	9.573716	14.570547
-	548	0.524688	9.614151	15.061351
-	549	-0.630089	9.624432	15.549236
-	550	-1.785158	9.607892	16.026011
-	551	-2.930700	9.568687	16.483208
-	552	-4.056776	9.512711	16.912037
-	553	-5.153483	9.446226	17.304594
-	554	-6.210634	9.376344	17.653812
-	555	-7.218263	9.309785	17.954298
-	556	-8.166336	9.252555	18.202400
-	557	-9.045454	9.210294	18.396528
-	558	-9.846385	9.186433	18.537212
-	559	-10.560767	9.183583	18.626400
-	560	-11.180857	9.201923	18.668112
-	561	-11.700170	9.239455	18.667150
-	562	-12.113225	9.291439	18.629023
-	563	-12.416477	9.351614	18.559507
-	564	-12.608292	9.413382	18.463812
-	565	-12.689392	9.470823	18.346333
-	566	-12.662789	9.518873	18.210320
-	567	-12.533455	9.553294	18.058014
-	568	-12.308706	9.571775	17.890545
-	569	-11.997131	9.572901	17.707865
-	570	-11.608568	9.557303	17.509142
-	571	-11.153577	9.526912	17.293108
-	572	-10.643165	9.484664	17.058216
-	573	-10.087811	9.433654	16.802998
-	574	-9.497458	9.377606	16.526161
-	575	-8.880789	9.319322	16.226759
-	576	-8.245461	9.260810	15.905013
-	577	-7.597669	9.203121	15.561885
-	578	-6.942153	9.145350	15.199450
-	579	-6.283274	9.086696	14.820972
-	580	-5.624076	9.024775	14.430423
-	581	-4.967516	8.957805	14.032319
-	582	-4.315892	8.884486	13.631521
-	583	-3.671601	8.804514	13.232584
-	584	-3.036392	8.717994	12.840118
-	585	-2.412112	8.626331	12.458000
-	586	-1.800078	8.530236	12.089736
-	587	-1.201863	8.431368	11.738317
-	588	-0.618662	8.330771	11.406029
-	589	-0.051511	8.229297	11.094505
-	590	0.498275	8.128625	10.804554
-	591	1.029280	8.029427	10.536415
-	592	1.539925	7.932444	10.290091
-	593	2.028823	7.838030	10.064518
-	594	2.494136	7.746358	9.858521
-	595	2.934363	7.656905	9.670842
-	596	3.348191	7.569884	9.499815
-	597	3.734578	7.484652	9.343727
-	598	4.092331	7.400856	9.200962
-	599	4.420598	7.317963	9.069701
-	600	4.718315	7.235003	8.948571
-	601	4.984620	7.151843	8.835674
-	602	5.218675	7.067594	8.729953
-	603	5.419798	6.981759	8.630219
-	604	5.587438	6.893890	8.535608
-	605	5.720791	6.803958	8.445556
-	606	5.819625	6.711862	8.359708
-	607	5.883979	6.618172	8.277728
-	608	5.914405	6.523038	8.200054
-	609	5.911764	6.427266	8.126350
-	610	5.877234	6.331731	8.057236
-	611	5.811706	6.237724	7.993407
-	612	5.715983	6.146633	7.936185
-	613	5.590205	6.059554	7.887189
-	614	5.434383	5.977640	7.848446
-	615	5.248412	5.901610	7.821652
-	616	5.032158	5.831651	7.808567
-	617	4.785831	5.767032	7.809933
-	618	4.510240	5.706711	7.826214
-	619	4.207104	5.648824	7.857039
-	620	3.879051	5.591331	7.901241
-	621	3.529899	5.531995	7.957011
-	622	3.164582	5.468691	8.022170
-	623	2.789058	5.399723	8.094604
-	624	2.409934	5.323791	8.172082
-	625	2.034412	5.240439	8.252860
-	626	1.669289	5.150148	8.336311
-	627	1.321033	5.054386	8.421797
-	628	0.995456	4.955820	8.509969
-	629	0.696966	4.857995	8.600801
-	630	0.428624	4.765546	8.695206
-	631	0.192230	4.684080	8.794089
-	632	-0.012246	4.619757	8.897306
-	633	-0.185645	4.579243	9.004756
-	634	-0.330716	4.569047	9.116050
-	635	-0.450903	4.595231	9.230570
-	636	-0.549844	4.663156	9.348134
-	637	-0.631086	4.776546	9.467491
-	638	-0.697272	4.936704	9.587309
-	639	-0.750657	5.141415	9.706920
-	640	-0.793560	5.384147	9.825275
-	641	-0.827950	5.655209	9.940982
-	642	-0.855758	5.941857	10.052487
-	643	-0.878376	6.229546	10.157064
-	644	-0.897056	6.503132	10.251534
-	645	-0.913238	6.748086	10.332304
-	646	-0.928185	6.951853	10.394639
-	647	-0.943749	7.104701	10.434161
-	648	-0.962212	7.200140	10.446680
-	649	-0.986064	7.235364	10.428380
-	650	-1.018093	7.211352	10.376956
-	651	-1.061206	7.131907	10.291947
-	652	-1.117680	7.004110	10.175204
-	653	-1.189410	6.836546	10.030991
-	654	-1.277087	6.639010	9.866296
-	655	-1.380827	6.421084	9.690057
-	656	-1.500101	6.191666	9.511813
-	657	-1.633448	5.959023	9.341291
-	658	-1.779080	5.730742	9.186930
-	659	-1.934395	5.513138	9.055175
-	660	-2.096350	5.311050	8.949773
-	661	-2.261954	5.126881	8.871851
-	662	-2.428937	4.960199	8.819388
-	663	-2.598297	4.807603	8.788849
