# Supplementary material for: Design and preliminary verification of a novel powered ankle–foot prosthesis: From the perspective of lower-limb biomechanics compared with ESAR foot
Source: PLoS One. 2024 Jun 7;19(6):e0303397. doi: 10.1371/journal.pone.0303397 (PMC11161064; doi:10.1371/journal.pone.0303397)
Supplement: S2 File — (ZIP) [file pone.0303397.s004.zip › NW/5/right ankle moment.txt]

LINK_MODEL_BASED::ORIGINAL::Right Ankle Moment
File	Frame	X	Y	Z
Gait FB - IOR 9.c3d	1
-	2
-	3	-0.008634	-0.001581	0.000773
-	4	-0.009845	-0.001996	0.000527
-	5	-0.010960	-0.002401	0.000271
-	6	-0.011911	-0.002772	0.000023
-	7	-0.012676	-0.003095	-0.000195
-	8	-0.013266	-0.003356	-0.000350
-	9	-0.013687	-0.003548	-0.000423
-	10	-0.013931	-0.003664	-0.000414
-	11	-0.013971	-0.003698	-0.000323
-	12	-0.013826	-0.003652	-0.000156
-	13	-0.013532	-0.003535	0.000061
-	14	-0.013185	-0.003367	0.000303
-	15	-0.012788	-0.003160	0.000541
-	16	-0.012369	-0.002922	0.000775
-	17	-0.011922	-0.002675	0.000975
-	18	-0.011460	-0.002425	0.001133
-	19	-0.011010	-0.002183	0.001233
-	20	-0.010572	-0.001951	0.001270
-	21	-0.010108	-0.001722	0.001247
-	22	-0.009661	-0.001510	0.001178
-	23	-0.009259	-0.001322	0.001094
-	24	-0.008945	-0.001166	0.001016
-	25	-0.008714	-0.001045	0.000941
-	26	-0.008556	-0.000955	0.000867
-	27	-0.008481	-0.000892	0.000797
-	28	-0.008462	-0.000854	0.000712
-	29	-0.008502	-0.000831	0.000630
-	30	-0.008593	-0.000827	0.000541
-	31	-0.008747	-0.000837	0.000465
-	32	-0.008915	-0.000853	0.000397
-	33	-0.009100	-0.000876	0.000323
-	34	-0.009247	-0.000894	0.000252
-	35	-0.009347	-0.000904	0.000189
-	36	-0.009369	-0.000901	0.000138
-	37	-0.009288	-0.000881	0.000109
-	38	-0.009139	-0.000858	0.000082
-	39	-0.008990	-0.000842	0.000050
-	40	-0.008888	-0.000838	0.000005
-	41	-0.008862	-0.000841	-0.000045
-	42	-0.008933	-0.000842	-0.000086
-	43	-0.009071	-0.000833	-0.000102
-	44	-0.009281	-0.000821	-0.000111
-	45	-0.009516	-0.000806	-0.000113
-	46	-0.009767	-0.000795	-0.000132
-	47	-0.010013	-0.000786	-0.000152
-	48	-0.010253	-0.000779	-0.000180
-	49	-0.010490	-0.000770	-0.000199
-	50	-0.010705	-0.000758	-0.000211
-	51	-0.010908	-0.000740	-0.000209
-	52	-0.011088	-0.000718	-0.000196
-	53	-0.011254	-0.000688	-0.000157
-	54	-0.011396	-0.000650	-0.000097
-	55	-0.011501	-0.000598	-0.000009
-	56	-0.011558	-0.000531	0.000100
-	57	-0.011556	-0.000445	0.000233
-	58	-0.011490	-0.000343	0.000387
-	59	-0.011399	-0.000234	0.000564
-	60	-0.011308	-0.000130	0.000753
-	61	-0.011255	-0.000042	0.000942
-	62	-0.011235	0.000025	0.001115
-	63	-0.011246	0.000068	0.001256
-	64	-0.011280	0.000094	0.001372
-	65	-0.011325	0.000105	0.001468
-	66	-0.011372	0.000104	0.001542
-	67	-0.011409	0.000088	0.001590
-	68	-0.011425	0.000059	0.001617
-	69	-0.011407	0.000018	0.001627
-	70	-0.011347	-0.000033	0.001624
-	71	-0.011232	-0.000089	0.001624
-	72	-0.011063	-0.000146	0.001632
-	73	-0.010828	-0.000196	0.001662
-	74	-0.010534	-0.000232	0.001722
-	75	-0.010177	-0.000251	0.001810
-	76	-0.009761	-0.000252	0.001927
-	77	-0.009295	-0.000232	0.002071
-	78	-0.008793	-0.000194	0.002226
-	79	-0.008260	-0.000139	0.002383
-	80	-0.007699	-0.000061	0.002543
-	81	-0.007114	0.000038	0.002694
-	82	-0.006520	0.000158	0.002830
-	83	-0.005933	0.000294	0.002939
-	84	-0.005366	0.000444	0.003015
-	85	-0.004824	0.000598	0.003043
-	86	-0.004306	0.000753	0.003023
-	87	-0.003802	0.000895	0.002943
-	88	-0.003307	0.001020	0.002819
-	89	-0.002819	0.001120	0.002646
-	90	-0.002349	0.001194	0.002436
-	91	-0.001900	0.001240	0.002192
-	92	-0.001482	0.001256	0.001919
-	93	-0.001104	0.001244	0.001631
-	94	-0.000780	0.001201	0.001325
-	95	-0.000523	0.001134	0.001016
-	96	-0.000351	0.001044	0.000711
-	97	-0.000272	0.000938	0.000414
-	98	-0.000303	0.000820	0.000137
-	99	-0.000457	0.000691	-0.000114
-	100	-0.000750	0.000556	-0.000320
-	101	-0.001201	0.000416	-0.000467
-	102	-0.001822	0.000276	-0.000531
-	103	-0.002623	0.000138	-0.000502
-	104	-0.001830	-0.016507	0.000187
-	105	-0.000093	-0.022642	0.003434
-	106	0.003455	-0.031521	0.008457
-	107	0.007794	-0.043990	0.014506
-	108	0.011412	-0.060588	0.020254
-	109	0.013057	-0.080742	0.024360
-	110	0.012611	-0.103354	0.026209
-	111	0.011344	-0.127742	0.026434
-	112	0.011120	-0.153439	0.026283
-	113	0.012889	-0.179949	0.026656
-	114	0.016393	-0.206455	0.027660
-	115	0.020461	-0.232368	0.028873
-	116	0.023842	-0.257155	0.029840
-	117	0.025969	-0.279939	0.030319
-	118	0.027348	-0.299849	0.030359
-	119	0.028840	-0.316786	0.030075
-	120	0.030946	-0.331233	0.029348
-	121	0.033733	-0.343828	0.027790
-	122	0.037057	-0.354972	0.025030
-	123	0.040635	-0.364885	0.021087
-	124	0.044257	-0.373712	0.016399
-	125	0.048307	-0.381731	0.011570
-	126	0.053224	-0.389376	0.007072
-	127	0.059040	-0.396896	0.003031
-	128	0.065245	-0.404283	-0.000637
-	129	0.071505	-0.411715	-0.004091
-	130	0.078206	-0.419417	-0.007417
-	131	0.085863	-0.427686	-0.010720
-	132	0.094311	-0.436926	-0.013959
-	133	0.103325	-0.447247	-0.016946
-	134	0.112673	-0.458609	-0.019585
-	135	0.122110	-0.470962	-0.021950
-	136	0.131442	-0.484125	-0.024147
-	137	0.140637	-0.497801	-0.026267
-	138	0.149574	-0.511897	-0.028407
-	139	0.158211	-0.526240	-0.030585
-	140	0.166583	-0.540757	-0.032705
-	141	0.174651	-0.555503	-0.034711
-	142	0.182619	-0.570304	-0.036647
-	143	0.190643	-0.584898	-0.038501
-	144	0.198635	-0.598975	-0.040117
-	145	0.206518	-0.612301	-0.041353
-	146	0.214276	-0.624541	-0.042212
-	147	0.221942	-0.635524	-0.042737
-	148	0.229239	-0.645432	-0.043022
-	149	0.236253	-0.654343	-0.043177
-	150	0.243274	-0.662026	-0.043224
-	151	0.250099	-0.668331	-0.043202
-	152	0.256733	-0.673330	-0.043142
-	153	0.262994	-0.677461	-0.042990
-	154	0.268829	-0.681330	-0.042738
-	155	0.274594	-0.685185	-0.042536
-	156	0.280339	-0.688670	-0.042553
-	157	0.285521	-0.691395	-0.042730
-	158	0.289827	-0.692815	-0.042942
-	159	0.293257	-0.692614	-0.043113
-	160	0.296013	-0.691131	-0.043305
-	161	0.298489	-0.689006	-0.043616
-	162	0.301153	-0.686661	-0.044118
-	163	0.304342	-0.684073	-0.044825
-	164	0.308075	-0.680806	-0.045650
-	165	0.312389	-0.676470	-0.046332
-	166	0.317309	-0.671075	-0.046788
-	167	0.323135	-0.664703	-0.047158
-	168	0.329691	-0.657598	-0.047589
-	169	0.336635	-0.649801	-0.048149
-	170	0.343844	-0.641293	-0.048817
-	171	0.351183	-0.632121	-0.049520
-	172	0.358222	-0.622558	-0.050237
-	173	0.364995	-0.612949	-0.050966
-	174	0.371792	-0.603595	-0.051691
-	175	0.378543	-0.594900	-0.052382
-	176	0.385416	-0.586830	-0.052983
-	177	0.392612	-0.579121	-0.053497
-	178	0.399886	-0.571922	-0.053970
-	179	0.407073	-0.565322	-0.054491
-	180	0.414053	-0.559436	-0.055061
-	181	0.421091	-0.554327	-0.055586
-	182	0.428349	-0.549960	-0.056033
-	183	0.435584	-0.546346	-0.056479
-	184	0.442680	-0.543476	-0.057040
-	185	0.449799	-0.541241	-0.057763
-	186	0.457045	-0.539676	-0.058658
-	187	0.464294	-0.538715	-0.059753
-	188	0.471353	-0.538253	-0.061003
-	189	0.478199	-0.538044	-0.062297
-	190	0.484854	-0.537770	-0.063529
-	191	0.491143	-0.537469	-0.064659
-	192	0.496850	-0.537290	-0.065726
-	193	0.501919	-0.537352	-0.066698
-	194	0.506610	-0.537692	-0.067491
-	195	0.511261	-0.538432	-0.068117
-	196	0.516040	-0.539750	-0.068675
-	197	0.520855	-0.541664	-0.069320
-	198	0.525552	-0.543902	-0.070127
-	199	0.529947	-0.546197	-0.071103
-	200	0.533847	-0.548377	-0.072109
-	201	0.537205	-0.550398	-0.072948
-	202	0.540191	-0.552417	-0.073554
-	203	0.543221	-0.554432	-0.074046
-	204	0.546829	-0.556509	-0.074596
-	205	0.551427	-0.558828	-0.075272
-	206	0.557236	-0.561281	-0.076032
-	207	0.564286	-0.563877	-0.076925
-	208	0.572305	-0.566537	-0.077929
-	209	0.581147	-0.569054	-0.079045
-	210	0.590930	-0.571546	-0.080337
-	211	0.601795	-0.574132	-0.081793
-	212	0.613618	-0.576792	-0.083328
-	213	0.626172	-0.579458	-0.084803
-	214	0.639480	-0.582009	-0.086095
-	215	0.653462	-0.584446	-0.087256
-	216	0.668036	-0.586790	-0.088398
-	217	0.683152	-0.589003	-0.089646
-	218	0.698700	-0.591047	-0.091037
-	219	0.714509	-0.592982	-0.092548
-	220	0.730538	-0.594728	-0.094099
-	221	0.747092	-0.596208	-0.095598
-	222	0.764388	-0.597568	-0.097058
-	223	0.782579	-0.598850	-0.098513
-	224	0.801741	-0.600010	-0.099994
-	225	0.821851	-0.600831	-0.101506
-	226	0.842722	-0.601205	-0.103055
-	227	0.864075	-0.601148	-0.104649
-	228	0.885904	-0.600680	-0.106315
-	229	0.908203	-0.599778	-0.108138
-	230	0.930823	-0.598397	-0.110115
-	231	0.953411	-0.596698	-0.112281
-	232	0.975683	-0.595045	-0.114694
-	233	0.997573	-0.593452	-0.117237
-	234	1.019028	-0.591894	-0.119829
-	235	1.040038	-0.590315	-0.122383
-	236	1.060442	-0.588631	-0.124877
-	237	1.080232	-0.586535	-0.127242
-	238	1.099300	-0.583753	-0.129403
-	239	1.117393	-0.580278	-0.131481
-	240	1.134323	-0.576177	-0.133697
-	241	1.150161	-0.571323	-0.136099
-	242	1.164826	-0.565312	-0.138246
-	243	1.178035	-0.557824	-0.139789
-	244	1.189155	-0.548737	-0.140686
-	245	1.197598	-0.538085	-0.140956
-	246	1.203115	-0.526129	-0.140765
-	247	1.205686	-0.512917	-0.140249
-	248	1.205500	-0.498285	-0.139507
-	249	1.202492	-0.482383	-0.138705
-	250	1.196469	-0.465556	-0.138026
-	251	1.187334	-0.447794	-0.137397
-	252	1.174990	-0.429103	-0.136764
-	253	1.159518	-0.409566	-0.136150
-	254	1.140876	-0.389143	-0.135500
-	255	1.118694	-0.367975	-0.134738
-	256	1.092540	-0.346277	-0.133796
-	257	1.062274	-0.324160	-0.132624
-	258	1.027998	-0.301714	-0.131050
-	259	0.989915	-0.279001	-0.128857
-	260	0.948291	-0.256175	-0.126049
-	261	0.903353	-0.233422	-0.122652
-	262	0.855441	-0.211097	-0.118699
-	263	0.805391	-0.189549	-0.114255
-	264	0.754451	-0.168897	-0.109473
-	265	0.703537	-0.149181	-0.104437
-	266	0.652737	-0.130517	-0.099165
-	267	0.601736	-0.113039	-0.093770
-	268	0.550267	-0.096616	-0.088098
-	269	0.498313	-0.081117	-0.081833
-	270	0.446154	-0.066760	-0.074943
-	271	0.394466	-0.053717	-0.067586
-	272	0.344143	-0.042110	-0.060163
-	273	0.296437	-0.032070	-0.053170
-	274	0.252586	-0.023757	-0.046955
-	275	0.213352	-0.017165	-0.041512
-	276	0.179104	-0.012007	-0.036706
-	277	0.149790	-0.007980	-0.032579
-	278	0.125030	-0.004844	-0.029144
-	279	0.104198	-0.002458	-0.026148
-	280	0.086526	-0.000764	-0.023372
-	281	0.071237	0.000454	-0.020712
-	282	0.057742	0.001571	-0.017996
-	283	0.045622	0.002657	-0.015315
-	284	0.034670	0.003437	-0.012958
-	285	0.024895	0.003862	-0.011019
-	286	0.016521	0.004234	-0.009335
-	287	0.010061	0.004876	-0.007681
-	288	0.005741	0.005820	-0.005892
-	289	-0.014179	-0.003509	-0.000453
-	290	-0.014408	-0.003591	-0.000650
-	291	-0.014558	-0.003630	-0.000824
-	292	-0.014609	-0.003622	-0.000967
-	293	-0.014532	-0.003564	-0.001065
-	294	-0.014323	-0.003466	-0.001120
-	295	-0.013986	-0.003327	-0.001116
-	296	-0.013541	-0.003157	-0.001057
-	297	-0.013028	-0.002968	-0.000956
-	298	-0.012446	-0.002768	-0.000835
-	299	-0.011841	-0.002570	-0.000710
-	300	-0.011239	-0.002378	-0.000587
-	301	-0.010686	-0.002198	-0.000459
-	302	-0.010180	-0.002029	-0.000334
-	303	-0.009750	-0.001877	-0.000220
-	304	-0.009384	-0.001735	-0.000118
-	305	-0.009097	-0.001606	-0.000030
-	306	-0.008870	-0.001481	0.000052
-	307	-0.008697	-0.001363	0.000131
-	308	-0.008552	-0.001247	0.000219
-	309	-0.008431	-0.001137	0.000311
-	310	-0.008325	-0.001030	0.000412
-	311	-0.008213	-0.000927	0.000511
-	312	-0.008118	-0.000831	0.000603
-	313	-0.008018	-0.000741	0.000687
-	314	-0.007921	-0.000658	0.000758
-	315	-0.007842	-0.000587	0.000823
-	316	-0.007803	-0.000528	0.000894
-	317	-0.007787	-0.000481	0.000963
-	318	-0.007814	-0.000450	0.001016
-	319	-0.007876	-0.000434	0.001055
-	320	-0.007981	-0.000434	0.001074
-	321	-0.008115	-0.000448	0.001071
-	322	-0.008294	-0.000476	0.001054
-	323	-0.008503	-0.000515	0.001023
-	324	-0.008721	-0.000559	0.000986
-	325	-0.008975	-0.000614	0.000929
-	326	-0.009209	-0.000667	0.000868
-	327	-0.009462	-0.000722	0.000797
-	328	-0.009708	-0.000768	0.000729
-	329	-0.009955	-0.000805	0.000665
-	330	-0.010187	-0.000829	0.000612
-	331	-0.010400	-0.000839	0.000566
-	332	-0.010597	-0.000839	0.000524
-	333	-0.010783	-0.000831	0.000484
-	334	-0.010954	-0.000812	0.000456
-	335	-0.011114	-0.000784	0.000438
-	336	-0.011267	-0.000748	0.000434
-	337	-0.011403	-0.000700	0.000458
-	338	-0.011538	-0.000646	0.000502
-	339	-0.011649	-0.000578	0.000581
-	340	-0.011754	-0.000502	0.000680
-	341	-0.011838	-0.000416	0.000803
-	342	-0.011920	-0.000326	0.000932
-	343	-0.011973	-0.000232	0.001066
-	344	-0.012025	-0.000140	0.001193
-	345	-0.012049	-0.000053	0.001303
-	346	-0.012059	0.000026	0.001396
-	347	-0.012037	0.000094	0.001464
-	348	-0.011990	0.000151	0.001516
-	349	-0.011924	0.000188	0.001535
-	350	-0.011819	0.000205	0.001526
-	351	-0.011669	0.000196	0.001488
-	352	-0.011458	0.000159	0.001423
-	353	-0.011194	0.000097	0.001338
-	354	-0.010856	0.000020	0.001251
-	355	-0.010458	-0.000066	0.001168
-	356	-0.009987	-0.000151	0.001106
-	357	-0.009442	-0.000227	0.001076
-	358	-0.008825	-0.000280	0.001093
-	359	-0.008135	-0.000301	0.001169
-	360	-0.007376	-0.000280	0.001302
-	361	-0.006555	-0.000214	0.001487
-	362	-0.005697	-0.000100	0.001719
-	363	-0.004809	0.000061	0.001982
-	364	-0.003912	0.000268	0.002268
-	365	-0.003020	0.000522	0.002573
-	366	-0.002156	0.000812	0.002872
-	367	-0.001330	0.001125	0.003146
-	368	-0.000553	0.001443	0.003366
-	369	0.000148	0.001753	0.003530
-	370	0.000743	0.002030	0.003614
-	371	0.001208	0.002256	0.003606
-	372	0.001537	0.002426	0.003517
-	373	0.001716	0.002530	0.003352
-	374	0.001732	0.002555	0.003115
-	375	0.001579	0.002499	0.002828
-	376	0.001241	0.002359	0.002509
-	377	0.000695	0.002133	0.002164
-	378	-0.000063	0.001831	0.001805
-	379	-0.001031	0.001462	0.001432
-	380	-0.002197	0.001037	0.001036
-	381	-0.003524	0.000577	0.000619
-	382	-0.004948	0.000115	0.000203
-	383	-0.006399	-0.000320	-0.000184
-	384	-0.007791	-0.000695	-0.000501
-	385	-0.009054	-0.000984	-0.000712
-	386	-0.010133	-0.001169	-0.000793
-	387	-0.011012	-0.001250	-0.000742
-	388	-0.011717	-0.001237	-0.000571
-	389	-0.012260	-0.001139	-0.000295
-	390	-0.012674	-0.000991	0.000031
-	391	-0.012963	-0.000808	0.000377
-	392	-0.013121	-0.000614	0.000695
-	393	-0.013158	-0.000426	0.000952
-	394	-0.013078	-0.000259	0.001125
-	395	-0.012900	-0.000116	0.001212
-	396	-0.012650	0.000004	0.001227
-	397	-0.012360	0.000102	0.001186
-	398	-0.012061	0.000184	0.001107
-	399	-0.011766	0.000253	0.001012
-	400	-0.011490	0.000313	0.000910
-	401	-0.011225	0.000365	0.000815
-	402	-0.010990	0.000403	0.000715
-	403	-0.010772	0.000431	0.000614
-	404	-0.010574	0.000441	0.000494
-	405	-0.010381	0.000437	0.000359
-	406	-0.010194	0.000420	0.000216
-	407	-0.010025	0.000390	0.000064
-	408	-0.009872	0.000358	-0.000076
-	409	-0.009735	0.000326	-0.000199
-	410	-0.009635	0.000293	-0.000306
-	411	-0.009560	0.000261	-0.000391
-	412	-0.009519	0.000231	-0.000457
-	413	-0.009509	0.000197	-0.000516
-	414	-0.009506	0.000169	-0.000558
-	415	-0.009510	0.000144	-0.000590
-	416	-0.009513	0.000125	-0.000609
-	417	-0.009517	0.000113	-0.000613
-	418	-0.009517	0.000107	-0.000606
-	419	-0.009523	0.000103	-0.000593
-	420	-0.009520	0.000108	-0.000565
-	421	-0.009510	0.000117	-0.000534
-	422	-0.009505	0.000128	-0.000505
-	423	-0.009485	0.000143	-0.000474
-	424	-0.009475	0.000158	-0.000449
-	425	-0.009459	0.000173	-0.000429
-	426	-0.009454	0.000186	-0.000416
-	427	-0.009449	0.000203	-0.000401
-	428	-0.009450	0.000220	-0.000392
-	429	-0.009446	0.000240	-0.000382
-	430	-0.009451	0.000263	-0.000374
-	431	-0.009454	0.000286	-0.000373
-	432	-0.009463	0.000313	-0.000369
-	433	-0.009472	0.000342	-0.000370
-	434	-0.009472	0.000376	-0.000362
-	435	-0.009485	0.000411	-0.000360
-	436	-0.009487	0.000449	-0.000352
-	437	-0.009489	0.000486	-0.000342
-	438	-0.009497	0.000524	-0.000330
-	439	-0.009497	0.000559	-0.000322
-	440	-0.009502	0.000591	-0.000314
-	441	-0.009503	0.000620	-0.000301
-	442	-0.009498	0.000642	-0.000293
-	443	-0.009494	0.000660	-0.000281
-	444	-0.009494	0.000669	-0.000274
-	445	-0.009474	0.000674	-0.000251
-	446	-0.009476	0.000668	-0.000242
-	447	-0.009474	0.000657	-0.000225
-	448	-0.009467	0.000638	-0.000209
-	449	-0.009474	0.000610	-0.000203
-	450	-0.009477	0.000577	-0.000198
-	451	-0.009472	0.000541	-0.000195
-	452	-0.009477	0.000502	-0.000198
-	453	-0.009468	0.000464	-0.000197
-	454	-0.009465	0.000429	-0.000200
-	455	-0.009454	0.000393	-0.000210
-	456	-0.009436	0.000363	-0.000217
-	457	-0.009413	0.000334	-0.000230
-	458	-0.009373	0.000310	-0.000245
-	459	-0.009329	0.000293	-0.000252
-	460	-0.009296	0.000286	-0.000243
-	461	-0.009269	0.000289	-0.000210
-	462	-0.009249	0.000294	-0.000167
-	463	-0.009246	0.000291	-0.000141
-	464	-0.009229	0.000286	-0.000113
-	465	-0.009231	0.000272	-0.000107
-	466	-0.009224	0.000256	-0.000103
-	467	-0.009219	0.000235	-0.000111
-	468	-0.009216	0.000211	-0.000128
-	469	-0.009200	0.000184	-0.000154
-	470	-0.009180	0.000155	-0.000191
-	471	-0.009160	0.000123	-0.000228
-	472	-0.009155	0.000090	-0.000259
-	473	-0.009168	0.000060	-0.000259
-	474	-0.009204	0.000029	-0.000251
-	475	-0.009233	0.000001	-0.000233
-	476	-0.009267	-0.000023	-0.000209
-	477	-0.009297	-0.000044	-0.000185
-	478	-0.009323	-0.000059	-0.000151
-	479	-0.009362	-0.000072	-0.000121
-	480	-0.009391	-0.000081	-0.000087
-	481	-0.009415	-0.000090	-0.000057
-	482	-0.009445	-0.000099	-0.000028
-	483	-0.009455	-0.000108	-0.000001
-	484	-0.009468	-0.000119	0.000021
-	485	-0.009472	-0.000130	0.000041
-	486	-0.009470	-0.000142	0.000059
-	487	-0.009475	-0.000155	0.000074
-	488	-0.009466	-0.000168	0.000095
-	489	-0.009469	-0.000184	0.000105
-	490	-0.009472	-0.000200	0.000110
-	491	-0.009455	-0.000215	0.000117
-	492	-0.009450	-0.000232	0.000108
-	493	-0.009428	-0.000249	0.000095
-	494	-0.009401	-0.000265	0.000076
-	495	-0.009357	-0.000277	0.000052
-	496	-0.009317	-0.000286	0.000014
-	497	-0.009269	-0.000289	-0.000032
-	498	-0.009211	-0.000289	-0.000092
-	499	-0.009152	-0.000284	-0.000160
-	500	-0.009096	-0.000279	-0.000231
-	501	-0.009059	-0.000274	-0.000286
-	502	-0.009041	-0.000270	-0.000300
-	503	-0.009060	-0.000271	-0.000274
-	504	-0.009114	-0.000274	-0.000205
-	505	-0.009166	-0.000278	-0.000127
-	506	-0.009207	-0.000281	-0.000041
-	507	-0.009261	-0.000286	0.000023
-	508	-0.009289	-0.000287	0.000092
-	509	-0.009325	-0.000290	0.000143
-	510	-0.009351	-0.000291	0.000192
-	511	-0.009380	-0.000292	0.000231
-	512	-0.009403	-0.000292	0.000270
-	513	-0.009427	-0.000293	0.000302
-	514	-0.009457	-0.000294	0.000329
-	515	-0.009475	-0.000294	0.000369
-	516	-0.009513	-0.000297	0.000394
-	517	-0.009528	-0.000298	0.000440
-	518	-0.009565	-0.000303	0.000481
-	519	-0.009588	-0.000310	0.000534
-	520	-0.009618	-0.000322	0.000588
-	521	-0.009640	-0.000336	0.000655
-	522	-0.009663	-0.000356	0.000722
-	523	-0.009692	-0.000380	0.000792
-	524	-0.009719	-0.000408	0.000862
-	525	-0.009737	-0.000440	0.000931
-	526	-0.009777	-0.000479	0.000991
-	527	-0.009809	-0.000522	0.001043
-	528	-0.009842	-0.000570	0.001087
-	529	-0.009883	-0.000623	0.001118
-	530	-0.009932	-0.000682	0.001131
-	531	-0.009974	-0.000743	0.001133
-	532	-0.010029	-0.000808	0.001127
-	533	-0.010077	-0.000877	0.001109
-	534	-0.010158	-0.000950	0.001082
-	535	-0.010235	-0.001026	0.001044
-	536	-0.010307	-0.001101	0.001009
-	537	-0.010408	-0.001178	0.000974
-	538	-0.010498	-0.001254	0.000937
-	539	-0.010592	-0.001328	0.000915
-	540	-0.010701	-0.001406	0.000895
-	541	-0.010813	-0.001483	0.000888
-	542	-0.010927	-0.001563	0.000893
-	543	-0.011042	-0.001645	0.000915
-	544	-0.011158	-0.001736	0.000945
-	545	-0.011260	-0.001831	0.000988
-	546	-0.011355	-0.001936	0.001025
-	547	-0.011430	-0.002046	0.001057
-	548	-0.011480	-0.002167	0.001068
-	549	-0.011539	-0.002299	0.001072
-	550	-0.011582	-0.002445	0.001047
-	551	-0.011649	-0.002608	0.001011
-	552	-0.011719	-0.002785	0.000953
-	553	-0.011834	-0.002980	0.000880
-	554	-0.011930	-0.003175	0.000782
-	555	-0.012064	-0.003390	0.000648
-	556	-0.012245	-0.003616	0.000497
-	557	-0.012409	-0.003844	0.000302
-	558	-0.012648	-0.004084	0.000098
-	559	-0.012898	-0.004319	-0.000129
-	560	-0.013186	-0.004547	-0.000368
-	561	-0.013485	-0.004757	-0.000618
-	562	-0.013812	-0.004938	-0.000842
-	563	-0.014141	-0.005066	-0.000997
-	564	-0.014490	-0.005143	-0.001065
-	565	-0.014779	-0.005150	-0.001052
-	566	-0.014954	-0.005087	-0.000980
-	567	-0.015024	-0.004958	-0.000844
-	568	-0.014941	-0.004771	-0.000674
-	569	-0.014718	-0.004524	-0.000453
-	570	-0.014405	-0.004250	-0.000206
-	571	-0.013997	-0.003955	0.000053
-	572	-0.013528	-0.003656	0.000301
-	573	-0.013042	-0.003364	0.000538
-	574	-0.012541	-0.003088	0.000735
-	575	-0.012091	-0.002844	0.000885
-	576	-0.011633	-0.002612	0.000985
-	577	-0.011241	-0.002418	0.001022
-	578	-0.010892	-0.002242	0.001024
-	579	-0.010577	-0.002097	0.000968
-	580	-0.010292	-0.001968	0.000891
-	581	-0.010059	-0.001867	0.000792
-	582	-0.009827	-0.001772	0.000700
-	583	-0.009651	-0.001702	0.000598
-	584	-0.009481	-0.001633	0.000513
-	585	-0.009331	-0.001581	0.000412
-	586	-0.009211	-0.001531	0.000327
-	587	-0.009083	-0.001483	0.000242
-	588	-0.008985	-0.001441	0.000163
-	589	-0.008903	-0.001395	0.000113
-	590	-0.008848	-0.001357	0.000061
-	591	-0.008786	-0.001312	0.000029
-	592	-0.008772	-0.001274	0.000001
-	593	-0.008722	-0.001225	-0.000006
-	594	-0.008738	-0.001190	-0.000021
-	595	-0.008748	-0.001148	-0.000010
-	596	-0.008780	-0.001113	-0.000008
-	597	-0.008853	-0.001083	0.000002
-	598	-0.008965	-0.001061	0.000001
-	599	-0.009108	-0.001047	-0.000012
-	600	-0.009299	-0.001038	-0.000019
-	601	-0.009533	-0.001037	-0.000044
-	602	-0.009790	-0.001035	-0.000059
-	603	-0.010090	-0.001039	-0.000078
-	604	-0.010426	-0.001044	-0.000090
-	605	-0.010754	-0.001047	-0.000105
-	606	-0.011103	-0.001047	-0.000109
-	607	-0.011422	-0.001043	-0.000116
-	608	-0.011706	-0.001029	-0.000102
-	609	-0.011961	-0.001009	-0.000078
-	610	-0.012179	-0.000976	-0.000022
-	611	-0.012385	-0.000939	0.000045
-	612	-0.012571	-0.000895	0.000121
-	613	-0.012747	-0.000846	0.000212
-	614	-0.012923	-0.000795	0.000307
-	615	-0.013082	-0.000739	0.000412
-	616	-0.013233	-0.000680	0.000520
-	617	-0.013366	-0.000619	0.000634
-	618	-0.013479	-0.000564	0.000728
-	619	-0.013564	-0.000515	0.000811
-	620	-0.013634	-0.000481	0.000863
-	621	-0.013661	-0.000461	0.000888
-	622	-0.013643	-0.000458	0.000884
-	623	-0.013566	-0.000473	0.000848
-	624	-0.013407	-0.000502	0.000793
-	625	-0.013154	-0.000544	0.000726
-	626	-0.012792	-0.000592	0.000666
-	627	-0.012317	-0.000642	0.000619
-	628	-0.011691	-0.000674	0.000628
-	629	-0.010951	-0.000692	0.000682
-	630	-0.010080	-0.000680	0.000809
-	631	-0.009097	-0.000631	0.001014
-	632	-0.008029	-0.000541	0.001293
-	633	-0.006908	-0.000404	0.001643
-	634	-0.005768	-0.000222	0.002046
-	635	-0.004634	-0.000001	0.002476
-	636	-0.003542	0.000246	0.002888
-	637	-0.002475	0.000523	0.003263
-	638	-0.001419	0.000849	0.003607
-	639	-0.000373	0.001227	0.003925
-	640	0.000618	0.001637	0.004198
-	641	0.001528	0.002061	0.004419
-	642	0.002318	0.002474	0.004582
-	643	0.002939	0.002852	0.004692
-	644	0.003317	0.003147	0.004714
-	645	0.003415	0.003331	0.004648
-	646	0.003202	0.003384	0.004492
-	647	0.002677	0.003301	0.004262
-	648	0.001837	0.003075	0.003946
-	649	0.000692	0.002720	0.003565
-	650	-0.000753	0.002239	0.003100
-	651	-0.002478	0.001660	0.002570
-	652	-0.004454	0.000999	0.001960
-	653	-0.006627	0.000292	0.001284
-	654	-0.008908	-0.000424	0.000567
-	655	-0.011184	-0.001111	-0.000162
-	656	-0.013302	-0.001716	-0.000818
-	657	-0.015138	-0.002218	-0.001380
-	658	-0.016540	-0.002574	-0.001782
-	659	-0.017408	-0.002779	-0.002026
-	660	-0.017639	-0.002828	-0.002115
-	661	-0.017098	-0.002704	-0.002039
-	662
-	663
