# Supplementary material for: Design and preliminary verification of a novel powered ankle–foot prosthesis: From the perspective of lower-limb biomechanics compared with ESAR foot
Source: PLoS One. 2024 Jun 7;19(6):e0303397. doi: 10.1371/journal.pone.0303397 (PMC11161064; doi:10.1371/journal.pone.0303397)
Supplement: S2 File — (ZIP) [file pone.0303397.s004.zip › NW/5/right foot pitch angle.txt]

LINK_MODEL_BASED::ORIGINAL::Right Foot Pitch Angles
File	Frame	X	Y	Z
Gait FB - IOR 9.c3d	1	-48.480919	10.255356	-4.693789
-	2	-49.209835	10.412893	-4.708245
-	3	-49.968563	10.565952	-4.716691
-	4	-50.742317	10.709433	-4.719529
-	5	-51.513729	10.837570	-4.717729
-	6	-52.263073	10.944302	-4.713240
-	7	-52.968678	11.023593	-4.709280
-	8	-53.607956	11.070251	-4.710384
-	9	-54.159538	11.080783	-4.721831
-	10	-54.605312	11.054380	-4.749018
-	11	-54.932018	10.993153	-4.796837
-	12	-55.131824	10.902017	-4.869494
-	13	-55.201653	10.788840	-4.970582
-	14	-55.142506	10.662314	-5.102960
-	15	-54.958611	10.530145	-5.268656
-	16	-54.656662	10.397811	-5.468637
-	17	-54.245098	10.269494	-5.702909
-	18	-53.733589	10.147874	-5.970462
-	19	-53.132809	10.034158	-6.269325
-	20	-52.454407	9.927577	-6.596587
-	21	-51.710514	9.825297	-6.948484
-	22	-50.912598	9.722178	-7.320660
-	23	-50.070904	9.611861	-7.708390
-	24	-49.193859	9.488477	-8.106879
-	25	-48.288067	9.347533	-8.511502
-	26	-47.358585	9.186071	-8.917933
-	27	-46.409424	9.002362	-9.322135
-	28	-45.443974	8.795933	-9.720395
-	29	-44.465599	8.566890	-10.109221
-	30	-43.477627	8.316284	-10.485555
-	31	-42.483295	8.045583	-10.846795
-	32	-41.485332	7.757475	-11.191067
-	33	-40.485802	7.455208	-11.517029
-	34	-39.485832	7.142144	-11.823709
-	35	-38.485271	6.821275	-12.110285
-	36	-37.482414	6.495472	-12.376066
-	37	-36.473579	6.166985	-12.620254
-	38	-35.453079	5.837532	-12.842038
-	39	-34.414303	5.508393	-13.040910
-	40	-33.351379	5.180812	-13.217052
-	41	-32.260300	4.856482	-13.371409
-	42	-31.139290	4.537137	-13.505054
-	43	-29.988693	4.224500	-13.618570
-	44	-28.810558	3.920208	-13.711802
-	45	-27.608006	3.625706	-13.784075
-	46	-26.384556	3.342250	-13.834702
-	47	-25.143913	3.070837	-13.863262
-	48	-23.889708	2.812333	-13.869526
-	49	-22.625490	2.567539	-13.853372
-	50	-21.354641	2.337255	-13.814633
-	51	-20.080408	2.122141	-13.753028
-	52	-18.805946	1.922815	-13.668128
-	53	-17.534349	1.739782	-13.559340
-	54	-16.268629	1.573653	-13.426023
-	55	-15.011787	1.424924	-13.267503
-	56	-13.766912	1.293742	-13.083267
-	57	-12.537420	1.179416	-12.872983
-	58	-11.327145	1.080158	-12.636605
-	59	-10.140162	0.993097	-12.374436
-	60	-8.980420	0.914986	-12.087405
-	61	-7.851290	0.842832	-11.777125
-	62	-6.755371	0.774396	-11.446104
-	63	-5.694495	0.708118	-11.097706
-	64	-4.669793	0.642983	-10.735866
-	65	-3.681528	0.578382	-10.364726
-	66	-2.728972	0.514081	-9.988320
-	67	-1.810386	0.450202	-9.610532
-	68	-0.923169	0.387235	-9.235115
-	69	-0.064049	0.326097	-8.865731
-	70	0.770684	0.268283	-8.506084
-	71	1.584964	0.215904	-8.159966
-	72	2.382670	0.171710	-7.831359
-	73	3.167302	0.138976	-7.524439
-	74	3.941693	0.121366	-7.243381
-	75	4.707845	0.122672	-6.992399
-	76	5.466908	0.146646	-6.775766
-	77	6.219265	0.196851	-6.597717
-	78	6.964642	0.276562	-6.462354
-	79	7.702152	0.388526	-6.373398
-	80	8.430437	0.534690	-6.333974
-	81	9.147777	0.716008	-6.346287
-	82	9.852192	0.932124	-6.411361
-	83	10.541473	1.181239	-6.528803
-	84	11.213199	1.460068	-6.696697
-	85	11.864764	1.763750	-6.911497
-	86	12.493384	2.085754	-7.168127
-	87	13.095940	2.418236	-7.460083
-	88	13.668786	2.752923	-7.779598
-	89	14.207634	3.082024	-8.117908
-	90	14.707640	3.398518	-8.465721
-	91	15.163497	3.696405	-8.813660
-	92	15.569553	3.970798	-9.152656
-	93	15.919925	4.217945	-9.474282
-	94	16.208660	4.435361	-9.771087
-	95	16.429935	4.621766	-10.036713
-	96	16.578209	4.776881	-10.266046
-	97	16.648417	4.901136	-10.455213
-	98	16.636139	4.995275	-10.601503
-	99	16.537800	5.060032	-10.703286
-	100	16.351015	5.095995	-10.759821
-	101	16.075048	5.103790	-10.771276
-	102	15.711296	5.084186	-10.738709
-	103	15.263599	5.038338	-10.664131
-	104	14.738316	4.968066	-10.550529
-	105	14.144023	4.875900	-10.401862
-	106	13.491081	4.764778	-10.222955
-	107	12.791066	4.637828	-10.019424
-	108	12.056146	4.498254	-9.797575
-	109	11.298398	4.349232	-9.564166
-	110	10.529383	4.193991	-9.326236
-	111	9.759902	4.035871	-9.090648
-	112	8.999952	3.878014	-8.863723
-	113	8.258728	3.722816	-8.650778
-	114	7.544553	3.571525	-8.455813
-	115	6.864689	3.424322	-8.281228
-	116	6.225010	3.280421	-8.127792
-	117	5.629730	3.138265	-7.994685
-	118	5.081236	2.995762	-7.879823
-	119	4.580184	2.850525	-7.780189
-	120	4.125798	2.700239	-7.692377
-	121	3.716296	2.543052	-7.613042
-	122	3.349277	2.377884	-7.539387
-	123	3.022001	2.204655	-7.469376
-	124	2.731661	2.024456	-7.401842
-	125	2.475432	1.839423	-7.336332
-	126	2.250479	1.652383	-7.272888
-	127	2.054018	1.466415	-7.211809
-	128	1.883399	1.284572	-7.153542
-	129	1.736138	1.109672	-7.098601
-	130	1.609891	0.944084	-7.047405
-	131	1.502412	0.789604	-7.000354
-	132	1.411609	0.647506	-6.957759
-	133	1.335582	0.518582	-6.919885
-	134	1.272622	0.403216	-6.886851
-	135	1.221128	0.301344	-6.858639
-	136	1.179558	0.212471	-6.835098
-	137	1.146413	0.135677	-6.815972
-	138	1.120272	0.069745	-6.800973
-	139	1.099844	0.013335	-6.789820
-	140	1.084015	-0.034835	-6.782340
-	141	1.071853	-0.075912	-6.778376
-	142	1.062544	-0.110950	-6.777777
-	143	1.055359	-0.140952	-6.780387
-	144	1.049656	-0.166891	-6.786005
-	145	1.044833	-0.189692	-6.794454
-	146	1.040345	-0.210265	-6.805504
-	147	1.035668	-0.229483	-6.818947
-	148	1.030316	-0.248145	-6.834536
-	149	1.023881	-0.266926	-6.852020
-	150	1.016032	-0.286312	-6.871161
-	151	1.006533	-0.306601	-6.891719
-	152	0.995253	-0.327883	-6.913394
-	153	0.982133	-0.350050	-6.935910
-	154	0.967180	-0.372863	-6.958939
-	155	0.950419	-0.396047	-6.982141
-	156	0.931894	-0.419355	-7.005193
-	157	0.911660	-0.442582	-7.027772
-	158	0.889846	-0.465563	-7.049644
-	159	0.866688	-0.488192	-7.070644
-	160	0.842535	-0.510409	-7.090757
-	161	0.817909	-0.532231	-7.110093
-	162	0.793485	-0.553680	-7.128883
-	163	0.769903	-0.574729	-7.147394
-	164	0.747547	-0.595254	-7.165691
-	165	0.726516	-0.615047	-7.183724
-	166	0.706798	-0.633903	-7.201420
-	167	0.688375	-0.651672	-7.218788
-	168	0.671091	-0.668250	-7.235806
-	169	0.654575	-0.683544	-7.252364
-	170	0.638278	-0.697489	-7.268238
-	171	0.621660	-0.710024	-7.283191
-	172	0.604298	-0.721166	-7.297081
-	173	0.585960	-0.730983	-7.309819
-	174	0.566617	-0.739580	-7.321453
-	175	0.546383	-0.747088	-7.332063
-	176	0.525496	-0.753652	-7.341751
-	177	0.504270	-0.759413	-7.350656
-	178	0.483045	-0.764514	-7.358914
-	179	0.462158	-0.769098	-7.366653
-	180	0.441897	-0.773275	-7.373989
-	181	0.422530	-0.777129	-7.381044
-	182	0.404283	-0.780701	-7.387913
-	183	0.387323	-0.784020	-7.394698
-	184	0.371761	-0.787098	-7.401482
-	185	0.357632	-0.789959	-7.408338
-	186	0.344922	-0.792714	-7.415298
-	187	0.333544	-0.795542	-7.422393
-	188	0.323370	-0.798691	-7.429637
-	189	0.314274	-0.802408	-7.437059
-	190	0.306142	-0.806863	-7.444690
-	191	0.298906	-0.812089	-7.452598
-	192	0.292522	-0.818016	-7.460835
-	193	0.286973	-0.824499	-7.469498
-	194	0.282222	-0.831354	-7.478641
-	195	0.278216	-0.838386	-7.488352
-	196	0.274894	-0.845431	-7.498689
-	197	0.272154	-0.852389	-7.509690
-	198	0.269865	-0.859214	-7.521387
-	199	0.267855	-0.865947	-7.533742
-	200	0.265912	-0.872664	-7.546695
-	201	0.263789	-0.879514	-7.560098
-	202	0.261187	-0.886694	-7.573751
-	203	0.257741	-0.894521	-7.587347
-	204	0.253027	-0.903396	-7.600469
-	205	0.246575	-0.913735	-7.612651
-	206	0.238009	-0.925721	-7.623446
-	207	0.227140	-0.939106	-7.632592
-	208	0.213985	-0.953202	-7.640052
-	209	0.198639	-0.967176	-7.645924
-	210	0.181180	-0.980264	-7.650309
-	211	0.161661	-0.991834	-7.653311
-	212	0.140089	-1.001380	-7.655004
-	213	0.116443	-1.008553	-7.655446
-	214	0.090683	-1.013134	-7.654702
-	215	0.062764	-1.014984	-7.652852
-	216	0.032668	-1.014065	-7.649929
-	217	0.000396	-1.010376	-7.646069
-	218	-0.033982	-1.003975	-7.641428
-	219	-0.070349	-0.994842	-7.636222
-	220	-0.108556	-0.982752	-7.630714
-	221	-0.148547	-0.967230	-7.625302
-	222	-0.190476	-0.947752	-7.620549
-	223	-0.234687	-0.924102	-7.616937
-	224	-0.281754	-0.896534	-7.614654
-	225	-0.332429	-0.865614	-7.613586
-	226	-0.387584	-0.831898	-7.613482
-	227	-0.448156	-0.795763	-7.614003
-	228	-0.515094	-0.757315	-7.614810
-	229	-0.589348	-0.716398	-7.615539
-	230	-0.671846	-0.672594	-7.615864
-	231	-0.763504	-0.625343	-7.615373
-	232	-0.865199	-0.573993	-7.613719
-	233	-0.977726	-0.517862	-7.610607
-	234	-1.101776	-0.456298	-7.605749
-	235	-1.237905	-0.388775	-7.598911
-	236	-1.386506	-0.314939	-7.589897
-	237	-1.547984	-0.234617	-7.578597
-	238	-1.723003	-0.147804	-7.564921
-	239	-1.912677	-0.054604	-7.548922
-	240	-2.118537	0.044705	-7.530666
-	241	-2.342500	0.149724	-7.510274
-	242	-2.586665	0.259861	-7.487867
-	243	-2.853161	0.374334	-7.463694
-	244	-3.144037	0.492095	-7.438033
-	245	-3.461321	0.611911	-7.411188
-	246	-3.807125	0.732460	-7.383337
-	247	-4.183613	0.852526	-7.354556
-	248	-4.592935	0.971051	-7.324864
-	249	-5.037161	1.087146	-7.294241
-	250	-5.518239	1.200152	-7.262747
-	251	-6.037958	1.309639	-7.230468
-	252	-6.598032	1.415450	-7.197493
-	253	-7.200207	1.517784	-7.163831
-	254	-7.846259	1.617277	-7.129522
-	255	-8.537875	1.714931	-7.094561
-	256	-9.276663	1.812160	-7.059028
-	257	-10.064105	1.910758	-7.022975
-	258	-10.901579	2.012934	-6.986463
-	259	-11.790401	2.121086	-6.949508
-	260	-12.731819	2.237479	-6.912003
-	261	-13.727059	2.364182	-6.873778
-	262	-14.777225	2.502904	-6.834579
-	263	-15.883313	2.654921	-6.794120
-	264	-17.046181	2.820845	-6.752082
-	265	-18.266602	3.000519	-6.708140
-	266	-19.545147	3.193013	-6.662002
-	267	-20.882095	3.396762	-6.613488
-	268	-22.277212	3.609627	-6.562445
-	269	-23.729643	3.829309	-6.508884
-	270	-25.237696	4.053489	-6.452906
-	271	-26.798952	4.279939	-6.394804
-	272	-28.410126	4.506769	-6.335054
-	273	-30.066936	4.732335	-6.274161
-	274	-31.764008	4.955470	-6.212554
-	275	-33.494659	5.175331	-6.150448
-	276	-35.250961	5.391611	-6.088026
-	277	-37.023682	5.604104	-6.025441
-	278	-38.802612	5.812959	-5.963155
-	279	-40.576466	6.018213	-5.901904
-	280	-42.333134	6.220173	-5.842934
-	281	-44.059582	6.419351	-5.787946
-	282	-45.742332	6.616243	-5.738922
-	283	-47.367401	6.811345	-5.698060
-	284	-48.920841	7.004762	-5.667596
-	285	-50.388985	7.195967	-5.649731
-	286	-51.758801	7.383334	-5.646398
-	287	-53.018307	7.564464	-5.659226
-	288	-54.156765	7.736116	-5.689416
-	289	-55.165359	7.894263	-5.737584
-	290	-56.037529	8.034375	-5.803726
-	291	-56.769466	8.151740	-5.887246
-	292	-57.360126	8.241568	-5.987036
-	293	-57.811474	8.299419	-6.101593
-	294	-58.127724	8.322104	-6.229315
-	295	-58.315201	8.308176	-6.368690
-	296	-58.381493	8.258370	-6.518455
-	297	-58.335136	8.175534	-6.677654
-	298	-58.185001	8.064367	-6.845552
-	299	-57.939915	7.930334	-7.021454
-	300	-57.608494	7.779245	-7.204580
-	301	-57.198547	7.616523	-7.393937
-	302	-56.716888	7.447770	-7.588449
-	303	-56.169037	7.278073	-7.786852
-	304	-55.559547	7.111567	-7.987723
-	305	-54.891682	6.951273	-8.189550
-	306	-54.167885	6.798664	-8.390795
-	307	-53.389931	6.653925	-8.589850
-	308	-52.559452	6.516453	-8.785156
-	309	-51.677948	6.385429	-8.975326
-	310	-50.747181	6.259776	-9.159165
-	311	-49.769176	6.138533	-9.335718
-	312	-48.746380	6.020413	-9.504169
-	313	-47.681774	5.903772	-9.663840
-	314	-46.578712	5.786784	-9.814178
-	315	-45.441174	5.667255	-9.954651
-	316	-44.273071	5.543248	-10.084813
-	317	-43.078373	5.413425	-10.204402
-	318	-41.860683	5.277046	-10.313292
-	319	-40.623642	5.133458	-10.411397
-	320	-39.370575	4.982313	-10.498697
-	321	-38.104546	4.823496	-10.575287
-	322	-36.828255	4.656881	-10.641297
-	323	-35.543865	4.482925	-10.697114
-	324	-34.253101	4.302190	-10.743158
-	325	-32.956959	4.115646	-10.780006
-	326	-31.656033	3.924263	-10.808264
-	327	-30.350311	3.729158	-10.828619
-	328	-29.039608	3.531608	-10.841657
-	329	-27.723740	3.332818	-10.847561
-	330	-26.402775	3.134066	-10.846003
-	331	-25.076815	2.936733	-10.836088
-	332	-23.746264	2.742222	-10.816472
-	333	-22.411840	2.551938	-10.785534
-	334	-21.074715	2.367411	-10.741656
-	335	-19.736589	2.190277	-10.683317
-	336	-18.399601	2.022262	-10.609203
-	337	-17.066406	1.865209	-10.518293
-	338	-15.739863	1.721132	-10.409927
-	339	-14.423118	1.592176	-10.283902
-	340	-13.119353	1.480476	-10.140473
-	341	-11.831861	1.387758	-9.980302
-	342	-10.563875	1.315259	-9.804459
-	343	-9.318633	1.263464	-9.614365
-	344	-8.099227	1.231978	-9.411631
-	345	-6.908478	1.219612	-9.198090
-	346	-5.748783	1.224376	-8.975614
-	347	-4.622051	1.243584	-8.746033
-	348	-3.529615	1.274005	-8.511094
-	349	-2.472074	1.312143	-8.272458
-	350	-1.449313	1.354425	-8.031638
-	351	-0.460463	1.397784	-7.790140
-	352	0.495941	1.440080	-7.549319
-	353	1.421898	1.480613	-7.310601
-	354	2.319774	1.520075	-7.075504
-	355	3.192183	1.560422	-6.845890
-	356	4.041761	1.604613	-6.624056
-	357	4.870921	1.656418	-6.412921
-	358	5.681647	1.720226	-6.216069
-	359	6.475269	1.800845	-6.037636
-	360	7.252286	1.903088	-5.882176
-	361	8.012275	2.031388	-5.754381
-	362	8.753813	2.189310	-5.658826
-	363	9.474416	2.379155	-5.599778
-	364	10.170453	2.601734	-5.580647
-	365	10.837029	2.856045	-5.603743
-	366	11.467911	3.139242	-5.669738
-	367	12.055763	3.446511	-5.777479
-	368	12.592671	3.770943	-5.924098
-	369	13.070687	4.103821	-6.105156
-	370	13.482074	4.435140	-6.314821
-	371	13.819615	4.754363	-6.546238
-	372	14.076759	5.050946	-6.791759
-	373	14.247744	5.314730	-7.043561
-	374	14.327898	5.536704	-7.293889
-	375	14.314088	5.709375	-7.535810
-	376	14.205281	5.827695	-7.763513
-	377	14.002774	5.889648	-7.972628
-	378	13.710059	5.896421	-8.160278
-	379	13.332620	5.852112	-8.324729
-	380	12.877946	5.762994	-8.465120
-	381	12.355257	5.636570	-8.580990
-	382	11.775170	5.480279	-8.672122
-	383	11.149097	5.300631	-8.738297
-	384	10.488716	5.102654	-8.779566
-	385	9.805493	4.890139	-8.796334
-	386	9.110422	4.665806	-8.789721
-	387	8.413815	4.431735	-8.761651
-	388	7.725242	4.189695	-8.714787
-	389	7.053472	3.941539	-8.652452
-	390	6.406402	3.689389	-8.578356
-	391	5.790931	3.435778	-8.496359
-	392	5.212751	3.183576	-8.410069
-	393	4.676047	2.935647	-8.322698
-	394	4.183258	2.694494	-8.236728
-	395	3.735088	2.462021	-8.153858
-	396	3.330695	2.239500	-8.074946
-	397	2.968056	2.027589	-8.000202
-	398	2.644400	1.826468	-7.929356
-	399	2.356652	1.635986	-7.861833
-	400	2.101732	1.455861	-7.797102
-	401	1.876750	1.285886	-7.734726
-	402	1.679064	1.126149	-7.674447
-	403	1.506310	0.976946	-7.616159
-	404	1.356296	0.838446	-7.559875
-	405	1.226900	0.710456	-7.505508
-	406	1.115924	0.592487	-7.452935
-	407	1.021100	0.483811	-7.401808
-	408	0.940124	0.383533	-7.351834
-	409	0.870709	0.290625	-7.302783
-	410	0.810719	0.204042	-7.254574
-	411	0.758274	0.122832	-7.207318
-	412	0.711816	0.046240	-7.161288
-	413	0.670146	-0.026167	-7.116999
-	414	0.632398	-0.094602	-7.075023
-	415	0.597897	-0.159270	-7.035968
-	416	0.566096	-0.220497	-7.000374
-	417	0.536540	-0.278697	-6.968690
-	418	0.508899	-0.334259	-6.941244
-	419	0.482966	-0.387507	-6.918217
-	420	0.458621	-0.438692	-6.899616
-	421	0.435746	-0.488047	-6.885381
-	422	0.414204	-0.535855	-6.875361
-	423	0.393818	-0.582498	-6.869256
-	424	0.374369	-0.628364	-6.866831
-	425	0.355634	-0.673817	-6.867769
-	426	0.337423	-0.719117	-6.871721
-	427	0.319610	-0.764369	-6.878230
-	428	0.302085	-0.809513	-6.886881
-	429	0.284775	-0.854394	-6.897075
-	430	0.267620	-0.898770	-6.908282
-	431	0.250537	-0.942341	-6.920143
-	432	0.233396	-0.984833	-6.932278
-	433	0.215976	-1.025911	-6.944517
-	434	0.197999	-1.065268	-6.956549
-	435	0.179155	-1.102587	-6.968217
-	436	0.159194	-1.137541	-6.979359
-	437	0.137928	-1.169755	-6.989880
-	438	0.115262	-1.198851	-6.999683
-	439	0.091170	-1.224384	-7.008916
-	440	0.065696	-1.246017	-7.017607
-	441	0.038938	-1.263438	-7.025854
-	442	0.011047	-1.276360	-7.033940
-	443	-0.017753	-1.284621	-7.041914
-	444	-0.047155	-1.288047	-7.050017
-	445	-0.076772	-1.286540	-7.058363
-	446	-0.106195	-1.280026	-7.067031
-	447	-0.134974	-1.268432	-7.075974
-	448	-0.162715	-1.251647	-7.085207
-	449	-0.189018	-1.229644	-7.094602
-	450	-0.213519	-1.202383	-7.104325
-	451	-0.235856	-1.169953	-7.114463
-	452	-0.255738	-1.132491	-7.125270
-	453	-0.272906	-1.090206	-7.137001
-	454	-0.287165	-1.043360	-7.150015
-	455	-0.298381	-0.992297	-7.164721
-	456	-0.306484	-0.937507	-7.181454
-	457	-0.311524	-0.879574	-7.200688
-	458	-0.313633	-0.819234	-7.222741
-	459	-0.313201	-0.757343	-7.247884
-	460	-0.311026	-0.694885	-7.275875
-	461	-0.308595	-0.632684	-7.306117
-	462	-0.307792	-0.571395	-7.337281
-	463	-0.310403	-0.511361	-7.368123
-	464	-0.317736	-0.452768	-7.397609
-	465	-0.330620	-0.395685	-7.425044
-	466	-0.349472	-0.340117	-7.449974
-	467	-0.374413	-0.286105	-7.472095
-	468	-0.405321	-0.233673	-7.491446
-	469	-0.441784	-0.182985	-7.508111
-	470	-0.483198	-0.134309	-7.522429
-	471	-0.528770	-0.088090	-7.534727
-	472	-0.577682	-0.044694	-7.545550
-	473	-0.629131	-0.004210	-7.555274
-	474	-0.682377	0.033931	-7.564510
-	475	-0.736746	0.070608	-7.573730
-	476	-0.791799	0.106656	-7.583400
-	477	-0.847223	0.142721	-7.593834
-	478	-0.902837	0.179205	-7.605278
-	479	-0.958570	0.216260	-7.617985
-	480	-1.014388	0.253732	-7.632083
-	481	-1.070371	0.291281	-7.647729
-	482	-1.126642	0.328483	-7.664855
-	483	-1.183405	0.365075	-7.683502
-	484	-1.240875	0.400830	-7.703427
-	485	-1.299314	0.435627	-7.724451
-	486	-1.358956	0.469368	-7.746249
-	487	-1.420068	0.502030	-7.768553
-	488	-1.482849	0.533700	-7.791127
-	489	-1.547505	0.564535	-7.813887
-	490	-1.614244	0.594662	-7.836791
-	491	-1.683229	0.624224	-7.859853
-	492	-1.754684	0.653408	-7.883188
-	493	-1.828839	0.682460	-7.906771
-	494	-1.906043	0.711794	-7.930654
-	495	-1.986681	0.741879	-7.954697
-	496	-2.071223	0.773013	-7.978681
-	497	-2.160149	0.805193	-8.002168
-	498	-2.254033	0.838013	-8.024582
-	499	-2.353421	0.870717	-8.045075
-	500	-2.458949	0.902300	-8.062689
-	501	-2.571273	0.931684	-8.076409
-	502	-2.691000	0.958051	-8.085428
-	503	-2.818586	0.981202	-8.089374
-	504	-2.954206	1.001579	-8.088243
-	505	-3.097875	1.020282	-8.082691
-	506	-3.249580	1.038468	-8.073314
-	507	-3.409417	1.057243	-8.060743
-	508	-3.577619	1.077493	-8.045389
-	509	-3.754628	1.099978	-8.027591
-	510	-3.941058	1.125251	-8.007469
-	511	-4.137783	1.153763	-7.985091
-	512	-4.345805	1.185817	-7.960324
-	513	-4.566327	1.221758	-7.933143
-	514	-4.800694	1.261777	-7.903291
-	515	-5.050440	1.306010	-7.870429
-	516	-5.317300	1.354712	-7.834407
-	517	-5.603106	1.408054	-7.794785
-	518	-5.909819	1.466347	-7.751185
-	519	-6.239412	1.529956	-7.703094
-	520	-6.594022	1.599429	-7.650121
-	521	-6.975695	1.675330	-7.591719
-	522	-7.386549	1.758395	-7.527438
-	523	-7.828679	1.849348	-7.456748
-	524	-8.304174	1.949254	-7.379435
-	525	-8.815086	2.059047	-7.295168
-	526	-9.363476	2.179870	-7.203882
-	527	-9.951370	2.312929	-7.105628
-	528	-10.580776	2.459343	-7.000501
-	529	-11.253761	2.620379	-6.888865
-	530	-11.972273	2.797119	-6.771068
-	531	-12.738359	2.990613	-6.647649
-	532	-13.553938	3.201576	-6.519104
-	533	-14.421005	3.430629	-6.386152
-	534	-15.341505	3.677806	-6.249465
-	535	-16.317430	3.943079	-6.110042
-	536	-17.350624	4.225638	-5.968606
-	537	-18.442797	4.524369	-5.825834
-	538	-19.595211	4.837799	-5.682111
-	539	-20.808836	5.163664	-5.537351
-	540	-22.083984	5.499685	-5.391310
-	541	-23.420181	5.843007	-5.243359
-	542	-24.816357	6.190672	-5.092778
-	543	-26.270382	6.539753	-4.938769
-	544	-27.779253	6.887648	-4.780679
-	545	-29.338989	7.232006	-4.617923
-	546	-30.944715	7.571503	-4.450410
-	547	-32.590553	7.904789	-4.278229
-	548	-34.269699	8.231294	-4.101984
-	549	-35.974365	8.550441	-3.922542
-	550	-37.696083	8.862589	-3.741282
-	551	-39.425346	9.167947	-3.559859
-	552	-41.151821	9.467705	-3.380507
-	553	-42.864643	9.762894	-3.205752
-	554	-44.551907	10.054841	-3.038404
-	555	-46.201454	10.344352	-2.881189
-	556	-47.800587	10.631430	-2.736597
-	557	-49.336540	10.916035	-2.606958
-	558	-50.796535	11.196331	-2.494047
-	559	-52.168247	11.470327	-2.399403
-	560	-53.440006	11.734430	-2.324025
-	561	-54.601604	11.983862	-2.268331
-	562	-55.644428	12.212009	-2.231961
-	563	-56.561813	12.411843	-2.214099
-	564	-57.349075	12.576875	-2.213683
-	565	-58.003613	12.702167	-2.229740
-	566	-58.525017	12.784343	-2.261449
-	567	-58.914944	12.821388	-2.308160
-	568	-59.177212	12.813724	-2.369677
-	569	-59.317249	12.762846	-2.446116
-	570	-59.341640	12.672473	-2.538218
-	571	-59.257610	12.547696	-2.647187
-	572	-59.072983	12.394660	-2.774750
-	573	-58.795361	12.219435	-2.922821
-	574	-58.431839	12.028458	-3.093364
-	575	-57.988907	11.826815	-3.287901
-	576	-57.472389	11.618493	-3.507374
-	577	-56.887253	11.406028	-3.752016
-	578	-56.237770	11.189572	-4.021117
-	579	-55.527813	10.969189	-4.313409
-	580	-54.760685	10.742920	-4.626680
-	581	-53.939430	10.509275	-4.958296
-	582	-53.066597	10.266943	-5.305246
-	583	-52.144699	10.015537	-5.664456
-	584	-51.175625	9.754834	-6.032800
-	585	-50.161297	9.485893	-6.407366
-	586	-49.103561	9.209006	-6.785169
-	587	-48.004429	8.925544	-7.163546
-	588	-46.865967	8.636321	-7.539910
-	589	-45.690304	8.342075	-7.911820
-	590	-44.479683	8.044603	-8.277227
-	591	-43.236832	7.744946	-8.634122
-	592	-41.964497	7.444447	-8.980761
-	593	-40.665569	7.144256	-9.315577
-	594	-39.343307	6.845654	-9.637284
-	595	-38.000813	6.549304	-9.944616
-	596	-36.640732	6.256601	-10.236720
-	597	-35.265694	5.968126	-10.512774
-	598	-33.878307	5.684786	-10.772366
-	599	-32.480923	5.407227	-11.015242
-	600	-31.076111	5.135664	-11.241296
-	601	-29.665995	4.871058	-11.450792
-	602	-28.252977	4.613568	-11.643843
-	603	-26.839302	4.363709	-11.820576
-	604	-25.427155	4.121961	-11.980905
-	605	-24.018667	3.889194	-12.124688
-	606	-22.615694	3.665908	-12.251404
-	607	-21.219589	3.453006	-12.360521
-	608	-19.831442	3.250594	-12.451049
-	609	-18.451900	3.059249	-12.522097
-	610	-17.081354	2.879291	-12.572293
-	611	-15.720286	2.711437	-12.600179
-	612	-14.369344	2.556381	-12.604134
-	613	-13.029847	2.414647	-12.582668
-	614	-11.703486	2.286737	-12.534653
-	615	-10.392456	2.172848	-12.459392
-	616	-9.099131	2.072700	-12.356722
-	617	-7.826016	1.985294	-12.226978
-	618	-6.575329	1.909272	-12.071252
-	619	-5.348897	1.842515	-11.890781
-	620	-4.147954	1.782707	-11.687390
-	621	-2.972846	1.727286	-11.463017
-	622	-1.822966	1.673756	-11.219833
-	623	-0.696735	1.619969	-10.960304
-	624	0.408150	1.564270	-10.686993
-	625	1.494582	1.505841	-10.402682
-	626	2.565706	1.445003	-10.110518
-	627	3.624582	1.383328	-9.814198
-	628	4.673817	1.323748	-9.517908
-	629	5.715240	1.270559	-9.226748
-	630	6.749609	1.229373	-8.946316
-	631	7.776456	1.206879	-8.683079
-	632	8.793943	1.210547	-8.443817
-	633	9.798772	1.248009	-8.235562
-	634	10.786078	1.326695	-8.064630
-	635	11.749805	1.453078	-7.936554
-	636	12.683274	1.632199	-7.855565
-	637	13.579736	1.866731	-7.824717
-	638	14.432460	2.156020	-7.845210
-	639	15.234315	2.495308	-7.915794
-	640	15.977382	2.875429	-8.032633
-	641	16.653294	3.284084	-8.189140
-	642	17.253534	3.706259	-8.376718
-	643	17.769835	4.125548	-8.585364
-	644	18.194193	4.525555	-8.804357
-	645	18.519487	4.891197	-9.023398
-	646	18.740149	5.209991	-9.233495
-	647	18.852636	5.472931	-9.427516
-	648	18.856050	5.674747	-9.600791
-	649	18.752495	5.814087	-9.751133
-	650	18.547556	5.893406	-9.878710
-	651	18.249969	5.917873	-9.985570
-	652	17.871973	5.895481	-10.074667
-	653	17.428417	5.835384	-10.149210
-	654	16.936300	5.747303	-10.211786
-	655	16.413654	5.640402	-10.264122
-	656	15.878336	5.522892	-10.306911
-	657	15.347368	5.401995	-10.340240
-	658	14.835944	5.284182	-10.363733
-	659	14.356585	5.174499	-10.377280
-	660	13.918234	5.076597	-10.380915
-	661	13.525359	4.992064	-10.375270
-	662	13.176476	4.920420	-10.361571
-	663	12.862455	4.859918	-10.341013
