# Supplementary material for: Design and preliminary verification of a novel powered ankle–foot prosthesis: From the perspective of lower-limb biomechanics compared with ESAR foot
Source: PLoS One. 2024 Jun 7;19(6):e0303397. doi: 10.1371/journal.pone.0303397 (PMC11161064; doi:10.1371/journal.pone.0303397)
Supplement: S2 File — (ZIP) [file pone.0303397.s004.zip › NW/5/right ground reaction force.TXT]

XY
	Fx		Fy		Fz
0.000	-0.51	0.000	-0.14	0.000	-0.54
0.001	-0.28	0.001	0.05	0.001	-0.36
0.001	-0.37	0.001	0.05	0.001	-0.18
0.002	-0.32	0.002	0.00	0.002	0.18
0.002	-0.60	0.002	-0.28	0.002	-0.18
0.003	-0.46	0.003	-0.18	0.003	-0.90
0.003	-0.32	0.003	0.09	0.003	0.18
0.004	-0.41	0.004	-0.18	0.004	0.54
0.004	-0.37	0.004	-0.09	0.004	0.72
0.005	-0.51	0.005	0.05	0.005	-0.18
0.005	-0.74	0.005	0.14	0.005	0.18
0.005	-0.41	0.005	-0.23	0.005	-0.72
0.006	-0.64	0.006	0.09	0.006	0.72
0.007	-0.32	0.007	0.09	0.007	0.18
0.007	-0.64	0.007	0.23	0.007	0.72
0.007	-0.28	0.007	0.14	0.007	-0.36
0.008	-0.60	0.008	-0.14	0.008	0.36
0.009	-0.37	0.009	-0.18	0.009	-0.18
0.009	-0.41	0.009	0.18	0.009	0.36
0.009	-0.37	0.009	-0.09	0.009	-1.08
0.010	-0.46	0.010	-0.23	0.010	0.00
0.011	-0.28	0.011	-0.23	0.011	-0.72
0.011	-0.60	0.011	-0.09	0.011	-0.54
0.012	-0.55	0.012	-0.32	0.012	0.00
0.012	-0.37	0.012	-0.14	0.012	-0.54
0.013	-0.23	0.013	-0.18	0.013	-0.18
0.013	-0.60	0.013	-0.05	0.013	-0.54
0.014	-0.37	0.014	-0.05	0.014	0.54
0.014	-0.64	0.014	0.37	0.014	0.54
0.015	-0.55	0.015	0.09	0.015	-0.72
0.015	-0.37	0.015	0.05	0.015	0.18
0.016	-0.46	0.016	-0.18	0.016	1.08
0.016	-0.46	0.016	-0.09	0.016	-0.36
0.017	-0.46	0.017	0.00	0.017	-0.18
0.017	-0.83	0.017	-0.23	0.017	0.54
0.018	-0.41	0.018	-0.14	0.018	-0.54
0.018	-0.46	0.018	0.05	0.018	0.18
0.018	-0.55	0.018	0.28	0.018	-0.36
0.019	-0.37	0.019	0.00	0.019	-0.36
0.020	-0.32	0.020	0.05	0.020	0.36
0.020	-0.41	0.020	0.00	0.020	-0.36
0.021	-0.69	0.021	-0.18	0.021	0.00
0.021	-0.32	0.021	0.00	0.021	0.72
0.022	-0.51	0.022	0.09	0.022	0.00
0.022	-0.32	0.022	-0.18	0.022	-1.26
0.022	-0.55	0.022	0.00	0.022	-0.72
0.023	-0.41	0.023	-0.09	0.023	0.54
0.024	-0.41	0.024	-0.18	0.024	-0.36
0.024	-0.46	0.024	0.00	0.024	-0.36
0.025	-0.60	0.025	-0.09	0.025	0.00
0.025	-0.60	0.025	-0.14	0.025	-1.26
0.026	-0.32	0.026	-0.23	0.026	0.90
0.026	-0.41	0.026	-0.09	0.026	0.00
0.026	-0.32	0.026	0.23	0.026	0.54
0.027	-0.41	0.027	-0.18	0.027	-0.18
0.028	-0.55	0.028	0.18	0.028	0.36
0.028	-0.51	0.028	0.14	0.028	0.18
0.029	-0.41	0.029	-0.37	0.029	-1.08
0.029	-0.37	0.029	-0.05	0.029	-1.08
0.030	-0.55	0.030	0.09	0.030	0.36
0.030	-0.41	0.030	0.00	0.030	0.18
0.030	-0.55	0.030	0.18	0.030	0.72
0.031	-0.32	0.031	0.09	0.031	1.08
0.032	-0.37	0.032	0.05	0.032	0.54
0.032	-0.60	0.032	-0.14	0.032	0.00
0.033	-0.41	0.033	-0.14	0.033	-0.54
0.033	-0.28	0.033	-0.18	0.033	0.18
0.034	-0.60	0.034	0.09	0.034	-0.54
0.034	-0.51	0.034	-0.09	0.034	-0.54
0.035	-0.46	0.035	0.14	0.035	0.18
0.035	-0.37	0.035	0.09	0.035	-0.54
0.036	-0.37	0.036	-0.28	0.036	0.18
0.036	-0.41	0.036	-0.09	0.036	-0.18
0.036	-0.41	0.036	-0.05	0.036	0.18
0.037	-0.37	0.037	-0.09	0.037	0.00
0.037	-0.37	0.037	-0.18	0.037	-0.36
0.038	-0.60	0.038	-0.09	0.038	0.00
0.039	-0.46	0.039	0.05	0.039	-0.72
0.039	-0.51	0.039	0.05	0.039	0.72
0.040	-0.23	0.040	-0.14	0.040	0.18
0.040	-0.28	0.040	0.09	0.040	0.18
0.041	-0.28	0.041	-0.05	0.041	-0.18
0.041	-0.46	0.041	0.09	0.041	0.18
0.042	-0.51	0.042	-0.05	0.042	0.54
0.042	-0.55	0.042	-0.14	0.042	-0.54
0.043	-0.28	0.043	-0.46	0.043	0.00
0.043	-0.32	0.043	0.00	0.043	0.00
0.044	-0.41	0.044	0.14	0.044	-0.36
0.044	-0.37	0.044	0.00	0.044	0.00
0.044	-0.51	0.044	-0.28	0.044	-0.72
0.045	-0.46	0.045	-0.05	0.045	-0.36
0.045	-0.32	0.045	0.00	0.045	-0.18
0.046	-0.32	0.046	0.09	0.046	0.54
0.047	-0.41	0.047	-0.09	0.047	-0.54
0.047	-0.41	0.047	0.23	0.047	-0.54
0.048	-0.51	0.048	-0.09	0.048	0.54
0.048	-0.41	0.048	0.00	0.048	0.00
0.049	-0.37	0.049	-0.23	0.049	-0.72
0.049	-0.41	0.049	-0.23	0.049	0.54
0.050	-0.32	0.050	0.09	0.050	0.36
0.050	-0.32	0.050	0.00	0.050	-0.72
0.051	-0.37	0.051	0.18	0.051	-0.72
0.051	-0.37	0.051	-0.05	0.051	-0.54
0.052	-0.28	0.052	-0.09	0.052	-0.36
0.052	-0.41	0.052	-0.18	0.052	0.00
0.052	-0.41	0.052	-0.14	0.052	-0.36
0.053	-0.64	0.053	-0.09	0.053	0.36
0.053	-0.51	0.053	0.09	0.053	0.00
0.054	-0.37	0.054	-0.37	0.054	0.90
0.055	-0.60	0.055	0.09	0.055	-0.36
0.055	-0.37	0.055	-0.18	0.055	-0.36
0.056	-0.46	0.056	0.00	0.056	0.54
0.056	-0.74	0.056	-0.09	0.056	0.36
0.057	-0.37	0.057	0.05	0.057	0.54
0.057	-0.37	0.057	-0.14	0.057	-0.72
0.058	-0.28	0.058	-0.18	0.058	0.18
0.058	-0.46	0.058	-0.05	0.058	-0.54
0.059	-0.32	0.059	-0.05	0.059	0.54
0.059	-0.60	0.059	-0.05	0.059	-0.18
0.060	-0.41	0.060	-0.28	0.060	0.36
0.060	-0.51	0.060	-0.14	0.060	1.26
0.060	-0.28	0.060	-0.05	0.060	0.90
0.061	-0.51	0.061	-0.28	0.061	0.18
0.061	-0.37	0.061	0.05	0.061	0.18
0.062	-0.51	0.062	-0.14	0.062	-0.72
0.063	-0.51	0.063	0.14	0.063	0.36
0.063	-0.41	0.063	0.23	0.063	0.36
0.064	-0.37	0.064	0.14	0.064	-0.18
0.064	-0.37	0.064	0.05	0.064	1.26
0.065	-0.37	0.065	-0.05	0.065	0.54
0.065	-0.46	0.065	-0.09	0.065	-0.72
0.066	-0.28	0.066	0.23	0.066	0.00
0.066	-0.37	0.066	-0.09	0.066	-0.36
0.067	-0.55	0.067	0.37	0.067	-0.54
0.067	-0.64	0.067	-0.28	0.067	0.00
0.068	-0.55	0.068	-0.51	0.068	-0.18
0.068	-0.41	0.068	-0.28	0.068	0.54
0.069	-0.37	0.069	-0.09	0.069	-0.72
0.069	-0.60	0.069	-0.09	0.069	-0.54
0.070	-0.23	0.070	0.00	0.070	0.36
0.070	-0.60	0.070	0.14	0.070	-0.18
0.071	-0.37	0.071	0.09	0.071	0.00
0.071	-0.55	0.071	-0.05	0.071	0.54
0.072	-0.41	0.072	0.09	0.072	0.54
0.072	-0.32	0.072	-0.23	0.072	-1.08
0.072	-0.51	0.072	0.09	0.072	0.54
0.073	-0.55	0.073	-0.18	0.073	-0.18
0.073	-0.51	0.073	-0.14	0.073	-0.36
0.074	-0.51	0.074	-0.05	0.074	-0.90
0.074	-0.51	0.074	0.05	0.074	0.00
0.075	-0.60	0.075	-0.18	0.075	-0.18
0.075	-0.23	0.075	0.00	0.075	-0.72
0.076	-0.37	0.076	0.28	0.076	0.54
0.076	-0.55	0.076	0.05	0.076	-0.90
0.077	-0.37	0.077	0.14	0.077	-0.72
0.077	-0.28	0.077	-0.23	0.077	0.18
0.078	-0.41	0.078	0.00	0.078	-0.18
0.079	-0.64	0.079	-0.09	0.079	0.54
0.079	-0.46	0.079	0.14	0.079	0.54
0.080	-0.46	0.080	0.05	0.080	-1.08
0.080	-0.14	0.080	0.14	0.080	0.54
0.081	-0.32	0.081	-0.32	0.081	-1.80
0.081	-0.55	0.081	0.00	0.081	-0.36
0.082	-0.32	0.082	-0.37	0.082	0.36
0.082	-0.41	0.082	-0.32	0.082	-1.08
0.083	-0.46	0.083	0.14	0.083	0.18
0.083	-0.55	0.083	0.05	0.083	0.54
0.084	-0.32	0.084	0.05	0.084	-0.72
0.084	-0.23	0.084	-0.09	0.084	0.36
0.085	-0.37	0.085	0.14	0.085	-0.36
0.085	-0.64	0.085	0.32	0.085	0.54
0.086	-0.46	0.086	-0.18	0.086	0.54
0.086	-0.55	0.086	-0.23	0.086	-0.36
0.087	-0.46	0.087	-0.18	0.087	0.00
0.087	-0.28	0.087	0.37	0.087	0.36
0.088	-0.60	0.088	-0.05	0.088	0.18
0.088	-0.18	0.088	-0.28	0.088	0.00
0.088	-0.51	0.088	0.00	0.088	0.36
0.089	-0.51	0.089	-0.28	0.089	-0.54
0.089	-0.46	0.089	0.05	0.089	-0.18
0.090	-0.23	0.090	0.14	0.090	0.36
0.090	-0.09	0.090	0.00	0.090	-0.18
0.091	-0.51	0.091	-0.14	0.091	0.54
0.091	-0.09	0.091	-0.18	0.091	-0.36
0.092	-0.51	0.092	-0.23	0.092	-0.36
0.092	-0.37	0.092	-0.05	0.092	0.18
0.093	-0.46	0.093	-0.14	0.093	-0.18
0.094	-0.51	0.094	-0.05	0.094	0.54
0.094	-0.46	0.094	0.09	0.094	-0.18
0.095	-0.51	0.095	-0.05	0.095	-0.36
0.095	-0.37	0.095	0.09	0.095	0.18
0.096	-0.51	0.096	-0.14	0.096	0.36
0.096	-0.32	0.096	0.14	0.096	-0.18
0.097	-0.41	0.097	-0.05	0.097	0.36
0.097	-0.18	0.097	0.05	0.097	0.36
0.098	-0.51	0.098	-0.09	0.098	-0.54
0.098	-0.37	0.098	0.14	0.098	0.36
0.099	-0.28	0.099	-0.18	0.099	0.00
0.099	-0.32	0.099	-0.09	0.099	0.36
0.100	-0.09	0.100	0.14	0.100	0.00
0.100	-0.41	0.100	0.00	0.100	0.18
0.101	-0.37	0.101	0.23	0.101	0.18
0.101	-0.64	0.101	0.05	0.101	-0.90
0.102	-0.41	0.102	-0.05	0.102	-0.18
0.102	-0.46	0.102	-0.09	0.102	-0.54
0.103	-0.28	0.103	0.18	0.103	-0.18
0.103	-0.37	0.103	-0.09	0.103	-0.36
0.104	-0.46	0.104	0.09	0.104	-0.36
0.104	-0.60	0.104	0.00	0.104	0.00
0.105	-0.69	0.105	-0.23	0.105	0.36
0.105	-0.28	0.105	0.05	0.105	0.36
0.106	-0.41	0.106	0.00	0.106	0.36
0.106	-0.60	0.106	0.05	0.106	-0.36
0.107	-0.37	0.107	0.14	0.107	-1.08
0.107	-0.46	0.107	0.05	0.107	-0.36
0.108	-0.37	0.108	0.09	0.108	0.36
0.108	-0.41	0.108	0.05	0.108	0.00
0.109	-0.37	0.109	0.05	0.109	-0.90
0.109	-0.18	0.109	0.09	0.109	0.36
0.110	-0.46	0.110	0.00	0.110	0.90
0.110	-0.32	0.110	0.32	0.110	-0.54
0.111	-0.32	0.111	0.05	0.111	0.18
0.111	-0.32	0.111	0.00	0.111	0.18
0.112	-0.41	0.112	-0.09	0.112	0.00
0.112	-0.37	0.112	0.23	0.112	0.36
0.113	-0.51	0.113	-0.05	0.113	0.00
0.113	-0.28	0.113	0.05	0.113	0.72
0.114	-0.46	0.114	0.09	0.114	0.00
0.114	-0.64	0.114	-0.05	0.114	-0.36
0.115	-0.55	0.115	0.14	0.115	0.36
0.115	-0.46	0.115	0.14	0.115	-0.18
0.116	-0.51	0.116	0.05	0.116	-0.18
0.116	-0.28	0.116	0.09	0.116	0.36
0.117	-0.32	0.117	0.00	0.117	0.00
0.117	-0.37	0.117	0.00	0.117	-0.54
0.118	-0.60	0.118	0.14	0.118	0.90
0.118	-0.51	0.118	0.09	0.118	0.18
0.119	-0.32	0.119	0.00	0.119	-0.72
0.119	-0.41	0.119	0.05	0.119	0.00
0.120	-0.46	0.120	-0.28	0.120	0.00
0.120	-0.37	0.120	0.32	0.120	0.18
0.121	-0.28	0.121	0.14	0.121	-0.18
0.121	-0.46	0.121	-0.14	0.121	0.72
0.122	-0.37	0.122	0.05	0.122	-0.18
0.122	-0.28	0.122	-0.09	0.122	0.00
0.123	-0.69	0.123	-0.14	0.123	-1.08
0.123	-0.60	0.123	-0.05	0.123	-0.18
0.124	-0.51	0.124	0.09	0.124	-0.18
0.124	-0.60	0.124	-0.14	0.124	0.18
0.125	-0.55	0.125	0.00	0.125	-0.18
0.125	-0.37	0.125	0.41	0.125	0.36
0.126	-0.46	0.126	-0.05	0.126	0.72
0.126	-0.23	0.126	0.23	0.126	-0.18
0.127	-0.32	0.127	0.18	0.127	-0.18
0.127	-0.51	0.127	0.00	0.127	0.00
0.128	-0.64	0.128	0.14	0.128	0.00
0.128	-0.46	0.128	-0.09	0.128	0.18
0.129	-0.41	0.129	0.00	0.129	-0.18
0.129	-0.51	0.129	0.09	0.129	0.00
0.130	-0.09	0.130	0.18	0.130	0.72
0.130	-0.69	0.130	0.09	0.130	0.54
0.131	-0.64	0.131	0.00	0.131	0.18
0.131	-0.46	0.131	-0.23	0.131	0.54
0.132	-0.32	0.132	0.09	0.132	0.36
0.132	-0.28	0.132	-0.09	0.132	-0.54
0.133	-0.37	0.133	0.14	0.133	-1.26
0.133	-0.37	0.133	0.18	0.133	0.00
0.134	-0.74	0.134	-0.05	0.134	-0.72
0.134	-0.37	0.134	0.23	0.134	0.00
0.135	-0.41	0.135	-0.18	0.135	-0.18
0.135	-0.55	0.135	-0.05	0.135	0.18
0.136	-0.32	0.136	-0.05	0.136	-0.72
0.136	-0.37	0.136	-0.09	0.136	-0.72
0.137	-0.32	0.137	0.14	0.137	0.36
0.137	-0.28	0.137	0.09	0.137	0.36
0.138	-0.64	0.138	-0.14	0.138	0.54
0.138	-0.46	0.138	0.14	0.138	0.36
0.139	-0.32	0.139	-0.18	0.139	0.00
0.139	-0.55	0.139	0.09	0.139	0.36
0.140	-0.55	0.140	0.18	0.140	-0.36
0.140	-0.37	0.140	0.00	0.140	-0.54
0.141	-0.37	0.141	0.05	0.141	0.90
0.141	-0.32	0.141	0.05	0.141	-0.36
0.142	-0.51	0.142	0.14	0.142	0.00
0.142	-0.51	0.142	0.09	0.142	0.18
0.143	-0.41	0.143	0.05	0.143	-0.54
0.143	-0.46	0.143	0.00	0.143	0.00
0.144	-0.46	0.144	0.00	0.144	0.54
0.144	-0.69	0.144	0.09	0.144	0.18
0.144	-0.64	0.144	-0.05	0.144	-0.18
0.145	-0.37	0.145	0.00	0.145	0.00
0.145	-0.32	0.145	0.28	0.145	0.36
0.146	-0.51	0.146	-0.09	0.146	-0.54
0.146	-0.37	0.146	0.18	0.146	0.00
0.147	-0.46	0.147	0.05	0.147	0.36
0.147	-0.69	0.147	-0.18	0.147	1.08
0.148	-0.32	0.148	-0.18	0.148	-0.72
0.148	-0.37	0.148	-0.09	0.148	-1.26
0.149	-0.51	0.149	-0.37	0.149	0.00
0.149	-0.55	0.149	0.00	0.149	0.00
0.150	-0.37	0.150	0.18	0.150	0.36
0.150	-0.64	0.150	0.05	0.150	-0.18
0.151	-0.46	0.151	0.18	0.151	-1.98
0.152	-0.60	0.152	0.14	0.152	-0.54
0.152	-0.32	0.152	-0.05	0.152	1.08
0.153	-0.32	0.153	-0.14	0.153	0.54
0.153	-0.37	0.153	0.05	0.153	-0.54
0.154	-0.32	0.154	0.14	0.154	-0.72
0.154	-0.32	0.154	0.28	0.154	-0.36
0.155	-0.60	0.155	0.18	0.155	0.54
0.155	-0.28	0.155	0.23	0.155	0.18
0.156	-0.51	0.156	-0.18	0.156	0.36
0.156	-0.37	0.156	0.14	0.156	0.72
0.157	-0.32	0.157	-0.14	0.157	-0.54
0.157	-0.41	0.157	0.09	0.157	-0.18
0.158	-0.46	0.158	-0.05	0.158	-0.72
0.158	-0.28	0.158	0.05	0.158	0.54
0.159	-0.28	0.159	-0.18	0.159	0.18
0.159	-0.46	0.159	0.00	0.159	-0.18
0.160	-0.37	0.160	-0.09	0.160	0.18
0.160	-0.51	0.160	0.09	0.160	0.90
0.161	-0.60	0.161	0.18	0.161	-0.18
0.161	-0.46	0.161	0.05	0.161	0.18
0.162	-0.46	0.162	-0.23	0.162	0.00
0.162	-0.41	0.162	0.09	0.162	0.00
0.163	-0.41	0.163	-0.23	0.163	-0.72
0.163	-0.51	0.163	0.09	0.163	-1.08
0.164	-0.55	0.164	-0.09	0.164	0.00
0.164	-0.37	0.164	0.28	0.164	0.36
0.165	-0.41	0.165	-0.09	0.165	1.08
0.165	-0.51	0.165	0.09	0.165	0.36
0.166	-0.37	0.166	0.14	0.166	-0.18
0.166	-0.51	0.166	0.09	0.166	-0.72
0.167	-0.37	0.167	-0.18	0.167	0.18
0.167	-0.28	0.167	-0.05	0.167	-0.54
0.168	-0.55	0.168	-0.05	0.168	0.18
0.168	-0.51	0.168	-0.09	0.168	0.00
0.169	-0.46	0.169	0.05	0.169	0.18
0.169	-0.28	0.169	0.00	0.169	0.54
0.170	-0.64	0.170	0.14	0.170	-0.90
0.170	-0.32	0.170	-0.05	0.170	-0.36
0.171	-0.60	0.171	0.05	0.171	0.18
0.171	-0.37	0.171	-0.05	0.171	-0.54
0.172	-0.37	0.172	0.23	0.172	-0.18
0.172	-0.28	0.172	0.05	0.172	-0.36
0.173	-0.18	0.173	0.00	0.173	0.00
0.173	-0.28	0.173	-0.05	0.173	-0.90
0.174	-0.37	0.174	-0.14	0.174	-0.54
0.174	-0.78	0.174	-0.32	0.174	0.18
0.175	-0.55	0.175	-0.09	0.175	0.00
0.175	-0.23	0.175	0.09	0.175	-0.36
0.176	-0.55	0.176	0.05	0.176	0.54
0.176	-0.51	0.176	-0.05	0.176	0.36
0.176	-0.51	0.176	-0.18	0.176	0.00
0.177	-0.46	0.177	0.14	0.177	0.72
0.177	-0.37	0.177	-0.05	0.177	0.54
0.178	-0.64	0.178	0.05	0.178	0.00
0.178	-0.55	0.178	0.00	0.178	-0.90
0.179	-0.41	0.179	0.23	0.179	0.36
0.179	-0.18	0.179	-0.23	0.179	-0.90
0.180	-0.55	0.180	-0.23	0.180	-0.18
0.180	-0.28	0.180	0.09	0.180	-0.72
0.181	-0.28	0.181	0.23	0.181	-0.90
0.181	-0.55	0.181	-0.23	0.181	-0.18
0.182	-0.46	0.182	0.14	0.182	-0.36
0.183	-0.60	0.183	-0.09	0.183	-1.26
0.183	-0.46	0.183	0.00	0.183	-1.08
0.184	-0.23	0.184	0.05	0.184	0.18
0.184	-0.64	0.184	0.18	0.184	1.08
0.185	-0.46	0.185	-0.09	0.185	-0.72
0.185	-0.46	0.185	0.09	0.185	0.00
0.186	-0.51	0.186	-0.05	0.186	0.18
0.186	-0.41	0.186	0.05	0.186	0.18
0.187	-0.46	0.187	0.05	0.187	-0.54
0.187	-0.46	0.187	-0.09	0.187	0.90
0.188	-0.51	0.188	-0.05	0.188	0.54
0.188	-0.37	0.188	-0.14	0.188	0.90
0.189	-0.41	0.189	0.18	0.189	-0.90
0.189	-0.46	0.189	-0.09	0.189	-0.36
0.190	-0.41	0.190	-0.14	0.190	0.90
0.190	-0.14	0.190	0.00	0.190	-0.36
0.191	-0.51	0.191	-0.28	0.191	-0.72
0.191	-0.60	0.191	-0.18	0.191	-0.18
0.192	-0.41	0.192	0.05	0.192	0.54
0.192	-0.51	0.192	-0.05	0.192	0.18
0.193	-0.32	0.193	0.00	0.193	-0.18
0.193	-0.55	0.193	0.00	0.193	-0.18
0.194	-0.60	0.194	0.09	0.194	0.00
0.194	-0.41	0.194	-0.14	0.194	-0.18
0.195	-0.46	0.195	0.00	0.195	-0.90
0.195	-0.37	0.195	-0.14	0.195	0.00
0.196	-0.46	0.196	0.05	0.196	-0.18
0.196	-0.51	0.196	-0.14	0.196	-0.36
0.197	-0.32	0.197	-0.14	0.197	0.00
0.197	-0.51	0.197	-0.18	0.197	-0.36
0.198	-0.51	0.198	-0.14	0.198	-1.08
0.198	-0.55	0.198	0.00	0.198	-0.18
0.199	-0.28	0.199	0.14	0.199	0.00
0.199	-0.51	0.199	-0.18	0.199	0.54
0.200	-0.46	0.200	0.18	0.200	-0.54
0.200	-0.51	0.200	-0.05	0.200	-0.18
0.201	-0.55	0.201	-0.18	0.201	-0.36
0.201	-0.51	0.201	-0.05	0.201	0.90
0.202	-0.23	0.202	0.14	0.202	-0.54
0.202	-0.28	0.202	-0.09	0.202	0.00
0.203	-0.55	0.203	0.18	0.203	0.18
0.203	-0.69	0.203	-0.09	0.203	0.72
0.204	-0.28	0.204	-0.05	0.204	0.36
0.204	-0.60	0.204	0.05	0.204	-0.54
0.205	-0.51	0.205	-0.28	0.205	-0.72
0.205	-0.41	0.205	0.09	0.205	0.18
0.206	-0.37	0.206	-0.18	0.206	0.36
0.206	-0.41	0.206	0.00	0.206	-0.18
0.207	-0.46	0.207	-0.05	0.207	0.72
0.207	-0.64	0.207	-0.23	0.207	-0.54
0.208	-0.41	0.208	-0.14	0.208	0.18
0.208	-0.32	0.208	-0.18	0.208	0.00
0.208	-0.51	0.208	0.05	0.208	0.36
0.209	-0.51	0.209	-0.14	0.209	-0.18
0.209	-0.23	0.209	-0.18	0.209	0.00
0.210	-0.46	0.210	0.05	0.210	-0.36
0.210	-0.41	0.210	-0.28	0.210	1.08
0.211	-0.51	0.211	-0.09	0.211	-0.54
0.211	-0.60	0.211	-0.18	0.211	0.54
0.212	-0.32	0.212	0.18	0.212	-0.18
0.212	-0.23	0.212	-0.09	0.212	-0.54
0.213	-0.69	0.213	-0.09	0.213	0.36
0.214	-0.28	0.214	-0.41	0.214	-0.72
0.214	-0.46	0.214	0.23	0.214	0.54
0.215	-0.32	0.215	0.05	0.215	-0.18
0.215	-0.55	0.215	0.00	0.215	-0.72
0.216	-0.32	0.216	0.00	0.216	0.00
0.216	-0.41	0.216	-0.14	0.216	-0.54
0.217	-0.23	0.217	0.09	0.217	0.18
0.217	-0.51	0.217	-0.32	0.217	-0.18
0.218	-0.46	0.218	-0.14	0.218	-0.72
0.218	-0.51	0.218	-0.14	0.218	-0.18
0.219	-0.64	0.219	0.00	0.219	0.36
0.219	-0.23	0.219	0.00	0.219	0.54
0.220	-0.55	0.220	0.05	0.220	0.18
0.220	-0.23	0.220	-0.05	0.220	-0.54
0.221	-0.69	0.221	-0.46	0.221	0.00
0.221	-0.37	0.221	-0.18	0.221	-0.18
0.222	-0.46	0.222	0.05	0.222	-0.90
0.222	-0.32	0.222	-0.23	0.222	-0.72
0.223	-0.41	0.223	0.09	0.223	-0.72
0.223	-0.32	0.223	-0.32	0.223	0.18
0.224	-0.28	0.224	-0.18	0.224	0.72
0.224	-0.60	0.224	0.23	0.224	-0.54
0.225	-0.51	0.225	-0.32	0.225	0.18
0.225	-0.37	0.225	0.00	0.225	-0.54
0.226	-0.32	0.226	0.00	0.226	0.36
0.226	-0.51	0.226	-0.09	0.226	0.36
0.227	-0.64	0.227	-0.09	0.227	-0.36
0.227	-0.18	0.227	-0.09	0.227	-0.36
0.228	-0.32	0.228	0.14	0.228	-0.90
0.228	-0.64	0.228	-0.14	0.228	0.18
0.229	-0.28	0.229	-0.09	0.229	-0.18
0.229	-0.23	0.229	-0.18	0.229	0.00
0.230	-0.32	0.230	0.23	0.230	-0.18
0.230	-0.55	0.230	0.18	0.230	-0.18
0.231	-0.37	0.231	0.28	0.231	0.00
0.231	-0.46	0.231	-0.05	0.231	-0.36
0.232	-0.51	0.232	0.14	0.232	-0.18
0.232	-0.51	0.232	0.05	0.232	-0.54
0.233	-0.41	0.233	0.05	0.233	-0.18
0.233	-0.51	0.233	-0.09	0.233	-0.90
0.234	-0.37	0.234	-0.05	0.234	-0.90
0.234	-0.46	0.234	-0.23	0.234	-0.36
0.235	-0.55	0.235	-0.05	0.235	0.36
0.235	-0.46	0.235	-0.05	0.235	0.18
0.236	-0.41	0.236	0.09	0.236	0.00
0.236	-0.41	0.236	0.05	0.236	0.00
0.237	-0.55	0.237	0.05	0.237	0.18
0.237	-0.46	0.237	-0.28	0.237	-0.18
0.238	-0.46	0.238	0.14	0.238	0.00
0.238	-0.28	0.238	0.05	0.238	-1.44
0.239	-0.51	0.239	0.05	0.239	-0.36
0.239	-0.37	0.239	0.09	0.239	-0.18
0.240	-0.37	0.240	-0.09	0.240	0.18
0.240	-0.32	0.240	0.00	0.240	-0.36
0.240	-0.51	0.240	-0.14	0.240	0.36
0.241	-0.41	0.241	-0.09	0.241	0.90
0.241	-0.51	0.241	-0.23	0.241	-0.36
0.242	-0.28	0.242	0.18	0.242	-0.36
0.242	-0.37	0.242	0.00	0.242	0.36
0.243	-0.41	0.243	0.14	0.243	0.36
0.243	-0.46	0.243	-0.14	0.243	-0.18
0.244	-0.51	0.244	-0.18	0.244	0.00
0.245	-0.60	0.245	-0.18	0.245	-0.18
0.245	-0.55	0.245	-0.14	0.245	0.72
0.246	-0.41	0.246	0.00	0.246	-0.36
0.246	-0.37	0.246	0.09	0.246	0.36
0.247	-0.37	0.247	-0.05	0.247	0.36
0.247	-0.37	0.247	-0.05	0.247	-0.36
0.248	-0.28	0.248	0.09	0.248	-0.36
0.248	-0.51	0.248	-0.18	0.248	-0.18
0.249	-0.64	0.249	-0.28	0.249	0.18
0.249	-0.37	0.249	0.00	0.249	0.18
0.250	-0.51	0.250	-0.05	0.250	0.18
0.250	-0.37	0.250	0.14	0.250	-0.18
0.251	-0.69	0.251	0.00	0.251	0.18
0.251	-0.46	0.251	-0.14	0.251	0.18
0.252	-0.46	0.252	-0.23	0.252	0.36
0.252	-0.23	0.252	0.00	0.252	0.00
0.253	-0.37	0.253	0.09	0.253	-0.18
0.253	-0.60	0.253	-0.05	0.253	0.36
0.254	-0.23	0.254	0.28	0.254	-0.36
0.254	-0.37	0.254	-0.09	0.254	0.00
0.255	-0.60	0.255	-0.05	0.255	-0.18
0.255	-0.41	0.255	-0.05	0.255	-0.18
0.256	-0.78	0.256	0.00	0.256	-0.36
0.256	-0.32	0.256	-0.09	0.256	0.54
0.257	-0.14	0.257	0.09	0.257	0.00
0.257	-0.41	0.257	-0.23	0.257	0.00
0.258	-0.60	0.258	0.05	0.258	0.54
0.258	-0.51	0.258	0.14	0.258	-0.18
0.259	-0.64	0.259	-0.28	0.259	0.36
0.259	-0.46	0.259	-0.28	0.259	-0.18
0.260	-0.51	0.260	-0.14	0.260	0.36
0.260	-0.46	0.260	0.18	0.260	0.18
0.261	-0.51	0.261	-0.37	0.261	0.00
0.261	-0.64	0.261	-0.05	0.261	0.18
0.262	-0.41	0.262	0.05	0.262	-0.18
0.262	-0.51	0.262	0.00	0.262	-0.36
0.263	-0.46	0.263	-0.23	0.263	0.36
0.263	-0.55	0.263	-0.28	0.263	0.36
0.264	-0.46	0.264	0.00	0.264	0.00
0.264	-0.51	0.264	-0.18	0.264	0.54
0.265	-0.51	0.265	-0.28	0.265	-0.54
0.265	-0.51	0.265	0.00	0.265	0.18
0.266	-0.64	0.266	0.14	0.266	-0.72
0.266	-0.37	0.266	0.14	0.266	-0.36
0.267	-0.55	0.267	-0.05	0.267	-1.44
0.267	-0.37	0.267	0.05	0.267	-0.72
0.268	-0.60	0.268	0.14	0.268	-0.72
0.268	-0.32	0.268	-0.18	0.268	0.00
0.269	-0.74	0.269	-0.14	0.269	0.18
0.269	-0.46	0.269	-0.09	0.269	-0.18
0.270	-0.41	0.270	-0.28	0.270	-0.72
0.270	-0.51	0.270	0.05	0.270	-0.18
0.271	-0.55	0.271	0.05	0.271	-1.08
0.271	-0.41	0.271	-0.32	0.271	0.18
0.272	-0.32	0.272	0.00	0.272	-0.90
0.272	-0.37	0.272	-0.09	0.272	-0.54
0.273	-0.55	0.273	-0.09	0.273	-0.54
0.273	-0.32	0.273	0.09	0.273	-0.72
0.274	-0.46	0.274	-0.18	0.274	-0.90
0.274	-0.46	0.274	-0.14	0.274	-0.18
0.275	-0.60	0.275	0.14	0.275	-1.26
0.275	-0.60	0.275	0.18	0.275	-0.90
0.276	-0.32	0.276	0.14	0.276	-0.18
0.276	-0.51	0.276	0.14	0.276	-0.90
0.277	-0.23	0.277	-0.18	0.277	0.00
0.277	-0.28	0.277	-0.05	0.277	-0.36
0.278	-0.74	0.278	-0.05	0.278	-0.18
0.278	-0.74	0.278	-0.23	0.278	-0.36
0.279	-0.37	0.279	-0.18	0.279	0.18
0.279	-0.51	0.279	-0.09	0.279	-0.36
0.280	-0.64	0.280	0.05	0.280	-0.18
0.280	-0.32	0.280	-0.18	0.280	0.90
0.281	-0.51	0.281	0.14	0.281	0.54
0.281	-0.37	0.281	-0.18	0.281	0.36
0.282	-0.74	0.282	-0.23	0.282	1.08
0.282	-0.51	0.282	-0.09	0.282	-0.72
0.283	-0.41	0.283	0.00	0.283	0.00
0.283	-0.41	0.283	-0.18	0.283	0.18
0.284	-0.60	0.284	-0.18	0.284	-0.36
0.284	-0.55	0.284	-0.28	0.284	0.36
0.285	-0.60	0.285	0.14	0.285	0.18
0.285	-0.64	0.285	-0.05	0.285	-0.90
0.286	-0.51	0.286	-0.05	0.286	0.54
0.286	-0.37	0.286	0.09	0.286	-0.54
0.287	-0.74	0.287	-0.09	0.287	-0.54
0.287	-0.37	0.287	0.23	0.287	0.54
0.288	-0.41	0.288	-0.23	0.288	0.72
0.288	-0.23	0.288	0.05	0.288	0.72
0.288	-0.46	0.288	-0.09	0.288	-0.54
0.289	-0.51	0.289	-0.05	0.289	0.00
0.289	-0.37	0.289	0.28	0.289	0.54
0.290	-0.32	0.290	0.18	0.290	0.54
0.290	-0.51	0.290	0.00	0.290	0.18
0.291	-0.55	0.291	-0.05	0.291	0.72
0.291	-0.46	0.291	-0.14	0.291	0.00
0.292	-0.28	0.292	-0.14	0.292	1.26
0.292	-0.41	0.292	-0.18	0.292	-0.36
0.293	-0.46	0.293	-0.18	0.293	0.72
0.293	-0.32	0.293	-0.37	0.293	0.36
0.294	-0.37	0.294	0.18	0.294	-0.36
0.294	-0.60	0.294	0.09	0.294	-0.18
0.295	-0.46	0.295	0.05	0.295	-0.54
0.295	-0.55	0.295	0.00	0.295	-0.90
0.296	-0.51	0.296	-0.05	0.296	0.00
0.296	-0.51	0.296	0.05	0.296	-0.18
0.297	-0.51	0.297	-0.23	0.297	-0.36
0.297	-0.46	0.297	-0.09	0.297	0.18
0.298	-0.37	0.298	0.09	0.298	-0.18
0.298	-0.64	0.298	0.18	0.298	0.18
0.299	-0.60	0.299	0.00	0.299	0.54
0.299	-0.37	0.299	0.18	0.299	0.00
0.300	-0.55	0.300	-0.09	0.300	0.18
0.300	-0.55	0.300	-0.14	0.300	-0.36
0.301	-0.41	0.301	-0.09	0.301	0.00
0.301	-0.37	0.301	0.05	0.301	-0.18
0.302	-0.55	0.302	-0.05	0.302	-0.18
0.302	-0.46	0.302	-0.37	0.302	-0.54
0.303	-0.51	0.303	0.09	0.303	1.08
0.303	-0.60	0.303	-0.28	0.303	-0.54
0.304	-0.41	0.304	-0.14	0.304	0.00
0.304	-0.78	0.304	-0.14	0.304	0.72
0.305	-0.55	0.305	-0.23	0.305	-0.72
0.305	-0.64	0.305	0.14	0.305	0.54
0.306	-0.60	0.306	0.32	0.306	-0.54
0.306	-0.51	0.306	0.00	0.306	0.36
0.307	-0.60	0.307	0.05	0.307	0.00
0.308	-0.37	0.308	0.32	0.308	-0.90
0.308	-0.60	0.308	-0.05	0.308	1.08
0.309	-0.51	0.309	-0.09	0.309	-0.36
0.309	-0.41	0.309	0.05	0.309	-0.18
0.310	-0.55	0.310	0.05	0.310	-0.90
0.310	-0.46	0.310	0.05	0.310	-0.90
0.311	-0.46	0.311	-0.23	0.311	-0.72
0.311	-0.69	0.311	0.14	0.311	0.00
0.312	-0.46	0.312	-0.05	0.312	-0.54
0.312	-0.51	0.312	0.05	0.312	0.00
0.313	-0.51	0.313	0.18	0.313	0.36
0.313	-0.37	0.313	-0.37	0.313	-0.36
0.314	-0.51	0.314	-0.05	0.314	0.18
0.314	-0.51	0.314	-0.14	0.314	0.18
0.315	-0.51	0.315	0.09	0.315	-0.72
0.315	-0.23	0.315	0.00	0.315	0.36
0.316	-0.41	0.316	0.00	0.316	-0.72
0.316	-0.64	0.316	0.18	0.316	0.18
0.317	-0.51	0.317	-0.09	0.317	0.18
0.317	-0.64	0.317	-0.09	0.317	0.18
0.318	-0.51	0.318	0.00	0.318	0.36
0.318	-0.51	0.318	0.00	0.318	-0.72
0.319	-0.32	0.319	0.00	0.319	-0.18
0.319	-0.55	0.319	0.00	0.319	0.72
0.320	-0.41	0.320	0.05	0.320	0.18
0.320	-0.41	0.320	-0.23	0.320	-0.18
0.321	-0.09	0.321	0.37	0.321	-0.72
0.321	-0.41	0.321	0.14	0.321	-0.36
0.322	-0.46	0.322	0.05	0.322	0.36
0.322	-0.28	0.322	-0.14	0.322	0.72
0.323	-0.32	0.323	0.00	0.323	0.36
0.323	-0.41	0.323	0.37	0.323	0.36
0.324	-0.64	0.324	0.18	0.324	-0.18
0.324	-0.55	0.324	-0.14	0.324	-0.18
0.325	-0.51	0.325	0.05	0.325	0.36
0.325	-0.32	0.325	-0.23	0.325	0.36
0.326	-0.32	0.326	-0.05	0.326	0.00
0.326	-0.32	0.326	0.00	0.326	0.54
0.327	-0.46	0.327	-0.09	0.327	0.00
0.327	-0.32	0.327	-0.05	0.327	0.36
0.328	-0.64	0.328	-0.14	0.328	0.18
0.328	-0.51	0.328	0.18	0.328	0.54
0.329	-0.51	0.329	-0.28	0.329	-0.18
0.329	-0.51	0.329	-0.05	0.329	0.36
0.330	-0.37	0.330	-0.32	0.330	0.00
0.330	-0.51	0.330	-0.09	0.330	-1.08
0.331	-0.55	0.331	-0.32	0.331	-0.36
0.331	-0.41	0.331	-0.05	0.331	-0.72
0.332	-0.55	0.332	-0.18	0.332	-0.72
0.332	-0.41	0.332	0.05	0.332	-0.18
0.333	-0.28	0.333	0.00	0.333	-0.36
0.333	-0.37	0.333	-0.09	0.333	0.90
0.334	-0.41	0.334	0.05	0.334	-0.36
0.334	-0.41	0.334	-0.05	0.334	0.54
0.335	-0.32	0.335	0.09	0.335	0.18
0.335	-0.37	0.335	0.14	0.335	0.00
0.336	-0.37	0.336	0.00	0.336	0.18
0.336	-0.41	0.336	-0.23	0.336	0.54
0.337	-0.46	0.337	0.05	0.337	0.00
0.337	-0.64	0.337	0.18	0.337	0.18
0.338	-0.32	0.338	-0.28	0.338	1.26
0.338	-0.51	0.338	0.00	0.338	0.18
0.339	-0.69	0.339	0.14	0.339	-0.90
0.339	-0.46	0.339	-0.05	0.339	-0.18
0.340	-0.46	0.340	-0.14	0.340	0.72
0.340	-0.55	0.340	-0.14	0.340	-0.18
0.341	-0.55	0.341	0.09	0.341	0.00
0.341	-0.46	0.341	-0.28	0.341	-0.36
0.342	-0.23	0.342	0.14	0.342	1.44
0.342	-0.46	0.342	0.09	0.342	0.54
0.343	-0.37	0.343	-0.28	0.343	-0.54
0.343	-0.32	0.343	0.00	0.343	0.18
0.344	-0.51	0.344	-0.05	0.344	0.36
0.344	-0.32	0.344	0.14	0.344	0.54
0.345	-0.55	0.345	-0.41	0.345	0.00
0.345	-0.46	0.345	0.00	0.345	-0.36
0.346	-0.18	0.346	0.09	0.346	0.36
0.346	-0.64	0.346	0.05	0.346	0.36
0.347	-0.23	0.347	-0.09	0.347	-0.36
0.347	-0.60	0.347	0.00	0.347	1.08
0.348	-0.64	0.348	-0.09	0.348	0.00
0.348	-0.46	0.348	-0.09	0.348	-0.36
0.349	-0.46	0.349	0.05	0.349	0.18
0.349	-0.51	0.349	0.05	0.349	-0.54
0.350	-0.46	0.350	-0.23	0.350	-0.54
0.350	-0.60	0.350	0.00	0.350	0.54
0.351	-0.51	0.351	-0.09	0.351	-0.18
0.351	-0.41	0.351	-0.23	0.351	-0.36
0.352	-0.32	0.352	-0.05	0.352	-1.08
0.352	-0.60	0.352	0.05	0.352	0.54
0.352	-0.64	0.352	0.18	0.352	-0.72
0.353	-0.23	0.353	0.09	0.353	1.08
0.353	-0.64	0.353	0.14	0.353	0.36
0.354	-0.78	0.354	0.14	0.354	-1.08
0.354	-0.60	0.354	0.09	0.354	0.00
0.355	-0.41	0.355	0.14	0.355	1.26
0.355	-0.41	0.355	-0.05	0.355	0.18
0.356	-0.51	0.356	-0.05	0.356	0.00
0.356	-0.69	0.356	-0.14	0.356	0.36
0.357	-0.64	0.357	-0.14	0.357	-0.18
0.357	-0.46	0.357	0.05	0.357	-0.36
0.358	-0.60	0.358	-0.05	0.358	-0.36
0.358	-0.37	0.358	-0.09	0.358	0.36
0.359	-0.37	0.359	0.28	0.359	0.00
0.359	-0.23	0.359	-0.32	0.359	-0.54
0.360	-0.64	0.360	0.00	0.360	0.54
0.360	-0.51	0.360	-0.14	0.360	0.00
0.361	-0.41	0.361	0.00	0.361	-0.18
0.361	-0.18	0.361	-0.09	0.361	-0.36
0.362	-0.64	0.362	-0.09	0.362	0.18
0.362	-0.55	0.362	-0.09	0.362	0.90
0.363	-0.51	0.363	-0.09	0.363	0.36
0.363	-0.28	0.363	0.09	0.363	0.36
0.364	-0.32	0.364	-0.14	0.364	-0.36
0.364	-0.51	0.364	0.00	0.364	0.00
0.365	-0.41	0.365	-0.09	0.365	0.36
0.365	-0.60	0.365	0.05	0.365	-0.18
0.366	-0.60	0.366	0.09	0.366	0.00
0.366	-0.46	0.366	-0.14	0.366	-0.18
0.367	-0.51	0.367	-0.05	0.367	-0.18
0.367	-0.60	0.367	-0.05	0.367	1.98
0.368	-0.46	0.368	0.09	0.368	0.18
0.368	-0.64	0.368	-0.32	0.368	0.18
0.369	-0.28	0.369	0.00	0.369	-1.08
0.370	-0.37	0.370	-0.18	0.370	0.54
0.370	-0.41	0.370	-0.05	0.370	-0.54
0.371	-0.51	0.371	0.05	0.371	0.18
0.371	-0.78	0.371	0.09	0.371	-0.72
0.372	-0.55	0.372	-0.09	0.372	0.36
0.372	-0.32	0.372	-0.41	0.372	0.54
0.373	-0.60	0.373	-0.23	0.373	1.26
0.373	-0.41	0.373	0.32	0.373	-0.36
0.374	-0.32	0.374	0.18	0.374	-0.54
0.374	-0.64	0.374	0.18	0.374	-0.54
0.375	-0.46	0.375	-0.28	0.375	-0.54
0.375	-0.18	0.375	0.00	0.375	0.36
0.376	-0.32	0.376	0.05	0.376	0.72
0.376	-0.37	0.376	0.05	0.376	0.54
0.377	-0.55	0.377	-0.05	0.377	0.36
0.377	-0.55	0.377	0.05	0.377	0.36
0.378	-0.51	0.378	-0.05	0.378	0.72
0.378	-0.46	0.378	-0.14	0.378	0.00
0.379	-0.41	0.379	-0.14	0.379	-0.36
0.379	-0.37	0.379	0.14	0.379	-0.90
0.380	-0.41	0.380	0.23	0.380	-0.36
0.380	-0.55	0.380	0.14	0.380	0.90
0.381	-0.37	0.381	0.14	0.381	0.36
0.381	-0.37	0.381	0.09	0.381	0.18
0.382	-0.23	0.382	-0.18	0.382	-0.36
0.382	-0.41	0.382	-0.05	0.382	0.18
0.383	-0.51	0.383	-0.32	0.383	0.90
0.383	-0.51	0.383	0.05	0.383	-1.26
0.384	-0.37	0.384	-0.09	0.384	-0.18
0.384	-0.46	0.384	-0.09	0.384	0.54
0.385	-0.18	0.385	-0.18	0.385	-0.54
0.385	-0.37	0.385	0.00	0.385	0.18
0.386	-0.41	0.386	0.05	0.386	0.18
0.386	-0.41	0.386	0.00	0.386	-0.36
0.387	-0.51	0.387	0.05	0.387	0.00
0.387	-0.69	0.387	0.14	0.387	0.00
0.388	-0.28	0.388	0.09	0.388	0.18
0.388	-0.51	0.388	-0.14	0.388	0.00
0.389	-0.28	0.389	-0.14	0.389	-0.72
0.389	-0.51	0.389	0.00	0.389	-0.18
0.390	-0.46	0.390	-0.14	0.390	-0.18
0.390	-0.37	0.390	0.05	0.390	0.00
0.391	-0.32	0.391	0.00	0.391	0.00
0.391	-0.41	0.391	-0.09	0.391	0.36
0.392	-0.41	0.392	-0.18	0.392	0.54
0.392	-0.41	0.392	0.14	0.392	0.36
0.393	-0.64	0.393	-0.32	0.393	-0.72
0.393	-0.60	0.393	-0.18	0.393	1.08
0.394	-0.32	0.394	-0.09	0.394	0.36
0.394	-0.09	0.394	0.23	0.394	-1.08
0.395	-0.32	0.395	-0.05	0.395	0.00
0.395	-0.37	0.395	0.23	0.395	1.26
0.396	-0.28	0.396	0.00	0.396	0.54
0.396	-0.28	0.396	-0.05	0.396	0.54
0.397	-0.32	0.397	0.18	0.397	-0.36
0.397	-0.60	0.397	-0.05	0.397	-0.36
0.398	-0.32	0.398	-0.18	0.398	0.90
0.398	-0.41	0.398	-0.09	0.398	0.54
0.399	-0.46	0.399	0.00	0.399	0.00
0.399	-0.23	0.399	-0.09	0.399	0.18
0.400	-0.60	0.400	-0.14	0.400	0.00
0.400	-0.41	0.400	0.14	0.400	1.44
0.401	-0.51	0.401	-0.05	0.401	-0.36
0.401	-0.51	0.401	-0.05	0.401	0.36
0.402	-0.51	0.402	-0.09	0.402	-0.18
0.402	-0.14	0.402	0.05	0.402	-0.18
0.403	-0.41	0.403	-0.37	0.403	0.54
0.403	-0.28	0.403	0.00	0.403	1.08
0.404	-0.69	0.404	-0.09	0.404	0.90
0.404	-0.60	0.404	-0.05	0.404	-0.36
0.405	-0.37	0.405	-0.09	0.405	-0.54
0.405	-0.37	0.405	-0.05	0.405	0.18
0.406	-0.60	0.406	0.05	0.406	-0.72
0.406	-0.46	0.406	-0.05	0.406	1.26
0.407	-0.51	0.407	-0.14	0.407	0.00
0.407	-0.23	0.407	0.05	0.407	-0.18
0.408	-0.23	0.408	-0.14	0.408	-1.44
0.408	-0.41	0.408	0.05	0.408	0.36
0.409	-0.46	0.409	-0.23	0.409	0.54
0.409	-0.69	0.409	0.18	0.409	-1.44
0.410	-0.55	0.410	0.00	0.410	-0.90
0.410	-0.32	0.410	0.09	0.410	-0.18
0.411	-0.28	0.411	-0.14	0.411	-0.18
0.411	-0.46	0.411	-0.23	0.411	-0.18
0.412	-0.55	0.412	0.05	0.412	0.18
0.412	-0.32	0.412	-0.09	0.412	-0.18
0.413	-0.51	0.413	-0.23	0.413	0.00
0.413	-0.14	0.413	0.09	0.413	0.54
0.414	-0.37	0.414	0.09	0.414	0.18
0.414	-0.60	0.414	-0.14	0.414	-0.72
0.415	-0.74	0.415	-0.18	0.415	0.18
0.415	-0.46	0.415	0.09	0.415	-0.90
0.416	-0.28	0.416	-0.23	0.416	-0.90
0.416	-0.69	0.416	-0.05	0.416	0.54
0.416	-0.41	0.416	0.18	0.416	-0.36
0.417	-0.46	0.417	-0.09	0.417	-0.54
0.417	-0.64	0.417	0.09	0.417	-0.18
0.418	-0.64	0.418	-0.09	0.418	-0.18
0.418	-0.51	0.418	0.00	0.418	-1.08
0.419	-0.69	0.419	-0.05	0.419	0.00
0.419	-0.69	0.419	-0.05	0.419	0.90
0.420	-0.28	0.420	-0.28	0.420	-0.54
0.420	-0.60	0.420	0.05	0.420	0.90
0.421	-0.60	0.421	-0.14	0.421	-1.26
0.421	-0.55	0.421	-0.23	0.421	1.08
0.422	-0.46	0.422	-0.32	0.422	0.72
0.422	-0.51	0.422	0.05	0.422	-0.36
0.423	-0.55	0.423	-0.28	0.423	0.72
0.423	-0.37	0.423	-0.05	0.423	0.54
0.424	-0.55	0.424	-0.32	0.424	-0.90
0.424	-0.64	0.424	-0.09	0.424	0.18
0.425	-0.41	0.425	-0.05	0.425	-0.54
0.425	-0.55	0.425	0.05	0.425	0.54
0.426	-0.41	0.426	0.00	0.426	0.36
0.426	-0.32	0.426	-0.23	0.426	-0.36
0.427	-0.46	0.427	0.18	0.427	-0.18
0.427	-0.32	0.427	0.28	0.427	0.18
0.428	-0.51	0.428	-0.05	0.428	-0.54
0.428	-0.41	0.428	-0.23	0.428	-0.54
0.429	-0.41	0.429	0.18	0.429	-0.36
0.429	-0.46	0.429	-0.05	0.429	0.90
0.430	-0.41	0.430	-0.28	0.430	0.36
0.430	-0.51	0.430	-0.05	0.430	-1.08
0.431	-0.46	0.431	-0.18	0.431	0.36
0.431	-0.64	0.431	-0.23	0.431	-1.26
0.432	-0.32	0.432	0.14	0.432	0.18
0.433	-0.55	0.433	0.00	0.433	0.00
0.433	-0.23	0.433	-0.05	0.433	-0.36
0.434	-0.46	0.434	0.05	0.434	-0.18
0.434	-0.55	0.434	0.00	0.434	-0.36
0.435	-0.28	0.435	-0.05	0.435	-0.54
0.435	-0.37	0.435	-0.09	0.435	-0.72
0.436	-0.51	0.436	-0.05	0.436	0.54
0.436	-0.41	0.436	-0.23	0.436	-0.18
0.437	-0.51	0.437	0.05	0.437	0.36
0.437	-0.41	0.437	0.09	0.437	-1.26
0.438	-0.51	0.438	-0.18	0.438	-0.36
0.438	-0.41	0.438	-0.05	0.438	0.36
0.439	-0.41	0.439	0.05	0.439	0.00
0.439	-0.46	0.439	-0.18	0.439	-0.54
0.440	-0.28	0.440	0.00	0.440	0.54
0.440	-0.41	0.440	-0.18	0.440	0.72
0.441	-0.32	0.441	0.05	0.441	0.54
0.441	-0.32	0.441	0.14	0.441	1.26
0.442	-0.46	0.442	-0.28	0.442	-0.18
0.442	-0.28	0.442	0.09	0.442	0.00
0.443	-0.41	0.443	0.00	0.443	0.00
0.443	-0.51	0.443	0.14	0.443	0.18
0.444	-0.46	0.444	0.09	0.444	0.54
0.444	-0.55	0.444	-0.09	0.444	-0.54
0.445	-0.32	0.445	-0.46	0.445	0.18
0.445	-0.46	0.445	0.18	0.445	-0.72
0.446	-0.51	0.446	0.05	0.446	-0.90
0.446	-0.23	0.446	0.14	0.446	-0.72
0.447	-0.41	0.447	-0.09	0.447	0.54
0.447	-0.46	0.447	0.05	0.447	-0.18
0.448	-0.46	0.448	0.14	0.448	0.18
0.448	-0.46	0.448	-0.05	0.448	-0.18
0.449	-0.51	0.449	0.14	0.449	0.36
0.449	-0.46	0.449	0.18	0.449	-0.18
0.450	-0.46	0.450	0.09	0.450	-0.36
0.450	-0.32	0.450	0.05	0.450	-0.72
0.451	-0.55	0.451	0.09	0.451	-0.54
0.451	-0.37	0.451	0.05	0.451	-0.54
0.452	-0.60	0.452	-0.09	0.452	-0.18
0.452	-0.18	0.452	-0.18	0.452	0.72
0.453	-0.46	0.453	0.00	0.453	-1.26
0.453	-0.41	0.453	0.23	0.453	-0.18
0.454	-0.37	0.454	-0.14	0.454	0.18
0.454	-0.51	0.454	0.00	0.454	-0.54
0.455	-0.51	0.455	0.00	0.455	-0.72
0.455	-0.51	0.455	0.18	0.455	-1.62
0.456	-0.37	0.456	0.18	0.456	0.00
0.456	-0.23	0.456	-0.28	0.456	-1.26
0.457	-0.28	0.457	0.00	0.457	0.54
0.457	-0.28	0.457	0.05	0.457	-0.18
0.458	-0.69	0.458	-0.14	0.458	-0.36
0.458	-0.28	0.458	0.09	0.458	0.18
0.459	-0.41	0.459	0.05	0.459	-0.90
0.459	-0.41	0.459	0.09	0.459	-0.36
0.460	-0.55	0.460	0.00	0.460	0.00
0.460	-0.37	0.460	0.05	0.460	-0.72
0.461	-0.32	0.461	-0.23	0.461	-0.18
0.461	-0.23	0.461	-0.05	0.461	0.00
0.462	-0.37	0.462	-0.28	0.462	-0.18
0.462	-0.28	0.462	-0.14	0.462	-0.72
0.463	-0.60	0.463	0.00	0.463	0.36
0.463	-0.55	0.463	0.14	0.463	0.00
0.464	-0.46	0.464	-0.05	0.464	0.54
0.464	-0.41	0.464	0.09	0.464	1.08
0.465	-0.23	0.465	0.00	0.465	-0.72
0.465	-0.55	0.465	0.18	0.465	-0.72
0.466	-0.37	0.466	-0.05	0.466	0.00
0.466	-0.32	0.466	-0.09	0.466	-0.72
0.467	-0.74	0.467	-0.05	0.467	0.90
0.467	-0.23	0.467	-0.09	0.467	-0.72
0.468	-0.60	0.468	-0.23	0.468	-0.90
0.468	-0.74	0.468	0.00	0.468	-0.54
0.469	-0.41	0.469	-0.05	0.469	-1.26
0.469	-0.55	0.469	0.05	0.469	0.72
0.470	-0.55	0.470	0.37	0.470	-0.18
0.470	-0.41	0.470	0.05	0.470	0.36
0.471	-0.37	0.471	-0.05	0.471	0.36
0.471	-0.28	0.471	-0.46	0.471	1.44
0.472	-0.23	0.472	0.09	0.472	0.36
0.472	-0.32	0.472	-0.14	0.472	-0.36
0.473	-0.46	0.473	0.23	0.473	0.90
0.473	-0.41	0.473	0.14	0.473	0.54
0.474	-0.60	0.474	-0.23	0.474	0.54
0.474	-0.46	0.474	-0.18	0.474	-0.90
0.475	-0.28	0.475	-0.09	0.475	0.18
0.475	-0.55	0.475	-0.14	0.475	0.36
0.476	-0.37	0.476	0.05	0.476	-0.36
0.476	-0.64	0.476	-0.05	0.476	0.36
0.477	-0.41	0.477	-0.09	0.477	0.54
0.477	-0.51	0.477	-0.32	0.477	-0.18
0.478	-0.51	0.478	-0.09	0.478	0.36
0.478	-0.51	0.478	-0.09	0.478	-0.18
0.479	-0.60	0.479	-0.09	0.479	-0.18
0.479	-0.51	0.479	-0.09	0.479	0.00
0.480	-0.18	0.480	-0.05	0.480	0.72
0.480	-0.41	0.480	0.14	0.480	0.54
0.480	-0.32	0.480	-0.14	0.480	0.54
0.481	-0.28	0.481	0.14	0.481	-0.72
0.481	-0.37	0.481	0.09	0.481	0.36
0.482	-0.60	0.482	-0.09	0.482	-0.54
0.482	-0.32	0.482	0.00	0.482	0.36
0.483	-0.23	0.483	-0.09	0.483	0.54
0.483	-0.37	0.483	0.09	0.483	0.18
0.484	-0.37	0.484	0.05	0.484	0.18
0.484	-0.32	0.484	0.05	0.484	-1.26
0.485	-0.64	0.485	-0.05	0.485	0.18
0.485	-0.51	0.485	-0.14	0.485	0.18
0.486	-0.32	0.486	-0.14	0.486	-0.18
0.486	-0.55	0.486	0.09	0.486	0.54
0.487	-0.41	0.487	-0.28	0.487	-0.54
0.487	-0.51	0.487	-0.14	0.487	0.54
0.488	-0.55	0.488	0.05	0.488	-0.36
0.488	-0.55	0.488	0.05	0.488	-0.54
0.489	-0.41	0.489	-0.18	0.489	0.00
0.489	-0.51	0.489	0.00	0.489	0.72
0.490	-0.37	0.490	0.18	0.490	-0.18
0.490	-0.51	0.490	-0.09	0.490	0.00
0.491	-0.32	0.491	-0.05	0.491	-1.08
0.491	-0.37	0.491	0.05	0.491	-0.54
0.492	-0.51	0.492	-0.28	0.492	0.36
0.492	-0.55	0.492	-0.09	0.492	0.18
0.493	-0.23	0.493	0.14	0.493	0.90
0.493	-0.60	0.493	0.05	0.493	-0.72
0.494	-0.60	0.494	-0.23	0.494	0.54
0.495	-0.41	0.495	0.09	0.495	-1.62
0.495	-0.23	0.495	0.05	0.495	0.72
0.496	-0.41	0.496	0.32	0.496	0.18
0.496	-0.55	0.496	-0.09	0.496	-0.54
0.497	-0.41	0.497	0.05	0.497	0.00
0.497	-0.23	0.497	0.05	0.497	0.18
0.498	-0.46	0.498	-0.05	0.498	-0.18
0.498	-0.37	0.498	-0.05	0.498	0.00
0.499	-0.41	0.499	-0.09	0.499	0.36
0.499	-0.41	0.499	0.18	0.499	-0.18
0.500	-0.51	0.500	-0.37	0.500	-0.54
0.500	-0.46	0.500	-0.09	0.500	0.18
0.501	-0.37	0.501	-0.14	0.501	0.36
0.501	-0.28	0.501	-0.09	0.501	0.90
0.502	-0.46	0.502	-0.14	0.502	-0.90
0.502	-0.51	0.502	0.09	0.502	0.90
0.503	-0.14	0.503	0.09	0.503	0.00
0.503	-0.55	0.503	-0.18	0.503	0.00
0.504	-0.28	0.504	-0.14	0.504	-1.26
0.504	-0.28	0.504	0.00	0.504	0.54
0.505	-0.55	0.505	0.18	0.505	-0.72
0.505	-0.55	0.505	-0.05	0.505	0.36
0.506	-0.51	0.506	0.00	0.506	0.54
0.506	-0.32	0.506	-0.09	0.506	-0.18
0.507	-0.37	0.507	0.09	0.507	0.00
0.507	-0.60	0.507	-0.09	0.507	-1.08
0.508	-0.55	0.508	0.14	0.508	-0.36
0.508	-0.37	0.508	-0.23	0.508	0.36
0.509	-0.64	0.509	0.09	0.509	-0.18
0.509	-0.41	0.509	0.09	0.509	-0.36
0.510	-0.60	0.510	0.14	0.510	-0.54
0.510	-0.60	0.510	0.09	0.510	0.18
0.511	-0.46	0.511	0.00	0.511	-0.54
0.511	-0.32	0.511	-0.09	0.511	-0.18
0.512	-0.41	0.512	0.18	0.512	0.00
0.512	-0.28	0.512	-0.14	0.512	-0.72
0.512	-0.69	0.512	-0.05	0.512	-0.18
0.513	-0.69	0.513	-0.09	0.513	1.44
0.513	-0.64	0.513	-0.09	0.513	-0.36
0.514	-0.51	0.514	-0.05	0.514	0.00
0.514	-0.32	0.514	-0.09	0.514	0.72
0.515	-0.51	0.515	-0.18	0.515	0.00
0.515	-0.37	0.515	-0.05	0.515	0.54
0.516	-0.55	0.516	0.05	0.516	0.72
0.516	-0.51	0.516	0.00	0.516	-1.08
0.517	-0.37	0.517	-0.18	0.517	0.36
0.517	-0.74	0.517	0.18	0.517	0.72
0.518	-0.28	0.518	-0.09	0.518	-0.18
0.518	-0.28	0.518	0.05	0.518	-0.36
0.519	-0.78	0.519	-0.05	0.519	0.36
0.519	-0.46	0.519	-0.23	0.519	0.54
0.520	-0.37	0.520	0.14	0.520	-0.18
0.520	-0.55	0.520	-0.18	0.520	0.90
0.521	-0.41	0.521	-0.05	0.521	0.54
0.521	-0.46	0.521	-0.14	0.521	-0.54
0.522	-0.41	0.522	0.09	0.522	0.18
0.522	-0.46	0.522	-0.05	0.522	0.00
0.523	-0.41	0.523	0.09	0.523	0.00
0.523	-0.37	0.523	-0.09	0.523	0.90
0.524	-0.51	0.524	-0.37	0.524	0.90
0.524	-0.64	0.524	0.05	0.524	0.00
0.525	-0.41	0.525	-0.05	0.525	-0.54
0.525	-0.46	0.525	-0.09	0.525	-0.54
0.526	-0.32	0.526	-0.18	0.526	0.36
0.526	-0.05	0.526	0.23	0.526	0.18
0.527	-0.23	0.527	0.23	0.527	-0.18
0.527	-0.37	0.527	-0.28	0.527	0.54
0.528	-0.64	0.528	-0.18	0.528	-0.54
0.528	-0.28	0.528	0.09	0.528	-0.54
0.529	-0.37	0.529	-0.09	0.529	-0.90
0.529	-0.28	0.529	0.09	0.529	-0.72
0.530	-0.32	0.530	0.18	0.530	-0.54
0.530	-0.32	0.530	0.09	0.530	-0.18
0.531	-0.51	0.531	0.05	0.531	0.00
0.531	-0.23	0.531	-0.18	0.531	0.36
0.532	-0.37	0.532	0.28	0.532	-0.54
0.532	-0.23	0.532	-0.09	0.532	-0.36
0.533	-0.46	0.533	-0.18	0.533	1.08
0.533	-0.41	0.533	0.00	0.533	0.72
0.534	-0.64	0.534	0.05	0.534	0.36
0.534	-0.23	0.534	0.00	0.534	-0.18
0.535	-0.41	0.535	0.23	0.535	0.36
0.535	-0.14	0.535	-0.05	0.535	-1.08
0.536	-0.37	0.536	0.09	0.536	-0.18
0.536	-0.55	0.536	-0.18	0.536	0.18
0.537	-0.37	0.537	0.00	0.537	0.00
0.537	-0.32	0.537	-0.18	0.537	-0.18
0.538	-0.55	0.538	0.18	0.538	-0.72
0.538	-0.37	0.538	-0.05	0.538	0.54
0.539	-0.60	0.539	-0.14	0.539	-0.54
0.539	-0.51	0.539	0.00	0.539	-0.36
0.540	-0.32	0.540	0.18	0.540	0.00
0.540	-0.55	0.540	0.05	0.540	-0.72
0.541	-0.28	0.541	0.00	0.541	-0.54
0.541	-0.23	0.541	-0.09	0.541	-0.18
0.542	-0.46	0.542	-0.09	0.542	-1.26
0.542	-0.32	0.542	-0.37	0.542	0.18
0.543	-0.60	0.543	-0.18	0.543	-0.36
0.543	-0.37	0.543	0.00	0.543	-1.08
0.544	-0.41	0.544	0.14	0.544	0.18
0.544	-0.46	0.544	-0.09	0.544	-0.36
0.545	-0.51	0.545	0.18	0.545	-0.72
0.545	-0.23	0.545	-0.09	0.545	0.18
0.546	-0.69	0.546	-0.05	0.546	0.18
0.546	-0.28	0.546	-0.37	0.546	-0.36
0.547	-0.41	0.547	0.05	0.547	0.18
0.547	-0.28	0.547	0.14	0.547	0.00
0.548	-0.55	0.548	0.23	0.548	0.90
0.548	-0.23	0.548	-0.18	0.548	0.18
0.549	-0.32	0.549	0.09	0.549	0.36
0.549	-0.32	0.549	-0.05	0.549	0.18
0.550	-0.41	0.550	0.14	0.550	0.18
0.550	-0.18	0.550	0.18	0.550	0.36
0.551	-0.46	0.551	0.00	0.551	0.18
0.551	-0.37	0.551	-0.14	0.551	0.00
0.552	-0.41	0.552	-0.18	0.552	0.18
0.552	-0.28	0.552	-0.09	0.552	0.54
0.553	-0.51	0.553	0.09	0.553	-0.18
0.553	-0.46	0.553	-0.09	0.553	0.54
0.554	-0.37	0.554	-0.09	0.554	0.00
0.554	-0.46	0.554	-0.05	0.554	-0.18
0.555	-0.46	0.555	0.05	0.555	0.00
0.555	-0.32	0.555	-0.05	0.555	-0.36
0.556	-0.41	0.556	-0.14	0.556	0.36
0.556	-0.41	0.556	0.09	0.556	-0.54
0.557	-0.41	0.557	-0.28	0.557	-0.54
0.558	-0.37	0.558	-0.23	0.558	-1.62
0.558	-0.32	0.558	0.14	0.558	-0.36
0.559	-0.18	0.559	-0.09	0.559	-0.18
0.559	-0.51	0.559	-0.09	0.559	-0.54
0.560	-0.32	0.560	-0.23	0.560	-1.08
0.560	-0.32	0.560	0.00	0.560	-0.36
0.561	-0.37	0.561	-0.18	0.561	0.90
0.561	-0.41	0.561	-0.09	0.561	0.54
0.562	-0.41	0.562	-0.14	0.562	-1.26
0.562	-0.37	0.562	-0.05	0.562	-0.36
0.563	-0.46	0.563	-0.23	0.563	0.00
0.563	-0.55	0.563	0.00	0.563	-0.72
0.564	-0.55	0.564	-0.05	0.564	-0.72
0.564	-0.55	0.564	0.00	0.564	0.18
0.565	-0.28	0.565	0.05	0.565	0.18
0.565	-0.18	0.565	-0.23	0.565	-0.90
0.566	-0.41	0.566	-0.18	0.566	-0.36
0.566	-0.46	0.566	-0.09	0.566	-0.54
0.567	-0.09	0.567	-0.28	0.567	-0.18
0.567	-0.51	0.567	0.00	0.567	-0.54
0.568	-0.32	0.568	-0.05	0.568	-0.54
0.568	-0.41	0.568	0.00	0.568	0.00
0.569	-0.23	0.569	0.00	0.569	-0.36
0.569	-0.46	0.569	-0.23	0.569	0.36
0.570	-0.46	0.570	0.09	0.570	0.18
0.570	-0.32	0.570	-0.05	0.570	0.18
0.571	-0.64	0.571	0.09	0.571	0.00
0.571	-0.37	0.571	0.00	0.571	0.00
0.572	-0.32	0.572	-0.14	0.572	0.36
0.572	-0.51	0.572	0.09	0.572	0.18
0.573	-0.37	0.573	0.00	0.573	0.00
0.573	-0.51	0.573	-0.09	0.573	-0.18
0.574	-0.46	0.574	-0.09	0.574	-0.54
0.574	-0.37	0.574	-0.32	0.574	0.36
0.575	-0.51	0.575	0.32	0.575	0.36
0.575	-0.28	0.575	0.32	0.575	-0.36
0.576	-0.46	0.576	-0.23	0.576	0.00
0.576	-0.37	0.576	0.05	0.576	0.00
0.577	-0.32	0.577	-0.18	0.577	-0.18
0.577	-0.37	0.577	-0.09	0.577	0.54
0.578	-0.60	0.578	-0.28	0.578	0.36
0.578	-0.41	0.578	-0.18	0.578	-0.36
0.579	-0.28	0.579	-0.32	0.579	0.18
0.579	-0.37	0.579	-0.14	0.579	-0.36
0.580	-0.37	0.580	0.00	0.580	-1.62
0.580	-0.18	0.580	0.00	0.580	-0.18
0.581	-0.37	0.581	0.00	0.581	-0.18
0.581	-0.55	0.581	0.00	0.581	0.18
0.582	-0.28	0.582	-0.05	0.582	0.54
0.582	-0.64	0.582	-0.14	0.582	-1.26
0.583	-0.37	0.583	-0.18	0.583	0.18
0.583	-0.51	0.583	-0.05	0.583	-0.72
0.584	-0.28	0.584	-0.18	0.584	0.36
0.584	-0.23	0.584	0.09	0.584	-0.72
0.585	-0.41	0.585	-0.05	0.585	0.90
0.585	-0.37	0.585	0.14	0.585	0.36
0.586	-0.51	0.586	0.05	0.586	0.36
0.586	-0.60	0.586	0.32	0.586	0.18
0.587	-0.55	0.587	-0.14	0.587	0.36
0.587	-0.28	0.587	-0.09	0.587	0.54
0.588	-0.46	0.588	0.00	0.588	-1.08
0.588	-0.32	0.588	0.00	0.588	-0.36
0.589	-0.32	0.589	-0.28	0.589	0.36
0.589	-0.46	0.589	-0.09	0.589	-0.18
0.590	-0.37	0.590	0.00	0.590	0.18
0.590	-0.51	0.590	-0.14	0.590	0.18
0.591	-0.37	0.591	0.00	0.591	-0.36
0.591	-0.23	0.591	0.00	0.591	1.26
0.592	-0.60	0.592	-0.14	0.592	0.00
0.592	-0.55	0.592	0.14	0.592	-0.36
0.593	-0.18	0.593	-0.18	0.593	0.18
0.593	-0.60	0.593	0.00	0.593	-0.54
0.594	-0.51	0.594	-0.09	0.594	1.08
0.594	-0.46	0.594	-0.09	0.594	-1.44
0.595	-0.55	0.595	-0.05	0.595	0.90
0.595	-0.55	0.595	-0.14	0.595	-0.72
0.596	-0.41	0.596	0.05	0.596	-0.18
0.596	-0.46	0.596	-0.14	0.596	0.00
0.597	-0.55	0.597	-0.05	0.597	0.18
0.597	-0.28	0.597	-0.23	0.597	-0.36
0.598	-0.41	0.598	0.09	0.598	-0.54
0.598	-0.32	0.598	-0.05	0.598	-0.36
0.599	-0.46	0.599	-0.05	0.599	-0.72
0.599	-0.28	0.599	0.14	0.599	0.00
0.600	-0.28	0.600	0.00	0.600	-0.54
0.600	-0.28	0.600	-0.09	0.600	-0.54
0.601	-0.46	0.601	0.00	0.601	-0.54
0.601	-0.55	0.601	0.00	0.601	0.72
0.602	-0.41	0.602	-0.09	0.602	-0.36
0.602	-0.51	0.602	0.09	0.602	0.18
0.603	-0.51	0.603	-0.09	0.603	0.72
0.603	-0.23	0.603	0.18	0.603	-1.08
0.604	-0.37	0.604	-0.28	0.604	-0.18
0.604	-0.55	0.604	0.00	0.604	0.36
0.605	-0.32	0.605	-0.05	0.605	-0.90
0.605	-0.32	0.605	0.14	0.605	-0.36
0.606	-0.32	0.606	0.05	0.606	0.18
0.606	-0.51	0.606	-0.05	0.606	0.18
0.607	-0.55	0.607	0.14	0.607	0.72
0.607	-0.37	0.607	0.00	0.607	1.08
0.608	-0.32	0.608	-0.09	0.608	-0.36
0.608	-0.46	0.608	0.00	0.608	-0.54
0.609	-0.37	0.609	0.05	0.609	-1.26
0.609	-0.32	0.609	-0.28	0.609	-0.54
0.610	-0.37	0.610	-0.09	0.610	-1.08
0.610	-0.55	0.610	0.00	0.610	0.18
0.611	-0.55	0.611	-0.09	0.611	0.18
0.611	-0.41	0.611	-0.18	0.611	0.00
0.612	-0.28	0.612	0.14	0.612	0.36
0.612	-0.46	0.612	-0.05	0.612	0.00
0.613	-0.18	0.613	0.09	0.613	0.54
0.613	-0.14	0.613	-0.14	0.613	0.18
0.614	-0.60	0.614	0.05	0.614	-0.18
0.614	-0.46	0.614	0.18	0.614	-0.54
0.615	-0.46	0.615	0.18	0.615	0.00
0.615	-0.41	0.615	-0.05	0.615	0.36
0.616	-0.14	0.616	-0.18	0.616	0.00
0.616	-0.28	0.616	0.00	0.616	-0.36
0.617	-0.55	0.617	-0.05	0.617	-0.72
0.617	-0.28	0.617	0.09	0.617	-0.18
0.618	-0.51	0.618	-0.05	0.618	0.36
0.618	-0.46	0.618	0.09	0.618	0.00
0.619	-0.55	0.619	-0.18	0.619	0.54
0.619	-0.14	0.619	-0.23	0.619	0.72
0.620	-0.32	0.620	0.05	0.620	0.54
0.620	-0.14	0.620	-0.23	0.620	0.18
0.621	-0.51	0.621	-0.05	0.621	0.00
0.621	-0.09	0.621	0.00	0.621	0.00
0.622	-0.41	0.622	0.00	0.622	-0.18
0.622	-0.41	0.622	-0.05	0.622	0.18
0.623	-0.55	0.623	-0.14	0.623	0.00
0.623	-0.41	0.623	-0.14	0.623	0.36
0.624	-0.37	0.624	-0.28	0.624	-0.54
0.624	-0.23	0.624	-0.05	0.624	-0.54
0.625	-0.51	0.625	0.00	0.625	-0.90
0.625	-0.51	0.625	-0.05	0.625	-0.18
0.626	-0.46	0.626	0.05	0.626	-0.18
0.626	-0.46	0.626	-0.28	0.626	-0.90
0.627	-0.37	0.627	0.00	0.627	-0.72
0.627	-0.64	0.627	-0.23	0.627	0.36
0.628	-0.41	0.628	0.00	0.628	0.18
0.628	-0.37	0.628	-0.05	0.628	0.72
0.629	-0.64	0.629	0.14	0.629	0.54
0.629	-0.32	0.629	-0.23	0.629	-0.54
0.630	-0.41	0.630	-0.23	0.630	-0.36
0.630	-0.32	0.630	0.05	0.630	0.18
0.631	-0.32	0.631	0.00	0.631	-0.72
0.631	-0.23	0.631	-0.09	0.631	0.00
0.632	-0.37	0.632	0.23	0.632	0.00
0.632	-0.55	0.632	-0.05	0.632	0.00
0.633	-0.46	0.633	-0.05	0.633	0.00
0.633	-0.41	0.633	-0.32	0.633	0.18
0.634	-0.51	0.634	-0.28	0.634	0.36
0.634	-0.37	0.634	-0.18	0.634	-0.54
0.635	-0.60	0.635	-0.14	0.635	-0.36
0.635	-0.37	0.635	-0.14	0.635	0.90
0.636	-0.55	0.636	-0.09	0.636	0.72
0.636	-0.32	0.636	0.05	0.636	-0.72
0.637	-0.55	0.637	-0.09	0.637	-0.18
0.637	-0.51	0.637	-0.05	0.637	-0.54
0.638	-0.55	0.638	0.05	0.638	-0.54
0.638	-0.41	0.638	-0.23	0.638	-0.36
0.639	-0.55	0.639	-0.09	0.639	0.00
0.639	-0.51	0.639	0.00	0.639	-0.18
0.640	-0.46	0.640	-0.05	0.640	0.18
0.640	-0.37	0.640	-0.14	0.640	-0.54
0.640	-0.60	0.640	0.18	0.640	0.90
0.641	-0.37	0.641	0.05	0.641	-0.90
0.641	-0.32	0.641	0.14	0.641	0.18
0.642	-0.37	0.642	-0.18	0.642	-1.44
0.642	-0.41	0.642	-0.09	0.642	0.00
0.643	-0.60	0.643	0.00	0.643	-1.08
0.643	-0.60	0.643	0.14	0.643	-0.72
0.644	-0.41	0.644	-0.23	0.644	0.00
0.644	-0.51	0.644	0.00	0.644	0.54
0.645	-0.41	0.645	-0.18	0.645	-0.18
0.645	-0.46	0.645	0.14	0.645	0.00
0.646	-0.32	0.646	-0.05	0.646	-0.54
0.646	-0.74	0.646	-0.18	0.646	-0.36
0.647	-0.28	0.647	0.05	0.647	0.36
0.647	-0.60	0.647	0.05	0.647	1.08
0.648	-0.60	0.648	-0.28	0.648	-0.90
0.648	-0.74	0.648	0.05	0.648	-0.18
0.649	-0.55	0.649	-0.05	0.649	-0.36
0.649	-0.46	0.649	-0.14	0.649	-0.18
0.650	-0.37	0.650	-0.55	0.650	0.18
0.650	-0.60	0.650	0.05	0.650	-0.54
0.651	-0.55	0.651	0.05	0.651	-0.18
0.651	-0.69	0.651	-0.05	0.651	0.18
0.652	-0.41	0.652	-0.05	0.652	1.08
0.652	-0.51	0.652	0.00	0.652	-0.72
0.653	-0.41	0.653	-0.05	0.653	1.08
0.653	-0.46	0.653	-0.18	0.653	-0.54
0.654	-0.28	0.654	0.05	0.654	-1.26
0.654	-0.37	0.654	-0.18	0.654	0.18
0.655	-0.23	0.655	-0.05	0.655	0.18
0.655	-0.41	0.655	0.23	0.655	0.18
0.656	-0.55	0.656	-0.23	0.656	1.08
0.656	-0.64	0.656	-0.14	0.656	-0.72
0.657	-0.41	0.657	0.18	0.657	0.18
0.657	-0.74	0.657	-0.18	0.657	0.00
0.658	-0.46	0.658	-0.09	0.658	-0.72
0.658	-0.74	0.658	0.23	0.658	-0.72
0.659	-0.32	0.659	0.09	0.659	-0.18
0.659	-0.51	0.659	-0.05	0.659	0.18
0.660	-0.60	0.660	0.00	0.660	-0.54
0.660	-0.51	0.660	0.00	0.660	-0.18
0.661	-0.46	0.661	-0.09	0.661	-0.72
0.661	-0.51	0.661	-0.05	0.661	0.54
0.662	-0.64	0.662	0.14	0.662	0.54
0.662	-0.64	0.662	0.00	0.662	-0.36
0.663	-0.55	0.663	0.00	0.663	0.18
0.663	-0.51	0.663	-0.05	0.663	-0.18
0.664	-0.69	0.664	-0.14	0.664	1.44
0.664	-0.46	0.664	-0.14	0.664	0.90
0.665	-0.46	0.665	0.14	0.665	0.54
0.665	-0.41	0.665	0.00	0.665	0.54
0.666	-0.46	0.666	-0.09	0.666	-0.54
0.666	-0.51	0.666	-0.09	0.666	0.54
0.667	-0.46	0.667	0.14	0.667	-0.54
0.667	-0.41	0.667	-0.23	0.667	1.44
0.668	-0.64	0.668	-0.09	0.668	0.36
0.668	-0.41	0.668	0.00	0.668	-0.18
0.669	-0.64	0.669	0.05	0.669	0.54
0.669	-0.46	0.669	-0.14	0.669	0.18
0.670	-0.28	0.670	0.32	0.670	-0.54
0.670	-0.41	0.670	-0.23	0.670	0.00
0.671	-0.37	0.671	-0.37	0.671	-0.18
0.671	-0.41	0.671	-0.05	0.671	0.72
0.672	-0.51	0.672	-0.05	0.672	-0.18
0.672	-0.46	0.672	-0.23	0.672	0.36
0.673	-0.41	0.673	0.18	0.673	0.90
0.673	-0.37	0.673	-0.05	0.673	0.00
0.674	-0.51	0.674	0.05	0.674	-0.72
0.674	-0.28	0.674	0.00	0.674	-0.18
0.675	-0.55	0.675	0.00	0.675	0.18
0.675	-0.28	0.675	-0.14	0.675	-0.72
0.676	-0.32	0.676	-0.09	0.676	0.00
0.676	-0.60	0.676	0.09	0.676	0.36
0.677	-0.32	0.677	-0.09	0.677	-0.72
0.677	-0.28	0.677	-0.18	0.677	0.18
0.678	-0.64	0.678	0.05	0.678	0.36
0.678	-0.32	0.678	0.05	0.678	0.36
0.679	-0.64	0.679	0.14	0.679	0.00
0.679	-0.51	0.679	0.00	0.679	-0.18
0.680	-0.51	0.680	0.23	0.680	0.54
0.680	-0.60	0.680	-0.28	0.680	0.00
0.681	-0.55	0.681	-0.05	0.681	-0.36
0.681	-0.46	0.681	-0.28	0.681	-0.36
0.682	-0.83	0.682	0.18	0.682	0.18
0.683	-0.41	0.683	-0.05	0.683	0.72
0.683	-0.69	0.683	-0.09	0.683	-0.18
0.684	-0.51	0.684	-0.23	0.684	0.36
0.684	-0.64	0.684	0.09	0.684	1.44
0.685	-0.41	0.685	0.05	0.685	-1.26
0.685	-0.74	0.685	-0.09	0.685	1.08
0.686	-0.51	0.686	-0.05	0.686	1.26
0.686	-0.78	0.686	-0.37	0.686	-0.72
0.687	-0.37	0.687	0.05	0.687	0.00
0.687	-0.74	0.687	-0.18	0.687	0.72
0.688	-0.60	0.688	-0.05	0.688	0.00
0.688	-0.23	0.688	0.00	0.688	0.54
0.689	-0.74	0.689	-0.09	0.689	-0.18
0.689	-0.51	0.689	0.00	0.689	-0.90
0.690	-0.41	0.690	-0.05	0.690	0.00
0.690	-0.64	0.690	-0.18	0.690	0.18
0.691	-0.87	0.691	0.00	0.691	-0.90
0.691	-0.28	0.691	-0.05	0.691	0.90
0.692	-0.69	0.692	-0.05	0.692	0.90
0.692	-0.46	0.692	0.00	0.692	-0.18
0.693	-0.41	0.693	0.23	0.693	0.36
0.693	-0.51	0.693	-0.23	0.693	0.18
0.694	-0.55	0.694	-0.05	0.694	-0.90
0.694	-0.60	0.694	-0.09	0.694	0.54
0.695	-0.55	0.695	0.00	0.695	0.36
0.695	-0.37	0.695	-0.14	0.695	-0.54
0.696	-0.41	0.696	0.09	0.696	0.00
0.696	-0.46	0.696	-0.32	0.696	-0.54
0.697	-0.51	0.697	-0.09	0.697	0.36
0.697	-0.69	0.697	0.09	0.697	0.36
0.698	-0.46	0.698	0.00	0.698	-0.18
0.698	-0.60	0.698	-0.37	0.698	0.00
0.699	-0.69	0.699	0.09	0.699	0.54
0.699	-0.78	0.699	-0.18	0.699	-0.36
0.700	-0.64	0.700	-0.32	0.700	0.36
0.700	-0.64	0.700	-0.05	0.700	-0.72
0.701	-0.46	0.701	0.00	0.701	0.36
0.701	-0.64	0.701	-0.28	0.701	0.36
0.702	-0.41	0.702	0.05	0.702	-0.54
0.702	-0.55	0.702	0.05	0.702	0.36
0.703	-0.55	0.703	-0.05	0.703	0.54
0.703	-0.60	0.703	-0.09	0.703	-0.18
0.704	-0.46	0.704	0.05	0.704	0.18
0.704	-0.41	0.704	0.09	0.704	-0.18
0.705	-0.51	0.705	0.18	0.705	-0.54
0.705	-0.51	0.705	-0.09	0.705	0.00
0.706	-0.64	0.706	-0.18	0.706	0.18
0.706	-0.74	0.706	-0.23	0.706	0.90
0.707	-0.60	0.707	0.14	0.707	-0.18
0.707	-0.60	0.707	-0.23	0.707	-0.54
0.708	-0.46	0.708	-0.09	0.708	0.54
0.708	-0.46	0.708	-0.09	0.708	-0.18
0.709	-0.55	0.709	-0.05	0.709	-0.54
0.709	-0.51	0.709	-0.09	0.709	-0.72
0.710	-0.64	0.710	-0.09	0.710	-0.72
0.710	-0.60	0.710	-0.28	0.710	1.08
0.711	-0.69	0.711	0.00	0.711	0.00
0.711	-0.51	0.711	0.00	0.711	-0.18
0.712	-0.51	0.712	-0.23	0.712	0.18
0.712	-0.55	0.712	-0.28	0.712	-0.54
0.713	-0.51	0.713	-0.05	0.713	-0.54
0.713	-0.51	0.713	-0.05	0.713	0.00
0.714	-0.51	0.714	0.09	0.714	0.00
0.714	-0.46	0.714	0.00	0.714	0.18
0.715	-0.37	0.715	-0.05	0.715	0.18
0.715	-0.32	0.715	-0.18	0.715	0.72
0.716	-0.51	0.716	0.00	0.716	0.00
0.716	-0.60	0.716	-0.05	0.716	1.26
0.717	-0.41	0.717	0.00	0.717	0.72
0.717	-0.55	0.717	0.09	0.717	-0.18
0.718	-0.32	0.718	-0.14	0.718	0.36
0.718	-0.51	0.718	-0.09	0.718	0.00
0.719	-0.46	0.719	0.00	0.719	0.18
0.719	-0.37	0.719	0.09	0.719	-0.18
0.720	-0.51	0.720	-0.14	0.720	0.54
0.720	-0.41	0.720	-0.14	0.720	-0.18
0.721	-0.51	0.721	-0.05	0.721	0.18
0.721	-0.41	0.721	-0.05	0.721	0.00
0.722	-0.69	0.722	-0.28	0.722	0.54
0.722	-0.32	0.722	-0.23	0.722	-0.54
0.723	-0.28	0.723	-0.05	0.723	0.72
0.723	-0.32	0.723	-0.18	0.723	0.00
0.724	-0.46	0.724	-0.05	0.724	0.18
0.724	-0.41	0.724	0.14	0.724	-0.72
0.725	-0.55	0.725	-0.09	0.725	-0.36
0.725	-0.55	0.725	0.09	0.725	-0.36
0.726	-0.55	0.726	-0.28	0.726	0.72
0.726	-0.55	0.726	-0.05	0.726	-0.72
0.727	-0.64	0.727	0.09	0.727	0.18
0.727	-0.46	0.727	-0.37	0.727	-0.72
0.728	-0.46	0.728	-0.05	0.728	0.00
0.728	-0.46	0.728	0.14	0.728	0.00
0.729	-0.55	0.729	0.09	0.729	-0.54
0.729	-0.46	0.729	-0.09	0.729	0.72
0.730	-0.46	0.730	0.09	0.730	1.08
0.730	-0.37	0.730	0.05	0.730	0.18
0.731	-0.28	0.731	0.09	0.731	-0.90
0.731	-0.55	0.731	-0.32	0.731	0.36
0.732	-0.28	0.732	0.05	0.732	0.90
0.732	-0.28	0.732	-0.18	0.732	-0.72
0.733	-0.46	0.733	-0.18	0.733	0.90
0.733	-0.28	0.733	0.05	0.733	-1.08
0.734	-0.51	0.734	-0.23	0.734	-0.36
0.734	-0.51	0.734	-0.14	0.734	-0.54
0.735	-0.74	0.735	-0.18	0.735	-0.18
0.735	-0.60	0.735	-0.18	0.735	0.00
0.736	-0.41	0.736	0.09	0.736	-0.36
0.736	-0.46	0.736	-0.14	0.736	-1.08
0.737	-0.28	0.737	-0.32	0.737	0.00
0.737	-0.55	0.737	-0.18	0.737	0.36
0.738	-0.51	0.738	0.05	0.738	-0.18
0.738	-0.37	0.738	-0.18	0.738	0.54
0.739	-0.28	0.739	0.00	0.739	0.54
0.739	-0.64	0.739	0.05	0.739	-0.18
0.740	-0.60	0.740	-0.05	0.740	-0.18
0.740	-0.41	0.740	-0.05	0.740	0.72
0.741	-0.37	0.741	0.05	0.741	0.18
0.741	-0.37	0.741	-0.23	0.741	0.90
0.742	-0.37	0.742	-0.18	0.742	0.18
0.742	-0.18	0.742	-0.05	0.742	-0.18
0.743	-0.41	0.743	-0.05	0.743	-0.72
0.743	-0.55	0.743	0.09	0.743	0.90
0.744	-0.41	0.744	0.00	0.744	-0.54
0.744	-0.55	0.744	-0.14	0.744	0.18
0.745	-0.41	0.745	0.05	0.745	-0.36
0.745	-0.51	0.745	0.00	0.745	-0.18
0.746	-0.37	0.746	0.05	0.746	-0.90
0.746	-0.23	0.746	-0.14	0.746	0.36
0.747	-0.46	0.747	-0.28	0.747	-1.26
0.747	-0.55	0.747	-0.09	0.747	0.36
0.748	-0.46	0.748	-0.28	0.748	0.00
0.748	-0.32	0.748	-0.18	0.748	0.36
0.749	-0.51	0.749	-0.09	0.749	-0.54
0.749	-0.60	0.749	0.09	0.749	0.36
0.750	-0.51	0.750	0.00	0.750	0.72
0.750	-0.28	0.750	0.09	0.750	0.36
0.751	-0.55	0.751	0.05	0.751	0.72
0.751	-0.46	0.751	0.00	0.751	0.18
0.752	-0.28	0.752	0.14	0.752	0.54
0.752	-0.32	0.752	-0.28	0.752	-0.18
0.753	-0.23	0.753	0.09	0.753	0.18
0.753	-0.41	0.753	-0.18	0.753	-0.36
0.754	-0.37	0.754	0.23	0.754	-0.72
0.754	-0.51	0.754	0.00	0.754	0.00
0.755	-0.64	0.755	-0.23	0.755	0.18
0.755	-0.55	0.755	0.05	0.755	0.00
0.756	-0.69	0.756	-0.14	0.756	0.18
0.756	-0.41	0.756	0.00	0.756	0.36
0.757	-0.41	0.757	0.18	0.757	0.36
0.757	-0.46	0.757	-0.09	0.757	-0.36
0.758	-0.46	0.758	-0.37	0.758	-0.18
0.758	-0.46	0.758	-0.46	0.758	0.18
0.759	-0.55	0.759	0.05	0.759	-0.18
0.759	-0.60	0.759	0.05	0.759	-0.54
0.760	-0.55	0.760	0.18	0.760	0.18
0.760	-0.23	0.760	0.09	0.760	0.00
0.761	-0.60	0.761	0.09	0.761	0.00
0.761	-0.46	0.761	0.05	0.761	0.36
0.762	-0.23	0.762	-0.14	0.762	0.72
0.762	-0.28	0.762	0.09	0.762	-0.54
0.763	-0.32	0.763	-0.09	0.763	-0.18
0.763	-0.41	0.763	-0.18	0.763	1.08
0.764	-0.64	0.764	0.00	0.764	0.36
0.764	-0.37	0.764	0.05	0.764	0.00
0.765	-0.46	0.765	-0.18	0.765	0.36
0.765	-0.51	0.765	-0.05	0.765	0.54
0.766	-0.64	0.766	0.05	0.766	0.36
0.766	-0.41	0.766	-0.05	0.766	-0.36
0.767	-0.83	0.767	-0.05	0.767	0.18
0.767	-0.64	0.767	0.05	0.767	-0.54
0.768	-0.60	0.768	0.05	0.768	0.00
0.768	-0.64	0.768	-0.28	0.768	-0.36
0.768	-0.69	0.768	-0.05	0.768	-0.18
0.769	-0.41	0.769	-0.14	0.769	0.18
0.769	-0.69	0.769	0.05	0.769	-1.08
0.770	-0.64	0.770	-0.23	0.770	-0.18
0.770	-0.83	0.770	0.14	0.770	0.18
0.771	-0.69	0.771	-0.09	0.771	-0.36
0.771	-1.06	0.771	0.00	0.771	-0.54
0.772	-0.78	0.772	-0.05	0.772	0.00
0.772	-0.69	0.772	0.09	0.772	0.36
0.773	-0.92	0.773	0.05	0.773	0.72
0.773	-0.74	0.773	-0.05	0.773	0.90
0.774	-1.01	0.774	-0.05	0.774	0.54
0.774	-0.83	0.774	-0.14	0.774	-0.18
0.775	-0.83	0.775	0.05	0.775	-0.36
0.775	-0.69	0.775	-0.05	0.775	0.36
0.776	-0.87	0.776	-0.14	0.776	0.18
0.776	-0.83	0.776	-0.05	0.776	0.00
0.777	-0.69	0.777	-0.18	0.777	0.72
0.777	-0.97	0.777	-0.32	0.777	-0.18
0.778	-0.83	0.778	-0.09	0.778	-0.36
0.778	-0.87	0.778	-0.14	0.778	0.00
0.779	-0.92	0.779	0.00	0.779	-0.72
0.779	-0.74	0.779	-0.09	0.779	-0.54
0.780	-0.83	0.780	-0.37	0.780	-1.08
0.780	-1.24	0.780	0.09	0.780	0.54
0.781	-0.83	0.781	0.05	0.781	1.26
0.781	-1.01	0.781	-0.18	0.781	0.18
0.782	-0.83	0.782	0.05	0.782	0.18
0.782	-0.74	0.782	-0.32	0.782	-0.36
0.783	-0.78	0.783	0.00	0.783	0.18
0.783	-0.87	0.783	0.14	0.783	-0.18
0.784	-1.06	0.784	0.00	0.784	0.18
0.784	-0.87	0.784	0.14	0.784	0.72
0.785	-0.78	0.785	0.05	0.785	-0.54
0.785	-0.69	0.785	0.05	0.785	0.36
0.786	-0.83	0.786	-0.05	0.786	-0.36
0.786	-0.97	0.786	0.18	0.786	0.18
0.787	-0.92	0.787	-0.09	0.787	0.36
0.787	-0.97	0.787	0.05	0.787	-0.72
0.788	-0.83	0.788	0.09	0.788	0.54
0.788	-1.01	0.788	-0.09	0.788	0.00
0.789	-1.01	0.789	-0.37	0.789	-0.18
0.789	-0.92	0.789	-0.14	0.789	-0.18
0.790	-0.97	0.790	0.14	0.790	0.00
0.790	-0.87	0.790	-0.18	0.790	-0.18
0.791	-0.92	0.791	0.14	0.791	-0.36
0.791	-0.87	0.791	0.05	0.791	0.18
0.792	-0.97	0.792	0.00	0.792	-0.90
0.792	-1.20	0.792	0.14	0.792	0.90
0.793	-0.97	0.793	-0.14	0.793	0.54
0.793	-0.69	0.793	0.00	0.793	0.00
0.794	-0.97	0.794	0.00	0.794	-0.54
0.794	-0.83	0.794	0.09	0.794	0.90
0.795	-0.64	0.795	-0.05	0.795	0.00
0.795	-0.97	0.795	0.00	0.795	0.72
0.796	-0.78	0.796	0.09	0.796	0.00
0.796	-0.83	0.796	-0.05	0.796	-0.18
0.797	-0.69	0.797	-0.14	0.797	-0.36
0.797	-0.92	0.797	-0.28	0.797	-0.72
0.798	-0.97	0.798	-0.05	0.798	0.90
0.798	-1.01	0.798	0.09	0.798	-1.26
0.799	-0.97	0.799	-0.28	0.799	0.00
0.799	-0.97	0.799	0.00	0.799	-0.18
0.800	-0.69	0.800	-0.05	0.800	0.54
0.800	-0.74	0.800	0.05	0.800	-1.08
0.801	-0.74	0.801	0.00	0.801	-0.18
0.801	-0.87	0.801	0.09	0.801	-1.08
0.802	-0.92	0.802	0.00	0.802	0.00
0.802	-0.74	0.802	0.14	0.802	0.54
0.803	-0.83	0.803	0.09	0.803	-0.18
0.803	-0.97	0.803	-0.09	0.803	0.00
0.804	-1.10	0.804	0.00	0.804	0.72
0.804	-0.78	0.804	-0.18	0.804	0.36
0.805	-0.92	0.805	0.00	0.805	0.00
0.805	-0.92	0.805	-0.14	0.805	0.00
0.806	-0.83	0.806	-0.14	0.806	0.36
0.806	-0.69	0.806	0.00	0.806	-0.72
0.807	-1.06	0.807	-0.28	0.807	0.36
0.808	-0.87	0.808	0.14	0.808	0.54
0.808	-0.74	0.808	-0.28	0.808	0.36
0.809	-0.69	0.809	-0.23	0.809	-0.36
0.809	-0.78	0.809	-0.14	0.809	0.00
0.810	-0.83	0.810	-0.14	0.810	-0.36
0.810	-0.92	0.810	-0.41	0.810	0.72
0.811	-0.92	0.811	0.14	0.811	0.72
0.811	-0.83	0.811	-0.23	0.811	-0.54
0.812	-0.83	0.812	0.00	0.812	0.18
0.812	-0.92	0.812	0.00	0.812	0.36
0.813	-0.83	0.813	-0.14	0.813	0.18
0.813	-0.60	0.813	0.05	0.813	-0.18
0.814	-1.01	0.814	0.05	0.814	-0.18
0.814	-0.83	0.814	-0.23	0.814	0.90
0.815	-0.60	0.815	-0.09	0.815	-0.54
0.815	-1.06	0.815	-0.09	0.815	-0.36
0.816	-1.24	0.816	0.23	0.816	0.54
0.816	-0.83	0.816	-0.09	0.816	0.72
0.817	-0.78	0.817	0.18	0.817	0.18
0.817	-0.83	0.817	0.05	0.817	-0.36
0.818	-0.97	0.818	0.09	0.818	-0.36
0.818	-0.87	0.818	0.09	0.818	1.08
0.819	-0.97	0.819	-0.09	0.819	-0.54
0.819	-1.01	0.819	-0.14	0.819	0.54
0.820	-0.87	0.820	0.00	0.820	-0.36
0.820	-0.92	0.820	0.05	0.820	-0.18
0.821	-0.92	0.821	-0.09	0.821	0.00
0.821	-0.92	0.821	-0.05	0.821	0.36
0.822	-0.87	0.822	0.14	0.822	0.18
0.822	-0.92	0.822	-0.18	0.822	-0.54
0.823	-1.06	0.823	-0.05	0.823	0.54
0.823	-0.87	0.823	0.09	0.823	0.54
0.824	-0.97	0.824	0.05	0.824	0.00
0.824	-0.92	0.824	-0.18	0.824	-0.18
0.825	-0.92	0.825	0.23	0.825	0.90
0.825	-0.87	0.825	-0.18	0.825	0.00
0.826	-1.06	0.826	0.09	0.826	0.54
0.826	-0.97	0.826	-0.09	0.826	0.36
0.827	-0.74	0.827	0.00	0.827	-0.18
0.827	-0.64	0.827	-0.18	0.827	0.90
0.828	-0.83	0.828	0.14	0.828	0.18
0.828	-1.01	0.828	0.00	0.828	0.00
0.829	-0.87	0.829	0.14	0.829	-0.36
0.829	-0.92	0.829	0.09	0.829	0.54
0.830	-0.97	0.830	-0.23	0.830	-0.36
0.830	-1.06	0.830	-0.09	0.830	-1.62
0.831	-0.87	0.831	0.14	0.831	-0.36
0.831	-0.74	0.831	-0.14	0.831	1.26
0.832	-0.87	0.832	0.00	0.832	0.00
0.832	-0.74	0.832	0.05	0.832	0.18
0.833	-0.51	0.833	-0.28	0.833	0.18
0.833	-0.60	0.833	-0.14	0.833	-0.18
0.834	-0.78	0.834	0.00	0.834	0.18
0.834	-0.69	0.834	0.09	0.834	-0.36
0.835	-0.51	0.835	-0.09	0.835	-0.18
0.835	-0.51	0.835	0.00	0.835	-1.08
0.836	-0.60	0.836	-0.23	0.836	0.00
0.836	-0.55	0.836	0.05	0.836	0.00
0.837	-0.41	0.837	0.05	0.837	0.36
0.837	-0.64	0.837	0.05	0.837	-0.54
0.838	-0.60	0.838	-0.09	0.838	0.36
0.838	-0.64	0.838	-0.18	0.838	-0.18
0.839	-0.64	0.839	0.09	0.839	1.08
0.839	-0.51	0.839	0.00	0.839	0.36
0.840	-0.32	0.840	0.14	0.840	-1.08
0.840	-0.55	0.840	0.14	0.840	-0.36
0.841	-0.55	0.841	0.00	0.841	-0.54
0.841	-0.51	0.841	-0.14	0.841	-0.18
0.842	-0.51	0.842	0.09	0.842	0.18
0.842	-0.23	0.842	0.00	0.842	0.00
0.843	-0.41	0.843	-0.18	0.843	0.36
0.843	-0.37	0.843	0.00	0.843	0.72
0.844	-0.55	0.844	0.09	0.844	0.00
0.844	-0.51	0.844	0.00	0.844	-0.18
0.845	-0.46	0.845	0.05	0.845	0.54
0.845	-0.46	0.845	-0.14	0.845	1.08
0.846	-0.55	0.846	0.18	0.846	0.36
0.846	-0.46	0.846	-0.23	0.846	0.18
0.847	-0.32	0.847	-0.14	0.847	-0.18
0.847	-0.46	0.847	-0.05	0.847	0.36
0.848	-0.64	0.848	-0.18	0.848	-0.18
0.848	-0.23	0.848	0.00	0.848	-0.18
0.849	-0.51	0.849	-0.09	0.849	-0.18
0.849	-0.37	0.849	-0.05	0.849	1.08
0.850	-0.64	0.850	0.05	0.850	0.18
0.850	-0.37	0.850	-0.18	0.850	0.18
0.851	-0.37	0.851	-0.05	0.851	-0.54
0.851	-0.46	0.851	-0.41	0.851	0.54
0.852	-0.46	0.852	-0.18	0.852	-0.72
0.852	-0.32	0.852	-0.09	0.852	0.00
0.853	-0.41	0.853	-0.18	0.853	-0.54
0.853	-0.32	0.853	-0.32	0.853	0.72
0.854	-0.55	0.854	0.09	0.854	0.18
0.854	-0.64	0.854	0.14	0.854	-0.54
0.855	-0.46	0.855	0.00	0.855	-0.18
0.855	-0.37	0.855	0.00	0.855	0.18
0.856	-0.41	0.856	-0.37	0.856	-0.72
0.856	-0.28	0.856	-0.28	0.856	-0.72
0.857	-0.46	0.857	-0.14	0.857	-1.08
0.857	-0.41	0.857	-0.18	0.857	-0.36
0.858	-0.64	0.858	-0.14	0.858	-0.72
0.858	-0.46	0.858	-0.14	0.858	-1.26
0.859	-0.18	0.859	0.05	0.859	0.00
0.859	-0.74	0.859	0.00	0.859	0.90
0.860	-0.32	0.860	-0.05	0.860	0.36
0.860	-0.41	0.860	-0.05	0.860	0.00
0.861	-0.51	0.861	0.18	0.861	-0.36
0.861	-0.32	0.861	-0.14	0.861	0.18
0.862	-0.28	0.862	0.09	0.862	1.26
0.862	-0.41	0.862	-0.09	0.862	-0.36
0.863	-0.32	0.863	-0.28	0.863	-0.18
0.863	-0.55	0.863	-0.41	0.863	-0.18
0.864	-0.74	0.864	-0.09	0.864	-0.54
0.864	-0.83	0.864	0.00	0.864	-0.18
0.865	-0.32	0.865	-0.05	0.865	0.18
0.865	-0.18	0.865	0.18	0.865	0.54
0.866	-0.55	0.866	-0.28	0.866	0.36
0.866	-0.32	0.866	-0.09	0.866	0.18
0.867	-0.28	0.867	-0.23	0.867	-1.26
0.867	-0.55	0.867	-0.18	0.867	0.36
0.868	-0.41	0.868	0.05	0.868	-0.36
0.868	-0.46	0.868	0.05	0.868	-0.36
0.869	-0.51	0.869	0.23	0.869	-0.90
0.869	-0.60	0.869	-0.28	0.869	0.54
0.870	-0.51	0.870	-0.23	0.870	-1.08
0.870	-0.37	0.870	0.00	0.870	-0.36
0.871	-0.41	0.871	-0.28	0.871	0.00
0.871	-0.51	0.871	-0.05	0.871	0.54
0.872	-0.37	0.872	-0.05	0.872	0.18
0.872	-0.60	0.872	-0.05	0.872	0.90
0.873	-0.69	0.873	0.05	0.873	-0.18
0.873	-0.41	0.873	0.00	0.873	-0.36
0.874	-0.60	0.874	-0.18	0.874	-0.18
0.874	-0.55	0.874	0.23	0.874	0.18
0.875	-0.55	0.875	-0.05	0.875	0.90
0.875	-0.46	0.875	0.09	0.875	0.72
0.876	-0.55	0.876	0.14	0.876	-0.54
0.876	-0.41	0.876	0.00	0.876	-0.36
0.877	-0.37	0.877	-0.05	0.877	-0.36
0.877	-0.46	0.877	0.18	0.877	-0.36
0.878	-0.74	0.878	-0.05	0.878	0.00
0.878	-0.37	0.878	0.00	0.878	0.18
0.879	-0.37	0.879	-0.23	0.879	-1.08
0.879	-0.55	0.879	0.18	0.879	-0.54
0.880	-0.55	0.880	-0.05	0.880	-0.36
0.880	-0.41	0.880	0.05	0.880	0.36
0.881	-0.64	0.881	0.23	0.881	0.00
0.881	-0.46	0.881	-0.28	0.881	0.18
0.882	-0.37	0.882	-0.18	0.882	-0.18
0.882	-0.51	0.882	0.09	0.882	-0.36
0.883	-0.46	0.883	0.09	0.883	0.18
0.883	-0.32	0.883	-0.09	0.883	0.72
0.884	-0.51	0.884	0.09	0.884	0.18
0.884	-0.28	0.884	0.05	0.884	0.00
0.885	-0.32	0.885	-0.09	0.885	-0.18
0.885	-0.32	0.885	0.05	0.885	-0.18
0.886	-0.46	0.886	0.00	0.886	0.18
0.886	-0.32	0.886	-0.18	0.886	0.54
0.887	-0.41	0.887	-0.05	0.887	-0.18
0.887	-0.46	0.887	0.09	0.887	0.00
0.888	-0.55	0.888	-0.05	0.888	0.90
0.888	-0.78	0.888	-0.18	0.888	-0.18
0.889	-0.51	0.889	-0.18	0.889	0.00
0.889	-0.51	0.889	0.05	0.889	-0.18
0.890	-0.64	0.890	-0.32	0.890	0.18
0.890	-0.51	0.890	0.00	0.890	0.00
0.891	-0.41	0.891	0.05	0.891	-0.54
0.891	-0.18	0.891	0.23	0.891	0.00
0.892	-0.41	0.892	0.00	0.892	0.00
0.892	-0.41	0.892	0.14	0.892	0.18
0.893	-0.32	0.893	-0.23	0.893	-1.26
0.893	-0.51	0.893	-0.23	0.893	-0.90
0.894	-0.32	0.894	-0.18	0.894	-1.26
0.894	-0.60	0.894	-0.14	0.894	-0.90
0.895	-0.55	0.895	-0.05	0.895	-0.18
0.895	-0.37	0.895	-0.09	0.895	0.18
0.896	-0.41	0.896	0.00	0.896	-0.18
0.896	-0.28	0.896	0.05	0.896	-0.18
0.896	-0.55	0.896	-0.05	0.896	-0.36
0.897	-0.55	0.897	-0.05	0.897	0.36
0.897	-0.55	0.897	0.05	0.897	0.36
0.898	-0.46	0.898	0.00	0.898	-0.36
0.898	-0.32	0.898	-0.09	0.898	0.36
0.899	-0.23	0.899	0.14	0.899	-0.18
0.899	-0.41	0.899	-0.18	0.899	0.36
0.900	-0.51	0.900	0.09	0.900	0.18
0.900	-0.41	0.900	0.09	0.900	0.00
0.901	-0.41	0.901	-0.14	0.901	0.18
0.901	-0.60	0.901	-0.18	0.901	-0.36
0.902	-0.41	0.902	-0.09	0.902	0.72
0.902	-0.46	0.902	0.05	0.902	-0.18
0.903	-0.18	0.903	0.09	0.903	-0.18
0.903	-0.23	0.903	0.18	0.903	-0.36
0.904	-0.46	0.904	0.00	0.904	-1.26
0.904	-0.37	0.904	-0.05	0.904	-0.36
0.905	-0.32	0.905	-0.05	0.905	-0.18
0.905	-0.60	0.905	0.09	0.905	0.90
0.906	-0.41	0.906	-0.28	0.906	0.72
0.906	-0.41	0.906	-0.09	0.906	-0.36
0.907	-0.41	0.907	0.00	0.907	0.36
0.907	-0.51	0.907	0.05	0.907	0.18
0.908	-0.46	0.908	0.05	0.908	0.18
0.908	-0.55	0.908	-0.09	0.908	-0.18
0.909	-0.46	0.909	-0.05	0.909	0.54
0.909	-0.60	0.909	-0.23	0.909	-1.80
0.910	-0.32	0.910	0.41	0.910	0.54
0.910	-0.41	0.910	0.09	0.910	0.00
0.911	-0.55	0.911	-0.09	0.911	0.72
0.911	-0.41	0.911	-0.28	0.911	0.18
0.912	-0.23	0.912	0.09	0.912	-0.18
0.912	-0.46	0.912	-0.09	0.912	-0.36
0.913	-0.28	0.913	-0.32	0.913	-0.36
0.913	-0.60	0.913	-0.14	0.913	-0.90
0.914	-0.32	0.914	-0.14	0.914	-0.18
0.914	-0.46	0.914	-0.05	0.914	1.08
0.915	-0.32	0.915	0.00	0.915	0.36
0.915	-0.60	0.915	-0.18	0.915	0.18
0.916	-0.32	0.916	0.23	0.916	1.08
0.916	-0.55	0.916	-0.14	0.916	-1.08
0.917	-0.51	0.917	-0.09	0.917	0.54
0.917	-0.51	0.917	-0.46	0.917	0.00
0.918	-0.41	0.918	-0.14	0.918	-0.36
0.918	-0.51	0.918	-0.05	0.918	-0.18
0.919	-0.51	0.919	-0.05	0.919	-0.54
0.919	-0.60	0.919	0.05	0.919	-0.36
0.920	-0.46	0.920	-0.05	0.920	-0.72
0.920	-0.51	0.920	0.05	0.920	0.18
0.921	-0.46	0.921	-0.18	0.921	0.72
0.921	-0.51	0.921	0.14	0.921	0.36
0.922	-0.41	0.922	0.18	0.922	0.18
0.922	-0.28	0.922	0.18	0.922	0.00
0.923	-0.41	0.923	-0.14	0.923	-0.18
0.923	-0.46	0.923	0.14	0.923	0.36
0.924	-0.60	0.924	-0.32	0.924	0.18
0.924	-0.28	0.924	-0.05	0.924	0.18
0.925	-0.37	0.925	-0.18	0.925	0.54
0.925	-0.60	0.925	0.05	0.925	-0.36
0.926	-0.41	0.926	-0.14	0.926	-0.18
0.926	-0.37	0.926	0.00	0.926	0.18
0.927	-0.14	0.927	-0.14	0.927	0.18
0.927	-0.41	0.927	0.18	0.927	0.36
0.928	-0.23	0.928	-0.14	0.928	0.72
0.928	-0.05	0.928	0.28	0.928	0.00
0.929	-0.51	0.929	0.00	0.929	0.90
0.929	-0.14	0.929	0.05	0.929	-1.08
0.930	-0.46	0.930	0.05	0.930	-0.18
0.930	-0.46	0.930	0.09	0.930	0.18
0.931	-0.28	0.931	-0.14	0.931	0.72
0.931	-0.18	0.931	-0.14	0.931	1.08
0.932	-0.37	0.932	-0.23	0.932	0.72
0.933	-0.32	0.933	-0.23	0.933	-0.54
0.933	-0.18	0.933	-0.09	0.933	0.54
0.934	-0.32	0.934	0.14	0.934	-0.36
0.934	-0.37	0.934	0.37	0.934	-0.90
0.935	-0.46	0.935	-0.09	0.935	-0.18
0.935	-0.51	0.935	-0.23	0.935	-0.18
0.936	-0.37	0.936	0.23	0.936	-0.18
0.936	-0.28	0.936	0.00	0.936	0.36
0.937	-0.32	0.937	0.05	0.937	0.54
0.937	-0.37	0.937	0.05	0.937	0.36
0.938	-0.32	0.938	-0.14	0.938	0.18
0.938	-0.41	0.938	-0.28	0.938	0.72
0.939	-0.28	0.939	0.09	0.939	-0.72
0.939	-0.23	0.939	0.09	0.939	0.18
0.940	-0.23	0.940	0.00	0.940	-0.36
0.940	-0.32	0.940	-0.05	0.940	-0.72
0.941	-0.23	0.941	-0.05	0.941	0.00
0.941	-0.46	0.941	-0.09	0.941	0.18
0.942	-0.32	0.942	-0.46	0.942	0.36
0.942	-0.60	0.942	0.00	0.942	0.54
0.943	-0.32	0.943	0.00	0.943	0.18
0.943	-0.46	0.943	0.05	0.943	-0.36
0.944	-0.18	0.944	0.14	0.944	-0.90
0.944	-0.46	0.944	-0.09	0.944	-0.54
0.945	-0.32	0.945	-0.05	0.945	-0.36
0.945	-0.60	0.945	0.14	0.945	0.72
0.946	-0.32	0.946	-0.18	0.946	0.18
0.946	-0.41	0.946	-0.37	0.946	-1.08
0.947	-0.60	0.947	-0.28	0.947	-0.72
0.947	-0.32	0.947	-0.28	0.947	0.36
0.948	-0.46	0.948	-0.14	0.948	0.18
0.948	-0.05	0.948	-0.05	0.948	-0.36
0.949	-0.37	0.949	0.23	0.949	0.36
0.949	-0.69	0.949	0.09	0.949	-0.18
0.950	-0.41	0.950	0.05	0.950	0.18
0.950	-0.23	0.950	-0.09	0.950	-0.54
0.951	-0.28	0.951	-0.14	0.951	-0.72
0.951	-0.46	0.951	-0.32	0.951	-0.54
0.952	-0.51	0.952	-0.05	0.952	0.36
0.952	-0.09	0.952	0.09	0.952	0.00
0.953	-0.37	0.953	0.00	0.953	0.00
0.953	-0.23	0.953	-0.09	0.953	-0.54
0.954	-0.46	0.954	0.00	0.954	-0.72
0.954	-0.37	0.954	-0.14	0.954	1.08
0.955	-0.32	0.955	0.00	0.955	0.00
0.955	-0.46	0.955	0.14	0.955	-0.54
0.956	-0.41	0.956	0.00	0.956	0.36
0.956	-0.41	0.956	-0.09	0.956	0.18
0.957	-0.74	0.957	-0.28	0.957	0.54
0.957	-0.51	0.957	0.00	0.957	0.36
0.958	-0.64	0.958	0.05	0.958	-0.18
0.958	-0.37	0.958	-0.18	0.958	0.18
0.959	-0.60	0.959	0.09	0.959	-0.18
0.959	-0.55	0.959	-0.05	0.959	-0.54
0.960	-0.41	0.960	-0.05	0.960	0.54
0.960	-0.41	0.960	-0.09	0.960	-0.54
0.961	-0.37	0.961	-0.23	0.961	-0.36
0.961	-0.28	0.961	0.00	0.961	-0.36
0.962	-0.51	0.962	-0.05	0.962	0.54
0.962	-0.46	0.962	-0.05	0.962	-1.08
0.963	-0.32	0.963	0.23	0.963	0.54
0.963	-0.23	0.963	0.05	0.963	0.54
0.964	-0.18	0.964	0.05	0.964	-0.36
0.964	-0.18	0.964	0.14	0.964	0.72
0.965	-0.55	0.965	0.05	0.965	0.36
0.965	-0.28	0.965	-0.09	0.965	0.72
0.966	-0.32	0.966	-0.28	0.966	-0.90
0.966	-0.41	0.966	0.14	0.966	-1.26
0.967	-0.46	0.967	0.00	0.967	0.72
0.967	-0.55	0.967	0.32	0.967	-0.36
0.968	-0.55	0.968	0.05	0.968	0.36
0.968	-0.51	0.968	-0.32	0.968	0.36
0.969	-0.28	0.969	-0.18	0.969	0.90
0.969	-0.28	0.969	-0.14	0.969	0.18
0.970	-0.60	0.970	0.00	0.970	0.18
0.970	-0.18	0.970	-0.14	0.970	-0.18
0.971	-0.46	0.971	0.05	0.971	-1.08
0.971	-0.32	0.971	-0.32	0.971	-0.36
0.972	-0.32	0.972	0.05	0.972	0.18
0.972	-0.32	0.972	-0.09	0.972	-0.18
0.973	-0.32	0.973	0.00	0.973	-0.72
0.973	-0.46	0.973	-0.18	0.973	-0.36
0.974	-0.28	0.974	-0.32	0.974	0.54
0.974	-0.23	0.974	-0.32	0.974	-0.36
0.975	-0.23	0.975	-0.23	0.975	-0.36
0.975	-0.37	0.975	-0.18	0.975	-0.54
0.976	-0.14	0.976	-0.09	0.976	0.18
0.976	-0.51	0.976	0.23	0.976	-0.18
0.977	-0.37	0.977	0.14	0.977	-0.18
0.977	-0.46	0.977	-0.18	0.977	-0.18
0.978	-0.37	0.978	0.23	0.978	-0.90
0.978	-0.60	0.978	-0.05	0.978	0.00
0.979	-0.18	0.979	-0.37	0.979	-0.18
0.979	-0.14	0.979	-0.18	0.979	-0.54
0.980	-0.28	0.980	-0.18	0.980	-0.36
0.980	-0.60	0.980	-0.23	0.980	0.90
0.981	-0.46	0.981	-0.23	0.981	0.54
0.981	-0.46	0.981	-0.14	0.981	-1.26
0.982	-0.32	0.982	0.05	0.982	-0.90
0.982	-0.32	0.982	-0.18	0.982	0.18
0.983	-0.28	0.983	-0.09	0.983	0.54
0.983	-0.18	0.983	-0.09	0.983	0.18
0.984	-0.51	0.984	-0.14	0.984	-0.72
0.984	-0.32	0.984	0.00	0.984	-0.36
0.985	-0.41	0.985	-0.23	0.985	0.00
0.985	-0.55	0.985	-0.09	0.985	-0.18
0.986	-0.23	0.986	-0.05	0.986	-0.18
0.986	-0.28	0.986	-0.41	0.986	-0.72
0.987	-0.46	0.987	0.05	0.987	-0.36
0.987	-0.23	0.987	-0.23	0.987	-0.36
0.988	-0.41	0.988	-0.28	0.988	1.26
0.988	-0.46	0.988	-0.05	0.988	0.18
0.989	-0.41	0.989	-0.05	0.989	1.26
0.989	-0.41	0.989	0.00	0.989	-0.72
0.990	-0.18	0.990	-0.14	0.990	0.18
0.990	-0.41	0.990	0.05	0.990	0.36
0.991	-0.23	0.991	-0.09	0.991	-0.90
0.991	-0.51	0.991	-0.05	0.991	0.90
0.992	-0.37	0.992	0.05	0.992	0.36
0.992	-0.46	0.992	0.09	0.992	-0.72
0.993	-0.32	0.993	-0.28	0.993	0.00
0.993	-0.51	0.993	0.14	0.993	0.36
0.994	-0.32	0.994	0.00	0.994	-0.36
0.994	-0.28	0.994	-0.14	0.994	0.00
0.995	-0.18	0.995	-0.23	0.995	0.54
0.995	-0.51	0.995	0.09	0.995	-0.36
0.996	-0.09	0.996	0.05	0.996	0.54
0.996	-0.41	0.996	-0.23	0.996	-0.18
0.997	-0.32	0.997	0.09	0.997	0.00
0.997	-0.37	0.997	-0.14	0.997	-0.54
0.998	0.05	0.998	-0.18	0.998	0.00
0.998	-0.37	0.998	-0.05	0.998	0.18
0.999	-0.46	0.999	-0.05	0.999	0.36
[truncated: 11,474 more rows]
