# Supplementary material for: Design and preliminary verification of a novel powered ankle–foot prosthesis: From the perspective of lower-limb biomechanics compared with ESAR foot
Source: PLoS One. 2024 Jun 7;19(6):e0303397. doi: 10.1371/journal.pone.0303397 (PMC11161064; doi:10.1371/journal.pone.0303397)
Supplement: S2 File — (ZIP) [file pone.0303397.s004.zip › NW/5/right hip angle.txt]

LINK_MODEL_BASED::ORIGINAL::Right Hip Angles
File	Frame	X	Y	Z
Gait FB - IOR 9.c3d	1
-	2
-	3
-	4
-	5
-	6
-	7	5.489284	-4.013898	3.720711
-	8	5.949138	-4.094162	3.863185
-	9	6.410192	-4.177958	4.029372
-	10	6.870446	-4.264352	4.218557
-	11	7.328661	-4.352161	4.428733
-	12	8.047893	-4.614916	5.540534
-	13	8.533463	-4.713817	5.762952
-	14	9.016968	-4.808667	5.994853
-	15	9.498767	-4.897055	6.231161
-	16	9.979196	-4.976677	6.467268
-	17	10.458714	-5.045437	6.699135
-	18	10.937704	-5.101604	6.922952
-	19	11.416441	-5.143745	7.135181
-	20	11.895069	-5.170731	7.332428
-	21	12.373571	-5.181880	7.511934
-	22	12.851934	-5.176859	7.672024
-	23	13.330178	-5.155695	7.811881
-	24	13.808267	-5.118633	7.931627
-	25	14.286120	-5.066181	8.032098
-	26	14.763615	-4.998917	8.114555
-	27	15.240572	-4.917712	8.180789
-	28	15.716620	-4.823507	8.232968
-	29	16.191132	-4.717435	8.273709
-	30	16.663221	-4.600751	8.306270
-	31	17.131697	-4.474837	8.334363
-	32	17.595156	-4.341103	8.362252
-	33	18.052032	-4.200799	8.394166
-	34	18.500824	-4.055134	8.434414
-	35	18.940039	-3.905122	8.487020
-	36	19.368307	-3.751662	8.555765
-	37	19.784294	-3.595358	8.642999
-	38	20.186916	-3.436888	8.749560
-	39	20.575331	-3.276573	8.874436
-	40	20.948862	-3.115011	9.015546
-	41	21.307070	-2.952617	9.170226
-	42	21.649553	-2.790063	9.335460
-	43	21.975985	-2.627940	9.507773
-	44	22.286192	-2.466882	9.683644
-	45	22.579861	-2.307591	9.859305
-	46	22.856838	-2.150783	10.030896
-	47	23.116869	-1.997107	10.194335
-	48	23.359760	-1.847254	10.345641
-	49	23.585306	-1.701926	10.481687
-	50	23.793203	-1.561756	10.599916
-	51	23.983276	-1.427374	10.698423
-	52	24.155315	-1.299345	10.775692
-	53	24.309353	-1.178023	10.830821
-	54	24.445425	-1.063697	10.863716
-	55	24.563608	-0.956433	10.875750
-	56	24.664001	-0.856186	10.869663
-	57	24.746798	-0.762901	10.848776
-	58	24.812185	-0.676378	10.816092
-	59	24.860342	-0.596338	10.774035
-	60	24.891460	-0.522409	10.724242
-	61	24.906012	-0.454346	10.668251
-	62	24.904568	-0.392064	10.607373
-	63	24.887947	-0.335400	10.542758
-	64	24.857056	-0.284318	10.475257
-	65	24.812988	-0.238875	10.405746
-	66	24.756954	-0.199162	10.335022
-	67	24.690233	-0.165537	10.263876
-	68	24.614250	-0.138315	10.192963
-	69	24.530460	-0.117976	10.123013
-	70	24.440332	-0.104869	10.054431
-	71	24.345362	-0.099433	9.987628
-	72	24.246992	-0.102016	9.923002
-	73	24.146568	-0.112939	9.860924
-	74	24.045288	-0.132381	9.801681
-	75	23.944294	-0.160308	9.745689
-	76	23.844694	-0.196573	9.693236
-	77	23.747341	-0.240785	9.644495
-	78	23.653118	-0.292321	9.599620
-	79	23.562649	-0.350316	9.558587
-	80	23.476599	-0.413744	9.521358
-	81	23.395411	-0.481315	9.487624
-	82	23.319471	-0.551646	9.457211
-	83	23.248884	-0.623204	9.429708
-	84	23.183779	-0.694360	9.404950
-	85	23.124119	-0.763399	9.382790
-	86	23.069666	-0.828606	9.362936
-	87	23.020432	-0.888277	9.345448
-	88	22.976297	-0.940781	9.330038
-	89	22.937332	-0.984668	9.316812
-	90	22.903749	-1.018663	9.305690
-	91	22.875799	-1.041844	9.296688
-	92	22.853836	-1.053504	9.289800
-	93	22.838085	-1.053332	9.284944
-	94	22.828697	-1.041327	9.282024
-	95	22.825687	-1.017825	9.280818
-	96	22.828835	-0.983468	9.281096
-	97	22.837807	-0.938916	9.282444
-	98	22.852142	-0.884960	9.284307
-	99	22.871267	-0.822333	9.286267
-	100	22.894264	-0.751828	9.287736
-	101	22.919966	-0.674281	9.288337
-	102	22.946989	-0.590634	9.287916
-	103	22.973555	-0.501846	9.286323
-	104	22.997803	-0.408908	9.283759
-	105	23.017742	-0.312875	9.280766
-	106	23.031551	-0.214719	9.278141
-	107	23.037613	-0.115289	9.277049
-	108	23.034681	-0.015391	9.278797
-	109	23.021965	0.084435	9.284957
-	110	22.999308	0.183734	9.297135
-	111	22.967089	0.282274	9.316900
-	112	22.926262	0.380154	9.345674
-	113	22.878405	0.477801	9.384524
-	114	22.825607	0.575909	9.434190
-	115	22.770403	0.675455	9.494795
-	116	22.715719	0.777748	9.565784
-	117	22.664541	0.884307	9.645977
-	118	22.619867	0.996882	9.733490
-	119	22.584171	1.117113	9.826123
-	120	22.559132	1.246421	9.921507
-	121	22.545471	1.385909	10.017257
-	122	22.542723	1.536218	10.111308
-	123	22.549343	1.697400	10.201951
-	124	22.562544	1.868988	10.287950
-	125	22.578613	2.049729	10.368577
-	126	22.592947	2.237869	10.443626
-	127	22.600475	2.431091	10.513391
-	128	22.596090	2.626855	10.578666
-	129	22.574902	2.822428	10.640819
-	130	22.532465	3.015125	10.701362
-	131	22.464966	3.202474	10.761889
-	132	22.369343	3.382010	10.824017
-	133	22.243494	3.551706	10.888828
-	134	22.086178	3.709695	10.956822
-	135	21.897186	3.854576	11.027504
-	136	21.677307	3.985278	11.099634
-	137	21.428238	4.101204	11.170706
-	138	21.152475	4.202296	11.237285
-	139	20.853048	4.288788	11.294889
-	140	20.533663	4.361375	11.338427
-	141	20.198328	4.420901	11.362756
-	142	19.851393	4.468421	11.363406
-	143	19.497196	4.505210	11.336917
-	144	19.139961	4.532631	11.281224
-	145	18.783644	4.552231	11.195925
-	146	18.431675	4.565583	11.081382
-	147	18.087212	4.574357	10.938634
-	148	17.752794	4.580247	10.769446
-	149	17.430363	4.584922	10.576156
-	150	17.121387	4.589924	10.361377
-	151	16.826622	4.596415	10.128406
-	152	16.546406	4.605450	9.881337
-	153	16.280249	4.617722	9.625042
-	154	16.027252	4.633688	9.364907
-	155	15.786102	4.653303	9.106776
-	156	15.555100	4.676125	8.856488
-	157	15.332355	4.701352	8.619805
-	158	15.115605	4.727900	8.402294
-	159	14.902665	4.754435	8.209370
-	160	14.691375	4.779595	8.045543
-	161	14.479667	4.801918	7.913817
-	162	14.265814	4.820127	7.814487
-	163	14.048370	4.832975	7.745358
-	164	13.826408	4.839526	7.702691
-	165	13.599318	4.838899	7.681741
-	166	13.367084	4.830525	7.677116
-	167	13.130090	4.814039	7.682967
-	168	12.888953	4.789361	7.693587
-	169	12.644521	4.756625	7.703775
-	170	12.397783	4.716124	7.709142
-	171	12.149833	4.668292	7.706409
-	172	11.901793	4.613596	7.693354
-	173	11.654786	4.552587	7.668505
-	174	11.409902	4.485838	7.630634
-	175	11.167841	4.414076	7.578403
-	176	10.929042	4.338104	7.510572
-	177	10.693699	4.258736	7.425939
-	178	10.461816	4.176590	7.323995
-	179	10.233301	4.092268	7.204862
-	180	10.008018	4.006210	7.069191
-	181	9.785756	3.918730	6.918379
-	182	9.566437	3.830064	6.754330
-	183	9.349767	3.740501	6.579218
-	184	9.135633	3.650281	6.395644
-	185	8.923771	3.559599	6.206622
-	186	8.713957	3.468662	6.015449
-	187	8.505943	3.377636	5.825122
-	188	8.299563	3.286888	5.637943
-	189	8.094815	3.196798	5.455333
-	190	7.891762	3.107816	5.277963
-	191	7.690551	3.020397	5.106284
-	192	7.491184	2.935035	4.940518
-	193	7.293790	2.852206	4.780909
-	194	7.098356	2.772421	4.627470
-	195	6.904912	2.696223	4.480349
-	196	6.713463	2.624008	4.339866
-	197	6.524162	2.556252	4.206613
-	198	6.336999	2.493298	4.081440
-	199	6.151968	2.435446	3.965362
-	200	5.968937	2.382861	3.859182
-	201	5.787686	2.335695	3.763410
-	202	5.608055	2.294068	3.678340
-	203	5.429870	2.258117	3.604136
-	204	5.252929	2.227896	3.540480
-	205	5.077121	2.203433	3.486976
-	206	4.902184	2.184657	3.443017
-	207	4.727763	2.171409	3.407601
-	208	4.553535	2.163363	3.379872
-	209	4.379090	2.160057	3.358961
-	210	4.203935	2.160953	3.343799
-	211	4.027435	2.165351	3.333497
-	212	3.848989	2.172558	3.327109
-	213	3.667843	2.181859	3.323685
-	214	3.483263	2.192490	3.322124
-	215	3.294596	2.203733	3.321629
-	216	3.101006	2.214876	3.321354
-	217	2.901802	2.225315	3.320288
-	218	2.696239	2.234353	3.317345
-	219	2.483547	2.241293	3.311279
-	220	2.263078	2.245457	3.300714
-	221	2.034228	2.246176	3.284329
-	222	1.796473	2.242868	3.260465
-	223	1.549420	2.235073	3.227408
-	224	1.292848	2.222424	3.183601
-	225	1.026632	2.204656	3.128191
-	226	0.750919	2.181537	3.061052
-	227	0.466061	2.152815	2.982771
-	228	0.172547	2.118374	2.894314
-	229	-0.128995	2.078185	2.796852
-	230	-0.437838	2.032298	2.691624
-	231	-0.753148	1.980766	2.579848
-	232	-1.074018	1.923860	2.462796
-	233	-1.399546	1.861952	2.341556
-	234	-1.728783	1.795544	2.217031
-	235	-2.060651	1.725165	2.090061
-	236	-2.394116	1.651342	1.961365
-	237	-2.727998	1.574721	1.831434
-	238	-3.061073	1.495798	1.700948
-	239	-3.391989	1.415153	1.570548
-	240	-3.719208	1.333106	1.440916
-	241	-4.041071	1.249910	1.312769
-	242	-4.355731	1.165686	1.186982
-	243	-4.661400	1.080476	1.064409
-	244	-4.956421	0.994393	0.945781
-	245	-5.239290	0.907498	0.831759
-	246	-5.508523	0.819788	0.723124
-	247	-5.762726	0.731292	0.620244
-	248	-6.000767	0.641869	0.523538
-	249	-6.221420	0.551335	0.433307
-	250	-6.423572	0.459347	0.349353
-	251	-6.606087	0.365588	0.271397
-	252	-6.767890	0.269669	0.198836
-	253	-6.907965	0.171250	0.131072
-	254	-7.025147	0.069962	0.067585
-	255	-7.118366	-0.034443	0.007778
-	256	-7.186490	-0.142122	-0.048466
-	257	-7.228432	-0.253047	-0.101470
-	258	-7.243012	-0.367126	-0.150924
-	259	-7.229144	-0.483992	-0.196492
-	260	-7.185689	-0.603279	-0.237606
-	261	-7.111660	-0.724595	-0.273478
-	262	-7.006236	-0.847584	-0.303117
-	263	-6.868707	-0.971960	-0.325349
-	264	-6.698516	-1.097541	-0.338501
-	265	-6.495201	-1.224338	-0.340358
-	266	-6.258475	-1.352285	-0.328771
-	267	-5.988238	-1.481516	-0.301843
-	268	-5.684669	-1.612024	-0.257725
-	269	-5.348081	-1.744000	-0.195009
-	270	-4.979071	-1.877588	-0.112527
-	271	-4.578551	-2.012995	-0.009452
-	272	-4.147657	-2.150339	0.114569
-	273	-3.687771	-2.289665	0.260000
-	274	-3.200526	-2.430925	0.426906
-	275	-2.687758	-2.573946	0.615190
-	276	-2.151520	-2.718403	0.824515
-	277	-1.594073	-2.863904	1.054346
-	278	-1.017788	-3.009790	1.303898
-	279	-0.425321	-3.155382	1.572119
-	280	0.180813	-3.299937	1.858155
-	281	0.797974	-3.442657	2.160326
-	282	1.423729	-3.582791	2.476958
-	283	2.055797	-3.719566	2.805674
-	284	2.692039	-3.852240	3.143993
-	285	3.330579	-3.980158	3.488892
-	286	3.969667	-4.102766	3.837152
-	287	4.607739	-4.219604	4.185476
-	288	5.243541	-4.330413	4.530681
-	289	5.875944	-4.435074	4.869714
-	290	6.504117	-4.533479	5.200028
-	291	7.127346	-4.625609	5.519429
-	292	7.745167	-4.711414	5.826005
-	293	8.357217	-4.790884	6.118903
-	294	8.963158	-4.864075	6.397480
-	295	9.562819	-4.930892	6.661666
-	296	10.155954	-4.991221	6.911642
-	297	10.742326	-5.044699	7.147741
-	298	11.321877	-5.090824	7.369901
-	299	11.894593	-5.128917	7.577794
-	300	12.460441	-5.158123	7.770832
-	301	13.019318	-5.177622	7.948864
-	302	13.570963	-5.186384	8.111872
-	303	14.115123	-5.183670	8.260630
-	304	14.651494	-5.168697	8.396127
-	305	15.179814	-5.140950	8.519786
-	306	15.699821	-5.100106	8.633382
-	307	16.211329	-5.046160	8.739036
-	308	16.714060	-4.979223	8.838930
-	309	17.207827	-4.899693	8.935494
-	310	17.692379	-4.808131	9.031391
-	311	18.167532	-4.705356	9.128919
-	312	18.633154	-4.592223	9.230315
-	313	19.089050	-4.469706	9.337925
-	314	19.535097	-4.338728	9.454012
-	315	19.971100	-4.200268	9.580450
-	316	20.396931	-4.055195	9.718637
-	317	20.812412	-3.904364	9.869178
-	318	21.217613	-3.748541	10.031651
-	319	21.612679	-3.588463	10.205027
-	320	21.997871	-3.424866	10.387990
-	321	22.373507	-3.258461	10.578929
-	322	22.740122	-3.090008	10.775793
-	323	23.098309	-2.920301	10.975273
-	324	23.448629	-2.750104	11.173217
-	325	23.791389	-2.580192	11.365183
-	326	24.126572	-2.411344	11.547249
-	327	24.453707	-2.244434	11.716427
-	328	24.771990	-2.080229	11.870401
-	329	25.080259	-1.919620	12.007953
-	330	25.376915	-1.763413	12.128686
-	331	25.659927	-1.612355	12.233492
-	332	25.926939	-1.467119	12.323449
-	333	26.175646	-1.328346	12.399994
-	334	26.403851	-1.196634	12.464416
-	335	26.609682	-1.072579	12.517697
-	336	26.791599	-0.956662	12.560492
-	337	26.948362	-0.849335	12.593303
-	338	27.079058	-0.750883	12.616141
-	339	27.183092	-0.661465	12.629223
-	340	27.260151	-0.581020	12.632277
-	341	27.310219	-0.509375	12.625277
-	342	27.333549	-0.446261	12.607810
-	343	27.330711	-0.391333	12.579480
-	344	27.302343	-0.344220	12.539617
-	345	27.249369	-0.304621	12.487682
-	346	27.172495	-0.272226	12.423483
-	347	27.072443	-0.246862	12.347206
-	348	26.949848	-0.228505	12.259692
-	349	26.805502	-0.217124	12.161531
-	350	26.640522	-0.212786	12.053609
-	351	26.456369	-0.215695	11.936823
-	352	26.254889	-0.226110	11.811713
-	353	26.038074	-0.244382	11.679153
-	354	25.808275	-0.270893	11.540056
-	355	25.568140	-0.305963	11.395464
-	356	25.320646	-0.349929	11.246417
-	357	25.068977	-0.402803	11.094378
-	358	24.816580	-0.464358	10.940606
-	359	24.566763	-0.534079	10.786473
-	360	24.322824	-0.610998	10.633691
-	361	24.087648	-0.693789	10.483658
-	362	23.863916	-0.780693	10.337914
-	363	23.653683	-0.869624	10.197684
-	364	23.458668	-0.958299	10.064437
-	365	23.279970	-1.044218	9.939184
-	366	23.118120	-1.124796	9.823234
-	367	22.973057	-1.197548	9.717548
-	368	22.844244	-1.260049	9.623122
-	369	22.730757	-1.310132	9.540822
-	370	22.631590	-1.345832	9.471305
-	371	22.545719	-1.365530	9.414839
-	372	22.472176	-1.367815	9.371122
-	373	22.410116	-1.351785	9.340223
-	374	22.358601	-1.316799	9.321447
-	375	22.316761	-1.262763	9.314293
-	376	22.283669	-1.190027	9.318159
-	377	22.258427	-1.099380	9.332414
-	378	22.239990	-0.992034	9.356405
-	379	22.227257	-0.869469	9.389675
-	380	22.218945	-0.733440	9.431869
-	381	22.213566	-0.585813	9.482441
-	382	22.209589	-0.428542	9.540938
-	383	22.205555	-0.263657	9.606836
-	384	22.199890	-0.093077	9.679703
-	385	22.191210	0.081408	9.758717
-	386	22.178144	0.258132	9.843418
-	387	22.159662	0.435710	9.932766
-	388	22.135012	0.613082	10.025788
-	389	22.103949	0.789560	10.121145
-	390	22.066763	0.964823	10.217473
-	391	22.024229	1.138907	10.313015
-	392	21.977810	1.312307	10.406052
-	393	21.929377	1.485634	10.494724
-	394	21.881115	1.659632	10.577195
-	395	21.834915	1.834940	10.651815
-	396	21.792439	2.011889	10.717068
-	397	21.754547	2.190482	10.772321
-	398	21.721434	2.370182	10.816895
-	399	21.692108	2.549968	10.851177
-	400	21.664684	2.728283	10.875655
-	401	21.636106	2.903162	10.891459
-	402	21.602594	3.072384	10.899714
-	403	21.559633	3.233662	10.902226
-	404	21.502678	3.384766	10.901160
-	405	21.427206	3.523619	10.898269
-	406	21.329142	3.648590	10.895500
-	407	21.205212	3.758557	10.894650
-	408	21.052820	3.853011	10.896818
-	409	20.870541	3.931926	10.902712
-	410	20.657515	3.995918	10.912050
-	411	20.414106	4.046020	10.923748
-	412	20.141365	4.083845	10.935829
-	413	19.841436	4.111238	10.945629
-	414	19.516901	4.130447	10.949807
-	415	19.170971	4.143719	10.945020
-	416	18.806807	4.153200	10.928650
-	417	18.427933	4.160955	10.897768
-	418	18.038065	4.168844	10.850993
-	419	17.641052	4.178599	10.786635
-	420	17.240856	4.191616	10.703742
-	421	16.841591	4.209098	10.601753
-	422	16.447144	4.231657	10.480645
-	423	16.061306	4.259797	10.340088
-	424	15.687569	4.293425	10.180834
-	425	15.329055	4.332296	10.002603
-	426	14.988166	4.375729	9.805795
-	427	14.666684	4.422820	9.591136
-	428	14.365739	4.472474	9.360139
-	429	14.085408	4.523422	9.115198
-	430	13.825298	4.574377	8.860091
-	431	13.584003	4.624046	8.599051
-	432	13.359565	4.671313	8.337256
-	433	13.149342	4.715201	8.080062
-	434	12.950396	4.754839	7.833268
-	435	12.759549	4.789422	7.601511
-	436	12.573751	4.818097	7.389476
-	437	12.389951	4.840246	7.200165
-	438	12.205492	4.855278	7.035951
-	439	12.017806	4.862711	6.897688
-	440	11.824964	4.862157	6.784710
-	441	11.625175	4.853412	6.694903
-	442	11.417113	4.836344	6.625713
-	443	11.199839	4.810945	6.573436
-	444	10.972800	4.777288	6.533842
-	445	10.735735	4.735739	6.501587
-	446	10.488672	4.686688	6.471384
-	447	10.232075	4.630731	6.438478
-	448	9.966448	4.568499	6.398621
-	449	9.692850	4.500635	6.349380
-	450	9.412323	4.427903	6.288541
-	451	9.126261	4.351095	6.215073
-	452	8.835989	4.271110	6.128602
-	453	8.542918	4.188698	6.029901
-	454	8.248263	4.104572	5.920930
-	455	7.953557	4.019341	5.804152
-	456	7.660374	3.933560	5.680748
-	457	7.370477	3.847790	5.551614
-	458	7.085290	3.762427	5.416873
-	459	6.805943	3.677993	5.277188
-	460	6.533112	3.594802	5.133342
-	461	6.267274	3.513330	4.986069
-	462	6.008732	3.434011	4.836379
-	463	5.757570	3.357197	4.685097
-	464	5.513794	3.283343	4.533615
-	465	5.277272	3.212763	4.382774
-	466	5.047901	3.145786	4.233756
-	467	4.825155	3.082742	4.087369
-	468	4.608682	3.024024	3.944438
-	469	4.397883	2.970059	3.805760
-	470	4.192271	2.921208	3.672782
-	471	3.991262	2.877875	3.545926
-	472	3.794266	2.840368	3.426314
-	473	3.600706	2.808981	3.314619
-	474	3.410039	2.783967	3.211434
-	475	3.221536	2.765423	3.116969
-	476	3.034641	2.753369	3.031248
-	477	2.848591	2.747688	2.954415
-	478	2.662848	2.748180	2.885703
-	479	2.476694	2.754495	2.825248
-	480	2.289693	2.766185	2.771782
-	481	2.101195	2.782694	2.724645
-	482	1.910612	2.803354	2.681909
-	483	1.717265	2.827520	2.642422
-	484	1.520634	2.854519	2.603908
-	485	1.319903	2.883584	2.564199
-	486	1.114244	2.914041	2.520874
-	487	0.902835	2.945075	2.472378
-	488	0.684875	2.975896	2.417200
-	489	0.459738	3.005728	2.354743
-	490	0.226833	3.033924	2.284596
-	491	-0.014330	3.059837	2.205863
-	492	-0.264135	3.082978	2.118429
-	493	-0.522770	3.103014	2.022298
-	494	-0.790381	3.119789	1.917371
-	495	-1.066795	3.133283	1.804005
-	496	-1.351648	3.143539	1.683050
-	497	-1.644339	3.150686	1.555425
-	498	-1.943976	3.154980	1.421737
-	499	-2.249406	3.156669	1.283134
-	500	-2.559360	3.155990	1.140450
-	501	-2.872329	3.153202	0.994482
-	502	-3.186865	3.148510	0.846013
-	503	-3.501263	3.142186	0.695704
-	504	-3.813965	3.134336	0.544736
-	505	-4.123412	3.125119	0.393719
-	506	-4.428282	3.114625	0.243264
-	507	-4.727317	3.102772	0.094093
-	508	-5.019538	3.089564	-0.053554
-	509	-5.304207	3.074769	-0.199221
-	510	-5.580820	3.058163	-0.342726
-	511	-5.848798	3.039385	-0.483391
-	512	-6.107945	3.018097	-0.620725
-	513	-6.357921	2.993832	-0.753981
-	514	-6.598651	2.966109	-0.882293
-	515	-6.830096	2.934358	-1.005115
-	516	-7.052318	2.897995	-1.122020
-	517	-7.265513	2.856485	-1.232404
-	518	-7.469737	2.809256	-1.336000
-	519	-7.665080	2.755725	-1.431965
-	520	-7.851491	2.695309	-1.520298
-	521	-8.028992	2.627423	-1.600592
-	522	-8.197331	2.551636	-1.673280
-	523	-8.356128	2.467446	-1.738403
-	524	-8.504715	2.374496	-1.796505
-	525	-8.642240	2.272589	-1.848245
-	526	-8.767448	2.161576	-1.893813
-	527	-8.878865	2.041672	-1.933699
-	528	-8.974684	1.913155	-1.968607
-	529	-9.052852	1.776548	-1.998214
-	530	-9.111089	1.632529	-2.022692
-	531	-9.147054	1.482016	-2.041719
-	532	-9.158322	1.326059	-2.054708
-	533	-9.142514	1.165805	-2.061349
-	534	-9.097300	1.002418	-2.060626
-	535	-9.020555	0.837044	-2.051423
-	536	-8.910480	0.670665	-2.032673
-	537	-8.765629	0.504278	-2.003885
-	538	-8.585063	0.338455	-1.964123
-	539	-8.368154	0.173693	-1.913044
-	540	-8.114905	0.010161	-1.849545
-	541	-7.825438	-0.152222	-1.772577
-	542	-7.500663	-0.313671	-1.681201
-	543	-7.141784	-0.474372	-1.574235
-	544	-6.750472	-0.634489	-1.451245
-	545	-6.328590	-0.794178	-1.311445
-	546	-5.878413	-0.953481	-1.154720
-	547	-5.402330	-1.112553	-0.980376
-	548	-4.903000	-1.271351	-0.788744
-	549	-4.382965	-1.429823	-0.579685
-	550	-3.845086	-1.587767	-0.353863
-	551	-3.291770	-1.744908	-0.111393
-	552	-2.725681	-1.900941	0.146574
-	553	-2.148828	-2.055578	0.419357
-	554	-1.563258	-2.208471	0.705335
-	555	-0.970807	-2.359331	1.003397
-	556	-0.372831	-2.507963	1.311946
-	557	0.229406	-2.654171	1.629456
-	558	0.834938	-2.797829	1.953677
-	559	1.443001	-2.938803	2.281878
-	560	2.053242	-3.077030	2.611922
-	561	2.665170	-3.212428	2.941068
-	562	3.278617	-3.344900	3.267033
-	563	3.893344	-3.474418	3.587547
-	564	4.509094	-3.600844	3.900197
-	565	5.125665	-3.724005	4.203314
-	566	5.742890	-3.843564	4.495613
-	567	6.360424	-3.959145	4.776680
-	568	6.978270	-4.070159	5.046792
-	569	7.595921	-4.175929	5.306674
-	570	8.213134	-4.275446	5.558029
-	571	8.829372	-4.367721	5.802703
-	572	9.444285	-4.451541	6.042494
-	573	10.057425	-4.525800	6.278944
-	574	10.668314	-4.589332	6.513001
-	575	11.276776	-4.641036	6.744393
-	576	11.882696	-4.679941	6.971488
-	577	12.486105	-4.705144	7.192503
-	578	13.086747	-4.716087	7.405812
-	579	13.684351	-4.712572	7.609799
-	580	14.278214	-4.694560	7.803445
-	581	14.867903	-4.662362	7.985081
-	582	15.452705	-4.616611	8.154469
-	583	16.032001	-4.558220	8.311950
-	584	16.604954	-4.488243	8.458877
-	585	17.170824	-4.407716	8.596390
-	586	17.728785	-4.317746	8.725981
-	587	18.278179	-4.219376	8.848737
-	588	18.818136	-4.113664	8.965720
-	589	19.348017	-4.001590	9.078383
-	590	19.866877	-3.884170	9.188539
-	591	20.373909	-3.762406	9.297999
-	592	20.868233	-3.637050	9.408807
-	593	21.348860	-3.508837	9.522658
-	594	21.815096	-3.378340	9.640153
-	595	22.265923	-3.246021	9.762325
-	596	22.700466	-3.112238	9.889694
-	597	23.117697	-2.977336	10.023058
-	598	23.516741	-2.841629	10.161942
-	599	23.896818	-2.705531	10.305582
-	600	24.257290	-2.569528	10.451750
-	601	24.597591	-2.434162	10.598303
-	602	24.917244	-2.299913	10.743015
-	603	25.215639	-2.167324	10.883560
-	604	25.492397	-2.036906	11.017459
-	605	25.746994	-1.909225	11.142115
-	606	25.979126	-1.784751	11.255011
-	607	26.188360	-1.663944	11.354215
-	608	26.374210	-1.547211	11.438213
-	609	26.536097	-1.434976	11.506810
-	610	26.673401	-1.327571	11.559280
-	611	26.785564	-1.225307	11.595662
-	612	26.872236	-1.128328	11.615377
-	613	26.933283	-1.036698	11.618774
-	614	26.968763	-0.950419	11.605808
-	615	26.979124	-0.869408	11.576904
-	616	26.964735	-0.793581	11.532270
-	617	26.926306	-0.722866	11.472453
-	618	26.864630	-0.657232	11.398613
-	619	26.780645	-0.596743	11.311751
-	620	26.675484	-0.541628	11.213861
-	621	26.550735	-0.492281	11.106050
-	622	26.407776	-0.449362	10.990431
-	623	26.248230	-0.413652	10.867932
-	624	26.073488	-0.386129	10.739608
-	625	25.885048	-0.367816	10.605511
-	626	25.684689	-0.359456	10.466653
-	627	25.474598	-0.361668	10.323337
-	628	25.257139	-0.374686	10.177118
-	629	25.034967	-0.398754	10.029128
-	630	24.810713	-0.433736	9.881489
-	631	24.587420	-0.479354	9.735639
-	632	24.367762	-0.534961	9.593567
-	633	24.154568	-0.599645	9.456425
-	634	23.950523	-0.672144	9.325765
-	635	23.757904	-0.750845	9.202594
-	636	23.578976	-0.833777	9.088145
-	637	23.415249	-0.918810	8.982883
-	638	23.268297	-1.003428	8.887425
-	639	23.138876	-1.085115	8.802081
-	640	23.027798	-1.161232	8.726776
-	641	22.935282	-1.229258	8.661625
-	642	22.861616	-1.286835	8.606239
-	643	22.806740	-1.331823	8.560261
-	644	22.770674	-1.362521	8.522940
-	645	22.753138	-1.377678	8.494471
-	646	22.753681	-1.376449	8.474467
-	647	22.771633	-1.358548	8.462868
-	648	22.805861	-1.324191	8.459275
-	649	22.854652	-1.274079	8.463896
-	650	22.915983	-1.209433	8.475827
-	651	22.987144	-1.131980	8.494627
-	652	23.065063	-1.043867	8.519237
-	653	23.146585	-0.947604	8.548859
-	654	23.228275	-0.845995	8.582404
-	655	23.307198	-0.742019	8.618562
-	656	23.380484	-0.638706	8.656530
-	657	23.446203	-0.538806	8.695649
-	658	23.502945	-0.444897	8.735526
-	659	23.550310	-0.358880	8.775545
-	660	23.588348	-0.281988	8.815493
-	661	23.617878	-0.214603	8.854403
-	662	23.639975	-0.156155	8.892693
-	663	23.655590	-0.104903	8.930559
