# Supplementary material for: Design and preliminary verification of a novel powered ankle–foot prosthesis: From the perspective of lower-limb biomechanics compared with ESAR foot
Source: PLoS One. 2024 Jun 7;19(6):e0303397. doi: 10.1371/journal.pone.0303397 (PMC11161064; doi:10.1371/journal.pone.0303397)
Supplement: S2 File — (ZIP) [file pone.0303397.s004.zip › NW/5/right hip moment.txt]

LINK_MODEL_BASED::ORIGINAL::Right Hip Moment
File	Frame	X	Y	Z
Gait FB - IOR 9.c3d	1
-	2
-	3
-	4
-	5
-	6
-	7
-	8
-	9	-0.062646	-0.020797	-0.010616
-	10	-0.067410	0.003832	-0.043407
-	11	0.485788	-0.191422	-0.025258
-	12	-0.631352	0.150147	0.004418
-	13	-0.073458	-0.043955	0.021703
-	14	-0.083903	-0.016219	-0.011927
-	15	-0.088762	-0.013606	-0.012485
-	16	-0.092172	-0.010960	-0.013008
-	17	-0.094140	-0.008535	-0.013355
-	18	-0.094570	-0.006569	-0.013487
-	19	-0.093887	-0.005054	-0.013429
-	20	-0.092091	-0.004161	-0.013256
-	21	-0.089299	-0.003713	-0.013018
-	22	-0.086071	-0.003643	-0.012840
-	23	-0.082702	-0.003756	-0.012803
-	24	-0.079275	-0.003587	-0.012932
-	25	-0.076051	-0.003369	-0.013216
-	26	-0.072403	-0.002913	-0.013532
-	27	-0.069293	-0.002124	-0.013965
-	28	-0.066031	-0.001253	-0.014388
-	29	-0.062908	0.000045	-0.014849
-	30	-0.059714	0.001535	-0.015288
-	31	-0.056515	0.003411	-0.015697
-	32	-0.053098	0.005544	-0.015945
-	33	-0.049513	0.007757	-0.015976
-	34	-0.045220	0.009999	-0.015713
-	35	-0.040210	0.012059	-0.015151
-	36	-0.034955	0.013588	-0.014237
-	37	-0.029302	0.014464	-0.012936
-	38	-0.024398	0.014370	-0.011350
-	39	-0.020835	0.013448	-0.009685
-	40	-0.019085	0.012114	-0.008047
-	41	-0.019477	0.010645	-0.006578
-	42	-0.021400	0.009484	-0.005202
-	43	-0.023850	0.008940	-0.003882
-	44	-0.026337	0.008743	-0.002584
-	45	-0.026906	0.008915	-0.001110
-	46	-0.024879	0.008909	0.000532
-	47	-0.020103	0.008805	0.002247
-	48	-0.013201	0.008371	0.003845
-	49	-0.005928	0.007598	0.005161
-	50	0.001829	0.006437	0.006204
-	51	0.010087	0.004993	0.007005
-	52	0.018697	0.003354	0.007547
-	53	0.026006	0.001737	0.007663
-	54	0.031860	0.000182	0.007303
-	55	0.035373	-0.001332	0.006453
-	56	0.036428	-0.003113	0.005223
-	57	0.035237	-0.005046	0.003850
-	58	0.032714	-0.007058	0.002549
-	59	0.029637	-0.008514	0.001579
-	60	0.027195	-0.009210	0.001046
-	61	0.025039	-0.009136	0.000927
-	62	0.023483	-0.008169	0.001334
-	63	0.022177	-0.006795	0.002085
-	64	0.021457	-0.004464	0.003327
-	65	0.021389	-0.001481	0.004930
-	66	0.021958	0.002226	0.006938
-	67	0.023281	0.006144	0.009157
-	68	0.025153	0.009962	0.011454
-	69	0.027014	0.013399	0.013694
-	70	0.029091	0.016136	0.015697
-	71	0.031382	0.018027	0.017346
-	72	0.033758	0.018999	0.018558
-	73	0.036342	0.019135	0.019355
-	74	0.039394	0.018643	0.019786
-	75	0.042911	0.017484	0.019862
-	76	0.047007	0.016025	0.019741
-	77	0.051594	0.014424	0.019472
-	78	0.056232	0.012539	0.018997
-	79	0.061027	0.010420	0.018347
-	80	0.065684	0.007848	0.017436
-	81	0.070830	0.004813	0.016268
-	82	0.075859	0.001097	0.014721
-	83	0.081473	-0.002978	0.012910
-	84	0.087023	-0.007570	0.010754
-	85	0.092401	-0.012592	0.008274
-	86	0.098044	-0.017781	0.005595
-	87	0.103281	-0.022964	0.002797
-	88	0.108730	-0.027843	0.000048
-	89	0.113562	-0.032518	-0.002684
-	90	0.117705	-0.037110	-0.005419
-	91	0.120715	-0.041716	-0.008192
-	92	0.122438	-0.046209	-0.010920
-	93	0.122692	-0.050457	-0.013520
-	94	0.121195	-0.054372	-0.015952
-	95	0.118072	-0.057885	-0.018196
-	96	0.113026	-0.060788	-0.020187
-	97	0.106675	-0.062770	-0.021785
-	98	0.098815	-0.063685	-0.022953
-	99	0.089542	-0.063186	-0.023499
-	100	0.078907	-0.061086	-0.023359
-	101	0.067157	-0.057177	-0.022410
-	102	0.054253	-0.051248	-0.020525
-	103	0.040446	-0.043364	-0.017749
-	104	0.060527	-0.052981	-0.020991
-	105	0.088594	-0.048822	-0.014642
-	106	0.142171	-0.050652	-0.008126
-	107	0.210205	-0.060977	-0.003942
-	108	0.274740	-0.080123	-0.004408
-	109	0.317727	-0.103743	-0.009557
-	110	0.332693	-0.126680	-0.017734
-	111	0.327156	-0.147923	-0.027273
-	112	0.317200	-0.168068	-0.036325
-	113	0.314636	-0.186391	-0.043115
-	114	0.321380	-0.200307	-0.046355
-	115	0.330601	-0.207924	-0.046033
-	116	0.335046	-0.209221	-0.043003
-	117	0.333271	-0.204766	-0.037937
-	118	0.330668	-0.196580	-0.031609
-	119	0.333739	-0.187267	-0.024952
-	120	0.344698	-0.178847	-0.019055
-	121	0.359927	-0.171464	-0.014637
-	122	0.373198	-0.163796	-0.011778
-	123	0.380370	-0.154003	-0.009836
-	124	0.381324	-0.140302	-0.007656
-	125	0.380307	-0.121123	-0.003940
-	126	0.380463	-0.095779	0.002089
-	127	0.383915	-0.065223	0.010102
-	128	0.389680	-0.032286	0.018796
-	129	0.397871	-0.000343	0.026695
-	130	0.408478	0.028304	0.032919
-	131	0.420193	0.052068	0.036944
-	132	0.430778	0.070467	0.038918
-	133	0.438205	0.084316	0.039635
-	134	0.442412	0.094757	0.039811
-	135	0.442698	0.102345	0.039736
-	136	0.439071	0.107113	0.039434
-	137	0.431170	0.109179	0.038925
-	138	0.418285	0.108616	0.038204
-	139	0.400190	0.105627	0.037268
-	140	0.378455	0.101207	0.036366
-	141	0.354230	0.096316	0.035659
-	142	0.330540	0.092618	0.035360
-	143	0.309609	0.091378	0.035578
-	144	0.292709	0.094018	0.036683
-	145	0.278124	0.100339	0.038781
-	146	0.265420	0.109782	0.041628
-	147	0.253411	0.120723	0.044683
-	148	0.242454	0.131845	0.047466
-	149	0.233011	0.142152	0.049615
-	150	0.226552	0.152576	0.051297
-	151	0.222305	0.163477	0.052574
-	152	0.219582	0.174979	0.053559
-	153	0.216380	0.185665	0.054159
-	154	0.212657	0.194235	0.054232
-	155	0.208326	0.200373	0.053738
-	156	0.203872	0.205257	0.052838
-	157	0.197862	0.209930	0.051915
-	158	0.190936	0.214778	0.051143
-	159	0.182854	0.218943	0.050517
-	160	0.174029	0.221509	0.049977
-	161	0.163896	0.221691	0.049529
-	162	0.152922	0.219651	0.049140
-	163	0.142307	0.216539	0.048794
-	164	0.133073	0.213576	0.048551
-	165	0.125932	0.211652	0.048644
-	166	0.121438	0.211473	0.049122
-	167	0.118709	0.212775	0.049679
-	168	0.115954	0.215323	0.050090
-	169	0.111260	0.218420	0.050147
-	170	0.104926	0.221468	0.049715
-	171	0.097387	0.224072	0.048838
-	172	0.089596	0.225880	0.047555
-	173	0.082008	0.226967	0.046033
-	174	0.075746	0.227650	0.044429
-	175	0.069903	0.227646	0.042824
-	176	0.064467	0.227487	0.041347
-	177	0.058937	0.227237	0.039955
-	178	0.053477	0.226141	0.038490
-	179	0.048023	0.224247	0.036892
-	180	0.043670	0.222011	0.035162
-	181	0.040144	0.220069	0.033509
-	182	0.037764	0.218665	0.031986
-	183	0.035275	0.217403	0.030453
-	184	0.032412	0.216065	0.028742
-	185	0.028721	0.214404	0.026830
-	186	0.023950	0.212384	0.024829
-	187	0.017499	0.209896	0.022810
-	188	0.010388	0.206728	0.020797
-	189	0.002992	0.203001	0.018843
-	190	-0.003591	0.199227	0.016954
-	191	-0.009944	0.195826	0.015166
-	192	-0.015387	0.192866	0.013394
-	193	-0.019995	0.190580	0.011702
-	194	-0.023458	0.188939	0.010152
-	195	-0.026161	0.188007	0.008762
-	196	-0.029713	0.187712	0.007507
-	197	-0.036418	0.187672	0.006290
-	198	-0.047512	0.187410	0.005048
-	199	-0.061938	0.186041	0.003722
-	200	-0.077746	0.183495	0.002375
-	201	-0.092769	0.180217	0.001111
-	202	-0.107285	0.177303	0.000058
-	203	-0.121036	0.175444	-0.000854
-	204	-0.134205	0.174818	-0.001782
-	205	-0.146271	0.175130	-0.002760
-	206	-0.158173	0.175979	-0.003748
-	207	-0.168898	0.176402	-0.004884
-	208	-0.178519	0.176444	-0.006159
-	209	-0.186067	0.176437	-0.007552
-	210	-0.191804	0.176361	-0.009065
-	211	-0.196873	0.175612	-0.010597
-	212	-0.202514	0.175093	-0.012023
-	213	-0.208165	0.175222	-0.013298
-	214	-0.214081	0.176650	-0.014421
-	215	-0.220120	0.179199	-0.015468
-	216	-0.227286	0.182328	-0.016544
-	217	-0.234913	0.185796	-0.017786
-	218	-0.242939	0.189227	-0.019202
-	219	-0.250166	0.191936	-0.020776
-	220	-0.257058	0.193584	-0.022435
-	221	-0.263694	0.194465	-0.024066
-	222	-0.269831	0.194547	-0.025674
-	223	-0.275207	0.194345	-0.027360
-	224	-0.279540	0.194291	-0.029228
-	225	-0.283026	0.195016	-0.031375
-	226	-0.286460	0.196291	-0.033811
-	227	-0.290767	0.197243	-0.036443
-	228	-0.295850	0.197218	-0.039164
-	229	-0.300902	0.196054	-0.041989
-	230	-0.305325	0.193579	-0.044860
-	231	-0.308921	0.189725	-0.047763
-	232	-0.311736	0.183987	-0.050636
-	233	-0.313419	0.176957	-0.053371
-	234	-0.312838	0.168766	-0.055881
-	235	-0.310538	0.159688	-0.058075
-	236	-0.307218	0.149863	-0.059952
-	237	-0.303494	0.139843	-0.061569
-	238	-0.300353	0.130284	-0.062966
-	239	-0.297141	0.120741	-0.064215
-	240	-0.293384	0.110740	-0.065446
-	241	-0.286614	0.100531	-0.066716
-	242	-0.277934	0.091373	-0.067827
-	243	-0.269602	0.084453	-0.068735
-	244	-0.265090	0.078995	-0.069464
-	245	-0.264377	0.074255	-0.069951
-	246	-0.266248	0.069110	-0.070074
-	247	-0.269930	0.063185	-0.069865
-	248	-0.274143	0.056900	-0.069402
-	249	-0.278701	0.049793	-0.068652
-	250	-0.281616	0.041490	-0.067575
-	251	-0.282662	0.031882	-0.066040
-	252	-0.282465	0.021601	-0.064105
-	253	-0.282990	0.010991	-0.061955
-	254	-0.284188	0.001315	-0.059816
-	255	-0.284596	-0.007055	-0.057721
-	256	-0.282827	-0.014620	-0.055415
-	257	-0.278159	-0.021600	-0.052850
-	258	-0.271549	-0.027640	-0.049995
-	259	-0.262638	-0.031876	-0.046870
-	260	-0.253012	-0.034474	-0.043591
-	261	-0.243197	-0.035368	-0.040292
-	262	-0.233783	-0.035138	-0.037010
-	263	-0.224112	-0.034447	-0.033666
-	264	-0.214159	-0.033630	-0.030399
-	265	-0.204225	-0.032251	-0.027376
-	266	-0.194305	-0.029955	-0.024771
-	267	-0.183691	-0.027658	-0.022513
-	268	-0.172797	-0.025138	-0.020579
-	269	-0.160629	-0.021822	-0.018853
-	270	-0.146250	-0.017838	-0.017166
-	271	-0.129202	-0.013309	-0.015545
-	272	-0.110949	-0.009273	-0.014205
-	273	-0.093598	-0.006697	-0.013344
-	274	-0.077636	-0.006239	-0.012902
-	275	-0.063603	-0.007137	-0.012923
-	276	-0.050416	-0.008418	-0.013283
-	277	-0.037764	-0.010038	-0.013852
-	278	-0.024389	-0.012634	-0.014206
-	279	-0.009112	-0.016103	-0.013910
-	280	0.006406	-0.019606	-0.012994
-	281	0.021619	-0.022069	-0.011826
-	282	0.033015	-0.022567	-0.010924
-	283	0.039259	-0.021649	-0.010406
-	284	0.039686	-0.020731	-0.010215
-	285	0.036078	-0.020276	-0.010142
-	286	0.028960	-0.020208	-0.010188
-	287	0.022726	-0.019998	-0.009873
-	288	0.019617	-0.019020	-0.008892
-	289	-0.010439	-0.047641	0.002335
-	290	-0.026527	-0.047193	0.000735
-	291	-0.041742	-0.046342	-0.000924
-	292	-0.055051	-0.044904	-0.002623
-	293	-0.066446	-0.042950	-0.004325
-	294	-0.075375	-0.040398	-0.005915
-	295	-0.081363	-0.037241	-0.007340
-	296	-0.084879	-0.033343	-0.008539
-	297	-0.086556	-0.029181	-0.009491
-	298	-0.086244	-0.024878	-0.010097
-	299	-0.084377	-0.020772	-0.010421
-	300	-0.081274	-0.016987	-0.010602
-	301	-0.076943	-0.013294	-0.010679
-	302	-0.072640	-0.009958	-0.010837
-	303	-0.067539	-0.007039	-0.010896
-	304	-0.062716	-0.004597	-0.011016
-	305	-0.058398	-0.002679	-0.011240
-	306	-0.053840	-0.001156	-0.011488
-	307	-0.049842	0.000136	-0.011846
-	308	-0.046276	0.001248	-0.012330
-	309	-0.042684	0.002427	-0.012814
-	310	-0.040078	0.003645	-0.013376
-	311	-0.037412	0.004913	-0.013855
-	312	-0.035392	0.006255	-0.014331
-	313	-0.033195	0.007699	-0.014641
-	314	-0.031511	0.009203	-0.014772
-	315	-0.029788	0.010806	-0.014593
-	316	-0.028320	0.012598	-0.014102
-	317	-0.027659	0.014326	-0.013335
-	318	-0.027151	0.015830	-0.012309
-	319	-0.027250	0.016943	-0.011191
-	320	-0.027661	0.017723	-0.009958
-	321	-0.028671	0.018025	-0.008617
-	322	-0.030384	0.017917	-0.007142
-	323	-0.033239	0.017666	-0.005542
-	324	-0.035338	0.017372	-0.003818
-	325	-0.037574	0.017279	-0.002123
-	326	-0.037641	0.017371	-0.000387
-	327	-0.037420	0.017783	0.001215
-	328	-0.035240	0.018563	0.002766
-	329	-0.032305	0.019727	0.004118
-	330	-0.027127	0.021319	0.005377
-	331	-0.022095	0.022848	0.006370
-	332	-0.016729	0.023967	0.007122
-	333	-0.012229	0.024681	0.007665
-	334	-0.008840	0.025039	0.008071
-	335	-0.006540	0.024877	0.008282
-	336	-0.003749	0.024249	0.008391
-	337	-0.000979	0.023265	0.008399
-	338	0.002424	0.021827	0.008276
-	339	0.004607	0.019705	0.007869
-	340	0.006704	0.017014	0.007297
-	341	0.007842	0.013580	0.006457
-	342	0.008603	0.009968	0.005596
-	343	0.009368	0.006279	0.004796
-	344	0.009960	0.002776	0.004114
-	345	0.011140	-0.000427	0.003683
-	346	0.012743	-0.003184	0.003529
-	347	0.015361	-0.005567	0.003657
-	348	0.019230	-0.007391	0.004086
-	349	0.023515	-0.008507	0.004743
-	350	0.028858	-0.008984	0.005616
-	351	0.034060	-0.008986	0.006598
-	352	0.039467	-0.008462	0.007690
-	353	0.044895	-0.007790	0.008708
-	354	0.049996	-0.006828	0.009772
-	355	0.053882	-0.006141	0.010563
-	356	0.057485	-0.005464	0.011248
-	357	0.059777	-0.005189	0.011648
-	358	0.062892	-0.005331	0.011816
-	359	0.066133	-0.005927	0.011696
-	360	0.070435	-0.007033	0.011400
-	361	0.075911	-0.008561	0.011009
-	362	0.082894	-0.010465	0.010556
-	363	0.091253	-0.012775	0.010049
-	364	0.101212	-0.015396	0.009539
-	365	0.112503	-0.018281	0.009007
-	366	0.124712	-0.021502	0.008397
-	367	0.136918	-0.024987	0.007620
-	368	0.149227	-0.028669	0.006625
-	369	0.160881	-0.032316	0.005421
-	370	0.170593	-0.035667	0.004028
-	371	0.177679	-0.038607	0.002421
-	372	0.182062	-0.041242	0.000536
-	373	0.182685	-0.043651	-0.001617
-	374	0.179153	-0.045856	-0.004081
-	375	0.170860	-0.047884	-0.006832
-	376	0.158798	-0.049342	-0.009551
-	377	0.142121	-0.050132	-0.012196
-	378	0.121839	-0.050089	-0.014582
-	379	0.098184	-0.049211	-0.016615
-	380	0.071475	-0.047450	-0.018204
-	381	0.042163	-0.044718	-0.019264
-	382	0.012107	-0.041116	-0.019688
-	383	-0.018097	-0.036396	-0.019290
-	384	-0.045496	-0.030746	-0.017999
-	385	-0.069381	-0.024067	-0.015760
-	386	-0.088977	-0.016631	-0.012632
-	387	-0.103379	-0.008796	-0.008810
-	388	-0.113557	-0.000986	-0.004641
-	389	-0.119416	0.006542	-0.000294
-	390	-0.122673	0.013141	0.003745
-	391	-0.124287	0.019025	0.007514
-	392	-0.124145	0.023764	0.010749
-	393	-0.123876	0.027647	0.013617
-	394	-0.123627	0.030528	0.016016
-	395	-0.122998	0.032979	0.018203
-	396	-0.120914	0.035180	0.020145
-	397	-0.117378	0.037512	0.021994
-	398	-0.111352	0.040051	0.023646
-	399	-0.103566	0.042678	0.025093
-	400	-0.093050	0.045250	0.026188
-	401	-0.080272	0.047383	0.026781
-	402	-0.066022	0.048713	0.026617
-	403	-0.049928	0.048757	0.025537
-	404	-0.034292	0.046834	0.023393
-	405	-0.017860	0.042847	0.020120
-	406	-0.003030	0.036662	0.015836
-	407	0.009537	0.028241	0.010713
-	408	0.020266	0.018190	0.005099
-	409	0.028871	0.006916	-0.000700
-	410	0.033948	-0.005230	-0.006355
-	411	0.037101	-0.017695	-0.011656
-	412	0.037239	-0.030460	-0.016469
-	413	0.034833	-0.043089	-0.020568
-	414	0.029848	-0.055254	-0.023910
-	415	0.022861	-0.066579	-0.026438
-	416	0.013628	-0.076929	-0.028180
-	417	0.004316	-0.085840	-0.029276
-	418	-0.007665	-0.093423	-0.029615
-	419	-0.019025	-0.099510	-0.029395
-	420	-0.031724	-0.104090	-0.028603
-	421	-0.042283	-0.107048	-0.027404
-	422	-0.054209	-0.108850	-0.025796
-	423	-0.062833	-0.109378	-0.024069
-	424	-0.072149	-0.109108	-0.022091
-	425	-0.077392	-0.107946	-0.020236
-	426	-0.080733	-0.106230	-0.018607
-	427	-0.082091	-0.103816	-0.017217
-	428	-0.079648	-0.101231	-0.016442
-	429	-0.075085	-0.097998	-0.016050
-	430	-0.068630	-0.094472	-0.016094
-	431	-0.060624	-0.090522	-0.016441
-	432	-0.052718	-0.086221	-0.016945
-	433	-0.044244	-0.081525	-0.017482
-	434	-0.036210	-0.076541	-0.017871
-	435	-0.029675	-0.071457	-0.018013
-	436	-0.024127	-0.066232	-0.017826
-	437	-0.019747	-0.060915	-0.017267
-	438	-0.017309	-0.055729	-0.016284
-	439	-0.016200	-0.050847	-0.014891
-	440	-0.015786	-0.046353	-0.013260
-	441	-0.015818	-0.042385	-0.011499
-	442	-0.016108	-0.039223	-0.009721
-	443	-0.016235	-0.036906	-0.007963
-	444	-0.017054	-0.035493	-0.006232
-	445	-0.015815	-0.034910	-0.004809
-	446	-0.014858	-0.035241	-0.003719
-	447	-0.012511	-0.036230	-0.003101
-	448	-0.008869	-0.037700	-0.002994
-	449	-0.004640	-0.039484	-0.003247
-	450	0.000322	-0.041368	-0.003796
-	451	0.005037	-0.043389	-0.004527
-	452	0.008442	-0.045537	-0.005344
-	453	0.009023	-0.048081	-0.006105
-	454	0.006684	-0.050401	-0.006524
-	455	0.001635	-0.052394	-0.006450
-	456	-0.001907	-0.053924	-0.006159
-	457	-0.006168	-0.055073	-0.005676
-	458	-0.008033	-0.055936	-0.005298
-	459	-0.009228	-0.056305	-0.004951
-	460	-0.008983	-0.056077	-0.004629
-	461	-0.008798	-0.055310	-0.004303
-	462	-0.008479	-0.054524	-0.004011
-	463	-0.007606	-0.053650	-0.003799
-	464	-0.006607	-0.053039	-0.003609
-	465	-0.006079	-0.052551	-0.003456
-	466	-0.004939	-0.052323	-0.003361
-	467	-0.004332	-0.052404	-0.003286
-	468	-0.003228	-0.052787	-0.003364
-	469	-0.001738	-0.053619	-0.003520
-	470	-0.000373	-0.054574	-0.003665
-	471	0.000745	-0.055678	-0.003846
-	472	0.002814	-0.056437	-0.004019
-	473	0.004785	-0.056868	-0.004133
-	474	0.006648	-0.056857	-0.004186
-	475	0.009194	-0.056675	-0.004217
-	476	0.011710	-0.056172	-0.004209
-	477	0.014073	-0.055542	-0.004127
-	478	0.016478	-0.054649	-0.004025
-	479	0.017454	-0.053764	-0.003799
-	480	0.020021	-0.052695	-0.003538
-	481	0.021680	-0.051790	-0.003195
-	482	0.022981	-0.050864	-0.002837
-	483	0.024345	-0.050224	-0.002385
-	484	0.025547	-0.049831	-0.001886
-	485	0.026358	-0.049717	-0.001393
-	486	0.027811	-0.049920	-0.000997
-	487	0.029381	-0.050299	-0.000708
-	488	0.032026	-0.051012	-0.000546
-	489	0.033587	-0.052207	-0.000402
-	490	0.035091	-0.053539	-0.000233
-	491	0.037353	-0.055494	-0.000144
-	492	0.038800	-0.057694	-0.000036
-	493	0.039790	-0.060342	0.000146
-	494	0.041357	-0.063064	0.000302
-	495	0.043313	-0.065831	0.000433
-	496	0.044440	-0.068549	0.000641
-	497	0.046818	-0.070791	0.000862
-	498	0.048157	-0.073051	0.001164
-	499	0.049766	-0.074933	0.001523
-	500	0.051364	-0.076649	0.001951
-	501	0.051985	-0.078041	0.002429
-	502	0.053700	-0.078558	0.002857
-	503	0.054232	-0.078519	0.003269
-	504	0.055001	-0.077576	0.003678
-	505	0.055687	-0.076276	0.004090
-	506	0.056718	-0.074792	0.004469
-	507	0.058071	-0.073149	0.004816
-	508	0.060947	-0.071390	0.005070
-	509	0.063551	-0.069609	0.005247
-	510	0.067801	-0.067786	0.005263
-	511	0.071165	-0.065904	0.005209
-	512	0.074835	-0.063968	0.005036
-	513	0.078792	-0.061908	0.004745
-	514	0.080643	-0.059819	0.004501
-	515	0.081704	-0.057355	0.004247
-	516	0.078721	-0.054706	0.004057
-	517	0.074882	-0.051429	0.003791
-	518	0.069859	-0.047899	0.003425
-	519	0.065369	-0.044260	0.002950
-	520	0.062976	-0.040630	0.002309
-	521	0.059435	-0.036947	0.001666
-	522	0.055560	-0.033316	0.001004
-	523	0.048908	-0.029664	0.000483
-	524	0.039745	-0.026084	0.000047
-	525	0.029063	-0.022529	-0.000357
-	526	0.014647	-0.018994	-0.000660
-	527	-0.001989	-0.015645	-0.000868
-	528	-0.019423	-0.012250	-0.001175
-	529	-0.039430	-0.008952	-0.001448
-	530	-0.059425	-0.005713	-0.001778
-	531	-0.079843	-0.002672	-0.002130
-	532	-0.100508	0.000324	-0.002532
-	533	-0.118564	0.003083	-0.003041
-	534	-0.136624	0.005733	-0.003673
-	535	-0.151898	0.008155	-0.004295
-	536	-0.165063	0.010542	-0.004930
-	537	-0.174847	0.012721	-0.005584
-	538	-0.181537	0.014777	-0.006202
-	539	-0.183720	0.016623	-0.006831
-	540	-0.182736	0.018199	-0.007380
-	541	-0.177753	0.019442	-0.007812
-	542	-0.169414	0.020307	-0.008079
-	543	-0.158830	0.020993	-0.008227
-	544	-0.144894	0.021162	-0.008119
-	545	-0.127980	0.020928	-0.007874
-	546	-0.107931	0.019744	-0.007332
-	547	-0.084963	0.017893	-0.006506
-	548	-0.062272	0.015268	-0.005515
-	549	-0.039326	0.012342	-0.004396
-	550	-0.019330	0.009049	-0.003254
-	551	-0.001773	0.005594	-0.002089
-	552	0.012968	0.001968	-0.000896
-	553	0.023734	-0.001565	0.000204
-	554	0.031490	-0.005173	0.001236
-	555	0.034940	-0.008840	0.002144
-	556	0.034661	-0.012277	0.002852
-	557	0.031024	-0.015920	0.003601
-	558	0.023137	-0.019576	0.004070
-	559	0.012649	-0.023457	0.004362
-	560	-0.000700	-0.027603	0.004408
-	561	-0.016091	-0.031953	0.004193
-	562	-0.032423	-0.036165	0.003669
-	563	-0.050110	-0.039528	0.002654
-	564	-0.067470	-0.041994	0.001185
-	565	-0.083649	-0.043441	-0.000654
-	566	-0.097709	-0.044324	-0.002727
-	567	-0.108865	-0.044358	-0.004927
-	568	-0.116258	-0.044047	-0.007066
-	569	-0.121033	-0.042875	-0.009244
-	570	-0.122130	-0.041196	-0.011184
-	571	-0.122435	-0.039084	-0.013013
-	572	-0.120780	-0.036702	-0.014465
-	573	-0.118065	-0.034030	-0.015518
-	574	-0.114962	-0.031279	-0.016042
-	575	-0.111632	-0.028550	-0.016063
-	576	-0.108140	-0.025998	-0.015768
-	577	-0.104466	-0.023773	-0.015281
-	578	-0.101181	-0.021535	-0.014761
-	579	-0.097773	-0.019537	-0.014096
-	580	-0.094672	-0.017566	-0.013451
-	581	-0.091148	-0.015528	-0.012874
-	582	-0.088014	-0.013335	-0.012538
-	583	-0.084235	-0.011142	-0.012266
-	584	-0.080971	-0.008762	-0.012101
-	585	-0.077661	-0.006595	-0.011866
-	586	-0.074912	-0.004242	-0.011608
-	587	-0.071507	-0.002036	-0.011218
-	588	-0.068078	0.000229	-0.010832
-	589	-0.064298	0.002764	-0.010486
-	590	-0.060398	0.005085	-0.010130
-	591	-0.055893	0.007414	-0.009696
-	592	-0.051210	0.009485	-0.009136
-	593	-0.046327	0.011075	-0.008493
-	594	-0.040624	0.012245	-0.007760
-	595	-0.034792	0.013002	-0.007109
-	596	-0.027576	0.013162	-0.006341
-	597	-0.022330	0.012673	-0.005723
-	598	-0.015863	0.011541	-0.004953
-	599	-0.011607	0.009797	-0.004277
-	600	-0.007586	0.007842	-0.003630
-	601	-0.003231	0.005551	-0.003012
-	602	-0.000030	0.003047	-0.002584
-	603	0.002867	0.000439	-0.002250
-	604	0.004352	-0.002068	-0.002100
-	605	0.005546	-0.004571	-0.002102
-	606	0.006895	-0.006728	-0.002233
-	607	0.007440	-0.008811	-0.002569
-	608	0.009287	-0.010478	-0.002902
-	609	0.010182	-0.012199	-0.003325
-	610	0.011504	-0.013624	-0.003679
-	611	0.012637	-0.015028	-0.004062
-	612	0.014585	-0.016372	-0.004424
-	613	0.015481	-0.017616	-0.004808
-	614	0.016607	-0.018864	-0.005145
-	615	0.017659	-0.020040	-0.005405
-	616	0.018100	-0.021076	-0.005598
-	617	0.019325	-0.021808	-0.005622
-	618	0.020845	-0.022227	-0.005459
-	619	0.023526	-0.022134	-0.004983
-	620	0.027302	-0.021728	-0.004198
-	621	0.031790	-0.020920	-0.003114
-	622	0.036979	-0.019827	-0.001695
-	623	0.043481	-0.018563	-0.000000
-	624	0.049911	-0.017193	0.001815
-	625	0.057802	-0.015649	0.003635
-	626	0.065156	-0.014049	0.005325
-	627	0.073096	-0.012382	0.006886
-	628	0.081910	-0.010880	0.008314
-	629	0.088890	-0.009620	0.009469
-	630	0.095330	-0.008819	0.010423
-	631	0.102821	-0.008410	0.011247
-	632	0.108886	-0.008447	0.011867
-	633	0.115804	-0.008859	0.012369
-	634	0.123310	-0.009685	0.012720
-	635	0.131196	-0.011093	0.012846
-	636	0.139616	-0.013277	0.012631
-	637	0.148522	-0.016175	0.012038
-	638	0.158669	-0.019794	0.011119
-	639	0.169594	-0.024118	0.009837
-	640	0.182034	-0.029083	0.008137
-	641	0.193577	-0.034803	0.005867
-	642	0.203459	-0.040777	0.003185
-	643	0.211764	-0.046664	0.000252
-	644	0.214202	-0.052050	-0.003108
-	645	0.211209	-0.056620	-0.006564
-	646	0.201333	-0.060058	-0.009998
-	647	0.184510	-0.061880	-0.013129
-	648	0.161716	-0.061710	-0.015652
-	649	0.129520	-0.059336	-0.017471
-	650	0.092481	-0.054821	-0.018405
-	651	0.048647	-0.048061	-0.018476
-	652	-0.001298	-0.039531	-0.017849
-	653	-0.055438	-0.029609	-0.016601
-	654	-0.113065	-0.018930	-0.014962
-	655	-0.168695	-0.007961	-0.012985
-	656	-0.220970	0.002729	-0.010762
-	657	-0.266728	0.012580	-0.008425
-	658	-0.302516	0.020606	-0.006176
-	659	-0.324684	0.026001	-0.004308
-	660	-0.333587	0.027460	-0.003501
-	661	-0.321102	0.024067	-0.004030
-	662
-	663
