# Supplementary material for: Design and preliminary verification of a novel powered ankle–foot prosthesis: From the perspective of lower-limb biomechanics compared with ESAR foot
Source: PLoS One. 2024 Jun 7;19(6):e0303397. doi: 10.1371/journal.pone.0303397 (PMC11161064; doi:10.1371/journal.pone.0303397)
Supplement: S2 File — (ZIP) [file pone.0303397.s004.zip › NW/5/right knee angle.txt]

LINK_MODEL_BASED::ORIGINAL::Right Knee Angles
File	Frame	X	Y	Z
Gait FB - IOR 9.c3d	1
-	2
-	3
-	4
-	5
-	6
-	7	44.055626	-2.992994	-19.678532
-	8	45.134457	-2.751009	-19.723108
-	9	46.191475	-2.477247	-19.792990
-	10	47.216824	-2.171651	-19.886532
-	11	48.202614	-1.835658	-19.999828
-	12	49.170387	-0.998506	-20.422129
-	13	50.059856	-0.614505	-20.545557
-	14	50.898338	-0.214109	-20.666597
-	15	51.684643	0.196666	-20.778116
-	16	52.418118	0.611723	-20.875185
-	17	53.098427	1.025144	-20.955120
-	18	53.725452	1.431093	-21.017168
-	19	54.299068	1.823980	-21.062361
-	20	54.819210	2.198410	-21.093044
-	21	55.285770	2.549570	-21.112612
-	22	55.698811	2.873662	-21.124916
-	23	56.058575	3.167687	-21.133829
-	24	56.365364	3.429639	-21.143492
-	25	56.619530	3.658419	-21.157921
-	26	56.821400	3.853649	-21.180706
-	27	56.971226	4.015866	-21.214777
-	28	57.069283	4.146337	-21.262161
-	29	57.115593	4.247036	-21.323942
-	30	57.110111	4.320766	-21.400455
-	31	57.052593	4.370979	-21.491297
-	32	56.942707	4.401809	-21.595795
-	33	56.780060	4.417475	-21.712767
-	34	56.564255	4.422242	-21.841459
-	35	56.294888	4.420064	-21.981146
-	36	55.971542	4.414611	-22.131874
-	37	55.593807	4.408318	-22.293859
-	38	55.161228	4.402254	-22.467762
-	39	54.673264	4.395802	-22.654509
-	40	54.129234	4.387265	-22.855301
-	41	53.528404	4.374351	-23.070765
-	42	52.870026	4.354447	-23.300575
-	43	52.153667	4.324634	-23.543036
-	44	51.379234	4.282059	-23.795542
-	45	50.547192	4.223845	-24.054102
-	46	49.658886	4.147241	-24.313875
-	47	48.716805	4.049530	-24.569023
-	48	47.724503	3.928410	-24.813318
-	49	46.686298	3.782547	-25.040733
-	50	45.606922	3.611395	-25.245495
-	51	44.491505	3.415189	-25.422215
-	52	43.345535	3.194669	-25.565889
-	53	42.174824	2.951078	-25.672405
-	54	40.984894	2.686076	-25.738756
-	55	39.780293	2.402093	-25.763714
-	56	38.564289	2.102090	-25.747686
-	57	37.339020	1.789116	-25.692331
-	58	36.105526	1.465843	-25.599798
-	59	34.864269	1.134447	-25.472704
-	60	33.615364	0.796631	-25.313581
-	61	32.358978	0.454054	-25.125412
-	62	31.095358	0.108356	-24.911346
-	63	29.825018	-0.238766	-24.674797
-	64	28.548723	-0.585584	-24.419205
-	65	27.267534	-0.930120	-24.148287
-	66	25.982862	-1.270182	-23.865967
-	67	24.696562	-1.603328	-23.576460
-	68	23.410952	-1.926979	-23.284315
-	69	22.128651	-2.238377	-22.994701
-	70	20.852364	-2.534796	-22.712849
-	71	19.584696	-2.813475	-22.444170
-	72	18.328207	-3.071752	-22.194035
-	73	17.085377	-3.307176	-21.967413
-	74	15.858822	-3.517650	-21.768757
-	75	14.651400	-3.701499	-21.602047
-	76	13.466291	-3.857620	-21.470411
-	77	12.306955	-3.985615	-21.376329
-	78	11.177051	-4.085780	-21.321508
-	79	10.080256	-4.159232	-21.306849
-	80	9.020153	-4.207706	-21.332611
-	81	7.999997	-4.233493	-21.398148
-	82	7.022608	-4.239157	-21.502401
-	83	6.090308	-4.227513	-21.643360
-	84	5.205009	-4.201519	-21.818748
-	85	4.368280	-4.164234	-22.025782
-	86	3.581356	-4.118742	-22.261023
-	87	2.845319	-4.068065	-22.521002
-	88	2.161292	-4.015163	-22.801502
-	89	1.530551	-3.962802	-23.098539
-	90	0.954559	-3.913474	-23.407715
-	91	0.434908	-3.869213	-23.724573
-	92	-0.026783	-3.831501	-24.044619
-	93	-0.428955	-3.801203	-24.363178
-	94	-0.770291	-3.778600	-24.675692
-	95	-1.049861	-3.763417	-24.977629
-	96	-1.267363	-3.754900	-25.264933
-	97	-1.423299	-3.751946	-25.534283
-	98	-1.519070	-3.753208	-25.782923
-	99	-1.557071	-3.757332	-26.009233
-	100	-1.540724	-3.763057	-26.212008
-	101	-1.474494	-3.769290	-26.390778
-	102	-1.363799	-3.775186	-26.545475
-	103	-1.214878	-3.780159	-26.676075
-	104	-1.034443	-3.783992	-26.782537
-	105	-0.829420	-3.786723	-26.864506
-	106	-0.606587	-3.788673	-26.921099
-	107	-0.372214	-3.790334	-26.951069
-	108	-0.131782	-3.792199	-26.952635
-	109	0.110325	-3.794558	-26.923981
-	110	0.351087	-3.797403	-26.863186
-	111	0.589047	-3.800345	-26.768599
-	112	0.824359	-3.802694	-26.638996
-	113	1.058602	-3.803495	-26.473707
-	114	1.294458	-3.801623	-26.272804
-	115	1.535385	-3.795873	-26.036724
-	116	1.785206	-3.785145	-25.766418
-	117	2.047672	-3.768554	-25.463322
-	118	2.326002	-3.745520	-25.129295
-	119	2.622521	-3.715830	-24.766907
-	120	2.938463	-3.679657	-24.379644
-	121	3.273793	-3.637515	-23.971943
-	122	3.627053	-3.590139	-23.549507
-	123	3.995284	-3.538342	-23.119074
-	124	4.374083	-3.482981	-22.688198
-	125	4.757951	-3.424862	-22.264837
-	126	5.140698	-3.364788	-21.856842
-	127	5.515964	-3.303531	-21.471762
-	128	5.877577	-3.241828	-21.116516
-	129	6.219889	-3.180298	-20.797184
-	130	6.537852	-3.119467	-20.518335
-	131	6.827180	-3.059720	-20.282642
-	132	7.084490	-3.001251	-20.090914
-	133	7.307350	-2.944170	-19.941999
-	134	7.494380	-2.888432	-19.833321
-	135	7.645215	-2.833980	-19.760891
-	136	7.760554	-2.780645	-19.719870
-	137	7.841965	-2.728290	-19.704542
-	138	7.891857	-2.676786	-19.708988
-	139	7.913319	-2.626072	-19.727083
-	140	7.910125	-2.576118	-19.752855
-	141	7.886469	-2.526850	-19.780642
-	142	7.846761	-2.478119	-19.805792
-	143	7.795308	-2.429736	-19.824848
-	144	7.736229	-2.381489	-19.835855
-	145	7.673256	-2.333217	-19.837931
-	146	7.609903	-2.284908	-19.829935
-	147	7.549412	-2.236800	-19.809786
-	148	7.494756	-2.189336	-19.774536
-	149	7.448519	-2.143217	-19.720411
-	150	7.412961	-2.099428	-19.643013
-	151	7.389805	-2.059061	-19.538094
-	152	7.380206	-2.023289	-19.402437
-	153	7.384632	-1.993227	-19.233862
-	154	7.402996	-1.969886	-19.032089
-	155	7.434700	-1.954057	-18.798510
-	156	7.478708	-1.946323	-18.536541
-	157	7.533584	-1.946929	-18.251255
-	158	7.597524	-1.955783	-17.949850
-	159	7.668525	-1.972373	-17.641052
-	160	7.744471	-1.995917	-17.334885
-	161	7.823220	-2.025398	-17.041138
-	162	7.902749	-2.059816	-16.768339
-	163	7.981191	-2.098202	-16.522886
-	164	8.056975	-2.139625	-16.309696
-	165	8.128840	-2.183154	-16.131649
-	166	8.195967	-2.227968	-15.989992
-	167	8.257992	-2.273396	-15.883782
-	168	8.314966	-2.318935	-15.810608
-	169	8.367339	-2.364237	-15.766049
-	170	8.415895	-2.409094	-15.744721
-	171	8.461597	-2.453367	-15.740357
-	172	8.505478	-2.497035	-15.746734
-	173	8.548455	-2.540141	-15.757706
-	174	8.591300	-2.582852	-15.767354
-	175	8.634409	-2.625495	-15.770103
-	176	8.677980	-2.668437	-15.761148
-	177	8.721912	-2.712102	-15.736488
-	178	8.765975	-2.756818	-15.693501
-	179	8.809815	-2.802828	-15.630771
-	180	8.853160	-2.850289	-15.548059
-	181	8.895714	-2.899194	-15.446335
-	182	8.937273	-2.949395	-15.327728
-	183	8.977583	-3.000654	-15.194897
-	184	9.016551	-3.052613	-15.051177
-	185	9.053981	-3.104781	-14.900307
-	186	9.089757	-3.156578	-14.746182
-	187	9.123785	-3.207435	-14.592165
-	188	9.156111	-3.256915	-14.440515
-	189	9.186886	-3.304751	-14.292110
-	190	9.216357	-3.350802	-14.146502
-	191	9.244716	-3.394982	-14.002295
-	192	9.272125	-3.437259	-13.857188
-	193	9.298635	-3.477591	-13.708196
-	194	9.324174	-3.516012	-13.551418
-	195	9.348596	-3.552553	-13.382841
-	196	9.371675	-3.587209	-13.198442
-	197	9.393276	-3.620024	-12.995367
-	198	9.413265	-3.651031	-12.773232
-	199	9.431631	-3.680282	-12.535050
-	200	9.448337	-3.707901	-12.286589
-	201	9.463295	-3.734131	-12.034832
-	202	9.476380	-3.759327	-11.786518
-	203	9.487523	-3.783973	-11.547692
-	204	9.496573	-3.808580	-11.323061
-	205	9.503489	-3.833589	-11.116260
-	206	9.508221	-3.859321	-10.929495
-	207	9.510938	-3.885986	-10.763322
-	208	9.512033	-3.913565	-10.616710
-	209	9.512218	-3.941759	-10.486259
-	210	9.512378	-3.969986	-10.366018
-	211	9.513397	-3.997458	-10.249599
-	212	9.515722	-4.023520	-10.132539
-	213	9.519361	-4.047731	-10.013236
-	214	9.523965	-4.069901	-9.891675
-	215	9.529183	-4.089972	-9.768732
-	216	9.534587	-4.108035	-9.645162
-	217	9.539739	-4.124346	-9.521717
-	218	9.544135	-4.139166	-9.398936
-	219	9.547216	-4.152833	-9.277752
-	220	9.548461	-4.165685	-9.158792
-	221	9.547359	-4.178052	-9.042642
-	222	9.543408	-4.190338	-8.928967
-	223	9.536231	-4.203038	-8.817338
-	224	9.525462	-4.216701	-8.707168
-	225	9.510878	-4.231887	-8.598718
-	226	9.492345	-4.249054	-8.492174
-	227	9.469959	-4.268533	-8.387877
-	228	9.443913	-4.290561	-8.285766
-	229	9.414578	-4.315333	-8.186172
-	230	9.382366	-4.342980	-8.089404
-	231	9.347713	-4.373600	-7.996143
-	232	9.311032	-4.407256	-7.906867
-	233	9.272877	-4.444019	-7.822326
-	234	9.233922	-4.483966	-7.742996
-	235	9.195080	-4.527133	-7.669702
-	236	9.157356	-4.573530	-7.603278
-	237	9.121980	-4.623198	-7.544855
-	238	9.090387	-4.676117	-7.496127
-	239	9.064227	-4.732228	-7.458972
-	240	9.045472	-4.791322	-7.435061
-	241	9.036284	-4.853086	-7.425808
-	242	9.039051	-4.917130	-7.432636
-	243	9.056019	-4.983152	-7.457057
-	244	9.089293	-5.051040	-7.500651
-	245	9.140773	-5.120814	-7.564814
-	246	9.212390	-5.192616	-7.651124
-	247	9.306040	-5.266736	-7.760551
-	248	9.423661	-5.343473	-7.894313
-	249	9.567214	-5.423080	-8.053061
-	250	9.738768	-5.505802	-8.237291
-	251	9.940373	-5.591775	-8.447270
-	252	10.174159	-5.681016	-8.682912
-	253	10.442183	-5.773405	-8.944152
-	254	10.746664	-5.868603	-9.231264
-	255	11.089840	-5.966042	-9.544133
-	256	11.474140	-6.064800	-9.882360
-	257	11.901891	-6.163702	-10.244524
-	258	12.375519	-6.261226	-10.628922
-	259	12.897419	-6.355660	-11.033041
-	260	13.469803	-6.445078	-11.453934
-	261	14.094575	-6.527385	-11.889072
-	262	14.772992	-6.600378	-12.336721
-	263	15.505757	-6.661924	-12.796115
-	264	16.292847	-6.709929	-13.267318
-	265	17.133846	-6.742350	-13.750721
-	266	18.027821	-6.757380	-14.245548
-	267	18.973635	-6.753520	-14.749982
-	268	19.969507	-6.729604	-15.262145
-	269	21.013300	-6.684938	-15.780606
-	270	22.102329	-6.619264	-16.304216
-	271	23.233822	-6.532737	-16.831244
-	272	24.404957	-6.425985	-17.358429
-	273	25.612925	-6.299713	-17.881607
-	274	26.854797	-6.154849	-18.395451
-	275	28.127701	-5.992424	-18.893591
-	276	29.428503	-5.813508	-19.368916
-	277	30.754026	-5.619082	-19.813951
-	278	32.100731	-5.410077	-20.221510
-	279	33.464771	-5.187250	-20.585190
-	280	34.842060	-4.950967	-20.900009
-	281	36.228138	-4.701774	-21.162062
-	282	37.618416	-4.439938	-21.369566
-	283	39.008026	-4.165991	-21.523233
-	284	40.392014	-3.880397	-21.626940
-	285	41.765209	-3.583929	-21.687038
-	286	43.122391	-3.277466	-21.711206
-	287	44.458229	-2.962106	-21.707972
-	288	45.767532	-2.638915	-21.685694
-	289	47.045261	-2.309138	-21.652357
-	290	48.286633	-1.973891	-21.614933
-	291	49.487137	-1.634298	-21.579063
-	292	50.642651	-1.291559	-21.548643
-	293	51.749413	-0.946373	-21.526478
-	294	52.804188	-0.599553	-21.513554
-	295	53.804165	-0.251862	-21.509756
-	296	54.747078	0.095779	-21.513739
-	297	55.631058	0.442204	-21.523592
-	298	56.454868	0.785482	-21.536846
-	299	57.217651	1.123193	-21.550922
-	300	57.918903	1.452478	-21.563416
-	301	58.558311	1.770727	-21.572948
-	302	59.135567	2.075436	-21.578972
-	303	59.650551	2.364717	-21.582148
-	304	60.103096	2.636897	-21.584007
-	305	60.493191	2.890717	-21.587029
-	306	60.820751	3.125333	-21.594404
-	307	61.085846	3.340401	-21.609692
-	308	61.288456	3.535843	-21.636683
-	309	61.428726	3.712114	-21.679001
-	310	61.506790	3.870147	-21.740173
-	311	61.522976	4.010858	-21.822886
-	312	61.477741	4.135448	-21.929201
-	313	61.371639	4.245533	-22.060400
-	314	61.205276	4.342995	-22.216991
-	315	60.979580	4.429691	-22.398470
-	316	60.695553	4.507258	-22.603361
-	317	60.354557	4.576924	-22.829309
-	318	59.958229	4.639142	-23.073112
-	319	59.508442	4.693888	-23.330980
-	320	59.007187	4.740909	-23.598896
-	321	58.456455	4.779638	-23.872871
-	322	57.858322	4.809047	-24.148863
-	323	57.214787	4.827148	-24.422190
-	324	56.527832	4.831272	-24.688007
-	325	55.799084	4.818690	-24.941481
-	326	55.029877	4.787183	-25.178286
-	327	54.220974	4.735431	-25.394405
-	328	53.373005	4.662761	-25.586124
-	329	52.486164	4.569371	-25.750334
-	330	51.560398	4.456088	-25.884430
-	331	50.595264	4.324574	-25.986942
-	332	49.590240	4.176416	-26.056808
-	333	48.544674	4.013281	-26.093594
-	334	47.458153	3.836540	-26.097128
-	335	46.330456	3.647145	-26.067259
-	336	45.161880	3.445633	-26.004261
-	337	43.953224	3.232229	-25.909216
-	338	42.705875	3.006733	-25.784071
-	339	41.421463	2.768888	-25.632168
-	340	40.101849	2.518010	-25.458391
-	341	38.748722	2.253450	-25.269678
-	342	37.363949	1.974397	-25.073576
-	343	35.949627	1.680359	-24.877338
-	344	34.508320	1.371174	-24.686495
-	345	33.043144	1.047243	-24.504854
-	346	31.557417	0.709532	-24.334930
-	347	30.054913	0.359510	-24.177431
-	348	28.539524	-0.000626	-24.032455
-	349	27.015610	-0.368236	-23.898521
-	350	25.487442	-0.739976	-23.773886
-	351	23.959389	-1.112013	-23.656221
-	352	22.435728	-1.480342	-23.542873
-	353	20.920818	-1.840511	-23.431431
-	354	19.418997	-2.187973	-23.320105
-	355	17.934799	-2.518138	-23.207798
-	356	16.472868	-2.826617	-23.094908
-	357	15.038166	-3.109189	-22.983408
-	358	13.635815	-3.362277	-22.876642
-	359	12.271187	-3.582977	-22.778887
-	360	10.949711	-3.769248	-22.695648
-	361	9.677086	-3.920118	-22.632278
-	362	8.458982	-4.035665	-22.594349
-	363	7.301033	-4.117115	-22.586847
-	364	6.208594	-4.166697	-22.614412
-	365	5.186599	-4.187510	-22.680288
-	366	4.239320	-4.183270	-22.786596
-	367	3.370145	-4.158126	-22.933369
-	368	2.581865	-4.116457	-23.119038
-	369	1.876390	-4.062679	-23.339973
-	370	1.255168	-4.001110	-23.591156
-	371	0.718820	-3.935911	-23.866241
-	372	0.267642	-3.870910	-24.158247
-	373	-0.098948	-3.809453	-24.460138
-	374	-0.382178	-3.754230	-24.764519
-	375	-0.584418	-3.707161	-25.064547
-	376	-0.708912	-3.669384	-25.354252
-	377	-0.760107	-3.641326	-25.628519
-	378	-0.743333	-3.622732	-25.883286
-	379	-0.665101	-3.612837	-26.115999
-	380	-0.532714	-3.610417	-26.325472
-	381	-0.354254	-3.613999	-26.511396
-	382	-0.138121	-3.621944	-26.673941
-	383	0.107178	-3.632639	-26.813644
-	384	0.373448	-3.644618	-26.930969
-	385	0.653307	-3.656618	-27.025549
-	386	0.940560	-3.667577	-27.096348
-	387	1.230794	-3.676589	-27.140938
-	388	1.521320	-3.682949	-27.156208
-	389	1.811363	-3.686122	-27.137884
-	390	2.101578	-3.685756	-27.080793
-	391	2.393813	-3.681702	-26.979181
-	392	2.690766	-3.673979	-26.827637
-	393	2.995426	-3.662676	-26.621407
-	394	3.310659	-3.647912	-26.357309
-	395	3.638817	-3.629749	-26.034292
-	396	3.981439	-3.608160	-25.653788
-	397	4.338767	-3.583021	-25.221216
-	398	4.709642	-3.554063	-24.744028
-	399	5.091280	-3.520818	-24.233337
-	400	5.479435	-3.482709	-23.702415
-	401	5.868545	-3.439014	-23.166229
-	402	6.252270	-3.389055	-22.640247
-	403	6.624122	-3.332172	-22.139957
-	404	6.977954	-3.267775	-21.679607
-	405	7.308098	-3.195577	-21.271324
-	406	7.609603	-3.115513	-20.924086
-	407	7.878572	-3.027808	-20.644115
-	408	8.111871	-2.933123	-20.433817
-	409	8.307355	-2.832376	-20.292477
-	410	8.463491	-2.726877	-20.216166
-	411	8.579945	-2.618083	-20.198338
-	412	8.657183	-2.507628	-20.230541
-	413	8.696714	-2.397158	-20.303747
-	414	8.701098	-2.288294	-20.407406
-	415	8.673827	-2.182653	-20.531742
-	416	8.619148	-2.081723	-20.667042
-	417	8.541945	-1.987025	-20.803934
-	418	8.447424	-1.899744	-20.934998
-	419	8.341236	-1.820921	-21.052946
-	420	8.229032	-1.751287	-21.151466
-	421	8.116448	-1.691391	-21.225578
-	422	8.008948	-1.641429	-21.270411
-	423	7.911532	-1.601586	-21.281898
-	424	7.828651	-1.571692	-21.256742
-	425	7.764161	-1.551631	-21.191114
-	426	7.720795	-1.541167	-21.082083
-	427	7.700429	-1.540030	-20.927380
-	428	7.703942	-1.547888	-20.725695
-	429	7.731032	-1.564436	-20.477814
-	430	7.780579	-1.589180	-20.185480
-	431	7.850464	-1.621639	-19.852346
-	432	7.937945	-1.661151	-19.483465
-	433	8.039627	-1.706991	-19.085550
-	434	8.151870	-1.758217	-18.667044
-	435	8.270899	-1.813836	-18.235899
-	436	8.393028	-1.872635	-17.802198
-	437	8.514731	-1.933468	-17.375387
-	438	8.632831	-1.995108	-16.964985
-	439	8.744304	-2.056478	-16.581032
-	440	8.846713	-2.116603	-16.231894
-	441	8.937851	-2.174701	-15.925022
-	442	9.015828	-2.230121	-15.666957
-	443	9.079224	-2.282411	-15.462147
-	444	9.127057	-2.331367	-15.313080
-	445	9.158665	-2.377162	-15.219204
-	446	9.173900	-2.420157	-15.177346
-	447	9.173171	-2.460829	-15.182763
-	448	9.157027	-2.499734	-15.228435
-	449	9.126680	-2.537190	-15.305901
-	450	9.083497	-2.573519	-15.404732
-	451	9.029438	-2.608792	-15.512972
-	452	8.966464	-2.643013	-15.618886
-	453	8.896750	-2.676010	-15.712808
-	454	8.822270	-2.707552	-15.789936
-	455	8.745373	-2.737420	-15.849483
-	456	8.668251	-2.765637	-15.891133
-	457	8.593179	-2.792307	-15.915164
-	458	8.521666	-2.817712	-15.921535
-	459	8.455189	-2.842045	-15.911107
-	460	8.394432	-2.865494	-15.885363
-	461	8.340109	-2.888230	-15.845484
-	462	8.292456	-2.910345	-15.793300
-	463	8.251594	-2.931942	-15.730954
-	464	8.217613	-2.953032	-15.660775
-	465	8.190317	-2.973670	-15.585211
-	466	8.169494	-2.993825	-15.506520
-	467	8.154722	-3.013475	-15.426458
-	468	8.145732	-3.032615	-15.347286
-	469	8.142056	-3.051213	-15.269736
-	470	8.143442	-3.069155	-15.195411
-	471	8.149412	-3.086472	-15.124706
-	472	8.159754	-3.103052	-15.058409
-	473	8.173894	-3.118857	-14.996816
-	474	8.191590	-3.133831	-14.940139
-	475	8.212230	-3.147911	-14.887881
-	476	8.235433	-3.161048	-14.839808
-	477	8.260559	-3.173105	-14.795440
-	478	8.287183	-3.184078	-14.754484
-	479	8.314597	-3.193821	-14.717814
-	480	8.342475	-3.202358	-14.685146
-	481	8.370192	-3.209630	-14.656958
-	482	8.397288	-3.215704	-14.632267
-	483	8.423161	-3.220547	-14.610915
-	484	8.447423	-3.224292	-14.592483
-	485	8.469505	-3.227005	-14.575541
-	486	8.488954	-3.228835	-14.559111
-	487	8.505405	-3.229831	-14.541891
-	488	8.518659	-3.230139	-14.522449
-	489	8.528792	-3.229841	-14.500019
-	490	8.535997	-3.229070	-14.473573
-	491	8.540560	-3.228069	-14.441088
-	492	8.542973	-3.227057	-14.401084
-	493	8.543905	-3.226267	-14.351797
-	494	8.543781	-3.226022	-14.292250
-	495	8.543257	-3.226597	-14.221828
-	496	8.542742	-3.228234	-14.140791
-	497	8.542901	-3.231263	-14.050028
-	498	8.544196	-3.236086	-13.950078
-	499	8.547295	-3.243015	-13.842551
-	500	8.552502	-3.252377	-13.729682
-	501	8.560496	-3.264443	-13.613334
-	502	8.571796	-3.279427	-13.495313
-	503	8.587093	-3.297503	-13.377123
-	504	8.607007	-3.318665	-13.260185
-	505	8.632037	-3.342983	-13.145908
-	506	8.662563	-3.370465	-13.035187
-	507	8.698900	-3.401043	-12.928890
-	508	8.740936	-3.434699	-12.827196
-	509	8.788724	-3.471337	-12.730073
-	510	8.842054	-3.510921	-12.636745
-	511	8.900778	-3.553307	-12.547068
-	512	8.964486	-3.598384	-12.460780
-	513	9.032957	-3.645955	-12.377995
-	514	9.105854	-3.695735	-12.299233
-	515	9.182925	-3.747428	-12.225101
-	516	9.264120	-3.800698	-12.157664
-	517	9.349448	-3.855185	-12.100645
-	518	9.439473	-3.910587	-12.059001
-	519	9.534871	-3.966573	-12.038336
-	520	9.636602	-4.023021	-12.041979
-	521	9.745531	-4.079796	-12.071370
-	522	9.863059	-4.136980	-12.125889
-	523	9.990785	-4.194573	-12.204553
-	524	10.130769	-4.252697	-12.306533
-	525	10.285414	-4.311460	-12.430622
-	526	10.457504	-4.370850	-12.576210
-	527	10.650283	-4.430889	-12.742161
-	528	10.867358	-4.491610	-12.927303
-	529	11.112328	-4.552775	-13.131265
-	530	11.389061	-4.614178	-13.353086
-	531	11.701306	-4.675378	-13.592067
-	532	12.052812	-4.735792	-13.848140
-	533	12.447062	-4.794755	-14.120395
-	534	12.887364	-4.851365	-14.408390
-	535	13.376683	-4.904568	-14.711360
-	536	13.917498	-4.953247	-15.028105
-	537	14.511729	-4.996369	-15.357105
-	538	15.160744	-5.032757	-15.696581
-	539	15.865378	-5.061430	-16.044640
-	540	16.625763	-5.081166	-16.399858
-	541	17.441719	-5.090840	-16.761168
-	542	18.312038	-5.089318	-17.127851
-	543	19.235352	-5.075475	-17.499903
-	544	20.209581	-5.048392	-17.877604
-	545	21.232464	-5.007164	-18.261553
-	546	22.301163	-4.951127	-18.650982
-	547	23.412706	-4.879504	-19.044472
-	548	24.563650	-4.791930	-19.438116
-	549	25.750612	-4.687942	-19.827551
-	550	26.969610	-4.567290	-20.207672
-	551	28.217100	-4.429479	-20.573561
-	552	29.489185	-4.274258	-20.919529
-	553	30.782194	-4.101096	-21.240997
-	554	32.092247	-3.909722	-21.533411
-	555	33.415401	-3.699604	-21.793739
-	556	34.747765	-3.470428	-22.019684
-	557	36.085175	-3.222010	-22.210480
-	558	37.423321	-2.954813	-22.366104
-	559	38.757881	-2.669938	-22.487152
-	560	40.084515	-2.368480	-22.576197
-	561	41.398705	-2.052321	-22.635633
-	562	42.696083	-1.723319	-22.668438
-	563	43.972034	-1.383654	-22.677694
-	564	45.222145	-1.035732	-22.666000
-	565	46.441940	-0.681823	-22.635883
-	566	47.627235	-0.324108	-22.589447
-	567	48.773956	0.035605	-22.528709
-	568	49.878651	0.395730	-22.455500
-	569	50.937943	0.754980	-22.371265
-	570	51.949089	1.112589	-22.277777
-	571	52.909374	1.468017	-22.176971
-	572	53.816727	1.820620	-22.070869
-	573	54.669243	2.169753	-21.961685
-	574	55.465336	2.514311	-21.851433
-	575	56.203960	2.852401	-21.741518
-	576	56.884220	3.180974	-21.633249
-	577	57.505753	3.497043	-21.528049
-	578	58.067940	3.797933	-21.427731
-	579	58.570335	4.081159	-21.334759
-	580	59.012283	4.344915	-21.251762
-	581	59.393448	4.587066	-21.181126
-	582	59.713272	4.806816	-21.125780
-	583	59.971447	5.004013	-21.088398
-	584	60.167439	5.179506	-21.072016
-	585	60.301037	5.334163	-21.078945
-	586	60.372116	5.469196	-21.111122
-	587	60.380856	5.585641	-21.169968
-	588	60.327435	5.684555	-21.256201
-	589	60.212170	5.767511	-21.370148
-	590	60.035149	5.836436	-21.511759
-	591	59.796574	5.893268	-21.680435
-	592	59.496407	5.940079	-21.875679
-	593	59.134701	5.978585	-22.095921
-	594	58.711781	6.009489	-22.339153
-	595	58.227623	6.033760	-22.603571
-	596	57.682377	6.051776	-22.887011
-	597	57.075993	6.064046	-23.187481
-	598	56.408772	6.069865	-23.502691
-	599	55.681011	6.068174	-23.829990
-	600	54.893406	6.056716	-24.166388
-	601	54.046600	6.033155	-24.508499
-	602	53.141579	5.995276	-24.853470
-	603	52.179337	5.940740	-25.197987
-	604	51.161282	5.867353	-25.538616
-	605	50.088634	5.772840	-25.871859
-	606	48.962997	5.655271	-26.194065
-	607	47.785915	5.513118	-26.501770
-	608	46.559124	5.345243	-26.792057
-	609	45.284286	5.151236	-27.061899
-	610	43.963467	4.930253	-27.308252
-	611	42.598694	4.681925	-27.528311
-	612	41.192360	4.405852	-27.719442
-	613	39.746861	4.102365	-27.880009
-	614	38.264935	3.771937	-28.008984
-	615	36.749802	3.415603	-28.105711
-	616	35.204479	3.034670	-28.170147
-	617	33.632271	2.631029	-28.201962
-	618	32.036472	2.207269	-28.201843
-	619	30.420614	1.766371	-28.169836
-	620	28.788288	1.312181	-28.106632
-	621	27.143503	0.848590	-28.011843
-	622	25.490156	0.380323	-27.885864
-	623	23.832464	-0.087897	-27.728886
-	624	22.174582	-0.550987	-27.541307
-	625	20.521015	-1.003807	-27.323940
-	626	18.876190	-1.440780	-27.080494
-	627	17.244858	-1.856506	-26.815275
-	628	15.632389	-2.245570	-26.535868
-	629	14.044239	-2.603196	-26.250015
-	630	12.486299	-2.925218	-25.967796
-	631	10.965353	-3.208467	-25.699671
-	632	9.488005	-3.450791	-25.455717
-	633	8.061850	-3.651199	-25.245493
-	634	6.694398	-3.809825	-25.077660
-	635	5.393296	-3.927984	-24.959238
-	636	4.166636	-4.008048	-24.896286
-	637	3.021796	-4.053481	-24.891754
-	638	1.966380	-4.068552	-24.946541
-	639	1.007231	-4.058220	-25.059320
-	640	0.150416	-4.027766	-25.225231
-	641	-0.598965	-3.982468	-25.436480
-	642	-1.237098	-3.927400	-25.682663
-	643	-1.761590	-3.867203	-25.951019
-	644	-2.171093	-3.805837	-26.227495
-	645	-2.466200	-3.746665	-26.499067
-	646	-2.648906	-3.692193	-26.752728
-	647	-2.723412	-3.644224	-26.977888
-	648	-2.696160	-3.603824	-27.166466
-	649	-2.575681	-3.571384	-27.313540
-	650	-2.372793	-3.546706	-27.416834
-	651	-2.100403	-3.529172	-27.477898
-	652	-1.773079	-3.517792	-27.500755
-	653	-1.406686	-3.511403	-27.491943
-	654	-1.017722	-3.508828	-27.459654
-	655	-0.622738	-3.509005	-27.412672
-	656	-0.237784	-3.511104	-27.359697
-	657	0.123267	-3.514508	-27.308767
-	658	0.448645	-3.518826	-27.266468
-	659	0.730276	-3.523854	-27.237274
-	660	0.963831	-3.529490	-27.223696
-	661	1.149066	-3.535726	-27.225761
-	662	1.290105	-3.542449	-27.242786
-	663	1.394338	-3.549653	-27.273127
