# Supplementary material for: Design and preliminary verification of a novel powered ankle–foot prosthesis: From the perspective of lower-limb biomechanics compared with ESAR foot
Source: PLoS One. 2024 Jun 7;19(6):e0303397. doi: 10.1371/journal.pone.0303397 (PMC11161064; doi:10.1371/journal.pone.0303397)
Supplement: S2 File — (ZIP) [file pone.0303397.s004.zip › NW/5/right knee moment.txt]

LINK_MODEL_BASED::ORIGINAL::Right Knee Moment
File	Frame	X	Y	Z
Gait FB - IOR 9.c3d	1
-	2
-	3
-	4
-	5
-	6
-	7	-0.035466	-0.002885	-0.006361
-	8	-0.026404	-0.004910	-0.007615
-	9	-0.018288	-0.006301	-0.008468
-	10	-0.011040	-0.006973	-0.008746
-	11	-0.004812	-0.006934	-0.008380
-	12	0.000478	-0.006218	-0.007355
-	13	0.004710	-0.004993	-0.005856
-	14	0.008288	-0.003442	-0.004048
-	15	0.011169	-0.001764	-0.002178
-	16	0.013407	0.000048	-0.000241
-	17	0.014991	0.001807	0.001589
-	18	0.015942	0.003427	0.003231
-	19	0.016417	0.004841	0.004647
-	20	0.016396	0.005969	0.005774
-	21	0.015773	0.006759	0.006593
-	22	0.014592	0.007266	0.007183
-	23	0.013108	0.007594	0.007624
-	24	0.011281	0.007873	0.008092
-	25	0.009315	0.008053	0.008517
-	26	0.007116	0.008125	0.008915
-	27	0.005015	0.008143	0.009329
-	28	0.002872	0.008001	0.009641
-	29	0.000884	0.007827	0.009973
-	30	-0.001081	0.007554	0.010229
-	31	-0.002891	0.007292	0.010498
-	32	-0.004752	0.006991	0.010705
-	33	-0.006524	0.006636	0.010786
-	34	-0.008567	0.006214	0.010735
-	35	-0.010827	0.005743	0.010538
-	36	-0.013413	0.005169	0.010112
-	37	-0.016454	0.004522	0.009488
-	38	-0.019454	0.003736	0.008548
-	39	-0.022160	0.002853	0.007383
-	40	-0.024374	0.001892	0.006099
-	41	-0.026160	0.000942	0.004885
-	42	-0.027604	0.000104	0.003886
-	43	-0.028889	-0.000509	0.003238
-	44	-0.030141	-0.000997	0.002829
-	45	-0.031975	-0.001453	0.002590
-	46	-0.034647	-0.002075	0.002311
-	47	-0.038318	-0.002835	0.002005
-	48	-0.042571	-0.003767	0.001577
-	49	-0.047216	-0.004798	0.001065
-	50	-0.052130	-0.005923	0.000460
-	51	-0.057359	-0.007083	-0.000198
-	52	-0.062610	-0.008208	-0.000879
-	53	-0.067393	-0.009105	-0.001471
-	54	-0.071344	-0.009775	-0.002004
-	55	-0.074173	-0.010174	-0.002469
-	56	-0.075951	-0.010405	-0.002935
-	57	-0.076812	-0.010456	-0.003377
-	58	-0.077323	-0.010398	-0.003818
-	59	-0.077574	-0.010115	-0.004172
-	60	-0.078003	-0.009665	-0.004466
-	61	-0.078375	-0.009058	-0.004714
-	62	-0.078856	-0.008356	-0.004940
-	63	-0.079276	-0.007705	-0.005219
-	64	-0.079621	-0.006937	-0.005455
-	65	-0.080001	-0.006100	-0.005683
-	66	-0.080432	-0.005201	-0.005914
-	67	-0.080983	-0.004359	-0.006206
-	68	-0.081508	-0.003666	-0.006590
-	69	-0.081904	-0.003162	-0.007058
-	70	-0.082062	-0.002935	-0.007609
-	71	-0.082131	-0.002996	-0.008225
-	72	-0.082049	-0.003305	-0.008856
-	73	-0.082146	-0.003799	-0.009484
-	74	-0.082457	-0.004336	-0.010059
-	75	-0.083203	-0.004879	-0.010582
-	76	-0.084370	-0.005320	-0.011032
-	77	-0.085879	-0.005552	-0.011386
-	78	-0.087541	-0.005658	-0.011652
-	79	-0.089223	-0.005637	-0.011824
-	80	-0.090893	-0.005621	-0.011933
-	81	-0.092553	-0.005705	-0.011983
-	82	-0.094159	-0.005968	-0.011973
-	83	-0.095741	-0.006396	-0.011890
-	84	-0.097285	-0.007027	-0.011729
-	85	-0.098750	-0.007912	-0.011475
-	86	-0.100255	-0.008996	-0.011132
-	87	-0.101812	-0.010256	-0.010693
-	88	-0.103510	-0.011607	-0.010185
-	89	-0.105279	-0.013099	-0.009610
-	90	-0.107021	-0.014809	-0.008989
-	91	-0.108582	-0.016770	-0.008323
-	92	-0.109877	-0.018963	-0.007623
-	93	-0.110718	-0.021266	-0.006904
-	94	-0.110950	-0.023600	-0.006174
-	95	-0.110361	-0.025861	-0.005451
-	96	-0.108715	-0.027879	-0.004746
-	97	-0.105999	-0.029499	-0.004075
-	98	-0.102028	-0.030561	-0.003443
-	99	-0.096798	-0.030844	-0.002857
-	100	-0.090244	-0.030254	-0.002320
-	101	-0.082439	-0.028617	-0.001835
-	102	-0.073552	-0.025831	-0.001409
-	103	-0.063743	-0.021855	-0.001029
-	104	-0.064917	-0.038522	-0.001396
-	105	-0.074868	-0.042697	-0.005102
-	106	-0.097157	-0.053613	-0.011184
-	107	-0.125257	-0.072155	-0.018627
-	108	-0.149070	-0.097325	-0.025670
-	109	-0.159428	-0.124970	-0.030560
-	110	-0.153731	-0.151242	-0.032551
-	111	-0.136947	-0.175909	-0.032538
-	112	-0.118329	-0.200423	-0.032291
-	113	-0.104660	-0.224997	-0.033090
-	114	-0.097287	-0.247773	-0.035078
-	115	-0.092290	-0.266723	-0.037557
-	116	-0.085346	-0.280748	-0.039781
-	117	-0.075465	-0.289602	-0.041416
-	118	-0.065513	-0.294532	-0.042701
-	119	-0.058781	-0.297714	-0.044007
-	120	-0.055987	-0.300777	-0.045317
-	121	-0.054726	-0.303954	-0.046107
-	122	-0.051462	-0.306238	-0.045729
-	123	-0.043956	-0.306279	-0.043937
-	124	-0.032353	-0.302980	-0.041007
-	125	-0.019247	-0.295936	-0.037534
-	126	-0.007009	-0.285143	-0.033990
-	127	0.003039	-0.271508	-0.030527
-	128	0.011258	-0.256425	-0.027078
-	129	0.017748	-0.241935	-0.023627
-	130	0.022458	-0.229603	-0.020253
-	131	0.025974	-0.220513	-0.016989
-	132	0.029491	-0.214936	-0.013930
-	133	0.033877	-0.212302	-0.011231
-	134	0.039057	-0.211893	-0.008965
-	135	0.045325	-0.213384	-0.007047
-	136	0.052588	-0.216629	-0.005396
-	137	0.060872	-0.221351	-0.003914
-	138	0.070439	-0.227330	-0.002490
-	139	0.081633	-0.234256	-0.001057
-	140	0.094009	-0.241621	0.000336
-	141	0.107370	-0.248932	0.001688
-	142	0.120315	-0.255548	0.003075
-	143	0.131631	-0.260836	0.004536
-	144	0.140878	-0.263951	0.006031
-	145	0.148457	-0.264508	0.007502
-	146	0.154886	-0.262555	0.008964
-	147	0.160767	-0.258763	0.010381
-	148	0.166278	-0.253995	0.011721
-	149	0.171014	-0.248946	0.012969
-	150	0.174283	-0.243452	0.014115
-	151	0.176604	-0.237283	0.015213
-	152	0.178474	-0.230597	0.016256
-	153	0.181120	-0.224276	0.017084
-	154	0.184880	-0.219431	0.017536
-	155	0.189360	-0.216575	0.017673
-	156	0.194006	-0.215146	0.017718
-	157	0.199047	-0.214297	0.017736
-	158	0.203909	-0.213622	0.017659
-	159	0.208280	-0.213258	0.017404
-	160	0.212029	-0.213813	0.016977
-	161	0.215400	-0.215814	0.016433
-	162	0.218344	-0.219295	0.015869
-	163	0.220320	-0.223646	0.015397
-	164	0.220684	-0.227927	0.015077
-	165	0.218865	-0.231334	0.014764
-	166	0.214721	-0.233394	0.014455
-	167	0.208833	-0.234077	0.014326
-	168	0.202510	-0.233417	0.014567
-	169	0.197020	-0.231535	0.015263
-	170	0.192463	-0.228767	0.016326
-	171	0.188741	-0.225449	0.017597
-	172	0.185685	-0.221968	0.018962
-	173	0.182925	-0.218551	0.020347
-	174	0.179849	-0.215463	0.021645
-	175	0.176887	-0.212955	0.022789
-	176	0.174034	-0.210879	0.023732
-	177	0.171553	-0.209127	0.024498
-	178	0.169451	-0.208179	0.025064
-	179	0.167608	-0.208089	0.025515
-	180	0.165573	-0.208726	0.025861
-	181	0.163288	-0.209793	0.026056
-	182	0.160661	-0.211131	0.026095
-	183	0.158468	-0.212804	0.026095
-	184	0.156978	-0.214877	0.026186
-	185	0.156220	-0.217382	0.026422
-	186	0.156294	-0.220371	0.026816
-	187	0.157344	-0.223849	0.027412
-	188	0.158888	-0.227885	0.028140
-	189	0.160570	-0.232260	0.028910
-	190	0.162021	-0.236536	0.029666
-	191	0.163412	-0.240464	0.030417
-	192	0.164807	-0.244043	0.031207
-	193	0.166107	-0.247227	0.031997
-	194	0.167200	-0.250057	0.032671
-	195	0.168155	-0.252587	0.033203
-	196	0.169511	-0.254910	0.033649
-	197	0.171958	-0.257146	0.034117
-	198	0.175785	-0.259358	0.034648
-	199	0.180521	-0.261849	0.035195
-	200	0.185453	-0.264625	0.035656
-	201	0.189956	-0.267423	0.035919
-	202	0.194181	-0.269908	0.036030
-	203	0.198067	-0.271899	0.036155
-	204	0.201578	-0.273538	0.036453
-	205	0.204409	-0.275234	0.036916
-	206	0.206687	-0.277192	0.037486
-	207	0.208074	-0.279924	0.038129
-	208	0.208487	-0.283381	0.038852
-	209	0.207381	-0.287245	0.039648
-	210	0.204976	-0.291410	0.040508
-	211	0.201878	-0.295866	0.041323
-	212	0.198744	-0.299960	0.042099
-	213	0.195385	-0.303316	0.042785
-	214	0.191823	-0.305541	0.043393
-	215	0.188199	-0.306832	0.043987
-	216	0.184913	-0.307481	0.044674
-	217	0.181697	-0.307672	0.045536
-	218	0.178195	-0.307655	0.046547
-	219	0.173983	-0.307813	0.047606
-	220	0.169336	-0.308301	0.048647
-	221	0.164131	-0.308942	0.049602
-	222	0.158208	-0.309850	0.050453
-	223	0.151460	-0.310842	0.051248
-	224	0.143678	-0.311740	0.052035
-	225	0.135067	-0.312243	0.052899
-	226	0.126111	-0.312445	0.053873
-	227	0.117242	-0.312771	0.054915
-	228	0.108209	-0.313585	0.055954
-	229	0.098793	-0.315007	0.057026
-	230	0.088715	-0.317066	0.058098
-	231	0.078122	-0.319929	0.059193
-	232	0.067020	-0.323922	0.060316
-	233	0.055220	-0.328757	0.061380
-	234	0.042337	-0.334352	0.062284
-	235	0.028595	-0.340492	0.062981
-	236	0.014547	-0.347041	0.063500
-	237	0.000573	-0.353513	0.063870
-	238	-0.012854	-0.359499	0.064119
-	239	-0.025681	-0.365298	0.064335
-	240	-0.038247	-0.371212	0.064658
-	241	-0.051360	-0.377028	0.065089
-	242	-0.064569	-0.381569	0.065379
-	243	-0.076267	-0.383991	0.065422
-	244	-0.084565	-0.384458	0.065297
-	245	-0.089217	-0.383416	0.064972
-	246	-0.090962	-0.381674	0.064426
-	247	-0.090178	-0.379602	0.063699
-	248	-0.087518	-0.377119	0.062840
-	249	-0.083464	-0.374550	0.061909
-	250	-0.078979	-0.372408	0.060906
-	251	-0.074181	-0.370685	0.059727
-	252	-0.068748	-0.369119	0.058359
-	253	-0.061790	-0.367506	0.056932
-	254	-0.053635	-0.365159	0.055509
-	255	-0.044682	-0.361840	0.054057
-	256	-0.035939	-0.357697	0.052401
-	257	-0.027606	-0.352636	0.050506
-	258	-0.019739	-0.346249	0.048300
-	259	-0.012348	-0.337963	0.045714
-	260	-0.004749	-0.327828	0.042838
-	261	0.003351	-0.315779	0.039792
-	262	0.012257	-0.302142	0.036647
-	263	0.021417	-0.287491	0.033358
-	264	0.030545	-0.272108	0.030082
-	265	0.039211	-0.255974	0.026980
-	266	0.047289	-0.238891	0.024205
-	267	0.054284	-0.221173	0.021780
-	268	0.059891	-0.202589	0.019648
-	269	0.063458	-0.182765	0.017668
-	270	0.063890	-0.162004	0.015733
-	271	0.060595	-0.140745	0.013919
-	272	0.054534	-0.119929	0.012430
-	273	0.047314	-0.100680	0.011452
-	274	0.039845	-0.083885	0.010941
-	275	0.033007	-0.069533	0.010847
-	276	0.026711	-0.057181	0.011080
-	277	0.021009	-0.046807	0.011543
-	278	0.015113	-0.038618	0.011871
-	279	0.008564	-0.032379	0.011698
-	280	0.001348	-0.027501	0.011000
-	281	-0.006204	-0.023173	0.010139
-	282	-0.012969	-0.018690	0.009451
-	283	-0.018211	-0.014217	0.008956
-	284	-0.021873	-0.010442	0.008461
-	285	-0.024403	-0.007600	0.007832
-	286	-0.025489	-0.005433	0.007063
-	287	-0.026719	-0.003585	0.006068
-	288	-0.030224	-0.001783	0.004806
-	289	-0.035401	-0.011086	-0.013677
-	290	-0.027078	-0.010975	-0.013740
-	291	-0.019288	-0.010727	-0.013651
-	292	-0.012105	-0.010300	-0.013333
-	293	-0.005752	-0.009672	-0.012752
-	294	-0.000235	-0.008862	-0.011905
-	295	0.004275	-0.007825	-0.010735
-	296	0.007774	-0.006579	-0.009245
-	297	0.010383	-0.005206	-0.007531
-	298	0.012043	-0.003814	-0.005703
-	299	0.012912	-0.002483	-0.003882
-	300	0.013141	-0.001226	-0.002104
-	301	0.012800	0.000001	-0.000333
-	302	0.012108	0.001162	0.001365
-	303	0.011031	0.002188	0.002884
-	304	0.009767	0.003105	0.004245
-	305	0.008413	0.003899	0.005418
-	306	0.006851	0.004586	0.006441
-	307	0.005297	0.005212	0.007377
-	308	0.003651	0.005781	0.008245
-	309	0.001944	0.006306	0.009081
-	310	0.000137	0.006794	0.009914
-	311	-0.001812	0.007186	0.010676
-	312	-0.003861	0.007471	0.011350
-	313	-0.006044	0.007628	0.011904
-	314	-0.008364	0.007636	0.012310
-	315	-0.010890	0.007504	0.012570
-	316	-0.013574	0.007303	0.012762
-	317	-0.016317	0.007011	0.012827
-	318	-0.019102	0.006598	0.012725
-	319	-0.021828	0.006076	0.012440
-	320	-0.024339	0.005477	0.011997
-	321	-0.026572	0.004805	0.011399
-	322	-0.028697	0.004092	0.010721
-	323	-0.030438	0.003404	0.010021
-	324	-0.032286	0.002700	0.009300
-	325	-0.033837	0.002021	0.008589
-	326	-0.035636	0.001287	0.007856
-	327	-0.037225	0.000616	0.007207
-	328	-0.039012	-0.000009	0.006651
-	329	-0.040724	-0.000512	0.006236
-	330	-0.042730	-0.000896	0.005973
-	331	-0.044701	-0.001169	0.005795
-	332	-0.046612	-0.001404	0.005604
-	333	-0.048404	-0.001596	0.005399
-	334	-0.050073	-0.001722	0.005185
-	335	-0.051618	-0.001778	0.004942
-	336	-0.053410	-0.001792	0.004644
-	337	-0.055350	-0.001705	0.004301
-	338	-0.057377	-0.001537	0.003869
-	339	-0.059238	-0.001253	0.003321
-	340	-0.060926	-0.000941	0.002605
-	341	-0.062560	-0.000668	0.001739
-	342	-0.064043	-0.000484	0.000797
-	343	-0.065935	-0.000523	-0.000215
-	344	-0.067890	-0.000745	-0.001234
-	345	-0.070147	-0.001274	-0.002315
-	346	-0.072649	-0.002037	-0.003404
-	347	-0.075411	-0.003134	-0.004548
-	348	-0.078583	-0.004446	-0.005672
-	349	-0.081593	-0.005888	-0.006714
-	350	-0.084711	-0.007453	-0.007678
-	351	-0.087533	-0.009083	-0.008539
-	352	-0.090248	-0.010786	-0.009311
-	353	-0.092679	-0.012570	-0.010010
-	354	-0.095122	-0.014372	-0.010652
-	355	-0.097171	-0.016182	-0.011241
-	356	-0.099252	-0.017925	-0.011793
-	357	-0.101172	-0.019564	-0.012295
-	358	-0.103459	-0.021000	-0.012760
-	359	-0.105869	-0.022129	-0.013162
-	360	-0.108895	-0.022978	-0.013542
-	361	-0.112568	-0.023526	-0.013906
-	362	-0.116778	-0.023737	-0.014249
-	363	-0.121519	-0.023737	-0.014580
-	364	-0.126727	-0.023528	-0.014884
-	365	-0.132245	-0.023187	-0.015142
-	366	-0.137943	-0.022845	-0.015329
-	367	-0.143265	-0.022503	-0.015379
-	368	-0.148277	-0.022298	-0.015276
-	369	-0.152644	-0.022176	-0.015000
-	370	-0.155836	-0.022053	-0.014519
-	371	-0.157623	-0.021988	-0.013843
-	372	-0.157744	-0.021996	-0.012992
-	373	-0.156034	-0.022125	-0.011998
-	374	-0.151935	-0.022345	-0.010864
-	375	-0.145463	-0.022598	-0.009639
-	376	-0.136890	-0.022716	-0.008378
-	377	-0.125893	-0.022524	-0.007082
-	378	-0.112948	-0.021972	-0.005799
-	379	-0.098248	-0.020994	-0.004533
-	380	-0.082040	-0.019552	-0.003264
-	381	-0.064739	-0.017642	-0.001978
-	382	-0.047389	-0.015329	-0.000726
-	383	-0.030509	-0.012549	0.000475
-	384	-0.015517	-0.009416	0.001545
-	385	-0.002879	-0.005909	0.002453
-	386	0.006764	-0.002156	0.003146
-	387	0.013133	0.001692	0.003604
-	388	0.016819	0.005552	0.003881
-	389	0.017791	0.009347	0.003980
-	390	0.017240	0.012876	0.003999
-	391	0.015422	0.016153	0.003949
-	392	0.012956	0.018892	0.003859
-	393	0.010310	0.021149	0.003739
-	394	0.008179	0.022882	0.003608
-	395	0.006316	0.024161	0.003418
-	396	0.005055	0.025046	0.003162
-	397	0.004186	0.025662	0.002833
-	398	0.003996	0.026055	0.002438
-	399	0.004213	0.026199	0.001958
-	400	0.004839	0.026149	0.001430
-	401	0.005292	0.025752	0.000837
-	402	0.005917	0.025016	0.000260
-	403	0.006061	0.023786	-0.000317
-	404	0.006276	0.022010	-0.000821
-	405	0.005999	0.019596	-0.001268
-	406	0.005773	0.016718	-0.001607
-	407	0.005721	0.013420	-0.001835
-	408	0.005630	0.009917	-0.001967
-	409	0.005600	0.006314	-0.002015
-	410	0.005857	0.002817	-0.001970
-	411	0.006038	-0.000551	-0.001891
-	412	0.006507	-0.003701	-0.001785
-	413	0.006777	-0.006665	-0.001686
-	414	0.007215	-0.009286	-0.001590
-	415	0.007514	-0.011568	-0.001502
-	416	0.007719	-0.013476	-0.001420
-	417	0.007849	-0.014941	-0.001336
-	418	0.008076	-0.015972	-0.001227
-	419	0.007995	-0.016624	-0.001113
-	420	0.008150	-0.016852	-0.000974
-	421	0.007761	-0.016793	-0.000837
-	422	0.007767	-0.016427	-0.000667
-	423	0.007329	-0.015964	-0.000510
-	424	0.007147	-0.015359	-0.000333
-	425	0.006549	-0.014793	-0.000182
-	426	0.006072	-0.014249	-0.000035
-	427	0.005472	-0.013697	0.000090
-	428	0.004751	-0.013302	0.000172
-	429	0.003859	-0.012917	0.000230
-	430	0.003184	-0.012555	0.000260
-	431	0.002363	-0.012203	0.000248
-	432	0.001869	-0.011736	0.000203
-	433	0.001304	-0.011199	0.000111
-	434	0.000793	-0.010508	-0.000024
-	435	0.000694	-0.009668	-0.000198
-	436	0.000590	-0.008731	-0.000421
-	437	0.000604	-0.007707	-0.000686
-	438	0.001058	-0.006607	-0.000986
-	439	0.001402	-0.005565	-0.001316
-	440	0.001935	-0.004529	-0.001640
-	441	0.002342	-0.003588	-0.001963
-	442	0.002597	-0.002847	-0.002258
-	443	0.002639	-0.002300	-0.002510
-	444	0.002654	-0.001949	-0.002673
-	445	0.001800	-0.001850	-0.002787
-	446	0.001016	-0.001958	-0.002787
-	447	-0.000329	-0.002248	-0.002693
-	448	-0.002017	-0.002732	-0.002483
-	449	-0.004002	-0.003345	-0.002154
-	450	-0.006216	-0.004059	-0.001735
-	451	-0.008547	-0.004827	-0.001298
-	452	-0.010286	-0.005586	-0.000917
-	453	-0.011087	-0.006335	-0.000682
-	454	-0.010983	-0.006951	-0.000580
-	455	-0.010511	-0.007515	-0.000563
-	456	-0.010318	-0.008036	-0.000616
-	457	-0.009941	-0.008466	-0.000671
-	458	-0.010029	-0.008883	-0.000767
-	459	-0.010111	-0.009117	-0.000856
-	460	-0.010509	-0.009143	-0.000949
-	461	-0.010773	-0.008884	-0.001026
-	462	-0.011140	-0.008573	-0.001124
-	463	-0.011311	-0.008247	-0.001206
-	464	-0.011637	-0.008026	-0.001315
-	465	-0.011634	-0.007861	-0.001389
-	466	-0.011827	-0.007789	-0.001473
-	467	-0.011957	-0.007825	-0.001545
-	468	-0.011992	-0.007962	-0.001582
-	469	-0.012253	-0.008288	-0.001626
-	470	-0.012432	-0.008678	-0.001658
-	471	-0.012482	-0.009089	-0.001669
-	472	-0.012923	-0.009422	-0.001686
-	473	-0.013288	-0.009578	-0.001692
-	474	-0.013672	-0.009572	-0.001676
-	475	-0.014405	-0.009519	-0.001677
-	476	-0.015036	-0.009348	-0.001669
-	477	-0.015796	-0.009111	-0.001685
-	478	-0.016397	-0.008760	-0.001708
-	479	-0.016911	-0.008372	-0.001727
-	480	-0.017706	-0.007939	-0.001761
-	481	-0.018557	-0.007572	-0.001794
-	482	-0.019037	-0.007156	-0.001808
-	483	-0.019868	-0.006859	-0.001858
-	484	-0.020549	-0.006626	-0.001894
-	485	-0.021225	-0.006491	-0.001930
-	486	-0.022041	-0.006457	-0.001967
-	487	-0.022686	-0.006473	-0.001983
-	488	-0.023675	-0.006565	-0.002023
-	489	-0.024241	-0.006759	-0.002028
-	490	-0.024917	-0.006993	-0.002018
-	491	-0.025691	-0.007375	-0.002016
-	492	-0.026257	-0.007814	-0.002003
-	493	-0.026656	-0.008354	-0.002015
-	494	-0.027124	-0.008933	-0.002054
-	495	-0.027728	-0.009498	-0.002117
-	496	-0.028088	-0.010040	-0.002179
-	497	-0.028857	-0.010485	-0.002262
-	498	-0.029365	-0.010946	-0.002355
-	499	-0.029918	-0.011364	-0.002473
-	500	-0.030618	-0.011728	-0.002597
-	501	-0.030893	-0.011995	-0.002694
-	502	-0.031722	-0.011940	-0.002803
-	503	-0.031936	-0.011649	-0.002874
-	504	-0.032128	-0.011030	-0.002943
-	505	-0.032332	-0.010310	-0.003002
-	506	-0.032628	-0.009547	-0.003053
-	507	-0.032901	-0.008813	-0.003079
-	508	-0.033701	-0.008037	-0.003107
-	509	-0.034415	-0.007297	-0.003100
-	510	-0.035470	-0.006544	-0.003101
-	511	-0.036290	-0.005780	-0.003080
-	512	-0.037132	-0.005016	-0.003061
-	513	-0.037980	-0.004226	-0.003037
-	514	-0.038281	-0.003457	-0.003008
-	515	-0.038502	-0.002551	-0.003026
-	516	-0.037420	-0.001638	-0.003028
-	517	-0.036334	-0.000491	-0.003066
-	518	-0.034843	0.000755	-0.003050
-	519	-0.033789	0.002064	-0.002969
-	520	-0.033239	0.003411	-0.002797
-	521	-0.032888	0.004808	-0.002548
-	522	-0.032242	0.006148	-0.002251
-	523	-0.031298	0.007488	-0.001939
-	524	-0.029663	0.008715	-0.001600
-	525	-0.027838	0.009880	-0.001257
-	526	-0.025031	0.010879	-0.000865
-	527	-0.021989	0.011737	-0.000479
-	528	-0.018429	0.012472	-0.000070
-	529	-0.014532	0.013047	0.000349
-	530	-0.010497	0.013460	0.000760
-	531	-0.006386	0.013683	0.001148
-	532	-0.002379	0.013782	0.001524
-	533	0.001097	0.013717	0.001858
-	534	0.004550	0.013549	0.002200
-	535	0.007262	0.013238	0.002484
-	536	0.009216	0.012891	0.002718
-	537	0.010449	0.012522	0.002911
-	538	0.010592	0.012078	0.003007
-	539	0.009816	0.011638	0.003022
-	540	0.008043	0.011146	0.002929
-	541	0.005340	0.010670	0.002735
-	542	0.001674	0.010188	0.002427
-	543	-0.002588	0.009788	0.002060
-	544	-0.007864	0.009342	0.001593
-	545	-0.013787	0.008883	0.001111
-	546	-0.020631	0.008211	0.000558
-	547	-0.028187	0.007366	-0.000038
-	548	-0.035640	0.006285	-0.000656
-	549	-0.042933	0.005115	-0.001290
-	550	-0.049451	0.003708	-0.001958
-	551	-0.055135	0.002201	-0.002646
-	552	-0.059794	0.000540	-0.003401
-	553	-0.063200	-0.001165	-0.004188
-	554	-0.065419	-0.002940	-0.005043
-	555	-0.066214	-0.004792	-0.005978
-	556	-0.065303	-0.006525	-0.006893
-	557	-0.063360	-0.008314	-0.007936
-	558	-0.059528	-0.009943	-0.008948
-	559	-0.054504	-0.011485	-0.010017
-	560	-0.048276	-0.012891	-0.011097
-	561	-0.041225	-0.014163	-0.012188
-	562	-0.033662	-0.015095	-0.013153
-	563	-0.025794	-0.015465	-0.013787
-	564	-0.017918	-0.015246	-0.014031
-	565	-0.010537	-0.014505	-0.013886
-	566	-0.003736	-0.013433	-0.013468
-	567	0.002214	-0.012006	-0.012712
-	568	0.007250	-0.010460	-0.011797
-	569	0.011265	-0.008682	-0.010592
-	570	0.014392	-0.006835	-0.009247
-	571	0.016773	-0.004959	-0.007781
-	572	0.018335	-0.003194	-0.006332
-	573	0.019150	-0.001536	-0.004877
-	574	0.019319	-0.000104	-0.003542
-	575	0.019031	0.001105	-0.002352
-	576	0.018255	0.002054	-0.001355
-	577	0.017254	0.002733	-0.000600
-	578	0.016187	0.003291	0.000064
-	579	0.015017	0.003606	0.000498
-	580	0.013614	0.003839	0.000916
-	581	0.012221	0.003994	0.001297
-	582	0.010636	0.004133	0.001738
-	583	0.009059	0.004220	0.002168
-	584	0.007312	0.004326	0.002706
-	585	0.005467	0.004307	0.003141
-	586	0.003579	0.004314	0.003656
-	587	0.001506	0.004210	0.004083
-	588	-0.000611	0.004066	0.004504
-	589	-0.002819	0.003977	0.005043
-	590	-0.004962	0.003830	0.005504
-	591	-0.007176	0.003675	0.005964
-	592	-0.009364	0.003459	0.006339
-	593	-0.011793	0.003178	0.006626
-	594	-0.014104	0.002811	0.006747
-	595	-0.016537	0.002409	0.006788
-	596	-0.019207	0.001844	0.006615
-	597	-0.021571	0.001253	0.006308
-	598	-0.024004	0.000539	0.005829
-	599	-0.026238	-0.000256	0.005209
-	600	-0.028383	-0.001067	0.004543
-	601	-0.030544	-0.002005	0.003737
-	602	-0.032587	-0.002946	0.002923
-	603	-0.034526	-0.003891	0.002126
-	604	-0.036091	-0.004710	0.001447
-	605	-0.037694	-0.005530	0.000815
-	606	-0.039357	-0.006233	0.000339
-	607	-0.041147	-0.006947	-0.000105
-	608	-0.043348	-0.007599	-0.000425
-	609	-0.045978	-0.008257	-0.000707
-	610	-0.048846	-0.008793	-0.000904
-	611	-0.052016	-0.009312	-0.001107
-	612	-0.055476	-0.009838	-0.001364
-	613	-0.058786	-0.010258	-0.001637
-	614	-0.062184	-0.010683	-0.001980
-	615	-0.065424	-0.011097	-0.002392
-	616	-0.068514	-0.011519	-0.002862
-	617	-0.071479	-0.011965	-0.003392
-	618	-0.074446	-0.012527	-0.003984
-	619	-0.077367	-0.013203	-0.004622
-	620	-0.080596	-0.014109	-0.005330
-	621	-0.083525	-0.015181	-0.006088
-	622	-0.086664	-0.016474	-0.006903
-	623	-0.089752	-0.017975	-0.007751
-	624	-0.092971	-0.019653	-0.008633
-	625	-0.096013	-0.021416	-0.009521
-	626	-0.098979	-0.023176	-0.010384
-	627	-0.101904	-0.024897	-0.011209
-	628	-0.105523	-0.026550	-0.012038
-	629	-0.108619	-0.027919	-0.012772
-	630	-0.112275	-0.029054	-0.013483
-	631	-0.116589	-0.029914	-0.014154
-	632	-0.121183	-0.030367	-0.014751
-	633	-0.126434	-0.030418	-0.015301
-	634	-0.132274	-0.030063	-0.015799
-	635	-0.138533	-0.029423	-0.016234
-	636	-0.145027	-0.028603	-0.016555
-	637	-0.151568	-0.027744	-0.016736
-	638	-0.158563	-0.026931	-0.016808
-	639	-0.166043	-0.026299	-0.016739
-	640	-0.173567	-0.025958	-0.016480
-	641	-0.180503	-0.025953	-0.015998
-	642	-0.186204	-0.026176	-0.015278
-	643	-0.190722	-0.026552	-0.014397
-	644	-0.191503	-0.026738	-0.013255
-	645	-0.189040	-0.026711	-0.011966
-	646	-0.182058	-0.026175	-0.010554
-	647	-0.170637	-0.024954	-0.009102
-	648	-0.154739	-0.022881	-0.007640
-	649	-0.133827	-0.019696	-0.006173
-	650	-0.108964	-0.015526	-0.004723
-	651	-0.080058	-0.010179	-0.003236
-	652	-0.047931	-0.003888	-0.001659
-	653	-0.013295	0.003268	0.000040
-	654	0.022317	0.010907	0.001867
-	655	0.056957	0.018673	0.003767
-	656	0.088489	0.026148	0.005601
-	657	0.115784	0.033025	0.007302
-	658	0.136100	0.038531	0.008660
-	659	0.148283	0.042090	0.009573
-	660	0.151691	0.042979	0.009962
-	661	0.143468	0.040149	0.009589
-	662
-	663
