# Supplementary material for: Design and preliminary verification of a novel powered ankle–foot prosthesis: From the perspective of lower-limb biomechanics compared with ESAR foot
Source: PLoS One. 2024 Jun 7;19(6):e0303397. doi: 10.1371/journal.pone.0303397 (PMC11161064; doi:10.1371/journal.pone.0303397)
Supplement: S2 File — (ZIP) [file pone.0303397.s004.zip › NW/6/left ankle angle.txt]

LINK_MODEL_BASED::ORIGINAL::Left Ankle Angles
File	Frame	X	Y	Z
Gait FB - IOR 14.c3d	1	0.666327	-3.574200	5.342894
-	2	0.986554	-3.509007	5.420196
-	3	1.313190	-3.441902	5.501766
-	4	1.640697	-3.373344	5.586335
-	5	1.963738	-3.303746	5.671473
-	6	2.277438	-3.233873	5.753846
-	7	2.577643	-3.163419	5.829471
-	8	2.861603	-3.092195	5.894207
-	9	3.127393	-3.020697	5.943663
-	10	3.374388	-2.948928	5.973720
-	11	3.602916	-2.878043	5.980965
-	12	3.813114	-2.809111	5.961888
-	13	4.004530	-2.743811	5.913942
-	14	4.176018	-2.683301	5.835074
-	15	4.326758	-2.628072	5.724425
-	16	4.455646	-2.578160	5.582059
-	17	4.561677	-2.533152	5.409055
-	18	4.643464	-2.492304	5.207218
-	19	4.699033	-2.455293	4.979678
-	20	4.726055	-2.421202	4.729794
-	21	4.721598	-2.389670	4.461610
-	22	4.682688	-2.359631	4.179934
-	23	4.606876	-2.330513	3.890302
-	24	4.492643	-2.301975	3.598883
-	25	4.339812	-2.274147	3.312620
-	26	4.149182	-2.247682	3.039369
-	27	3.922930	-2.223875	2.786726
-	28	3.663454	-2.204077	2.562705
-	29	3.373613	-2.189422	2.374850
-	30	3.055897	-2.179474	2.229895
-	31	2.713417	-2.172142	2.133145
-	32	2.349420	-2.163457	2.087776
-	33	1.967796	-2.148242	2.095842
-	34	1.573061	-2.121037	2.155764
-	35	1.170415	-2.077797	2.264756
-	36	0.765058	-2.017528	2.417442
-	37	0.361947	-1.942993	2.607711
-	38	-0.034485	-1.860379	2.828341
-	39	-0.420671	-1.777972	3.071619
-	40	-0.793456	-1.704292	3.329299
-	41	-1.150238	-1.646638	3.593809
-	42	-1.488600	-1.610370	3.857919
-	43	-1.806686	-1.598502	4.115169
-	44	-2.103220	-1.611409	4.360465
-	45	-2.377885	-1.646876	4.589852
-	46	-2.630812	-1.700610	4.800378
-	47	-2.863102	-1.767161	4.989985
-	48	-3.076995	-1.840963	5.157895
-	49	-3.275367	-1.916953	5.304029
-	50	-3.462013	-1.990639	5.429194
-	51	-3.641183	-2.058088	5.534480
-	52	-3.817592	-2.115936	5.620936
-	53	-3.996287	-2.161352	5.690346
-	54	-4.182433	-2.192136	5.743283
-	55	-4.381282	-2.207029	5.781617
-	56	-4.597868	-2.205574	5.806587
-	57	-4.836828	-2.188233	5.820041
-	58	-5.102230	-2.156140	5.824553
-	59	-5.397192	-2.110626	5.822751
-	60	-5.723373	-2.053668	5.817183
-	61	-6.080945	-1.987295	5.810729
-	62	-6.467574	-1.914167	5.805778
-	63	-6.878763	-1.836890	5.804435
-	64	-7.307083	-1.758177	5.808112
-	65	-7.742872	-1.680831	5.817239
-	66	-8.174245	-1.607582	5.831875
-	67	-8.588046	-1.540884	5.851242
-	68	-8.970740	-1.482675	5.873439
-	69	-9.308839	-1.434192	5.895935
-	70	-9.589993	-1.396066	5.915283
-	71	-9.803560	-1.368003	5.927543
-	72	-9.941191	-1.348956	5.927288
-	73	-9.996840	-1.337348	5.909052
-	74	-9.967079	-1.331445	5.865803
-	75	-9.851061	-1.330001	5.790097
-	76	-9.650585	-1.332588	5.674619
-	77	-9.370629	-1.339627	5.512362
-	78	-9.018459	-1.352285	5.297834
-	79	-8.603500	-1.372126	5.027200
-	80	-8.136642	-1.400973	4.699927
-	81	-7.629423	-1.440471	4.317447
-	82	-7.093284	-1.491714	3.884466
-	83	-6.539024	-1.554727	3.407993
-	84	-5.976139	-1.628249	2.898207
-	85	-5.412652	-1.709696	2.366607
-	86	-4.855011	-1.795917	1.826528
-	87	-4.308290	-1.883974	1.292063
-	88	-3.776604	-1.971616	0.777513
-	89	-3.263236	-2.057256	0.295327
-	90	-2.770604	-2.139840	-0.143612
-	91	-2.300514	-2.218786	-0.530956
-	92	-1.854465	-2.293921	-0.861359
-	93	-1.433338	-2.365428	-1.132764
-	94	-1.037498	-2.433774	-1.345691
-	95	-0.666752	-2.499370	-1.502480
-	96	-0.320328	-2.562610	-1.607939
-	97	0.003030	-2.623803	-1.667514
-	98	0.305094	-2.683273	-1.687029
-	99	0.587461	-2.741328	-1.673120
-	100	0.852079	-2.798235	-1.631682
-	101	1.100883	-2.854120	-1.567333
-	102	1.335510	-2.908871	-1.484056
-	103	1.557525	-2.962207	-1.383997
-	104	1.768329	-3.013713	-1.268641
-	105	1.969291	-3.062885	-1.138621
-	106	2.161279	-3.109185	-0.993883
-	107	2.345400	-3.152013	-0.833991
-	108	2.522314	-3.190825	-0.658733
-	109	2.692719	-3.225001	-0.467369
-	110	2.857275	-3.254098	-0.260055
-	111	3.016496	-3.277798	-0.037237
-	112	3.170880	-3.296041	0.199295
-	113	3.320770	-3.308782	0.447560
-	114	3.466544	-3.316165	0.704274
-	115	3.608578	-3.318441	0.964605
-	116	3.747327	-3.316046	1.223443
-	117	3.883154	-3.309582	1.474647
-	118	4.016485	-3.300040	1.712027
-	119	4.147698	-3.288617	1.929393
-	120	4.277106	-3.276534	2.121740
-	121	4.404824	-3.264921	2.285002
-	122	4.530867	-3.254646	2.416159
-	123	4.655309	-3.246344	2.513815
-	124	4.778044	-3.240248	2.579045
-	125	4.899031	-3.236427	2.613983
-	126	5.018328	-3.234848	2.622863
-	127	5.136023	-3.235222	2.610900
-	128	5.252107	-3.237263	2.584143
-	129	5.366558	-3.240540	2.548432
-	130	5.479355	-3.244546	2.509828
-	131	5.590305	-3.248612	2.474109
-	132	5.699603	-3.252045	2.446114
-	133	5.807057	-3.254183	2.429764
-	134	5.912573	-3.254319	2.428547
-	135	6.015987	-3.251973	2.444161
-	136	6.117146	-3.246909	2.477403
-	137	6.215976	-3.239044	2.527894
-	138	6.312469	-3.228502	2.594937
-	139	6.406716	-3.215611	2.676960
-	140	6.498996	-3.200921	2.772378
-	141	6.589630	-3.185032	2.879840
-	142	6.679080	-3.168729	2.997720
-	143	6.767587	-3.152705	3.125912
-	144	6.855644	-3.137841	3.263218
-	145	6.943551	-3.125073	3.408556
-	146	7.031844	-3.115486	3.560381
-	147	7.120999	-3.109991	3.716812
-	148	7.211691	-3.109376	3.876490
-	149	7.304495	-3.114144	4.037249
-	150	7.400064	-3.124411	4.197631
-	151	7.498903	-3.139979	4.355376
-	152	7.601515	-3.160345	4.507731
-	153	7.708071	-3.184799	4.652493
-	154	7.818696	-3.212485	4.786726
-	155	7.933267	-3.242476	4.907816
-	156	8.051702	-3.274032	5.012861
-	157	8.173656	-3.306378	5.099830
-	158	8.298918	-3.339125	5.166973
-	159	8.427050	-3.372074	5.213355
-	160	8.557695	-3.405163	5.239368
-	161	8.690238	-3.438526	5.245374
-	162	8.824319	-3.472075	5.233645
-	163	8.959446	-3.505703	5.206783
-	164	9.095368	-3.539282	5.168087
-	165	9.231865	-3.572577	5.121048
-	166	9.368779	-3.605315	5.068905
-	167	9.506102	-3.637093	5.014893
-	168	9.643775	-3.667472	4.962452
-	169	9.781843	-3.696145	4.913485
-	170	9.920415	-3.722518	4.870467
-	171	10.059721	-3.746176	4.834725
-	172	10.200023	-3.766718	4.807506
-	173	10.341609	-3.783947	4.789324
-	174	10.484738	-3.797711	4.780421
-	175	10.629619	-3.807925	4.780342
-	176	10.776287	-3.814992	4.787561
-	177	10.924744	-3.819300	4.800345
-	178	11.074949	-3.821278	4.816782
-	179	11.226853	-3.821389	4.834985
-	180	11.380483	-3.819860	4.853071
-	181	11.535897	-3.817147	4.869021
-	182	11.693094	-3.813250	4.881447
-	183	11.851923	-3.808220	4.889230
-	184	12.012156	-3.801986	4.891519
-	185	12.173244	-3.794314	4.888011
-	186	12.334580	-3.784799	4.879641
-	187	12.495626	-3.773170	4.867265
-	188	12.655685	-3.759159	4.852601
-	189	12.813830	-3.742290	4.837735
-	190	12.968812	-3.721839	4.824340
-	191	13.119314	-3.697064	4.814102
-	192	13.263763	-3.666985	4.808671
-	193	13.400466	-3.630747	4.809149
-	194	13.527722	-3.587288	4.817029
-	195	13.643709	-3.535592	4.832832
-	196	13.746666	-3.474737	4.856886
-	197	13.835036	-3.403762	4.889025
-	198	13.907662	-3.322030	4.928775
-	199	13.963848	-3.229318	4.975657
-	200	14.003101	-3.125673	5.029278
-	201	14.024718	-3.011656	5.089546
-	202	14.027250	-2.887878	5.155396
-	203	14.008344	-2.755436	5.225896
-	204	13.964088	-2.615130	5.299500
-	205	13.889991	-2.468245	5.374352
-	206	13.781447	-2.315678	5.449559
-	207	13.633995	-2.158513	5.524446
-	208	13.443210	-1.997361	5.599850
-	209	13.204715	-1.832892	5.677530
-	210	12.913895	-1.665198	5.760466
-	211	12.566222	-1.494483	5.853233
-	212	12.157150	-1.320242	5.961670
-	213	11.682438	-1.142441	6.092906
-	214	11.137830	-0.960482	6.254899
-	215	10.519773	-0.774782	6.456376
-	216	9.825576	-0.586457	6.706082
-	217	9.054330	-0.397472	7.011745
-	218	8.207527	-0.210951	7.378484
-	219	7.289068	-0.030916	7.807052
-	220	6.304982	0.138447	8.293622
-	221	5.262796	0.292772	8.830206
-	222	4.170378	0.429454	9.405226
-	223	3.035560	0.546283	10.005812
-	224	1.866568	0.642946	10.618877
-	225	0.671891	0.720371	11.231303
-	226	-0.539201	0.780238	11.830593
-	227	-1.756275	0.825618	12.404417
-	228	-2.968077	0.860004	12.941359
-	229	-4.162067	0.886692	13.430840
-	230	-5.325327	0.909650	13.863962
-	231	-6.443757	0.931370	14.232919
-	232	-7.503581	0.954979	14.531829
-	233	-8.490944	0.982027	14.756812
-	234	-9.392241	1.014528	14.905404
-	235	-10.195285	1.053615	14.977495
-	236	-10.889394	1.100227	14.973966
-	237	-11.465490	1.154107	14.897372
-	238	-11.916435	1.213006	14.751088
-	239	-12.237578	1.273408	14.538510
-	240	-12.426936	1.329294	14.263564
-	241	-12.485862	1.374153	13.930385
-	242	-12.419092	1.400037	13.543523
-	243	-12.235414	1.400689	13.107952
-	244	-11.946526	1.371046	12.629092
-	245	-11.566310	1.307734	12.112735
-	246	-11.110079	1.208999	11.565238
-	247	-10.593665	1.074835	10.993506
-	248	-10.032052	0.906915	10.404902
-	249	-9.438571	0.708514	9.807396
-	250	-8.824826	0.483631	9.209371
-	251	-8.200153	0.236790	8.619308
-	252	-7.571866	-0.027151	8.045613
-	253	-6.945278	-0.303608	7.496631
-	254	-6.324507	-0.588124	6.980382
-	255	-5.712600	-0.875478	6.503952
-	256	-5.111574	-1.159923	6.073416
-	257	-4.522714	-1.436052	5.693447
-	258	-3.947011	-1.698191	5.367354
-	259	-3.384990	-1.940805	5.096926
-	260	-2.837403	-2.159007	4.882142
-	261	-2.304808	-2.349996	4.721772
-	262	-1.787936	-2.512382	4.612970
-	263	-1.287551	-2.645999	4.551534
-	264	-0.804574	-2.751741	4.531820
-	265	-0.340067	-2.831879	4.547189
-	266	0.104765	-2.888642	4.589723
-	267	0.528213	-2.924876	4.651066
-	268	0.928310	-2.943445	4.722351
-	269	1.303305	-2.947284	4.794598
-	270	1.651557	-2.939309	4.859098
-	271	1.971369	-2.921891	4.907196
-	272	2.261249	-2.897258	4.931369
-	273	2.519857	-2.866915	4.925140
-	274	2.745821	-2.831916	4.883887
-	275	2.938180	-2.793707	4.804611
-	276	3.096178	-2.754385	4.686265
-	277	3.219496	-2.716612	4.529750
-	278	3.307440	-2.683144	4.337468
-	279	3.359329	-2.656227	4.113663
-	280	3.374059	-2.637200	3.863857
-	281	3.350424	-2.626286	3.594577
-	282	3.287127	-2.623068	3.313090
-	283	3.182995	-2.626098	3.027417
-	284	3.037142	-2.633450	2.746209
-	285	2.849115	-2.642655	2.478554
-	286	2.618856	-2.651074	2.233059
-	287	2.347064	-2.656085	2.018282
-	288	2.035071	-2.655060	1.842111
-	289	1.685114	-2.645484	1.711335
-	290	1.300097	-2.625287	1.631250
-	291	0.883610	-2.593048	1.605873
-	292	0.439981	-2.548368	1.637483
-	293	-0.025852	-2.492324	1.726126
-	294	-0.508069	-2.427630	1.870331
-	295	-0.999986	-2.358789	2.066862
-	296	-1.494156	-2.291110	2.311005
-	297	-1.982319	-2.229811	2.596587
-	298	-2.455746	-2.178889	2.916021
-	299	-2.905642	-2.140517	3.259806
-	300	-3.323644	-2.115118	3.617301
-	301	-3.702335	-2.101812	3.977759
-	302	-4.035951	-2.098830	4.330150
-	303	-4.320913	-2.103597	4.664585
-	304	-4.555892	-2.113140	4.972704
-	305	-4.741847	-2.124272	5.248232
-	306	-4.881659	-2.133651	5.487044
-	307	-4.979888	-2.138108	5.687397
-	308	-5.042325	-2.135025	5.848959
-	309	-5.075621	-2.122711	5.973094
-	310	-5.087083	-2.100539	6.062530
-	311	-5.084380	-2.069148	6.120527
-	312	-5.075593	-2.030382	6.151159
-	313	-5.068924	-1.987323	6.158770
-	314	-5.072765	-1.944084	6.148020
-	315	-5.095589	-1.905472	6.123534
-	316	-5.145734	-1.876660	6.090373
-	317	-5.231087	-1.862674	6.052911
-	318	-5.358782	-1.868006	6.015601
-	319	-5.534536	-1.896208	5.982363
-	320	-5.761857	-1.949108	5.956050
-	321	-6.041492	-2.026705	5.939234
-	322	-6.371053	-2.126755	5.933650
-	323	-6.744843	-2.245454	5.940493
-	324	-7.153924	-2.378095	5.959999
-	325	-7.586516	-2.519941	5.992032
-	326	-8.028719	-2.667100	6.035419
-	327	-8.465345	-2.816367	6.088352
-	328	-8.881029	-2.964909	6.148114
-	329	-9.261045	-3.109806	6.210567
-	330	-9.591933	-3.248037	6.270693
-	331	-9.861680	-3.376447	6.321803
-	332	-10.060360	-3.491922	6.356000
-	333	-10.180220	-3.591326	6.364103
-	334	-10.216405	-3.671623	6.336196
-	335	-10.167031	-3.730521	6.261791
-	336	-10.033299	-3.767283	6.131624
-	337	-9.819407	-3.783101	5.938004
-	338	-9.532205	-3.781115	5.675676
-	339	-9.180532	-3.766054	5.343146
-	340	-8.774549	-3.743478	4.942505
-	341	-8.325202	-3.718736	4.479605
-	342	-7.843410	-3.696302	3.963835
-	343	-7.339489	-3.679669	3.408146
-	344	-6.822657	-3.671284	2.827104
-	345	-6.300955	-3.672632	2.236483
-	346	-5.781165	-3.684241	1.651489
-	347	-5.269062	-3.705923	1.085840
-	348	-4.769452	-3.737007	0.551723
-	349	-4.286180	-3.776525	0.058530
-	350	-3.822425	-3.823445	-0.386727
-	351	-3.380440	-3.876918	-0.779293
-	352	-2.961892	-3.936428	-1.116475
-	353	-2.567666	-4.001705	-1.397390
-	354	-2.198008	-4.072408	-1.622182
-	355	-1.852445	-4.148048	-1.792516
-	356	-1.530025	-4.227934	-1.910982
-	357	-1.229513	-4.311311	-1.980961
-	358	-0.949260	-4.397420	-2.006138
-	359	-0.687580	-4.485582	-1.990762
-	360	-0.442635	-4.575216	-1.939119
-	361	-0.212667	-4.665839	-1.855110
-	362	0.004204	-4.757149	-1.743248
-	363	0.209805	-4.848888	-1.607389
-	364	0.406132	-4.940950	-1.451832
-	365	0.594908	-5.033172	-1.280804
-	366	0.777988	-5.125391	-1.099061
-	367	0.956993	-5.217391	-0.911300
-	368	1.133349	-5.308907	-0.722620
-	369	1.308184	-5.399644	-0.538312
-	370	1.482401	-5.489142	-0.363675
-	371	1.656556	-5.576864	-0.204632
-	372	1.831002	-5.662113	-0.066564
-	373	2.005810	-5.744249	0.045012
-	374	2.180820	-5.822698	0.125623
-	375	2.355688	-5.897027	0.171792
-	376	2.529948	-5.966931	0.181404
-	377	2.703031	-6.032258	0.153959
-	378	2.874498	-6.092999	0.090511
-	379	3.043773	-6.149235	-0.005754
-	380	3.210353	-6.201160	-0.130110
-	381	3.373736	-6.248981	-0.276019
-	382	3.533547	-6.292870	-0.435284
-	383	3.689476	-6.332919	-0.599010
-	384	3.841371	-6.369086	-0.758019
-	385	3.989120	-6.401143	-0.903196
-	386	4.132714	-6.428814	-1.026384
-	387	4.272264	-6.451849	-1.120709
-	388	4.407798	-6.469950	-1.180587
-	389	4.539467	-6.482923	-1.202841
-	390	4.667381	-6.490586	-1.186282
-	391	4.791959	-6.492890	-1.131810
-	392	4.913565	-6.489859	-1.042203
-	393	5.032856	-6.481742	-0.921724
-	394	5.150489	-6.468908	-0.775598
-	395	5.267170	-6.451931	-0.609586
-	396	5.383538	-6.431409	-0.429319
-	397	5.500294	-6.407959	-0.239766
-	398	5.618129	-6.382168	-0.045197
-	399	5.737645	-6.354556	0.150959
-	400	5.859498	-6.325601	0.345770
-	401	5.984261	-6.295636	0.537268
-	402	6.112503	-6.265070	0.723306
-	403	6.244725	-6.234333	0.902262
-	404	6.381216	-6.203987	1.072691
-	405	6.522158	-6.174549	1.233635
-	406	6.667605	-6.146534	1.384337
-	407	6.817537	-6.120440	1.523921
-	408	6.971647	-6.096777	1.651435
-	409	7.129734	-6.076002	1.766127
-	410	7.291563	-6.058419	1.867788
-	411	7.456816	-6.044222	1.955934
-	412	7.625386	-6.033188	2.031113
-	413	7.797232	-6.024798	2.093979
-	414	7.972344	-6.018236	2.145698
-	415	8.150813	-6.012648	2.187721
-	416	8.332643	-6.007315	2.221901
-	417	8.517883	-6.001593	2.250017
-	418	8.706696	-5.994918	2.274048
-	419	8.898991	-5.986649	2.296357
-	420	9.094770	-5.976395	2.318937
-	421	9.293857	-5.963782	2.344048
-	422	9.496120	-5.948559	2.373397
-	423	9.701324	-5.930558	2.408161
-	424	9.909273	-5.909696	2.448554
-	425	10.119653	-5.885992	2.494093
-	426	10.332073	-5.859584	2.543540
-	427	10.546003	-5.830752	2.594945
-	428	10.761008	-5.799823	2.646140
-	429	10.976712	-5.767260	2.694556
-	430	11.192840	-5.733368	2.738485
-	431	11.409223	-5.698142	2.777444
-	432	11.625754	-5.661175	2.812558
-	433	11.842463	-5.621692	2.846880
-	434	12.059288	-5.578514	2.884859
-	435	12.275828	-5.530699	2.930029
-	436	12.491481	-5.477377	2.984864
-	437	12.705294	-5.417948	3.050644
-	438	12.916217	-5.352030	3.127427
-	439	13.122978	-5.279368	3.214914
-	440	13.324361	-5.199896	3.312220
-	441	13.518934	-5.113669	3.418004
-	442	13.705240	-5.020895	3.530432
-	443	13.881734	-4.921801	3.647586
-	444	14.046956	-4.816933	3.766566
-	445	14.199710	-4.707007	3.884480
-	446	14.339074	-4.593161	3.997911
-	447	14.464314	-4.476532	4.103507
-	448	14.575124	-4.357762	4.199592
-	449	14.671361	-4.237221	4.285328
-	450	14.752734	-4.114608	4.361429
-	451	14.818864	-3.989420	4.428481
-	452	14.868953	-3.860821	4.487163
-	453	14.901982	-3.727923	4.537739
-	454	14.916488	-3.589660	4.580956
-	455	14.910793	-3.444930	4.618190
-	456	14.882839	-3.292704	4.651142
-	457	14.830295	-3.131976	4.682019
-	458	14.750514	-2.961652	4.714164
-	459	14.640430	-2.780739	4.751544
-	460	14.496531	-2.588095	4.799095
-	461	14.314809	-2.382693	4.862764
-	462	14.090821	-2.163801	4.948389
-	463	13.819846	-1.930849	5.062553
-	464	13.497007	-1.683791	5.211875
-	465	13.117401	-1.423061	5.402573
-	466	12.676503	-1.149712	5.640308
-	467	12.170570	-0.865414	5.929781
-	468	11.596804	-0.572665	6.273818
-	469	10.953198	-0.274433	6.673600
-	470	10.238816	0.025954	7.128711
-	471	9.453170	0.325015	7.636904
-	472	8.596445	0.618905	8.194314
-	473	7.669218	0.903380	8.796326
-	474	6.673037	1.173687	9.436586
-	475	5.610514	1.425082	10.106949
-	476	4.485569	1.652579	10.798133
-	477	3.303742	1.852508	11.498833
-	478	2.072069	2.021811	12.197313
-	479	0.799328	2.159412	12.882126
-	480	-0.504421	2.265240	13.543136
-	481	-1.827534	2.340661	14.170440
-	482	-3.157175	2.388308	14.754776
-	483	-4.479807	2.412042	15.287282
-	484	-5.780875	2.416490	15.759989
-	485	-7.045898	2.407228	16.165840
-	486	-8.259828	2.389236	16.499426
-	487	-9.408244	2.368294	16.756533
-	488	-10.476896	2.349246	16.934784
-	489	-11.452665	2.336746	17.033371
-	490	-12.323059	2.333632	17.052948
-	491	-13.077014	2.340900	16.995646
-	492	-13.704320	2.357873	16.864302
-	493	-14.196817	2.382669	16.662380
-	494	-14.548686	2.411838	16.393917
-	495	-14.757124	2.440978	16.063471
-	496	-14.822685	2.463801	15.675735
-	497	-14.749621	2.474344	15.235308
-	498	-14.545701	2.465943	14.747291
-	499	-14.222160	2.433853	14.216262
-	500	-13.792290	2.373923	13.647278
-	501	-13.271585	2.283373	13.045597
-	502	-12.675678	2.160237	12.416925
-	503	-12.020827	2.003832	11.767406
-	504	-11.321819	1.814636	11.103821
-	505	-10.592741	1.594931	10.433369
-	506	-9.845539	1.347050	9.763850
-	507	-9.090633	1.074997	9.103265
-	508	-8.336309	0.782124	8.459776
-	509	-7.588930	0.472940	7.841365
-	510	-6.853074	0.151530	7.255646
-	511	-6.131997	-0.177941	6.709465
-	512	-5.427826	-0.511482	6.209005
-	513	-4.741962	-0.844654	5.759436
-	514	-4.075419	-1.172485	5.364612
-	515	-3.429111	-1.488974	5.027023
-	516	-2.804019	-1.787650	4.747985
-	517	-2.201103	-2.062313	4.527035
-	518	-1.621304	-2.307816	4.361818
-	519	-1.065707	-2.520647	4.248243
-	520	-0.535321	-2.698195	4.180624
-	521	-0.031461	-2.840146	4.151596
-	522	0.444399	-2.946775	4.152397
-	523	0.890863	-3.020514	4.173535
-	524	1.306197	-3.064198	4.204818
-	525	1.689035	-3.082029	4.236329
-	526	2.037540	-3.078669	4.258447
-	527	2.350457	-3.059453	4.263278
-	528	2.626446	-3.029965	4.244041
-	529	2.864712	-2.996100	4.196178
-	530	3.064513	-2.963175	4.116506
-	531	3.225321	-2.936279	4.004575
-	532	3.346885	-2.919036	3.861400
-	533	3.429207	-2.914368	3.690238
-	534	3.472350	-2.923496	3.495822
-	535	3.476598	-2.946691	3.284336
-	536	3.442361	-2.983118	3.062956
-	537	3.370398	-3.031027	2.839698
-	538	3.261775	-3.087791	2.622759
-	539	3.118421	-3.150054	2.419913
-	540	2.942704	-3.213701	2.238125
-	541	2.737612	-3.274827	2.083796
-	542	2.506228	-3.329502	1.962008
-	543	2.252279	-3.374322	1.876887
-	544	1.979690	-3.406307	1.830771
-	545	1.692744	-3.423544	1.824859
-	546	1.395767	-3.425485	1.858500
-	547	1.093233	-3.413114	1.929775
-	548	0.789597	-3.389056	2.035103
-	549	0.489141	-3.357403	2.170501
-	550	0.196012	-3.323168	2.330726
-	551	-0.086261	-3.291807	2.510500
-	552	-0.354678	-3.268538	2.704176
-	553	-0.606859	-3.257790	2.906718
-	554	-0.841072	-3.262901	3.112468
-	555	-1.056144	-3.285972	3.316589
-	556	-1.251640	-3.328069	3.514964
-	557	-1.428088	-3.389048	3.704122
-	558	-1.586880	-3.467399	3.881497
-	559	-1.730548	-3.560174	4.045354
-	560	-1.862646	-3.663334	4.194311
-	561	-1.987346	-3.772014	4.327583
-	562	-2.109328	-3.881267	4.444321
-	563	-2.233217	-3.986049	4.543811
-	564	-2.363384	-4.081855	4.625222
-	565	-2.503591	-4.164767	4.687462
-	566	-2.656847	-4.231823	4.728994
-	567	-2.825449	-4.281198	4.748937
-	568	-3.010973	-4.312298	4.746312
-	569	-3.214632	-4.325554	4.720701
-	570	-3.437523	-4.322461	4.672123
-	571	-3.681000	-4.304859	4.601837
-	572	-3.946645	-4.275057	4.511178
-	573	-4.236368	-4.234817	4.402791
-	574	-4.551749	-4.185552	4.280143
-	575	-4.893456	-4.127824	4.147522
-	576	-5.260172	-4.061554	4.010120
-	577	-5.648192	-3.986565	3.874197
-	578	-6.051783	-3.903270	3.747051
-	579	-6.463570	-3.812963	3.636610
-	580	-6.875334	-3.717671	3.550449
-	581	-7.277936	-3.619598	3.495036
-	582	-7.661722	-3.521251	3.474522
-	583	-8.016374	-3.424806	3.489950
-	584	-8.331214	-3.331806	3.537829
-	585	-8.595597	-3.242412	3.610912
-	586	-8.799593	-3.155315	3.697253
-	587	-8.934810	-3.068153	3.781663
-	588	-8.995199	-2.978175	3.847353
-	589	-8.977492	-2.883285	3.878282
-	590	-8.881576	-2.782728	3.860054
-	591	-8.710328	-2.677631	3.782872
-	592	-8.469264	-2.570957	3.641726
-	593	-8.165953	-2.467273	3.437726
-	594	-7.809317	-2.371852	3.176757
-	595	-7.409040	-2.289617	2.869176
-	596	-6.975200	-2.224232	2.528252
-	597	-6.517321	-2.177790	2.168893
-	598	-6.044267	-2.151024	1.806464
-	599	-5.563989	-2.143553	1.455335
-	600	-5.083489	-2.154099	1.128397
-	601	-4.608672	-2.180663	0.835904
-	602	-4.144460	-2.220716	0.584921
-	603	-3.694664	-2.271557	0.380467
-	604	-3.262160	-2.330501	0.224525
-	605	-2.848816	-2.395070	0.116844
-	606	-2.455693	-2.463208	0.055467
-	607	-2.083204	-2.533236	0.037287
-	608	-1.731207	-2.604033	0.057672
-	609	-1.399038	-2.674845	0.111637
-	610	-1.085589	-2.745309	0.193624
-	611	-0.789684	-2.815274	0.298166
-	612	-0.509706	-2.884765	0.419700
-	613	-0.243978	-2.953860	0.553054
-	614	0.009081	-3.022594	0.693565
-	615	0.251123	-3.090970	0.836908
-	616	0.483739	-3.158961	0.979461
-	617	0.708514	-3.226485	1.117900
-	618	0.926951	-3.293453	1.250045
-	619	1.140431	-3.359783	1.373750
-	620	1.350233	-3.425463	1.487230
-	621	1.557424	-3.490524	1.588971
-	622	1.762788	-3.555039	1.677671
-	623	1.966857	-3.619158	1.751488
-	624	2.169863	-3.683156	1.808533
-	625	2.371709	-3.747351	1.847005
-	626	2.572151	-3.812304	1.864532
-	627	2.770715	-3.878467	1.859009
-	628	2.967061	-3.946249	1.828477
-	629	3.160794	-4.015816	1.771391
-	630	3.351695	-4.087158	1.686656
-	631	3.539668	-4.160021	1.574242
-	632	3.724708	-4.233984	1.434871
-	633	3.906923	-4.308341	1.271370
-	634	4.086563	-4.382303	1.087660
-	635	4.263848	-4.454906	0.888978
-	636	4.439080	-4.525073	0.682335
-	637	4.612529	-4.591602	0.475114
-	638	4.784325	-4.653319	0.274860
-	639	4.954569	-4.709036	0.088668
-	640	5.123266	-4.757605	-0.076995
-	641	5.290499	-4.798064	-0.217339
-	642	5.456548	-4.829628	-0.329239
-	643	5.621627	-4.851585	-0.410928
-	644	5.786222	-4.863556	-0.462944
-	645	5.950801	-4.865271	-0.486980
-	646	6.115691	-4.856966	-0.485804
-	647	6.280970	-4.839389	-0.462750
-	648	6.446494	-4.814144	-0.421397
-	649	6.611868	-4.783304	-0.365032
-	650	6.776423	-4.749291	-0.296924
-	651	6.939626	-4.714280	-0.219283
-	652	7.101007	-4.680170	-0.134263
-	653	7.260193	-4.648672	-0.043611
-	654	7.416864	-4.621184	0.051700
-	655	7.570942	-4.598765	0.150779
-	656	7.722472	-4.582131	0.252871
-	657	7.871775	-4.571442	0.357325
-	658	8.019217	-4.566391	0.463732
-	659	8.165420	-4.566127	0.571093
-	660	8.311075	-4.569518	0.678376
-	661	8.456780	-4.575454	0.784259
-	662	8.602842	-4.583098	0.887136
-	663	8.749587	-4.591907	0.985075
-	664	8.897207	-4.601531	1.075644
-	665	9.045829	-4.611662	1.156295
-	666	9.195468	-4.622215	1.224216
-	667	9.346257	-4.632968	1.277164
-	668	9.498218	-4.643800	1.313964
-	669	9.651341	-4.654224	1.335831
-	670	9.805610	-4.663831	1.345246
-	671	9.960842	-4.672287	1.345184
-	672	10.116664	-4.679385	1.338634
-	673	10.272708	-4.685110	1.327942
-	674	10.428489	-4.689696	1.314830
-	675	10.583805	-4.693350	1.300939
-	676	10.738588	-4.696434	1.288064
-	677	10.892940	-4.699346	1.277454
-	678	11.046971	-4.702417	1.270662
-	679	11.200850	-4.705612	1.269141
-	680	11.354597	-4.708613	1.274430
-	681	11.508176	-4.710802	1.287973
-	682	11.661624	-4.711354	1.310883
-	683	11.814923	-4.709185	1.344247
-	684	11.968095	-4.703276	1.388342
-	685	12.121214	-4.692540	1.443096
-	686	12.274249	-4.676058	1.507438
-	687	12.427036	-4.652832	1.580547
-	688	12.579425	-4.622416	1.661038
-	689	12.731127	-4.584865	1.747831
-	690	12.881964	-4.540521	1.840021
-	691	13.031575	-4.489752	1.937437
-	692	13.179498	-4.432788	2.038971
-	693	13.325166	-4.369788	2.143668
-	694	13.467790	-4.300608	2.250340
-	695	13.606662	-4.225247	2.357589
-	696	13.741021	-4.143638	2.464166
-	697	13.870057	-4.055583	2.568993
-	698	13.992845	-3.960851	2.671018
-	699	14.108634	-3.859250	2.769255
-	700	14.216599	-3.750642	2.862528
-	701	14.316050	-3.635100	2.949914
-	702	14.406213	-3.512306	3.031270
-	703	14.486255	-3.382010	3.107230
-	704	14.555161	-3.243829	3.178518
-	705	14.611607	-3.097305	3.246706
-	706	14.654057	-2.942096	3.313180
-	707	14.680511	-2.777900	3.379552
-	708	14.688532	-2.604465	3.447652
-	709	14.675342	-2.421467	3.520003
-	710	14.637748	-2.228679	3.598657
-	711	14.572476	-2.025995	3.686455
-	712	14.475686	-1.813142	3.786425
-	713	14.343396	-1.590209	3.901867
-	714	14.171247	-1.357222	4.036157
-	715	13.954849	-1.114559	4.193037
-	716	13.689406	-0.862885	4.376178
-	717	13.370240	-0.603189	4.589408
-	718	12.992667	-0.336791	4.836604
-	719	12.552218	-0.065426	5.121608
-	720	12.044707	0.209055	5.448154
-	721	11.466620	0.484046	5.819706
-	722	10.815195	0.756630	6.238534
-	723	10.088544	1.022956	6.706594
-	724	9.285995	1.278692	7.224030
-	725	8.408473	1.518717	7.789326
-	726	7.458217	1.737507	8.398708
-	727	6.439477	1.929597	9.046340
-	728	5.357999	2.089988	9.723475
-	729	4.221729	2.214654	10.419414
-	730	3.040181	2.301036	11.121308
-	731	1.824547	2.347400	11.815454
-	732	0.586941	2.354394	12.487275
-	733	-0.659806	2.324230	13.122865
-	734	-1.902733	2.262037	13.709258
-	735	-3.128993	2.174720	14.235493
-	736	-4.326166	2.070704	14.693107
-	737	-5.482182	1.959000	15.076808
-	738	-6.585327	1.848457	15.384448
-	739	-7.624008	1.747192	15.616113
-	740	-8.587036	1.662760	15.773209
-	741	-9.463259	1.600943	15.858617
-	742	-10.242425	1.567354	15.875539
-	743	-10.914647	1.565175	15.827747
-	744	-11.471518	1.596174	15.719213
-	745	-11.905791	1.659149	15.554296
-	746	-12.212946	1.750396	15.337107
-	747	-12.391169	1.863470	15.072255
-	748	-12.442358	1.989239	14.764496
-	749	-12.372329	2.116247	14.419102
-	750	-12.190712	2.233093	14.041218
-	751	-11.910705	2.329399	13.636244
-	752	-11.548158	2.398948	13.209481
-	753	-11.120893	2.437067	12.766684
-	754	-10.647862	2.441730	12.314205
-	755	-10.148199	2.412486	11.858994
-	756	-9.640639	2.351385	11.408886
-	757	-9.141802	2.262724	10.971922
-	758	-8.666549	2.152585	10.555967
-	759	-8.226522	2.028268	10.168397
-	760	-7.830528	1.897717	9.815215
-	761	-7.483249	1.766979	9.500341
-	762	-7.185559	1.641122	9.224515
-	763	-6.933716	1.521922	8.985025
-	764	-6.718841	1.409312	8.774052
