# Supplementary material for: Design and preliminary verification of a novel powered ankle–foot prosthesis: From the perspective of lower-limb biomechanics compared with ESAR foot
Source: PLoS One. 2024 Jun 7;19(6):e0303397. doi: 10.1371/journal.pone.0303397 (PMC11161064; doi:10.1371/journal.pone.0303397)
Supplement: S2 File — (ZIP) [file pone.0303397.s004.zip › NW/6/left ankle moment.txt]

LINK_MODEL_BASED::ORIGINAL::Left Ankle Moment
File	Frame	X	Y	Z
Gait FB - IOR 14.c3d	1
-	2
-	3	-0.019507	-0.000629	-0.001470
-	4	-0.018342	-0.000611	-0.001375
-	5	-0.016965	-0.000570	-0.001217
-	6	-0.015585	-0.000512	-0.001009
-	7	-0.014226	-0.000449	-0.000790
-	8	-0.012981	-0.000387	-0.000588
-	9	-0.011934	-0.000323	-0.000393
-	10	-0.011089	-0.000263	-0.000225
-	11	-0.010474	-0.000204	-0.000074
-	12	-0.010125	-0.000160	0.000033
-	13	-0.009904	-0.000121	0.000127
-	14	-0.009830	-0.000093	0.000193
-	15	-0.009764	-0.000066	0.000253
-	16	-0.009825	-0.000048	0.000281
-	17	-0.009902	-0.000031	0.000287
-	18	-0.010053	-0.000023	0.000250
-	19	-0.010266	-0.000014	0.000187
-	20	-0.010534	-0.000008	0.000089
-	21	-0.010807	0.000012	0.000001
-	22	-0.011174	0.000040	-0.000107
-	23	-0.011532	0.000085	-0.000208
-	24	-0.011973	0.000140	-0.000329
-	25	-0.012338	0.000209	-0.000446
-	26	-0.012696	0.000277	-0.000588
-	27	-0.012962	0.000339	-0.000742
-	28	-0.013118	0.000392	-0.000885
-	29	-0.013235	0.000432	-0.000995
-	30	-0.013253	0.000461	-0.001040
-	31	-0.013266	0.000481	-0.001013
-	32	-0.013220	0.000499	-0.000903
-	33	-0.013090	0.000527	-0.000704
-	34	-0.012928	0.000559	-0.000482
-	35	-0.012654	0.000605	-0.000244
-	36	-0.012303	0.000660	-0.000038
-	37	-0.011821	0.000724	0.000145
-	38	-0.011238	0.000789	0.000299
-	39	-0.010548	0.000842	0.000424
-	40	-0.009846	0.000862	0.000496
-	41	-0.009084	0.000856	0.000548
-	42	-0.008307	0.000819	0.000573
-	43	-0.007494	0.000761	0.000595
-	44	-0.006693	0.000682	0.000614
-	45	-0.005886	0.000595	0.000643
-	46	-0.005063	0.000508	0.000681
-	47	-0.004209	0.000433	0.000730
-	48	-0.003311	0.000376	0.000787
-	49	-0.002402	0.000343	0.000863
-	50	-0.001500	0.000334	0.000956
-	51	-0.000624	0.000352	0.001074
-	52	0.000172	0.000394	0.001209
-	53	0.000910	0.000459	0.001363
-	54	0.001548	0.000543	0.001523
-	55	0.002084	0.000642	0.001681
-	56	0.002501	0.000749	0.001828
-	57	0.002793	0.000853	0.001949
-	58	0.002940	0.000949	0.002038
-	59	0.002913	0.001022	0.002078
-	60	0.002711	0.001071	0.002066
-	61	0.002304	0.001083	0.001991
-	62	0.001672	0.001055	0.001852
-	63	0.000776	0.000981	0.001648
-	64	-0.000368	0.000861	0.001386
-	65	-0.001753	0.000701	0.001081
-	66	-0.003348	0.000508	0.000752
-	67	-0.005074	0.000298	0.000421
-	68	-0.006847	0.000083	0.000109
-	69	-0.008534	-0.000122	-0.000168
-	70	-0.010043	-0.000297	-0.000393
-	71	-0.011268	-0.000432	-0.000557
-	72	-0.012200	-0.000517	-0.000656
-	73	-0.012846	-0.000554	-0.000702
-	74	-0.013200	-0.000554	-0.000718
-	75	-0.013301	-0.000524	-0.000717
-	76	-0.013206	-0.000480	-0.000717
-	77	-0.012948	-0.000425	-0.000715
-	78	-0.012575	-0.000359	-0.000702
-	79	-0.012149	-0.000278	-0.000666
-	80	-0.011707	-0.000180	-0.000598
-	81	-0.011290	-0.000067	-0.000491
-	82	-0.010941	0.000057	-0.000352
-	83	-0.010647	0.000183	-0.000191
-	84	-0.010431	0.000307	-0.000022
-	85	-0.010279	0.000426	0.000133
-	86	-0.010127	0.000536	0.000258
-	87	-0.009984	0.000639	0.000349
-	88	-0.009826	0.000732	0.000405
-	89	-0.009684	0.000818	0.000436
-	90	-0.009548	0.000897	0.000448
-	91	-0.009418	0.000962	0.000439
-	92	-0.009310	0.001018	0.000422
-	93	-0.009215	0.001060	0.000388
-	94	-0.009151	0.001090	0.000345
-	95	-0.009097	0.001108	0.000299
-	96	-0.009079	0.001117	0.000248
-	97	-0.009054	0.001115	0.000195
-	98	-0.009067	0.001110	0.000145
-	99	-0.009082	0.001099	0.000093
-	100	-0.009100	0.001085	0.000050
-	101	-0.009123	0.001068	0.000009
-	102	-0.009137	0.001047	-0.000027
-	103	-0.009166	0.001025	-0.000063
-	104	-0.009185	0.000999	-0.000098
-	105	-0.009194	0.000968	-0.000137
-	106	-0.009186	0.000932	-0.000178
-	107	-0.009201	0.000894	-0.000224
-	108	-0.009177	0.000848	-0.000274
-	109	-0.009166	0.000802	-0.000323
-	110	-0.009147	0.000750	-0.000379
-	111	-0.009140	0.000699	-0.000435
-	112	-0.009121	0.000645	-0.000489
-	113	-0.009099	0.000590	-0.000540
-	114	-0.009101	0.000539	-0.000581
-	115	-0.009087	0.000486	-0.000625
-	116	-0.009101	0.000440	-0.000657
-	117	-0.009099	0.000397	-0.000686
-	118	-0.009130	0.000362	-0.000706
-	119	-0.009142	0.000332	-0.000720
-	120	-0.009177	0.000310	-0.000721
-	121	-0.009198	0.000292	-0.000714
-	122	-0.009214	0.000278	-0.000700
-	123	-0.009236	0.000270	-0.000679
-	124	-0.009230	0.000266	-0.000653
-	125	-0.009240	0.000266	-0.000632
-	126	-0.009243	0.000269	-0.000608
-	127	-0.009225	0.000274	-0.000589
-	128	-0.009229	0.000282	-0.000569
-	129	-0.009207	0.000289	-0.000554
-	130	-0.009197	0.000296	-0.000542
-	131	-0.009184	0.000302	-0.000534
-	132	-0.009164	0.000306	-0.000528
-	133	-0.009162	0.000309	-0.000525
-	134	-0.009131	0.000308	-0.000526
-	135	-0.009118	0.000304	-0.000532
-	136	-0.009098	0.000298	-0.000538
-	137	-0.009069	0.000287	-0.000549
-	138	-0.009026	0.000275	-0.000558
-	139	-0.009010	0.000261	-0.000572
-	140	-0.008962	0.000245	-0.000583
-	141	-0.008917	0.000227	-0.000598
-	142	-0.008880	0.000208	-0.000614
-	143	-0.008845	0.000188	-0.000630
-	144	-0.008808	0.000167	-0.000645
-	145	-0.008785	0.000145	-0.000664
-	146	-0.008749	0.000121	-0.000679
-	147	-0.008738	0.000096	-0.000699
-	148	-0.008728	0.000069	-0.000716
-	149	-0.008742	0.000039	-0.000736
-	150	-0.008738	0.000005	-0.000757
-	151	-0.008793	-0.000031	-0.000779
-	152	-0.008819	-0.000070	-0.000813
-	153	-0.008872	-0.000109	-0.000845
-	154	-0.008919	-0.000145	-0.000870
-	155	-0.008971	-0.000171	-0.000869
-	156	-0.009018	-0.000184	-0.000837
-	157	-0.009033	-0.000189	-0.000797
-	158	-0.009050	-0.000188	-0.000755
-	159	-0.009060	-0.000183	-0.000720
-	160	-0.009067	-0.000173	-0.000688
-	161	-0.009056	-0.000160	-0.000661
-	162	-0.009044	-0.000144	-0.000634
-	163	-0.009043	-0.000126	-0.000616
-	164	-0.009034	-0.000108	-0.000598
-	165	-0.009017	-0.000090	-0.000585
-	166	-0.009014	-0.000072	-0.000574
-	167	-0.009011	-0.000055	-0.000567
-	168	-0.008992	-0.000039	-0.000557
-	169	-0.009012	-0.000024	-0.000546
-	170	-0.009000	-0.000013	-0.000538
-	171	-0.009001	-0.000003	-0.000537
-	172	-0.009016	0.000003	-0.000544
-	173	-0.008995	0.000006	-0.000557
-	174	-0.009004	0.000006	-0.000576
-	175	-0.008993	0.000004	-0.000600
-	176	-0.008998	-0.000000	-0.000631
-	177	-0.009000	-0.000004	-0.000657
-	178	-0.008988	-0.000010	-0.000686
-	179	-0.008993	-0.000015	-0.000711
-	180	-0.008994	-0.000021	-0.000735
-	181	-0.008992	-0.000025	-0.000753
-	182	-0.008986	-0.000028	-0.000764
-	183	-0.008996	-0.000029	-0.000770
-	184	-0.008998	-0.000029	-0.000770
-	185	-0.008989	-0.000026	-0.000762
-	186	-0.008988	-0.000022	-0.000751
-	187	-0.008987	-0.000015	-0.000737
-	188	-0.008980	-0.000007	-0.000713
-	189	-0.009000	0.000002	-0.000681
-	190	-0.009018	0.000010	-0.000649
-	191	-0.009035	0.000018	-0.000611
-	192	-0.009079	0.000025	-0.000574
-	193	-0.009099	0.000029	-0.000535
-	194	-0.009166	0.000031	-0.000492
-	195	-0.009196	0.000030	-0.000448
-	196	-0.009281	0.000027	-0.000398
-	197	-0.009323	0.000021	-0.000351
-	198	-0.009368	0.000015	-0.000305
-	199	-0.009417	0.000007	-0.000263
-	200	-0.009466	-0.000000	-0.000223
-	201	-0.009485	-0.000006	-0.000176
-	202	-0.009539	-0.000013	-0.000139
-	203	-0.009561	-0.000019	-0.000093
-	204	-0.009601	-0.000027	-0.000057
-	205	-0.009652	-0.000036	-0.000025
-	206	-0.009696	-0.000049	-0.000001
-	207	-0.009756	-0.000065	0.000020
-	208	-0.009831	-0.000085	0.000031
-	209	-0.009929	-0.000107	0.000054
-	210	-0.010040	-0.000134	0.000073
-	211	-0.010195	-0.000160	0.000119
-	212	-0.010330	-0.000187	0.000176
-	213	-0.010494	-0.000209	0.000272
-	214	-0.010688	-0.000226	0.000396
-	215	-0.010873	-0.000233	0.000560
-	216	-0.011103	-0.000239	0.000744
-	217	-0.011387	-0.000267	0.000892
-	218	-0.011725	-0.000330	0.000985
-	219	-0.012139	-0.000439	0.001022
-	220	-0.012595	-0.000600	0.000996
-	221	-0.013086	-0.000796	0.000969
-	222	-0.013537	-0.001008	0.000951
-	223	-0.013900	-0.001207	0.000986
-	224	-0.014169	-0.001387	0.001059
-	225	-0.014343	-0.001547	0.001147
-	226	-0.014411	-0.001678	0.001251
-	227	-0.014448	-0.001793	0.001345
-	228	-0.014401	-0.001888	0.001407
-	229	-0.014363	-0.001963	0.001467
-	230	-0.014329	-0.002031	0.001495
-	231	-0.014297	-0.002071	0.001534
-	232	-0.014309	-0.002107	0.001560
-	233	-0.014417	-0.002138	0.001603
-	234	-0.014512	-0.002158	0.001641
-	235	-0.014703	-0.002174	0.001696
-	236	-0.014916	-0.002182	0.001742
-	237	-0.015194	-0.002188	0.001775
-	238	-0.015474	-0.002170	0.001797
-	239	-0.015735	-0.002135	0.001791
-	240	-0.015956	-0.002070	0.001770
-	241	-0.016053	-0.001987	0.001702
-	242	-0.016028	-0.001878	0.001617
-	243	-0.015819	-0.001760	0.001486
-	244	-0.015464	-0.001650	0.001304
-	245	-0.014975	-0.001555	0.001068
-	246	-0.014384	-0.001485	0.000783
-	247	-0.013726	-0.001438	0.000462
-	248	-0.013035	-0.001416	0.000117
-	249	-0.012409	-0.001428	-0.000254
-	250	-0.011739	-0.001453	-0.000640
-	251	-0.011163	-0.001494	-0.001026
-	252	-0.010650	-0.001543	-0.001404
-	253	-0.010191	-0.001587	-0.001753
-	254	-0.009805	-0.001622	-0.002049
-	255	-0.009482	-0.001644	-0.002288
-	256	-0.009198	-0.001654	-0.002475
-	257	-0.008932	-0.001647	-0.002599
-	258	-0.008714	-0.001624	-0.002661
-	259	-0.008549	-0.001575	-0.002657
-	260	-0.008480	-0.001501	-0.002603
-	261	-0.008442	-0.001394	-0.002484
-	262	-0.008426	-0.001268	-0.002313
-	263	-0.008496	-0.001130	-0.002112
-	264	-0.008546	-0.000996	-0.001905
-	265	-0.008604	-0.000867	-0.001685
-	266	-0.008636	-0.000751	-0.001468
-	267	-0.008700	-0.000648	-0.001261
-	268	-0.008751	-0.000559	-0.001064
-	269	-0.008789	-0.000485	-0.000886
-	270	-0.008856	-0.000426	-0.000729
-	271	-0.008918	-0.000384	-0.000605
-	272	-0.008977	-0.000356	-0.000516
-	273	-0.009064	-0.000336	-0.000459
-	274	-0.009194	-0.000317	-0.000440
-	275	-0.009371	-0.000288	-0.000447
-	276	-0.009593	-0.000248	-0.000473
-	277	-0.009867	-0.000199	-0.000520
-	278	-0.010160	-0.000150	-0.000588
-	279	-0.010455	-0.000102	-0.000672
-	280	-0.010743	-0.000057	-0.000767
-	281	-0.011029	-0.000015	-0.000877
-	282	-0.011310	0.000028	-0.000980
-	283	-0.011572	0.000076	-0.001072
-	284	-0.011832	0.000128	-0.001147
-	285	-0.012117	0.000189	-0.001196
-	286	-0.012403	0.000258	-0.001215
-	287	-0.012694	0.000339	-0.001188
-	288	-0.013002	0.000428	-0.001115
-	289	-0.013306	0.000528	-0.000993
-	290	-0.013595	0.000634	-0.000830
-	291	-0.013833	0.000746	-0.000628
-	292	-0.014012	0.000855	-0.000414
-	293	-0.014102	0.000956	-0.000203
-	294	-0.014097	0.001033	-0.000029
-	295	-0.013986	0.001081	0.000110
-	296	-0.013770	0.001087	0.000206
-	297	-0.013477	0.001054	0.000274
-	298	-0.013098	0.000990	0.000336
-	299	-0.012650	0.000896	0.000384
-	300	-0.012087	0.000779	0.000416
-	301	-0.011387	0.000646	0.000428
-	302	-0.010540	0.000511	0.000433
-	303	-0.009553	0.000381	0.000430
-	304	-0.008427	0.000271	0.000440
-	305	-0.007206	0.000190	0.000475
-	306	-0.005905	0.000147	0.000542
-	307	-0.004553	0.000148	0.000645
-	308	-0.003193	0.000194	0.000782
-	309	-0.001839	0.000289	0.000958
-	310	-0.000522	0.000429	0.001166
-	311	0.000723	0.000609	0.001398
-	312	0.001877	0.000818	0.001644
-	313	0.002906	0.001044	0.001886
-	314	0.003794	0.001276	0.002116
-	315	0.004508	0.001498	0.002318
-	316	0.005030	0.001700	0.002488
-	317	0.005339	0.001872	0.002618
-	318	0.005408	0.001998	0.002699
-	319	0.005219	0.002075	0.002736
-	320	0.004742	0.002092	0.002722
-	321	0.003950	0.002045	0.002655
-	322	0.002846	0.001937	0.002530
-	323	0.001443	0.001773	0.002344
-	324	-0.000223	0.001565	0.002101
-	325	-0.002083	0.001321	0.001805
-	326	-0.004054	0.001058	0.001479
-	327	-0.006019	0.000795	0.001158
-	328	-0.007868	0.000546	0.000866
-	329	-0.009525	0.000329	0.000625
-	330	-0.010937	0.000157	0.000445
-	331	-0.012081	0.000032	0.000326
-	332	-0.012970	-0.000042	0.000268
-	333	-0.013590	-0.000075	0.000254
-	334	-0.013976	-0.000083	0.000254
-	335	-0.014124	-0.000076	0.000239
-	336	-0.014073	-0.000069	0.000185
-	337	-0.013852	-0.000066	0.000089
-	338	-0.013509	-0.000061	-0.000036
-	339	-0.013103	-0.000047	-0.000164
-	340	-0.012664	-0.000011	-0.000262
-	341	-0.012227	0.000054	-0.000311
-	342	-0.011796	0.000142	-0.000315
-	343	-0.011402	0.000247	-0.000287
-	344	-0.011018	0.000359	-0.000243
-	345	-0.010674	0.000469	-0.000197
-	346	-0.010364	0.000571	-0.000162
-	347	-0.010087	0.000666	-0.000133
-	348	-0.009844	0.000749	-0.000117
-	349	-0.009621	0.000826	-0.000106
-	350	-0.009441	0.000896	-0.000103
-	351	-0.009267	0.000956	-0.000109
-	352	-0.009124	0.001009	-0.000120
-	353	-0.009006	0.001052	-0.000136
-	354	-0.008930	0.001085	-0.000156
-	355	-0.008881	0.001108	-0.000179
-	356	-0.008859	0.001122	-0.000204
-	357	-0.008861	0.001131	-0.000227
-	358	-0.008874	0.001133	-0.000253
-	359	-0.008898	0.001134	-0.000272
-	360	-0.008926	0.001127	-0.000298
-	361	-0.008960	0.001118	-0.000322
-	362	-0.008997	0.001104	-0.000351
-	363	-0.009032	0.001084	-0.000386
-	364	-0.009067	0.001060	-0.000423
-	365	-0.009096	0.001028	-0.000468
-	366	-0.009118	0.000994	-0.000510
-	367	-0.009154	0.000956	-0.000560
-	368	-0.009171	0.000914	-0.000609
-	369	-0.009192	0.000870	-0.000661
-	370	-0.009215	0.000827	-0.000712
-	371	-0.009215	0.000785	-0.000755
-	372	-0.009232	0.000749	-0.000793
-	373	-0.009234	0.000721	-0.000821
-	374	-0.009225	0.000701	-0.000839
-	375	-0.009226	0.000690	-0.000851
-	376	-0.009216	0.000689	-0.000852
-	377	-0.009197	0.000698	-0.000844
-	378	-0.009186	0.000714	-0.000833
-	379	-0.009169	0.000739	-0.000816
-	380	-0.009141	0.000769	-0.000793
-	381	-0.009122	0.000802	-0.000774
-	382	-0.009107	0.000841	-0.000746
-	383	-0.009088	0.000878	-0.000721
-	384	-0.009082	0.000916	-0.000694
-	385	-0.009083	0.000951	-0.000669
-	386	-0.009094	0.000983	-0.000647
-	387	-0.009092	0.001007	-0.000630
-	388	-0.009102	0.001024	-0.000621
-	389	-0.009099	0.001032	-0.000615
-	390	-0.009090	0.001031	-0.000615
-	391	-0.009085	0.001022	-0.000622
-	392	-0.009068	0.001004	-0.000633
-	393	-0.009054	0.000980	-0.000648
-	394	-0.009035	0.000950	-0.000669
-	395	-0.009019	0.000917	-0.000690
-	396	-0.009011	0.000883	-0.000712
-	397	-0.009000	0.000846	-0.000737
-	398	-0.008996	0.000809	-0.000760
-	399	-0.008995	0.000772	-0.000780
-	400	-0.008997	0.000737	-0.000799
-	401	-0.009009	0.000703	-0.000816
-	402	-0.009008	0.000671	-0.000829
-	403	-0.009014	0.000644	-0.000839
-	404	-0.009014	0.000619	-0.000846
-	405	-0.009010	0.000596	-0.000849
-	406	-0.009009	0.000576	-0.000852
-	407	-0.009010	0.000557	-0.000856
-	408	-0.009004	0.000538	-0.000860
-	409	-0.009006	0.000519	-0.000872
-	410	-0.009011	0.000502	-0.000880
-	411	-0.009015	0.000484	-0.000892
-	412	-0.009028	0.000468	-0.000902
-	413	-0.009058	0.000454	-0.000905
-	414	-0.009067	0.000446	-0.000892
-	415	-0.009072	0.000441	-0.000877
-	416	-0.009080	0.000440	-0.000854
-	417	-0.009075	0.000439	-0.000835
-	418	-0.009078	0.000441	-0.000815
-	419	-0.009071	0.000442	-0.000799
-	420	-0.009065	0.000444	-0.000786
-	421	-0.009060	0.000445	-0.000775
-	422	-0.009052	0.000446	-0.000759
-	423	-0.009050	0.000448	-0.000737
-	424	-0.009050	0.000450	-0.000712
-	425	-0.009052	0.000451	-0.000686
-	426	-0.009058	0.000451	-0.000663
-	427	-0.009059	0.000450	-0.000638
-	428	-0.009074	0.000449	-0.000619
-	429	-0.009080	0.000448	-0.000600
-	430	-0.009085	0.000446	-0.000588
-	431	-0.009100	0.000445	-0.000576
-	432	-0.009112	0.000442	-0.000568
-	433	-0.009125	0.000440	-0.000560
-	434	-0.009136	0.000435	-0.000557
-	435	-0.009157	0.000429	-0.000553
-	436	-0.009170	0.000419	-0.000553
-	437	-0.009179	0.000407	-0.000554
-	438	-0.009183	0.000391	-0.000560
-	439	-0.009183	0.000372	-0.000570
-	440	-0.009186	0.000351	-0.000583
-	441	-0.009180	0.000326	-0.000601
-	442	-0.009174	0.000299	-0.000620
-	443	-0.009178	0.000273	-0.000639
-	444	-0.009176	0.000248	-0.000654
-	445	-0.009191	0.000226	-0.000664
-	446	-0.009220	0.000207	-0.000670
-	447	-0.009244	0.000188	-0.000669
-	448	-0.009273	0.000170	-0.000667
-	449	-0.009299	0.000152	-0.000654
-	450	-0.009332	0.000134	-0.000636
-	451	-0.009361	0.000115	-0.000610
-	452	-0.009391	0.000096	-0.000578
-	453	-0.009425	0.000077	-0.000552
-	454	-0.009443	0.000058	-0.000530
-	455	-0.009464	0.000041	-0.000510
-	456	-0.009482	0.000025	-0.000492
-	457	-0.009502	0.000011	-0.000469
-	458	-0.009532	-0.000002	-0.000446
-	459	-0.009557	-0.000012	-0.000408
-	460	-0.009603	-0.000023	-0.000362
-	461	-0.009649	-0.000034	-0.000304
-	462	-0.009726	-0.000044	-0.000224
-	463	-0.009812	-0.000056	-0.000126
-	464	-0.009930	-0.000069	-0.000002
-	465	-0.010086	-0.000088	0.000138
-	466	-0.010277	-0.000120	0.000267
-	467	-0.010528	-0.000171	0.000384
-	468	-0.010812	-0.000243	0.000482
-	469	-0.011135	-0.000340	0.000561
-	470	-0.011528	-0.000463	0.000630
-	471	-0.011916	-0.000604	0.000695
-	472	-0.012321	-0.000757	0.000766
-	473	-0.012722	-0.000921	0.000841
-	474	-0.013106	-0.001090	0.000925
-	475	-0.013441	-0.001269	0.000992
-	476	-0.013728	-0.001451	0.001063
-	477	-0.013960	-0.001641	0.001115
-	478	-0.014125	-0.001829	0.001165
-	479	-0.014285	-0.002020	0.001206
-	480	-0.014366	-0.002203	0.001233
-	481	-0.014456	-0.002388	0.001250
-	482	-0.014499	-0.002565	0.001252
-	483	-0.014566	-0.002745	0.001247
-	484	-0.014621	-0.002905	0.001252
-	485	-0.014714	-0.003056	0.001265
-	486	-0.014834	-0.003178	0.001313
-	487	-0.015011	-0.003284	0.001379
-	488	-0.015235	-0.003362	0.001466
-	489	-0.015524	-0.003425	0.001552
-	490	-0.015857	-0.003466	0.001631
-	491	-0.016253	-0.003491	0.001703
-	492	-0.016635	-0.003481	0.001766
-	493	-0.017040	-0.003448	0.001817
-	494	-0.017388	-0.003377	0.001849
-	495	-0.017647	-0.003273	0.001846
-	496	-0.017744	-0.003116	0.001820
-	497	-0.017703	-0.002937	0.001753
-	498	-0.017437	-0.002719	0.001653
-	499	-0.017047	-0.002508	0.001504
-	500	-0.016460	-0.002294	0.001304
-	501	-0.015803	-0.002104	0.001059
-	502	-0.015076	-0.001939	0.000774
-	503	-0.014301	-0.001803	0.000460
-	504	-0.013571	-0.001703	0.000130
-	505	-0.012809	-0.001633	-0.000226
-	506	-0.012139	-0.001587	-0.000574
-	507	-0.011508	-0.001565	-0.000927
-	508	-0.010931	-0.001543	-0.001244
-	509	-0.010449	-0.001533	-0.001538
-	510	-0.010010	-0.001518	-0.001795
-	511	-0.009642	-0.001501	-0.002011
-	512	-0.009280	-0.001472	-0.002167
-	513	-0.009028	-0.001441	-0.002269
-	514	-0.008800	-0.001397	-0.002299
-	515	-0.008605	-0.001346	-0.002273
-	516	-0.008467	-0.001287	-0.002200
-	517	-0.008344	-0.001211	-0.002079
-	518	-0.008292	-0.001124	-0.001925
-	519	-0.008254	-0.001019	-0.001729
-	520	-0.008253	-0.000917	-0.001535
-	521	-0.008280	-0.000808	-0.001324
-	522	-0.008322	-0.000709	-0.001138
-	523	-0.008404	-0.000611	-0.000960
-	524	-0.008499	-0.000526	-0.000819
-	525	-0.008612	-0.000449	-0.000708
-	526	-0.008738	-0.000384	-0.000642
-	527	-0.008868	-0.000327	-0.000617
-	528	-0.009023	-0.000277	-0.000635
-	529	-0.009191	-0.000233	-0.000688
-	530	-0.009372	-0.000203	-0.000795
-	531	-0.009546	-0.000182	-0.000934
-	532	-0.009749	-0.000176	-0.001120
-	533	-0.009964	-0.000175	-0.001322
-	534	-0.010233	-0.000179	-0.001541
-	535	-0.010510	-0.000177	-0.001746
-	536	-0.010839	-0.000169	-0.001933
-	537	-0.011184	-0.000148	-0.002076
-	538	-0.011545	-0.000112	-0.002164
-	539	-0.011918	-0.000057	-0.002184
-	540	-0.012267	0.000020	-0.002127
-	541	-0.012600	0.000127	-0.001980
-	542	-0.012890	0.000261	-0.001739
-	543	-0.013147	0.000426	-0.001404
-	544	-0.013353	0.000614	-0.000995
-	545	-0.013493	0.000820	-0.000528
-	546	-0.013581	0.001036	-0.000033
-	547	-0.013559	0.001252	0.000472
-	548	-0.013451	0.001454	0.000947
-	549	-0.013218	0.001629	0.001373
-	550	-0.012863	0.001764	0.001729
-	551	-0.012379	0.001852	0.002007
-	552	-0.011767	0.001888	0.002203
-	553	-0.011026	0.001874	0.002326
-	554	-0.010158	0.001816	0.002379
-	555	-0.009162	0.001723	0.002373
-	556	-0.008054	0.001599	0.002315
-	557	-0.006833	0.001459	0.002233
-	558	-0.005531	0.001312	0.002149
-	559	-0.004173	0.001173	0.002083
-	560	-0.002796	0.001053	0.002052
-	561	-0.001435	0.000965	0.002068
-	562	-0.000132	0.000917	0.002143
-	563	0.001077	0.000916	0.002277
-	564	0.002149	0.000960	0.002459
-	565	0.003060	0.001051	0.002685
-	566	0.003772	0.001178	0.002931
-	567	0.004275	0.001329	0.003173
-	568	0.004546	0.001490	0.003387
-	569	0.004577	0.001643	0.003552
-	570	0.004364	0.001770	0.003646
-	571	0.003913	0.001854	0.003653
-	572	0.003229	0.001887	0.003566
-	573	0.002329	0.001856	0.003376
-	574	0.001220	0.001761	0.003084
-	575	-0.000071	0.001603	0.002689
-	576	-0.009066	-0.008381	0.002550
-	577	-0.009040	-0.017329	0.007218
-	578	-0.007546	-0.032198	0.015434
-	579	-0.006634	-0.053326	0.025799
-	580	-0.008412	-0.079416	0.035897
-	581	-0.014660	-0.108304	0.043081
-	582	-0.025112	-0.137878	0.045837
-	583	-0.037027	-0.166943	0.044497
-	584	-0.047126	-0.195142	0.040501
-	585	-0.053501	-0.222337	0.035103
-	586	-0.055872	-0.248290	0.029012
-	587	-0.054927	-0.272777	0.022704
-	588	-0.051998	-0.295214	0.016567
-	589	-0.048535	-0.314473	0.011011
-	590	-0.045254	-0.329410	0.006466
-	591	-0.041750	-0.340064	0.003041
-	592	-0.037428	-0.347856	0.000165
-	593	-0.032032	-0.354937	-0.003138
-	594	-0.025981	-0.363203	-0.007834
-	595	-0.020509	-0.373159	-0.014329
-	596	-0.016419	-0.384277	-0.021800
-	597	-0.013024	-0.395633	-0.028770
-	598	-0.009214	-0.406749	-0.034222
-	599	-0.004718	-0.417836	-0.038209
-	600	-0.000182	-0.429401	-0.041495
-	601	0.003832	-0.441897	-0.044719
-	602	0.007465	-0.455351	-0.047948
-	603	0.011044	-0.469163	-0.050895
-	604	0.014869	-0.482616	-0.053273
-	605	0.018966	-0.495503	-0.054989
-	606	0.023524	-0.507964	-0.056172
-	607	0.028935	-0.520230	-0.056985
-	608	0.035509	-0.532461	-0.057483
-	609	0.043560	-0.544671	-0.057700
-	610	0.053380	-0.556802	-0.057621
-	611	0.064856	-0.568475	-0.057355
-	612	0.077669	-0.579358	-0.057057
-	613	0.091420	-0.589340	-0.056807
-	614	0.105628	-0.598584	-0.056535
-	615	0.120102	-0.607258	-0.056215
-	616	0.134728	-0.615235	-0.055882
-	617	0.149254	-0.622455	-0.055589
-	618	0.163632	-0.628876	-0.055345
-	619	0.177826	-0.634457	-0.055077
-	620	0.191865	-0.639530	-0.054714
-	621	0.205692	-0.644609	-0.054140
-	622	0.219229	-0.649736	-0.053251
-	623	0.232346	-0.654499	-0.052109
-	624	0.245083	-0.658700	-0.050808
-	625	0.257533	-0.662195	-0.049504
-	626	0.269587	-0.664808	-0.048259
-	627	0.281139	-0.666502	-0.047068
-	628	0.292201	-0.667258	-0.045924
-	629	0.302886	-0.667166	-0.044956
-	630	0.313199	-0.666499	-0.044239
-	631	0.322950	-0.665514	-0.043782
-	632	0.332305	-0.664436	-0.043585
-	633	0.341646	-0.663743	-0.043696
-	634	0.351189	-0.663781	-0.044174
-	635	0.360780	-0.664289	-0.044834
-	636	0.370544	-0.664783	-0.045421
-	637	0.380550	-0.664988	-0.045883
-	638	0.390694	-0.664887	-0.046214
-	639	0.400928	-0.664595	-0.046402
-	640	0.411400	-0.664149	-0.046418
-	641	0.422136	-0.663453	-0.046231
-	642	0.432847	-0.662386	-0.045880
-	643	0.443457	-0.660882	-0.045513
-	644	0.454271	-0.658952	-0.045179
-	645	0.465540	-0.656756	-0.044816
-	646	0.477294	-0.654496	-0.044376
-	647	0.489476	-0.652372	-0.043886
-	648	0.501993	-0.650379	-0.043333
-	649	0.514782	-0.648581	-0.042713
-	650	0.527885	-0.647022	-0.042081
-	651	0.541368	-0.645572	-0.041458
-	652	0.555171	-0.644060	-0.040876
-	653	0.568911	-0.642274	-0.040383
-	654	0.582372	-0.640216	-0.039976
-	655	0.595577	-0.637920	-0.039560
-	656	0.608609	-0.635509	-0.039046
-	657	0.621794	-0.633362	-0.038413
-	658	0.635460	-0.631894	-0.037722
-	659	0.649647	-0.631360	-0.037135
-	660	0.664316	-0.631673	-0.036647
-	661	0.679416	-0.632465	-0.036089
-	662	0.694759	-0.633450	-0.035390
-	663	0.710136	-0.634537	-0.034596
-	664	0.725473	-0.635777	-0.033753
-	665	0.740522	-0.637265	-0.032954
-	666	0.755117	-0.639058	-0.032312
-	667	0.769211	-0.641123	-0.031860
-	668	0.782804	-0.643304	-0.031486
-	669	0.795874	-0.645474	-0.031106
-	670	0.808417	-0.647685	-0.030675
-	671	0.820375	-0.650038	-0.030211
-	672	0.831879	-0.652555	-0.029725
-	673	0.843340	-0.654989	-0.029137
-	674	0.855017	-0.657106	-0.028419
-	675	0.866838	-0.658956	-0.027713
-	676	0.878706	-0.660637	-0.027149
-	677	0.890661	-0.662188	-0.026714
-	678	0.902831	-0.663748	-0.026348
-	679	0.915132	-0.665403	-0.025964
-	680	0.927663	-0.667092	-0.025513
-	681	0.940490	-0.668748	-0.025095
-	682	0.953659	-0.670314	-0.024833
-	683	0.967142	-0.671591	-0.024634
-	684	0.980916	-0.672471	-0.024424
-	685	0.995040	-0.673029	-0.024219
-	686	1.009506	-0.673425	-0.024118
-	687	1.024354	-0.673753	-0.024226
-	688	1.039577	-0.674156	-0.024599
-	689	1.055077	-0.674643	-0.025191
-	690	1.070789	-0.675031	-0.025916
-	691	1.086742	-0.675296	-0.026734
-	692	1.102878	-0.675485	-0.027706
-	693	1.119196	-0.675556	-0.028950
-	694	1.135525	-0.675467	-0.030501
-	695	1.151637	-0.674950	-0.032184
-	696	1.167418	-0.673866	-0.033888
-	697	1.183035	-0.672199	-0.035623
-	698	1.198477	-0.670091	-0.037528
-	699	1.213249	-0.667559	-0.039753
-	700	1.226937	-0.664527	-0.042327
-	701	1.239443	-0.660977	-0.045093
-	702	1.250682	-0.656988	-0.048014
-	703	1.260536	-0.652630	-0.051313
-	704	1.269246	-0.647860	-0.055181
-	705	1.277061	-0.642538	-0.059514
-	706	1.283841	-0.636509	-0.064015
-	707	1.289100	-0.629506	-0.068401
-	708	1.291821	-0.621190	-0.072505
-	709	1.290925	-0.611306	-0.076318
-	710	1.285620	-0.599715	-0.079940
-	711	1.275612	-0.586345	-0.083454
-	712	1.260940	-0.571075	-0.086841
-	713	1.241772	-0.553754	-0.090011
-	714	1.217966	-0.534303	-0.092988
-	715	1.189191	-0.512574	-0.095633
-	716	1.155214	-0.488519	-0.097820
-	717	1.116075	-0.462236	-0.099527
-	718	1.071920	-0.434008	-0.100764
-	719	1.022791	-0.404336	-0.101538
-	720	0.968573	-0.373684	-0.101785
-	721	0.909194	-0.342326	-0.101425
-	722	0.844746	-0.310521	-0.100376
-	723	0.775838	-0.278660	-0.098328
-	724	0.703422	-0.246999	-0.094937
-	725	0.628635	-0.215753	-0.089986
-	726	0.552822	-0.185271	-0.083640
-	727	0.477605	-0.155871	-0.076142
-	728	0.404985	-0.128180	-0.067998
-	729	0.337061	-0.103046	-0.059821
-	730	0.275549	-0.081380	-0.052227
-	731	0.221455	-0.063862	-0.045774
-	732	0.174912	-0.050382	-0.040379
-	733	0.135628	-0.040098	-0.035486
-	734	0.103212	-0.032156	-0.030857
-	735	0.077062	-0.026063	-0.026652
-	736	0.056368	-0.021524	-0.023013
-	737	0.040203	-0.018180	-0.019780
-	738	0.027401	-0.015762	-0.016748
-	739	0.017188	-0.013911	-0.013820
-	740	0.008936	-0.012213	-0.010985
-	741	0.002119	-0.010500	-0.008327
-	742	-0.003572	-0.009006	-0.006050
-	743	-0.008182	-0.007764	-0.004145
-	744	-0.016223	-0.003340	0.001382
-	745	-0.016198	-0.003329	0.001265
-	746	-0.016016	-0.003273	0.001098
-	747	-0.015527	-0.003158	0.000859
-	748	-0.014724	-0.002987	0.000557
-	749	-0.013510	-0.002745	0.000216
-	750	-0.011926	-0.002441	-0.000122
-	751	-0.009961	-0.002066	-0.000414
-	752	-0.007649	-0.001662	-0.000695
-	753	-0.004989	-0.001230	-0.000957
-	754	-0.002086	-0.000805	-0.001203
-	755	0.001001	-0.000381	-0.001392
-	756	0.004115	0.000012	-0.001517
-	757	0.007145	0.000364	-0.001568
-	758	0.009891	0.000656	-0.001545
-	759	0.012133	0.000885	-0.001438
-	760	0.013598	0.001029	-0.001269
-	761	0.013927	0.001086	-0.001019
-	762	0.012733	0.001019	-0.000723
-	763
-	764
