# Supplementary material for: Design and preliminary verification of a novel powered ankle–foot prosthesis: From the perspective of lower-limb biomechanics compared with ESAR foot
Source: PLoS One. 2024 Jun 7;19(6):e0303397. doi: 10.1371/journal.pone.0303397 (PMC11161064; doi:10.1371/journal.pone.0303397)
Supplement: S2 File — (ZIP) [file pone.0303397.s004.zip › NW/6/left COP.TXT]

XY
	COP x		COP y		COP z
						0.000	0.00	0.000	0.00	0.000	0.00
						0.001	0.00	0.001	0.00	0.001	0.00
						0.001	0.00	0.001	0.00	0.001	0.00
						0.002	0.00	0.002	0.00	0.002	0.00
						0.002	0.00	0.002	0.00	0.002	0.00
						0.003	0.00	0.003	0.00	0.003	0.00
						0.003	0.00	0.003	0.00	0.003	0.00
						0.004	0.00	0.004	0.00	0.004	0.00
						0.004	0.00	0.004	0.00	0.004	0.00
						0.005	0.00	0.005	0.00	0.005	0.00
						0.005	0.00	0.005	0.00	0.005	0.00
						0.005	0.00	0.005	0.00	0.005	0.00
						0.006	0.00	0.006	0.00	0.006	0.00
						0.007	0.00	0.007	0.00	0.007	0.00
						0.007	0.00	0.007	0.00	0.007	0.00
						0.007	0.00	0.007	0.00	0.007	0.00
						0.008	0.00	0.008	0.00	0.008	0.00
						0.009	0.00	0.009	0.00	0.009	0.00
						0.009	0.00	0.009	0.00	0.009	0.00
						0.009	0.00	0.009	0.00	0.009	0.00
						0.010	0.00	0.010	0.00	0.010	0.00
						0.011	0.00	0.011	0.00	0.011	0.00
						0.011	0.00	0.011	0.00	0.011	0.00
						0.012	0.00	0.012	0.00	0.012	0.00
						0.012	0.00	0.012	0.00	0.012	0.00
						0.013	0.00	0.013	0.00	0.013	0.00
						0.013	0.00	0.013	0.00	0.013	0.00
						0.014	0.00	0.014	0.00	0.014	0.00
						0.014	0.00	0.014	0.00	0.014	0.00
						0.015	0.00	0.015	0.00	0.015	0.00
						0.015	0.00	0.015	0.00	0.015	0.00
						0.016	0.00	0.016	0.00	0.016	0.00
						0.016	0.00	0.016	0.00	0.016	0.00
						0.017	0.00	0.017	0.00	0.017	0.00
						0.017	0.00	0.017	0.00	0.017	0.00
						0.018	0.00	0.018	0.00	0.018	0.00
						0.018	0.00	0.018	0.00	0.018	0.00
						0.018	0.00	0.018	0.00	0.018	0.00
						0.019	0.00	0.019	0.00	0.019	0.00
						0.020	0.00	0.020	0.00	0.020	0.00
						0.020	0.00	0.020	0.00	0.020	0.00
						0.021	0.00	0.021	0.00	0.021	0.00
						0.021	0.00	0.021	0.00	0.021	0.00
						0.022	0.00	0.022	0.00	0.022	0.00
						0.022	0.00	0.022	0.00	0.022	0.00
						0.022	0.00	0.022	0.00	0.022	0.00
						0.023	0.00	0.023	0.00	0.023	0.00
						0.024	0.00	0.024	0.00	0.024	0.00
						0.024	0.00	0.024	0.00	0.024	0.00
						0.025	0.00	0.025	0.00	0.025	0.00
						0.025	0.00	0.025	0.00	0.025	0.00
						0.026	0.00	0.026	0.00	0.026	0.00
						0.026	0.00	0.026	0.00	0.026	0.00
						0.026	0.00	0.026	0.00	0.026	0.00
						0.027	0.00	0.027	0.00	0.027	0.00
						0.028	0.00	0.028	0.00	0.028	0.00
						0.028	0.00	0.028	0.00	0.028	0.00
						0.029	0.00	0.029	0.00	0.029	0.00
						0.029	0.00	0.029	0.00	0.029	0.00
						0.030	0.00	0.030	0.00	0.030	0.00
						0.030	0.00	0.030	0.00	0.030	0.00
						0.030	0.00	0.030	0.00	0.030	0.00
						0.031	0.00	0.031	0.00	0.031	0.00
						0.032	0.00	0.032	0.00	0.032	0.00
						0.032	0.00	0.032	0.00	0.032	0.00
						0.033	0.00	0.033	0.00	0.033	0.00
						0.033	0.00	0.033	0.00	0.033	0.00
						0.034	0.00	0.034	0.00	0.034	0.00
						0.034	0.00	0.034	0.00	0.034	0.00
						0.035	0.00	0.035	0.00	0.035	0.00
						0.035	0.00	0.035	0.00	0.035	0.00
						0.036	0.00	0.036	0.00	0.036	0.00
						0.036	0.00	0.036	0.00	0.036	0.00
						0.036	0.00	0.036	0.00	0.036	0.00
						0.037	0.00	0.037	0.00	0.037	0.00
						0.037	0.00	0.037	0.00	0.037	0.00
						0.038	0.00	0.038	0.00	0.038	0.00
						0.039	0.00	0.039	0.00	0.039	0.00
						0.039	0.00	0.039	0.00	0.039	0.00
						0.040	0.00	0.040	0.00	0.040	0.00
						0.040	0.00	0.040	0.00	0.040	0.00
						0.041	0.00	0.041	0.00	0.041	0.00
						0.041	0.00	0.041	0.00	0.041	0.00
						0.042	0.00	0.042	0.00	0.042	0.00
						0.042	0.00	0.042	0.00	0.042	0.00
						0.043	0.00	0.043	0.00	0.043	0.00
						0.043	0.00	0.043	0.00	0.043	0.00
						0.044	0.00	0.044	0.00	0.044	0.00
						0.044	0.00	0.044	0.00	0.044	0.00
						0.044	0.00	0.044	0.00	0.044	0.00
						0.045	0.00	0.045	0.00	0.045	0.00
						0.045	0.00	0.045	0.00	0.045	0.00
						0.046	0.00	0.046	0.00	0.046	0.00
						0.047	0.00	0.047	0.00	0.047	0.00
						0.047	0.00	0.047	0.00	0.047	0.00
						0.048	0.00	0.048	0.00	0.048	0.00
						0.048	0.00	0.048	0.00	0.048	0.00
						0.049	0.00	0.049	0.00	0.049	0.00
						0.049	0.00	0.049	0.00	0.049	0.00
						0.050	0.00	0.050	0.00	0.050	0.00
						0.050	0.00	0.050	0.00	0.050	0.00
						0.051	0.00	0.051	0.00	0.051	0.00
						0.051	0.00	0.051	0.00	0.051	0.00
						0.052	0.00	0.052	0.00	0.052	0.00
						0.052	0.00	0.052	0.00	0.052	0.00
						0.052	0.00	0.052	0.00	0.052	0.00
						0.053	0.00	0.053	0.00	0.053	0.00
						0.053	0.00	0.053	0.00	0.053	0.00
						0.054	0.00	0.054	0.00	0.054	0.00
						0.055	0.00	0.055	0.00	0.055	0.00
						0.055	0.00	0.055	0.00	0.055	0.00
						0.056	0.00	0.056	0.00	0.056	0.00
						0.056	0.00	0.056	0.00	0.056	0.00
						0.057	0.00	0.057	0.00	0.057	0.00
						0.057	0.00	0.057	0.00	0.057	0.00
						0.058	0.00	0.058	0.00	0.058	0.00
						0.058	0.00	0.058	0.00	0.058	0.00
						0.059	0.00	0.059	0.00	0.059	0.00
						0.059	0.00	0.059	0.00	0.059	0.00
						0.060	0.00	0.060	0.00	0.060	0.00
						0.060	0.00	0.060	0.00	0.060	0.00
						0.060	0.00	0.060	0.00	0.060	0.00
						0.061	0.00	0.061	0.00	0.061	0.00
						0.061	0.00	0.061	0.00	0.061	0.00
						0.062	0.00	0.062	0.00	0.062	0.00
						0.063	0.00	0.063	0.00	0.063	0.00
						0.063	0.00	0.063	0.00	0.063	0.00
						0.064	0.00	0.064	0.00	0.064	0.00
						0.064	0.00	0.064	0.00	0.064	0.00
						0.065	0.00	0.065	0.00	0.065	0.00
						0.065	0.00	0.065	0.00	0.065	0.00
						0.066	0.00	0.066	0.00	0.066	0.00
						0.066	0.00	0.066	0.00	0.066	0.00
						0.067	0.00	0.067	0.00	0.067	0.00
						0.067	0.00	0.067	0.00	0.067	0.00
						0.068	0.00	0.068	0.00	0.068	0.00
						0.068	0.00	0.068	0.00	0.068	0.00
						0.069	0.00	0.069	0.00	0.069	0.00
						0.069	0.00	0.069	0.00	0.069	0.00
						0.070	0.00	0.070	0.00	0.070	0.00
						0.070	0.00	0.070	0.00	0.070	0.00
						0.071	0.00	0.071	0.00	0.071	0.00
						0.071	0.00	0.071	0.00	0.071	0.00
						0.072	0.00	0.072	0.00	0.072	0.00
						0.072	0.00	0.072	0.00	0.072	0.00
						0.072	0.00	0.072	0.00	0.072	0.00
						0.073	0.00	0.073	0.00	0.073	0.00
						0.073	0.00	0.073	0.00	0.073	0.00
						0.074	0.00	0.074	0.00	0.074	0.00
						0.074	0.00	0.074	0.00	0.074	0.00
						0.075	0.00	0.075	0.00	0.075	0.00
						0.075	0.00	0.075	0.00	0.075	0.00
						0.076	0.00	0.076	0.00	0.076	0.00
						0.076	0.00	0.076	0.00	0.076	0.00
						0.077	0.00	0.077	0.00	0.077	0.00
						0.077	0.00	0.077	0.00	0.077	0.00
						0.078	0.00	0.078	0.00	0.078	0.00
						0.079	0.00	0.079	0.00	0.079	0.00
						0.079	0.00	0.079	0.00	0.079	0.00
						0.080	0.00	0.080	0.00	0.080	0.00
						0.080	0.00	0.080	0.00	0.080	0.00
						0.081	0.00	0.081	0.00	0.081	0.00
						0.081	0.00	0.081	0.00	0.081	0.00
						0.082	0.00	0.082	0.00	0.082	0.00
						0.082	0.00	0.082	0.00	0.082	0.00
						0.083	0.00	0.083	0.00	0.083	0.00
						0.083	0.00	0.083	0.00	0.083	0.00
						0.084	0.00	0.084	0.00	0.084	0.00
						0.084	0.00	0.084	0.00	0.084	0.00
						0.085	0.00	0.085	0.00	0.085	0.00
						0.085	0.00	0.085	0.00	0.085	0.00
						0.086	0.00	0.086	0.00	0.086	0.00
						0.086	0.00	0.086	0.00	0.086	0.00
						0.087	0.00	0.087	0.00	0.087	0.00
						0.087	0.00	0.087	0.00	0.087	0.00
						0.088	0.00	0.088	0.00	0.088	0.00
						0.088	0.00	0.088	0.00	0.088	0.00
						0.088	0.00	0.088	0.00	0.088	0.00
						0.089	0.00	0.089	0.00	0.089	0.00
						0.089	0.00	0.089	0.00	0.089	0.00
						0.090	0.00	0.090	0.00	0.090	0.00
						0.090	0.00	0.090	0.00	0.090	0.00
						0.091	0.00	0.091	0.00	0.091	0.00
						0.091	0.00	0.091	0.00	0.091	0.00
						0.092	0.00	0.092	0.00	0.092	0.00
						0.092	0.00	0.092	0.00	0.092	0.00
						0.093	0.00	0.093	0.00	0.093	0.00
						0.094	0.00	0.094	0.00	0.094	0.00
						0.094	0.00	0.094	0.00	0.094	0.00
						0.095	0.00	0.095	0.00	0.095	0.00
						0.095	0.00	0.095	0.00	0.095	0.00
						0.096	0.00	0.096	0.00	0.096	0.00
						0.096	0.00	0.096	0.00	0.096	0.00
						0.097	0.00	0.097	0.00	0.097	0.00
						0.097	0.00	0.097	0.00	0.097	0.00
						0.098	0.00	0.098	0.00	0.098	0.00
						0.098	0.00	0.098	0.00	0.098	0.00
						0.099	0.00	0.099	0.00	0.099	0.00
						0.099	0.00	0.099	0.00	0.099	0.00
						0.100	0.00	0.100	0.00	0.100	0.00
						0.100	0.00	0.100	0.00	0.100	0.00
						0.101	0.00	0.101	0.00	0.101	0.00
						0.101	0.00	0.101	0.00	0.101	0.00
						0.102	0.00	0.102	0.00	0.102	0.00
						0.102	0.00	0.102	0.00	0.102	0.00
						0.103	0.00	0.103	0.00	0.103	0.00
						0.103	0.00	0.103	0.00	0.103	0.00
						0.104	0.00	0.104	0.00	0.104	0.00
						0.104	0.00	0.104	0.00	0.104	0.00
						0.105	0.00	0.105	0.00	0.105	0.00
						0.105	0.00	0.105	0.00	0.105	0.00
						0.106	0.00	0.106	0.00	0.106	0.00
						0.106	0.00	0.106	0.00	0.106	0.00
						0.107	0.00	0.107	0.00	0.107	0.00
						0.107	0.00	0.107	0.00	0.107	0.00
						0.108	0.00	0.108	0.00	0.108	0.00
						0.108	0.00	0.108	0.00	0.108	0.00
						0.109	0.00	0.109	0.00	0.109	0.00
						0.109	0.00	0.109	0.00	0.109	0.00
						0.110	0.00	0.110	0.00	0.110	0.00
						0.110	0.00	0.110	0.00	0.110	0.00
						0.111	0.00	0.111	0.00	0.111	0.00
						0.111	0.00	0.111	0.00	0.111	0.00
						0.112	0.00	0.112	0.00	0.112	0.00
						0.112	0.00	0.112	0.00	0.112	0.00
						0.113	0.00	0.113	0.00	0.113	0.00
						0.113	0.00	0.113	0.00	0.113	0.00
						0.114	0.00	0.114	0.00	0.114	0.00
						0.114	0.00	0.114	0.00	0.114	0.00
						0.115	0.00	0.115	0.00	0.115	0.00
						0.115	0.00	0.115	0.00	0.115	0.00
						0.116	0.00	0.116	0.00	0.116	0.00
						0.116	0.00	0.116	0.00	0.116	0.00
						0.117	0.00	0.117	0.00	0.117	0.00
						0.117	0.00	0.117	0.00	0.117	0.00
						0.118	0.00	0.118	0.00	0.118	0.00
						0.118	0.00	0.118	0.00	0.118	0.00
						0.119	0.00	0.119	0.00	0.119	0.00
						0.119	0.00	0.119	0.00	0.119	0.00
						0.120	0.00	0.120	0.00	0.120	0.00
						0.120	0.00	0.120	0.00	0.120	0.00
						0.121	0.00	0.121	0.00	0.121	0.00
						0.121	0.00	0.121	0.00	0.121	0.00
						0.122	0.00	0.122	0.00	0.122	0.00
						0.122	0.00	0.122	0.00	0.122	0.00
						0.123	0.00	0.123	0.00	0.123	0.00
						0.123	0.00	0.123	0.00	0.123	0.00
						0.124	0.00	0.124	0.00	0.124	0.00
						0.124	0.00	0.124	0.00	0.124	0.00
						0.125	0.00	0.125	0.00	0.125	0.00
						0.125	0.00	0.125	0.00	0.125	0.00
						0.126	0.00	0.126	0.00	0.126	0.00
						0.126	0.00	0.126	0.00	0.126	0.00
						0.127	0.00	0.127	0.00	0.127	0.00
						0.127	0.00	0.127	0.00	0.127	0.00
						0.128	0.00	0.128	0.00	0.128	0.00
						0.128	0.00	0.128	0.00	0.128	0.00
						0.129	0.00	0.129	0.00	0.129	0.00
						0.129	0.00	0.129	0.00	0.129	0.00
						0.130	0.00	0.130	0.00	0.130	0.00
						0.130	0.00	0.130	0.00	0.130	0.00
						0.131	0.00	0.131	0.00	0.131	0.00
						0.131	0.00	0.131	0.00	0.131	0.00
						0.132	0.00	0.132	0.00	0.132	0.00
						0.132	0.00	0.132	0.00	0.132	0.00
						0.133	0.00	0.133	0.00	0.133	0.00
						0.133	0.00	0.133	0.00	0.133	0.00
						0.134	0.00	0.134	0.00	0.134	0.00
						0.134	0.00	0.134	0.00	0.134	0.00
						0.135	0.00	0.135	0.00	0.135	0.00
						0.135	0.00	0.135	0.00	0.135	0.00
						0.136	0.00	0.136	0.00	0.136	0.00
						0.136	0.00	0.136	0.00	0.136	0.00
						0.137	0.00	0.137	0.00	0.137	0.00
						0.137	0.00	0.137	0.00	0.137	0.00
						0.138	0.00	0.138	0.00	0.138	0.00
						0.138	0.00	0.138	0.00	0.138	0.00
						0.139	0.00	0.139	0.00	0.139	0.00
						0.139	0.00	0.139	0.00	0.139	0.00
						0.140	0.00	0.140	0.00	0.140	0.00
						0.140	0.00	0.140	0.00	0.140	0.00
						0.141	0.00	0.141	0.00	0.141	0.00
						0.141	0.00	0.141	0.00	0.141	0.00
						0.142	0.00	0.142	0.00	0.142	0.00
						0.142	0.00	0.142	0.00	0.142	0.00
						0.143	0.00	0.143	0.00	0.143	0.00
						0.143	0.00	0.143	0.00	0.143	0.00
						0.144	0.00	0.144	0.00	0.144	0.00
						0.144	0.00	0.144	0.00	0.144	0.00
						0.144	0.00	0.144	0.00	0.144	0.00
						0.145	0.00	0.145	0.00	0.145	0.00
						0.145	0.00	0.145	0.00	0.145	0.00
						0.146	0.00	0.146	0.00	0.146	0.00
						0.146	0.00	0.146	0.00	0.146	0.00
						0.147	0.00	0.147	0.00	0.147	0.00
						0.147	0.00	0.147	0.00	0.147	0.00
						0.148	0.00	0.148	0.00	0.148	0.00
						0.148	0.00	0.148	0.00	0.148	0.00
						0.149	0.00	0.149	0.00	0.149	0.00
						0.149	0.00	0.149	0.00	0.149	0.00
						0.150	0.00	0.150	0.00	0.150	0.00
						0.150	0.00	0.150	0.00	0.150	0.00
						0.151	0.00	0.151	0.00	0.151	0.00
						0.152	0.00	0.152	0.00	0.152	0.00
						0.152	0.00	0.152	0.00	0.152	0.00
						0.153	0.00	0.153	0.00	0.153	0.00
						0.153	0.00	0.153	0.00	0.153	0.00
						0.154	0.00	0.154	0.00	0.154	0.00
						0.154	0.00	0.154	0.00	0.154	0.00
						0.155	0.00	0.155	0.00	0.155	0.00
						0.155	0.00	0.155	0.00	0.155	0.00
						0.156	0.00	0.156	0.00	0.156	0.00
						0.156	0.00	0.156	0.00	0.156	0.00
						0.157	0.00	0.157	0.00	0.157	0.00
						0.157	0.00	0.157	0.00	0.157	0.00
						0.158	0.00	0.158	0.00	0.158	0.00
						0.158	0.00	0.158	0.00	0.158	0.00
						0.159	0.00	0.159	0.00	0.159	0.00
						0.159	0.00	0.159	0.00	0.159	0.00
						0.160	0.00	0.160	0.00	0.160	0.00
						0.160	0.00	0.160	0.00	0.160	0.00
						0.161	0.00	0.161	0.00	0.161	0.00
						0.161	0.00	0.161	0.00	0.161	0.00
						0.162	0.00	0.162	0.00	0.162	0.00
						0.162	0.00	0.162	0.00	0.162	0.00
						0.163	0.00	0.163	0.00	0.163	0.00
						0.163	0.00	0.163	0.00	0.163	0.00
						0.164	0.00	0.164	0.00	0.164	0.00
						0.164	0.00	0.164	0.00	0.164	0.00
						0.165	0.00	0.165	0.00	0.165	0.00
						0.165	0.00	0.165	0.00	0.165	0.00
						0.166	0.00	0.166	0.00	0.166	0.00
						0.166	0.00	0.166	0.00	0.166	0.00
						0.167	0.00	0.167	0.00	0.167	0.00
						0.167	0.00	0.167	0.00	0.167	0.00
						0.168	0.00	0.168	0.00	0.168	0.00
						0.168	0.00	0.168	0.00	0.168	0.00
						0.169	0.00	0.169	0.00	0.169	0.00
						0.169	0.00	0.169	0.00	0.169	0.00
						0.170	0.00	0.170	0.00	0.170	0.00
						0.170	0.00	0.170	0.00	0.170	0.00
						0.171	0.00	0.171	0.00	0.171	0.00
						0.171	0.00	0.171	0.00	0.171	0.00
						0.172	0.00	0.172	0.00	0.172	0.00
						0.172	0.00	0.172	0.00	0.172	0.00
						0.173	0.00	0.173	0.00	0.173	0.00
						0.173	0.00	0.173	0.00	0.173	0.00
						0.174	0.00	0.174	0.00	0.174	0.00
						0.174	0.00	0.174	0.00	0.174	0.00
						0.175	0.00	0.175	0.00	0.175	0.00
						0.175	0.00	0.175	0.00	0.175	0.00
						0.176	0.00	0.176	0.00	0.176	0.00
						0.176	0.00	0.176	0.00	0.176	0.00
						0.176	0.00	0.176	0.00	0.176	0.00
						0.177	0.00	0.177	0.00	0.177	0.00
						0.177	0.00	0.177	0.00	0.177	0.00
						0.178	0.00	0.178	0.00	0.178	0.00
						0.178	0.00	0.178	0.00	0.178	0.00
						0.179	0.00	0.179	0.00	0.179	0.00
						0.179	0.00	0.179	0.00	0.179	0.00
						0.180	0.00	0.180	0.00	0.180	0.00
						0.180	0.00	0.180	0.00	0.180	0.00
						0.181	0.00	0.181	0.00	0.181	0.00
						0.181	0.00	0.181	0.00	0.181	0.00
						0.182	0.00	0.182	0.00	0.182	0.00
						0.183	0.00	0.183	0.00	0.183	0.00
						0.183	0.00	0.183	0.00	0.183	0.00
						0.184	0.00	0.184	0.00	0.184	0.00
						0.184	0.00	0.184	0.00	0.184	0.00
						0.185	0.00	0.185	0.00	0.185	0.00
						0.185	0.00	0.185	0.00	0.185	0.00
						0.186	0.00	0.186	0.00	0.186	0.00
						0.186	0.00	0.186	0.00	0.186	0.00
						0.187	0.00	0.187	0.00	0.187	0.00
						0.187	0.00	0.187	0.00	0.187	0.00
						0.188	0.00	0.188	0.00	0.188	0.00
						0.188	0.00	0.188	0.00	0.188	0.00
						0.189	0.00	0.189	0.00	0.189	0.00
						0.189	0.00	0.189	0.00	0.189	0.00
						0.190	0.00	0.190	0.00	0.190	0.00
						0.190	0.00	0.190	0.00	0.190	0.00
						0.191	0.00	0.191	0.00	0.191	0.00
						0.191	0.00	0.191	0.00	0.191	0.00
						0.192	0.00	0.192	0.00	0.192	0.00
						0.192	0.00	0.192	0.00	0.192	0.00
						0.193	0.00	0.193	0.00	0.193	0.00
						0.193	0.00	0.193	0.00	0.193	0.00
						0.194	0.00	0.194	0.00	0.194	0.00
						0.194	0.00	0.194	0.00	0.194	0.00
						0.195	0.00	0.195	0.00	0.195	0.00
						0.195	0.00	0.195	0.00	0.195	0.00
						0.196	0.00	0.196	0.00	0.196	0.00
						0.196	0.00	0.196	0.00	0.196	0.00
						0.197	0.00	0.197	0.00	0.197	0.00
						0.197	0.00	0.197	0.00	0.197	0.00
						0.198	0.00	0.198	0.00	0.198	0.00
						0.198	0.00	0.198	0.00	0.198	0.00
						0.199	0.00	0.199	0.00	0.199	0.00
						0.199	0.00	0.199	0.00	0.199	0.00
						0.200	0.00	0.200	0.00	0.200	0.00
						0.200	0.00	0.200	0.00	0.200	0.00
						0.201	0.00	0.201	0.00	0.201	0.00
						0.201	0.00	0.201	0.00	0.201	0.00
						0.202	0.00	0.202	0.00	0.202	0.00
						0.202	0.00	0.202	0.00	0.202	0.00
						0.203	0.00	0.203	0.00	0.203	0.00
						0.203	0.00	0.203	0.00	0.203	0.00
						0.204	0.00	0.204	0.00	0.204	0.00
						0.204	0.00	0.204	0.00	0.204	0.00
						0.205	0.00	0.205	0.00	0.205	0.00
						0.205	0.00	0.205	0.00	0.205	0.00
						0.206	0.00	0.206	0.00	0.206	0.00
						0.206	0.00	0.206	0.00	0.206	0.00
						0.207	0.00	0.207	0.00	0.207	0.00
						0.207	0.00	0.207	0.00	0.207	0.00
						0.208	0.00	0.208	0.00	0.208	0.00
						0.208	0.00	0.208	0.00	0.208	0.00
						0.208	0.00	0.208	0.00	0.208	0.00
						0.209	0.00	0.209	0.00	0.209	0.00
						0.209	0.00	0.209	0.00	0.209	0.00
						0.210	0.00	0.210	0.00	0.210	0.00
						0.210	0.00	0.210	0.00	0.210	0.00
						0.211	0.00	0.211	0.00	0.211	0.00
						0.211	0.00	0.211	0.00	0.211	0.00
						0.212	0.00	0.212	0.00	0.212	0.00
						0.212	0.00	0.212	0.00	0.212	0.00
						0.213	0.00	0.213	0.00	0.213	0.00
						0.214	0.00	0.214	0.00	0.214	0.00
						0.214	0.00	0.214	0.00	0.214	0.00
						0.215	0.00	0.215	0.00	0.215	0.00
						0.215	0.00	0.215	0.00	0.215	0.00
						0.216	0.00	0.216	0.00	0.216	0.00
						0.216	0.00	0.216	0.00	0.216	0.00
						0.217	0.00	0.217	0.00	0.217	0.00
						0.217	0.00	0.217	0.00	0.217	0.00
						0.218	0.00	0.218	0.00	0.218	0.00
						0.218	0.00	0.218	0.00	0.218	0.00
						0.219	0.00	0.219	0.00	0.219	0.00
						0.219	0.00	0.219	0.00	0.219	0.00
						0.220	0.00	0.220	0.00	0.220	0.00
						0.220	0.00	0.220	0.00	0.220	0.00
						0.221	0.00	0.221	0.00	0.221	0.00
						0.221	0.00	0.221	0.00	0.221	0.00
						0.222	0.00	0.222	0.00	0.222	0.00
						0.222	0.00	0.222	0.00	0.222	0.00
						0.223	0.00	0.223	0.00	0.223	0.00
						0.223	0.00	0.223	0.00	0.223	0.00
						0.224	0.00	0.224	0.00	0.224	0.00
						0.224	0.00	0.224	0.00	0.224	0.00
						0.225	0.00	0.225	0.00	0.225	0.00
						0.225	0.00	0.225	0.00	0.225	0.00
						0.226	0.00	0.226	0.00	0.226	0.00
						0.226	0.00	0.226	0.00	0.226	0.00
						0.227	0.00	0.227	0.00	0.227	0.00
						0.227	0.00	0.227	0.00	0.227	0.00
						0.228	0.00	0.228	0.00	0.228	0.00
						0.228	0.00	0.228	0.00	0.228	0.00
						0.229	0.00	0.229	0.00	0.229	0.00
						0.229	0.00	0.229	0.00	0.229	0.00
						0.230	0.00	0.230	0.00	0.230	0.00
						0.230	0.00	0.230	0.00	0.230	0.00
						0.231	0.00	0.231	0.00	0.231	0.00
						0.231	0.00	0.231	0.00	0.231	0.00
						0.232	0.00	0.232	0.00	0.232	0.00
						0.232	0.00	0.232	0.00	0.232	0.00
						0.233	0.00	0.233	0.00	0.233	0.00
						0.233	0.00	0.233	0.00	0.233	0.00
						0.234	0.00	0.234	0.00	0.234	0.00
						0.234	0.00	0.234	0.00	0.234	0.00
						0.235	0.00	0.235	0.00	0.235	0.00
						0.235	0.00	0.235	0.00	0.235	0.00
						0.236	0.00	0.236	0.00	0.236	0.00
						0.236	0.00	0.236	0.00	0.236	0.00
						0.237	0.00	0.237	0.00	0.237	0.00
						0.237	0.00	0.237	0.00	0.237	0.00
						0.238	0.00	0.238	0.00	0.238	0.00
						0.238	0.00	0.238	0.00	0.238	0.00
						0.239	0.00	0.239	0.00	0.239	0.00
						0.239	0.00	0.239	0.00	0.239	0.00
						0.240	0.00	0.240	0.00	0.240	0.00
						0.240	0.00	0.240	0.00	0.240	0.00
						0.240	0.00	0.240	0.00	0.240	0.00
						0.241	0.00	0.241	0.00	0.241	0.00
						0.241	0.00	0.241	0.00	0.241	0.00
						0.242	0.00	0.242	0.00	0.242	0.00
						0.242	0.00	0.242	0.00	0.242	0.00
						0.243	0.00	0.243	0.00	0.243	0.00
						0.243	0.00	0.243	0.00	0.243	0.00
						0.244	0.00	0.244	0.00	0.244	0.00
						0.245	0.00	0.245	0.00	0.245	0.00
						0.245	0.00	0.245	0.00	0.245	0.00
						0.246	0.00	0.246	0.00	0.246	0.00
						0.246	0.00	0.246	0.00	0.246	0.00
						0.247	0.00	0.247	0.00	0.247	0.00
						0.247	0.00	0.247	0.00	0.247	0.00
						0.248	0.00	0.248	0.00	0.248	0.00
						0.248	0.00	0.248	0.00	0.248	0.00
						0.249	0.00	0.249	0.00	0.249	0.00
						0.249	0.00	0.249	0.00	0.249	0.00
						0.250	0.00	0.250	0.00	0.250	0.00
						0.250	0.00	0.250	0.00	0.250	0.00
						0.251	0.00	0.251	0.00	0.251	0.00
						0.251	0.00	0.251	0.00	0.251	0.00
						0.252	0.00	0.252	0.00	0.252	0.00
						0.252	0.00	0.252	0.00	0.252	0.00
						0.253	0.00	0.253	0.00	0.253	0.00
						0.253	0.00	0.253	0.00	0.253	0.00
						0.254	0.00	0.254	0.00	0.254	0.00
						0.254	0.00	0.254	0.00	0.254	0.00
						0.255	0.00	0.255	0.00	0.255	0.00
						0.255	0.00	0.255	0.00	0.255	0.00
						0.256	0.00	0.256	0.00	0.256	0.00
						0.256	0.00	0.256	0.00	0.256	0.00
						0.257	0.00	0.257	0.00	0.257	0.00
						0.257	0.00	0.257	0.00	0.257	0.00
						0.258	0.00	0.258	0.00	0.258	0.00
						0.258	0.00	0.258	0.00	0.258	0.00
						0.259	0.00	0.259	0.00	0.259	0.00
						0.259	0.00	0.259	0.00	0.259	0.00
						0.260	0.00	0.260	0.00	0.260	0.00
						0.260	0.00	0.260	0.00	0.260	0.00
						0.261	0.00	0.261	0.00	0.261	0.00
						0.261	0.00	0.261	0.00	0.261	0.00
						0.262	0.00	0.262	0.00	0.262	0.00
						0.262	0.00	0.262	0.00	0.262	0.00
						0.263	0.00	0.263	0.00	0.263	0.00
						0.263	0.00	0.263	0.00	0.263	0.00
						0.264	0.00	0.264	0.00	0.264	0.00
						0.264	0.00	0.264	0.00	0.264	0.00
						0.265	0.00	0.265	0.00	0.265	0.00
						0.265	0.00	0.265	0.00	0.265	0.00
						0.266	0.00	0.266	0.00	0.266	0.00
						0.266	0.00	0.266	0.00	0.266	0.00
						0.267	0.00	0.267	0.00	0.267	0.00
						0.267	0.00	0.267	0.00	0.267	0.00
						0.268	0.00	0.268	0.00	0.268	0.00
						0.268	0.00	0.268	0.00	0.268	0.00
						0.269	0.00	0.269	0.00	0.269	0.00
						0.269	0.00	0.269	0.00	0.269	0.00
						0.270	0.00	0.270	0.00	0.270	0.00
						0.270	0.00	0.270	0.00	0.270	0.00
						0.271	0.00	0.271	0.00	0.271	0.00
						0.271	0.00	0.271	0.00	0.271	0.00
						0.272	0.00	0.272	0.00	0.272	0.00
						0.272	0.00	0.272	0.00	0.272	0.00
						0.273	0.00	0.273	0.00	0.273	0.00
						0.273	0.00	0.273	0.00	0.273	0.00
						0.274	0.00	0.274	0.00	0.274	0.00
						0.274	0.00	0.274	0.00	0.274	0.00
						0.275	0.00	0.275	0.00	0.275	0.00
						0.275	0.00	0.275	0.00	0.275	0.00
						0.276	0.00	0.276	0.00	0.276	0.00
						0.276	0.00	0.276	0.00	0.276	0.00
						0.277	0.00	0.277	0.00	0.277	0.00
						0.277	0.00	0.277	0.00	0.277	0.00
						0.278	0.00	0.278	0.00	0.278	0.00
						0.278	0.00	0.278	0.00	0.278	0.00
						0.279	0.00	0.279	0.00	0.279	0.00
						0.279	0.00	0.279	0.00	0.279	0.00
						0.280	0.00	0.280	0.00	0.280	0.00
						0.280	0.00	0.280	0.00	0.280	0.00
						0.281	0.00	0.281	0.00	0.281	0.00
						0.281	0.00	0.281	0.00	0.281	0.00
						0.282	0.00	0.282	0.00	0.282	0.00
						0.282	0.00	0.282	0.00	0.282	0.00
						0.283	0.00	0.283	0.00	0.283	0.00
						0.283	0.00	0.283	0.00	0.283	0.00
						0.284	0.00	0.284	0.00	0.284	0.00
						0.284	0.00	0.284	0.00	0.284	0.00
						0.285	0.00	0.285	0.00	0.285	0.00
						0.285	0.00	0.285	0.00	0.285	0.00
						0.286	0.00	0.286	0.00	0.286	0.00
						0.286	0.00	0.286	0.00	0.286	0.00
						0.287	0.00	0.287	0.00	0.287	0.00
						0.287	0.00	0.287	0.00	0.287	0.00
						0.288	0.00	0.288	0.00	0.288	0.00
						0.288	0.00	0.288	0.00	0.288	0.00
						0.288	0.00	0.288	0.00	0.288	0.00
						0.289	0.00	0.289	0.00	0.289	0.00
						0.289	0.00	0.289	0.00	0.289	0.00
						0.290	0.00	0.290	0.00	0.290	0.00
						0.290	0.00	0.290	0.00	0.290	0.00
						0.291	0.00	0.291	0.00	0.291	0.00
						0.291	0.00	0.291	0.00	0.291	0.00
						0.292	0.00	0.292	0.00	0.292	0.00
						0.292	0.00	0.292	0.00	0.292	0.00
						0.293	0.00	0.293	0.00	0.293	0.00
						0.293	0.00	0.293	0.00	0.293	0.00
						0.294	0.00	0.294	0.00	0.294	0.00
						0.294	0.00	0.294	0.00	0.294	0.00
						0.295	0.00	0.295	0.00	0.295	0.00
						0.295	0.00	0.295	0.00	0.295	0.00
						0.296	0.00	0.296	0.00	0.296	0.00
						0.296	0.00	0.296	0.00	0.296	0.00
						0.297	0.00	0.297	0.00	0.297	0.00
						0.297	0.00	0.297	0.00	0.297	0.00
						0.298	0.00	0.298	0.00	0.298	0.00
						0.298	0.00	0.298	0.00	0.298	0.00
						0.299	0.00	0.299	0.00	0.299	0.00
						0.299	0.00	0.299	0.00	0.299	0.00
						0.300	0.00	0.300	0.00	0.300	0.00
						0.300	0.00	0.300	0.00	0.300	0.00
						0.301	0.00	0.301	0.00	0.301	0.00
						0.301	0.00	0.301	0.00	0.301	0.00
						0.302	0.00	0.302	0.00	0.302	0.00
						0.302	0.00	0.302	0.00	0.302	0.00
						0.303	0.00	0.303	0.00	0.303	0.00
						0.303	0.00	0.303	0.00	0.303	0.00
						0.304	0.00	0.304	0.00	0.304	0.00
						0.304	0.00	0.304	0.00	0.304	0.00
						0.305	0.00	0.305	0.00	0.305	0.00
						0.305	0.00	0.305	0.00	0.305	0.00
						0.306	0.00	0.306	0.00	0.306	0.00
						0.306	0.00	0.306	0.00	0.306	0.00
						0.307	0.00	0.307	0.00	0.307	0.00
						0.308	0.00	0.308	0.00	0.308	0.00
						0.308	0.00	0.308	0.00	0.308	0.00
						0.309	0.00	0.309	0.00	0.309	0.00
						0.309	0.00	0.309	0.00	0.309	0.00
						0.310	0.00	0.310	0.00	0.310	0.00
						0.310	0.00	0.310	0.00	0.310	0.00
						0.311	0.00	0.311	0.00	0.311	0.00
						0.311	0.00	0.311	0.00	0.311	0.00
						0.312	0.00	0.312	0.00	0.312	0.00
						0.312	0.00	0.312	0.00	0.312	0.00
						0.313	0.00	0.313	0.00	0.313	0.00
						0.313	0.00	0.313	0.00	0.313	0.00
						0.314	0.00	0.314	0.00	0.314	0.00
						0.314	0.00	0.314	0.00	0.314	0.00
						0.315	0.00	0.315	0.00	0.315	0.00
						0.315	0.00	0.315	0.00	0.315	0.00
						0.316	0.00	0.316	0.00	0.316	0.00
						0.316	0.00	0.316	0.00	0.316	0.00
						0.317	0.00	0.317	0.00	0.317	0.00
						0.317	0.00	0.317	0.00	0.317	0.00
						0.318	0.00	0.318	0.00	0.318	0.00
						0.318	0.00	0.318	0.00	0.318	0.00
						0.319	0.00	0.319	0.00	0.319	0.00
						0.319	0.00	0.319	0.00	0.319	0.00
						0.320	0.00	0.320	0.00	0.320	0.00
						0.320	0.00	0.320	0.00	0.320	0.00
						0.321	0.00	0.321	0.00	0.321	0.00
						0.321	0.00	0.321	0.00	0.321	0.00
						0.322	0.00	0.322	0.00	0.322	0.00
						0.322	0.00	0.322	0.00	0.322	0.00
						0.323	0.00	0.323	0.00	0.323	0.00
						0.323	0.00	0.323	0.00	0.323	0.00
						0.324	0.00	0.324	0.00	0.324	0.00
						0.324	0.00	0.324	0.00	0.324	0.00
						0.325	0.00	0.325	0.00	0.325	0.00
						0.325	0.00	0.325	0.00	0.325	0.00
						0.326	0.00	0.326	0.00	0.326	0.00
						0.326	0.00	0.326	0.00	0.326	0.00
						0.327	0.00	0.327	0.00	0.327	0.00
						0.327	0.00	0.327	0.00	0.327	0.00
						0.328	0.00	0.328	0.00	0.328	0.00
						0.328	0.00	0.328	0.00	0.328	0.00
						0.329	0.00	0.329	0.00	0.329	0.00
						0.329	0.00	0.329	0.00	0.329	0.00
						0.330	0.00	0.330	0.00	0.330	0.00
						0.330	0.00	0.330	0.00	0.330	0.00
						0.331	0.00	0.331	0.00	0.331	0.00
						0.331	0.00	0.331	0.00	0.331	0.00
						0.332	0.00	0.332	0.00	0.332	0.00
						0.332	0.00	0.332	0.00	0.332	0.00
						0.333	0.00	0.333	0.00	0.333	0.00
						0.333	0.00	0.333	0.00	0.333	0.00
						0.334	0.00	0.334	0.00	0.334	0.00
						0.334	0.00	0.334	0.00	0.334	0.00
						0.335	0.00	0.335	0.00	0.335	0.00
						0.335	0.00	0.335	0.00	0.335	0.00
						0.336	0.00	0.336	0.00	0.336	0.00
						0.336	0.00	0.336	0.00	0.336	0.00
						0.337	0.00	0.337	0.00	0.337	0.00
						0.337	0.00	0.337	0.00	0.337	0.00
						0.338	0.00	0.338	0.00	0.338	0.00
						0.338	0.00	0.338	0.00	0.338	0.00
						0.339	0.00	0.339	0.00	0.339	0.00
						0.339	0.00	0.339	0.00	0.339	0.00
						0.340	0.00	0.340	0.00	0.340	0.00
						0.340	0.00	0.340	0.00	0.340	0.00
						0.341	0.00	0.341	0.00	0.341	0.00
						0.341	0.00	0.341	0.00	0.341	0.00
						0.342	0.00	0.342	0.00	0.342	0.00
						0.342	0.00	0.342	0.00	0.342	0.00
						0.343	0.00	0.343	0.00	0.343	0.00
						0.343	0.00	0.343	0.00	0.343	0.00
						0.344	0.00	0.344	0.00	0.344	0.00
						0.344	0.00	0.344	0.00	0.344	0.00
						0.345	0.00	0.345	0.00	0.345	0.00
						0.345	0.00	0.345	0.00	0.345	0.00
						0.346	0.00	0.346	0.00	0.346	0.00
						0.346	0.00	0.346	0.00	0.346	0.00
						0.347	0.00	0.347	0.00	0.347	0.00
						0.347	0.00	0.347	0.00	0.347	0.00
						0.348	0.00	0.348	0.00	0.348	0.00
						0.348	0.00	0.348	0.00	0.348	0.00
						0.349	0.00	0.349	0.00	0.349	0.00
						0.349	0.00	0.349	0.00	0.349	0.00
						0.350	0.00	0.350	0.00	0.350	0.00
						0.350	0.00	0.350	0.00	0.350	0.00
						0.351	0.00	0.351	0.00	0.351	0.00
						0.351	0.00	0.351	0.00	0.351	0.00
						0.352	0.00	0.352	0.00	0.352	0.00
						0.352	0.00	0.352	0.00	0.352	0.00
						0.352	0.00	0.352	0.00	0.352	0.00
						0.353	0.00	0.353	0.00	0.353	0.00
						0.353	0.00	0.353	0.00	0.353	0.00
						0.354	0.00	0.354	0.00	0.354	0.00
						0.354	0.00	0.354	0.00	0.354	0.00
						0.355	0.00	0.355	0.00	0.355	0.00
						0.355	0.00	0.355	0.00	0.355	0.00
						0.356	0.00	0.356	0.00	0.356	0.00
						0.356	0.00	0.356	0.00	0.356	0.00
						0.357	0.00	0.357	0.00	0.357	0.00
						0.357	0.00	0.357	0.00	0.357	0.00
						0.358	0.00	0.358	0.00	0.358	0.00
						0.358	0.00	0.358	0.00	0.358	0.00
						0.359	0.00	0.359	0.00	0.359	0.00
						0.359	0.00	0.359	0.00	0.359	0.00
						0.360	0.00	0.360	0.00	0.360	0.00
						0.360	0.00	0.360	0.00	0.360	0.00
						0.361	0.00	0.361	0.00	0.361	0.00
						0.361	0.00	0.361	0.00	0.361	0.00
						0.362	0.00	0.362	0.00	0.362	0.00
						0.362	0.00	0.362	0.00	0.362	0.00
						0.363	0.00	0.363	0.00	0.363	0.00
						0.363	0.00	0.363	0.00	0.363	0.00
						0.364	0.00	0.364	0.00	0.364	0.00
						0.364	0.00	0.364	0.00	0.364	0.00
						0.365	0.00	0.365	0.00	0.365	0.00
						0.365	0.00	0.365	0.00	0.365	0.00
						0.366	0.00	0.366	0.00	0.366	0.00
						0.366	0.00	0.366	0.00	0.366	0.00
						0.367	0.00	0.367	0.00	0.367	0.00
						0.367	0.00	0.367	0.00	0.367	0.00
						0.368	0.00	0.368	0.00	0.368	0.00
						0.368	0.00	0.368	0.00	0.368	0.00
						0.369	0.00	0.369	0.00	0.369	0.00
						0.370	0.00	0.370	0.00	0.370	0.00
						0.370	0.00	0.370	0.00	0.370	0.00
						0.371	0.00	0.371	0.00	0.371	0.00
						0.371	0.00	0.371	0.00	0.371	0.00
						0.372	0.00	0.372	0.00	0.372	0.00
						0.372	0.00	0.372	0.00	0.372	0.00
						0.373	0.00	0.373	0.00	0.373	0.00
						0.373	0.00	0.373	0.00	0.373	0.00
						0.374	0.00	0.374	0.00	0.374	0.00
						0.374	0.00	0.374	0.00	0.374	0.00
						0.375	0.00	0.375	0.00	0.375	0.00
						0.375	0.00	0.375	0.00	0.375	0.00
						0.376	0.00	0.376	0.00	0.376	0.00
						0.376	0.00	0.376	0.00	0.376	0.00
						0.377	0.00	0.377	0.00	0.377	0.00
						0.377	0.00	0.377	0.00	0.377	0.00
						0.378	0.00	0.378	0.00	0.378	0.00
						0.378	0.00	0.378	0.00	0.378	0.00
						0.379	0.00	0.379	0.00	0.379	0.00
						0.379	0.00	0.379	0.00	0.379	0.00
						0.380	0.00	0.380	0.00	0.380	0.00
						0.380	0.00	0.380	0.00	0.380	0.00
						0.381	0.00	0.381	0.00	0.381	0.00
						0.381	0.00	0.381	0.00	0.381	0.00
						0.382	0.00	0.382	0.00	0.382	0.00
						0.382	0.00	0.382	0.00	0.382	0.00
						0.383	0.00	0.383	0.00	0.383	0.00
						0.383	0.00	0.383	0.00	0.383	0.00
						0.384	0.00	0.384	0.00	0.384	0.00
						0.384	0.00	0.384	0.00	0.384	0.00
						0.385	0.00	0.385	0.00	0.385	0.00
						0.385	0.00	0.385	0.00	0.385	0.00
						0.386	0.00	0.386	0.00	0.386	0.00
						0.386	0.00	0.386	0.00	0.386	0.00
						0.387	0.00	0.387	0.00	0.387	0.00
						0.387	0.00	0.387	0.00	0.387	0.00
						0.388	0.00	0.388	0.00	0.388	0.00
						0.388	0.00	0.388	0.00	0.388	0.00
						0.389	0.00	0.389	0.00	0.389	0.00
						0.389	0.00	0.389	0.00	0.389	0.00
						0.390	0.00	0.390	0.00	0.390	0.00
						0.390	0.00	0.390	0.00	0.390	0.00
						0.391	0.00	0.391	0.00	0.391	0.00
						0.391	0.00	0.391	0.00	0.391	0.00
						0.392	0.00	0.392	0.00	0.392	0.00
						0.392	0.00	0.392	0.00	0.392	0.00
						0.393	0.00	0.393	0.00	0.393	0.00
						0.393	0.00	0.393	0.00	0.393	0.00
						0.394	0.00	0.394	0.00	0.394	0.00
						0.394	0.00	0.394	0.00	0.394	0.00
						0.395	0.00	0.395	0.00	0.395	0.00
						0.395	0.00	0.395	0.00	0.395	0.00
						0.396	0.00	0.396	0.00	0.396	0.00
						0.396	0.00	0.396	0.00	0.396	0.00
						0.397	0.00	0.397	0.00	0.397	0.00
						0.397	0.00	0.397	0.00	0.397	0.00
						0.398	0.00	0.398	0.00	0.398	0.00
						0.398	0.00	0.398	0.00	0.398	0.00
						0.399	0.00	0.399	0.00	0.399	0.00
						0.399	0.00	0.399	0.00	0.399	0.00
						0.400	0.00	0.400	0.00	0.400	0.00
						0.400	0.00	0.400	0.00	0.400	0.00
						0.401	0.00	0.401	0.00	0.401	0.00
						0.401	0.00	0.401	0.00	0.401	0.00
						0.402	0.00	0.402	0.00	0.402	0.00
						0.402	0.00	0.402	0.00	0.402	0.00
						0.403	0.00	0.403	0.00	0.403	0.00
						0.403	0.00	0.403	0.00	0.403	0.00
						0.404	0.00	0.404	0.00	0.404	0.00
						0.404	0.00	0.404	0.00	0.404	0.00
						0.405	0.00	0.405	0.00	0.405	0.00
						0.405	0.00	0.405	0.00	0.405	0.00
						0.406	0.00	0.406	0.00	0.406	0.00
						0.406	0.00	0.406	0.00	0.406	0.00
						0.407	0.00	0.407	0.00	0.407	0.00
						0.407	0.00	0.407	0.00	0.407	0.00
						0.408	0.00	0.408	0.00	0.408	0.00
						0.408	0.00	0.408	0.00	0.408	0.00
						0.409	0.00	0.409	0.00	0.409	0.00
						0.409	0.00	0.409	0.00	0.409	0.00
						0.410	0.00	0.410	0.00	0.410	0.00
						0.410	0.00	0.410	0.00	0.410	0.00
						0.411	0.00	0.411	0.00	0.411	0.00
						0.411	0.00	0.411	0.00	0.411	0.00
						0.412	0.00	0.412	0.00	0.412	0.00
						0.412	0.00	0.412	0.00	0.412	0.00
						0.413	0.00	0.413	0.00	0.413	0.00
						0.413	0.00	0.413	0.00	0.413	0.00
						0.414	0.00	0.414	0.00	0.414	0.00
						0.414	0.00	0.414	0.00	0.414	0.00
						0.415	0.00	0.415	0.00	0.415	0.00
						0.415	0.00	0.415	0.00	0.415	0.00
						0.416	0.00	0.416	0.00	0.416	0.00
						0.416	0.00	0.416	0.00	0.416	0.00
						0.416	0.00	0.416	0.00	0.416	0.00
						0.417	0.00	0.417	0.00	0.417	0.00
						0.417	0.00	0.417	0.00	0.417	0.00
						0.418	0.00	0.418	0.00	0.418	0.00
						0.418	0.00	0.418	0.00	0.418	0.00
						0.419	0.00	0.419	0.00	0.419	0.00
						0.419	0.00	0.419	0.00	0.419	0.00
						0.420	0.00	0.420	0.00	0.420	0.00
						0.420	0.00	0.420	0.00	0.420	0.00
						0.421	0.00	0.421	0.00	0.421	0.00
						0.421	0.00	0.421	0.00	0.421	0.00
						0.422	0.00	0.422	0.00	0.422	0.00
						0.422	0.00	0.422	0.00	0.422	0.00
						0.423	0.00	0.423	0.00	0.423	0.00
						0.423	0.00	0.423	0.00	0.423	0.00
						0.424	0.00	0.424	0.00	0.424	0.00
						0.424	0.00	0.424	0.00	0.424	0.00
						0.425	0.00	0.425	0.00	0.425	0.00
						0.425	0.00	0.425	0.00	0.425	0.00
						0.426	0.00	0.426	0.00	0.426	0.00
						0.426	0.00	0.426	0.00	0.426	0.00
						0.427	0.00	0.427	0.00	0.427	0.00
						0.427	0.00	0.427	0.00	0.427	0.00
						0.428	0.00	0.428	0.00	0.428	0.00
						0.428	0.00	0.428	0.00	0.428	0.00
						0.429	0.00	0.429	0.00	0.429	0.00
						0.429	0.00	0.429	0.00	0.429	0.00
						0.430	0.00	0.430	0.00	0.430	0.00
						0.430	0.00	0.430	0.00	0.430	0.00
						0.431	0.00	0.431	0.00	0.431	0.00
						0.431	0.00	0.431	0.00	0.431	0.00
						0.432	0.00	0.432	0.00	0.432	0.00
						0.433	0.00	0.433	0.00	0.433	0.00
						0.433	0.00	0.433	0.00	0.433	0.00
						0.434	0.00	0.434	0.00	0.434	0.00
						0.434	0.00	0.434	0.00	0.434	0.00
						0.435	0.00	0.435	0.00	0.435	0.00
						0.435	0.00	0.435	0.00	0.435	0.00
						0.436	0.00	0.436	0.00	0.436	0.00
						0.436	0.00	0.436	0.00	0.436	0.00
						0.437	0.00	0.437	0.00	0.437	0.00
						0.437	0.00	0.437	0.00	0.437	0.00
						0.438	0.00	0.438	0.00	0.438	0.00
						0.438	0.00	0.438	0.00	0.438	0.00
						0.439	0.00	0.439	0.00	0.439	0.00
						0.439	0.00	0.439	0.00	0.439	0.00
						0.440	0.00	0.440	0.00	0.440	0.00
						0.440	0.00	0.440	0.00	0.440	0.00
						0.441	0.00	0.441	0.00	0.441	0.00
						0.441	0.00	0.441	0.00	0.441	0.00
						0.442	0.00	0.442	0.00	0.442	0.00
						0.442	0.00	0.442	0.00	0.442	0.00
						0.443	0.00	0.443	0.00	0.443	0.00
						0.443	0.00	0.443	0.00	0.443	0.00
						0.444	0.00	0.444	0.00	0.444	0.00
						0.444	0.00	0.444	0.00	0.444	0.00
						0.445	0.00	0.445	0.00	0.445	0.00
						0.445	0.00	0.445	0.00	0.445	0.00
						0.446	0.00	0.446	0.00	0.446	0.00
						0.446	0.00	0.446	0.00	0.446	0.00
						0.447	0.00	0.447	0.00	0.447	0.00
						0.447	0.00	0.447	0.00	0.447	0.00
						0.448	0.00	0.448	0.00	0.448	0.00
						0.448	0.00	0.448	0.00	0.448	0.00
						0.449	0.00	0.449	0.00	0.449	0.00
						0.449	0.00	0.449	0.00	0.449	0.00
						0.450	0.00	0.450	0.00	0.450	0.00
						0.450	0.00	0.450	0.00	0.450	0.00
						0.451	0.00	0.451	0.00	0.451	0.00
						0.451	0.00	0.451	0.00	0.451	0.00
						0.452	0.00	0.452	0.00	0.452	0.00
						0.452	0.00	0.452	0.00	0.452	0.00
						0.453	0.00	0.453	0.00	0.453	0.00
						0.453	0.00	0.453	0.00	0.453	0.00
						0.454	0.00	0.454	0.00	0.454	0.00
						0.454	0.00	0.454	0.00	0.454	0.00
						0.455	0.00	0.455	0.00	0.455	0.00
						0.455	0.00	0.455	0.00	0.455	0.00
						0.456	0.00	0.456	0.00	0.456	0.00
						0.456	0.00	0.456	0.00	0.456	0.00
						0.457	0.00	0.457	0.00	0.457	0.00
						0.457	0.00	0.457	0.00	0.457	0.00
						0.458	0.00	0.458	0.00	0.458	0.00
						0.458	0.00	0.458	0.00	0.458	0.00
						0.459	0.00	0.459	0.00	0.459	0.00
						0.459	0.00	0.459	0.00	0.459	0.00
						0.460	0.00	0.460	0.00	0.460	0.00
						0.460	0.00	0.460	0.00	0.460	0.00
						0.461	0.00	0.461	0.00	0.461	0.00
						0.461	0.00	0.461	0.00	0.461	0.00
						0.462	0.00	0.462	0.00	0.462	0.00
						0.462	0.00	0.462	0.00	0.462	0.00
						0.463	0.00	0.463	0.00	0.463	0.00
						0.463	0.00	0.463	0.00	0.463	0.00
						0.464	0.00	0.464	0.00	0.464	0.00
						0.464	0.00	0.464	0.00	0.464	0.00
						0.465	0.00	0.465	0.00	0.465	0.00
						0.465	0.00	0.465	0.00	0.465	0.00
						0.466	0.00	0.466	0.00	0.466	0.00
						0.466	0.00	0.466	0.00	0.466	0.00
						0.467	0.00	0.467	0.00	0.467	0.00
						0.467	0.00	0.467	0.00	0.467	0.00
						0.468	0.00	0.468	0.00	0.468	0.00
						0.468	0.00	0.468	0.00	0.468	0.00
						0.469	0.00	0.469	0.00	0.469	0.00
						0.469	0.00	0.469	0.00	0.469	0.00
						0.470	0.00	0.470	0.00	0.470	0.00
						0.470	0.00	0.470	0.00	0.470	0.00
						0.471	0.00	0.471	0.00	0.471	0.00
						0.471	0.00	0.471	0.00	0.471	0.00
						0.472	0.00	0.472	0.00	0.472	0.00
						0.472	0.00	0.472	0.00	0.472	0.00
						0.473	0.00	0.473	0.00	0.473	0.00
						0.473	0.00	0.473	0.00	0.473	0.00
						0.474	0.00	0.474	0.00	0.474	0.00
						0.474	0.00	0.474	0.00	0.474	0.00
						0.475	0.00	0.475	0.00	0.475	0.00
						0.475	0.00	0.475	0.00	0.475	0.00
						0.476	0.00	0.476	0.00	0.476	0.00
						0.476	0.00	0.476	0.00	0.476	0.00
						0.477	0.00	0.477	0.00	0.477	0.00
						0.477	0.00	0.477	0.00	0.477	0.00
						0.478	0.00	0.478	0.00	0.478	0.00
						0.478	0.00	0.478	0.00	0.478	0.00
						0.479	0.00	0.479	0.00	0.479	0.00
						0.479	0.00	0.479	0.00	0.479	0.00
						0.480	0.00	0.480	0.00	0.480	0.00
						0.480	0.00	0.480	0.00	0.480	0.00
						0.480	0.00	0.480	0.00	0.480	0.00
						0.481	0.00	0.481	0.00	0.481	0.00
						0.481	0.00	0.481	0.00	0.481	0.00
						0.482	0.00	0.482	0.00	0.482	0.00
						0.482	0.00	0.482	0.00	0.482	0.00
						0.483	0.00	0.483	0.00	0.483	0.00
						0.483	0.00	0.483	0.00	0.483	0.00
						0.484	0.00	0.484	0.00	0.484	0.00
						0.484	0.00	0.484	0.00	0.484	0.00
						0.485	0.00	0.485	0.00	0.485	0.00
						0.485	0.00	0.485	0.00	0.485	0.00
						0.486	0.00	0.486	0.00	0.486	0.00
						0.486	0.00	0.486	0.00	0.486	0.00
						0.487	0.00	0.487	0.00	0.487	0.00
						0.487	0.00	0.487	0.00	0.487	0.00
						0.488	0.00	0.488	0.00	0.488	0.00
						0.488	0.00	0.488	0.00	0.488	0.00
						0.489	0.00	0.489	0.00	0.489	0.00
						0.489	0.00	0.489	0.00	0.489	0.00
						0.490	0.00	0.490	0.00	0.490	0.00
						0.490	0.00	0.490	0.00	0.490	0.00
						0.491	0.00	0.491	0.00	0.491	0.00
						0.491	0.00	0.491	0.00	0.491	0.00
						0.492	0.00	0.492	0.00	0.492	0.00
						0.492	0.00	0.492	0.00	0.492	0.00
						0.493	0.00	0.493	0.00	0.493	0.00
						0.493	0.00	0.493	0.00	0.493	0.00
						0.494	0.00	0.494	0.00	0.494	0.00
						0.495	0.00	0.495	0.00	0.495	0.00
						0.495	0.00	0.495	0.00	0.495	0.00
						0.496	0.00	0.496	0.00	0.496	0.00
						0.496	0.00	0.496	0.00	0.496	0.00
						0.497	0.00	0.497	0.00	0.497	0.00
						0.497	0.00	0.497	0.00	0.497	0.00
						0.498	0.00	0.498	0.00	0.498	0.00
						0.498	0.00	0.498	0.00	0.498	0.00
						0.499	0.00	0.499	0.00	0.499	0.00
						0.499	0.00	0.499	0.00	0.499	0.00
						0.500	0.00	0.500	0.00	0.500	0.00
						0.500	0.00	0.500	0.00	0.500	0.00
						0.501	0.00	0.501	0.00	0.501	0.00
						0.501	0.00	0.501	0.00	0.501	0.00
						0.502	0.00	0.502	0.00	0.502	0.00
						0.502	0.00	0.502	0.00	0.502	0.00
						0.503	0.00	0.503	0.00	0.503	0.00
						0.503	0.00	0.503	0.00	0.503	0.00
						0.504	0.00	0.504	0.00	0.504	0.00
						0.504	0.00	0.504	0.00	0.504	0.00
						0.505	0.00	0.505	0.00	0.505	0.00
						0.505	0.00	0.505	0.00	0.505	0.00
						0.506	0.00	0.506	0.00	0.506	0.00
						0.506	0.00	0.506	0.00	0.506	0.00
						0.507	0.00	0.507	0.00	0.507	0.00
						0.507	0.00	0.507	0.00	0.507	0.00
						0.508	0.00	0.508	0.00	0.508	0.00
						0.508	0.00	0.508	0.00	0.508	0.00
						0.509	0.00	0.509	0.00	0.509	0.00
						0.509	0.00	0.509	0.00	0.509	0.00
						0.510	0.00	0.510	0.00	0.510	0.00
						0.510	0.00	0.510	0.00	0.510	0.00
						0.511	0.00	0.511	0.00	0.511	0.00
						0.511	0.00	0.511	0.00	0.511	0.00
						0.512	0.00	0.512	0.00	0.512	0.00
						0.512	0.00	0.512	0.00	0.512	0.00
						0.512	0.00	0.512	0.00	0.512	0.00
						0.513	0.00	0.513	0.00	0.513	0.00
						0.513	0.00	0.513	0.00	0.513	0.00
						0.514	0.00	0.514	0.00	0.514	0.00
						0.514	0.00	0.514	0.00	0.514	0.00
						0.515	0.00	0.515	0.00	0.515	0.00
						0.515	0.00	0.515	0.00	0.515	0.00
						0.516	0.00	0.516	0.00	0.516	0.00
						0.516	0.00	0.516	0.00	0.516	0.00
						0.517	0.00	0.517	0.00	0.517	0.00
						0.517	0.00	0.517	0.00	0.517	0.00
						0.518	0.00	0.518	0.00	0.518	0.00
						0.518	0.00	0.518	0.00	0.518	0.00
						0.519	0.00	0.519	0.00	0.519	0.00
						0.519	0.00	0.519	0.00	0.519	0.00
						0.520	0.00	0.520	0.00	0.520	0.00
						0.520	0.00	0.520	0.00	0.520	0.00
						0.521	0.00	0.521	0.00	0.521	0.00
						0.521	0.00	0.521	0.00	0.521	0.00
						0.522	0.00	0.522	0.00	0.522	0.00
						0.522	0.00	0.522	0.00	0.522	0.00
						0.523	0.00	0.523	0.00	0.523	0.00
						0.523	0.00	0.523	0.00	0.523	0.00
						0.524	0.00	0.524	0.00	0.524	0.00
						0.524	0.00	0.524	0.00	0.524	0.00
						0.525	0.00	0.525	0.00	0.525	0.00
						0.525	0.00	0.525	0.00	0.525	0.00
						0.526	0.00	0.526	0.00	0.526	0.00
						0.526	0.00	0.526	0.00	0.526	0.00
						0.527	0.00	0.527	0.00	0.527	0.00
						0.527	0.00	0.527	0.00	0.527	0.00
						0.528	0.00	0.528	0.00	0.528	0.00
						0.528	0.00	0.528	0.00	0.528	0.00
						0.529	0.00	0.529	0.00	0.529	0.00
						0.529	0.00	0.529	0.00	0.529	0.00
						0.530	0.00	0.530	0.00	0.530	0.00
						0.530	0.00	0.530	0.00	0.530	0.00
						0.531	0.00	0.531	0.00	0.531	0.00
						0.531	0.00	0.531	0.00	0.531	0.00
						0.532	0.00	0.532	0.00	0.532	0.00
						0.532	0.00	0.532	0.00	0.532	0.00
						0.533	0.00	0.533	0.00	0.533	0.00
						0.533	0.00	0.533	0.00	0.533	0.00
						0.534	0.00	0.534	0.00	0.534	0.00
						0.534	0.00	0.534	0.00	0.534	0.00
						0.535	0.00	0.535	0.00	0.535	0.00
						0.535	0.00	0.535	0.00	0.535	0.00
						0.536	0.00	0.536	0.00	0.536	0.00
						0.536	0.00	0.536	0.00	0.536	0.00
						0.537	0.00	0.537	0.00	0.537	0.00
						0.537	0.00	0.537	0.00	0.537	0.00
						0.538	0.00	0.538	0.00	0.538	0.00
						0.538	0.00	0.538	0.00	0.538	0.00
						0.539	0.00	0.539	0.00	0.539	0.00
						0.539	0.00	0.539	0.00	0.539	0.00
						0.540	0.00	0.540	0.00	0.540	0.00
						0.540	0.00	0.540	0.00	0.540	0.00
						0.541	0.00	0.541	0.00	0.541	0.00
						0.541	0.00	0.541	0.00	0.541	0.00
						0.542	0.00	0.542	0.00	0.542	0.00
						0.542	0.00	0.542	0.00	0.542	0.00
						0.543	0.00	0.543	0.00	0.543	0.00
						0.543	0.00	0.543	0.00	0.543	0.00
						0.544	0.00	0.544	0.00	0.544	0.00
						0.544	0.00	0.544	0.00	0.544	0.00
						0.545	0.00	0.545	0.00	0.545	0.00
						0.545	0.00	0.545	0.00	0.545	0.00
						0.546	0.00	0.546	0.00	0.546	0.00
						0.546	0.00	0.546	0.00	0.546	0.00
						0.547	0.00	0.547	0.00	0.547	0.00
						0.547	0.00	0.547	0.00	0.547	0.00
						0.548	0.00	0.548	0.00	0.548	0.00
						0.548	0.00	0.548	0.00	0.548	0.00
						0.549	0.00	0.549	0.00	0.549	0.00
						0.549	0.00	0.549	0.00	0.549	0.00
						0.550	0.00	0.550	0.00	0.550	0.00
						0.550	0.00	0.550	0.00	0.550	0.00
						0.551	0.00	0.551	0.00	0.551	0.00
						0.551	0.00	0.551	0.00	0.551	0.00
						0.552	0.00	0.552	0.00	0.552	0.00
						0.552	0.00	0.552	0.00	0.552	0.00
						0.553	0.00	0.553	0.00	0.553	0.00
						0.553	0.00	0.553	0.00	0.553	0.00
						0.554	0.00	0.554	0.00	0.554	0.00
						0.554	0.00	0.554	0.00	0.554	0.00
						0.555	0.00	0.555	0.00	0.555	0.00
						0.555	0.00	0.555	0.00	0.555	0.00
						0.556	0.00	0.556	0.00	0.556	0.00
						0.556	0.00	0.556	0.00	0.556	0.00
						0.557	0.00	0.557	0.00	0.557	0.00
						0.558	0.00	0.558	0.00	0.558	0.00
						0.558	0.00	0.558	0.00	0.558	0.00
						0.559	0.00	0.559	0.00	0.559	0.00
						0.559	0.00	0.559	0.00	0.559	0.00
						0.560	0.00	0.560	0.00	0.560	0.00
						0.560	0.00	0.560	0.00	0.560	0.00
						0.561	0.00	0.561	0.00	0.561	0.00
						0.561	0.00	0.561	0.00	0.561	0.00
						0.562	0.00	0.562	0.00	0.562	0.00
						0.562	0.00	0.562	0.00	0.562	0.00
						0.563	0.00	0.563	0.00	0.563	0.00
						0.563	0.00	0.563	0.00	0.563	0.00
						0.564	0.00	0.564	0.00	0.564	0.00
						0.564	0.00	0.564	0.00	0.564	0.00
						0.565	0.00	0.565	0.00	0.565	0.00
						0.565	0.00	0.565	0.00	0.565	0.00
						0.566	0.00	0.566	0.00	0.566	0.00
						0.566	0.00	0.566	0.00	0.566	0.00
						0.567	0.00	0.567	0.00	0.567	0.00
						0.567	0.00	0.567	0.00	0.567	0.00
						0.568	0.00	0.568	0.00	0.568	0.00
						0.568	0.00	0.568	0.00	0.568	0.00
						0.569	0.00	0.569	0.00	0.569	0.00
						0.569	0.00	0.569	0.00	0.569	0.00
						0.570	0.00	0.570	0.00	0.570	0.00
						0.570	0.00	0.570	0.00	0.570	0.00
						0.571	0.00	0.571	0.00	0.571	0.00
						0.571	0.00	0.571	0.00	0.571	0.00
						0.572	0.00	0.572	0.00	0.572	0.00
						0.572	0.00	0.572	0.00	0.572	0.00
						0.573	0.00	0.573	0.00	0.573	0.00
						0.573	0.00	0.573	0.00	0.573	0.00
						0.574	0.00	0.574	0.00	0.574	0.00
						0.574	0.00	0.574	0.00	0.574	0.00
						0.575	0.00	0.575	0.00	0.575	0.00
						0.575	0.00	0.575	0.00	0.575	0.00
						0.576	0.00	0.576	0.00	0.576	0.00
						0.576	0.00	0.576	0.00	0.576	0.00
						0.577	0.00	0.577	0.00	0.577	0.00
						0.577	0.00	0.577	0.00	0.577	0.00
						0.578	0.00	0.578	0.00	0.578	0.00
						0.578	0.00	0.578	0.00	0.578	0.00
						0.579	0.00	0.579	0.00	0.579	0.00
						0.579	0.00	0.579	0.00	0.579	0.00
						0.580	0.00	0.580	0.00	0.580	0.00
						0.580	0.00	0.580	0.00	0.580	0.00
						0.581	0.00	0.581	0.00	0.581	0.00
						0.581	0.00	0.581	0.00	0.581	0.00
						0.582	0.00	0.582	0.00	0.582	0.00
						0.582	0.00	0.582	0.00	0.582	0.00
						0.583	0.00	0.583	0.00	0.583	0.00
						0.583	0.00	0.583	0.00	0.583	0.00
						0.584	0.00	0.584	0.00	0.584	0.00
						0.584	0.00	0.584	0.00	0.584	0.00
						0.585	0.00	0.585	0.00	0.585	0.00
						0.585	0.00	0.585	0.00	0.585	0.00
						0.586	0.00	0.586	0.00	0.586	0.00
						0.586	0.00	0.586	0.00	0.586	0.00
						0.587	0.00	0.587	0.00	0.587	0.00
						0.587	0.00	0.587	0.00	0.587	0.00
						0.588	0.00	0.588	0.00	0.588	0.00
						0.588	0.00	0.588	0.00	0.588	0.00
						0.589	0.00	0.589	0.00	0.589	0.00
						0.589	0.00	0.589	0.00	0.589	0.00
						0.590	0.00	0.590	0.00	0.590	0.00
						0.590	0.00	0.590	0.00	0.590	0.00
						0.591	0.00	0.591	0.00	0.591	0.00
						0.591	0.00	0.591	0.00	0.591	0.00
						0.592	0.00	0.592	0.00	0.592	0.00
						0.592	0.00	0.592	0.00	0.592	0.00
						0.593	0.00	0.593	0.00	0.593	0.00
						0.593	0.00	0.593	0.00	0.593	0.00
						0.594	0.00	0.594	0.00	0.594	0.00
						0.594	0.00	0.594	0.00	0.594	0.00
						0.595	0.00	0.595	0.00	0.595	0.00
						0.595	0.00	0.595	0.00	0.595	0.00
						0.596	0.00	0.596	0.00	0.596	0.00
						0.596	0.00	0.596	0.00	0.596	0.00
						0.597	0.00	0.597	0.00	0.597	0.00
						0.597	0.00	0.597	0.00	0.597	0.00
						0.598	0.00	0.598	0.00	0.598	0.00
						0.598	0.00	0.598	0.00	0.598	0.00
						0.599	0.00	0.599	0.00	0.599	0.00
						0.599	0.00	0.599	0.00	0.599	0.00
						0.600	0.00	0.600	0.00	0.600	0.00
						0.600	0.00	0.600	0.00	0.600	0.00
						0.601	0.00	0.601	0.00	0.601	0.00
						0.601	0.00	0.601	0.00	0.601	0.00
						0.602	0.00	0.602	0.00	0.602	0.00
						0.602	0.00	0.602	0.00	0.602	0.00
						0.603	0.00	0.603	0.00	0.603	0.00
						0.603	0.00	0.603	0.00	0.603	0.00
						0.604	0.00	0.604	0.00	0.604	0.00
						0.604	0.00	0.604	0.00	0.604	0.00
						0.605	0.00	0.605	0.00	0.605	0.00
						0.605	0.00	0.605	0.00	0.605	0.00
						0.606	0.00	0.606	0.00	0.606	0.00
						0.606	0.00	0.606	0.00	0.606	0.00
						0.607	0.00	0.607	0.00	0.607	0.00
						0.607	0.00	0.607	0.00	0.607	0.00
						0.608	0.00	0.608	0.00	0.608	0.00
						0.608	0.00	0.608	0.00	0.608	0.00
						0.609	0.00	0.609	0.00	0.609	0.00
						0.609	0.00	0.609	0.00	0.609	0.00
						0.610	0.00	0.610	0.00	0.610	0.00
						0.610	0.00	0.610	0.00	0.610	0.00
						0.611	0.00	0.611	0.00	0.611	0.00
						0.611	0.00	0.611	0.00	0.611	0.00
						0.612	0.00	0.612	0.00	0.612	0.00
						0.612	0.00	0.612	0.00	0.612	0.00
						0.613	0.00	0.613	0.00	0.613	0.00
						0.613	0.00	0.613	0.00	0.613	0.00
						0.614	0.00	0.614	0.00	0.614	0.00
						0.614	0.00	0.614	0.00	0.614	0.00
						0.615	0.00	0.615	0.00	0.615	0.00
						0.615	0.00	0.615	0.00	0.615	0.00
						0.616	0.00	0.616	0.00	0.616	0.00
						0.616	0.00	0.616	0.00	0.616	0.00
						0.617	0.00	0.617	0.00	0.617	0.00
						0.617	0.00	0.617	0.00	0.617	0.00
						0.618	0.00	0.618	0.00	0.618	0.00
						0.618	0.00	0.618	0.00	0.618	0.00
						0.619	0.00	0.619	0.00	0.619	0.00
						0.619	0.00	0.619	0.00	0.619	0.00
						0.620	0.00	0.620	0.00	0.620	0.00
						0.620	0.00	0.620	0.00	0.620	0.00
						0.621	0.00	0.621	0.00	0.621	0.00
						0.621	0.00	0.621	0.00	0.621	0.00
						0.622	0.00	0.622	0.00	0.622	0.00
						0.622	0.00	0.622	0.00	0.622	0.00
						0.623	0.00	0.623	0.00	0.623	0.00
						0.623	0.00	0.623	0.00	0.623	0.00
						0.624	0.00	0.624	0.00	0.624	0.00
						0.624	0.00	0.624	0.00	0.624	0.00
						0.625	0.00	0.625	0.00	0.625	0.00
						0.625	0.00	0.625	0.00	0.625	0.00
						0.626	0.00	0.626	0.00	0.626	0.00
						0.626	0.00	0.626	0.00	0.626	0.00
						0.627	0.00	0.627	0.00	0.627	0.00
						0.627	0.00	0.627	0.00	0.627	0.00
						0.628	0.00	0.628	0.00	0.628	0.00
						0.628	0.00	0.628	0.00	0.628	0.00
						0.629	0.00	0.629	0.00	0.629	0.00
						0.629	0.00	0.629	0.00	0.629	0.00
						0.630	0.00	0.630	0.00	0.630	0.00
						0.630	0.00	0.630	0.00	0.630	0.00
						0.631	0.00	0.631	0.00	0.631	0.00
						0.631	0.00	0.631	0.00	0.631	0.00
						0.632	0.00	0.632	0.00	0.632	0.00
						0.632	0.00	0.632	0.00	0.632	0.00
						0.633	0.00	0.633	0.00	0.633	0.00
						0.633	0.00	0.633	0.00	0.633	0.00
						0.634	0.00	0.634	0.00	0.634	0.00
						0.634	0.00	0.634	0.00	0.634	0.00
						0.635	0.00	0.635	0.00	0.635	0.00
						0.635	0.00	0.635	0.00	0.635	0.00
						0.636	0.00	0.636	0.00	0.636	0.00
						0.636	0.00	0.636	0.00	0.636	0.00
						0.637	0.00	0.637	0.00	0.637	0.00
						0.637	0.00	0.637	0.00	0.637	0.00
						0.638	0.00	0.638	0.00	0.638	0.00
						0.638	0.00	0.638	0.00	0.638	0.00
						0.639	0.00	0.639	0.00	0.639	0.00
						0.639	0.00	0.639	0.00	0.639	0.00
						0.640	0.00	0.640	0.00	0.640	0.00
						0.640	0.00	0.640	0.00	0.640	0.00
						0.640	0.00	0.640	0.00	0.640	0.00
						0.641	0.00	0.641	0.00	0.641	0.00
						0.641	0.00	0.641	0.00	0.641	0.00
						0.642	0.00	0.642	0.00	0.642	0.00
						0.642	0.00	0.642	0.00	0.642	0.00
						0.643	0.00	0.643	0.00	0.643	0.00
						0.643	0.00	0.643	0.00	0.643	0.00
						0.644	0.00	0.644	0.00	0.644	0.00
						0.644	0.00	0.644	0.00	0.644	0.00
						0.645	0.00	0.645	0.00	0.645	0.00
						0.645	0.00	0.645	0.00	0.645	0.00
						0.646	0.00	0.646	0.00	0.646	0.00
						0.646	0.00	0.646	0.00	0.646	0.00
						0.647	0.00	0.647	0.00	0.647	0.00
						0.647	0.00	0.647	0.00	0.647	0.00
						0.648	0.00	0.648	0.00	0.648	0.00
						0.648	0.00	0.648	0.00	0.648	0.00
						0.649	0.00	0.649	0.00	0.649	0.00
						0.649	0.00	0.649	0.00	0.649	0.00
						0.650	0.00	0.650	0.00	0.650	0.00
						0.650	0.00	0.650	0.00	0.650	0.00
						0.651	0.00	0.651	0.00	0.651	0.00
						0.651	0.00	0.651	0.00	0.651	0.00
						0.652	0.00	0.652	0.00	0.652	0.00
						0.652	0.00	0.652	0.00	0.652	0.00
						0.653	0.00	0.653	0.00	0.653	0.00
						0.653	0.00	0.653	0.00	0.653	0.00
						0.654	0.00	0.654	0.00	0.654	0.00
						0.654	0.00	0.654	0.00	0.654	0.00
						0.655	0.00	0.655	0.00	0.655	0.00
						0.655	0.00	0.655	0.00	0.655	0.00
						0.656	0.00	0.656	0.00	0.656	0.00
						0.656	0.00	0.656	0.00	0.656	0.00
						0.657	0.00	0.657	0.00	0.657	0.00
						0.657	0.00	0.657	0.00	0.657	0.00
						0.658	0.00	0.658	0.00	0.658	0.00
						0.658	0.00	0.658	0.00	0.658	0.00
						0.659	0.00	0.659	0.00	0.659	0.00
						0.659	0.00	0.659	0.00	0.659	0.00
						0.660	0.00	0.660	0.00	0.660	0.00
						0.660	0.00	0.660	0.00	0.660	0.00
						0.661	0.00	0.661	0.00	0.661	0.00
						0.661	0.00	0.661	0.00	0.661	0.00
						0.662	0.00	0.662	0.00	0.662	0.00
						0.662	0.00	0.662	0.00	0.662	0.00
						0.663	0.00	0.663	0.00	0.663	0.00
						0.663	0.00	0.663	0.00	0.663	0.00
						0.664	0.00	0.664	0.00	0.664	0.00
						0.664	0.00	0.664	0.00	0.664	0.00
						0.665	0.00	0.665	0.00	0.665	0.00
						0.665	0.00	0.665	0.00	0.665	0.00
						0.666	0.00	0.666	0.00	0.666	0.00
						0.666	0.00	0.666	0.00	0.666	0.00
						0.667	0.00	0.667	0.00	0.667	0.00
						0.667	0.00	0.667	0.00	0.667	0.00
						0.668	0.00	0.668	0.00	0.668	0.00
						0.668	0.00	0.668	0.00	0.668	0.00
						0.669	0.00	0.669	0.00	0.669	0.00
						0.669	0.00	0.669	0.00	0.669	0.00
						0.670	0.00	0.670	0.00	0.670	0.00
						0.670	0.00	0.670	0.00	0.670	0.00
						0.671	0.00	0.671	0.00	0.671	0.00
						0.671	0.00	0.671	0.00	0.671	0.00
						0.672	0.00	0.672	0.00	0.672	0.00
						0.672	0.00	0.672	0.00	0.672	0.00
						0.673	0.00	0.673	0.00	0.673	0.00
						0.673	0.00	0.673	0.00	0.673	0.00
						0.674	0.00	0.674	0.00	0.674	0.00
						0.674	0.00	0.674	0.00	0.674	0.00
						0.675	0.00	0.675	0.00	0.675	0.00
						0.675	0.00	0.675	0.00	0.675	0.00
						0.676	0.00	0.676	0.00	0.676	0.00
						0.676	0.00	0.676	0.00	0.676	0.00
						0.677	0.00	0.677	0.00	0.677	0.00
						0.677	0.00	0.677	0.00	0.677	0.00
						0.678	0.00	0.678	0.00	0.678	0.00
						0.678	0.00	0.678	0.00	0.678	0.00
						0.679	0.00	0.679	0.00	0.679	0.00
						0.679	0.00	0.679	0.00	0.679	0.00
						0.680	0.00	0.680	0.00	0.680	0.00
						0.680	0.00	0.680	0.00	0.680	0.00
						0.681	0.00	0.681	0.00	0.681	0.00
						0.681	0.00	0.681	0.00	0.681	0.00
						0.682	0.00	0.682	0.00	0.682	0.00
						0.683	0.00	0.683	0.00	0.683	0.00
						0.683	0.00	0.683	0.00	0.683	0.00
						0.684	0.00	0.684	0.00	0.684	0.00
						0.684	0.00	0.684	0.00	0.684	0.00
						0.685	0.00	0.685	0.00	0.685	0.00
						0.685	0.00	0.685	0.00	0.685	0.00
						0.686	0.00	0.686	0.00	0.686	0.00
						0.686	0.00	0.686	0.00	0.686	0.00
						0.687	0.00	0.687	0.00	0.687	0.00
						0.687	0.00	0.687	0.00	0.687	0.00
						0.688	0.00	0.688	0.00	0.688	0.00
						0.688	0.00	0.688	0.00	0.688	0.00
						0.689	0.00	0.689	0.00	0.689	0.00
						0.689	0.00	0.689	0.00	0.689	0.00
						0.690	0.00	0.690	0.00	0.690	0.00
						0.690	0.00	0.690	0.00	0.690	0.00
						0.691	0.00	0.691	0.00	0.691	0.00
						0.691	0.00	0.691	0.00	0.691	0.00
						0.692	0.00	0.692	0.00	0.692	0.00
						0.692	0.00	0.692	0.00	0.692	0.00
						0.693	0.00	0.693	0.00	0.693	0.00
						0.693	0.00	0.693	0.00	0.693	0.00
						0.694	0.00	0.694	0.00	0.694	0.00
						0.694	0.00	0.694	0.00	0.694	0.00
						0.695	0.00	0.695	0.00	0.695	0.00
						0.695	0.00	0.695	0.00	0.695	0.00
						0.696	0.00	0.696	0.00	0.696	0.00
						0.696	0.00	0.696	0.00	0.696	0.00
						0.697	0.00	0.697	0.00	0.697	0.00
						0.697	0.00	0.697	0.00	0.697	0.00
						0.698	0.00	0.698	0.00	0.698	0.00
						0.698	0.00	0.698	0.00	0.698	0.00
						0.699	0.00	0.699	0.00	0.699	0.00
						0.699	0.00	0.699	0.00	0.699	0.00
						0.700	0.00	0.700	0.00	0.700	0.00
						0.700	0.00	0.700	0.00	0.700	0.00
						0.701	0.00	0.701	0.00	0.701	0.00
						0.701	0.00	0.701	0.00	0.701	0.00
						0.702	0.00	0.702	0.00	0.702	0.00
						0.702	0.00	0.702	0.00	0.702	0.00
						0.703	0.00	0.703	0.00	0.703	0.00
						0.703	0.00	0.703	0.00	0.703	0.00
						0.704	0.00	0.704	0.00	0.704	0.00
						0.704	0.00	0.704	0.00	0.704	0.00
						0.705	0.00	0.705	0.00	0.705	0.00
						0.705	0.00	0.705	0.00	0.705	0.00
						0.706	0.00	0.706	0.00	0.706	0.00
						0.706	0.00	0.706	0.00	0.706	0.00
						0.707	0.00	0.707	0.00	0.707	0.00
						0.707	0.00	0.707	0.00	0.707	0.00
						0.708	0.00	0.708	0.00	0.708	0.00
						0.708	0.00	0.708	0.00	0.708	0.00
						0.709	0.00	0.709	0.00	0.709	0.00
						0.709	0.00	0.709	0.00	0.709	0.00
						0.710	0.00	0.710	0.00	0.710	0.00
						0.710	0.00	0.710	0.00	0.710	0.00
						0.711	0.00	0.711	0.00	0.711	0.00
						0.711	0.00	0.711	0.00	0.711	0.00
						0.712	0.00	0.712	0.00	0.712	0.00
						0.712	0.00	0.712	0.00	0.712	0.00
						0.713	0.00	0.713	0.00	0.713	0.00
						0.713	0.00	0.713	0.00	0.713	0.00
						0.714	0.00	0.714	0.00	0.714	0.00
						0.714	0.00	0.714	0.00	0.714	0.00
						0.715	0.00	0.715	0.00	0.715	0.00
						0.715	0.00	0.715	0.00	0.715	0.00
						0.716	0.00	0.716	0.00	0.716	0.00
						0.716	0.00	0.716	0.00	0.716	0.00
						0.717	0.00	0.717	0.00	0.717	0.00
						0.717	0.00	0.717	0.00	0.717	0.00
						0.718	0.00	0.718	0.00	0.718	0.00
						0.718	0.00	0.718	0.00	0.718	0.00
						0.719	0.00	0.719	0.00	0.719	0.00
						0.719	0.00	0.719	0.00	0.719	0.00
						0.720	0.00	0.720	0.00	0.720	0.00
						0.720	0.00	0.720	0.00	0.720	0.00
						0.721	0.00	0.721	0.00	0.721	0.00
						0.721	0.00	0.721	0.00	0.721	0.00
						0.722	0.00	0.722	0.00	0.722	0.00
						0.722	0.00	0.722	0.00	0.722	0.00
						0.723	0.00	0.723	0.00	0.723	0.00
						0.723	0.00	0.723	0.00	0.723	0.00
						0.724	0.00	0.724	0.00	0.724	0.00
						0.724	0.00	0.724	0.00	0.724	0.00
						0.725	0.00	0.725	0.00	0.725	0.00
						0.725	0.00	0.725	0.00	0.725	0.00
						0.726	0.00	0.726	0.00	0.726	0.00
						0.726	0.00	0.726	0.00	0.726	0.00
						0.727	0.00	0.727	0.00	0.727	0.00
						0.727	0.00	0.727	0.00	0.727	0.00
						0.728	0.00	0.728	0.00	0.728	0.00
						0.728	0.00	0.728	0.00	0.728	0.00
						0.729	0.00	0.729	0.00	0.729	0.00
						0.729	0.00	0.729	0.00	0.729	0.00
						0.730	0.00	0.730	0.00	0.730	0.00
						0.730	0.00	0.730	0.00	0.730	0.00
						0.731	0.00	0.731	0.00	0.731	0.00
						0.731	0.00	0.731	0.00	0.731	0.00
						0.732	0.00	0.732	0.00	0.732	0.00
						0.732	0.00	0.732	0.00	0.732	0.00
						0.733	0.00	0.733	0.00	0.733	0.00
						0.733	0.00	0.733	0.00	0.733	0.00
						0.734	0.00	0.734	0.00	0.734	0.00
						0.734	0.00	0.734	0.00	0.734	0.00
						0.735	0.00	0.735	0.00	0.735	0.00
						0.735	0.00	0.735	0.00	0.735	0.00
						0.736	0.00	0.736	0.00	0.736	0.00
						0.736	0.00	0.736	0.00	0.736	0.00
						0.737	0.00	0.737	0.00	0.737	0.00
						0.737	0.00	0.737	0.00	0.737	0.00
						0.738	0.00	0.738	0.00	0.738	0.00
						0.738	0.00	0.738	0.00	0.738	0.00
						0.739	0.00	0.739	0.00	0.739	0.00
						0.739	0.00	0.739	0.00	0.739	0.00
						0.740	0.00	0.740	0.00	0.740	0.00
						0.740	0.00	0.740	0.00	0.740	0.00
						0.741	0.00	0.741	0.00	0.741	0.00
						0.741	0.00	0.741	0.00	0.741	0.00
						0.742	0.00	0.742	0.00	0.742	0.00
						0.742	0.00	0.742	0.00	0.742	0.00
						0.743	0.00	0.743	0.00	0.743	0.00
						0.743	0.00	0.743	0.00	0.743	0.00
						0.744	0.00	0.744	0.00	0.744	0.00
						0.744	0.00	0.744	0.00	0.744	0.00
						0.745	0.00	0.745	0.00	0.745	0.00
						0.745	0.00	0.745	0.00	0.745	0.00
						0.746	0.00	0.746	0.00	0.746	0.00
						0.746	0.00	0.746	0.00	0.746	0.00
						0.747	0.00	0.747	0.00	0.747	0.00
						0.747	0.00	0.747	0.00	0.747	0.00
						0.748	0.00	0.748	0.00	0.748	0.00
						0.748	0.00	0.748	0.00	0.748	0.00
						0.749	0.00	0.749	0.00	0.749	0.00
						0.749	0.00	0.749	0.00	0.749	0.00
						0.750	0.00	0.750	0.00	0.750	0.00
						0.750	0.00	0.750	0.00	0.750	0.00
						0.751	0.00	0.751	0.00	0.751	0.00
						0.751	0.00	0.751	0.00	0.751	0.00
						0.752	0.00	0.752	0.00	0.752	0.00
						0.752	0.00	0.752	0.00	0.752	0.00
						0.753	0.00	0.753	0.00	0.753	0.00
						0.753	0.00	0.753	0.00	0.753	0.00
						0.754	0.00	0.754	0.00	0.754	0.00
						0.754	0.00	0.754	0.00	0.754	0.00
						0.755	0.00	0.755	0.00	0.755	0.00
						0.755	0.00	0.755	0.00	0.755	0.00
						0.756	0.00	0.756	0.00	0.756	0.00
						0.756	0.00	0.756	0.00	0.756	0.00
						0.757	0.00	0.757	0.00	0.757	0.00
						0.757	0.00	0.757	0.00	0.757	0.00
						0.758	0.00	0.758	0.00	0.758	0.00
						0.758	0.00	0.758	0.00	0.758	0.00
						0.759	0.00	0.759	0.00	0.759	0.00
						0.759	0.00	0.759	0.00	0.759	0.00
						0.760	0.00	0.760	0.00	0.760	0.00
						0.760	0.00	0.760	0.00	0.760	0.00
						0.761	0.00	0.761	0.00	0.761	0.00
						0.761	0.00	0.761	0.00	0.761	0.00
						0.762	0.00	0.762	0.00	0.762	0.00
						0.762	0.00	0.762	0.00	0.762	0.00
						0.763	0.00	0.763	0.00	0.763	0.00
						0.763	0.00	0.763	0.00	0.763	0.00
						0.764	0.00	0.764	0.00	0.764	0.00
						0.764	0.00	0.764	0.00	0.764	0.00
						0.765	0.00	0.765	0.00	0.765	0.00
						0.765	0.00	0.765	0.00	0.765	0.00
						0.766	0.00	0.766	0.00	0.766	0.00
						0.766	0.00	0.766	0.00	0.766	0.00
						0.767	0.00	0.767	0.00	0.767	0.00
						0.767	0.00	0.767	0.00	0.767	0.00
						0.768	0.00	0.768	0.00	0.768	0.00
						0.768	0.00	0.768	0.00	0.768	0.00
						0.768	0.00	0.768	0.00	0.768	0.00
						0.769	0.00	0.769	0.00	0.769	0.00
						0.769	0.00	0.769	0.00	0.769	0.00
						0.770	0.00	0.770	0.00	0.770	0.00
						0.770	0.00	0.770	0.00	0.770	0.00
						0.771	0.00	0.771	0.00	0.771	0.00
						0.771	0.00	0.771	0.00	0.771	0.00
						0.772	0.00	0.772	0.00	0.772	0.00
						0.772	0.00	0.772	0.00	0.772	0.00
						0.773	0.00	0.773	0.00	0.773	0.00
						0.773	0.00	0.773	0.00	0.773	0.00
						0.774	0.00	0.774	0.00	0.774	0.00
						0.774	0.00	0.774	0.00	0.774	0.00
						0.775	0.00	0.775	0.00	0.775	0.00
						0.775	0.00	0.775	0.00	0.775	0.00
						0.776	0.00	0.776	0.00	0.776	0.00
						0.776	0.00	0.776	0.00	0.776	0.00
						0.777	0.00	0.777	0.00	0.777	0.00
						0.777	0.00	0.777	0.00	0.777	0.00
						0.778	0.00	0.778	0.00	0.778	0.00
						0.778	0.00	0.778	0.00	0.778	0.00
						0.779	0.00	0.779	0.00	0.779	0.00
						0.779	0.00	0.779	0.00	0.779	0.00
						0.780	0.00	0.780	0.00	0.780	0.00
						0.780	0.00	0.780	0.00	0.780	0.00
						0.781	0.00	0.781	0.00	0.781	0.00
						0.781	0.00	0.781	0.00	0.781	0.00
						0.782	0.00	0.782	0.00	0.782	0.00
						0.782	0.00	0.782	0.00	0.782	0.00
						0.783	0.00	0.783	0.00	0.783	0.00
						0.783	0.00	0.783	0.00	0.783	0.00
						0.784	0.00	0.784	0.00	0.784	0.00
						0.784	0.00	0.784	0.00	0.784	0.00
						0.785	0.00	0.785	0.00	0.785	0.00
						0.785	0.00	0.785	0.00	0.785	0.00
						0.786	0.00	0.786	0.00	0.786	0.00
						0.786	0.00	0.786	0.00	0.786	0.00
						0.787	0.00	0.787	0.00	0.787	0.00
						0.787	0.00	0.787	0.00	0.787	0.00
						0.788	0.00	0.788	0.00	0.788	0.00
						0.788	0.00	0.788	0.00	0.788	0.00
						0.789	0.00	0.789	0.00	0.789	0.00
						0.789	0.00	0.789	0.00	0.789	0.00
						0.790	0.00	0.790	0.00	0.790	0.00
						0.790	0.00	0.790	0.00	0.790	0.00
						0.791	0.00	0.791	0.00	0.791	0.00
						0.791	0.00	0.791	0.00	0.791	0.00
						0.792	0.00	0.792	0.00	0.792	0.00
						0.792	0.00	0.792	0.00	0.792	0.00
						0.793	0.00	0.793	0.00	0.793	0.00
						0.793	0.00	0.793	0.00	0.793	0.00
						0.794	0.00	0.794	0.00	0.794	0.00
						0.794	0.00	0.794	0.00	0.794	0.00
						0.795	0.00	0.795	0.00	0.795	0.00
						0.795	0.00	0.795	0.00	0.795	0.00
						0.796	0.00	0.796	0.00	0.796	0.00
						0.796	0.00	0.796	0.00	0.796	0.00
						0.797	0.00	0.797	0.00	0.797	0.00
						0.797	0.00	0.797	0.00	0.797	0.00
						0.798	0.00	0.798	0.00	0.798	0.00
						0.798	0.00	0.798	0.00	0.798	0.00
						0.799	0.00	0.799	0.00	0.799	0.00
						0.799	0.00	0.799	0.00	0.799	0.00
						0.800	0.00	0.800	0.00	0.800	0.00
						0.800	0.00	0.800	0.00	0.800	0.00
						0.801	0.00	0.801	0.00	0.801	0.00
						0.801	0.00	0.801	0.00	0.801	0.00
						0.802	0.00	0.802	0.00	0.802	0.00
						0.802	0.00	0.802	0.00	0.802	0.00
						0.803	0.00	0.803	0.00	0.803	0.00
						0.803	0.00	0.803	0.00	0.803	0.00
						0.804	0.00	0.804	0.00	0.804	0.00
						0.804	0.00	0.804	0.00	0.804	0.00
						0.805	0.00	0.805	0.00	0.805	0.00
						0.805	0.00	0.805	0.00	0.805	0.00
						0.806	0.00	0.806	0.00	0.806	0.00
						0.806	0.00	0.806	0.00	0.806	0.00
						0.807	0.00	0.807	0.00	0.807	0.00
						0.808	0.00	0.808	0.00	0.808	0.00
						0.808	0.00	0.808	0.00	0.808	0.00
						0.809	0.00	0.809	0.00	0.809	0.00
						0.809	0.00	0.809	0.00	0.809	0.00
						0.810	0.00	0.810	0.00	0.810	0.00
						0.810	0.00	0.810	0.00	0.810	0.00
						0.811	0.00	0.811	0.00	0.811	0.00
						0.811	0.00	0.811	0.00	0.811	0.00
						0.812	0.00	0.812	0.00	0.812	0.00
						0.812	0.00	0.812	0.00	0.812	0.00
						0.813	0.00	0.813	0.00	0.813	0.00
						0.813	0.00	0.813	0.00	0.813	0.00
						0.814	0.00	0.814	0.00	0.814	0.00
						0.814	0.00	0.814	0.00	0.814	0.00
						0.815	0.00	0.815	0.00	0.815	0.00
						0.815	0.00	0.815	0.00	0.815	0.00
						0.816	0.00	0.816	0.00	0.816	0.00
						0.816	0.00	0.816	0.00	0.816	0.00
						0.817	0.00	0.817	0.00	0.817	0.00
						0.817	0.00	0.817	0.00	0.817	0.00
						0.818	0.00	0.818	0.00	0.818	0.00
						0.818	0.00	0.818	0.00	0.818	0.00
						0.819	0.00	0.819	0.00	0.819	0.00
						0.819	0.00	0.819	0.00	0.819	0.00
						0.820	0.00	0.820	0.00	0.820	0.00
						0.820	0.00	0.820	0.00	0.820	0.00
						0.821	0.00	0.821	0.00	0.821	0.00
						0.821	0.00	0.821	0.00	0.821	0.00
						0.822	0.00	0.822	0.00	0.822	0.00
						0.822	0.00	0.822	0.00	0.822	0.00
						0.823	0.00	0.823	0.00	0.823	0.00
						0.823	0.00	0.823	0.00	0.823	0.00
						0.824	0.00	0.824	0.00	0.824	0.00
						0.824	0.00	0.824	0.00	0.824	0.00
						0.825	0.00	0.825	0.00	0.825	0.00
						0.825	0.00	0.825	0.00	0.825	0.00
						0.826	0.00	0.826	0.00	0.826	0.00
						0.826	0.00	0.826	0.00	0.826	0.00
						0.827	0.00	0.827	0.00	0.827	0.00
						0.827	0.00	0.827	0.00	0.827	0.00
						0.828	0.00	0.828	0.00	0.828	0.00
						0.828	0.00	0.828	0.00	0.828	0.00
						0.829	0.00	0.829	0.00	0.829	0.00
						0.829	0.00	0.829	0.00	0.829	0.00
						0.830	0.00	0.830	0.00	0.830	0.00
						0.830	0.00	0.830	0.00	0.830	0.00
						0.831	0.00	0.831	0.00	0.831	0.00
						0.831	0.00	0.831	0.00	0.831	0.00
						0.832	0.00	0.832	0.00	0.832	0.00
						0.832	0.00	0.832	0.00	0.832	0.00
						0.833	0.00	0.833	0.00	0.833	0.00
						0.833	0.00	0.833	0.00	0.833	0.00
						0.834	0.00	0.834	0.00	0.834	0.00
						0.834	0.00	0.834	0.00	0.834	0.00
						0.835	0.00	0.835	0.00	0.835	0.00
						0.835	0.00	0.835	0.00	0.835	0.00
						0.836	0.00	0.836	0.00	0.836	0.00
						0.836	0.00	0.836	0.00	0.836	0.00
						0.837	0.00	0.837	0.00	0.837	0.00
						0.837	0.00	0.837	0.00	0.837	0.00
						0.838	0.00	0.838	0.00	0.838	0.00
						0.838	0.00	0.838	0.00	0.838	0.00
						0.839	0.00	0.839	0.00	0.839	0.00
						0.839	0.00	0.839	0.00	0.839	0.00
						0.840	0.00	0.840	0.00	0.840	0.00
						0.840	0.00	0.840	0.00	0.840	0.00
						0.841	0.00	0.841	0.00	0.841	0.00
						0.841	0.00	0.841	0.00	0.841	0.00
						0.842	0.00	0.842	0.00	0.842	0.00
						0.842	0.00	0.842	0.00	0.842	0.00
						0.843	0.00	0.843	0.00	0.843	0.00
						0.843	0.00	0.843	0.00	0.843	0.00
						0.844	0.00	0.844	0.00	0.844	0.00
						0.844	0.00	0.844	0.00	0.844	0.00
						0.845	0.00	0.845	0.00	0.845	0.00
						0.845	0.00	0.845	0.00	0.845	0.00
						0.846	0.00	0.846	0.00	0.846	0.00
						0.846	0.00	0.846	0.00	0.846	0.00
						0.847	0.00	0.847	0.00	0.847	0.00
						0.847	0.00	0.847	0.00	0.847	0.00
						0.848	0.00	0.848	0.00	0.848	0.00
						0.848	0.00	0.848	0.00	0.848	0.00
						0.849	0.00	0.849	0.00	0.849	0.00
						0.849	0.00	0.849	0.00	0.849	0.00
						0.850	0.00	0.850	0.00	0.850	0.00
						0.850	0.00	0.850	0.00	0.850	0.00
						0.851	0.00	0.851	0.00	0.851	0.00
						0.851	0.00	0.851	0.00	0.851	0.00
						0.852	0.00	0.852	0.00	0.852	0.00
						0.852	0.00	0.852	0.00	0.852	0.00
						0.853	0.00	0.853	0.00	0.853	0.00
						0.853	0.00	0.853	0.00	0.853	0.00
						0.854	0.00	0.854	0.00	0.854	0.00
						0.854	0.00	0.854	0.00	0.854	0.00
						0.855	0.00	0.855	0.00	0.855	0.00
						0.855	0.00	0.855	0.00	0.855	0.00
						0.856	0.00	0.856	0.00	0.856	0.00
						0.856	0.00	0.856	0.00	0.856	0.00
						0.857	0.00	0.857	0.00	0.857	0.00
						0.857	0.00	0.857	0.00	0.857	0.00
						0.858	0.00	0.858	0.00	0.858	0.00
						0.858	0.00	0.858	0.00	0.858	0.00
						0.859	0.00	0.859	0.00	0.859	0.00
						0.859	0.00	0.859	0.00	0.859	0.00
						0.860	0.00	0.860	0.00	0.860	0.00
						0.860	0.00	0.860	0.00	0.860	0.00
						0.861	0.00	0.861	0.00	0.861	0.00
						0.861	0.00	0.861	0.00	0.861	0.00
						0.862	0.00	0.862	0.00	0.862	0.00
						0.862	0.00	0.862	0.00	0.862	0.00
						0.863	0.00	0.863	0.00	0.863	0.00
						0.863	0.00	0.863	0.00	0.863	0.00
						0.864	0.00	0.864	0.00	0.864	0.00
						0.864	0.00	0.864	0.00	0.864	0.00
						0.865	0.00	0.865	0.00	0.865	0.00
						0.865	0.00	0.865	0.00	0.865	0.00
						0.866	0.00	0.866	0.00	0.866	0.00
						0.866	0.00	0.866	0.00	0.866	0.00
						0.867	0.00	0.867	0.00	0.867	0.00
						0.867	0.00	0.867	0.00	0.867	0.00
						0.868	0.00	0.868	0.00	0.868	0.00
						0.868	0.00	0.868	0.00	0.868	0.00
						0.869	0.00	0.869	0.00	0.869	0.00
						0.869	0.00	0.869	0.00	0.869	0.00
						0.870	0.00	0.870	0.00	0.870	0.00
						0.870	0.00	0.870	0.00	0.870	0.00
						0.871	0.00	0.871	0.00	0.871	0.00
						0.871	0.00	0.871	0.00	0.871	0.00
						0.872	0.00	0.872	0.00	0.872	0.00
						0.872	0.00	0.872	0.00	0.872	0.00
						0.873	0.00	0.873	0.00	0.873	0.00
						0.873	0.00	0.873	0.00	0.873	0.00
						0.874	0.00	0.874	0.00	0.874	0.00
						0.874	0.00	0.874	0.00	0.874	0.00
						0.875	0.00	0.875	0.00	0.875	0.00
						0.875	0.00	0.875	0.00	0.875	0.00
						0.876	0.00	0.876	0.00	0.876	0.00
						0.876	0.00	0.876	0.00	0.876	0.00
						0.877	0.00	0.877	0.00	0.877	0.00
						0.877	0.00	0.877	0.00	0.877	0.00
						0.878	0.00	0.878	0.00	0.878	0.00
						0.878	0.00	0.878	0.00	0.878	0.00
						0.879	0.00	0.879	0.00	0.879	0.00
						0.879	0.00	0.879	0.00	0.879	0.00
						0.880	0.00	0.880	0.00	0.880	0.00
						0.880	0.00	0.880	0.00	0.880	0.00
						0.881	0.00	0.881	0.00	0.881	0.00
						0.881	0.00	0.881	0.00	0.881	0.00
						0.882	0.00	0.882	0.00	0.882	0.00
						0.882	0.00	0.882	0.00	0.882	0.00
						0.883	0.00	0.883	0.00	0.883	0.00
						0.883	0.00	0.883	0.00	0.883	0.00
						0.884	0.00	0.884	0.00	0.884	0.00
						0.884	0.00	0.884	0.00	0.884	0.00
						0.885	0.00	0.885	0.00	0.885	0.00
						0.885	0.00	0.885	0.00	0.885	0.00
						0.886	0.00	0.886	0.00	0.886	0.00
						0.886	0.00	0.886	0.00	0.886	0.00
						0.887	0.00	0.887	0.00	0.887	0.00
						0.887	0.00	0.887	0.00	0.887	0.00
						0.888	0.00	0.888	0.00	0.888	0.00
						0.888	0.00	0.888	0.00	0.888	0.00
						0.889	0.00	0.889	0.00	0.889	0.00
						0.889	0.00	0.889	0.00	0.889	0.00
						0.890	0.00	0.890	0.00	0.890	0.00
						0.890	0.00	0.890	0.00	0.890	0.00
						0.891	0.00	0.891	0.00	0.891	0.00
						0.891	0.00	0.891	0.00	0.891	0.00
						0.892	0.00	0.892	0.00	0.892	0.00
						0.892	0.00	0.892	0.00	0.892	0.00
						0.893	0.00	0.893	0.00	0.893	0.00
						0.893	0.00	0.893	0.00	0.893	0.00
						0.894	0.00	0.894	0.00	0.894	0.00
						0.894	0.00	0.894	0.00	0.894	0.00
						0.895	0.00	0.895	0.00	0.895	0.00
						0.895	0.00	0.895	0.00	0.895	0.00
						0.896	0.00	0.896	0.00	0.896	0.00
						0.896	0.00	0.896	0.00	0.896	0.00
						0.896	0.00	0.896	0.00	0.896	0.00
						0.897	0.00	0.897	0.00	0.897	0.00
						0.897	0.00	0.897	0.00	0.897	0.00
						0.898	0.00	0.898	0.00	0.898	0.00
						0.898	0.00	0.898	0.00	0.898	0.00
						0.899	0.00	0.899	0.00	0.899	0.00
						0.899	0.00	0.899	0.00	0.899	0.00
						0.900	0.00	0.900	0.00	0.900	0.00
						0.900	0.00	0.900	0.00	0.900	0.00
						0.901	0.00	0.901	0.00	0.901	0.00
						0.901	0.00	0.901	0.00	0.901	0.00
						0.902	0.00	0.902	0.00	0.902	0.00
						0.902	0.00	0.902	0.00	0.902	0.00
						0.903	0.00	0.903	0.00	0.903	0.00
						0.903	0.00	0.903	0.00	0.903	0.00
						0.904	0.00	0.904	0.00	0.904	0.00
						0.904	0.00	0.904	0.00	0.904	0.00
						0.905	0.00	0.905	0.00	0.905	0.00
						0.905	0.00	0.905	0.00	0.905	0.00
						0.906	0.00	0.906	0.00	0.906	0.00
						0.906	0.00	0.906	0.00	0.906	0.00
						0.907	0.00	0.907	0.00	0.907	0.00
						0.907	0.00	0.907	0.00	0.907	0.00
						0.908	0.00	0.908	0.00	0.908	0.00
						0.908	0.00	0.908	0.00	0.908	0.00
						0.909	0.00	0.909	0.00	0.909	0.00
						0.909	0.00	0.909	0.00	0.909	0.00
						0.910	0.00	0.910	0.00	0.910	0.00
						0.910	0.00	0.910	0.00	0.910	0.00
						0.911	0.00	0.911	0.00	0.911	0.00
						0.911	0.00	0.911	0.00	0.911	0.00
						0.912	0.00	0.912	0.00	0.912	0.00
						0.912	0.00	0.912	0.00	0.912	0.00
						0.913	0.00	0.913	0.00	0.913	0.00
						0.913	0.00	0.913	0.00	0.913	0.00
						0.914	0.00	0.914	0.00	0.914	0.00
						0.914	0.00	0.914	0.00	0.914	0.00
						0.915	0.00	0.915	0.00	0.915	0.00
						0.915	0.00	0.915	0.00	0.915	0.00
						0.916	0.00	0.916	0.00	0.916	0.00
						0.916	0.00	0.916	0.00	0.916	0.00
						0.917	0.00	0.917	0.00	0.917	0.00
						0.917	0.00	0.917	0.00	0.917	0.00
						0.918	0.00	0.918	0.00	0.918	0.00
						0.918	0.00	0.918	0.00	0.918	0.00
						0.919	0.00	0.919	0.00	0.919	0.00
						0.919	0.00	0.919	0.00	0.919	0.00
						0.920	0.00	0.920	0.00	0.920	0.00
						0.920	0.00	0.920	0.00	0.920	0.00
						0.921	0.00	0.921	0.00	0.921	0.00
						0.921	0.00	0.921	0.00	0.921	0.00
						0.922	0.00	0.922	0.00	0.922	0.00
						0.922	0.00	0.922	0.00	0.922	0.00
						0.923	0.00	0.923	0.00	0.923	0.00
						0.923	0.00	0.923	0.00	0.923	0.00
						0.924	0.00	0.924	0.00	0.924	0.00
						0.924	0.00	0.924	0.00	0.924	0.00
						0.925	0.00	0.925	0.00	0.925	0.00
						0.925	0.00	0.925	0.00	0.925	0.00
						0.926	0.00	0.926	0.00	0.926	0.00
						0.926	0.00	0.926	0.00	0.926	0.00
						0.927	0.00	0.927	0.00	0.927	0.00
						0.927	0.00	0.927	0.00	0.927	0.00
						0.928	0.00	0.928	0.00	0.928	0.00
						0.928	0.00	0.928	0.00	0.928	0.00
						0.929	0.00	0.929	0.00	0.929	0.00
						0.929	0.00	0.929	0.00	0.929	0.00
						0.930	0.00	0.930	0.00	0.930	0.00
						0.930	0.00	0.930	0.00	0.930	0.00
						0.931	0.00	0.931	0.00	0.931	0.00
						0.931	0.00	0.931	0.00	0.931	0.00
						0.932	0.00	0.932	0.00	0.932	0.00
						0.933	0.00	0.933	0.00	0.933	0.00
						0.933	0.00	0.933	0.00	0.933	0.00
						0.934	0.00	0.934	0.00	0.934	0.00
						0.934	0.00	0.934	0.00	0.934	0.00
						0.935	0.00	0.935	0.00	0.935	0.00
						0.935	0.00	0.935	0.00	0.935	0.00
						0.936	0.00	0.936	0.00	0.936	0.00
						0.936	0.00	0.936	0.00	0.936	0.00
						0.937	0.00	0.937	0.00	0.937	0.00
						0.937	0.00	0.937	0.00	0.937	0.00
						0.938	0.00	0.938	0.00	0.938	0.00
						0.938	0.00	0.938	0.00	0.938	0.00
						0.939	0.00	0.939	0.00	0.939	0.00
						0.939	0.00	0.939	0.00	0.939	0.00
						0.940	0.00	0.940	0.00	0.940	0.00
						0.940	0.00	0.940	0.00	0.940	0.00
						0.941	0.00	0.941	0.00	0.941	0.00
						0.941	0.00	0.941	0.00	0.941	0.00
						0.942	0.00	0.942	0.00	0.942	0.00
						0.942	0.00	0.942	0.00	0.942	0.00
						0.943	0.00	0.943	0.00	0.943	0.00
						0.943	0.00	0.943	0.00	0.943	0.00
						0.944	0.00	0.944	0.00	0.944	0.00
						0.944	0.00	0.944	0.00	0.944	0.00
						0.945	0.00	0.945	0.00	0.945	0.00
						0.945	0.00	0.945	0.00	0.945	0.00
						0.946	0.00	0.946	0.00	0.946	0.00
						0.946	0.00	0.946	0.00	0.946	0.00
						0.947	0.00	0.947	0.00	0.947	0.00
						0.947	0.00	0.947	0.00	0.947	0.00
						0.948	0.00	0.948	0.00	0.948	0.00
						0.948	0.00	0.948	0.00	0.948	0.00
						0.949	0.00	0.949	0.00	0.949	0.00
						0.949	0.00	0.949	0.00	0.949	0.00
						0.950	0.00	0.950	0.00	0.950	0.00
						0.950	0.00	0.950	0.00	0.950	0.00
						0.951	0.00	0.951	0.00	0.951	0.00
						0.951	0.00	0.951	0.00	0.951	0.00
						0.952	0.00	0.952	0.00	0.952	0.00
						0.952	0.00	0.952	0.00	0.952	0.00
						0.953	0.00	0.953	0.00	0.953	0.00
						0.953	0.00	0.953	0.00	0.953	0.00
						0.954	0.00	0.954	0.00	0.954	0.00
						0.954	0.00	0.954	0.00	0.954	0.00
						0.955	0.00	0.955	0.00	0.955	0.00
						0.955	0.00	0.955	0.00	0.955	0.00
						0.956	0.00	0.956	0.00	0.956	0.00
						0.956	0.00	0.956	0.00	0.956	0.00
						0.957	0.00	0.957	0.00	0.957	0.00
						0.957	0.00	0.957	0.00	0.957	0.00
						0.958	0.00	0.958	0.00	0.958	0.00
						0.958	0.00	0.958	0.00	0.958	0.00
						0.959	0.00	0.959	0.00	0.959	0.00
						0.959	0.00	0.959	0.00	0.959	0.00
						0.960	0.00	0.960	0.00	0.960	0.00
						0.960	0.00	0.960	0.00	0.960	0.00
						0.961	0.00	0.961	0.00	0.961	0.00
						0.961	0.00	0.961	0.00	0.961	0.00
						0.962	0.00	0.962	0.00	0.962	0.00
						0.962	0.00	0.962	0.00	0.962	0.00
						0.963	0.00	0.963	0.00	0.963	0.00
						0.963	0.00	0.963	0.00	0.963	0.00
						0.964	0.00	0.964	0.00	0.964	0.00
						0.964	0.00	0.964	0.00	0.964	0.00
						0.965	0.00	0.965	0.00	0.965	0.00
						0.965	0.00	0.965	0.00	0.965	0.00
						0.966	0.00	0.966	0.00	0.966	0.00
						0.966	0.00	0.966	0.00	0.966	0.00
						0.967	0.00	0.967	0.00	0.967	0.00
						0.967	0.00	0.967	0.00	0.967	0.00
						0.968	0.00	0.968	0.00	0.968	0.00
						0.968	0.00	0.968	0.00	0.968	0.00
						0.969	0.00	0.969	0.00	0.969	0.00
						0.969	0.00	0.969	0.00	0.969	0.00
						0.970	0.00	0.970	0.00	0.970	0.00
						0.970	0.00	0.970	0.00	0.970	0.00
						0.971	0.00	0.971	0.00	0.971	0.00
						0.971	0.00	0.971	0.00	0.971	0.00
						0.972	0.00	0.972	0.00	0.972	0.00
						0.972	0.00	0.972	0.00	0.972	0.00
						0.973	0.00	0.973	0.00	0.973	0.00
						0.973	0.00	0.973	0.00	0.973	0.00
						0.974	0.00	0.974	0.00	0.974	0.00
						0.974	0.00	0.974	0.00	0.974	0.00
						0.975	0.00	0.975	0.00	0.975	0.00
						0.975	0.00	0.975	0.00	0.975	0.00
						0.976	0.00	0.976	0.00	0.976	0.00
						0.976	0.00	0.976	0.00	0.976	0.00
						0.977	0.00	0.977	0.00	0.977	0.00
						0.977	0.00	0.977	0.00	0.977	0.00
						0.978	0.00	0.978	0.00	0.978	0.00
						0.978	0.00	0.978	0.00	0.978	0.00
						0.979	0.00	0.979	0.00	0.979	0.00
						0.979	0.00	0.979	0.00	0.979	0.00
						0.980	0.00	0.980	0.00	0.980	0.00
						0.980	0.00	0.980	0.00	0.980	0.00
						0.981	0.00	0.981	0.00	0.981	0.00
						0.981	0.00	0.981	0.00	0.981	0.00
						0.982	0.00	0.982	0.00	0.982	0.00
						0.982	0.00	0.982	0.00	0.982	0.00
						0.983	0.00	0.983	0.00	0.983	0.00
						0.983	0.00	0.983	0.00	0.983	0.00
						0.984	0.00	0.984	0.00	0.984	0.00
						0.984	0.00	0.984	0.00	0.984	0.00
						0.985	0.00	0.985	0.00	0.985	0.00
						0.985	0.00	0.985	0.00	0.985	0.00
						0.986	0.00	0.986	0.00	0.986	0.00
						0.986	0.00	0.986	0.00	0.986	0.00
						0.987	0.00	0.987	0.00	0.987	0.00
						0.987	0.00	0.987	0.00	0.987	0.00
						0.988	0.00	0.988	0.00	0.988	0.00
						0.988	0.00	0.988	0.00	0.988	0.00
						0.989	0.00	0.989	0.00	0.989	0.00
						0.989	0.00	0.989	0.00	0.989	0.00
						0.990	0.00	0.990	0.00	0.990	0.00
						0.990	0.00	0.990	0.00	0.990	0.00
						0.991	0.00	0.991	0.00	0.991	0.00
						0.991	0.00	0.991	0.00	0.991	0.00
						0.992	0.00	0.992	0.00	0.992	0.00
						0.992	0.00	0.992	0.00	0.992	0.00
						0.993	0.00	0.993	0.00	0.993	0.00
						0.993	0.00	0.993	0.00	0.993	0.00
						0.994	0.00	0.994	0.00	0.994	0.00
						0.994	0.00	0.994	0.00	0.994	0.00
						0.995	0.00	0.995	0.00	0.995	0.00
						0.995	0.00	0.995	0.00	0.995	0.00
						0.996	0.00	0.996	0.00	0.996	0.00
						0.996	0.00	0.996	0.00	0.996	0.00
						0.997	0.00	0.997	0.00	0.997	0.00
						0.997	0.00	0.997	0.00	0.997	0.00
						0.998	0.00	0.998	0.00	0.998	0.00
						0.998	0.00	0.998	0.00	0.998	0.00
						0.999	0.00	0.999	0.00	0.999	0.00
[truncated: 14,354 more rows]
