# Supplementary material for: Design and preliminary verification of a novel powered ankle–foot prosthesis: From the perspective of lower-limb biomechanics compared with ESAR foot
Source: PLoS One. 2024 Jun 7;19(6):e0303397. doi: 10.1371/journal.pone.0303397 (PMC11161064; doi:10.1371/journal.pone.0303397)
Supplement: S2 File — (ZIP) [file pone.0303397.s004.zip › NW/6/left foot pitch angle.txt]

LINK_MODEL_BASED::ORIGINAL::Left Foot Pitch Angles
File	Frame	X	Y	Z
Gait FB - IOR 14.c3d	1	-45.256172	1.959955	6.063497
-	2	-44.347485	2.024798	6.091408
-	3	-43.370888	2.098793	6.117819
-	4	-42.329914	2.181875	6.141706
-	5	-41.229515	2.273345	6.162261
-	6	-40.075657	2.372274	6.178810
-	7	-38.874626	2.476253	6.191087
-	8	-37.632282	2.582850	6.198872
-	9	-36.354382	2.690149	6.201877
-	10	-35.045708	2.795953	6.199975
-	11	-33.710335	2.899468	6.193139
-	12	-32.352310	2.999949	6.182197
-	13	-30.976210	3.097350	6.168499
-	14	-29.586672	3.191166	6.153574
-	15	-28.187494	3.280476	6.138594
-	16	-26.782253	3.363981	6.124349
-	17	-25.373922	3.440088	6.111137
-	18	-23.965704	3.506925	6.099111
-	19	-22.561136	3.563154	6.088033
-	20	-21.163834	3.606960	6.077579
-	21	-19.777943	3.637202	6.066878
-	22	-18.407286	3.652359	6.054714
-	23	-17.055296	3.651753	6.039005
-	24	-15.724462	3.635347	6.016888
-	25	-14.416121	3.604046	5.984704
-	26	-13.130750	3.559695	5.938172
-	27	-11.867910	3.505033	5.872406
-	28	-10.627066	3.443063	5.782338
-	29	-9.407557	3.376678	5.662766
-	30	-8.208934	3.307225	5.509381
-	31	-7.030549	3.234459	5.318800
-	32	-5.871829	3.156219	5.089429
-	33	-4.732079	3.069186	4.821271
-	34	-3.610722	2.969537	4.516380
-	35	-2.507368	2.854711	4.178107
-	36	-1.422028	2.724766	3.810775
-	37	-0.355215	2.583151	3.419050
-	38	0.691908	2.436315	3.007647
-	39	1.717619	2.292488	2.581158
-	40	2.719976	2.159893	2.143952
-	41	3.696991	2.045404	1.700022
-	42	4.646590	1.953832	1.253286
-	43	5.566572	1.887533	0.807300
-	44	6.454540	1.846183	0.365537
-	45	7.307725	1.826833	-0.068640
-	46	8.122977	1.824465	-0.491820
-	47	8.896544	1.832935	-0.900644
-	48	9.623895	1.846006	-1.291991
-	49	10.299731	1.858057	-1.663152
-	50	10.918136	1.864174	-2.011647
-	51	11.472855	1.860214	-2.335423
-	52	11.957384	1.842843	-2.632725
-	53	12.365232	1.809531	-2.902141
-	54	12.690048	1.758578	-3.142631
-	55	12.925773	1.689416	-3.353602
-	56	13.066983	1.602380	-3.535141
-	57	13.108956	1.498771	-3.687872
-	58	13.048082	1.380592	-3.813056
-	59	12.882150	1.250014	-3.912654
-	60	12.610810	1.109778	-3.988842
-	61	12.235914	0.962524	-4.044476
-	62	11.762066	0.811357	-4.082305
-	63	11.196749	0.659181	-4.105249
-	64	10.550686	0.508889	-4.116040
-	65	9.837408	0.363392	-4.117290
-	66	9.073089	0.225452	-4.111467
-	67	8.275673	0.097564	-4.100857
-	68	7.463957	-0.018172	-4.087579
-	69	6.656666	-0.120130	-4.073650
-	70	5.871283	-0.206996	-4.060692
-	71	5.123133	-0.277958	-4.050347
-	72	4.424706	-0.332524	-4.043853
-	73	3.785363	-0.370508	-4.042170
-	74	3.211295	-0.391748	-4.046094
-	75	2.705656	-0.395855	-4.056283
-	76	2.268681	-0.382272	-4.073231
-	77	1.898038	-0.350500	-4.097547
-	78	1.589350	-0.300492	-4.129705
-	79	1.336786	-0.232954	-4.169932
-	80	1.133668	-0.149407	-4.218219
-	81	0.973124	-0.052199	-4.274047
-	82	0.848612	0.055418	-4.336266
-	83	0.754240	0.169231	-4.403404
-	84	0.684927	0.284149	-4.473593
-	85	0.636430	0.394504	-4.544655
-	86	0.605219	0.494893	-4.614524
-	87	0.588173	0.581048	-4.681411
-	88	0.582469	0.650318	-4.744055
-	89	0.585499	0.701560	-4.801629
-	90	0.594869	0.734803	-4.853669
-	91	0.608479	0.750998	-4.900030
-	92	0.624448	0.751757	-4.940857
-	93	0.641110	0.739056	-4.976261
-	94	0.657081	0.715075	-5.006603
-	95	0.671235	0.681849	-5.032214
-	96	0.682733	0.641165	-5.053349
-	97	0.690986	0.594533	-5.070301
-	98	0.695663	0.543231	-5.083334
-	99	0.696604	0.488311	-5.092689
-	100	0.693826	0.430621	-5.098585
-	101	0.687426	0.370818	-5.101280
-	102	0.677512	0.309303	-5.100988
-	103	0.664190	0.246363	-5.098005
-	104	0.647604	0.182154	-5.092659
-	105	0.627912	0.116765	-5.085197
-	106	0.605269	0.050315	-5.076025
-	107	0.579868	-0.017151	-5.065393
-	108	0.551921	-0.085559	-5.053652
-	109	0.521616	-0.154870	-5.041072
-	110	0.489163	-0.224976	-5.027837
-	111	0.454789	-0.295665	-5.014179
-	112	0.418703	-0.366629	-5.000316
-	113	0.381131	-0.437518	-4.986359
-	114	0.342316	-0.507979	-4.972474
-	115	0.302443	-0.577742	-4.958588
-	116	0.261750	-0.646440	-4.944908
-	117	0.220446	-0.713699	-4.931290
-	118	0.178806	-0.778910	-4.917796
-	119	0.136997	-0.841378	-4.904343
-	120	0.095105	-0.900398	-4.890923
-	121	0.053056	-0.955428	-4.877665
-	122	0.010615	-1.006249	-4.864592
-	123	-0.032480	-1.052883	-4.851846
-	124	-0.076526	-1.095575	-4.839537
-	125	-0.121842	-1.134742	-4.827581
-	126	-0.168666	-1.170763	-4.816220
-	127	-0.217222	-1.204125	-4.805345
-	128	-0.267683	-1.235217	-4.795148
-	129	-0.320157	-1.264476	-4.785563
-	130	-0.374641	-1.292259	-4.776651
-	131	-0.431161	-1.318936	-4.768497
-	132	-0.489621	-1.344840	-4.761090
-	133	-0.549974	-1.370227	-4.754535
-	134	-0.612220	-1.395264	-4.748906
-	135	-0.676310	-1.420020	-4.744157
-	136	-0.742191	-1.444394	-4.740373
-	137	-0.809723	-1.468238	-4.737418
-	138	-0.878736	-1.491260	-4.735258
-	139	-0.948984	-1.513102	-4.733644
-	140	-1.020146	-1.533270	-4.732420
-	141	-1.091955	-1.551232	-4.731299
-	142	-1.164112	-1.566400	-4.729977
-	143	-1.236375	-1.578079	-4.728259
-	144	-1.308557	-1.585650	-4.725780
-	145	-1.380433	-1.588442	-4.722253
-	146	-1.451721	-1.585773	-4.717466
-	147	-1.522176	-1.577146	-4.711103
-	148	-1.591507	-1.562115	-4.703132
-	149	-1.659430	-1.540598	-4.693350
-	150	-1.725703	-1.512770	-4.681821
-	151	-1.790151	-1.479239	-4.668592
-	152	-1.852664	-1.440962	-4.653761
-	153	-1.913224	-1.398990	-4.637643
-	154	-1.971924	-1.354599	-4.620439
-	155	-2.028888	-1.309072	-4.602358
-	156	-2.084275	-1.263608	-4.583523
-	157	-2.138328	-1.219279	-4.563747
-	158	-2.191287	-1.176839	-4.542918
-	159	-2.243430	-1.136795	-4.520954
-	160	-2.295020	-1.099317	-4.497932
-	161	-2.346364	-1.064425	-4.474008
-	162	-2.397701	-1.031983	-4.449354
-	163	-2.449350	-1.001815	-4.424191
-	164	-2.501544	-0.973635	-4.398850
-	165	-2.554516	-0.947207	-4.373629
-	166	-2.608628	-0.922334	-4.348884
-	167	-2.664149	-0.898847	-4.324879
-	168	-2.721440	-0.876517	-4.301985
-	169	-2.780772	-0.855202	-4.280341
-	170	-2.842369	-0.834821	-4.259923
-	171	-2.906382	-0.815325	-4.240670
-	172	-2.972919	-0.796606	-4.222461
-	173	-3.042102	-0.778494	-4.205179
-	174	-3.114002	-0.760769	-4.188636
-	175	-3.188792	-0.743249	-4.172528
-	176	-3.266670	-0.725565	-4.156723
-	177	-3.347919	-0.707397	-4.140950
-	178	-3.432884	-0.688415	-4.124950
-	179	-3.521951	-0.668265	-4.108557
-	180	-3.615535	-0.646773	-4.091466
-	181	-3.714088	-0.623680	-4.073675
-	182	-3.818217	-0.598989	-4.055008
-	183	-3.928658	-0.572708	-4.035530
-	184	-4.046192	-0.544973	-4.015386
-	185	-4.171695	-0.516050	-3.994819
-	186	-4.306094	-0.486219	-3.974227
-	187	-4.450406	-0.455817	-3.954040
-	188	-4.605806	-0.425061	-3.934898
-	189	-4.773575	-0.394189	-3.917395
-	190	-4.955181	-0.363615	-3.901992
-	191	-5.152198	-0.333638	-3.889244
-	192	-5.366223	-0.304640	-3.879519
-	193	-5.599015	-0.276949	-3.873147
-	194	-5.852309	-0.250899	-3.870345
-	195	-6.127913	-0.226975	-3.871075
-	196	-6.427601	-0.205579	-3.875271
-	197	-6.753119	-0.187272	-3.882638
-	198	-7.106361	-0.172496	-3.892842
-	199	-7.489168	-0.161509	-3.905541
-	200	-7.903523	-0.154430	-3.920234
-	201	-8.351535	-0.150905	-3.936598
-	202	-8.835399	-0.150657	-3.953996
-	203	-9.357326	-0.152790	-3.972097
-	204	-9.919692	-0.156623	-3.990326
-	205	-10.524903	-0.161158	-4.008426
-	206	-11.175524	-0.165643	-4.026112
-	207	-11.874291	-0.169423	-4.043322
-	208	-12.624227	-0.172207	-4.060067
-	209	-13.428672	-0.173828	-4.076714
-	210	-14.291368	-0.174755	-4.093708
-	211	-15.216328	-0.175522	-4.112175
-	212	-16.207911	-0.177576	-4.133594
-	213	-17.270418	-0.182262	-4.160539
-	214	-18.408102	-0.191803	-4.196222
-	215	-19.624540	-0.207886	-4.245201
-	216	-20.922583	-0.232003	-4.312980
-	217	-22.303236	-0.265172	-4.405035
-	218	-23.765345	-0.307521	-4.525476
-	219	-25.305475	-0.358419	-4.675893
-	220	-26.918146	-0.416973	-4.855011
-	221	-28.596544	-0.481795	-5.059195
-	222	-30.333448	-0.552727	-5.282983
-	223	-32.121502	-0.629244	-5.521132
-	224	-33.952969	-0.711702	-5.768922
-	225	-35.819595	-0.800591	-6.022221
-	226	-37.712177	-0.895962	-6.277240
-	227	-39.620140	-0.998055	-6.529934
-	228	-41.531605	-1.106483	-6.776120
-	229	-43.432964	-1.219789	-7.011391
-	230	-45.309525	-1.336728	-7.230841
-	231	-47.145081	-1.454319	-7.429475
-	232	-48.922901	-1.570472	-7.601721
-	233	-50.625935	-1.682068	-7.741825
-	234	-52.236889	-1.787279	-7.843589
-	235	-53.739441	-1.884598	-7.900759
-	236	-55.118523	-1.973465	-7.907162
-	237	-56.360508	-2.053339	-7.857136
-	238	-57.453831	-2.122759	-7.745831
-	239	-58.389633	-2.179885	-7.569331
-	240	-59.162083	-2.220981	-7.325108
-	241	-59.768883	-2.242085	-7.012090
-	242	-60.211411	-2.237669	-6.631117
-	243	-60.495152	-2.203659	-6.184674
-	244	-60.628723	-2.136671	-5.677012
-	245	-60.622997	-2.034408	-5.113980
-	246	-60.490471	-1.895658	-4.502898
-	247	-60.244381	-1.720502	-3.852270
-	248	-59.897514	-1.510382	-3.171572
-	249	-59.461174	-1.268156	-2.470895
-	250	-58.945415	-0.997348	-1.760742
-	251	-58.358273	-0.701911	-1.051574
-	252	-57.705856	-0.386086	-0.353446
-	253	-56.992573	-0.053777	0.324184
-	254	-56.221767	0.291204	0.972739
-	255	-55.395885	0.644240	1.584856
-	256	-54.516323	1.000158	2.154628
-	257	-53.584148	1.354052	2.677616
-	258	-52.600212	1.700603	3.150987
-	259	-51.565144	2.034566	3.573419
-	260	-50.480000	2.351169	3.945098
-	261	-49.346123	2.647581	4.267362
-	262	-48.165359	2.922185	4.542755
-	263	-46.939919	3.174418	4.774817
-	264	-45.672344	3.404559	4.967838
-	265	-44.365864	3.614009	5.126459
-	266	-43.023823	3.803850	5.255643
-	267	-41.650234	3.975429	5.360375
-	268	-40.249439	4.129792	5.445608
-	269	-38.825642	4.267869	5.516073
-	270	-37.382931	4.390404	5.576148
-	271	-35.925400	4.497449	5.629801
-	272	-34.456921	4.588915	5.680247
-	273	-32.981194	4.664069	5.729938
-	274	-31.501850	4.721908	5.780397
-	275	-30.022278	4.762079	5.832056
-	276	-28.545706	4.785171	5.884457
-	277	-27.075018	4.792738	5.936187
-	278	-25.613201	4.786666	5.985132
-	279	-24.162960	4.768727	6.028503
-	280	-22.726934	4.740088	6.063129
-	281	-21.307610	4.701190	6.085686
-	282	-19.907364	4.652148	6.092719
-	283	-18.528267	4.592456	6.080854
-	284	-17.172083	4.521444	6.046694
-	285	-15.840249	4.438264	5.987064
-	286	-14.533922	4.342092	5.899139
-	287	-13.253730	4.232355	5.780414
-	288	-11.999731	4.108540	5.628939
-	289	-10.771534	3.970265	5.443532
-	290	-9.568328	3.817457	5.223849
-	291	-8.388894	3.650543	4.970412
-	292	-7.231726	3.470692	4.684625
-	293	-6.095104	3.280208	4.368666
-	294	-4.976859	3.082731	4.025286
-	295	-3.874491	2.883298	3.657472
-	296	-2.785130	2.687403	3.268496
-	297	-1.705520	2.500160	2.861781
-	298	-0.632162	2.325265	2.441082
-	299	0.438419	2.164489	2.010604
-	300	1.509207	2.017819	1.575001
-	301	2.582152	1.883958	1.139079
-	302	3.657632	1.760671	0.707538
-	303	4.734013	1.644879	0.284982
-	304	5.807446	1.533018	-0.124257
-	305	6.871915	1.421246	-0.516205
-	306	7.919490	1.305532	-0.887032
-	307	8.940834	1.182051	-1.233271
-	308	9.925511	1.047665	-1.551760
-	309	10.862370	0.900414	-1.839886
-	310	11.739830	0.739762	-2.095697
-	311	12.546153	0.566808	-2.317977
-	312	13.269681	0.384218	-2.506502
-	313	13.899168	0.196220	-2.662091
-	314	14.423956	0.008286	-2.786705
-	315	14.834168	-0.173250	-2.883416
-	316	15.120892	-0.341655	-2.956185
-	317	15.276666	-0.490368	-3.009656
-	318	15.295828	-0.613502	-3.048747
-	319	15.175169	-0.706334	-3.078241
-	320	14.914684	-0.766125	-3.102546
-	321	14.518024	-0.792278	-3.125194
-	322	13.992840	-0.786706	-3.148982
-	323	13.350818	-0.753180	-3.175925
-	324	12.607411	-0.696592	-3.207314
-	325	11.781291	-0.622041	-3.244018
-	326	10.893551	-0.533893	-3.286526
-	327	9.966515	-0.435823	-3.335044
-	328	9.022422	-0.331048	-3.389475
-	329	8.082341	-0.222600	-3.449416
-	330	7.165328	-0.113219	-3.514230
-	331	6.287842	-0.005218	-3.583122
-	332	5.463431	0.099590	-3.655094
-	333	4.702502	0.199665	-3.728926
-	334	4.012285	0.293530	-3.803155
-	335	3.396866	0.380088	-3.876340
-	336	2.857435	0.458988	-3.947412
-	337	2.392594	0.530782	-4.015817
-	338	1.998777	0.596762	-4.081526
-	339	1.670893	0.658594	-4.144874
-	340	1.402867	0.717805	-4.206288
-	341	1.188099	0.775098	-4.265927
-	342	1.019886	0.830133	-4.323666
-	343	0.891671	0.881839	-4.379034
-	344	0.797217	0.928860	-4.431442
-	345	0.730788	0.969882	-4.480309
-	346	0.687191	1.003765	-4.525152
-	347	0.661754	1.029695	-4.565632
-	348	0.650367	1.047234	-4.601543
-	349	0.649443	1.056328	-4.632756
-	350	0.655899	1.057358	-4.659264
-	351	0.667068	1.051150	-4.681141
-	352	0.680712	1.039038	-4.698604
-	353	0.694952	1.022640	-4.711923
-	354	0.708262	1.003485	-4.721334
-	355	0.719518	0.982750	-4.727120
-	356	0.727940	0.961219	-4.729482
-	357	0.733022	0.939395	-4.728588
-	358	0.734506	0.917580	-4.724613
-	359	0.732312	0.896028	-4.717667
-	360	0.726471	0.874993	-4.707863
-	361	0.717161	0.854797	-4.695347
-	362	0.704665	0.835818	-4.680279
-	363	0.689326	0.818476	-4.662863
-	364	0.671597	0.803229	-4.643391
-	365	0.651976	0.790460	-4.622192
-	366	0.630956	0.780427	-4.599607
-	367	0.609054	0.773250	-4.576056
-	368	0.586732	0.768914	-4.551960
-	369	0.564372	0.767273	-4.527749
-	370	0.542225	0.767962	-4.503813
-	371	0.520510	0.770444	-4.480504
-	372	0.499382	0.773996	-4.458117
-	373	0.478920	0.777865	-4.436878
-	374	0.459134	0.781343	-4.416976
-	375	0.439966	0.783819	-4.398500
-	376	0.421271	0.784793	-4.381453
-	377	0.402864	0.783863	-4.365834
-	378	0.384522	0.780736	-4.351528
-	379	0.365938	0.775228	-4.338461
-	380	0.346793	0.767267	-4.326538
-	381	0.326756	0.756880	-4.315644
-	382	0.305461	0.744172	-4.305723
-	383	0.282588	0.729261	-4.296661
-	384	0.257833	0.712229	-4.288374
-	385	0.230939	0.693116	-4.280704
-	386	0.201659	0.671954	-4.273512
-	387	0.169850	0.648840	-4.266672
-	388	0.135425	0.623933	-4.260030
-	389	0.098336	0.597420	-4.253481
-	390	0.058677	0.569501	-4.246949
-	391	0.016670	0.540354	-4.240420
-	392	-0.027353	0.510140	-4.233799
-	393	-0.072945	0.479047	-4.227050
-	394	-0.119621	0.447290	-4.220057
-	395	-0.166936	0.415145	-4.212781
-	396	-0.214466	0.382872	-4.205138
-	397	-0.261831	0.350756	-4.197035
-	398	-0.308719	0.319043	-4.188442
-	399	-0.354826	0.287950	-4.179280
-	400	-0.399896	0.257634	-4.169466
-	401	-0.443736	0.228196	-4.158938
-	402	-0.486186	0.199738	-4.147590
-	403	-0.527162	0.172438	-4.135364
-	404	-0.566667	0.146604	-4.122264
-	405	-0.604838	0.122594	-4.108287
-	406	-0.641872	0.100760	-4.093519
-	407	-0.678030	0.081419	-4.077975
-	408	-0.713665	0.064845	-4.061726
-	409	-0.749096	0.051248	-4.044804
-	410	-0.784656	0.040745	-4.027330
-	411	-0.820656	0.033293	-4.009351
-	412	-0.857280	0.028631	-3.990975
-	413	-0.894627	0.026229	-3.972272
-	414	-0.932705	0.025383	-3.953269
-	415	-0.971488	0.025418	-3.933885
-	416	-1.010915	0.025868	-3.914077
-	417	-1.050939	0.026317	-3.893734
-	418	-1.091472	0.026445	-3.872848
-	419	-1.132533	0.025953	-3.851386
-	420	-1.174216	0.024703	-3.829457
-	421	-1.216740	0.022678	-3.807221
-	422	-1.260352	0.019879	-3.784859
-	423	-1.305331	0.016317	-3.762591
-	424	-1.351999	0.011938	-3.740578
-	425	-1.400744	0.006693	-3.718969
-	426	-1.451999	0.000552	-3.697927
-	427	-1.506288	-0.006523	-3.677617
-	428	-1.564130	-0.014539	-3.658222
-	429	-1.626065	-0.023496	-3.639955
-	430	-1.692617	-0.033356	-3.623084
-	431	-1.764268	-0.044104	-3.607882
-	432	-1.841509	-0.055758	-3.594598
-	433	-1.924965	-0.068339	-3.583582
-	434	-2.015378	-0.081944	-3.575186
-	435	-2.113596	-0.096658	-3.569806
-	436	-2.220563	-0.112656	-3.567758
-	437	-2.337212	-0.130104	-3.569394
-	438	-2.464479	-0.149191	-3.574947
-	439	-2.603270	-0.170063	-3.584636
-	440	-2.754476	-0.192827	-3.598604
-	441	-2.919055	-0.217585	-3.616962
-	442	-3.098037	-0.244449	-3.639757
-	443	-3.292522	-0.273518	-3.667052
-	444	-3.503546	-0.304835	-3.698812
-	445	-3.732036	-0.338224	-3.734926
-	446	-3.978921	-0.373230	-3.775303
-	447	-4.245118	-0.409330	-3.819682
-	448	-4.531588	-0.446027	-3.867789
-	449	-4.839349	-0.482895	-3.919262
-	450	-5.169489	-0.519692	-3.973635
-	451	-5.523200	-0.556399	-4.030309
-	452	-5.901841	-0.593248	-4.088617
-	453	-6.306929	-0.630613	-4.147851
-	454	-6.740214	-0.668909	-4.207371
-	455	-7.203689	-0.708458	-4.266698
-	456	-7.699648	-0.749494	-4.325500
-	457	-8.230582	-0.792166	-4.383587
-	458	-8.799231	-0.836491	-4.441000
-	459	-9.408652	-0.882372	-4.498023
-	460	-10.062253	-0.929782	-4.555151
-	461	-10.763777	-0.978577	-4.613256
-	462	-11.517255	-1.028717	-4.673519
-	463	-12.326883	-1.080203	-4.737515
-	464	-13.196995	-1.133061	-4.807325
-	465	-14.131933	-1.187492	-4.885387
-	466	-15.135679	-1.243758	-4.974309
-	467	-16.211527	-1.302181	-5.076402
-	468	-17.361904	-1.363076	-5.193412
-	469	-18.588417	-1.426967	-5.326498
-	470	-19.891827	-1.494549	-5.476209
-	471	-21.272482	-1.566782	-5.642547
-	472	-22.730192	-1.644508	-5.825312
-	473	-24.264622	-1.728105	-6.024370
-	474	-25.874779	-1.817320	-6.239655
-	475	-27.558954	-1.911530	-6.470909
-	476	-29.314369	-2.009132	-6.717777
-	477	-31.136848	-2.108903	-6.979197
-	478	-33.020790	-2.208993	-7.253614
-	479	-34.958729	-2.308175	-7.538446
-	480	-36.941490	-2.404976	-7.830417
-	481	-38.957920	-2.498247	-8.125483
-	482	-40.995098	-2.587117	-8.418962
-	483	-43.038635	-2.671219	-8.705472
-	484	-45.072346	-2.750442	-8.978949
-	485	-47.079338	-2.825514	-9.232637
-	486	-49.041439	-2.896742	-9.459440
-	487	-50.940186	-2.965725	-9.651764
-	488	-52.756882	-3.033802	-9.802129
-	489	-54.473320	-3.102981	-9.903227
-	490	-56.071678	-3.174294	-9.948277
-	491	-57.535320	-3.247804	-9.931153
-	492	-58.848618	-3.322458	-9.846483
-	493	-59.997993	-3.396472	-9.689891
-	494	-60.972664	-3.466863	-9.458292
-	495	-61.765137	-3.530039	-9.150089
-	496	-62.371971	-3.580661	-8.765446
-	497	-62.793865	-3.613628	-8.306041
-	498	-63.035538	-3.622941	-7.775299
-	499	-63.105499	-3.604058	-7.178113
-	500	-63.014812	-3.552659	-6.520928
-	501	-62.777054	-3.465489	-5.811512
-	502	-62.406326	-3.339804	-5.058788
-	503	-61.917599	-3.174081	-4.272564
-	504	-61.324661	-2.967846	-3.463349
-	505	-60.640587	-2.722540	-2.641942
-	506	-59.876545	-2.439722	-1.819315
-	507	-59.042110	-2.122858	-1.006002
-	508	-58.144909	-1.774979	-0.212024
-	509	-57.190620	-1.400504	0.553679
-	510	-56.183342	-1.003607	1.283297
-	511	-55.125893	-0.588708	1.970396
-	512	-54.020245	-0.160214	2.609982
-	513	-52.867691	0.276932	3.198574
-	514	-51.669365	0.717257	3.734147
-	515	-50.426460	1.154286	4.216116
-	516	-49.140362	1.581081	4.645169
-	517	-47.812786	1.990949	5.023217
-	518	-46.445675	2.378176	5.353305
-	519	-45.041584	2.738511	5.639424
-	520	-43.603157	3.068396	5.886397
-	521	-42.133827	3.366259	6.099367
-	522	-40.637321	3.630784	6.283846
-	523	-39.117699	3.862553	6.445069
-	524	-37.579380	4.062222	6.588114
-	525	-36.026730	4.231675	6.717356
-	526	-34.464520	4.373004	6.836496
-	527	-32.897083	4.489073	6.948160
-	528	-31.328817	4.582994	7.053977
-	529	-29.763592	4.658442	7.154348
-	530	-28.204956	4.718707	7.248702
-	531	-26.656118	4.767190	7.335075
-	532	-25.119583	4.806163	7.410421
-	533	-23.597408	4.837594	7.470474
-	534	-22.090948	4.862159	7.510428
-	535	-20.601301	4.880044	7.525063
-	536	-19.129122	4.890759	7.509093
-	537	-17.674662	4.893381	7.457420
-	538	-16.237869	4.886493	7.365529
-	539	-14.818080	4.868341	7.229583
-	540	-13.414437	4.836735	7.046941
-	541	-12.025902	4.790008	6.815979
-	542	-10.651448	4.726680	6.536641
-	543	-9.290004	4.646004	6.210124
-	544	-7.940611	4.547682	5.839273
-	545	-6.602402	4.432450	5.428249
-	546	-5.274877	4.302122	4.982662
-	547	-3.957751	4.159712	4.509150
-	548	-2.651093	4.009395	4.015033
-	549	-1.355347	3.856357	3.507897
-	550	-0.071504	3.706161	2.995321
-	551	1.198785	3.564277	2.484334
-	552	2.453355	3.435421	1.981499
-	553	3.689597	3.323061	1.492439
-	554	4.904393	3.229131	1.022111
-	555	6.094024	3.154126	0.574471
-	556	7.253998	3.097445	0.152537
-	557	8.378784	3.057347	-0.241693
-	558	9.461853	3.030888	-0.607085
-	559	10.495562	3.013923	-0.943135
-	560	11.471414	3.001521	-1.249625
-	561	12.380352	2.988268	-1.526648
-	562	13.213094	2.969071	-1.774191
-	563	13.960631	2.939253	-1.992387
-	564	14.614459	2.895279	-2.181201
-	565	15.167042	2.834793	-2.340819
-	566	15.612026	2.756900	-2.471674
-	567	15.944388	2.662304	-2.574682
-	568	16.160570	2.553217	-2.651354
-	569	16.258434	2.432928	-2.703856
-	570	16.237223	2.305549	-2.734820
-	571	16.097458	2.175079	-2.747435
-	572	15.840964	2.045389	-2.744921
-	573	15.470850	1.919108	-2.730724
-	574	14.991890	1.797825	-2.708009
-	575	14.410848	1.681654	-2.679839
-	576	13.737123	1.569643	-2.649094
-	577	12.982881	1.460385	-2.618709
-	578	12.162713	1.352663	-2.591810
-	579	11.292821	1.245732	-2.571800
-	580	10.390164	1.139313	-2.562024
-	581	9.471765	1.033288	-2.565680
-	582	8.554029	0.928104	-2.585087
-	583	7.652351	0.824485	-2.621692
-	584	6.780803	0.723385	-2.675435
-	585	5.951791	0.625324	-2.744859
-	586	5.175811	0.530247	-2.827118
-	587	4.461212	0.437555	-2.918324
-	588	3.813955	0.346415	-3.014136
-	589	3.237345	0.256308	-3.110386
-	590	2.732075	0.167342	-3.203598
-	591	2.296506	0.080389	-3.291570
-	592	1.927090	-0.002994	-3.373089
-	593	1.618981	-0.080695	-3.448102
-	594	1.366492	-0.150623	-3.516916
-	595	1.163494	-0.211378	-3.580114
-	596	1.003777	-0.262620	-3.638175
-	597	0.881237	-0.305033	-3.691441
-	598	0.790124	-0.339858	-3.740196
-	599	0.725137	-0.368568	-3.784720
-	600	0.681492	-0.392697	-3.825281
-	601	0.654875	-0.413778	-3.862114
-	602	0.641377	-0.433283	-3.895407
-	603	0.637579	-0.452482	-3.925251
-	604	0.640500	-0.472419	-3.951710
-	605	0.647570	-0.493908	-3.974733
-	606	0.656670	-0.517410	-3.994412
-	607	0.666081	-0.543116	-4.010706
-	608	0.674465	-0.570837	-4.023785
-	609	0.680870	-0.600184	-4.033683
-	610	0.684707	-0.630521	-4.040557
-	611	0.685590	-0.661100	-4.044556
-	612	0.683427	-0.691142	-4.045856
-	613	0.678269	-0.719896	-4.044637
-	614	0.670278	-0.746711	-4.041083
-	615	0.659705	-0.771053	-4.035281
-	616	0.646876	-0.792466	-4.027474
-	617	0.632204	-0.810603	-4.017732
-	618	0.616132	-0.825144	-4.006310
-	619	0.599124	-0.835855	-3.993314
-	620	0.581606	-0.842519	-3.978940
-	621	0.563880	-0.844994	-3.963375
-	622	0.546146	-0.843172	-3.946792
-	623	0.528421	-0.837017	-3.929366
-	624	0.510516	-0.826465	-3.911315
-	625	0.492072	-0.811454	-3.892814
-	626	0.472621	-0.791837	-3.874255
-	627	0.451595	-0.767556	-3.855890
-	628	0.428478	-0.738651	-3.838120
-	629	0.402815	-0.705379	-3.821149
-	630	0.374280	-0.668202	-3.805227
-	631	0.342690	-0.627820	-3.790528
-	632	0.308004	-0.585104	-3.777140
-	633	0.270297	-0.541054	-3.765097
-	634	0.229731	-0.496703	-3.754410
-	635	0.186588	-0.453135	-3.744982
-	636	0.141218	-0.411342	-3.736938
-	637	0.093960	-0.372319	-3.730206
-	638	0.045136	-0.336923	-3.724904
-	639	-0.005004	-0.305900	-3.720933
-	640	-0.056245	-0.279854	-3.718226
-	641	-0.108370	-0.259255	-3.716590
-	642	-0.161074	-0.244458	-3.715773
-	643	-0.214020	-0.235741	-3.715392
-	644	-0.266741	-0.233288	-3.714973
-	645	-0.318810	-0.237233	-3.713874
-	646	-0.369931	-0.247368	-3.711669
-	647	-0.419976	-0.263057	-3.707921
-	648	-0.469056	-0.282944	-3.702614
-	649	-0.517531	-0.305231	-3.695736
-	650	-0.565874	-0.327886	-3.687445
-	651	-0.614561	-0.349083	-3.677887
-	652	-0.664035	-0.367371	-3.667180
-	653	-0.714653	-0.381487	-3.655437
-	654	-0.766694	-0.390353	-3.642796
-	655	-0.820324	-0.393219	-3.629242
-	656	-0.875559	-0.389705	-3.614876
-	657	-0.932285	-0.379945	-3.599566
-	658	-0.990202	-0.364485	-3.583291
-	659	-1.048947	-0.344461	-3.565841
-	660	-1.108019	-0.321223	-3.547072
-	661	-1.167004	-0.296037	-3.526876
-	662	-1.225581	-0.269837	-3.505241
-	663	-1.283465	-0.243272	-3.482240
-	664	-1.340397	-0.216889	-3.458017
-	665	-1.396151	-0.191205	-3.432680
-	666	-1.450502	-0.166681	-3.406528
-	667	-1.503273	-0.143839	-3.379688
-	668	-1.554426	-0.123066	-3.352473
-	669	-1.604112	-0.104683	-3.325023
-	670	-1.652633	-0.088796	-3.297541
-	671	-1.700450	-0.075345	-3.270263
-	672	-1.748101	-0.064110	-3.243402
-	673	-1.796192	-0.054787	-3.217177
-	674	-1.845246	-0.046985	-3.191799
-	675	-1.895798	-0.040378	-3.167348
-	676	-1.948251	-0.034539	-3.144018
-	677	-2.002986	-0.029103	-3.121828
-	678	-2.060375	-0.023644	-3.100996
-	679	-2.120763	-0.017904	-3.081591
-	680	-2.184530	-0.011709	-3.063791
-	681	-2.252120	-0.004997	-3.047750
-	682	-2.323982	0.002156	-3.033608
-	683	-2.400562	0.009543	-3.021513
-	684	-2.482302	0.016816	-3.011596
-	685	-2.569645	0.023402	-3.003956
-	686	-2.663117	0.028519	-2.998666
-	687	-2.763407	0.031296	-2.995746
-	688	-2.871229	0.031173	-2.995208
-	689	-2.987284	0.028100	-2.997067
-	690	-3.112250	0.022308	-3.001232
-	691	-3.246885	0.014209	-3.007777
-	692	-3.391966	0.003966	-3.016588
-	693	-3.548346	-0.008169	-3.027709
-	694	-3.716941	-0.022107	-3.040973
-	695	-3.898589	-0.037667	-3.056242
-	696	-4.094187	-0.054703	-3.073290
-	697	-4.304649	-0.073168	-3.091813
-	698	-4.531013	-0.093107	-3.111482
-	699	-4.774292	-0.114609	-3.131993
-	700	-5.035558	-0.137822	-3.153033
-	701	-5.315800	-0.162755	-3.174681
-	702	-5.616011	-0.189605	-3.197131
-	703	-5.937304	-0.218444	-3.221102
-	704	-6.280943	-0.249466	-3.247285
-	705	-6.648397	-0.282743	-3.276431
-	706	-7.041455	-0.318257	-3.309119
-	707	-7.462286	-0.355869	-3.345726
-	708	-7.913477	-0.395311	-3.386447
-	709	-8.397860	-0.436176	-3.431285
-	710	-8.918635	-0.478108	-3.479953
-	711	-9.479119	-0.520510	-3.532114
-	712	-10.082957	-0.562965	-3.587146
-	713	-10.734027	-0.604850	-3.644505
-	714	-11.436472	-0.645801	-3.703454
-	715	-12.194441	-0.685374	-3.763403
-	716	-13.012326	-0.723311	-3.823868
-	717	-13.894456	-0.759484	-3.884578
-	718	-14.845092	-0.793984	-3.945593
-	719	-15.868300	-0.827086	-4.007394
-	720	-16.967699	-0.859512	-4.070796
-	721	-18.146381	-0.891849	-4.137159
-	722	-19.406662	-0.925035	-4.207991
-	723	-20.749977	-0.959456	-4.285237
-	724	-22.176744	-0.995495	-4.370827
-	725	-23.685987	-1.032924	-4.466727
-	726	-25.275705	-1.071137	-4.574689
-	727	-26.942205	-1.109204	-4.696012
-	728	-28.680586	-1.146112	-4.831396
-	729	-30.484077	-1.180720	-4.980693
-	730	-32.344448	-1.212070	-5.142745
-	731	-34.251675	-1.238490	-5.315553
-	732	-36.194534	-1.259192	-5.496033
-	733	-38.160530	-1.273424	-5.680467
-	734	-40.136059	-1.281994	-5.864356
-	735	-42.106770	-1.286407	-6.042835
-	736	-44.057594	-1.289027	-6.210725
-	737	-45.972923	-1.292642	-6.362698
-	738	-47.836670	-1.300165	-6.493403
-	739	-49.632412	-1.314327	-6.597570
-	740	-51.343727	-1.338084	-6.669964
-	741	-52.954124	-1.373493	-6.705590
-	742	-54.447945	-1.423391	-6.699566
-	743	-55.810158	-1.488973	-6.647682
-	744	-57.027615	-1.570778	-6.546519
-	745	-58.088989	-1.666898	-6.393929
-	746	-58.986408	-1.773434	-6.189218
-	747	-59.715485	-1.884295	-5.933245
-	748	-60.276344	-1.991203	-5.628572
-	749	-60.673847	-2.084042	-5.279385
-	750	-60.917324	-2.153052	-4.891202
-	751	-61.020042	-2.189784	-4.470679
-	752	-60.997963	-2.190077	-4.025055
-	753	-60.869560	-2.151472	-3.562455
-	754	-60.654739	-2.074279	-3.091522
-	755	-60.374119	-1.960400	-2.621387
-	756	-60.048191	-1.814296	-2.161227
-	757	-59.695778	-1.642445	-1.719916
-	758	-59.334320	-1.452931	-1.305598
-	759	-58.978378	-1.254627	-0.925241
-	760	-58.639961	-1.056672	-0.583946
-	761	-58.327480	-0.865710	-0.284603
-	762	-58.045559	-0.686910	-0.026980
-	763	-57.794167	-0.521513	0.192562
-	764	-57.567463	-0.368047	0.381977
