# Supplementary material for: Design and preliminary verification of a novel powered ankle–foot prosthesis: From the perspective of lower-limb biomechanics compared with ESAR foot
Source: PLoS One. 2024 Jun 7;19(6):e0303397. doi: 10.1371/journal.pone.0303397 (PMC11161064; doi:10.1371/journal.pone.0303397)
Supplement: S2 File — (ZIP) [file pone.0303397.s004.zip › NW/6/left ground reaction force.TXT]

XY
	Fx		Fy		Fz
						0.000	0.28	0.000	-0.23	0.000	-0.54
						0.001	0.32	0.001	-0.23	0.001	-0.54
						0.001	0.18	0.001	-0.14	0.001	-0.36
						0.002	0.37	0.002	-0.09	0.002	0.00
						0.002	0.09	0.002	0.00	0.002	0.00
						0.003	0.23	0.003	-0.18	0.003	-0.72
						0.003	0.28	0.003	-0.23	0.003	-0.36
						0.004	0.37	0.004	-0.28	0.004	-0.90
						0.004	0.37	0.004	-0.05	0.004	-0.72
						0.005	0.18	0.005	-0.28	0.005	-1.62
						0.005	0.41	0.005	-0.05	0.005	-0.90
						0.005	0.41	0.005	-0.23	0.005	-0.72
						0.006	0.14	0.006	-0.09	0.006	-0.90
						0.007	0.37	0.007	-0.23	0.007	-0.90
						0.007	0.41	0.007	-0.32	0.007	0.54
						0.007	0.23	0.007	-0.09	0.007	0.36
						0.008	0.18	0.008	-0.23	0.008	-1.08
						0.009	0.41	0.009	-0.05	0.009	-0.36
						0.009	0.18	0.009	-0.09	0.009	-2.16
						0.009	0.14	0.009	-0.23	0.009	-0.90
						0.010	0.28	0.010	-0.18	0.010	-1.26
						0.011	0.41	0.011	0.05	0.011	0.18
						0.011	0.37	0.011	0.05	0.011	-0.54
						0.012	0.37	0.012	-0.18	0.012	-0.36
						0.012	0.41	0.012	-0.18	0.012	-0.18
						0.013	0.23	0.013	-0.09	0.013	-0.54
						0.013	0.69	0.013	-0.41	0.013	-1.26
						0.014	0.37	0.014	-0.05	0.014	-1.08
						0.014	0.46	0.014	-0.09	0.014	-0.90
						0.015	0.28	0.015	0.18	0.015	-0.54
						0.015	0.18	0.015	0.05	0.015	0.54
						0.016	0.37	0.016	0.18	0.016	0.36
						0.016	0.28	0.016	-0.23	0.016	-0.72
						0.017	0.28	0.017	-0.09	0.017	-0.90
						0.017	0.41	0.017	-0.05	0.017	-0.54
						0.018	0.14	0.018	-0.18	0.018	-1.08
						0.018	0.55	0.018	-0.37	0.018	0.36
						0.018	0.46	0.018	-0.18	0.018	-0.36
						0.019	0.32	0.019	-0.32	0.019	-0.36
						0.020	0.32	0.020	-0.18	0.020	-0.54
						0.020	0.14	0.020	-0.41	0.020	-0.90
						0.021	0.18	0.021	-0.09	0.021	0.54
						0.021	0.23	0.021	-0.18	0.021	-0.72
						0.022	0.28	0.022	0.18	0.022	-0.36
						0.022	0.32	0.022	-0.23	0.022	-0.72
						0.022	0.28	0.022	-0.23	0.022	-0.36
						0.023	0.46	0.023	-0.23	0.023	0.00
						0.024	0.23	0.024	-0.32	0.024	-0.36
						0.024	0.23	0.024	-0.28	0.024	0.00
						0.025	0.51	0.025	-0.05	0.025	-1.08
						0.025	0.23	0.025	0.05	0.025	-0.54
						0.026	0.09	0.026	-0.09	0.026	0.18
						0.026	0.32	0.026	-0.14	0.026	0.00
						0.026	0.37	0.026	-0.23	0.026	-0.72
						0.027	0.32	0.027	0.00	0.027	0.00
						0.028	0.18	0.028	-0.05	0.028	-1.44
						0.028	0.41	0.028	0.00	0.028	-0.36
						0.029	0.41	0.029	-0.41	0.029	-0.54
						0.029	0.37	0.029	-0.37	0.029	-0.72
						0.030	0.37	0.030	0.00	0.030	-1.08
						0.030	0.23	0.030	-0.14	0.030	-0.54
						0.030	0.18	0.030	0.00	0.030	0.72
						0.031	0.23	0.031	-0.37	0.031	-1.08
						0.032	0.18	0.032	0.05	0.032	0.72
						0.032	0.14	0.032	0.05	0.032	-0.36
						0.033	0.41	0.033	0.09	0.033	-0.54
						0.033	0.37	0.033	-0.32	0.033	-0.54
						0.034	0.28	0.034	-0.14	0.034	-0.36
						0.034	0.46	0.034	-0.28	0.034	-0.90
						0.035	0.14	0.035	-0.23	0.035	-0.90
						0.035	0.23	0.035	-0.18	0.035	-0.36
						0.036	0.18	0.036	0.14	0.036	0.36
						0.036	0.32	0.036	-0.14	0.036	-0.72
						0.036	0.28	0.036	-0.14	0.036	-0.18
						0.037	0.28	0.037	-0.09	0.037	-0.54
						0.037	0.28	0.037	-0.09	0.037	-0.36
						0.038	0.32	0.038	-0.37	0.038	-0.90
						0.039	0.09	0.039	-0.14	0.039	-0.54
						0.039	0.37	0.039	-0.37	0.039	-1.26
						0.040	0.23	0.040	-0.09	0.040	-0.18
						0.040	0.32	0.040	-0.14	0.040	-0.90
						0.041	0.28	0.041	0.00	0.041	-0.54
						0.041	0.23	0.041	-0.23	0.041	-0.18
						0.042	0.37	0.042	0.00	0.042	-0.36
						0.042	0.46	0.042	-0.28	0.042	-0.72
						0.043	0.37	0.043	-0.09	0.043	-1.08
						0.043	0.46	0.043	-0.23	0.043	-0.18
						0.044	0.46	0.044	0.28	0.044	-0.72
						0.044	0.14	0.044	-0.23	0.044	-0.36
						0.044	0.41	0.044	-0.14	0.044	-1.08
						0.045	0.37	0.045	-0.28	0.045	-0.54
						0.045	0.41	0.045	0.05	0.045	-0.18
						0.046	0.37	0.046	-0.18	0.046	-0.54
						0.047	0.37	0.047	-0.18	0.047	-0.72
						0.047	0.32	0.047	-0.14	0.047	0.00
						0.048	0.32	0.048	-0.23	0.048	-0.72
						0.048	0.05	0.048	-0.32	0.048	-0.18
						0.049	0.28	0.049	-0.32	0.049	0.00
						0.049	0.46	0.049	-0.09	0.049	0.36
						0.050	0.18	0.050	-0.18	0.050	-0.54
						0.050	0.09	0.050	0.05	0.050	-0.18
						0.051	0.41	0.051	-0.05	0.051	-1.08
						0.051	0.14	0.051	-0.18	0.051	-1.26
						0.052	0.28	0.052	-0.18	0.052	-0.72
						0.052	0.23	0.052	-0.28	0.052	-0.54
						0.052	0.41	0.052	-0.23	0.052	-0.54
						0.053	0.55	0.053	-0.46	0.053	0.18
						0.053	0.51	0.053	-0.14	0.053	-0.72
						0.054	0.41	0.054	-0.18	0.054	-0.72
						0.055	0.23	0.055	-0.05	0.055	-0.90
						0.055	0.32	0.055	-0.32	0.055	-0.54
						0.056	0.51	0.056	-0.05	0.056	-0.36
						0.056	0.09	0.056	-0.28	0.056	-0.72
						0.057	0.28	0.057	-0.28	0.057	-0.36
						0.057	0.41	0.057	-0.09	0.057	-0.18
						0.058	0.32	0.058	-0.14	0.058	-0.72
						0.058	0.37	0.058	-0.32	0.058	-1.44
						0.059	0.37	0.059	-0.18	0.059	-1.08
						0.059	0.23	0.059	-0.09	0.059	-0.36
						0.060	0.18	0.060	0.09	0.060	-0.54
						0.060	0.46	0.060	-0.18	0.060	-1.08
						0.060	0.28	0.060	-0.37	0.060	-0.72
						0.061	0.32	0.061	-0.28	0.061	-0.72
						0.061	0.23	0.061	-0.23	0.061	-1.26
						0.062	0.14	0.062	-0.09	0.062	0.54
						0.063	0.28	0.063	-0.14	0.063	1.08
						0.063	0.18	0.063	-0.05	0.063	-0.54
						0.064	0.09	0.064	0.05	0.064	-0.90
						0.064	0.32	0.064	-0.28	0.064	-0.90
						0.065	0.41	0.065	-0.37	0.065	-0.36
						0.065	0.18	0.065	-0.28	0.065	-1.08
						0.066	0.28	0.066	-0.05	0.066	-0.90
						0.066	0.41	0.066	0.00	0.066	-0.72
						0.067	0.46	0.067	-0.05	0.067	-0.72
						0.067	0.32	0.067	-0.09	0.067	0.36
						0.068	0.41	0.068	0.05	0.068	-0.54
						0.068	0.23	0.068	0.23	0.068	-1.08
						0.069	0.41	0.069	-0.14	0.069	-0.72
						0.069	0.32	0.069	-0.18	0.069	-0.18
						0.070	0.23	0.070	0.18	0.070	0.36
						0.070	0.46	0.070	-0.14	0.070	-0.90
						0.071	0.18	0.071	-0.23	0.071	0.36
						0.071	0.23	0.071	0.00	0.071	-0.36
						0.072	0.23	0.072	0.00	0.072	-0.54
						0.072	0.28	0.072	-0.41	0.072	-0.90
						0.072	0.28	0.072	-0.05	0.072	0.18
						0.073	0.18	0.073	-0.32	0.073	0.00
						0.073	0.18	0.073	-0.23	0.073	-0.72
						0.074	0.32	0.074	-0.14	0.074	-0.18
						0.074	0.41	0.074	0.00	0.074	-0.90
						0.075	0.32	0.075	-0.23	0.075	-1.44
						0.075	0.23	0.075	-0.09	0.075	-0.90
						0.076	0.14	0.076	-0.32	0.076	-0.18
						0.076	0.23	0.076	0.09	0.076	0.36
						0.077	0.18	0.077	0.00	0.077	-0.54
						0.077	0.23	0.077	0.00	0.077	-0.54
						0.078	0.32	0.078	-0.09	0.078	-0.36
						0.079	0.46	0.079	-0.32	0.079	-0.72
						0.079	0.18	0.079	-0.05	0.079	0.00
						0.080	0.60	0.080	-0.28	0.080	-0.72
						0.080	0.14	0.080	-0.05	0.080	-0.36
						0.081	0.00	0.081	-0.55	0.081	-0.18
						0.081	0.32	0.081	-0.09	0.081	-0.54
						0.082	0.32	0.082	-0.28	0.082	0.00
						0.082	0.23	0.082	-0.32	0.082	-0.36
						0.083	0.46	0.083	-0.32	0.083	-0.18
						0.083	0.51	0.083	0.09	0.083	1.08
						0.084	0.23	0.084	0.09	0.084	-0.36
						0.084	0.41	0.084	-0.18	0.084	-0.72
						0.085	0.28	0.085	0.09	0.085	-1.44
						0.085	0.41	0.085	-0.09	0.085	-0.90
						0.086	0.28	0.086	0.32	0.086	-0.54
						0.086	0.46	0.086	-0.18	0.086	-1.26
						0.087	0.32	0.087	0.14	0.087	-0.36
						0.087	0.46	0.087	-0.41	0.087	0.00
						0.088	0.28	0.088	-0.28	0.088	0.72
						0.088	0.46	0.088	-0.23	0.088	-0.18
						0.088	0.18	0.088	-0.18	0.088	-0.18
						0.089	0.18	0.089	-0.32	0.089	-1.44
						0.089	0.32	0.089	-0.18	0.089	-0.36
						0.090	0.09	0.090	-0.09	0.090	-0.90
						0.090	0.32	0.090	-0.28	0.090	0.00
						0.091	0.32	0.091	-0.28	0.091	0.36
						0.091	0.23	0.091	0.00	0.091	-0.72
						0.092	0.37	0.092	-0.14	0.092	0.36
						0.092	0.37	0.092	-0.46	0.092	0.00
						0.093	0.28	0.093	-0.18	0.093	-0.72
						0.094	0.18	0.094	-0.28	0.094	-0.36
						0.094	0.23	0.094	-0.14	0.094	-0.54
						0.095	0.41	0.095	-0.14	0.095	-1.08
						0.095	0.37	0.095	-0.05	0.095	-0.18
						0.096	0.41	0.096	-0.05	0.096	0.18
						0.096	0.37	0.096	-0.09	0.096	-0.36
						0.097	0.32	0.097	-0.23	0.097	-0.54
						0.097	0.41	0.097	-0.28	0.097	-0.18
						0.098	0.41	0.098	-0.41	0.098	0.18
						0.098	0.14	0.098	0.28	0.098	-0.72
						0.099	0.55	0.099	-0.18	0.099	-0.54
						0.099	0.14	0.099	-0.46	0.099	-1.08
						0.100	0.37	0.100	-0.09	0.100	0.18
						0.100	0.14	0.100	0.14	0.100	0.00
						0.101	0.51	0.101	-0.32	0.101	-0.36
						0.101	0.32	0.101	-0.23	0.101	-0.90
						0.102	0.18	0.102	0.00	0.102	0.00
						0.102	0.23	0.102	-0.18	0.102	-0.72
						0.103	0.18	0.103	-0.23	0.103	-1.08
						0.103	0.32	0.103	-0.28	0.103	-0.36
						0.104	0.41	0.104	-0.14	0.104	-0.18
						0.104	0.46	0.104	-0.09	0.104	-0.72
						0.105	0.41	0.105	0.18	0.105	-0.72
						0.105	0.64	0.105	-0.46	0.105	-0.54
						0.106	0.37	0.106	0.00	0.106	0.18
						0.106	0.28	0.106	-0.18	0.106	-0.36
						0.107	0.60	0.107	-0.23	0.107	-0.18
						0.107	0.46	0.107	-0.18	0.107	-0.18
						0.108	0.46	0.108	-0.05	0.108	0.00
						0.108	0.23	0.108	0.05	0.108	-0.54
						0.109	0.09	0.109	-0.05	0.109	0.00
						0.109	0.55	0.109	-0.18	0.109	-0.72
						0.110	0.28	0.110	-0.14	0.110	-0.18
						0.110	0.41	0.110	-0.14	0.110	-0.90
						0.111	0.28	0.111	-0.28	0.111	-0.18
						0.111	0.28	0.111	-0.09	0.111	-0.90
						0.112	0.32	0.112	0.00	0.112	0.18
						0.112	0.32	0.112	-0.32	0.112	-1.08
						0.113	0.41	0.113	0.05	0.113	-0.90
						0.113	0.41	0.113	-0.18	0.113	-0.54
						0.114	0.18	0.114	-0.32	0.114	-1.26
						0.114	0.41	0.114	-0.32	0.114	-1.44
						0.115	0.37	0.115	-0.23	0.115	-1.26
						0.115	0.37	0.115	-0.23	0.115	-0.36
						0.116	0.09	0.116	0.00	0.116	0.54
						0.116	0.41	0.116	0.00	0.116	1.08
						0.117	0.32	0.117	-0.37	0.117	-1.08
						0.117	0.28	0.117	-0.09	0.117	-0.36
						0.118	0.32	0.118	-0.14	0.118	-0.18
						0.118	0.37	0.118	-0.28	0.118	-1.26
						0.119	0.23	0.119	0.18	0.119	-1.26
						0.119	0.32	0.119	-0.14	0.119	-0.18
						0.120	0.28	0.120	-0.23	0.120	-1.08
						0.120	0.32	0.120	-0.28	0.120	-1.26
						0.121	0.32	0.121	0.05	0.121	-0.72
						0.121	0.51	0.121	-0.32	0.121	-1.44
						0.122	0.32	0.122	-0.28	0.122	-0.54
						0.122	0.28	0.122	-0.14	0.122	-2.16
						0.123	0.23	0.123	-0.28	0.123	0.00
						0.123	0.23	0.123	-0.32	0.123	0.72
						0.124	0.23	0.124	-0.05	0.124	-0.90
						0.124	0.41	0.124	-0.09	0.124	-0.90
						0.125	0.37	0.125	0.18	0.125	0.72
						0.125	0.23	0.125	-0.18	0.125	-0.72
						0.126	0.18	0.126	-0.18	0.126	0.18
						0.126	0.09	0.126	-0.09	0.126	0.00
						0.127	0.28	0.127	0.00	0.127	-0.36
						0.127	0.55	0.127	-0.23	0.127	-0.54
						0.128	0.18	0.128	0.00	0.128	-1.08
						0.128	0.37	0.128	-0.37	0.128	-0.90
						0.129	0.00	0.129	-0.09	0.129	-0.54
						0.129	0.32	0.129	-0.14	0.129	-1.08
						0.130	0.32	0.130	-0.14	0.130	-1.26
						0.130	-0.09	0.130	0.00	0.130	-0.18
						0.131	0.23	0.131	-0.18	0.131	-1.08
						0.131	0.05	0.131	-0.18	0.131	-0.72
						0.132	0.55	0.132	-0.37	0.132	-0.90
						0.132	0.23	0.132	-0.14	0.132	-0.72
						0.133	0.41	0.133	-0.23	0.133	-0.54
						0.133	0.18	0.133	-0.41	0.133	-0.36
						0.134	0.32	0.134	-0.05	0.134	-0.36
						0.134	0.51	0.134	-0.23	0.134	0.00
						0.135	0.41	0.135	-0.23	0.135	-0.18
						0.135	0.28	0.135	-0.09	0.135	-1.08
						0.136	0.09	0.136	0.05	0.136	-0.18
						0.136	0.37	0.136	-0.51	0.136	-0.36
						0.137	0.23	0.137	-0.51	0.137	-0.36
						0.137	0.14	0.137	-0.41	0.137	0.00
						0.138	0.55	0.138	-0.14	0.138	-0.90
						0.138	0.14	0.138	-0.14	0.138	-0.54
						0.139	0.18	0.139	-0.32	0.139	0.18
						0.139	0.41	0.139	-0.09	0.139	-0.18
						0.140	0.41	0.140	-0.09	0.140	-0.72
						0.140	0.37	0.140	-0.37	0.140	-0.36
						0.141	0.23	0.141	-0.14	0.141	0.00
						0.141	-0.14	0.141	-0.09	0.141	-0.72
						0.142	0.09	0.142	0.00	0.142	-0.72
						0.142	0.28	0.142	-0.41	0.142	-0.90
						0.143	0.18	0.143	0.18	0.143	-0.72
						0.143	0.23	0.143	-0.18	0.143	-1.62
						0.144	0.55	0.144	-0.18	0.144	-1.08
						0.144	0.32	0.144	0.00	0.144	-0.54
						0.144	0.09	0.144	-0.23	0.144	0.36
						0.145	0.23	0.145	0.05	0.145	0.36
						0.145	0.28	0.145	-0.14	0.145	-1.26
						0.146	0.32	0.146	-0.32	0.146	0.00
						0.146	0.46	0.146	0.14	0.146	0.18
						0.147	0.37	0.147	-0.41	0.147	-0.72
						0.147	0.37	0.147	-0.41	0.147	0.54
						0.148	0.23	0.148	0.05	0.148	-0.18
						0.148	0.23	0.148	-0.18	0.148	-0.36
						0.149	0.32	0.149	-0.09	0.149	-0.90
						0.149	0.46	0.149	-0.09	0.149	-0.90
						0.150	0.28	0.150	-0.41	0.150	-0.90
						0.150	-0.05	0.150	-0.23	0.150	-1.08
						0.151	0.41	0.151	-0.18	0.151	-0.18
						0.152	0.37	0.152	-0.09	0.152	-0.18
						0.152	0.46	0.152	-0.14	0.152	-0.36
						0.153	0.28	0.153	0.09	0.153	0.36
						0.153	0.28	0.153	-0.09	0.153	-1.62
						0.154	0.55	0.154	-0.14	0.154	-0.36
						0.154	0.41	0.154	-0.05	0.154	-1.08
						0.155	0.23	0.155	-0.18	0.155	-0.18
						0.155	0.05	0.155	-0.37	0.155	-0.54
						0.156	0.18	0.156	-0.09	0.156	0.36
						0.156	0.37	0.156	0.05	0.156	-0.36
						0.157	0.32	0.157	-0.09	0.157	-0.90
						0.157	0.09	0.157	-0.28	0.157	-0.90
						0.158	0.28	0.158	0.14	0.158	-0.36
						0.158	0.37	0.158	-0.05	0.158	-0.36
						0.159	0.28	0.159	-0.28	0.159	-0.90
						0.159	0.55	0.159	-0.18	0.159	-0.36
						0.160	0.41	0.160	-0.14	0.160	-0.90
						0.160	0.51	0.160	-0.05	0.160	-0.54
						0.161	0.41	0.161	-0.09	0.161	-1.08
						0.161	0.23	0.161	-0.14	0.161	0.00
						0.162	0.32	0.162	-0.28	0.162	-0.72
						0.162	0.28	0.162	-0.14	0.162	-0.36
						0.163	0.28	0.163	-0.18	0.163	-1.26
						0.163	0.32	0.163	0.00	0.163	0.36
						0.164	0.46	0.164	-0.23	0.164	-0.54
						0.164	0.37	0.164	-0.14	0.164	-0.36
						0.165	0.51	0.165	-0.23	0.165	-0.36
						0.165	0.28	0.165	-0.28	0.165	0.72
						0.166	0.18	0.166	-0.18	0.166	0.36
						0.166	0.18	0.166	-0.05	0.166	0.18
						0.167	0.23	0.167	-0.32	0.167	-0.72
						0.167	0.09	0.167	-0.14	0.167	-1.08
						0.168	0.41	0.168	-0.09	0.168	-0.18
						0.168	0.41	0.168	0.00	0.168	0.36
						0.169	0.28	0.169	-0.18	0.169	-0.18
						0.169	0.37	0.169	-0.09	0.169	-1.08
						0.170	0.51	0.170	-0.14	0.170	-1.26
						0.170	0.28	0.170	-0.09	0.170	-0.18
						0.171	0.14	0.171	0.05	0.171	-0.90
						0.171	0.51	0.171	-0.18	0.171	-0.54
						0.172	0.14	0.172	-0.37	0.172	0.18
						0.172	0.41	0.172	-0.23	0.172	-1.26
						0.173	0.32	0.173	-0.18	0.173	-0.72
						0.173	0.28	0.173	-0.28	0.173	-0.54
						0.174	0.09	0.174	-0.05	0.174	0.36
						0.174	0.55	0.174	-0.23	0.174	-0.72
						0.175	0.23	0.175	0.00	0.175	-0.90
						0.175	0.23	0.175	-0.32	0.175	-0.72
						0.176	0.09	0.176	-0.32	0.176	0.54
						0.176	0.18	0.176	-0.28	0.176	-2.34
						0.176	0.09	0.176	-0.28	0.176	-0.54
						0.177	0.51	0.177	-0.32	0.177	-0.72
						0.177	0.37	0.177	0.23	0.177	-1.26
						0.178	-0.05	0.178	-0.05	0.178	-1.08
						0.178	0.23	0.178	-0.28	0.178	0.18
						0.179	0.37	0.179	-0.18	0.179	-0.18
						0.179	0.46	0.179	-0.28	0.179	-0.36
						0.180	0.32	0.180	-0.05	0.180	-1.44
						0.180	0.51	0.180	-0.46	0.180	-0.18
						0.181	0.14	0.181	0.00	0.181	-0.72
						0.181	0.37	0.181	-0.28	0.181	-1.08
						0.182	0.32	0.182	-0.28	0.182	-1.26
						0.183	0.37	0.183	-0.28	0.183	-0.36
						0.183	0.64	0.183	0.00	0.183	-0.36
						0.184	0.37	0.184	0.18	0.184	-0.36
						0.184	0.28	0.184	0.00	0.184	-0.36
						0.185	0.46	0.185	-0.23	0.185	0.18
						0.185	0.32	0.185	-0.05	0.185	-1.08
						0.186	0.32	0.186	-0.18	0.186	-0.72
						0.186	0.41	0.186	-0.09	0.186	-0.54
						0.187	0.32	0.187	-0.05	0.187	-0.72
						0.187	0.46	0.187	0.09	0.187	-0.36
						0.188	0.37	0.188	-0.23	0.188	-0.72
						0.188	0.18	0.188	0.05	0.188	-0.72
						0.189	0.18	0.189	0.05	0.189	-0.72
						0.189	0.28	0.189	-0.09	0.189	-0.18
						0.190	0.14	0.190	0.05	0.190	0.18
						0.190	0.37	0.190	-0.23	0.190	0.00
						0.191	0.46	0.191	-0.18	0.191	-1.08
						0.191	0.32	0.191	0.00	0.191	-1.08
						0.192	0.41	0.192	-0.23	0.192	-0.36
						0.192	0.37	0.192	-0.18	0.192	-0.90
						0.193	0.32	0.193	-0.55	0.193	-0.18
						0.193	0.37	0.193	-0.18	0.193	-0.72
						0.194	0.46	0.194	0.00	0.194	0.00
						0.194	0.55	0.194	0.09	0.194	-1.44
						0.195	0.18	0.195	-0.09	0.195	-1.08
						0.195	0.28	0.195	0.00	0.195	-0.90
						0.196	0.32	0.196	-0.09	0.196	-0.18
						0.196	0.32	0.196	-0.37	0.196	-1.62
						0.197	0.41	0.197	-0.28	0.197	-0.54
						0.197	0.28	0.197	0.23	0.197	-0.72
						0.198	0.37	0.198	-0.05	0.198	-0.54
						0.198	0.18	0.198	-0.23	0.198	-1.08
						0.199	0.23	0.199	0.09	0.199	-0.72
						0.199	0.18	0.199	-0.18	0.199	-1.08
						0.200	0.28	0.200	-0.14	0.200	-0.18
						0.200	0.23	0.200	0.00	0.200	-0.36
						0.201	0.60	0.201	-0.05	0.201	-0.18
						0.201	0.23	0.201	-0.18	0.201	-1.44
						0.202	0.28	0.202	0.05	0.202	-0.54
						0.202	0.46	0.202	-0.23	0.202	-0.72
						0.203	0.37	0.203	-0.18	0.203	0.18
						0.203	0.32	0.203	-0.32	0.203	-0.18
						0.204	0.09	0.204	-0.05	0.204	-0.54
						0.204	0.41	0.204	-0.32	0.204	-0.90
						0.205	0.23	0.205	-0.28	0.205	0.00
						0.205	0.51	0.205	-0.23	0.205	-0.36
						0.206	0.32	0.206	-0.32	0.206	-1.62
						0.206	0.37	0.206	-0.14	0.206	-0.72
						0.207	0.37	0.207	-0.37	0.207	-0.90
						0.207	0.37	0.207	-0.37	0.207	-0.36
						0.208	0.37	0.208	-0.14	0.208	-0.18
						0.208	0.14	0.208	-0.14	0.208	-0.72
						0.208	0.14	0.208	-0.05	0.208	-0.90
						0.209	0.28	0.209	-0.18	0.209	-0.18
						0.209	0.28	0.209	0.09	0.209	-0.18
						0.210	0.23	0.210	-0.28	0.210	0.00
						0.210	0.41	0.210	-0.28	0.210	-0.18
						0.211	0.41	0.211	-0.14	0.211	-1.08
						0.211	0.41	0.211	0.14	0.211	0.00
						0.212	0.28	0.212	-0.64	0.212	-0.54
						0.212	0.23	0.212	-0.18	0.212	-1.80
						0.213	0.41	0.213	-0.18	0.213	0.18
						0.214	0.05	0.214	-0.14	0.214	-0.36
						0.214	0.18	0.214	-0.28	0.214	-0.36
						0.215	0.23	0.215	0.00	0.215	-0.36
						0.215	0.41	0.215	-0.41	0.215	-0.54
						0.216	0.14	0.216	-0.23	0.216	-0.36
						0.216	0.55	0.216	-0.37	0.216	-1.26
						0.217	0.37	0.217	0.05	0.217	-1.08
						0.217	0.28	0.217	-0.28	0.217	-0.36
						0.218	0.28	0.218	-0.23	0.218	0.00
						0.218	0.32	0.218	-0.09	0.218	-0.72
						0.219	0.55	0.219	-0.51	0.219	-0.72
						0.219	0.28	0.219	-0.46	0.219	-0.54
						0.220	0.46	0.220	0.05	0.220	-1.26
						0.220	0.18	0.220	-0.28	0.220	-0.18
						0.221	0.23	0.221	-0.28	0.221	-0.90
						0.221	0.55	0.221	0.09	0.221	-0.72
						0.222	0.51	0.222	0.00	0.222	-1.44
						0.222	0.32	0.222	0.00	0.222	0.00
						0.223	0.46	0.223	-0.18	0.223	-0.90
						0.223	0.37	0.223	-0.05	0.223	-1.08
						0.224	0.28	0.224	-0.51	0.224	-0.54
						0.224	0.41	0.224	0.05	0.224	-0.90
						0.225	0.60	0.225	-0.23	0.225	-0.54
						0.225	0.51	0.225	-0.23	0.225	0.00
						0.226	0.32	0.226	-0.46	0.226	-1.08
						0.226	0.23	0.226	0.18	0.226	-0.54
						0.227	0.37	0.227	-0.18	0.227	-0.72
						0.227	0.14	0.227	-0.09	0.227	-0.18
						0.228	0.28	0.228	-0.05	0.228	-1.26
						0.228	0.09	0.228	0.09	0.228	-0.18
						0.229	0.14	0.229	-0.18	0.229	0.72
						0.229	0.55	0.229	-0.14	0.229	-1.80
						0.230	0.41	0.230	-0.46	0.230	-1.26
						0.230	0.18	0.230	-0.18	0.230	-0.54
						0.231	0.23	0.231	-0.09	0.231	-0.18
						0.231	0.32	0.231	0.05	0.231	-1.08
						0.232	0.28	0.232	0.00	0.232	0.36
						0.232	0.09	0.232	-0.23	0.232	-1.08
						0.233	0.32	0.233	0.14	0.233	-1.08
						0.233	0.23	0.233	-0.18	0.233	-1.26
						0.234	0.14	0.234	-0.23	0.234	0.54
						0.234	0.37	0.234	-0.41	0.234	-0.36
						0.235	0.05	0.235	-0.05	0.235	-0.36
						0.235	0.28	0.235	-0.18	0.235	-0.72
						0.236	0.28	0.236	-0.28	0.236	-0.72
						0.236	0.41	0.236	-0.18	0.236	0.00
						0.237	0.32	0.237	-0.09	0.237	-1.26
						0.237	0.18	0.237	0.00	0.237	-0.18
						0.238	0.55	0.238	-0.23	0.238	-0.90
						0.238	0.37	0.238	-0.09	0.238	-0.36
						0.239	0.60	0.239	-0.28	0.239	-0.54
						0.239	0.55	0.239	-0.37	0.239	-0.18
						0.240	0.46	0.240	0.05	0.240	-1.26
						0.240	0.32	0.240	-0.09	0.240	-0.54
						0.240	0.23	0.240	-0.09	0.240	0.00
						0.241	0.37	0.241	-0.28	0.241	0.00
						0.241	0.46	0.241	-0.23	0.241	-0.54
						0.242	0.32	0.242	-0.51	0.242	-1.08
						0.242	0.46	0.242	-0.05	0.242	-0.36
						0.243	0.46	0.243	-0.05	0.243	-0.54
						0.243	0.41	0.243	0.00	0.243	-0.36
						0.244	0.28	0.244	-0.23	0.244	-0.54
						0.245	0.41	0.245	-0.09	0.245	-0.90
						0.245	0.37	0.245	-0.28	0.245	-0.72
						0.246	0.18	0.246	-0.23	0.246	-0.36
						0.246	0.37	0.246	-0.23	0.246	-0.72
						0.247	-0.05	0.247	-0.55	0.247	0.18
						0.247	0.32	0.247	0.00	0.247	0.72
						0.248	0.46	0.248	-0.32	0.248	0.18
						0.248	0.32	0.248	-0.23	0.248	0.18
						0.249	0.64	0.249	-0.18	0.249	-0.54
						0.249	0.51	0.249	-0.14	0.249	-0.72
						0.250	0.32	0.250	-0.18	0.250	-1.08
						0.250	0.18	0.250	-0.51	0.250	0.18
						0.251	0.46	0.251	-0.09	0.251	-0.18
						0.251	0.46	0.251	-0.14	0.251	-0.54
						0.252	0.28	0.252	-0.09	0.252	0.00
						0.252	0.41	0.252	-0.14	0.252	-1.80
						0.253	0.46	0.253	0.14	0.253	-0.36
						0.253	0.51	0.253	-0.23	0.253	0.00
						0.254	0.23	0.254	-0.09	0.254	0.54
						0.254	0.64	0.254	-0.09	0.254	-0.54
						0.255	0.28	0.255	0.18	0.255	-0.90
						0.255	0.46	0.255	-0.23	0.255	-0.54
						0.256	0.51	0.256	-0.23	0.256	0.00
						0.256	0.60	0.256	-0.14	0.256	-0.36
						0.257	0.32	0.257	-0.28	0.257	-0.54
						0.257	0.37	0.257	-0.46	0.257	0.36
						0.258	0.23	0.258	-0.37	0.258	0.00
						0.258	0.28	0.258	-0.32	0.258	-1.08
						0.259	0.28	0.259	-0.41	0.259	0.18
						0.259	0.46	0.259	0.09	0.259	-0.18
						0.260	0.23	0.260	-0.14	0.260	-0.18
						0.260	0.14	0.260	-0.05	0.260	0.36
						0.261	0.23	0.261	-0.14	0.261	-0.72
						0.261	0.32	0.261	-0.28	0.261	0.00
						0.262	0.32	0.262	0.00	0.262	-0.18
						0.262	0.41	0.262	0.05	0.262	0.72
						0.263	0.18	0.263	-0.37	0.263	-0.90
						0.263	0.55	0.263	0.09	0.263	-0.54
						0.264	0.14	0.264	-0.14	0.264	-1.08
						0.264	0.28	0.264	-0.05	0.264	-0.36
						0.265	0.05	0.265	-0.18	0.265	0.72
						0.265	0.60	0.265	-0.05	0.265	0.00
						0.266	0.23	0.266	-0.09	0.266	-0.72
						0.266	0.55	0.266	-0.14	0.266	-1.08
						0.267	0.28	0.267	-0.05	0.267	-1.44
						0.267	0.51	0.267	-0.18	0.267	-1.26
						0.268	0.28	0.268	-0.28	0.268	-1.62
						0.268	0.46	0.268	-0.14	0.268	-0.36
						0.269	0.32	0.269	-0.28	0.269	0.00
						0.269	0.28	0.269	0.00	0.269	0.54
						0.270	0.32	0.270	-0.09	0.270	-0.18
						0.270	0.05	0.270	-0.18	0.270	-1.08
						0.271	0.37	0.271	-0.28	0.271	-0.36
						0.271	0.28	0.271	-0.09	0.271	0.36
						0.272	0.14	0.272	-0.09	0.272	-0.36
						0.272	0.23	0.272	-0.18	0.272	-1.62
						0.273	0.41	0.273	-0.23	0.273	-0.18
						0.273	0.41	0.273	-0.18	0.273	-0.54
						0.274	0.23	0.274	-0.18	0.274	-0.54
						0.274	0.46	0.274	-0.32	0.274	0.18
						0.275	0.09	0.275	-0.23	0.275	0.54
						0.275	0.37	0.275	0.14	0.275	0.00
						0.276	0.46	0.276	0.05	0.276	-0.90
						0.276	0.23	0.276	-0.23	0.276	-0.72
						0.277	0.23	0.277	-0.28	0.277	-0.36
						0.277	0.46	0.277	-0.28	0.277	-0.72
						0.278	0.32	0.278	-0.37	0.278	-0.72
						0.278	0.32	0.278	-0.18	0.278	-1.08
						0.279	0.23	0.279	0.05	0.279	-0.36
						0.279	0.51	0.279	-0.32	0.279	-1.08
						0.280	0.37	0.280	-0.05	0.280	-0.18
						0.280	0.23	0.280	-0.18	0.280	-0.36
						0.281	0.05	0.281	-0.05	0.281	-1.08
						0.281	0.37	0.281	-0.32	0.281	-0.54
						0.282	0.55	0.282	0.05	0.282	-0.90
						0.282	0.05	0.282	-0.18	0.282	-0.54
						0.283	0.14	0.283	0.05	0.283	-0.36
						0.283	0.37	0.283	-0.14	0.283	-1.80
						0.284	0.41	0.284	-0.41	0.284	-1.26
						0.284	0.37	0.284	-0.28	0.284	0.00
						0.285	0.28	0.285	-0.05	0.285	-1.08
						0.285	0.00	0.285	-0.05	0.285	-1.26
						0.286	0.18	0.286	-0.09	0.286	0.90
						0.286	0.37	0.286	-0.14	0.286	-0.36
						0.287	0.28	0.287	-0.18	0.287	-0.54
						0.287	0.14	0.287	-0.14	0.287	-1.08
						0.288	0.41	0.288	-0.14	0.288	-0.18
						0.288	0.41	0.288	0.00	0.288	-0.18
						0.288	0.37	0.288	-0.09	0.288	-1.26
						0.289	0.32	0.289	-0.14	0.289	0.00
						0.289	0.28	0.289	-0.28	0.289	-0.72
						0.290	0.32	0.290	-0.05	0.290	-0.18
						0.290	0.28	0.290	-0.05	0.290	-0.36
						0.291	0.41	0.291	-0.32	0.291	-0.90
						0.291	0.28	0.291	-0.28	0.291	-1.26
						0.292	0.46	0.292	-0.23	0.292	-0.54
						0.292	0.28	0.292	-0.14	0.292	-0.72
						0.293	0.37	0.293	-0.41	0.293	-1.26
						0.293	0.32	0.293	-0.37	0.293	-0.18
						0.294	0.09	0.294	-0.28	0.294	0.36
						0.294	0.28	0.294	-0.23	0.294	0.54
						0.295	0.32	0.295	-0.23	0.295	-1.08
						0.295	0.23	0.295	-0.28	0.295	0.00
						0.296	0.55	0.296	0.32	0.296	-0.54
						0.296	0.41	0.296	0.14	0.296	-1.08
						0.297	0.28	0.297	-0.14	0.297	-0.36
						0.297	0.37	0.297	-0.18	0.297	-1.26
						0.298	0.00	0.298	0.09	0.298	0.54
						0.298	0.32	0.298	-0.23	0.298	-1.08
						0.299	0.37	0.299	-0.18	0.299	-1.62
						0.299	0.32	0.299	-0.05	0.299	-1.26
						0.300	0.18	0.300	-0.05	0.300	-0.72
						0.300	0.37	0.300	-0.14	0.300	-1.26
						0.301	0.37	0.301	-0.05	0.301	-0.90
						0.301	0.46	0.301	-0.05	0.301	-0.90
						0.302	0.41	0.302	0.05	0.302	-0.90
						0.302	0.32	0.302	-0.18	0.302	-1.80
						0.303	0.37	0.303	-0.37	0.303	-0.54
						0.303	0.51	0.303	-0.51	0.303	-1.80
						0.304	0.32	0.304	-0.32	0.304	-0.18
						0.304	0.32	0.304	-0.05	0.304	-0.90
						0.305	0.51	0.305	0.14	0.305	-0.18
						0.305	0.32	0.305	-0.14	0.305	-0.72
						0.306	0.05	0.306	-0.28	0.306	0.18
						0.306	0.51	0.306	-0.09	0.306	-0.54
						0.307	0.41	0.307	0.28	0.307	-0.36
						0.308	0.37	0.308	-0.60	0.308	-0.90
						0.308	0.23	0.308	0.00	0.308	-0.90
						0.309	0.28	0.309	-0.32	0.309	-0.90
						0.309	0.28	0.309	0.00	0.309	-0.18
						0.310	0.46	0.310	-0.14	0.310	0.00
						0.310	0.46	0.310	-0.18	0.310	-1.62
						0.311	0.23	0.311	0.14	0.311	-0.72
						0.311	0.55	0.311	0.09	0.311	-0.72
						0.312	0.55	0.312	-0.23	0.312	-0.18
						0.312	0.23	0.312	-0.05	0.312	0.00
						0.313	0.23	0.313	-0.41	0.313	0.36
						0.313	0.18	0.313	0.05	0.313	0.18
						0.314	0.51	0.314	-0.14	0.314	0.36
						0.314	0.05	0.314	-0.14	0.314	0.36
						0.315	0.37	0.315	0.00	0.315	-0.90
						0.315	0.23	0.315	-0.23	0.315	-0.72
						0.316	0.46	0.316	-0.05	0.316	0.36
						0.316	0.23	0.316	0.05	0.316	-0.54
						0.317	0.37	0.317	-0.09	0.317	-1.08
						0.317	0.51	0.317	-0.05	0.317	-1.26
						0.318	0.18	0.318	-0.14	0.318	-0.54
						0.318	0.60	0.318	-0.14	0.318	-1.26
						0.319	0.60	0.319	-0.32	0.319	0.00
						0.319	0.41	0.319	-0.46	0.319	-0.54
						0.320	0.41	0.320	0.00	0.320	0.00
						0.320	0.23	0.320	-0.23	0.320	-0.54
						0.321	0.23	0.321	-0.05	0.321	-1.08
						0.321	0.55	0.321	-0.18	0.321	0.36
						0.322	0.32	0.322	0.14	0.322	-0.36
						0.322	0.18	0.322	-0.05	0.322	0.18
						0.323	0.14	0.323	-0.18	0.323	-0.90
						0.323	0.23	0.323	-0.28	0.323	-0.36
						0.324	0.41	0.324	0.09	0.324	-0.36
						0.324	0.32	0.324	-0.18	0.324	-0.54
						0.325	0.14	0.325	-0.28	0.325	-0.18
						0.325	0.28	0.325	-0.18	0.325	0.18
						0.326	0.28	0.326	-0.32	0.326	-0.36
						0.326	0.28	0.326	0.18	0.326	-0.90
						0.327	0.09	0.327	0.00	0.327	-0.36
						0.327	0.60	0.327	-0.14	0.327	0.18
						0.328	0.23	0.328	-0.28	0.328	-0.54
						0.328	0.23	0.328	0.05	0.328	-0.36
						0.329	0.37	0.329	-0.32	0.329	-0.54
						0.329	0.41	0.329	-0.18	0.329	0.36
						0.330	0.55	0.330	-0.41	0.330	-0.54
						0.330	0.28	0.330	-0.09	0.330	-0.72
						0.331	0.32	0.331	-0.05	0.331	-1.62
						0.331	0.28	0.331	0.00	0.331	-0.54
						0.332	0.41	0.332	-0.46	0.332	-0.54
						0.332	0.23	0.332	-0.28	0.332	-0.18
						0.333	0.46	0.333	-0.23	0.333	-0.18
						0.333	0.23	0.333	0.05	0.333	0.36
						0.334	0.55	0.334	-0.51	0.334	-0.18
						0.334	0.41	0.334	0.14	0.334	-0.72
						0.335	0.41	0.335	-0.41	0.335	-0.18
						0.335	0.32	0.335	-0.14	0.335	-0.72
						0.336	0.55	0.336	-0.28	0.336	-0.54
						0.336	0.37	0.336	-0.14	0.336	-0.90
						0.337	0.23	0.337	-0.18	0.337	-0.72
						0.337	0.37	0.337	0.00	0.337	-0.18
						0.338	0.41	0.338	-0.23	0.338	-0.72
						0.338	0.41	0.338	-0.14	0.338	-1.26
						0.339	0.32	0.339	-0.09	0.339	-0.54
						0.339	0.55	0.339	-0.09	0.339	-1.08
						0.340	0.64	0.340	-0.09	0.340	-0.54
						0.340	0.23	0.340	-0.18	0.340	-0.36
						0.341	0.32	0.341	0.05	0.341	-0.36
						0.341	0.55	0.341	0.00	0.341	0.36
						0.342	0.32	0.342	-0.32	0.342	-0.72
						0.342	0.28	0.342	-0.05	0.342	0.36
						0.343	0.28	0.343	-0.23	0.343	0.36
						0.343	0.05	0.343	-0.41	0.343	-0.36
						0.344	0.23	0.344	0.14	0.344	-0.54
						0.344	0.41	0.344	0.00	0.344	-0.90
						0.345	0.18	0.345	0.09	0.345	-1.08
						0.345	0.23	0.345	-0.14	0.345	-0.54
						0.346	0.18	0.346	0.09	0.346	-0.72
						0.346	0.28	0.346	-0.32	0.346	-0.72
						0.347	0.46	0.347	-0.14	0.347	-0.90
						0.347	0.55	0.347	-0.18	0.347	1.08
						0.348	0.05	0.348	0.09	0.348	-0.90
						0.348	0.28	0.348	-0.23	0.348	0.00
						0.349	0.37	0.349	0.00	0.349	0.36
						0.349	0.55	0.349	-0.05	0.349	-0.72
						0.350	0.14	0.350	-0.51	0.350	-0.18
						0.350	0.41	0.350	-0.32	0.350	0.36
						0.351	0.51	0.351	-0.28	0.351	-0.72
						0.351	0.41	0.351	-0.37	0.351	-0.72
						0.352	0.23	0.352	-0.09	0.352	-0.72
						0.352	0.46	0.352	-0.09	0.352	0.36
						0.352	0.37	0.352	-0.09	0.352	-0.54
						0.353	0.41	0.353	-0.28	0.353	-1.08
						0.353	0.41	0.353	-0.14	0.353	-0.36
						0.354	0.32	0.354	-0.41	0.354	-0.36
						0.354	0.55	0.354	-0.14	0.354	0.18
						0.355	0.14	0.355	-0.09	0.355	-0.54
						0.355	0.32	0.355	-0.09	0.355	0.18
						0.356	0.37	0.356	0.05	0.356	-0.90
						0.356	0.51	0.356	-0.14	0.356	-0.90
						0.357	0.37	0.357	-0.37	0.357	-0.54
						0.357	0.28	0.357	-0.05	0.357	-0.72
						0.358	0.28	0.358	-0.28	0.358	-0.54
						0.358	0.32	0.358	-0.09	0.358	-0.54
						0.359	0.32	0.359	0.05	0.359	-0.90
						0.359	0.41	0.359	-0.05	0.359	-1.80
						0.360	0.23	0.360	-0.23	0.360	0.00
						0.360	0.32	0.360	-0.28	0.360	-0.72
						0.361	0.18	0.361	-0.14	0.361	-0.72
						0.361	0.55	0.361	-0.28	0.361	-0.54
						0.362	0.28	0.362	-0.14	0.362	0.18
						0.362	0.46	0.362	-0.18	0.362	-1.08
						0.363	0.18	0.363	-0.18	0.363	0.36
						0.363	0.32	0.363	-0.14	0.363	-1.26
						0.364	0.46	0.364	-0.32	0.364	-1.08
						0.364	0.55	0.364	-0.55	0.364	0.00
						0.365	0.28	0.365	-0.23	0.365	-1.08
						0.365	0.46	0.365	-0.09	0.365	-0.36
						0.366	0.37	0.366	-0.23	0.366	-1.26
						0.366	0.32	0.366	-0.14	0.366	-0.72
						0.367	0.28	0.367	-0.05	0.367	-1.08
						0.367	0.60	0.367	-0.28	0.367	-0.72
						0.368	0.55	0.368	-0.14	0.368	-0.72
						0.368	0.41	0.368	0.00	0.368	0.00
						0.369	0.41	0.369	0.18	0.369	-0.36
						0.370	0.37	0.370	-0.32	0.370	-0.18
						0.370	0.32	0.370	-0.23	0.370	-0.18
						0.371	0.28	0.371	-0.05	0.371	0.36
						0.371	0.18	0.371	-0.28	0.371	-1.08
						0.372	0.28	0.372	-0.14	0.372	0.36
						0.372	0.51	0.372	-0.28	0.372	0.00
						0.373	0.46	0.373	-0.09	0.373	-0.54
						0.373	0.41	0.373	0.05	0.373	-0.90
						0.374	0.32	0.374	-0.23	0.374	-0.18
						0.374	0.37	0.374	-0.23	0.374	0.18
						0.375	0.51	0.375	-0.32	0.375	-0.72
						0.375	0.46	0.375	0.18	0.375	-0.36
						0.376	0.23	0.376	-0.37	0.376	0.00
						0.376	0.41	0.376	0.00	0.376	0.00
						0.377	0.46	0.377	-0.28	0.377	-0.54
						0.377	0.28	0.377	-0.41	0.377	0.00
						0.378	0.37	0.378	-0.09	0.378	0.00
						0.378	0.46	0.378	-0.09	0.378	-0.90
						0.379	0.37	0.379	0.05	0.379	-1.44
						0.379	0.55	0.379	-0.09	0.379	0.00
						0.380	0.37	0.380	0.18	0.380	0.54
						0.380	0.55	0.380	-0.28	0.380	-0.54
						0.381	0.32	0.381	-0.28	0.381	-0.18
						0.381	0.32	0.381	-0.46	0.381	-0.90
						0.382	0.37	0.382	-0.41	0.382	0.54
						0.382	0.37	0.382	-0.28	0.382	-0.72
						0.383	0.14	0.383	-0.37	0.383	-1.44
						0.383	0.18	0.383	-0.18	0.383	-0.54
						0.384	0.32	0.384	-0.09	0.384	0.00
						0.384	0.18	0.384	-0.23	0.384	-0.18
						0.385	0.51	0.385	-0.32	0.385	0.00
						0.385	0.14	0.385	-0.05	0.385	0.36
						0.386	0.32	0.386	-0.23	0.386	-0.72
						0.386	0.28	0.386	0.09	0.386	-0.72
						0.387	0.41	0.387	0.18	0.387	-0.18
						0.387	0.32	0.387	-0.18	0.387	-1.08
						0.388	0.18	0.388	-0.28	0.388	0.00
						0.388	0.28	0.388	-0.14	0.388	-0.18
						0.389	0.28	0.389	-0.41	0.389	0.36
						0.389	0.28	0.389	0.05	0.389	-0.54
						0.390	0.05	0.390	-0.09	0.390	-1.26
						0.390	0.18	0.390	-0.18	0.390	0.36
						0.391	0.23	0.391	-0.14	0.391	-0.72
						0.391	0.18	0.391	-0.18	0.391	-0.54
						0.392	0.32	0.392	-0.28	0.392	-0.18
						0.392	0.28	0.392	-0.37	0.392	0.36
						0.393	0.28	0.393	-0.14	0.393	-0.54
						0.393	0.32	0.393	-0.09	0.393	-1.08
						0.394	0.18	0.394	-0.18	0.394	-0.18
						0.394	0.37	0.394	-0.28	0.394	-1.80
						0.395	0.46	0.395	-0.28	0.395	0.00
						0.395	0.18	0.395	-0.09	0.395	-0.18
						0.396	0.23	0.396	0.28	0.396	-0.18
						0.396	0.32	0.396	-0.05	0.396	-1.08
						0.397	0.41	0.397	-0.18	0.397	-0.54
						0.397	0.37	0.397	0.05	0.397	-1.98
						0.398	0.32	0.398	-0.23	0.398	0.36
						0.398	0.41	0.398	0.23	0.398	0.54
						0.399	0.28	0.399	-0.09	0.399	0.18
						0.399	0.55	0.399	-0.14	0.399	-1.44
						0.400	0.46	0.400	0.00	0.400	-0.36
						0.400	0.37	0.400	-0.18	0.400	0.36
						0.401	0.37	0.401	-0.05	0.401	0.18
						0.401	0.46	0.401	0.00	0.401	0.00
						0.402	0.41	0.402	-0.23	0.402	-0.72
						0.402	0.23	0.402	-0.32	0.402	0.00
						0.403	0.37	0.403	-0.14	0.403	-0.54
						0.403	0.46	0.403	0.00	0.403	0.54
						0.404	0.28	0.404	-0.32	0.404	-0.54
						0.404	0.41	0.404	-0.37	0.404	-0.36
						0.405	0.32	0.405	-0.05	0.405	-0.54
						0.405	0.46	0.405	-0.18	0.405	-0.54
						0.406	0.28	0.406	-0.14	0.406	-0.54
						0.406	0.18	0.406	-0.14	0.406	-0.36
						0.407	0.37	0.407	-0.18	0.407	-0.36
						0.407	0.23	0.407	-0.18	0.407	-0.36
						0.408	0.32	0.408	-0.18	0.408	-0.36
						0.408	0.23	0.408	0.00	0.408	-0.90
						0.409	0.41	0.409	-0.37	0.409	-0.72
						0.409	0.37	0.409	-0.32	0.409	0.00
						0.410	0.55	0.410	-0.14	0.410	0.36
						0.410	0.46	0.410	-0.14	0.410	-2.34
						0.411	0.41	0.411	0.23	0.411	-0.72
						0.411	0.41	0.411	-0.37	0.411	0.18
						0.412	0.37	0.412	-0.09	0.412	-0.90
						0.412	0.23	0.412	-0.09	0.412	-1.08
						0.413	0.23	0.413	0.00	0.413	-0.54
						0.413	0.28	0.413	-0.05	0.413	0.72
						0.414	0.37	0.414	-0.05	0.414	-0.72
						0.414	0.41	0.414	-0.09	0.414	-0.72
						0.415	0.37	0.415	-0.37	0.415	-0.72
						0.415	0.23	0.415	0.05	0.415	-0.54
						0.416	0.37	0.416	-0.32	0.416	-1.44
						0.416	0.32	0.416	0.05	0.416	-1.26
						0.416	0.55	0.416	0.00	0.416	0.00
						0.417	0.37	0.417	0.05	0.417	-0.90
						0.417	0.28	0.417	-0.41	0.417	-0.90
						0.418	0.37	0.418	-0.37	0.418	-1.08
						0.418	0.18	0.418	-0.18	0.418	-1.44
						0.419	0.09	0.419	-0.09	0.419	0.00
						0.419	0.28	0.419	-0.23	0.419	0.54
						0.420	0.41	0.420	-0.05	0.420	-0.36
						0.420	0.32	0.420	-0.32	0.420	-1.08
						0.421	0.05	0.421	0.05	0.421	0.36
						0.421	0.51	0.421	-0.32	0.421	0.54
						0.422	0.37	0.422	-0.23	0.422	-1.08
						0.422	0.14	0.422	-0.41	0.422	-1.08
						0.423	0.28	0.423	0.09	0.423	0.90
						0.423	0.60	0.423	-0.23	0.423	-0.72
						0.424	0.41	0.424	-0.14	0.424	-0.18
						0.424	0.18	0.424	-0.23	0.424	-0.54
						0.425	0.14	0.425	0.14	0.425	0.18
						0.425	0.32	0.425	-0.23	0.425	-0.90
						0.426	0.28	0.426	-0.09	0.426	0.00
						0.426	0.14	0.426	-0.18	0.426	-0.72
						0.427	0.28	0.427	0.09	0.427	0.18
						0.427	0.23	0.427	-0.37	0.427	-0.72
						0.428	0.28	0.428	-0.18	0.428	-1.08
						0.428	-0.09	0.428	-0.41	0.428	-0.18
						0.429	0.41	0.429	-0.23	0.429	0.00
						0.429	0.23	0.429	-0.32	0.429	-0.36
						0.430	0.32	0.430	-0.23	0.430	-0.90
						0.430	0.23	0.430	-0.28	0.430	-0.54
						0.431	0.51	0.431	-0.05	0.431	-0.72
						0.431	0.41	0.431	-0.09	0.431	-0.54
						0.432	0.41	0.432	-0.23	0.432	0.18
						0.433	0.32	0.433	-0.09	0.433	-0.72
						0.433	0.64	0.433	-0.14	0.433	-0.90
						0.434	0.37	0.434	0.00	0.434	0.00
						0.434	0.23	0.434	0.00	0.434	-1.08
						0.435	0.41	0.435	-0.18	0.435	-0.72
						0.435	0.46	0.435	0.09	0.435	-0.54
						0.436	0.32	0.436	0.14	0.436	-0.18
						0.436	0.60	0.436	0.05	0.436	-1.08
						0.437	0.41	0.437	0.05	0.437	-0.54
						0.437	0.46	0.437	-0.28	0.437	-0.54
						0.438	0.18	0.438	-0.23	0.438	0.36
						0.438	0.28	0.438	-0.14	0.438	-1.62
						0.439	0.41	0.439	-0.05	0.439	-0.54
						0.439	0.32	0.439	-0.18	0.439	-0.90
						0.440	0.23	0.440	-0.46	0.440	-1.44
						0.440	0.23	0.440	-0.46	0.440	-0.18
						0.441	0.51	0.441	0.00	0.441	-0.90
						0.441	0.18	0.441	-0.18	0.441	-0.90
						0.442	0.23	0.442	-0.28	0.442	-0.36
						0.442	0.37	0.442	-0.23	0.442	0.90
						0.443	0.37	0.443	-0.23	0.443	-1.26
						0.443	0.37	0.443	-0.28	0.443	-0.18
						0.444	0.41	0.444	-0.18	0.444	-0.54
						0.444	0.23	0.444	-0.05	0.444	0.54
						0.445	0.23	0.445	-0.09	0.445	-0.36
						0.445	0.28	0.445	0.00	0.445	0.36
						0.446	0.51	0.446	-0.32	0.446	-0.72
						0.446	0.32	0.446	-0.18	0.446	-1.08
						0.447	0.28	0.447	-0.14	0.447	-1.08
						0.447	0.32	0.447	-0.14	0.447	-1.26
						0.448	0.28	0.448	-0.05	0.448	-0.36
						0.448	0.18	0.448	-0.18	0.448	-1.44
						0.449	0.23	0.449	-0.32	0.449	-0.36
						0.449	0.18	0.449	-0.28	0.449	-0.90
						0.450	0.51	0.450	-0.23	0.450	-1.62
						0.450	0.51	0.450	-0.09	0.450	0.00
						0.451	0.32	0.451	-0.14	0.451	-0.18
						0.451	0.51	0.451	0.00	0.451	0.00
						0.452	0.37	0.452	0.00	0.452	0.00
						0.452	0.41	0.452	-0.23	0.452	-0.72
						0.453	0.14	0.453	0.05	0.453	0.18
						0.453	0.55	0.453	-0.09	0.453	-1.62
						0.454	0.28	0.454	-0.14	0.454	-0.36
						0.454	0.46	0.454	-0.18	0.454	-0.18
						0.455	0.32	0.455	-0.41	0.455	0.18
						0.455	0.41	0.455	0.14	0.455	-0.18
						0.456	0.14	0.456	-0.05	0.456	0.18
						0.456	0.60	0.456	0.05	0.456	0.00
						0.457	0.28	0.457	-0.37	0.457	-1.08
						0.457	0.23	0.457	-0.28	0.457	-0.90
						0.458	0.09	0.458	0.00	0.458	-0.90
						0.458	0.05	0.458	-0.18	0.458	0.54
						0.459	0.18	0.459	-0.46	0.459	0.18
						0.459	0.28	0.459	0.14	0.459	-0.36
						0.460	0.14	0.460	-0.23	0.460	0.00
						0.460	0.37	0.460	-0.32	0.460	-0.18
						0.461	0.41	0.461	-0.18	0.461	-0.54
						0.461	0.37	0.461	-0.32	0.461	-0.72
						0.462	0.37	0.462	-0.64	0.462	-0.90
						0.462	0.23	0.462	-0.14	0.462	0.00
						0.463	0.32	0.463	-0.28	0.463	-0.72
						0.463	0.18	0.463	-0.09	0.463	0.36
						0.464	0.41	0.464	-0.46	0.464	0.72
						0.464	0.18	0.464	-0.05	0.464	-0.18
						0.465	0.46	0.465	-0.14	0.465	-1.08
						0.465	0.09	0.465	-0.18	0.465	-0.90
						0.466	0.28	0.466	-0.28	0.466	-0.90
						0.466	0.37	0.466	-0.14	0.466	-0.54
						0.467	0.23	0.467	0.14	0.467	-0.36
						0.467	0.28	0.467	-0.28	0.467	-0.54
						0.468	0.37	0.468	-0.18	0.468	-1.08
						0.468	0.41	0.468	-0.09	0.468	-0.54
						0.469	0.46	0.469	0.00	0.469	-0.18
						0.469	0.23	0.469	-0.05	0.469	-1.26
						0.470	0.51	0.470	-0.05	0.470	-0.54
						0.470	0.41	0.470	-0.05	0.470	-1.44
						0.471	0.37	0.471	-0.09	0.471	-0.36
						0.471	0.32	0.471	-0.32	0.471	-0.54
						0.472	0.41	0.472	-0.14	0.472	-0.54
						0.472	0.28	0.472	-0.14	0.472	-0.72
						0.473	0.28	0.473	-0.09	0.473	-0.54
						0.473	0.41	0.473	-0.41	0.473	-0.54
						0.474	0.46	0.474	-0.28	0.474	-0.54
						0.474	0.41	0.474	-0.18	0.474	-0.54
						0.475	0.18	0.475	-0.23	0.475	-0.18
						0.475	0.37	0.475	-0.41	0.475	-0.36
						0.476	0.18	0.476	-0.28	0.476	-0.54
						0.476	0.51	0.476	-0.37	0.476	-0.36
						0.477	0.32	0.477	-0.23	0.477	-0.36
						0.477	0.28	0.477	-0.18	0.477	-0.18
						0.478	0.46	0.478	-0.18	0.478	-0.18
						0.478	0.46	0.478	-0.41	0.478	-1.08
						0.479	0.28	0.479	-0.18	0.479	0.54
						0.479	0.14	0.479	-0.05	0.479	-0.90
						0.480	0.37	0.480	-0.18	0.480	0.00
						0.480	0.32	0.480	-0.05	0.480	-0.72
						0.480	0.32	0.480	-0.28	0.480	-1.80
						0.481	0.28	0.481	-0.18	0.481	-0.36
						0.481	0.18	0.481	-0.05	0.481	0.00
						0.482	0.46	0.482	-0.14	0.482	-0.18
						0.482	0.32	0.482	0.05	0.482	-0.90
						0.483	0.28	0.483	-0.14	0.483	-0.90
						0.483	0.14	0.483	-0.23	0.483	-0.54
						0.484	0.23	0.484	-0.14	0.484	-0.72
						0.484	0.32	0.484	-0.32	0.484	1.44
						0.485	0.46	0.485	-0.28	0.485	-0.18
						0.485	0.37	0.485	-0.32	0.485	-0.54
						0.486	0.09	0.486	-0.14	0.486	-0.18
						0.486	0.51	0.486	-0.05	0.486	-0.18
						0.487	0.18	0.487	-0.05	0.487	-0.36
						0.487	0.28	0.487	0.00	0.487	-0.54
						0.488	0.18	0.488	-0.09	0.488	-1.44
						0.488	0.28	0.488	-0.05	0.488	-0.54
						0.489	0.28	0.489	-0.05	0.489	0.00
						0.489	0.46	0.489	0.14	0.489	-1.08
						0.490	0.41	0.490	-0.51	0.490	-0.90
						0.490	0.32	0.490	0.14	0.490	-0.54
						0.491	0.46	0.491	-0.32	0.491	-0.90
						0.491	0.32	0.491	-0.05	0.491	-0.72
						0.492	0.09	0.492	-0.18	0.492	-1.26
						0.492	0.37	0.492	-0.23	0.492	-1.80
						0.493	0.37	0.493	-0.28	0.493	-0.36
						0.493	0.28	0.493	0.00	0.493	-0.36
						0.494	0.37	0.494	-0.05	0.494	-0.90
						0.495	0.46	0.495	-0.32	0.495	-0.36
						0.495	0.32	0.495	-0.28	0.495	-0.18
						0.496	0.23	0.496	-0.23	0.496	-0.90
						0.496	0.09	0.496	0.05	0.496	0.36
						0.497	0.37	0.497	-0.23	0.497	-0.36
						0.497	0.32	0.497	-0.14	0.497	0.36
						0.498	0.18	0.498	-0.05	0.498	0.00
						0.498	0.28	0.498	-0.14	0.498	-1.26
						0.499	0.23	0.499	-0.28	0.499	-0.54
						0.499	0.41	0.499	0.05	0.499	0.00
						0.500	0.37	0.500	0.09	0.500	-1.26
						0.500	0.37	0.500	-0.41	0.500	-1.26
						0.501	0.46	0.501	-0.09	0.501	-0.36
						0.501	0.46	0.501	0.05	0.501	-0.36
						0.502	0.37	0.502	-0.05	0.502	-0.72
						0.502	0.41	0.502	-0.60	0.502	-0.72
						0.503	0.28	0.503	-0.09	0.503	-0.90
						0.503	0.32	0.503	-0.05	0.503	-0.72
						0.504	0.37	0.504	-0.23	0.504	-0.18
						0.504	0.23	0.504	-0.28	0.504	-0.54
						0.505	0.41	0.505	-0.32	0.505	-0.36
						0.505	0.28	0.505	-0.18	0.505	-0.54
						0.506	0.46	0.506	-0.23	0.506	-1.08
						0.506	0.23	0.506	0.00	0.506	-0.18
						0.507	0.37	0.507	-0.18	0.507	-1.08
						0.507	0.46	0.507	-0.05	0.507	-1.44
						0.508	0.32	0.508	-0.09	0.508	-0.36
						0.508	0.18	0.508	-0.05	0.508	-0.36
						0.509	0.51	0.509	-0.37	0.509	-0.18
						0.509	0.37	0.509	-0.18	0.509	0.00
						0.510	0.46	0.510	-0.18	0.510	0.00
						0.510	0.51	0.510	-0.14	0.510	-0.90
						0.511	0.64	0.511	-0.28	0.511	-0.54
						0.511	0.41	0.511	-0.09	0.511	-0.36
						0.512	0.32	0.512	-0.23	0.512	-1.26
						0.512	0.37	0.512	-0.05	0.512	0.90
						0.512	0.32	0.512	-0.18	0.512	-0.90
						0.513	0.32	0.513	-0.14	0.513	0.36
						0.513	0.55	0.513	-0.37	0.513	-0.90
						0.514	0.32	0.514	-0.18	0.514	-0.72
						0.514	0.37	0.514	-0.09	0.514	-0.90
						0.515	0.37	0.515	-0.28	0.515	-0.72
						0.515	0.41	0.515	-0.18	0.515	0.36
						0.516	0.55	0.516	-0.37	0.516	-1.26
						0.516	0.51	0.516	-0.14	0.516	-0.72
						0.517	0.41	0.517	-0.32	0.517	-0.72
						0.517	0.23	0.517	0.05	0.517	0.90
						0.518	0.32	0.518	-0.09	0.518	-0.72
						0.518	0.18	0.518	-0.28	0.518	-0.18
						0.519	0.41	0.519	0.00	0.519	-0.54
						0.519	0.55	0.519	-0.14	0.519	-0.36
						0.520	0.28	0.520	0.00	0.520	-0.54
						0.520	0.18	0.520	-0.18	0.520	-0.72
						0.521	0.05	0.521	-0.09	0.521	-0.18
						0.521	0.37	0.521	-0.05	0.521	0.00
						0.522	0.37	0.522	-0.14	0.522	0.54
						0.522	0.32	0.522	-0.28	0.522	-1.44
						0.523	0.28	0.523	-0.14	0.523	-0.54
						0.523	0.46	0.523	0.09	0.523	0.18
						0.524	0.32	0.524	-0.28	0.524	-1.26
						0.524	0.14	0.524	-0.14	0.524	-0.36
						0.525	0.46	0.525	-0.05	0.525	-0.36
						0.525	0.09	0.525	-0.28	0.525	-0.72
						0.526	0.37	0.526	-0.28	0.526	-1.08
						0.526	0.18	0.526	0.05	0.526	-1.62
						0.527	0.51	0.527	0.05	0.527	-0.54
						0.527	0.46	0.527	-0.14	0.527	-0.90
						0.528	0.28	0.528	0.05	0.528	-1.08
						0.528	0.18	0.528	-0.46	0.528	-0.72
						0.529	0.18	0.529	0.05	0.529	0.18
						0.529	0.23	0.529	-0.41	0.529	-1.62
						0.530	0.28	0.530	-0.23	0.530	-0.72
						0.530	0.46	0.530	-0.14	0.530	-0.72
						0.531	0.46	0.531	-0.23	0.531	0.00
						0.531	0.41	0.531	-0.09	0.531	-0.72
						0.532	0.51	0.532	-0.05	0.532	-0.54
						0.532	0.55	0.532	-0.18	0.532	-0.18
						0.533	0.32	0.533	0.18	0.533	-0.54
						0.533	0.00	0.533	-0.37	0.533	0.54
						0.534	0.32	0.534	-0.14	0.534	-0.72
						0.534	0.23	0.534	0.00	0.534	-1.26
						0.535	0.23	0.535	-0.05	0.535	0.18
						0.535	0.23	0.535	-0.28	0.535	-0.90
						0.536	0.23	0.536	-0.23	0.536	-0.36
						0.536	0.51	0.536	-0.41	0.536	-0.54
						0.537	0.23	0.537	-0.09	0.537	-0.36
						0.537	0.23	0.537	0.05	0.537	0.36
						0.538	0.18	0.538	-0.14	0.538	0.72
						0.538	0.37	0.538	-0.23	0.538	-0.18
						0.539	0.46	0.539	-0.14	0.539	-0.90
						0.539	0.46	0.539	-0.46	0.539	-0.54
						0.540	0.37	0.540	-0.14	0.540	-0.18
						0.540	0.60	0.540	-0.18	0.540	-0.72
						0.541	0.46	0.541	-0.28	0.541	-1.26
						0.541	0.18	0.541	-0.41	0.541	-0.72
						0.542	0.64	0.542	-0.14	0.542	0.00
						0.542	0.37	0.542	-0.23	0.542	-0.54
						0.543	0.37	0.543	-0.37	0.543	-0.54
						0.543	0.46	0.543	-0.28	0.543	-1.26
						0.544	0.55	0.544	-0.37	0.544	-0.72
						0.544	0.37	0.544	-0.23	0.544	-1.26
						0.545	0.41	0.545	-0.18	0.545	-0.36
						0.545	0.55	0.545	0.09	0.545	-1.26
						0.546	0.32	0.546	0.14	0.546	-0.54
						0.546	0.37	0.546	-0.05	0.546	-0.36
						0.547	0.46	0.547	-0.32	0.547	-0.90
						0.547	0.37	0.547	0.23	0.547	0.36
						0.548	0.18	0.548	0.05	0.548	-0.54
						0.548	0.28	0.548	0.05	0.548	-1.44
						0.549	0.32	0.549	-0.18	0.549	-0.36
						0.549	0.23	0.549	0.09	0.549	-0.18
						0.550	0.37	0.550	-0.41	0.550	-1.08
						0.550	0.37	0.550	0.00	0.550	0.36
						0.551	0.46	0.551	-0.05	0.551	-1.44
						0.551	0.51	0.551	-0.05	0.551	-0.54
						0.552	0.46	0.552	-0.18	0.552	-0.72
						0.552	0.28	0.552	0.00	0.552	-1.26
						0.553	0.23	0.553	-0.09	0.553	-1.26
						0.553	0.51	0.553	-0.18	0.553	-0.18
						0.554	0.23	0.554	-0.18	0.554	-0.72
						0.554	0.41	0.554	-0.37	0.554	-2.16
						0.555	0.55	0.555	-0.37	0.555	-0.36
						0.555	0.23	0.555	0.00	0.555	-0.18
						0.556	0.09	0.556	-0.14	0.556	-0.90
						0.556	0.09	0.556	0.00	0.556	-0.18
						0.557	0.55	0.557	-0.28	0.557	-0.18
						0.558	0.46	0.558	-0.18	0.558	-1.08
						0.558	0.37	0.558	-0.23	0.558	-0.72
						0.559	0.46	0.559	-0.28	0.559	0.36
						0.559	0.46	0.559	-0.37	0.559	-0.72
						0.560	0.23	0.560	-0.28	0.560	-0.18
						0.560	0.37	0.560	-0.05	0.560	-0.72
						0.561	0.37	0.561	-0.09	0.561	-0.54
						0.561	0.55	0.561	-0.23	0.561	0.00
						0.562	0.23	0.562	-0.09	0.562	-0.72
						0.562	0.28	0.562	-0.23	0.562	-1.26
						0.563	0.18	0.563	-0.28	0.563	0.18
						0.563	0.46	0.563	-0.28	0.563	-0.54
						0.564	0.32	0.564	-0.09	0.564	0.00
						0.564	0.14	0.564	-0.41	0.564	-1.26
						0.565	0.32	0.565	-0.28	0.565	-0.36
						0.565	0.28	0.565	-0.28	0.565	-0.18
						0.566	0.37	0.566	-0.37	0.566	-0.36
						0.566	0.51	0.566	-0.37	0.566	-0.36
						0.567	0.41	0.567	-0.09	0.567	-0.36
						0.567	0.37	0.567	-0.32	0.567	-1.08
						0.568	0.18	0.568	-0.18	0.568	0.00
						0.568	0.32	0.568	-0.46	0.568	-0.72
						0.569	0.37	0.569	-0.28	0.569	-1.62
						0.569	0.28	0.569	0.00	0.569	-0.90
						0.570	0.32	0.570	-0.32	0.570	-0.90
						0.570	0.41	0.570	-0.46	0.570	-1.08
						0.571	0.32	0.571	-0.09	0.571	0.18
						0.571	0.28	0.571	-0.41	0.571	-1.26
						0.572	0.23	0.572	0.18	0.572	-0.72
						0.572	0.41	0.572	-0.09	0.572	0.36
						0.573	0.51	0.573	-0.05	0.573	-0.36
						0.573	0.51	0.573	-0.23	0.573	0.36
						0.574	0.32	0.574	-0.18	0.574	0.36
						0.574	0.28	0.574	-0.28	0.574	0.36
						0.575	0.37	0.575	-0.18	0.575	-0.18
						0.575	0.14	0.575	-0.18	0.575	-0.72
						0.576	0.51	0.576	-0.41	0.576	-1.98
						0.576	0.32	0.576	-0.05	0.576	0.18
						0.577	0.14	0.577	-0.09	0.577	-0.90
						0.577	0.18	0.577	-0.05	0.577	-0.36
						0.578	0.28	0.578	-0.37	0.578	-0.90
						0.578	0.28	0.578	-0.09	0.578	-0.90
						0.579	0.37	0.579	-0.55	0.579	-0.54
						0.579	0.23	0.579	-0.05	0.579	-0.54
						0.580	0.55	0.580	-0.14	0.580	-0.36
						0.580	0.32	0.580	-0.18	0.580	0.00
						0.581	0.41	0.581	-0.41	0.581	-0.18
						0.581	0.46	0.581	-0.09	0.581	-0.90
						0.582	0.32	0.582	-0.18	0.582	-0.36
						0.582	0.32	0.582	0.09	0.582	-1.08
						0.583	0.18	0.583	-0.14	0.583	-0.36
						0.583	0.23	0.583	-0.05	0.583	-1.08
						0.584	0.46	0.584	-0.37	0.584	-0.36
						0.584	0.41	0.584	-0.14	0.584	-0.90
						0.585	0.55	0.585	-0.64	0.585	-0.90
						0.585	0.32	0.585	-0.37	0.585	-0.54
						0.586	0.32	0.586	0.00	0.586	-1.98
						0.586	0.32	0.586	-0.23	0.586	-0.90
						0.587	0.18	0.587	-0.09	0.587	-0.54
						0.587	0.41	0.587	-0.09	0.587	-0.36
						0.588	0.46	0.588	-0.32	0.588	-0.72
						0.588	0.28	0.588	-0.32	0.588	-0.72
						0.589	0.46	0.589	0.00	0.589	-1.44
						0.589	0.18	0.589	-0.32	0.589	-0.54
						0.590	0.23	0.590	-0.05	0.590	-1.44
						0.590	0.28	0.590	-0.05	0.590	-1.26
						0.591	0.18	0.591	-0.14	0.591	-0.90
						0.591	0.41	0.591	-0.23	0.591	-0.90
						0.592	0.32	0.592	-0.28	0.592	0.00
						0.592	0.28	0.592	-0.14	0.592	-0.90
						0.593	0.28	0.593	-0.09	0.593	-1.26
						0.593	0.28	0.593	0.09	0.593	0.18
						0.594	0.32	0.594	-0.09	0.594	-0.18
						0.594	0.41	0.594	0.00	0.594	-1.26
						0.595	0.32	0.595	-0.18	0.595	-0.36
						0.595	0.23	0.595	-0.28	0.595	-1.08
						0.596	0.32	0.596	0.00	0.596	-0.36
						0.596	0.41	0.596	-0.18	0.596	0.00
						0.597	0.23	0.597	0.00	0.597	-0.54
						0.597	0.41	0.597	-0.51	0.597	-0.36
						0.598	0.14	0.598	-0.28	0.598	-0.90
						0.598	0.46	0.598	-0.09	0.598	0.00
						0.599	0.37	0.599	-0.18	0.599	-1.26
						0.599	0.32	0.599	-0.23	0.599	0.54
						0.600	0.41	0.600	-0.05	0.600	-0.18
						0.600	0.41	0.600	-0.23	0.600	-0.90
						0.601	0.18	0.601	-0.18	0.601	-0.36
						0.601	0.41	0.601	-0.14	0.601	0.00
						0.602	0.37	0.602	-0.23	0.602	-0.18
						0.602	0.28	0.602	-0.46	0.602	-0.90
						0.603	0.23	0.603	0.09	0.603	-0.72
						0.603	0.55	0.603	-0.23	0.603	0.00
						0.604	0.32	0.604	-0.23	0.604	-0.72
						0.604	0.51	0.604	-0.18	0.604	-1.08
						0.605	0.32	0.605	-0.05	0.605	-0.90
						0.605	0.41	0.605	-0.32	0.605	-0.72
						0.606	0.41	0.606	-0.23	0.606	-0.54
						0.606	0.37	0.606	-0.51	0.606	-0.90
						0.607	0.32	0.607	0.00	0.607	-1.08
						0.607	0.28	0.607	-0.23	0.607	-0.72
						0.608	0.51	0.608	0.05	0.608	-0.18
						0.608	0.23	0.608	-0.28	0.608	-0.18
						0.609	0.51	0.609	-0.05	0.609	-0.18
						0.609	0.32	0.609	0.05	0.609	-1.08
						0.610	0.55	0.610	-0.37	0.610	-1.62
						0.610	0.46	0.610	0.00	0.610	-0.90
						0.611	0.18	0.611	-0.28	0.611	-0.90
						0.611	0.05	0.611	-0.18	0.611	-0.54
						0.612	0.23	0.612	-0.14	0.612	0.00
						0.612	0.51	0.612	-0.23	0.612	-0.18
						0.613	0.32	0.613	-0.32	0.613	-0.36
						0.613	0.37	0.613	-0.28	0.613	-0.36
						0.614	0.41	0.614	-0.14	0.614	-0.18
						0.614	0.37	0.614	-0.37	0.614	-0.72
						0.615	0.51	0.615	-0.28	0.615	-1.44
						0.615	0.28	0.615	-0.41	0.615	-0.18
						0.616	0.41	0.616	-0.32	0.616	-1.80
						0.616	0.46	0.616	-0.09	0.616	-1.26
						0.617	0.51	0.617	-0.32	0.617	-1.44
						0.617	0.37	0.617	-0.09	0.617	0.54
						0.618	0.46	0.618	0.05	0.618	0.00
						0.618	0.28	0.618	-0.09	0.618	0.36
						0.619	0.18	0.619	-0.51	0.619	-0.72
						0.619	0.41	0.619	-0.05	0.619	-0.18
						0.620	0.32	0.620	-0.23	0.620	-0.54
						0.620	0.32	0.620	-0.23	0.620	0.72
						0.621	0.23	0.621	-0.18	0.621	0.18
						0.621	0.32	0.621	-0.09	0.621	-0.54
						0.622	0.41	0.622	-0.14	0.622	-0.36
						0.622	0.37	0.622	-0.37	0.622	-0.72
						0.623	0.18	0.623	-0.18	0.623	-0.72
						0.623	0.28	0.623	-0.23	0.623	-0.36
						0.624	0.28	0.624	-0.23	0.624	-0.72
						0.624	0.28	0.624	-0.28	0.624	-1.44
						0.625	0.41	0.625	-0.32	0.625	0.18
						0.625	0.32	0.625	-0.09	0.625	-0.90
						0.626	0.18	0.626	-0.18	0.626	-0.18
						0.626	0.51	0.626	-0.18	0.626	-0.36
						0.627	0.41	0.627	0.14	0.627	-0.36
						0.627	0.32	0.627	-0.14	0.627	-0.72
						0.628	-0.05	0.628	-0.23	0.628	-1.44
						0.628	0.37	0.628	-0.09	0.628	-0.18
						0.629	0.23	0.629	-0.23	0.629	-0.72
						0.629	0.28	0.629	-0.09	0.629	-1.08
						0.630	0.18	0.630	-0.05	0.630	0.72
						0.630	0.32	0.630	-0.14	0.630	-0.18
						0.631	0.18	0.631	-0.23	0.631	-0.36
						0.631	0.37	0.631	-0.09	0.631	-0.72
						0.632	0.09	0.632	-0.28	0.632	-1.08
						0.632	0.37	0.632	-0.23	0.632	-0.54
						0.633	0.32	0.633	0.00	0.633	-1.08
						0.633	0.41	0.633	-0.23	0.633	-0.90
						0.634	0.23	0.634	-0.28	0.634	-0.90
						0.634	0.32	0.634	-0.37	0.634	-0.36
						0.635	0.46	0.635	-0.23	0.635	-0.54
						0.635	0.41	0.635	-0.28	0.635	-0.18
						0.636	0.32	0.636	0.14	0.636	-0.18
						0.636	0.23	0.636	-0.32	0.636	-1.80
						0.637	0.41	0.637	-0.14	0.637	0.00
						0.637	0.41	0.637	0.00	0.637	0.36
						0.638	0.46	0.638	-0.14	0.638	-2.34
						0.638	0.28	0.638	0.05	0.638	-0.72
						0.639	0.37	0.639	0.00	0.639	0.36
						0.639	0.55	0.639	-0.18	0.639	-0.54
						0.640	0.32	0.640	-0.09	0.640	-1.08
						0.640	0.37	0.640	-0.05	0.640	-0.54
						0.640	0.32	0.640	-0.32	0.640	-1.62
						0.641	0.28	0.641	-0.37	0.641	0.36
						0.641	0.18	0.641	-0.51	0.641	-0.90
						0.642	0.28	0.642	-0.23	0.642	0.18
						0.642	0.37	0.642	-0.28	0.642	-1.08
						0.643	0.32	0.643	-0.14	0.643	-0.72
						0.643	0.46	0.643	-0.09	0.643	0.00
						0.644	0.28	0.644	-0.23	0.644	0.18
						0.644	0.32	0.644	-0.32	0.644	0.54
						0.645	0.14	0.645	0.00	0.645	-0.54
						0.645	0.28	0.645	-0.28	0.645	-0.54
						0.646	0.41	0.646	-0.18	0.646	0.54
						0.646	0.18	0.646	-0.18	0.646	-1.26
						0.647	0.32	0.647	-0.14	0.647	-0.90
						0.647	0.28	0.647	-0.37	0.647	0.00
						0.648	0.55	0.648	-0.28	0.648	0.00
						0.648	0.23	0.648	-0.32	0.648	-0.72
						0.649	0.46	0.649	-0.18	0.649	-1.44
						0.649	0.41	0.649	-0.23	0.649	-1.62
						0.650	0.37	0.650	-0.09	0.650	-0.18
						0.650	0.37	0.650	0.09	0.650	-0.18
						0.651	0.32	0.651	-0.18	0.651	-0.18
						0.651	0.00	0.651	-0.28	0.651	-0.36
						0.652	0.46	0.652	0.18	0.652	-0.18
						0.652	0.09	0.652	-0.28	0.652	-1.26
						0.653	0.28	0.653	0.00	0.653	-0.36
						0.653	0.09	0.653	-0.28	0.653	-0.90
						0.654	0.23	0.654	-0.23	0.654	0.00
						0.654	0.28	0.654	0.00	0.654	-0.54
						0.655	0.41	0.655	-0.18	0.655	-0.36
						0.655	0.46	0.655	-0.18	0.655	-0.90
						0.656	0.23	0.656	-0.23	0.656	-0.18
						0.656	0.28	0.656	-0.09	0.656	-0.72
						0.657	0.00	0.657	-0.28	0.657	-0.72
						0.657	0.14	0.657	-0.18	0.657	-0.54
						0.658	0.41	0.658	-0.05	0.658	-0.72
						0.658	0.18	0.658	-0.14	0.658	-0.72
						0.659	0.18	0.659	-0.05	0.659	-1.80
						0.659	0.46	0.659	-0.14	0.659	0.54
						0.660	0.41	0.660	-0.23	0.660	-0.36
						0.660	0.09	0.660	-0.28	0.660	-0.54
						0.661	0.28	0.661	-0.28	0.661	-0.90
						0.661	0.28	0.661	-0.51	0.661	-0.54
						0.662	0.32	0.662	-0.18	0.662	0.72
						0.662	0.55	0.662	-0.09	0.662	-0.90
						0.663	0.41	0.663	0.23	0.663	-1.08
						0.663	0.41	0.663	0.00	0.663	-1.62
						0.664	0.18	0.664	-0.05	0.664	-1.44
						0.664	0.46	0.664	0.00	0.664	0.36
						0.665	0.32	0.665	-0.05	0.665	-1.26
						0.665	0.46	0.665	-0.09	0.665	-0.18
						0.666	0.41	0.666	0.09	0.666	-1.26
						0.666	0.32	0.666	-0.23	0.666	-1.44
						0.667	0.18	0.667	-0.18	0.667	0.00
						0.667	0.41	0.667	-0.23	0.667	-1.62
						0.668	0.32	0.668	-0.32	0.668	-0.54
						0.668	0.28	0.668	-0.18	0.668	0.18
						0.669	0.41	0.669	-0.28	0.669	-1.44
						0.669	0.23	0.669	-0.37	0.669	-0.18
						0.670	0.46	0.670	0.00	0.670	-0.54
						0.670	0.18	0.670	-0.09	0.670	0.18
						0.671	0.14	0.671	-0.18	0.671	-1.08
						0.671	0.32	0.671	-0.28	0.671	-1.26
						0.672	0.23	0.672	0.09	0.672	-1.44
						0.672	0.37	0.672	-0.23	0.672	-0.54
						0.673	0.41	0.673	-0.14	0.673	-0.54
						0.673	0.28	0.673	-0.14	0.673	-0.72
						0.674	0.37	0.674	-0.05	0.674	0.18
						0.674	0.09	0.674	-0.18	0.674	-0.90
						0.675	0.37	0.675	-0.32	0.675	0.00
						0.675	0.32	0.675	-0.28	0.675	-0.36
						0.676	0.18	0.676	0.05	0.676	-0.72
						0.676	0.41	0.676	-0.18	0.676	0.00
						0.677	0.14	0.677	0.05	0.677	-0.36
						0.677	0.32	0.677	-0.05	0.677	-0.18
						0.678	0.18	0.678	-0.23	0.678	0.18
						0.678	0.51	0.678	0.00	0.678	-0.72
						0.679	0.09	0.679	0.09	0.679	0.00
						0.679	0.37	0.679	-0.23	0.679	-1.08
						0.680	0.28	0.680	-0.23	0.680	-0.72
						0.680	0.37	0.680	-0.18	0.680	-0.36
						0.681	0.32	0.681	-0.09	0.681	-1.08
						0.681	0.23	0.681	-0.28	0.681	-1.62
						0.682	0.32	0.682	-0.28	0.682	-0.72
						0.683	0.41	0.683	-0.32	0.683	-0.18
						0.683	0.23	0.683	0.09	0.683	0.18
						0.684	0.18	0.684	-0.05	0.684	0.00
						0.684	0.41	0.684	-0.23	0.684	-0.36
						0.685	0.18	0.685	-0.32	0.685	-0.18
						0.685	0.46	0.685	-0.05	0.685	-0.72
						0.686	0.23	0.686	-0.18	0.686	-1.26
						0.686	0.14	0.686	-0.28	0.686	-1.44
						0.687	0.37	0.687	0.00	0.687	-0.90
						0.687	0.23	0.687	-0.14	0.687	-0.18
						0.688	0.23	0.688	-0.37	0.688	0.00
						0.688	0.23	0.688	-0.28	0.688	-0.54
						0.689	0.37	0.689	-0.32	0.689	-0.54
						0.689	0.51	0.689	-0.28	0.689	0.36
						0.690	0.37	0.690	-0.18	0.690	-0.18
						0.690	0.37	0.690	-0.32	0.690	-0.36
						0.691	0.18	0.691	-0.37	0.691	-0.18
						0.691	0.46	0.691	-0.18	0.691	0.18
						0.692	0.32	0.692	-0.09	0.692	0.18
						0.692	0.28	0.692	-0.09	0.692	-0.90
						0.693	0.28	0.693	-0.23	0.693	0.00
						0.693	0.18	0.693	-0.05	0.693	-0.36
						0.694	0.37	0.694	-0.18	0.694	-1.08
						0.694	0.32	0.694	-0.28	0.694	-1.08
						0.695	0.32	0.695	-0.05	0.695	-0.54
						0.695	0.51	0.695	-0.28	0.695	0.00
						0.696	0.05	0.696	-0.46	0.696	-1.08
						0.696	0.32	0.696	-0.05	0.696	-1.44
						0.697	0.41	0.697	0.09	0.697	-1.08
						0.697	0.18	0.697	-0.09	0.697	0.18
						0.698	0.51	0.698	0.00	0.698	-0.18
						0.698	0.23	0.698	-0.28	0.698	-0.54
						0.699	0.37	0.699	-0.09	0.699	-0.18
						0.699	0.28	0.699	-0.14	0.699	-0.90
						0.700	0.09	0.700	-0.14	0.700	-0.54
						0.700	0.05	0.700	-0.32	0.700	-1.26
						0.701	0.18	0.701	-0.09	0.701	-1.44
						0.701	0.32	0.701	-0.23	0.701	-0.72
						0.702	0.46	0.702	0.00	0.702	-1.44
						0.702	0.23	0.702	0.00	0.702	0.18
						0.703	0.32	0.703	0.00	0.703	-0.36
						0.703	0.28	0.703	0.18	0.703	-0.90
						0.704	0.55	0.704	0.14	0.704	0.00
						0.704	0.32	0.704	-0.14	0.704	-0.18
						0.705	0.18	0.705	-0.18	0.705	-0.72
						0.705	0.32	0.705	-0.18	0.705	-1.26
						0.706	0.32	0.706	-0.14	0.706	0.72
						0.706	0.37	0.706	-0.51	0.706	-0.36
						0.707	0.32	0.707	-0.32	0.707	0.54
						0.707	0.41	0.707	-0.28	0.707	-1.08
						0.708	0.32	0.708	-0.18	0.708	0.18
						0.708	0.41	0.708	-0.09	0.708	-0.72
						0.709	0.41	0.709	0.05	0.709	-0.54
						0.709	0.32	0.709	-0.28	0.709	-0.36
						0.710	0.23	0.710	-0.23	0.710	-0.36
						0.710	0.41	0.710	-0.14	0.710	-0.90
						0.711	0.41	0.711	0.28	0.711	-0.90
						0.711	0.32	0.711	-0.41	0.711	-1.08
						0.712	0.37	0.712	-0.18	0.712	-0.36
						0.712	0.28	0.712	-0.32	0.712	-1.08
						0.713	0.55	0.713	-0.18	0.713	-0.18
						0.713	0.46	0.713	-0.14	0.713	-0.72
						0.714	0.46	0.714	-0.51	0.714	-0.54
						0.714	0.18	0.714	-0.18	0.714	-0.36
						0.715	0.23	0.715	0.00	0.715	-0.36
						0.715	0.18	0.715	-0.14	0.715	0.72
						0.716	0.41	0.716	0.00	0.716	-0.54
						0.716	0.37	0.716	-0.05	0.716	-1.08
						0.717	0.23	0.717	-0.32	0.717	-0.72
						0.717	0.41	0.717	-0.18	0.717	-0.54
						0.718	0.37	0.718	0.14	0.718	-0.72
						0.718	0.55	0.718	0.05	0.718	-0.36
						0.719	0.09	0.719	-0.18	0.719	-0.54
						0.719	0.23	0.719	-0.23	0.719	-0.72
						0.720	0.05	0.720	0.05	0.720	-0.36
						0.720	0.37	0.720	-0.18	0.720	-0.18
						0.721	0.28	0.721	-0.18	0.721	-0.72
						0.721	0.09	0.721	-0.09	0.721	-1.26
						0.722	0.60	0.722	0.14	0.722	-0.36
						0.722	0.18	0.722	-0.05	0.722	-0.90
						0.723	0.28	0.723	-0.18	0.723	-1.08
						0.723	0.55	0.723	-0.18	0.723	0.00
						0.724	0.37	0.724	-0.41	0.724	-0.90
						0.724	0.28	0.724	0.05	0.724	-1.26
						0.725	0.41	0.725	-0.28	0.725	-0.54
						0.725	0.23	0.725	-0.18	0.725	-0.36
						0.726	0.37	0.726	-0.46	0.726	-1.08
						0.726	0.41	0.726	0.05	0.726	-0.36
						0.727	0.32	0.727	-0.09	0.727	-0.18
						0.727	0.28	0.727	0.05	0.727	0.00
						0.728	0.51	0.728	-0.18	0.728	-1.08
						0.728	0.18	0.728	-0.23	0.728	-1.44
						0.729	0.32	0.729	-0.14	0.729	-1.08
						0.729	0.60	0.729	-0.14	0.729	-0.36
						0.730	0.23	0.730	-0.05	0.730	-0.72
						0.730	0.18	0.730	0.05	0.730	-0.18
						0.731	0.46	0.731	-0.18	0.731	-1.80
						0.731	0.41	0.731	-0.14	0.731	-0.54
						0.732	0.28	0.732	0.14	0.732	-0.18
						0.732	0.32	0.732	-0.46	0.732	-1.08
						0.733	0.41	0.733	-0.09	0.733	-0.90
						0.733	0.46	0.733	-0.18	0.733	-1.80
						0.734	0.32	0.734	0.00	0.734	-0.54
						0.734	0.55	0.734	-0.32	0.734	-0.18
						0.735	0.18	0.735	0.05	0.735	-0.90
						0.735	0.41	0.735	-0.46	0.735	-0.90
						0.736	0.46	0.736	-0.05	0.736	0.18
						0.736	0.46	0.736	-0.28	0.736	-0.54
						0.737	0.32	0.737	-0.05	0.737	0.00
						0.737	0.41	0.737	-0.23	0.737	-0.72
						0.738	0.37	0.738	0.14	0.738	-0.72
						0.738	0.51	0.738	0.00	0.738	-0.72
						0.739	0.37	0.739	0.09	0.739	-0.72
						0.739	0.46	0.739	-0.05	0.739	-1.26
						0.740	0.41	0.740	-0.09	0.740	-0.18
						0.740	0.46	0.740	-0.23	0.740	0.00
						0.741	0.32	0.741	-0.09	0.741	-1.08
						0.741	0.46	0.741	-0.18	0.741	-1.44
						0.742	0.32	0.742	-0.14	0.742	-0.36
						0.742	0.14	0.742	-0.09	0.742	-0.90
						0.743	0.37	0.743	-0.09	0.743	0.54
						0.743	0.23	0.743	-0.05	0.743	-0.90
						0.744	0.37	0.744	-0.46	0.744	-0.72
						0.744	-0.05	0.744	-0.09	0.744	-0.90
						0.745	0.46	0.745	-0.28	0.745	-0.72
						0.745	0.28	0.745	-0.41	0.745	-1.08
						0.746	0.14	0.746	-0.28	0.746	-0.54
						0.746	0.09	0.746	-0.18	0.746	0.00
						0.747	0.28	0.747	-0.23	0.747	-0.90
						0.747	0.23	0.747	-0.41	0.747	0.54
						0.748	0.14	0.748	-0.09	0.748	-0.36
						0.748	0.28	0.748	-0.05	0.748	-0.72
						0.749	0.23	0.749	-0.14	0.749	-0.18
						0.749	0.37	0.749	-0.23	0.749	-0.36
						0.750	0.32	0.750	-0.05	0.750	-1.26
						0.750	0.28	0.750	-0.23	0.750	-0.18
						0.751	0.32	0.751	-0.18	0.751	-0.72
						0.751	0.28	0.751	-0.23	0.751	0.18
						0.752	0.32	0.752	-0.05	0.752	-1.08
						0.752	0.32	0.752	-0.18	0.752	-0.90
						0.753	0.14	0.753	-0.23	0.753	0.00
						0.753	0.37	0.753	-0.05	0.753	0.00
						0.754	0.28	0.754	-0.23	0.754	-0.72
						0.754	0.32	0.754	-0.09	0.754	-1.08
						0.755	0.28	0.755	-0.37	0.755	0.18
						0.755	0.41	0.755	-0.09	0.755	0.54
						0.756	0.18	0.756	0.00	0.756	-0.54
						0.756	0.14	0.756	-0.23	0.756	-0.54
						0.757	0.46	0.757	-0.32	0.757	-0.72
						0.757	0.46	0.757	0.00	0.757	-0.72
						0.758	0.28	0.758	-0.37	0.758	-1.26
						0.758	0.23	0.758	-0.18	0.758	-0.36
						0.759	0.23	0.759	-0.41	0.759	0.00
						0.759	0.46	0.759	-0.14	0.759	0.90
						0.760	0.28	0.760	0.05	0.760	-1.08
						0.760	0.32	0.760	-0.14	0.760	-0.36
						0.761	0.37	0.761	0.00	0.761	-0.36
						0.761	0.32	0.761	-0.18	0.761	-0.36
						0.762	0.41	0.762	-0.18	0.762	-0.36
						0.762	0.37	0.762	-0.14	0.762	-0.36
						0.763	0.14	0.763	-0.32	0.763	0.00
						0.763	0.41	0.763	-0.23	0.763	0.00
						0.764	0.46	0.764	-0.32	0.764	0.54
						0.764	0.41	0.764	0.05	0.764	-1.08
						0.765	0.28	0.765	-0.14	0.765	-0.54
						0.765	0.46	0.765	-0.37	0.765	1.08
						0.766	0.55	0.766	-0.09	0.766	-0.72
						0.766	0.32	0.766	0.05	0.766	-1.08
						0.767	0.00	0.767	0.14	0.767	-0.72
						0.767	0.37	0.767	0.00	0.767	-0.54
						0.768	0.09	0.768	-0.09	0.768	-0.18
						0.768	0.28	0.768	0.14	0.768	-0.72
						0.768	0.46	0.768	-0.28	0.768	0.18
						0.769	0.32	0.769	-0.14	0.769	0.00
						0.769	0.64	0.769	-0.09	0.769	-0.72
						0.770	0.37	0.770	-0.05	0.770	-0.36
						0.770	0.23	0.770	-0.09	0.770	0.54
						0.771	0.32	0.771	-0.05	0.771	-1.08
						0.771	0.55	0.771	-0.28	0.771	-0.54
						0.772	0.46	0.772	0.00	0.772	-0.36
						0.772	0.32	0.772	-0.18	0.772	0.00
						0.773	0.37	0.773	-0.23	0.773	-0.90
						0.773	0.28	0.773	-0.23	0.773	-0.90
						0.774	0.18	0.774	0.00	0.774	-2.16
						0.774	0.28	0.774	-0.32	0.774	0.54
						0.775	0.32	0.775	-0.05	0.775	-0.72
						0.775	0.32	0.775	-0.05	0.775	0.54
						0.776	0.18	0.776	-0.14	0.776	-0.90
						0.776	0.46	0.776	-0.32	0.776	0.00
						0.777	0.32	0.777	-0.23	0.777	0.00
						0.777	0.32	0.777	-0.09	0.777	-1.26
						0.778	0.28	0.778	-0.09	0.778	-0.36
						0.778	0.14	0.778	-0.28	0.778	-0.90
						0.779	0.37	0.779	-0.37	0.779	-1.26
						0.779	0.23	0.779	-0.23	0.779	-0.36
						0.780	0.37	0.780	-0.32	0.780	-0.54
						0.780	0.41	0.780	-0.14	0.780	0.00
						0.781	0.32	0.781	-0.14	0.781	-0.54
						0.781	0.23	0.781	-0.09	0.781	-1.26
						0.782	0.37	0.782	-0.14	0.782	0.18
						0.782	0.46	0.782	-0.18	0.782	-0.18
						0.783	0.23	0.783	-0.18	0.783	-0.54
						0.783	0.32	0.783	-0.18	0.783	-0.36
						0.784	0.18	0.784	-0.23	0.784	-1.44
						0.784	0.51	0.784	-0.23	0.784	-0.90
						0.785	0.32	0.785	0.05	0.785	-0.54
						0.785	0.41	0.785	-0.37	0.785	-1.08
						0.786	0.32	0.786	-0.05	0.786	-0.72
						0.786	0.37	0.786	-0.46	0.786	-0.90
						0.787	0.32	0.787	0.05	0.787	0.00
						0.787	0.23	0.787	-0.05	0.787	-0.90
						0.788	0.37	0.788	-0.37	0.788	0.18
						0.788	0.37	0.788	-0.46	0.788	-0.18
						0.789	0.23	0.789	0.09	0.789	-0.90
						0.789	0.28	0.789	-0.18	0.789	-0.36
						0.790	0.23	0.790	-0.32	0.790	-1.44
						0.790	0.28	0.790	-0.18	0.790	-0.90
						0.791	0.23	0.791	0.00	0.791	-0.36
						0.791	0.05	0.791	-0.37	0.791	-0.72
						0.792	0.55	0.792	-0.32	0.792	-1.08
						0.792	0.28	0.792	-0.23	0.792	-1.08
						0.793	0.28	0.793	-0.14	0.793	-0.18
						0.793	0.28	0.793	-0.28	0.793	0.36
						0.794	0.28	0.794	-0.32	0.794	0.18
						0.794	0.46	0.794	-0.14	0.794	-1.08
						0.795	0.18	0.795	-0.14	0.795	-0.36
						0.795	0.32	0.795	-0.23	0.795	-0.54
						0.796	0.23	0.796	-0.23	0.796	0.36
						0.796	0.28	0.796	-0.28	0.796	-1.44
						0.797	0.23	0.797	0.23	0.797	-0.36
						0.797	0.46	0.797	0.00	0.797	-0.36
						0.798	0.69	0.798	-0.23	0.798	-0.36
						0.798	0.32	0.798	-0.23	0.798	-0.36
						0.799	0.32	0.799	-0.18	0.799	-0.18
						0.799	0.37	0.799	-0.09	0.799	-0.18
						0.800	0.14	0.800	-0.05	0.800	-0.36
						0.800	0.28	0.800	-0.32	0.800	-0.18
						0.801	0.46	0.801	-0.14	0.801	-0.72
						0.801	0.32	0.801	-0.28	0.801	-0.54
						0.802	0.28	0.802	-0.41	0.802	0.00
						0.802	0.41	0.802	-0.09	0.802	-1.44
						0.803	0.32	0.803	-0.28	0.803	0.00
						0.803	0.32	0.803	0.05	0.803	-0.18
						0.804	0.37	0.804	-0.37	0.804	-0.72
						0.804	0.41	0.804	-0.23	0.804	0.00
						0.805	0.41	0.805	-0.09	0.805	-0.54
						0.805	0.14	0.805	-0.09	0.805	0.18
						0.806	-0.05	0.806	-0.05	0.806	-0.18
						0.806	0.28	0.806	-0.18	0.806	0.00
						0.807	0.37	0.807	0.05	0.807	-1.08
						0.808	0.37	0.808	-0.14	0.808	0.18
						0.808	0.46	0.808	-0.09	0.808	-0.54
						0.809	0.32	0.809	-0.18	0.809	-1.26
						0.809	0.32	0.809	-0.18	0.809	-1.08
						0.810	0.41	0.810	-0.14	0.810	-0.36
						0.810	0.23	0.810	-0.46	0.810	-1.08
						0.811	0.51	0.811	-0.18	0.811	-0.18
						0.811	0.14	0.811	-0.14	0.811	-0.90
						0.812	0.32	0.812	0.00	0.812	-0.18
						0.812	0.32	0.812	-0.05	0.812	0.00
						0.813	0.28	0.813	0.00	0.813	-1.44
						0.813	0.28	0.813	-0.23	0.813	0.36
						0.814	0.41	0.814	-0.41	0.814	-1.44
						0.814	0.28	0.814	-0.09	0.814	-0.54
						0.815	0.37	0.815	0.05	0.815	-1.62
						0.815	0.23	0.815	0.00	0.815	-0.90
						0.816	0.51	0.816	-0.14	0.816	-0.36
						0.816	0.55	0.816	0.09	0.816	-1.26
						0.817	0.41	0.817	-0.23	0.817	-0.54
						0.817	0.05	0.817	-0.32	0.817	-1.26
						0.818	0.46	0.818	-0.18	0.818	0.36
						0.818	0.28	0.818	-0.23	0.818	0.00
						0.819	0.37	0.819	-0.23	0.819	-1.26
						0.819	0.41	0.819	-0.05	0.819	-0.90
						0.820	0.23	0.820	-0.09	0.820	-0.18
						0.820	0.46	0.820	0.05	0.820	-0.90
						0.821	0.41	0.821	-0.09	0.821	-0.18
						0.821	0.18	0.821	-0.18	0.821	-0.36
						0.822	0.41	0.822	-0.09	0.822	-1.08
						0.822	0.28	0.822	-0.46	0.822	-0.36
						0.823	0.37	0.823	-0.32	0.823	-0.36
						0.823	0.41	0.823	0.18	0.823	0.36
						0.824	0.32	0.824	-0.09	0.824	-1.08
						0.824	0.55	0.824	0.05	0.824	-0.90
						0.825	0.51	0.825	-0.14	0.825	-1.26
						0.825	0.23	0.825	-0.05	0.825	-0.18
						0.826	0.41	0.826	-0.23	0.826	-0.18
						0.826	0.09	0.826	-0.14	0.826	-2.16
						0.827	0.37	0.827	-0.18	0.827	-0.54
						0.827	0.37	0.827	-0.37	0.827	-0.54
						0.828	0.28	0.828	-0.32	0.828	-1.26
						0.828	0.23	0.828	-0.37	0.828	-1.26
						0.829	0.37	0.829	0.09	0.829	-1.26
						0.829	0.55	0.829	-0.41	0.829	-1.26
						0.830	0.37	0.830	-0.09	0.830	-0.54
						0.830	0.46	0.830	-0.09	0.830	-0.54
						0.831	0.41	0.831	-0.05	0.831	0.00
						0.831	0.37	0.831	0.18	0.831	-1.08
						0.832	0.32	0.832	-0.14	0.832	0.18
						0.832	0.14	0.832	0.09	0.832	-0.36
						0.833	0.32	0.833	-0.14	0.833	-0.36
						0.833	0.55	0.833	-0.37	0.833	-1.26
						0.834	0.28	0.834	-0.55	0.834	-1.62
						0.834	0.37	0.834	-0.28	0.834	0.36
						0.835	0.37	0.835	-0.09	0.835	-0.18
						0.835	0.23	0.835	-0.23	0.835	0.18
						0.836	0.23	0.836	-0.28	0.836	-0.54
						0.836	0.41	0.836	-0.32	0.836	-1.08
						0.837	0.46	0.837	-0.09	0.837	-0.36
						0.837	0.23	0.837	-0.14	0.837	-1.08
						0.838	0.18	0.838	-0.28	0.838	-1.08
						0.838	0.46	0.838	-0.23	0.838	-0.90
						0.839	0.23	0.839	-0.28	0.839	-0.54
						0.839	0.37	0.839	-0.09	0.839	0.54
						0.840	0.41	0.840	-0.23	0.840	-1.08
						0.840	0.14	0.840	0.05	0.840	-1.26
						0.841	0.51	0.841	-0.32	0.841	-1.26
						0.841	0.23	0.841	0.14	0.841	0.18
						0.842	0.23	0.842	-0.14	0.842	0.18
						0.842	0.28	0.842	-0.14	0.842	-0.36
						0.843	0.23	0.843	-0.32	0.843	-0.90
						0.843	0.00	0.843	-0.28	0.843	0.18
						0.844	0.41	0.844	0.00	0.844	-1.26
						0.844	0.41	0.844	-0.14	0.844	-0.54
						0.845	0.37	0.845	-0.28	0.845	-1.08
						0.845	0.37	0.845	-0.05	0.845	0.00
						0.846	0.64	0.846	-0.18	0.846	-0.90
						0.846	0.18	0.846	-0.05	0.846	-0.54
						0.847	0.51	0.847	-0.09	0.847	-0.90
						0.847	0.23	0.847	0.00	0.847	-0.36
						0.848	0.32	0.848	-0.09	0.848	0.72
						0.848	0.37	0.848	-0.18	0.848	-0.72
						0.849	0.51	0.849	-0.14	0.849	-0.72
						0.849	0.46	0.849	0.05	0.849	-1.44
						0.850	0.41	0.850	-0.09	0.850	-0.72
						0.850	0.41	0.850	-0.09	0.850	-0.72
						0.851	0.23	0.851	-0.23	0.851	-0.54
						0.851	0.37	0.851	-0.28	0.851	-0.36
						0.852	0.32	0.852	0.00	0.852	-1.26
						0.852	0.41	0.852	-0.23	0.852	-0.72
						0.853	0.18	0.853	-0.32	0.853	-1.26
						0.853	0.51	0.853	-0.46	0.853	-1.08
						0.854	0.23	0.854	-0.18	0.854	-0.18
						0.854	0.37	0.854	-0.18	0.854	-1.08
						0.855	0.28	0.855	-0.28	0.855	-0.72
						0.855	0.32	0.855	-0.18	0.855	0.18
						0.856	0.41	0.856	-0.05	0.856	-1.08
						0.856	0.28	0.856	-0.14	0.856	-1.26
						0.857	0.46	0.857	-0.09	0.857	-1.62
						0.857	0.46	0.857	0.00	0.857	-0.72
						0.858	0.32	0.858	-0.14	0.858	-0.90
						0.858	0.32	0.858	-0.37	0.858	-0.72
						0.859	0.46	0.859	-0.23	0.859	0.54
						0.859	0.41	0.859	-0.09	0.859	-1.08
						0.860	0.41	0.860	-0.28	0.860	0.00
						0.860	0.55	0.860	-0.05	0.860	-1.08
						0.861	0.37	0.861	-0.14	0.861	-0.18
						0.861	0.23	0.861	-0.23	0.861	-0.54
						0.862	0.32	0.862	-0.14	0.862	-0.90
						0.862	0.37	0.862	-0.05	0.862	-0.18
						0.863	0.37	0.863	-0.14	0.863	-1.44
						0.863	0.51	0.863	0.05	0.863	-1.62
						0.864	0.23	0.864	-0.14	0.864	-0.54
						0.864	0.28	0.864	-0.05	0.864	0.36
						0.865	0.28	0.865	-0.28	0.865	-0.54
						0.865	0.37	0.865	-0.41	0.865	-1.26
						0.866	0.32	0.866	-0.18	0.866	-0.54
						0.866	0.46	0.866	-0.41	0.866	-1.26
						0.867	0.14	0.867	-0.09	0.867	-0.36
						0.867	0.46	0.867	-0.28	0.867	-0.90
						0.868	0.28	0.868	-0.23	0.868	0.36
						0.868	0.18	0.868	0.00	0.868	-0.36
						0.869	0.41	0.869	-0.05	0.869	-0.54
						0.869	0.18	0.869	-0.32	0.869	-1.44
						0.870	0.18	0.870	-0.23	0.870	0.18
						0.870	0.41	0.870	-0.32	0.870	-0.36
						0.871	0.41	0.871	-0.18	0.871	-0.18
						0.871	0.46	0.871	0.00	0.871	-0.36
						0.872	0.14	0.872	-0.32	0.872	-1.08
						0.872	0.32	0.872	-0.32	0.872	-0.54
						0.873	0.23	0.873	0.09	0.873	-0.90
						0.873	0.46	0.873	-0.18	0.873	0.00
						0.874	0.37	0.874	-0.18	0.874	-1.26
						0.874	0.32	0.874	-0.55	0.874	-0.36
						0.875	0.18	0.875	0.14	0.875	-0.54
						0.875	0.32	0.875	-0.46	0.875	-0.90
						0.876	0.37	0.876	-0.23	0.876	-0.90
						0.876	0.51	0.876	-0.18	0.876	-0.72
						0.877	0.28	0.877	0.00	0.877	-0.36
						0.877	0.28	0.877	-0.18	0.877	-0.90
						0.878	0.18	0.878	-0.18	0.878	-0.72
						0.878	0.18	0.878	0.05	0.878	-0.36
						0.879	0.32	0.879	0.05	0.879	0.18
						0.879	0.28	0.879	-0.28	0.879	-2.16
						0.880	0.18	0.880	-0.09	0.880	0.00
						0.880	0.14	0.880	-0.32	0.880	-1.26
						0.881	0.37	0.881	-0.18	0.881	-2.16
						0.881	0.28	0.881	-0.32	0.881	0.00
						0.882	0.51	0.882	-0.46	0.882	0.36
						0.882	0.51	0.882	-0.18	0.882	-0.72
						0.883	0.32	0.883	-0.37	0.883	-1.08
						0.883	0.41	0.883	-0.14	0.883	0.00
						0.884	0.41	0.884	-0.18	0.884	-0.90
						0.884	0.14	0.884	-0.23	0.884	-0.54
						0.885	0.41	0.885	0.05	0.885	-1.62
						0.885	0.41	0.885	-0.28	0.885	0.36
						0.886	0.37	0.886	-0.28	0.886	-0.36
						0.886	0.14	0.886	-0.28	0.886	-0.72
						0.887	0.28	0.887	-0.41	0.887	-0.72
						0.887	0.46	0.887	-0.32	0.887	0.00
						0.888	0.32	0.888	0.05	0.888	-0.54
						0.888	0.32	0.888	-0.09	0.888	-0.72
						0.889	0.46	0.889	-0.32	0.889	0.36
						0.889	0.32	0.889	-0.09	0.889	-1.08
						0.890	0.14	0.890	-0.14	0.890	-1.26
						0.890	0.41	0.890	-0.23	0.890	-0.36
						0.891	0.51	0.891	-0.41	0.891	-1.26
						0.891	0.32	0.891	-0.32	0.891	-1.08
						0.892	0.23	0.892	-0.14	0.892	-0.36
						0.892	0.37	0.892	-0.32	0.892	0.00
						0.893	0.46	0.893	-0.18	0.893	-0.18
						0.893	0.28	0.893	-0.05	0.893	-0.72
						0.894	0.37	0.894	-0.14	0.894	-0.36
						0.894	0.32	0.894	0.00	0.894	-1.62
						0.895	0.18	0.895	-0.23	0.895	0.36
						0.895	0.28	0.895	-0.05	0.895	-1.08
						0.896	0.32	0.896	-0.28	0.896	-0.72
						0.896	0.09	0.896	-0.55	0.896	-0.54
						0.896	0.37	0.896	-0.14	0.896	1.08
						0.897	0.32	0.897	0.00	0.897	-0.72
						0.897	0.37	0.897	-0.09	0.897	-0.90
						0.898	0.09	0.898	0.14	0.898	-0.18
						0.898	0.41	0.898	-0.05	0.898	0.00
						0.899	0.32	0.899	0.09	0.899	0.00
						0.899	0.46	0.899	-0.37	0.899	-1.44
						0.900	0.23	0.900	0.28	0.900	-0.18
						0.900	0.14	0.900	-0.14	0.900	-0.36
						0.901	0.18	0.901	0.00	0.901	0.00
						0.901	0.28	0.901	-0.46	0.901	0.00
						0.902	0.14	0.902	-0.28	0.902	-1.26
						0.902	0.32	0.902	-0.37	0.902	-1.08
						0.903	0.32	0.903	-0.23	0.903	-0.18
						0.903	0.46	0.903	0.14	0.903	-0.54
						0.904	0.46	0.904	-0.23	0.904	-0.36
						0.904	0.32	0.904	-0.05	0.904	-0.72
						0.905	0.46	0.905	-0.23	0.905	-0.72
						0.905	0.05	0.905	-0.32	0.905	-0.36
						0.906	0.51	0.906	-0.41	0.906	-0.90
						0.906	0.28	0.906	-0.14	0.906	-0.90
						0.907	0.14	0.907	-0.05	0.907	-0.54
						0.907	0.51	0.907	-0.28	0.907	-0.18
						0.908	0.41	0.908	-0.18	0.908	-1.44
						0.908	0.55	0.908	-0.18	0.908	-0.54
						0.909	0.23	0.909	0.00	0.909	0.00
						0.909	0.32	0.909	-0.23	0.909	0.18
						0.910	0.41	0.910	0.18	0.910	0.36
						0.910	0.37	0.910	-0.14	0.910	-0.36
						0.911	0.41	0.911	-0.14	0.911	-0.72
						0.911	0.46	0.911	0.00	0.911	-0.36
						0.912	0.09	0.912	-0.14	0.912	-1.08
						0.912	0.32	0.912	-0.09	0.912	-0.72
						0.913	0.41	0.913	0.00	0.913	-1.08
						0.913	0.60	0.913	-0.09	0.913	-0.54
						0.914	0.41	0.914	-0.14	0.914	-1.26
						0.914	0.41	0.914	-0.23	0.914	-0.72
						0.915	0.18	0.915	-0.32	0.915	-0.72
						0.915	0.18	0.915	-0.37	0.915	-0.54
						0.916	0.14	0.916	-0.37	0.916	-1.62
						0.916	0.41	0.916	-0.05	0.916	-0.36
						0.917	0.18	0.917	0.09	0.917	-1.26
						0.917	0.28	0.917	-0.23	0.917	-1.44
						0.918	0.37	0.918	-0.09	0.918	-0.90
						0.918	0.18	0.918	0.00	0.918	-0.54
						0.919	0.23	0.919	0.00	0.919	-1.26
						0.919	0.37	0.919	-0.28	0.919	-0.72
						0.920	0.09	0.920	-0.18	0.920	-0.18
						0.920	0.37	0.920	0.00	0.920	-0.36
						0.921	0.51	0.921	-0.46	0.921	-0.72
						0.921	0.32	0.921	0.18	0.921	0.00
						0.922	0.18	0.922	0.00	0.922	-0.72
						0.922	0.18	0.922	-0.28	0.922	-1.08
						0.923	0.37	0.923	-0.37	0.923	-1.08
						0.923	0.46	0.923	0.00	0.923	-0.18
						0.924	0.37	0.924	-0.32	0.924	-1.26
						0.924	0.05	0.924	-0.05	0.924	-0.54
						0.925	0.32	0.925	-0.32	0.925	-0.18
						0.925	0.37	0.925	-0.14	0.925	-0.36
						0.926	0.51	0.926	-0.23	0.926	-0.54
						0.926	0.51	0.926	-0.14	0.926	0.00
						0.927	0.37	0.927	-0.05	0.927	-1.08
						0.927	0.18	0.927	0.09	0.927	-0.90
						0.928	0.32	0.928	-0.32	0.928	-0.90
						0.928	0.41	0.928	0.14	0.928	-1.08
						0.929	0.37	0.929	0.05	0.929	-1.26
						0.929	0.23	0.929	0.18	0.929	-0.36
						0.930	0.37	0.930	-0.18	0.930	-0.72
						0.930	0.23	0.930	-0.28	0.930	0.18
						0.931	0.41	0.931	-0.05	0.931	-1.08
						0.931	0.37	0.931	-0.23	0.931	-1.62
						0.932	0.14	0.932	-0.14	0.932	-1.26
						0.933	0.32	0.933	-0.28	0.933	-0.54
						0.933	0.41	0.933	-0.37	0.933	-0.54
						0.934	0.51	0.934	-0.09	0.934	0.00
						0.934	0.46	0.934	0.09	0.934	-0.54
						0.935	0.32	0.935	-0.32	0.935	-1.08
						0.935	0.74	0.935	-0.18	0.935	-0.54
						0.936	0.37	0.936	0.09	0.936	0.36
						0.936	0.09	0.936	-0.18	0.936	-0.36
						0.937	0.41	0.937	-0.28	0.937	-0.72
						0.937	0.51	0.937	-0.32	0.937	-0.72
						0.938	0.41	0.938	-0.14	0.938	-2.16
						0.938	0.32	0.938	-0.18	0.938	-1.08
						0.939	0.23	0.939	-0.14	0.939	-0.18
						0.939	0.23	0.939	0.09	0.939	-0.54
						0.940	0.55	0.940	-0.09	0.940	0.18
						0.940	0.28	0.940	0.05	0.940	-0.36
						0.941	0.37	0.941	-0.28	0.941	-1.26
						0.941	0.23	0.941	-0.23	0.941	-1.26
						0.942	0.32	0.942	-0.51	0.942	-0.72
						0.942	0.28	0.942	-0.37	0.942	0.36
						0.943	0.09	0.943	-0.14	0.943	-0.54
						0.943	0.28	0.943	-0.05	0.943	-0.54
						0.944	0.41	0.944	-0.28	0.944	0.18
						0.944	0.51	0.944	-0.09	0.944	-1.44
						0.945	0.28	0.945	-0.37	0.945	-0.36
						0.945	0.41	0.945	-0.28	0.945	-0.18
						0.946	0.23	0.946	-0.37	0.946	-0.54
						0.946	0.51	0.946	-0.23	0.946	-0.36
						0.947	0.28	0.947	-0.23	0.947	-0.36
						0.947	0.23	0.947	-0.09	0.947	-0.90
						0.948	0.51	0.948	-0.32	0.948	0.00
						0.948	0.18	0.948	-0.09	0.948	-0.54
						0.949	0.37	0.949	-0.05	0.949	-0.72
						0.949	0.37	0.949	-0.55	0.949	-1.08
						0.950	0.28	0.950	-0.14	0.950	0.00
						0.950	0.28	0.950	-0.14	0.950	-0.36
						0.951	0.60	0.951	-0.14	0.951	-1.08
						0.951	0.09	0.951	-0.18	0.951	-1.08
						0.952	0.51	0.952	-0.37	0.952	-1.80
						0.952	0.18	0.952	0.00	0.952	-1.44
						0.953	0.41	0.953	-0.23	0.953	-0.54
						0.953	0.41	0.953	-0.05	0.953	-0.90
						0.954	0.41	0.954	-0.23	0.954	0.18
						0.954	0.28	0.954	-0.32	0.954	-0.54
						0.955	0.51	0.955	-0.18	0.955	-1.08
						0.955	0.28	0.955	0.00	0.955	-0.72
						0.956	0.18	0.956	-0.28	0.956	-1.98
						0.956	0.60	0.956	-0.05	0.956	-1.08
						0.957	0.46	0.957	-0.05	0.957	-1.44
						0.957	0.51	0.957	-0.28	0.957	-0.72
						0.958	0.37	0.958	-0.18	0.958	-1.08
						0.958	0.51	0.958	-0.05	0.958	-0.72
						0.959	0.32	0.959	-0.14	0.959	-0.18
						0.959	0.46	0.959	-0.46	0.959	-0.90
						0.960	0.18	0.960	0.14	0.960	-0.90
						0.960	0.18	0.960	-0.23	0.960	0.00
						0.961	0.60	0.961	-0.23	0.961	-0.90
						0.961	0.37	0.961	-0.14	0.961	-0.72
						0.962	0.46	0.962	-0.23	0.962	-1.44
						0.962	0.28	0.962	0.05	0.962	-0.72
						0.963	0.51	0.963	-0.18	0.963	-1.26
						0.963	0.41	0.963	-0.46	0.963	-0.54
						0.964	0.41	0.964	-0.32	0.964	-0.72
						0.964	0.28	0.964	-0.14	0.964	-1.08
						0.965	0.46	0.965	-0.32	0.965	0.18
						0.965	0.32	0.965	-0.23	0.965	0.36
						0.966	0.37	0.966	-0.23	0.966	-0.72
						0.966	0.32	0.966	-0.23	0.966	-0.54
						0.967	0.55	0.967	0.00	0.967	-0.36
						0.967	0.37	0.967	-0.14	0.967	-0.18
						0.968	0.32	0.968	-0.18	0.968	-0.54
						0.968	0.14	0.968	-0.09	0.968	-0.72
						0.969	0.37	0.969	0.00	0.969	0.00
						0.969	0.18	0.969	0.14	0.969	-0.36
						0.970	0.18	0.970	-0.09	0.970	-0.36
						0.970	0.23	0.970	-0.18	0.970	-0.72
						0.971	0.46	0.971	-0.23	0.971	0.18
						0.971	0.41	0.971	-0.28	0.971	-0.54
						0.972	0.41	0.972	-0.32	0.972	0.36
						0.972	0.37	0.972	0.00	0.972	-0.72
						0.973	0.23	0.973	-0.28	0.973	0.00
						0.973	0.37	0.973	-0.14	0.973	-0.72
						0.974	0.46	0.974	-0.41	0.974	0.90
						0.974	0.32	0.974	0.23	0.974	-0.54
						0.975	0.28	0.975	-0.41	0.975	-0.36
						0.975	0.28	0.975	-0.37	0.975	-1.26
						0.976	0.32	0.976	0.05	0.976	-0.72
						0.976	0.46	0.976	0.09	0.976	-0.18
						0.977	0.46	0.977	-0.37	0.977	-0.18
						0.977	0.37	0.977	-0.18	0.977	-0.90
						0.978	0.55	0.978	-0.28	0.978	-0.36
						0.978	0.41	0.978	0.18	0.978	0.00
						0.979	0.32	0.979	-0.37	0.979	-1.62
						0.979	0.18	0.979	-0.28	0.979	-0.18
						0.980	0.32	0.980	-0.28	0.980	-0.54
						0.980	0.14	0.980	-0.09	0.980	-0.36
						0.981	0.46	0.981	-0.18	0.981	0.18
						0.981	0.28	0.981	-0.05	0.981	-0.90
						0.982	0.23	0.982	0.09	0.982	-2.16
						0.982	0.32	0.982	-0.05	0.982	-0.54
						0.983	0.41	0.983	-0.41	0.983	-0.54
						0.983	0.46	0.983	0.00	0.983	0.36
						0.984	0.18	0.984	-0.23	0.984	-1.44
						0.984	0.18	0.984	-0.09	0.984	0.00
						0.985	0.46	0.985	-0.28	0.985	0.90
						0.985	0.46	0.985	-0.28	0.985	0.18
						0.986	0.37	0.986	-0.28	0.986	-1.62
						0.986	0.41	0.986	-0.14	0.986	-0.72
						0.987	0.23	0.987	-0.32	0.987	-0.90
						0.987	0.41	0.987	-0.14	0.987	-1.44
						0.988	0.14	0.988	-0.32	0.988	-0.36
						0.988	0.32	0.988	-0.14	0.988	-1.62
						0.989	0.51	0.989	-0.14	0.989	-0.18
						0.989	0.28	0.989	-0.05	0.989	-1.08
						0.990	0.41	0.990	-0.05	0.990	-0.36
						0.990	0.46	0.990	-0.18	0.990	-1.26
						0.991	0.28	0.991	-0.14	0.991	-0.72
						0.991	0.46	0.991	-0.28	0.991	0.54
						0.992	0.32	0.992	-0.05	0.992	-0.18
						0.992	0.46	0.992	-0.05	0.992	0.00
						0.993	0.28	0.993	-0.28	0.993	-0.72
						0.993	0.46	0.993	-0.28	0.993	-1.08
						0.994	0.09	0.994	-0.41	0.994	-0.36
						0.994	0.37	0.994	-0.28	0.994	-0.18
						0.995	0.46	0.995	-0.37	0.995	0.00
						0.995	0.18	0.995	-0.23	0.995	-0.36
						0.996	0.37	0.996	-0.28	0.996	-1.44
						0.996	0.14	0.996	-0.14	0.996	-0.18
						0.997	0.37	0.997	-0.28	0.997	-0.72
						0.997	0.32	0.997	0.05	0.997	-0.54
						0.998	0.23	0.998	-0.05	0.998	-0.54
						0.998	0.37	0.998	0.28	0.998	-1.62
						0.999	0.69	0.999	-0.46	0.999	-0.18
[truncated: 14,354 more rows]
