# Supplementary material for: Design and preliminary verification of a novel powered ankle–foot prosthesis: From the perspective of lower-limb biomechanics compared with ESAR foot
Source: PLoS One. 2024 Jun 7;19(6):e0303397. doi: 10.1371/journal.pone.0303397 (PMC11161064; doi:10.1371/journal.pone.0303397)
Supplement: S2 File — (ZIP) [file pone.0303397.s004.zip › NW/6/left hip angle .txt]

LINK_MODEL_BASED::ORIGINAL::Left Hip Angles
File	Frame	X	Y	Z
Gait FB - IOR 14.c3d	1	21.695625	3.108675	3.818453
-	2	22.057190	3.252467	3.656460
-	3	22.434656	3.405774	3.513710
-	4	22.823519	3.567780	3.398753
-	5	23.218956	3.737809	3.317355
-	6	23.616096	3.915199	3.272233
-	7	24.010342	4.099308	3.263615
-	8	24.397827	4.289342	3.290378
-	9	24.775219	4.484432	3.350478
-	10	25.140427	4.683615	3.439761
-	11	25.491924	4.885912	3.552781
-	12	25.828886	5.090010	3.684318
-	13	26.150894	5.294504	3.828243
-	14	26.457720	5.497805	3.979308
-	15	26.749304	5.698338	4.132970
-	16	27.025686	5.894430	4.285602
-	17	27.287056	6.084495	4.433295
-	18	27.533472	6.266933	4.573406
-	19	27.764730	6.440200	4.703766
-	20	27.980843	6.602662	4.822050
-	21	28.181494	6.752846	4.926538
-	22	28.366491	6.889224	5.015727
-	23	28.535381	7.010375	5.088265
-	24	28.687710	7.114990	5.143341
-	25	28.822886	7.202066	5.181140
-	26	28.940208	7.270939	5.202635
-	27	29.038963	7.321184	5.208250
-	28	29.118500	7.352749	5.199432
-	29	29.178156	7.365918	5.177262
-	30	29.217354	7.361399	5.142907
-	31	29.235603	7.340289	5.097693
-	32	29.232574	7.304009	5.043091
-	33	29.208118	7.254292	4.979283
-	34	29.162176	7.192975	4.907658
-	35	29.095234	7.122070	4.828694
-	36	29.008026	7.043413	4.743135
-	37	28.901274	6.958840	4.652087
-	38	28.776278	6.869910	4.557363
-	39	28.634424	6.778156	4.460557
-	40	28.477802	6.684747	4.364089
-	41	28.308449	6.590791	4.270218
-	42	28.128967	6.497207	4.179934
-	43	27.942242	6.404915	4.094947
-	44	27.751389	6.314763	4.016068
-	45	27.559649	6.227656	3.944304
-	46	27.370148	6.144635	3.879542
-	47	27.185801	6.066931	3.821292
-	48	27.009325	5.995966	3.769964
-	49	26.842842	5.933294	3.725011
-	50	26.688377	5.880414	3.685434
-	51	26.547268	5.838744	3.651230
-	52	26.420324	5.809631	3.622139
-	53	26.307978	5.794101	3.598104
-	54	26.210167	5.792927	3.578456
-	55	26.126661	5.806590	3.563083
-	56	26.056704	5.835387	3.551892
-	57	25.999514	5.879371	3.544647
-	58	25.954103	5.938364	3.541102
-	59	25.919096	6.011802	3.542259
-	60	25.893251	6.099077	3.548076
-	61	25.875324	6.199358	3.559663
-	62	25.864059	6.311746	3.577672
-	63	25.858244	6.435268	3.603547
-	64	25.856968	6.569019	3.638206
-	65	25.859694	6.712350	3.682764
-	66	25.865780	6.864601	3.738660
-	67	25.875093	7.025450	3.806426
-	68	25.887760	7.194888	3.886845
-	69	25.904184	7.373229	3.980026
-	70	25.925035	7.561105	4.086551
-	71	25.951256	7.759274	4.205564
-	72	25.983690	7.968738	4.335519
-	73	26.023151	8.190535	4.475235
-	74	26.070208	8.425573	4.622467
-	75	26.125113	8.674534	4.774189
-	76	26.187887	8.937507	4.927580
-	77	26.257692	9.214051	5.079229
-	78	26.333363	9.502906	5.226382
-	79	26.412914	9.802052	5.366859
-	80	26.493727	10.108643	5.498417
-	81	26.572025	10.419121	5.620498
-	82	26.643478	10.729336	5.733424
-	83	26.703140	11.034765	5.837707
-	84	26.745468	11.330667	5.935071
-	85	26.764874	11.612251	6.028154
-	86	26.755991	11.875052	6.118382
-	87	26.714058	12.114990	6.208371
-	88	26.635059	12.328621	6.300035
-	89	26.516138	12.513351	6.394773
-	90	26.355474	12.667480	6.493123
-	91	26.152643	12.790349	6.594838
-	92	25.908028	12.882139	6.699129
-	93	25.623171	12.944034	6.803886
-	94	25.300585	12.977998	6.906098
-	95	24.943853	12.986855	7.002250
-	96	24.556911	12.974240	7.087936
-	97	24.144524	12.944200	7.157985
-	98	23.711422	12.901152	7.207785
-	99	23.262527	12.849617	7.233028
-	100	22.802870	12.793909	7.230464
-	101	22.336956	12.738103	7.197703
-	102	21.869171	12.685634	7.133611
-	103	21.403158	12.639554	7.039108
-	104	20.941986	12.602135	6.914905
-	105	20.487967	12.574945	6.763684
-	106	20.042589	12.558710	6.588701
-	107	19.606098	12.553522	6.394588
-	108	19.178297	12.558822	6.186112
-	109	18.757999	12.573584	5.969204
-	110	18.343494	12.596211	5.749420
-	111	17.932671	12.624743	5.532078
-	112	17.523218	12.656882	5.322614
-	113	17.113045	12.690186	5.125467
-	114	16.700079	12.722102	4.945355
-	115	16.283113	12.750257	4.785760
-	116	15.861192	12.772437	4.649275
-	117	15.433863	12.786834	4.539282
-	118	15.001306	12.791929	4.456895
-	119	14.564069	12.786652	4.403454
-	120	14.123434	12.770196	4.379033
-	121	13.680974	12.742104	4.382672
-	122	13.238523	12.702224	4.413110
-	123	12.798136	12.650595	4.468353
-	124	12.361628	12.587710	4.545187
-	125	11.931008	12.514290	4.640077
-	126	11.507819	12.431638	4.746609
-	127	11.093262	12.341327	4.858817
-	128	10.688231	12.245097	4.970338
-	129	10.293214	12.144567	5.075780
-	130	9.908753	12.041171	5.170159
-	131	9.534872	11.936280	5.249393
-	132	9.171523	11.831041	5.310816
-	133	8.818337	11.726449	5.353128
-	134	8.474711	11.623236	5.375465
-	135	8.140135	11.521862	5.378571
-	136	7.813692	11.422567	5.363522
-	137	7.494678	11.325365	5.331159
-	138	7.182347	11.230170	5.282707
-	139	6.875705	11.136844	5.220021
-	140	6.574193	11.045117	5.144494
-	141	6.277126	10.954750	5.058438
-	142	5.983932	10.865405	4.964339
-	143	5.694331	10.776758	4.864258
-	144	5.408149	10.688420	4.759567
-	145	5.125528	10.599978	4.652641
-	146	4.846581	10.511015	4.544443
-	147	4.571570	10.421168	4.436158
-	148	4.300822	10.330196	4.329719
-	149	4.034976	10.238060	4.225837
-	150	3.774539	10.144929	4.125099
-	151	3.520090	10.051116	4.028862
-	152	3.272091	9.957208	3.937544
-	153	3.031222	9.863812	3.851060
-	154	2.797502	9.771613	3.770454
-	155	2.571140	9.681311	3.695544
-	156	2.352015	9.593526	3.626336
-	157	2.139816	9.508842	3.563368
-	158	1.934234	9.427839	3.506862
-	159	1.734432	9.351068	3.457484
-	160	1.539740	9.278990	3.415297
-	161	1.349114	9.211955	3.380504
-	162	1.161645	9.150168	3.351509
-	163	0.976481	9.093771	3.327430
-	164	0.792514	9.042937	3.306368
-	165	0.609132	8.997701	3.287089
-	166	0.425293	8.958014	3.268564
-	167	0.240276	8.923840	3.249213
-	168	0.053485	8.895000	3.228235
-	169	-0.135563	8.871392	3.204387
-	170	-0.326988	8.852803	3.176776
-	171	-0.520802	8.839030	3.144830
-	172	-0.716891	8.829761	3.107759
-	173	-0.914849	8.824648	3.066096
-	174	-1.114292	8.823532	3.019582
-	175	-1.314405	8.826048	2.968264
-	176	-1.514593	8.831986	2.912489
-	177	-1.713992	8.840945	2.852888
-	178	-1.911532	8.852762	2.789339
-	179	-2.106324	8.867273	2.722506
-	180	-2.297217	8.884249	2.652813
-	181	-2.483489	8.903353	2.580838
-	182	-2.664354	8.924175	2.507294
-	183	-2.839460	8.946157	2.432858
-	184	-3.008389	8.968649	2.357948
-	185	-3.170736	8.990950	2.283339
-	186	-3.326481	9.012320	2.209744
-	187	-3.475452	9.031948	2.137732
-	188	-3.617579	9.048909	2.068553
-	189	-3.753057	9.062150	2.003332
-	190	-3.881881	9.070747	1.943155
-	191	-4.004320	9.073932	1.888655
-	192	-4.120615	9.071073	1.840510
-	193	-4.230796	9.062133	1.798582
-	194	-4.335123	9.047132	1.763150
-	195	-4.433717	9.026701	1.732997
-	196	-4.526646	9.001352	1.706823
-	197	-4.613891	8.971698	1.684072
-	198	-4.695125	8.938269	1.663644
-	199	-4.769770	8.901323	1.646461
-	200	-4.837087	8.861118	1.632608
-	201	-4.895982	8.817644	1.623191
-	202	-4.945371	8.770805	1.619968
-	203	-4.983771	8.720322	1.623866
-	204	-5.009676	8.665849	1.636271
-	205	-5.021713	8.606570	1.659392
-	206	-5.018219	8.541584	1.694910
-	207	-4.997612	8.469763	1.743912
-	208	-4.958072	8.390001	1.807600
-	209	-4.898031	8.301428	1.885357
-	210	-4.816031	8.203555	1.976212
-	211	-4.710623	8.096245	2.077675
-	212	-4.580494	7.979643	2.187773
-	213	-4.424472	7.854267	2.302630
-	214	-4.241304	7.720717	2.418654
-	215	-4.030169	7.579702	2.532174
-	216	-3.789944	7.431786	2.639640
-	217	-3.519951	7.277455	2.738813
-	218	-3.219578	7.116867	2.827771
-	219	-2.888256	6.950297	2.904982
-	220	-2.526158	6.777715	2.970014
-	221	-2.133698	6.599257	3.022660
-	222	-1.711659	6.414904	3.063938
-	223	-1.261306	6.224955	3.094986
-	224	-0.784404	6.029825	3.117857
-	225	-0.283297	5.830286	3.135011
-	226	0.239547	5.627516	3.148380
-	227	0.781126	5.422677	3.161200
-	228	1.338621	5.217217	3.175446
-	229	1.909372	5.012530	3.193587
-	230	2.490852	4.810098	3.217325
-	231	3.081017	4.611358	3.248727
-	232	3.677994	4.417686	3.288829
-	233	4.280308	4.230660	3.337640
-	234	4.886952	4.051826	3.394747
-	235	5.496820	3.882731	3.459270
-	236	6.109315	3.724884	3.529649
-	237	6.724002	3.579405	3.604640
-	238	7.340739	3.447341	3.682704
-	239	7.959432	3.329378	3.762927
-	240	8.580666	3.226304	3.841945
-	241	9.204858	3.138776	3.916824
-	242	9.832895	3.067435	3.982867
-	243	10.465321	3.012686	4.036307
-	244	11.102651	2.974722	4.073077
-	245	11.745010	2.953518	4.089940
-	246	12.392316	2.948737	4.084442
-	247	13.044154	2.959867	4.055578
-	248	13.699579	2.986060	4.003716
-	249	14.357208	3.026358	3.930607
-	250	15.014967	3.079401	3.839697
-	251	15.670262	3.143626	3.735144
-	252	16.319841	3.217342	3.622167
-	253	16.960144	3.298712	3.506348
-	254	17.587494	3.386089	3.393558
-	255	18.198912	3.478210	3.289567
-	256	18.791508	3.574193	3.199351
-	257	19.362938	3.673251	3.127166
-	258	19.911369	3.774843	3.076102
-	259	20.435339	3.878577	3.048931
-	260	20.933924	3.984210	3.046650
-	261	21.406443	4.091749	3.069340
-	262	21.852741	4.201334	3.115766
-	263	22.272923	4.313219	3.183746
-	264	22.667467	4.427796	3.269608
-	265	23.037123	4.545242	3.369807
-	266	23.382786	4.665736	3.479993
-	267	23.705658	4.789201	3.596522
-	268	24.006910	4.915579	3.716105
-	269	24.287922	5.044724	3.836094
-	270	24.550278	5.176350	3.954513
-	271	24.795654	5.310151	4.068927
-	272	25.025703	5.445506	4.177605
-	273	25.241850	5.581802	4.278671
-	274	25.445229	5.718142	4.370997
-	275	25.636759	5.853555	4.453020
-	276	25.816874	5.986992	4.523709
-	277	25.986019	6.117271	4.581780
-	278	26.144217	6.243264	4.626452
-	279	26.291546	6.363715	4.656943
-	280	26.427719	6.477489	4.673471
-	281	26.552423	6.583277	4.676700
-	282	26.665264	6.679847	4.668026
-	283	26.765551	6.765983	4.649105
-	284	26.852427	6.840731	4.620931
-	285	26.924822	6.903374	4.584509
-	286	26.981583	6.953403	4.539713
-	287	27.021616	6.990521	4.486556
-	288	27.043760	7.014575	4.424664
-	289	27.047127	7.025626	4.354088
-	290	27.030783	7.023884	4.275538
-	291	26.994003	7.009887	4.189942
-	292	26.935984	6.984356	4.099021
-	293	26.856133	6.948281	4.004305
-	294	26.753973	6.902757	3.907439
-	295	26.629343	6.849026	3.809761
-	296	26.482298	6.788259	3.712557
-	297	26.313272	6.721604	3.616966
-	298	26.123192	6.650049	3.524008
-	299	25.913330	6.574533	3.434263
-	300	25.685469	6.495761	3.348590
-	301	25.441750	6.414462	3.267864
-	302	25.185061	6.331315	3.192179
-	303	24.918535	6.247111	3.121832
-	304	24.646025	6.162825	3.056731
-	305	24.371597	6.079607	2.996959
-	306	24.099609	5.998935	2.942194
-	307	23.834656	5.922443	2.892241
-	308	23.581242	5.852196	2.846463
-	309	23.343672	5.790236	2.804952
-	310	23.125883	5.738672	2.767981
-	311	22.931297	5.699710	2.735968
-	312	22.762823	5.675339	2.709777
-	313	22.622709	5.667449	2.689590
-	314	22.512529	5.677599	2.676500
-	315	22.433111	5.707110	2.670758
-	316	22.384392	5.756879	2.672726
-	317	22.365801	5.827349	2.682492
-	318	22.375839	5.918566	2.700001
-	319	22.412598	6.030077	2.725307
-	320	22.473545	6.161078	2.757782
-	321	22.555866	6.310400	2.797349
-	322	22.656368	6.476570	2.843878
-	323	22.771530	6.657949	2.897126
-	324	22.897943	6.852661	2.957370
-	325	23.032255	7.058858	3.024787
-	326	23.171421	7.274702	3.099716
-	327	23.312782	7.498700	3.182555
-	328	23.454086	7.729649	3.273563
-	329	23.593784	7.966759	3.373225
-	330	23.730738	8.209810	3.481535
-	331	23.864416	8.458893	3.599052
-	332	23.994925	8.714506	3.725420
-	333	24.122683	8.977265	3.860288
-	334	24.248304	9.247863	4.002765
-	335	24.372408	9.526813	4.151155
-	336	24.495266	9.814243	4.303492
-	337	24.616793	10.109742	4.457315
-	338	24.735870	10.412148	4.610347
-	339	24.850622	10.719613	4.760280
-	340	24.957767	11.029558	4.905568
-	341	25.053116	11.338874	5.045086
-	342	25.131351	11.643950	5.179116
-	343	25.186615	11.940879	5.308267
-	344	25.212835	12.225593	5.434641
-	345	25.204224	12.494008	5.560843
-	346	25.155664	12.742435	5.689100
-	347	25.063183	12.967738	5.821598
-	348	24.924158	13.167538	5.959611
-	349	24.737446	13.340426	6.103797
-	350	24.503607	13.485914	6.253115
-	351	24.224512	13.604516	6.405651
-	352	23.903507	13.697520	6.558465
-	353	23.544804	13.766824	6.707932
-	354	23.153297	13.814954	6.849492
-	355	22.734259	13.844809	6.978642
-	356	22.293053	13.859783	7.090417
-	357	21.835201	13.863269	7.179675
-	358	21.365757	13.858839	7.242548
-	359	20.889601	13.849756	7.275191
-	360	20.410946	13.839127	7.275309
-	361	19.933401	13.829609	7.242078
-	362	19.460007	13.823456	7.175440
-	363	18.993166	13.822450	7.076832
-	364	18.534935	13.827761	6.948941
-	365	18.086536	13.840167	6.795415
-	366	17.648750	13.859811	6.620988
-	367	17.221594	13.886465	6.431321
-	368	16.804640	13.919335	6.232243
-	369	16.396864	13.957345	6.030357
-	370	15.996930	13.999094	5.831537
-	371	15.603100	14.042871	5.642343
-	372	15.213589	14.086791	5.468360
-	373	14.826396	14.128955	5.314473
-	374	14.439871	14.167317	5.183941
-	375	14.052370	14.199836	5.079274
-	376	13.662706	14.224298	5.001481
-	377	13.270139	14.238860	4.950655
-	378	12.874492	14.241966	4.925262
-	379	12.476295	14.232590	4.923010
-	380	12.076694	14.210160	4.941124
-	381	11.677129	14.174471	4.976408
-	382	11.279078	14.125681	5.025792
-	383	10.883818	14.064220	5.086104
-	384	10.492460	13.990718	5.153545
-	385	10.105684	13.905889	5.224872
-	386	9.723789	13.810805	5.296575
-	387	9.346806	13.706561	5.365813
-	388	8.974546	13.594383	5.429749
-	389	8.606501	13.475550	5.486115
-	390	8.242101	13.351205	5.532960
-	391	7.880789	13.222548	5.568789
-	392	7.521964	13.090603	5.592135
-	393	7.165114	12.956406	5.602038
-	394	6.810122	12.820884	5.597447
-	395	6.456990	12.684845	5.577920
-	396	6.106177	12.549046	5.543147
-	397	5.758389	12.414186	5.493135
-	398	5.414497	12.280913	5.428345
-	399	5.075664	12.149921	5.349011
-	400	4.742949	12.021603	5.256196
-	401	4.417468	11.896253	5.150887
-	402	4.099996	11.773872	5.035551
-	403	3.791035	11.654292	4.912202
-	404	3.491053	11.537199	4.783746
-	405	3.200246	11.422315	4.652594
-	406	2.918737	11.309341	4.520910
-	407	2.646560	11.198152	4.390533
-	408	2.383564	11.088877	4.262977
-	409	2.129363	10.981505	4.139991
-	410	1.883502	10.876145	4.023104
-	411	1.645462	10.772798	3.914095
-	412	1.414589	10.671674	3.814431
-	413	1.190087	10.573053	3.725042
-	414	0.971311	10.477324	3.646688
-	415	0.757416	10.385078	3.580085
-	416	0.547928	10.297008	3.525634
-	417	0.342112	10.213847	3.483586
-	418	0.139300	10.136113	3.454185
-	419	-0.061143	10.064211	3.435742
-	420	-0.259939	9.998404	3.425812
-	421	-0.457397	9.938890	3.421170
-	422	-0.653910	9.885748	3.418300
-	423	-0.849685	9.838967	3.413618
-	424	-1.045040	9.798480	3.404185
-	425	-1.240159	9.764169	3.387874
-	426	-1.435184	9.735800	3.362976
-	427	-1.630189	9.713109	3.328539
-	428	-1.825177	9.695797	3.284326
-	429	-2.019826	9.683588	3.230122
-	430	-2.213739	9.676105	3.165792
-	431	-2.406314	9.672962	3.091890
-	432	-2.597006	9.673635	3.008764
-	433	-2.785203	9.677636	2.917380
-	434	-2.970411	9.684439	2.818834
-	435	-3.152103	9.693481	2.714510
-	436	-3.329741	9.704329	2.605545
-	437	-3.502902	9.716334	2.494141
-	438	-3.671117	9.728880	2.381714
-	439	-3.833976	9.741229	2.270381
-	440	-3.991213	9.752707	2.162081
-	441	-4.142824	9.762708	2.057896
-	442	-4.288925	9.770543	1.959378
-	443	-4.429748	9.775540	1.867463
-	444	-4.565560	9.777124	1.783010
-	445	-4.696895	9.774798	1.706531
-	446	-4.824182	9.768098	1.638432
-	447	-4.947730	9.756758	1.578294
-	448	-5.067936	9.740671	1.525788
-	449	-5.184773	9.719710	1.480330
-	450	-5.298156	9.693896	1.441185
-	451	-5.407594	9.663250	1.407835
-	452	-5.512507	9.627865	1.379784
-	453	-5.612280	9.588002	1.356667
-	454	-5.705952	9.543723	1.338568
-	455	-5.792569	9.495171	1.326013
-	456	-5.870981	9.442351	1.319221
-	457	-5.940153	9.385174	1.319365
-	458	-5.998985	9.323413	1.327247
-	459	-6.046316	9.256775	1.344172
-	460	-6.081088	9.184930	1.371024
-	461	-6.102088	9.107458	1.408563
-	462	-6.108027	9.023864	1.457377
-	463	-6.097614	8.933556	1.517167
-	464	-6.069250	8.836012	1.588281
-	465	-6.021254	8.730680	1.669982
-	466	-5.951630	8.617041	1.761907
-	467	-5.858285	8.494687	1.862974
-	468	-5.738929	8.363321	1.971769
-	469	-5.591178	8.222797	2.086665
-	470	-5.412587	8.073040	2.205121
-	471	-5.201025	7.914267	2.324601
-	472	-4.954762	7.746692	2.442786
-	473	-4.672361	7.570804	2.556907
-	474	-4.353037	7.387033	2.665236
-	475	-3.996452	7.195914	2.766031
-	476	-3.602910	6.998095	2.858690
-	477	-3.173123	6.794334	2.942831
-	478	-2.708437	6.585499	3.018561
-	479	-2.210654	6.372665	3.086692
-	480	-1.682289	6.157035	3.148831
-	481	-1.126143	5.940050	3.206765
-	482	-0.545293	5.723173	3.262712
-	483	0.056903	5.507938	3.319101
-	484	0.677387	5.295890	3.377745
-	485	1.313257	5.088467	3.440199
-	486	1.962103	4.886989	3.507387
-	487	2.621911	4.692558	3.580135
-	488	3.291010	4.506082	3.658090
-	489	3.968012	4.328196	3.740192
-	490	4.652041	4.159420	3.824506
-	491	5.342325	4.000104	3.909122
-	492	6.038705	3.850675	3.991743
-	493	6.741009	3.711493	4.070238
-	494	7.449219	3.582812	4.143311
-	495	8.163337	3.464967	4.209809
-	496	8.883493	3.358166	4.268019
-	497	9.609941	3.262785	4.315179
-	498	10.342811	3.179140	4.348204
-	499	11.082113	3.107650	4.362960
-	500	11.827492	3.048702	4.355572
-	501	12.578270	3.002639	4.322766
-	502	13.333261	2.969719	4.262321
-	503	14.090749	2.949982	4.173011
-	504	14.848476	2.943329	4.055886
-	505	15.603600	2.949235	3.915015
-	506	16.352831	2.967040	3.755794
-	507	17.092766	2.996012	3.585102
-	508	17.819754	3.035414	3.410132
-	509	18.530224	3.084478	3.238754
-	510	19.220798	3.142505	3.077891
-	511	19.888590	3.208900	2.933956
-	512	20.531212	3.283244	2.811980
-	513	21.146917	3.365124	2.716260
-	514	21.734379	3.454342	2.649142
-	515	22.293026	3.550721	2.612018
-	516	22.822557	3.654354	2.605710
-	517	23.323645	3.765552	2.629446
-	518	23.797237	3.884752	2.681798
-	519	24.244690	4.012440	2.759939
-	520	24.667610	4.148805	2.860949
-	521	25.067652	4.293885	2.981089
-	522	25.446678	4.447411	3.117046
-	523	25.806299	4.608749	3.265586
-	524	26.148251	4.776854	3.423908
-	525	26.474213	4.950349	3.588815
-	526	26.785583	5.127680	3.756546
-	527	27.083447	5.306943	3.923880
-	528	27.368551	5.486205	4.087080
-	529	27.641294	5.663317	4.242689
-	530	27.901712	5.836154	4.387358
-	531	28.149405	6.002561	4.518843
-	532	28.383825	6.160520	4.634513
-	533	28.604118	6.308115	4.732141
-	534	28.809177	6.443734	4.810089
-	535	28.997663	6.565832	4.867367
-	536	29.168242	6.673124	4.903292
-	537	29.319649	6.764488	4.917537
-	538	29.450356	6.839072	4.910635
-	539	29.558901	6.896139	4.882864
-	540	29.643831	6.935302	4.835410
-	541	29.703714	6.956350	4.769470
-	542	29.737240	6.959569	4.686735
-	543	29.743235	6.945527	4.588778
-	544	29.720844	6.915162	4.477273
-	545	29.669472	6.869836	4.353765
-	546	29.588820	6.811109	4.220515
-	547	29.479029	6.740848	4.079716
-	548	29.340523	6.660905	3.933898
-	549	29.173901	6.573224	3.786041
-	550	28.980265	6.479567	3.638907
-	551	28.760912	6.381632	3.495076
-	552	28.517656	6.280901	3.356740
-	553	28.252335	6.178618	3.226059
-	554	27.967230	6.075778	3.104707
-	555	27.664839	5.973138	2.994584
-	556	27.348099	5.871320	2.896822
-	557	27.020313	5.770846	2.812586
-	558	26.685247	5.672268	2.742213
-	559	26.346903	5.576364	2.685289
-	560	26.009689	5.484019	2.641953
-	561	25.678059	5.396539	2.611514
-	562	25.356833	5.315372	2.593085
-	563	25.050789	5.242217	2.585227
-	564	24.764622	5.178912	2.586867
-	565	24.502800	5.127196	2.595952
-	566	24.269184	5.088789	2.610429
-	567	24.067125	5.065111	2.628261
-	568	23.898916	5.057504	2.647671
-	569	23.766090	5.066917	2.666633
-	570	23.669212	5.094106	2.683586
-	571	23.607775	5.139521	2.697513
-	572	23.580507	5.203126	2.708017
-	573	23.585115	5.284572	2.715260
-	574	23.618599	5.383014	2.719896
-	575	23.677261	5.497279	2.723333
-	576	23.756945	5.625766	2.727181
-	577	23.853271	5.766829	2.733349
-	578	23.961351	5.918817	2.744335
-	579	24.076468	6.080148	2.762428
-	580	24.194103	6.249514	2.789985
-	581	24.310097	6.426009	2.829162
-	582	24.420868	6.609212	2.882079
-	583	24.523415	6.799151	2.949847
-	584	24.615705	6.996301	3.032912
-	585	24.696379	7.201482	3.130925
-	586	24.764988	7.415629	3.243192
-	587	24.822006	7.639701	3.368085
-	588	24.868429	7.874513	3.503201
-	589	24.905519	8.120595	3.646002
-	590	24.934746	8.378126	3.792912
-	591	24.957251	8.646599	3.940619
-	592	24.973711	8.924998	4.085374
-	593	24.983667	9.211596	4.224851
-	594	24.985590	9.504102	4.357084
-	595	24.976765	9.799550	4.481438
-	596	24.953310	10.094527	4.598091
-	597	24.910784	10.385308	4.708875
-	598	24.844229	10.667887	4.815629
-	599	24.749056	10.938376	4.920796
-	600	24.620859	11.193050	5.027341
-	601	24.456305	11.428804	5.136786
-	602	24.253019	11.643155	5.250147
-	603	24.009907	11.834321	5.367695
-	604	23.726847	12.001378	5.488880
-	605	23.404984	12.144191	5.611902
-	606	23.046488	12.263490	5.734176
-	607	22.654478	12.360657	5.851889
-	608	22.232849	12.437780	5.960434
-	609	21.786251	12.497300	6.054788
-	610	21.319794	12.541986	6.129533
-	611	20.838799	12.574771	6.180021
-	612	20.348595	12.598629	6.201855
-	613	19.854210	12.616350	6.191635
-	614	19.360424	12.630512	6.146835
-	615	18.871304	12.643219	6.067082
-	616	18.390528	12.656235	5.952701
-	617	17.920982	12.670853	5.806035
-	618	17.464790	12.688004	5.630532
-	619	17.023275	12.708128	5.431621
-	620	16.597067	12.731479	5.215073
-	621	16.186129	12.757800	4.987742
-	622	15.789511	12.786585	4.757318
-	623	15.405967	12.817010	4.531510
-	624	15.033723	12.848098	4.317839
-	625	14.670712	12.878756	4.122767
-	626	14.314829	12.907823	3.952353
-	627	13.964015	12.934199	3.811578
-	628	13.616326	12.956876	3.704261
-	629	13.270171	12.974876	3.632779
-	630	12.924068	12.987297	3.598746
-	631	12.577200	12.993235	3.601642
-	632	12.228963	12.992015	3.639454
-	633	11.879142	12.983118	3.709416
-	634	11.527947	12.966100	3.807034
-	635	11.175895	12.940722	3.927007
-	636	10.823819	12.906794	4.063277
-	637	10.472548	12.864335	4.209739
-	638	10.123096	12.813431	4.359599
-	639	9.776354	12.754461	4.506752
-	640	9.433080	12.687887	4.645400
-	641	9.093915	12.614397	4.770895
-	642	8.759311	12.534720	4.879779
-	643	8.429414	12.449653	4.969693
-	644	8.104214	12.360020	5.039854
-	645	7.783565	12.266548	5.089902
-	646	7.467682	12.170036	5.120102
-	647	7.156651	12.071194	5.130733
-	648	6.850759	11.970761	5.123044
-	649	6.550381	11.869518	5.097738
-	650	6.255994	11.768116	5.055634
-	651	5.968126	11.667298	4.997285
-	652	5.687155	11.567628	4.923565
-	653	5.413311	11.469560	4.835449
-	654	5.146537	11.373217	4.735702
-	655	4.886156	11.278590	4.629152
-	656	4.631424	11.185511	4.520386
-	657	4.381632	11.093812	4.412691
-	658	4.136288	11.003412	4.307322
-	659	3.894902	10.914254	4.205330
-	660	3.656863	10.826277	4.107554
-	661	3.421748	10.739449	4.014960
-	662	3.189008	10.653811	3.928453
-	663	2.957900	10.569503	3.849389
-	664	2.727765	10.486755	3.778520
-	665	2.497957	10.405802	3.716413
-	666	2.267907	10.326845	3.663982
-	667	2.037050	10.250124	3.620956
-	668	1.805084	10.175800	3.587134
-	669	1.571689	10.103927	3.561844
-	670	1.336620	10.034580	3.544690
-	671	1.099937	9.967699	3.534443
-	672	0.861570	9.903309	3.530014
-	673	0.621722	9.841328	3.529946
-	674	0.380578	9.781662	3.533332
-	675	0.138137	9.724433	3.538640
-	676	-0.105482	9.669949	3.543817
-	677	-0.350563	9.618861	3.546731
-	678	-0.597179	9.571801	3.545309
-	679	-0.845325	9.529263	3.537863
-	680	-1.094750	9.491621	3.523103
-	681	-1.344905	9.458903	3.501002
-	682	-1.595141	9.431113	3.471375
-	683	-1.844552	9.408027	3.434420
-	684	-2.092161	9.389412	3.390512
-	685	-2.336958	9.374972	3.340503
-	686	-2.577968	9.364323	3.284734
-	687	-2.814327	9.356935	3.223863
-	688	-3.045434	9.352147	3.159200
-	689	-3.270718	9.349126	3.091840
-	690	-3.489938	9.346941	3.023230
-	691	-3.702770	9.344644	2.954458
-	692	-3.909195	9.341280	2.886986
-	693	-4.109161	9.336041	2.821577
-	694	-4.302711	9.328122	2.758700
-	695	-4.489926	9.316846	2.698462
-	696	-4.671000	9.301684	2.641464
-	697	-4.846054	9.282231	2.587217
-	698	-5.015255	9.258335	2.535187
-	699	-5.178713	9.229857	2.485036
-	700	-5.336424	9.196947	2.435730
-	701	-5.488191	9.159836	2.386206
-	702	-5.633926	9.118827	2.335652
-	703	-5.773434	9.074380	2.283698
-	704	-5.906390	9.026836	2.229878
-	705	-6.032242	8.976588	2.174379
-	706	-6.150186	8.923831	2.117162
-	707	-6.259378	8.868602	2.059313
-	708	-6.358829	8.810746	2.002036
-	709	-6.447409	8.749874	1.947025
-	710	-6.524047	8.685543	1.896752
-	711	-6.587364	8.617146	1.853526
-	712	-6.636031	8.543953	1.819636
-	713	-6.668454	8.465069	1.797047
-	714	-6.683021	8.379525	1.787925
-	715	-6.677899	8.286405	1.793468
-	716	-6.650867	8.184871	1.813997
-	717	-6.599664	8.074104	1.850076
-	718	-6.521725	7.953449	1.900666
-	719	-6.414407	7.822526	1.964190
-	720	-6.274952	7.681179	2.038370
-	721	-6.100658	7.529495	2.120662
-	722	-5.889070	7.367898	2.207595
-	723	-5.638016	7.196713	2.295888
-	724	-5.345853	7.016381	2.382028
-	725	-5.011734	6.827202	2.463262
-	726	-4.635375	6.629483	2.536842
-	727	-4.217473	6.423524	2.600710
-	728	-3.759589	6.209610	2.654108
-	729	-3.264200	5.988363	2.696817
-	730	-2.734726	5.760555	2.729463
-	731	-2.175068	5.527400	2.753217
-	732	-1.589823	5.290318	2.770512
-	733	-0.983618	5.051087	2.783450
-	734	-0.361071	4.811646	2.794453
-	735	0.273614	4.573932	2.806064
-	736	0.916796	4.339942	2.820689
-	737	1.565585	4.111526	2.840597
-	738	2.217725	3.890451	2.867727
-	739	2.871570	3.678411	2.903986
-	740	3.526001	3.477158	2.949925
-	741	4.180366	3.288520	3.005268
-	742	4.834252	3.114192	3.068464
-	743	5.487618	2.955594	3.137842
-	744	6.140820	2.813680	3.210932
-	745	6.794286	2.689248	3.284818
-	746	7.448666	2.582715	3.355478
-	747	8.104312	2.494169	3.419399
-	748	8.761317	2.423433	3.472411
-	749	9.419201	2.369816	3.510922
-	750	10.076586	2.332416	3.532779
-	751	10.731429	2.309824	3.536221
-	752	11.380583	2.300512	3.520872
-	753	12.019972	2.302709	3.487235
-	754	12.644587	2.314624	3.437173
-	755	13.248679	2.334539	3.372813
-	756	13.826272	2.360724	3.296974
-	757	14.371075	2.391583	3.212718
-	758	14.877185	2.425586	3.123858
-	759	15.339602	2.461262	3.034456
-	760	15.754679	2.497288	2.948736
-	761	16.120663	2.532582	2.870838
-	762	16.438711	2.566411	2.803555
-	763	16.713686	2.598517	2.747328
-	764	16.955278	2.629352	2.699984
