# Supplementary material for: Design and preliminary verification of a novel powered ankle–foot prosthesis: From the perspective of lower-limb biomechanics compared with ESAR foot
Source: PLoS One. 2024 Jun 7;19(6):e0303397. doi: 10.1371/journal.pone.0303397 (PMC11161064; doi:10.1371/journal.pone.0303397)
Supplement: S2 File — (ZIP) [file pone.0303397.s004.zip › NW/6/left hip moment.txt]

LINK_MODEL_BASED::ORIGINAL::Left Hip Moment
File	Frame	X	Y	Z
Gait FB - IOR 14.c3d	1
-	2
-	3	-0.418055	-0.009541	-0.006697
-	4	-0.367452	-0.008088	-0.008716
-	5	-0.315231	-0.006249	-0.009977
-	6	-0.263457	-0.003784	-0.010466
-	7	-0.213350	-0.001220	-0.010481
-	8	-0.168601	0.001202	-0.009988
-	9	-0.131131	0.003610	-0.008870
-	10	-0.100564	0.005698	-0.007288
-	11	-0.076403	0.007765	-0.005403
-	12	-0.060303	0.009593	-0.003083
-	13	-0.047938	0.011778	-0.000652
-	14	-0.040688	0.014270	0.001983
-	15	-0.034308	0.017071	0.004583
-	16	-0.031323	0.019927	0.007373
-	17	-0.030236	0.022588	0.010167
-	18	-0.030166	0.024853	0.012834
-	19	-0.030820	0.026861	0.015462
-	20	-0.032580	0.028496	0.017934
-	21	-0.034852	0.030105	0.020254
-	22	-0.037650	0.031624	0.022362
-	23	-0.040836	0.033231	0.024238
-	24	-0.045511	0.034662	0.025798
-	25	-0.048495	0.035539	0.026780
-	26	-0.052060	0.035520	0.027353
-	27	-0.052660	0.034061	0.026947
-	28	-0.052204	0.031372	0.025929
-	29	-0.050374	0.027542	0.024155
-	30	-0.044693	0.023012	0.021580
-	31	-0.039196	0.017890	0.018660
-	32	-0.032663	0.012202	0.015487
-	33	-0.023057	0.006760	0.012046
-	34	-0.014158	0.000829	0.008545
-	35	-0.003046	-0.005121	0.004928
-	36	0.006243	-0.011387	0.001309
-	37	0.016243	-0.017149	-0.002242
-	38	0.025293	-0.022008	-0.005285
-	39	0.034018	-0.025670	-0.007869
-	40	0.042223	-0.028347	-0.009894
-	41	0.048261	-0.030165	-0.011153
-	42	0.055348	-0.030947	-0.012021
-	43	0.060797	-0.031221	-0.012454
-	44	0.064171	-0.031026	-0.012476
-	45	0.067636	-0.030623	-0.012260
-	46	0.070111	-0.030379	-0.012056
-	47	0.073593	-0.030359	-0.012111
-	48	0.078125	-0.030697	-0.012394
-	49	0.080889	-0.031471	-0.012716
-	50	0.086306	-0.032201	-0.013379
-	51	0.092321	-0.032770	-0.014134
-	52	0.097091	-0.033536	-0.014932
-	53	0.102819	-0.033651	-0.015482
-	54	0.108872	-0.034055	-0.016397
-	55	0.114179	-0.033952	-0.017089
-	56	0.118131	-0.034018	-0.017843
-	57	0.122452	-0.034101	-0.018770
-	58	0.125498	-0.033911	-0.019665
-	59	0.126141	-0.033876	-0.020531
-	60	0.124275	-0.033775	-0.021328
-	61	0.119316	-0.033936	-0.022088
-	62	0.110342	-0.034223	-0.022674
-	63	0.096984	-0.034973	-0.023080
-	64	0.078877	-0.035991	-0.023200
-	65	0.057146	-0.037838	-0.023288
-	66	0.030425	-0.040270	-0.022958
-	67	0.001261	-0.043046	-0.022270
-	68	-0.028848	-0.045908	-0.021228
-	69	-0.057010	-0.048339	-0.019846
-	70	-0.083520	-0.050068	-0.017746
-	71	-0.104138	-0.050393	-0.015210
-	72	-0.120033	-0.049582	-0.012341
-	73	-0.128377	-0.047111	-0.009284
-	74	-0.133682	-0.043871	-0.005907
-	75	-0.132525	-0.039777	-0.002869
-	76	-0.127851	-0.035072	0.000048
-	77	-0.119544	-0.029830	0.002615
-	78	-0.107532	-0.023906	0.004823
-	79	-0.095064	-0.017731	0.006929
-	80	-0.076898	-0.010729	0.008099
-	81	-0.057570	-0.003566	0.008749
-	82	-0.036600	0.003904	0.008929
-	83	-0.012972	0.011130	0.008063
-	84	0.008436	0.018002	0.006989
-	85	0.027711	0.023905	0.005734
-	86	0.044853	0.028844	0.004140
-	87	0.058219	0.032451	0.002593
-	88	0.068732	0.035079	0.001131
-	89	0.073771	0.036095	0.000132
-	90	0.075825	0.035808	-0.000718
-	91	0.075399	0.034257	-0.001421
-	92	0.070925	0.031523	-0.001543
-	93	0.064213	0.027821	-0.001327
-	94	0.054862	0.023084	-0.000742
-	95	0.043518	0.018168	0.000510
-	96	0.029523	0.012297	0.002182
-	97	0.014635	0.005847	0.003889
-	98	-0.000385	-0.000641	0.005635
-	99	-0.015909	-0.007673	0.007221
-	100	-0.032147	-0.015182	0.008740
-	101	-0.045976	-0.022425	0.009681
-	102	-0.058169	-0.029834	0.010029
-	103	-0.070622	-0.036950	0.010500
-	104	-0.078626	-0.043785	0.009970
-	105	-0.084157	-0.050294	0.008898
-	106	-0.086172	-0.056515	0.007021
-	107	-0.086705	-0.062298	0.004840
-	108	-0.083182	-0.068149	0.001684
-	109	-0.079237	-0.073626	-0.001421
-	110	-0.072865	-0.079012	-0.005035
-	111	-0.065396	-0.083835	-0.008671
-	112	-0.057884	-0.088778	-0.012270
-	113	-0.049332	-0.093011	-0.015915
-	114	-0.042733	-0.096463	-0.018817
-	115	-0.035718	-0.099429	-0.021632
-	116	-0.029315	-0.101350	-0.023979
-	117	-0.024301	-0.102473	-0.025677
-	118	-0.020436	-0.102604	-0.026699
-	119	-0.018606	-0.101806	-0.026841
-	120	-0.016375	-0.099709	-0.026500
-	121	-0.017976	-0.096351	-0.024917
-	122	-0.017731	-0.091951	-0.023241
-	123	-0.021399	-0.087184	-0.020448
-	124	-0.025170	-0.081882	-0.017164
-	125	-0.030865	-0.076843	-0.013175
-	126	-0.037373	-0.071874	-0.008895
-	127	-0.042015	-0.067203	-0.005068
-	128	-0.046890	-0.062770	-0.001419
-	129	-0.048083	-0.059341	0.001188
-	130	-0.048683	-0.056686	0.003273
-	131	-0.047711	-0.055077	0.004558
-	132	-0.044175	-0.054311	0.004938
-	133	-0.039740	-0.054653	0.004737
-	134	-0.031950	-0.055367	0.003585
-	135	-0.025226	-0.056585	0.002405
-	136	-0.016115	-0.058040	0.000769
-	137	-0.008206	-0.059687	-0.000805
-	138	0.001059	-0.061212	-0.002622
-	139	0.006007	-0.062865	-0.003771
-	140	0.012676	-0.064624	-0.005298
-	141	0.016716	-0.066142	-0.006393
-	142	0.019615	-0.068076	-0.007179
-	143	0.020689	-0.069287	-0.007545
-	144	0.023471	-0.070330	-0.008183
-	145	0.023495	-0.070958	-0.008209
-	146	0.023976	-0.071462	-0.008324
-	147	0.024253	-0.071964	-0.008438
-	148	0.025057	-0.072181	-0.008507
-	149	0.022577	-0.072447	-0.008031
-	150	0.023624	-0.072484	-0.008172
-	151	0.022611	-0.072193	-0.007884
-	152	0.021888	-0.072164	-0.007593
-	153	0.023324	-0.071685	-0.007699
-	154	0.023373	-0.071091	-0.007471
-	155	0.024581	-0.069780	-0.007383
-	156	0.026128	-0.068142	-0.007358
-	157	0.027549	-0.065896	-0.007317
-	158	0.029461	-0.063398	-0.007329
-	159	0.033065	-0.060882	-0.007533
-	160	0.034563	-0.058028	-0.007274
-	161	0.035763	-0.055542	-0.006766
-	162	0.038626	-0.052646	-0.006361
-	163	0.037932	-0.049751	-0.005491
-	164	0.038842	-0.046681	-0.004859
-	165	0.038634	-0.043632	-0.004183
-	166	0.038868	-0.040852	-0.003568
-	167	0.037612	-0.038522	-0.002855
-	168	0.037923	-0.036374	-0.002404
-	169	0.035050	-0.035197	-0.001594
-	170	0.034273	-0.034530	-0.001126
-	171	0.032316	-0.034918	-0.000609
-	172	0.029388	-0.036117	-0.000094
-	173	0.028068	-0.038280	0.000219
-	174	0.025454	-0.041120	0.000711
-	175	0.024141	-0.044254	0.000923
-	176	0.022483	-0.048021	0.001183
-	177	0.019877	-0.052164	0.001654
-	178	0.019789	-0.056434	0.001741
-	179	0.017982	-0.060870	0.002051
-	180	0.018743	-0.064930	0.002051
-	181	0.019370	-0.068993	0.002049
-	182	0.019059	-0.072366	0.002188
-	183	0.019524	-0.075111	0.002186
-	184	0.019763	-0.077435	0.002201
-	185	0.020205	-0.079553	0.002207
-	186	0.020211	-0.080939	0.002228
-	187	0.020407	-0.081817	0.002173
-	188	0.021154	-0.081718	0.001937
-	189	0.019651	-0.080540	0.002020
-	190	0.018139	-0.078435	0.002040
-	191	0.015683	-0.075843	0.002184
-	192	0.013075	-0.072890	0.002421
-	193	0.010124	-0.070276	0.002759
-	194	0.006175	-0.067617	0.003382
-	195	0.001973	-0.065408	0.004099
-	196	-0.001027	-0.063265	0.004586
-	197	-0.004046	-0.061867	0.005063
-	198	-0.003935	-0.061062	0.005001
-	199	-0.005331	-0.061040	0.005164
-	200	-0.004971	-0.061137	0.004898
-	201	-0.006989	-0.060626	0.004635
-	202	-0.012441	-0.059026	0.004540
-	203	-0.020416	-0.056365	0.004390
-	204	-0.029706	-0.052308	0.003964
-	205	-0.041045	-0.047877	0.003725
-	206	-0.053913	-0.042386	0.003621
-	207	-0.067596	-0.036582	0.003707
-	208	-0.082709	-0.029674	0.004036
-	209	-0.101022	-0.022213	0.004920
-	210	-0.119749	-0.014087	0.005956
-	211	-0.140008	-0.005181	0.007225
-	212	-0.160893	0.004393	0.008747
-	213	-0.179998	0.014880	0.010056
-	214	-0.199298	0.025947	0.011333
-	215	-0.214841	0.037388	0.012148
-	216	-0.226781	0.048250	0.012581
-	217	-0.237049	0.057529	0.013005
-	218	-0.243882	0.064375	0.013378
-	219	-0.248441	0.068445	0.013753
-	220	-0.249886	0.069568	0.014111
-	221	-0.246093	0.068664	0.014051
-	222	-0.238926	0.066032	0.013686
-	223	-0.224323	0.062274	0.012629
-	224	-0.204268	0.057263	0.011066
-	225	-0.180803	0.050690	0.009391
-	226	-0.152944	0.042863	0.007363
-	227	-0.124683	0.033800	0.005480
-	228	-0.095754	0.023530	0.003762
-	229	-0.069799	0.012667	0.002310
-	230	-0.046589	0.001349	0.001155
-	231	-0.027708	-0.009701	0.000392
-	232	-0.014951	-0.020439	0.000137
-	233	-0.007584	-0.030166	0.000145
-	234	-0.004936	-0.038991	0.000441
-	235	-0.008146	-0.046225	0.000819
-	236	-0.014807	-0.052252	0.001254
-	237	-0.025968	-0.057020	0.001665
-	238	-0.037236	-0.060343	0.002023
-	239	-0.052918	-0.062333	0.002735
-	240	-0.068424	-0.062551	0.003423
-	241	-0.085404	-0.061166	0.004200
-	242	-0.102003	-0.058052	0.004719
-	243	-0.116177	-0.053744	0.005003
-	244	-0.127832	-0.048582	0.005052
-	245	-0.136097	-0.042894	0.004778
-	246	-0.140373	-0.036999	0.004190
-	247	-0.139908	-0.031275	0.003288
-	248	-0.135445	-0.026123	0.002113
-	249	-0.128129	-0.021966	0.000707
-	250	-0.117535	-0.018899	-0.000848
-	251	-0.106796	-0.016577	-0.002387
-	252	-0.095908	-0.015199	-0.003961
-	253	-0.084433	-0.014544	-0.005564
-	254	-0.074247	-0.014319	-0.007171
-	255	-0.064362	-0.014587	-0.008689
-	256	-0.055404	-0.015374	-0.009991
-	257	-0.048000	-0.016530	-0.011050
-	258	-0.040582	-0.017750	-0.011936
-	259	-0.036445	-0.018936	-0.012455
-	260	-0.033414	-0.020169	-0.012710
-	261	-0.031981	-0.021047	-0.012600
-	262	-0.030530	-0.021775	-0.012231
-	263	-0.032170	-0.022070	-0.011392
-	264	-0.033044	-0.022187	-0.010346
-	265	-0.034490	-0.021797	-0.009078
-	266	-0.036001	-0.021163	-0.007737
-	267	-0.037303	-0.020231	-0.006443
-	268	-0.038068	-0.018992	-0.005266
-	269	-0.037384	-0.017659	-0.004212
-	270	-0.036913	-0.016051	-0.003112
-	271	-0.035266	-0.014225	-0.001994
-	272	-0.033920	-0.012250	-0.000752
-	273	-0.031290	-0.009872	0.000513
-	274	-0.030389	-0.007254	0.002048
-	275	-0.027974	-0.004136	0.003625
-	276	-0.027136	-0.000586	0.005425
-	277	-0.025898	0.003454	0.007294
-	278	-0.026124	0.007655	0.009260
-	279	-0.026929	0.011951	0.011165
-	280	-0.026885	0.016079	0.012831
-	281	-0.027094	0.019622	0.014195
-	282	-0.027340	0.022660	0.015346
-	283	-0.027116	0.024755	0.016219
-	284	-0.027652	0.025757	0.016858
-	285	-0.027262	0.025826	0.017143
-	286	-0.027294	0.024719	0.017116
-	287	-0.025785	0.022751	0.016528
-	288	-0.024571	0.020088	0.015559
-	289	-0.022185	0.016826	0.014021
-	290	-0.019645	0.012940	0.012065
-	291	-0.015618	0.008491	0.009576
-	292	-0.010332	0.003456	0.006740
-	293	-0.003414	-0.002365	0.003504
-	294	0.003995	-0.008769	0.000122
-	295	0.013590	-0.015510	-0.003465
-	296	0.023543	-0.022178	-0.006960
-	297	0.034379	-0.028325	-0.010240
-	298	0.046156	-0.033230	-0.013065
-	299	0.056974	-0.036740	-0.015288
-	300	0.067668	-0.039249	-0.017125
-	301	0.076295	-0.040573	-0.018237
-	302	0.085203	-0.041481	-0.019203
-	303	0.090894	-0.042139	-0.019792
-	304	0.095540	-0.042652	-0.020202
-	305	0.097971	-0.043569	-0.020539
-	306	0.098893	-0.045056	-0.020914
-	307	0.099464	-0.046728	-0.021324
-	308	0.099339	-0.048583	-0.021789
-	309	0.100026	-0.050330	-0.022339
-	310	0.101653	-0.051514	-0.022775
-	311	0.103382	-0.052147	-0.023037
-	312	0.105610	-0.052104	-0.023096
-	313	0.108909	-0.051322	-0.023055
-	314	0.111052	-0.049668	-0.022618
-	315	0.113605	-0.047406	-0.022041
-	316	0.115120	-0.044184	-0.021072
-	317	0.115192	-0.040396	-0.019872
-	318	0.113497	-0.036208	-0.018503
-	319	0.108914	-0.031591	-0.016788
-	320	0.102040	-0.026738	-0.014953
-	321	0.091987	-0.021920	-0.012962
-	322	0.078245	-0.017087	-0.010704
-	323	0.062049	-0.012492	-0.008404
-	324	0.042059	-0.008442	-0.005957
-	325	0.021378	-0.004956	-0.003625
-	326	-0.001940	-0.002330	-0.001236
-	327	-0.023935	-0.000201	0.001011
-	328	-0.044382	0.001307	0.003116
-	329	-0.061287	0.002466	0.004974
-	330	-0.074359	0.003341	0.006533
-	331	-0.083289	0.004030	0.007870
-	332	-0.088550	0.004542	0.008936
-	333	-0.090167	0.004850	0.009706
-	334	-0.089431	0.004951	0.010304
-	335	-0.085064	0.004600	0.010323
-	336	-0.078875	0.004014	0.010056
-	337	-0.069716	0.003373	0.009280
-	338	-0.057738	0.002752	0.008009
-	339	-0.043520	0.002621	0.006413
-	340	-0.026433	0.003257	0.004427
-	341	-0.006827	0.004775	0.002067
-	342	0.013134	0.006793	-0.000489
-	343	0.034929	0.009411	-0.003582
-	344	0.056301	0.012156	-0.006895
-	345	0.075755	0.014439	-0.010250
-	346	0.092590	0.015999	-0.013517
-	347	0.104765	0.016085	-0.016493
-	348	0.111865	0.015007	-0.018755
-	349	0.113845	0.012574	-0.020209
-	350	0.110171	0.008893	-0.020665
-	351	0.103361	0.004639	-0.020321
-	352	0.092776	-0.000064	-0.018994
-	353	0.080805	-0.005068	-0.017157
-	354	0.066654	-0.010260	-0.014696
-	355	0.051092	-0.015796	-0.011807
-	356	0.034439	-0.021610	-0.008644
-	357	0.018648	-0.027419	-0.005705
-	358	0.002251	-0.033197	-0.002651
-	359	-0.011959	-0.038556	-0.000117
-	360	-0.025054	-0.043804	0.001928
-	361	-0.036965	-0.048521	0.003688
-	362	-0.047477	-0.053296	0.004820
-	363	-0.056500	-0.057695	0.005430
-	364	-0.062946	-0.061950	0.005246
-	365	-0.067788	-0.065763	0.004531
-	366	-0.068790	-0.069204	0.002853
-	367	-0.068416	-0.072482	0.000738
-	368	-0.065558	-0.075526	-0.001987
-	369	-0.060469	-0.078779	-0.005283
-	370	-0.054455	-0.081637	-0.008720
-	371	-0.046785	-0.084601	-0.012426
-	372	-0.039353	-0.087071	-0.015710
-	373	-0.032419	-0.089400	-0.018466
-	374	-0.026348	-0.090988	-0.020487
-	375	-0.021157	-0.091963	-0.021784
-	376	-0.017960	-0.091987	-0.022074
-	377	-0.015834	-0.090940	-0.021514
-	378	-0.015435	-0.088935	-0.020195
-	379	-0.015751	-0.085699	-0.018323
-	380	-0.016046	-0.081729	-0.016272
-	381	-0.018021	-0.077212	-0.013686
-	382	-0.019451	-0.072284	-0.011127
-	383	-0.020978	-0.067347	-0.008493
-	384	-0.021209	-0.062692	-0.006295
-	385	-0.022030	-0.058270	-0.004085
-	386	-0.021167	-0.054465	-0.002514
-	387	-0.019787	-0.051723	-0.001364
-	388	-0.017696	-0.049736	-0.000629
-	389	-0.013940	-0.048959	-0.000628
-	390	-0.010304	-0.049130	-0.000839
-	391	-0.006143	-0.050203	-0.001361
-	392	-0.001996	-0.051849	-0.002030
-	393	0.001100	-0.054119	-0.002578
-	394	0.004199	-0.056676	-0.003200
-	395	0.005801	-0.059370	-0.003546
-	396	0.006304	-0.062224	-0.003675
-	397	0.006551	-0.064970	-0.003728
-	398	0.005590	-0.067599	-0.003519
-	399	0.004677	-0.069866	-0.003324
-	400	0.002843	-0.071955	-0.003021
-	401	0.002152	-0.073459	-0.003069
-	402	0.001045	-0.074792	-0.003116
-	403	0.000421	-0.075591	-0.003291
-	404	0.000134	-0.076337	-0.003504
-	405	0.000302	-0.076883	-0.003679
-	406	0.000491	-0.077162	-0.003825
-	407	0.001282	-0.077259	-0.004035
-	408	0.002549	-0.077201	-0.004342
-	409	0.004878	-0.076990	-0.004831
-	410	0.007347	-0.076318	-0.005316
-	411	0.010034	-0.075538	-0.005794
-	412	0.013199	-0.074275	-0.006232
-	413	0.016187	-0.072752	-0.006591
-	414	0.019812	-0.070717	-0.007022
-	415	0.022470	-0.068504	-0.007261
-	416	0.025479	-0.065784	-0.007516
-	417	0.027772	-0.063071	-0.007528
-	418	0.027478	-0.060283	-0.006778
-	419	0.027371	-0.057289	-0.005768
-	420	0.026456	-0.054426	-0.004448
-	421	0.024771	-0.051374	-0.002953
-	422	0.024083	-0.048362	-0.001675
-	423	0.023958	-0.045496	-0.000666
-	424	0.024760	-0.043024	-0.000046
-	425	0.025688	-0.041128	0.000352
-	426	0.027722	-0.039815	0.000362
-	427	0.030412	-0.038964	0.000093
-	428	0.031981	-0.038420	-0.000061
-	429	0.033665	-0.038082	-0.000274
-	430	0.033037	-0.038093	-0.000191
-	431	0.031059	-0.038359	0.000123
-	432	0.026635	-0.039053	0.000782
-	433	0.022118	-0.040220	0.001463
-	434	0.017360	-0.041415	0.002098
-	435	0.013964	-0.042588	0.002426
-	436	0.012872	-0.043941	0.002276
-	437	0.013027	-0.045189	0.001890
-	438	0.014289	-0.046721	0.001273
-	439	0.016930	-0.048344	0.000463
-	440	0.020129	-0.049967	-0.000360
-	441	0.024242	-0.051818	-0.001288
-	442	0.028838	-0.053779	-0.002247
-	443	0.034131	-0.055586	-0.003244
-	444	0.039552	-0.057683	-0.004187
-	445	0.045110	-0.059632	-0.005040
-	446	0.049632	-0.061690	-0.005548
-	447	0.052415	-0.063948	-0.005606
-	448	0.052360	-0.066206	-0.005079
-	449	0.050074	-0.068527	-0.004080
-	450	0.045873	-0.070711	-0.002770
-	451	0.041091	-0.073029	-0.001324
-	452	0.034510	-0.075211	0.000341
-	453	0.028103	-0.077482	0.001903
-	454	0.021304	-0.079706	0.003465
-	455	0.012622	-0.081457	0.005156
-	456	0.005027	-0.082654	0.006497
-	457	-0.004785	-0.083337	0.007979
-	458	-0.014927	-0.083086	0.009298
-	459	-0.026500	-0.081918	0.010610
-	460	-0.039359	-0.079519	0.011880
-	461	-0.053354	-0.075622	0.012999
-	462	-0.069552	-0.070007	0.014098
-	463	-0.086501	-0.062600	0.014905
-	464	-0.104284	-0.052937	0.015378
-	465	-0.123595	-0.041678	0.015697
-	466	-0.144727	-0.029174	0.016018
-	467	-0.167439	-0.015635	0.016335
-	468	-0.191200	-0.001567	0.016735
-	469	-0.215980	0.012551	0.017327
-	470	-0.239793	0.026074	0.017896
-	471	-0.260368	0.038571	0.018310
-	472	-0.277148	0.049481	0.018560
-	473	-0.287764	0.058661	0.018348
-	474	-0.292105	0.065807	0.017762
-	475	-0.288756	0.070203	0.016779
-	476	-0.278728	0.072437	0.015472
-	477	-0.262847	0.072023	0.014057
-	478	-0.241980	0.069548	0.012465
-	479	-0.219348	0.065026	0.010954
-	480	-0.193175	0.058861	0.009400
-	481	-0.166331	0.050981	0.007989
-	482	-0.138752	0.041956	0.006735
-	483	-0.112909	0.031723	0.005853
-	484	-0.089593	0.021163	0.005305
-	485	-0.070689	0.010326	0.005129
-	486	-0.055988	0.000300	0.005153
-	487	-0.046371	-0.009091	0.005481
-	488	-0.042602	-0.017386	0.006042
-	489	-0.044093	-0.024833	0.006740
-	490	-0.049612	-0.031391	0.007392
-	491	-0.059723	-0.036865	0.007901
-	492	-0.071875	-0.041185	0.008044
-	493	-0.085967	-0.044528	0.007765
-	494	-0.100676	-0.047246	0.007211
-	495	-0.115587	-0.049478	0.006619
-	496	-0.130839	-0.050940	0.006072
-	497	-0.144638	-0.052059	0.005550
-	498	-0.156732	-0.052472	0.005006
-	499	-0.166863	-0.052562	0.004370
-	500	-0.172737	-0.052200	0.003518
-	501	-0.174921	-0.051206	0.002481
-	502	-0.173482	-0.049662	0.001191
-	503	-0.167925	-0.047574	-0.000550
-	504	-0.157568	-0.045026	-0.002813
-	505	-0.144931	-0.042332	-0.005293
-	506	-0.130611	-0.039402	-0.007838
-	507	-0.114576	-0.036803	-0.010277
-	508	-0.097987	-0.034133	-0.012531
-	509	-0.082828	-0.031846	-0.014391
-	510	-0.067528	-0.029895	-0.015848
-	511	-0.055065	-0.028308	-0.016815
-	512	-0.042773	-0.027014	-0.017408
-	513	-0.033890	-0.025747	-0.017547
-	514	-0.026070	-0.024476	-0.017457
-	515	-0.019539	-0.023293	-0.017265
-	516	-0.015593	-0.022367	-0.016918
-	517	-0.011713	-0.021647	-0.016492
-	518	-0.010419	-0.021136	-0.015890
-	519	-0.009163	-0.020474	-0.015166
-	520	-0.009678	-0.019951	-0.014275
-	521	-0.010352	-0.018942	-0.013224
-	522	-0.011649	-0.017820	-0.012020
-	523	-0.013053	-0.016173	-0.010591
-	524	-0.015160	-0.014470	-0.008848
-	525	-0.017826	-0.012308	-0.006707
-	526	-0.019853	-0.010206	-0.004408
-	527	-0.021610	-0.007818	-0.001898
-	528	-0.022838	-0.005375	0.000704
-	529	-0.023508	-0.002747	0.003276
-	530	-0.022867	-0.000331	0.005623
-	531	-0.021980	0.001911	0.007854
-	532	-0.020254	0.003802	0.009821
-	533	-0.018334	0.005367	0.011450
-	534	-0.015870	0.006561	0.012701
-	535	-0.012707	0.007398	0.013598
-	536	-0.010412	0.007808	0.014166
-	537	-0.006528	0.008049	0.014316
-	538	-0.003091	0.008196	0.014266
-	539	0.000780	0.008118	0.013829
-	540	0.004911	0.008035	0.013120
-	541	0.008738	0.007803	0.012170
-	542	0.013296	0.007481	0.010957
-	543	0.017547	0.007033	0.009638
-	544	0.023121	0.006229	0.008029
-	545	0.029473	0.005026	0.006159
-	546	0.035997	0.003394	0.004169
-	547	0.044809	0.001424	0.001956
-	548	0.054421	-0.001088	-0.000399
-	549	0.065568	-0.003726	-0.002674
-	550	0.077377	-0.006839	-0.004918
-	551	0.089091	-0.009687	-0.006802
-	552	0.100327	-0.012619	-0.008512
-	553	0.110893	-0.014864	-0.009767
-	554	0.120737	-0.016770	-0.010801
-	555	0.129869	-0.018160	-0.011513
-	556	0.137685	-0.018957	-0.011878
-	557	0.145447	-0.019632	-0.012158
-	558	0.151201	-0.020339	-0.012322
-	559	0.157044	-0.021438	-0.012791
-	560	0.160687	-0.023048	-0.013354
-	561	0.162650	-0.025430	-0.014103
-	562	0.163694	-0.027940	-0.014863
-	563	0.164159	-0.030649	-0.015638
-	564	0.163309	-0.033078	-0.016123
-	565	0.162653	-0.035058	-0.016361
-	566	0.160691	-0.036578	-0.016376
-	567	0.158532	-0.037425	-0.016169
-	568	0.154339	-0.037883	-0.015774
-	569	0.148323	-0.037835	-0.015246
-	570	0.139572	-0.037742	-0.014823
-	571	0.127963	-0.037165	-0.014310
-	572	0.112586	-0.036201	-0.013676
-	573	0.094158	-0.034793	-0.012893
-	574	0.072650	-0.032549	-0.011752
-	575	0.049327	-0.029500	-0.010231
-	576	0.043879	-0.015427	-0.004888
-	577	0.100528	-0.011844	-0.003841
-	578	0.205864	-0.012869	-0.004970
-	579	0.339877	-0.017357	-0.007773
-	580	0.467639	-0.023984	-0.011438
-	581	0.549975	-0.034707	-0.016242
-	582	0.567750	-0.051453	-0.022631
-	583	0.535284	-0.073621	-0.030811
-	584	0.481191	-0.098204	-0.040228
-	585	0.429092	-0.120709	-0.049686
-	586	0.388274	-0.138398	-0.058137
-	587	0.361019	-0.150146	-0.064992
-	588	0.344996	-0.154552	-0.069251
-	589	0.336098	-0.148276	-0.068917
-	590	0.333393	-0.130333	-0.063444
-	591	0.337069	-0.102096	-0.053656
-	592	0.346089	-0.067387	-0.041965
-	593	0.353543	-0.030073	-0.030136
-	594	0.352082	0.005838	-0.019730
-	595	0.337820	0.037157	-0.011769
-	596	0.314557	0.061660	-0.006544
-	597	0.295648	0.081838	-0.003254
-	598	0.288862	0.103294	-0.000027
-	599	0.294108	0.127753	0.003568
-	600	0.303082	0.152390	0.007084
-	601	0.310456	0.173421	0.009401
-	602	0.314222	0.188554	0.010091
-	603	0.314173	0.199349	0.010211
-	604	0.312281	0.208113	0.010513
-	605	0.307322	0.216535	0.011940
-	606	0.299264	0.225710	0.014702
-	607	0.288352	0.236488	0.018887
-	608	0.274805	0.248335	0.024143
-	609	0.259971	0.261025	0.030044
-	610	0.244884	0.274367	0.036200
-	611	0.228430	0.287734	0.042422
-	612	0.208382	0.299496	0.048491
-	613	0.185413	0.307925	0.053708
-	614	0.159602	0.311641	0.057829
-	615	0.131814	0.310828	0.060946
-	616	0.103873	0.307287	0.063133
-	617	0.076006	0.302699	0.064716
-	618	0.050705	0.298895	0.065642
-	619	0.030488	0.297083	0.065806
-	620	0.016401	0.298345	0.065302
-	621	0.008112	0.302041	0.064152
-	622	0.004473	0.307966	0.062732
-	623	0.004338	0.314549	0.060950
-	624	0.006252	0.320234	0.058784
-	625	0.009790	0.324585	0.056108
-	626	0.012276	0.327562	0.053451
-	627	0.013578	0.329830	0.051113
-	628	0.012686	0.331765	0.049375
-	629	0.009555	0.333857	0.048269
-	630	0.003132	0.334937	0.047895
-	631	-0.005764	0.334393	0.048012
-	632	-0.016937	0.331463	0.048440
-	633	-0.030178	0.326382	0.049234
-	634	-0.043200	0.319457	0.049880
-	635	-0.055299	0.311488	0.050398
-	636	-0.065048	0.303921	0.050784
-	637	-0.073353	0.297312	0.051237
-	638	-0.081240	0.291894	0.051804
-	639	-0.088642	0.287382	0.052330
-	640	-0.095104	0.283754	0.052597
-	641	-0.099931	0.280806	0.052404
-	642	-0.104626	0.278293	0.051941
-	643	-0.108082	0.276545	0.050875
-	644	-0.111756	0.274895	0.049524
-	645	-0.115075	0.273463	0.047972
-	646	-0.118264	0.271791	0.046338
-	647	-0.121544	0.269406	0.044663
-	648	-0.125763	0.266252	0.043273
-	649	-0.130290	0.262340	0.042114
-	650	-0.134708	0.257238	0.041050
-	651	-0.138718	0.251895	0.039978
-	652	-0.142555	0.246214	0.038781
-	653	-0.146122	0.240304	0.037112
-	654	-0.149367	0.234004	0.034955
-	655	-0.151982	0.227451	0.032734
-	656	-0.154368	0.221538	0.030975
-	657	-0.156018	0.217120	0.029691
-	658	-0.157526	0.214420	0.028713
-	659	-0.160986	0.212028	0.028062
-	660	-0.166739	0.209295	0.027730
-	661	-0.173021	0.206494	0.027554
-	662	-0.178818	0.203287	0.027414
-	663	-0.183421	0.199600	0.027260
-	664	-0.185761	0.195032	0.026877
-	665	-0.187925	0.189960	0.026521
-	666	-0.191308	0.184057	0.026414
-	667	-0.196479	0.177659	0.026627
-	668	-0.203819	0.170904	0.027243
-	669	-0.212321	0.165089	0.028127
-	670	-0.221379	0.160360	0.029222
-	671	-0.230357	0.156473	0.030342
-	672	-0.239533	0.153381	0.031428
-	673	-0.248046	0.151324	0.032378
-	674	-0.257555	0.149750	0.033561
-	675	-0.268053	0.147974	0.034903
-	676	-0.279703	0.145956	0.036233
-	677	-0.291606	0.143550	0.037418
-	678	-0.304196	0.140929	0.038554
-	679	-0.316940	0.138300	0.039575
-	680	-0.330475	0.135852	0.040560
-	681	-0.344043	0.134090	0.041377
-	682	-0.357339	0.133356	0.041870
-	683	-0.371362	0.134253	0.042148
-	684	-0.385887	0.136358	0.042317
-	685	-0.400022	0.139246	0.042364
-	686	-0.414341	0.141888	0.042291
-	687	-0.428017	0.144221	0.041882
-	688	-0.442906	0.144844	0.041578
-	689	-0.457158	0.143481	0.041276
-	690	-0.472347	0.140938	0.041194
-	691	-0.486695	0.138333	0.040994
-	692	-0.502728	0.136119	0.040976
-	693	-0.520035	0.134734	0.040933
-	694	-0.537839	0.133851	0.040676
-	695	-0.555565	0.133766	0.040247
-	696	-0.574224	0.134633	0.039958
-	697	-0.592011	0.136116	0.039563
-	698	-0.610170	0.137122	0.039193
-	699	-0.628930	0.137835	0.038794
-	700	-0.648749	0.138027	0.038400
-	701	-0.668899	0.136993	0.038104
-	702	-0.689833	0.134686	0.038026
-	703	-0.710198	0.130814	0.037863
-	704	-0.727520	0.125165	0.037130
-	705	-0.737922	0.118427	0.035359
-	706	-0.739616	0.111869	0.032320
-	707	-0.734661	0.106076	0.028490
-	708	-0.727887	0.100738	0.024669
-	709	-0.723234	0.094987	0.021472
-	710	-0.724060	0.087746	0.019490
-	711	-0.727744	0.079106	0.018335
-	712	-0.731609	0.069255	0.017658
-	713	-0.732317	0.058805	0.017061
-	714	-0.729631	0.047732	0.016629
-	715	-0.723102	0.036970	0.016240
-	716	-0.712982	0.026716	0.015874
-	717	-0.698757	0.016666	0.015735
-	718	-0.680472	0.006141	0.015910
-	719	-0.657615	-0.005018	0.016319
-	720	-0.631649	-0.017332	0.017244
-	721	-0.601978	-0.030516	0.018589
-	722	-0.569972	-0.045191	0.020541
-	723	-0.535155	-0.059740	0.022881
-	724	-0.496633	-0.072340	0.025204
-	725	-0.457587	-0.080011	0.027084
-	726	-0.419429	-0.081364	0.027776
-	727	-0.384115	-0.075298	0.026685
-	728	-0.352444	-0.063169	0.023771
-	729	-0.323438	-0.047802	0.019363
-	730	-0.297486	-0.034352	0.014519
-	731	-0.276307	-0.026471	0.010069
-	732	-0.261674	-0.024066	0.006532
-	733	-0.250727	-0.023110	0.003332
-	734	-0.241430	-0.021482	0.000097
-	735	-0.230471	-0.020002	-0.002976
-	736	-0.215564	-0.020509	-0.005400
-	737	-0.197084	-0.023670	-0.006783
-	738	-0.178635	-0.028246	-0.007245
-	739	-0.161634	-0.032771	-0.007129
-	740	-0.147874	-0.036813	-0.006642
-	741	-0.137812	-0.040026	-0.006136
-	742	-0.131870	-0.043621	-0.005459
-	743	-0.127772	-0.047502	-0.004573
-	744	-0.066111	-0.057658	0.001582
-	745	-0.073083	-0.060922	0.002166
-	746	-0.075972	-0.062734	0.002772
-	747	-0.073027	-0.062901	0.003509
-	748	-0.062685	-0.061824	0.004285
-	749	-0.042313	-0.059092	0.004931
-	750	-0.012782	-0.054386	0.005512
-	751	0.029396	-0.047327	0.005902
-	752	0.082027	-0.038610	0.006286
-	753	0.145958	-0.028318	0.006734
-	754	0.218929	-0.016892	0.007363
-	755	0.298613	-0.004371	0.008191
-	756	0.381703	0.008989	0.009087
-	757	0.463611	0.022395	0.009996
-	758	0.537434	0.035241	0.010761
-	759	0.596131	0.046365	0.011198
-	760	0.628838	0.054366	0.011215
-	761	0.623424	0.057802	0.010632
-	762	0.565422	0.054310	0.009347
-	763
-	764
