# Supplementary material for: Design and preliminary verification of a novel powered ankle–foot prosthesis: From the perspective of lower-limb biomechanics compared with ESAR foot
Source: PLoS One. 2024 Jun 7;19(6):e0303397. doi: 10.1371/journal.pone.0303397 (PMC11161064; doi:10.1371/journal.pone.0303397)
Supplement: S2 File — (ZIP) [file pone.0303397.s004.zip › NW/6/left knee angle.txt]

LINK_MODEL_BASED::ORIGINAL::Left Knee Angles
File	Frame	X	Y	Z
Gait FB - IOR 14.c3d	1	58.587040	3.198574	-15.467098
-	2	58.440369	2.990317	-15.534202
-	3	58.249588	2.783133	-15.618737
-	4	58.007122	2.581783	-15.722772
-	5	57.706997	2.389820	-15.846248
-	6	57.345013	2.209239	-15.986922
-	7	56.918697	2.040755	-16.141104
-	8	56.427231	1.884508	-16.304279
-	9	55.871075	1.740181	-16.471048
-	10	55.252201	1.605982	-16.635254
-	11	54.573166	1.479075	-16.790657
-	12	53.836990	1.356839	-16.931639
-	13	53.046909	1.235874	-17.053242
-	14	52.205864	1.113538	-17.151417
-	15	51.316536	0.987928	-17.223207
-	16	50.381214	0.857905	-17.266441
-	17	49.401962	0.722270	-17.279140
-	18	48.380581	0.580983	-17.260534
-	19	47.318340	0.434228	-17.210823
-	20	46.216518	0.282198	-17.130104
-	21	45.075832	0.125531	-17.018969
-	22	43.896801	-0.035039	-16.878536
-	23	42.679813	-0.198851	-16.709787
-	24	41.425095	-0.364932	-16.514071
-	25	40.133057	-0.531875	-16.293560
-	26	38.803967	-0.698108	-16.051483
-	27	37.438713	-0.862424	-15.790257
-	28	36.038410	-1.023609	-15.513257
-	29	34.604828	-1.180804	-15.223466
-	30	33.140030	-1.333664	-14.924071
-	31	31.646914	-1.482004	-14.618166
-	32	30.129055	-1.625905	-14.308741
-	33	28.590872	-1.766301	-13.998312
-	34	27.037699	-1.903522	-13.688782
-	35	25.475895	-2.038201	-13.381330
-	36	23.912071	-2.170516	-13.075675
-	37	22.352713	-2.300185	-12.771416
-	38	20.804457	-2.426322	-12.467521
-	39	19.273581	-2.547832	-12.162301
-	40	17.766623	-2.663032	-11.854065
-	41	16.289881	-2.770238	-11.541336
-	42	14.850071	-2.867896	-11.221973
-	43	13.453973	-2.954300	-10.894855
-	44	12.108311	-3.028013	-10.559668
-	45	10.819561	-3.087874	-10.217372
-	46	9.594122	-3.133188	-9.869286
-	47	8.437875	-3.163770	-9.517129
-	48	7.356046	-3.179717	-9.164854
-	49	6.353482	-3.181709	-8.815699
-	50	5.434369	-3.170865	-8.473201
-	51	4.602113	-3.148550	-8.141652
-	52	3.859283	-3.116444	-7.824738
-	53	3.207671	-3.076519	-7.526735
-	54	2.648187	-3.030829	-7.249741
-	55	2.181035	-2.981613	-6.997338
-	56	1.805330	-2.931085	-6.771778
-	57	1.519680	-2.881454	-6.575321
-	58	1.321903	-2.834926	-6.410127
-	59	1.208923	-2.793496	-6.278927
-	60	1.177422	-2.758957	-6.182926
-	61	1.223268	-2.732719	-6.124094
-	62	1.342172	-2.715740	-6.103248
-	63	1.529211	-2.708490	-6.121454
-	64	1.779549	-2.710910	-6.178380
-	65	2.088186	-2.722422	-6.272870
-	66	2.449788	-2.741970	-6.403623
-	67	2.859102	-2.768128	-6.567476
-	68	3.310849	-2.799236	-6.760318
-	69	3.800188	-2.833565	-6.976538
-	70	4.322866	-2.869442	-7.210404
-	71	4.875422	-2.905573	-7.453919
-	72	5.455166	-2.941064	-7.697401
-	73	6.060304	-2.975498	-7.931569
-	74	6.689537	-3.008838	-8.144939
-	75	7.341842	-3.041378	-8.325047
-	76	8.016158	-3.073383	-8.460283
-	77	8.710066	-3.105193	-8.538904
-	78	9.420379	-3.136830	-8.551846
-	79	10.142429	-3.168097	-8.492697
-	80	10.870151	-3.198799	-8.358620
-	81	11.595876	-3.228380	-8.151099
-	82	12.310975	-3.256214	-7.876230
-	83	13.005989	-3.281696	-7.542832
-	84	13.671225	-3.304060	-7.164368
-	85	14.297307	-3.322274	-6.756786
-	86	14.875522	-3.335600	-6.336430
-	87	15.398396	-3.342860	-5.921424
-	88	15.859689	-3.343009	-5.528930
-	89	16.254679	-3.335014	-5.173627
-	90	16.580404	-3.318084	-4.867594
-	91	16.835579	-3.291644	-4.619586
-	92	17.020050	-3.255414	-4.434571
-	93	17.135414	-3.209458	-4.313265
-	94	17.184679	-3.154323	-4.252573
-	95	17.172337	-3.090864	-4.247280
-	96	17.103855	-3.020494	-4.288702
-	97	16.985910	-2.944881	-4.366841
-	98	16.825701	-2.865767	-4.471393
-	99	16.630522	-2.784885	-4.591187
-	100	16.408031	-2.703655	-4.716505
-	101	16.165518	-2.623445	-4.839124
-	102	15.909775	-2.545298	-4.952448
-	103	15.647072	-2.469855	-5.053211
-	104	15.382674	-2.397891	-5.138516
-	105	15.121287	-2.329691	-5.208047
-	106	14.866133	-2.265553	-5.262676
-	107	14.619469	-2.205527	-5.305126
-	108	14.382488	-2.149648	-5.338242
-	109	14.155483	-2.097798	-5.366715
-	110	13.938074	-2.049830	-5.394580
-	111	13.729276	-2.005745	-5.425306
-	112	13.527802	-1.965324	-5.461674
-	113	13.332138	-1.928593	-5.505640
-	114	13.140612	-1.895368	-5.558318
-	115	12.952189	-1.865398	-5.618994
-	116	12.765848	-1.838582	-5.685643
-	117	12.580827	-1.814450	-5.756635
-	118	12.396770	-1.792832	-5.828183
-	119	12.213553	-1.773286	-5.897089
-	120	12.031617	-1.755437	-5.960186
-	121	11.851460	-1.738925	-6.014132
-	122	11.673712	-1.723236	-6.056452
-	123	11.499350	-1.707794	-6.085412
-	124	11.328941	-1.692293	-6.100492
-	125	11.163353	-1.676252	-6.102151
-	126	11.003153	-1.659860	-6.089601
-	127	10.848869	-1.643164	-6.063835
-	128	10.700630	-1.626379	-6.025658
-	129	10.558354	-1.609601	-5.976525
-	130	10.421808	-1.592996	-5.918102
-	131	10.290327	-1.576810	-5.852383
-	132	10.163506	-1.561179	-5.781668
-	133	10.040485	-1.546291	-5.708132
-	134	9.920349	-1.532456	-5.634028
-	135	9.802218	-1.519776	-5.561374
-	136	9.685003	-1.508475	-5.491349
-	137	9.567710	-1.498841	-5.424053
-	138	9.449512	-1.491099	-5.359699
-	139	9.329439	-1.485396	-5.298293
-	140	9.207040	-1.481791	-5.239650
-	141	9.081869	-1.480205	-5.184683
-	142	8.953766	-1.480365	-5.134446
-	143	8.822536	-1.482133	-5.090988
-	144	8.688445	-1.485266	-5.054860
-	145	8.551905	-1.489356	-5.027431
-	146	8.413521	-1.494080	-5.008384
-	147	8.274067	-1.499088	-4.997109
-	148	8.134514	-1.503931	-4.994050
-	149	7.995893	-1.508341	-4.997800
-	150	7.859253	-1.512178	-5.007250
-	151	7.725567	-1.515208	-5.021188
-	152	7.595898	-1.517407	-5.036833
-	153	7.471202	-1.518853	-5.051404
-	154	7.352030	-1.519543	-5.062316
-	155	7.238981	-1.519589	-5.066367
-	156	7.132519	-1.519042	-5.060050
-	157	7.032668	-1.517881	-5.041646
-	158	6.939589	-1.515991	-5.009347
-	159	6.852786	-1.513193	-4.962478
-	160	6.771902	-1.509345	-4.901088
-	161	6.696033	-1.504317	-4.825199
-	162	6.624564	-1.498266	-4.735048
-	163	6.556866	-1.491240	-4.631900
-	164	6.492215	-1.483435	-4.516712
-	165	6.430228	-1.474945	-4.391342
-	166	6.370400	-1.465851	-4.257593
-	167	6.312457	-1.456420	-4.116821
-	168	6.256309	-1.446828	-3.971457
-	169	6.201895	-1.437371	-3.822083
-	170	6.149355	-1.428357	-3.670543
-	171	6.099057	-1.420068	-3.517802
-	172	6.051279	-1.412841	-3.364812
-	173	6.006627	-1.406901	-3.212966
-	174	5.965496	-1.402707	-3.062828
-	175	5.928775	-1.400672	-2.914696
-	176	5.897097	-1.401207	-2.767969
-	177	5.871321	-1.404699	-2.622180
-	178	5.852471	-1.411676	-2.476105
-	179	5.841456	-1.422594	-2.329360
-	180	5.839488	-1.437961	-2.181532
-	181	5.847634	-1.458230	-2.031815
-	182	5.867131	-1.483840	-1.880487
-	183	5.899024	-1.515143	-1.727771
-	184	5.944224	-1.552420	-1.573909
-	185	6.003558	-1.595792	-1.419980
-	186	6.077388	-1.645250	-1.268073
-	187	6.166371	-1.700563	-1.119978
-	188	6.271104	-1.761308	-0.978660
-	189	6.391862	-1.827112	-0.847281
-	190	6.529023	-1.897686	-0.728548
-	191	6.682834	-1.972948	-0.624530
-	192	6.853318	-2.052876	-0.537428
-	193	7.040788	-2.137626	-0.468274
-	194	7.245238	-2.227373	-0.418826
-	195	7.466788	-2.322493	-0.388911
-	196	7.705608	-2.423369	-0.378113
-	197	7.962122	-2.530308	-0.386234
-	198	8.237408	-2.643535	-0.412390
-	199	8.533166	-2.762770	-0.457340
-	200	8.851315	-2.887588	-0.521554
-	201	9.194018	-3.017241	-0.606578
-	202	9.562752	-3.150750	-0.714190
-	203	9.958385	-3.287344	-0.845215
-	204	10.380414	-3.426220	-1.000714
-	205	10.827993	-3.566311	-1.181546
-	206	11.300458	-3.706333	-1.389223
-	207	11.797626	-3.844693	-1.624404
-	208	12.319862	-3.979346	-1.889311
-	209	12.867826	-4.108172	-2.184924
-	210	13.442323	-4.228711	-2.513018
-	211	14.044627	-4.338551	-2.874586
-	212	14.676357	-4.434872	-3.271712
-	213	15.339340	-4.515179	-3.704558
-	214	16.035595	-4.577017	-4.173134
-	215	16.766973	-4.618152	-4.676305
-	216	17.535723	-4.636660	-5.211451
-	217	18.343702	-4.630657	-5.775732
-	218	19.192871	-4.598756	-6.364768
-	219	20.085175	-4.540088	-6.972684
-	220	21.021898	-4.454199	-7.592720
-	221	22.004032	-4.341396	-8.216713
-	222	23.032089	-4.202408	-8.836034
-	223	24.105713	-4.038917	-9.441004
-	224	25.224047	-3.853043	-10.022508
-	225	26.385403	-3.647532	-10.571595
-	226	27.587633	-3.425944	-11.079663
-	227	28.827892	-3.191534	-11.540112
-	228	30.102940	-2.948267	-11.946754
-	229	31.408848	-2.699703	-12.295168
-	230	32.741055	-2.449434	-12.582788
-	231	34.094715	-2.200275	-12.808677
-	232	35.464279	-1.954849	-12.973929
-	233	36.844139	-1.715721	-13.081246
-	234	38.228630	-1.484812	-13.135303
-	235	39.611778	-1.263803	-13.143092
-	236	40.987762	-1.054011	-13.112531
-	237	42.350807	-0.855977	-13.053177
-	238	43.695297	-0.669781	-12.974745
-	239	45.015808	-0.494299	-12.886774
-	240	46.307568	-0.329659	-12.796482
-	241	47.566021	-0.175450	-12.710355
-	242	48.787098	-0.032706	-12.632215
-	243	49.966740	0.097959	-12.565282
-	244	51.101223	0.215334	-12.511113
-	245	52.186737	0.318314	-12.470360
-	246	53.219486	0.405819	-12.442904
-	247	54.195847	0.477494	-12.428566
-	248	55.112293	0.533700	-12.426969
-	249	55.965321	0.575687	-12.438075
-	250	56.751629	0.605943	-12.462235
-	251	57.468018	0.627247	-12.499778
-	252	58.111324	0.642710	-12.551278
-	253	58.678654	0.655315	-12.617537
-	254	59.167339	0.668164	-12.699876
-	255	59.575390	0.684287	-12.799791
-	256	59.901031	0.706191	-12.918954
-	257	60.143288	0.735745	-13.058776
-	258	60.301739	0.773916	-13.220543
-	259	60.376419	0.821299	-13.405502
-	260	60.368000	0.877144	-13.614050
-	261	60.277416	0.939942	-13.846297
-	262	60.106190	1.007238	-14.101530
-	263	59.856106	1.076003	-14.378407
-	264	59.529354	1.142092	-14.674176
-	265	59.128628	1.201794	-14.985372
-	266	58.656689	1.251127	-15.307079
-	267	58.116550	1.286946	-15.633957
-	268	57.511074	1.306947	-15.960134
-	269	56.843159	1.309875	-16.279528
-	270	56.115570	1.295549	-16.586201
-	271	55.331024	1.263893	-16.873547
-	272	54.492184	1.215442	-17.135408
-	273	53.601662	1.150697	-17.365660
-	274	52.661716	1.070588	-17.559195
-	275	51.674652	0.975704	-17.711016
-	276	50.642258	0.867017	-17.817295
-	277	49.566238	0.745286	-17.874901
-	278	48.447735	0.611601	-17.881721
-	279	47.287621	0.467048	-17.836807
-	280	46.086315	0.313283	-17.740747
-	281	44.843987	0.152252	-17.595448
-	282	43.560730	-0.013843	-17.404024
-	283	42.236408	-0.182720	-17.170973
-	284	40.870949	-0.352777	-16.901285
-	285	39.464405	-0.522535	-16.601025
-	286	38.017036	-0.691419	-16.275595
-	287	36.529427	-0.858969	-15.930918
-	288	35.002380	-1.025111	-15.572634
-	289	33.437321	-1.189630	-15.206473
-	290	31.836079	-1.352096	-14.838113
-	291	30.200836	-1.512185	-14.473098
-	292	28.534393	-1.669281	-14.116874
-	293	26.840141	-1.822926	-13.773379
-	294	25.121983	-1.972627	-13.445707
-	295	23.384727	-2.117736	-13.135225
-	296	21.633739	-2.257330	-12.842011
-	297	19.875343	-2.390041	-12.564783
-	298	18.116434	-2.514181	-12.301042
-	299	16.364641	-2.627817	-12.046488
-	300	14.628030	-2.728649	-11.796456
-	301	12.915257	-2.814373	-11.546419
-	302	11.235378	-2.882832	-11.290955
-	303	9.597604	-2.932151	-11.025927
-	304	8.011629	-2.960889	-10.748219
-	305	6.487182	-2.968197	-10.456739
-	306	5.034083	-2.953989	-10.151976
-	307	3.661894	-2.918955	-9.836596
-	308	2.379759	-2.864591	-9.513887
-	309	1.196270	-2.793074	-9.188878
-	310	0.119173	-2.707318	-8.867345
-	311	-0.844706	-2.610772	-8.554951
-	312	-1.689672	-2.507283	-8.257570
-	313	-2.411457	-2.400935	-7.979632
-	314	-3.007347	-2.295869	-7.725625
-	315	-3.476203	-2.196114	-7.498225
-	316	-3.818640	-2.105481	-7.299806
-	317	-4.036816	-2.027304	-7.131250
-	318	-4.134694	-1.964450	-6.993185
-	319	-4.117656	-1.919122	-6.886059
-	320	-3.992595	-1.892729	-6.809062
-	321	-3.767577	-1.885924	-6.762348
-	322	-3.451721	-1.898553	-6.745845
-	323	-3.054995	-1.929661	-6.759311
-	324	-2.587739	-1.977516	-6.802461
-	325	-2.060539	-2.039759	-6.874608
-	326	-1.483849	-2.113425	-6.974154
-	327	-0.867532	-2.195276	-7.098877
-	328	-0.220604	-2.281900	-7.245554
-	329	0.449370	-2.370003	-7.409866
-	330	1.136243	-2.456722	-7.586150
-	331	1.835950	-2.539689	-7.767611
-	332	2.546048	-2.617198	-7.945473
-	333	3.265666	-2.688083	-8.109866
-	334	3.994567	-2.751697	-8.250049
-	335	4.732795	-2.807682	-8.354157
-	336	5.479800	-2.855875	-8.411168
-	337	6.234023	-2.896197	-8.410990
-	338	6.992192	-2.928526	-8.345786
-	339	7.749437	-2.952781	-8.211254
-	340	8.498920	-2.968879	-8.007368
-	341	9.232305	-2.976837	-7.738417
-	342	9.940145	-2.976605	-7.413713
-	343	10.612561	-2.968246	-7.046575
-	344	11.240076	-2.951578	-6.653357
-	345	11.813890	-2.926390	-6.252023
-	346	12.326584	-2.892516	-5.859504
-	347	12.772165	-2.849784	-5.491279
-	348	13.146348	-2.798204	-5.160551
-	349	13.446780	-2.737906	-4.877497
-	350	13.672910	-2.669458	-4.648462
-	351	13.826137	-2.593685	-4.477011
-	352	13.909557	-2.511714	-4.363649
-	353	13.927645	-2.424891	-4.306417
-	354	13.885983	-2.334856	-4.301376
-	355	13.790967	-2.243155	-4.342906
-	356	13.649509	-2.151420	-4.423861
-	357	13.468782	-2.061245	-4.535831
-	358	13.256011	-1.973876	-4.670939
-	359	13.018242	-1.890460	-4.820454
-	360	12.762136	-1.811755	-4.976687
-	361	12.493689	-1.738248	-5.133382
-	362	12.218493	-1.670182	-5.284275
-	363	11.941554	-1.607626	-5.424963
-	364	11.667592	-1.550366	-5.551788
-	365	11.400276	-1.498226	-5.662083
-	366	11.142970	-1.450801	-5.753732
-	367	10.898013	-1.407682	-5.825636
-	368	10.667058	-1.368504	-5.876613
-	369	10.450863	-1.332859	-5.906223
-	370	10.249727	-1.300564	-5.913586
-	371	10.063128	-1.271371	-5.898061
-	372	9.890198	-1.245219	-5.858960
-	373	9.729614	-1.222122	-5.795112
-	374	9.580058	-1.202232	-5.705117
-	375	9.439960	-1.185678	-5.588110
-	376	9.307884	-1.172587	-5.443450
-	377	9.182426	-1.162954	-5.271573
-	378	9.062414	-1.156718	-5.073477
-	379	8.946727	-1.153637	-4.851996
-	380	8.834357	-1.153233	-4.611449
-	381	8.724209	-1.154881	-4.357760
-	382	8.615264	-1.157831	-4.098551
-	383	8.506304	-1.161287	-3.841891
-	384	8.396173	-1.164532	-3.595343
-	385	8.283488	-1.166831	-3.366728
-	386	8.166872	-1.167595	-3.162388
-	387	8.045034	-1.166257	-2.987721
-	388	7.916615	-1.162509	-2.846578
-	389	7.780606	-1.156126	-2.740658
-	390	7.636100	-1.147102	-2.669656
-	391	7.482784	-1.135515	-2.631425
-	392	7.320499	-1.121682	-2.621731
-	393	7.149676	-1.105933	-2.635255
-	394	6.971166	-1.088737	-2.665596
-	395	6.786199	-1.070531	-2.706216
-	396	6.596415	-1.051802	-2.750942
-	397	6.403646	-1.033058	-2.794479
-	398	6.209932	-1.014777	-2.832654
-	399	6.017287	-0.997528	-2.862034
-	400	5.827753	-0.981784	-2.880386
-	401	5.643284	-0.968035	-2.886295
-	402	5.465638	-0.956430	-2.879766
-	403	5.296277	-0.947083	-2.860795
-	404	5.136419	-0.939866	-2.830459
-	405	4.987062	-0.934728	-2.789849
-	406	4.849000	-0.931591	-2.739940
-	407	4.722843	-0.930425	-2.681375
-	408	4.608813	-0.931180	-2.614460
-	409	4.506997	-0.933718	-2.539955
-	410	4.417248	-0.937911	-2.458849
-	411	4.339211	-0.943545	-2.372139
-	412	4.272317	-0.950475	-2.281600
-	413	4.215871	-0.958545	-2.188638
-	414	4.169031	-0.967616	-2.095245
-	415	4.130820	-0.977520	-2.003815
-	416	4.100226	-0.988106	-1.916875
-	417	4.076243	-0.999161	-1.836861
-	418	4.058012	-1.010415	-1.766149
-	419	4.044739	-1.021792	-1.705600
-	420	4.036003	-1.033280	-1.654633
-	421	4.031685	-1.044992	-1.612135
-	422	4.031846	-1.057061	-1.576013
-	423	4.036552	-1.069641	-1.543578
-	424	4.046133	-1.082834	-1.511813
-	425	4.060860	-1.096701	-1.477875
-	426	4.081083	-1.111260	-1.438662
-	427	4.107112	-1.126506	-1.391118
-	428	4.139352	-1.142456	-1.332757
-	429	4.178534	-1.159190	-1.260688
-	430	4.225293	-1.176915	-1.172940
-	431	4.280268	-1.195897	-1.069493
-	432	4.344004	-1.216493	-0.951810
-	433	4.417020	-1.238995	-0.823919
-	434	4.499789	-1.263666	-0.691401
-	435	4.592559	-1.290637	-0.559291
-	436	4.695612	-1.320056	-0.431462
-	437	4.808880	-1.351911	-0.311569
-	438	4.932329	-1.386214	-0.201437
-	439	5.065634	-1.422866	-0.103312
-	440	5.208507	-1.461766	-0.018777
-	441	5.360444	-1.502880	0.051761
-	442	5.520870	-1.546054	0.107906
-	443	5.689239	-1.591232	0.149889
-	444	5.865038	-1.638337	0.178928
-	445	6.047859	-1.687410	0.196495
-	446	6.237709	-1.738522	0.204781
-	447	6.434829	-1.791934	0.206556
-	448	6.639823	-1.848019	0.202904
-	449	6.853798	-1.907190	0.194358
-	450	7.077715	-1.970007	0.180084
-	451	7.312809	-2.036972	0.159181
-	452	7.560257	-2.108673	0.130732
-	453	7.821200	-2.185687	0.094171
-	454	8.096812	-2.268494	0.048149
-	455	8.388282	-2.357475	-0.009503
-	456	8.696840	-2.452915	-0.080893
-	457	9.023582	-2.554776	-0.169368
-	458	9.369576	-2.662910	-0.278975
-	459	9.735907	-2.776885	-0.414619
-	460	10.123545	-2.896077	-0.581663
-	461	10.533644	-3.019626	-0.786042
-	462	10.967388	-3.146321	-1.033088
-	463	11.426142	-3.274825	-1.327580
-	464	11.911675	-3.403294	-1.674255
-	465	12.426055	-3.529767	-2.075804
-	466	12.971803	-3.651830	-2.534297
-	467	13.551821	-3.766933	-3.049994
-	468	14.169384	-3.872304	-3.621093
-	469	14.827813	-3.965008	-4.244065
-	470	15.530693	-4.042282	-4.913086
-	471	16.281347	-4.101561	-5.620599
-	472	17.082792	-4.140522	-6.357518
-	473	17.937649	-4.157495	-7.113391
-	474	18.848034	-4.151125	-7.876723
-	475	19.815483	-4.120684	-8.634574
-	476	20.840698	-4.065883	-9.374132
-	477	21.923830	-3.987122	-10.081833
-	478	23.064035	-3.885449	-10.744938
-	479	24.259710	-3.762334	-11.353233
-	480	25.508142	-3.619586	-11.899649
-	481	26.805861	-3.459384	-12.378802
-	482	28.148565	-3.284017	-12.787428
-	483	29.531101	-3.095819	-13.123903
-	484	30.947821	-2.897216	-13.388189
-	485	32.392647	-2.690551	-13.581917
-	486	33.859173	-2.478043	-13.708574
-	487	35.340702	-2.261532	-13.773579
-	488	36.830521	-2.043040	-13.783431
-	489	38.321888	-1.824722	-13.745666
-	490	39.808117	-1.608853	-13.668516
-	491	41.282551	-1.397527	-13.561288
-	492	42.739117	-1.192767	-13.433273
-	493	44.171791	-0.996356	-13.293674
-	494	45.574936	-0.809094	-13.151717
-	495	46.943245	-0.631292	-13.015749
-	496	48.271961	-0.463161	-12.892189
-	497	49.557011	-0.305561	-12.785108
-	498	50.794727	-0.159760	-12.697083
-	499	51.981895	-0.028036	-12.628038
-	500	53.115543	0.087088	-12.576911
-	501	54.192810	0.183140	-12.541778
-	502	55.210884	0.257974	-12.520370
-	503	56.166805	0.309932	-12.510307
-	504	57.057549	0.338767	-12.509881
-	505	57.879684	0.346593	-12.518599
-	506	58.629784	0.336454	-12.536397
-	507	59.304459	0.312626	-12.564013
-	508	59.900372	0.279713	-12.602498
-	509	60.414368	0.243019	-12.653713
-	510	60.843819	0.207077	-12.719484
-	511	61.186394	0.176095	-12.801900
-	512	61.440559	0.153081	-12.903129
-	513	61.605171	0.140511	-13.025644
-	514	61.679909	0.139062	-13.171353
-	515	61.665115	0.148550	-13.342077
-	516	61.561604	0.168368	-13.539931
-	517	61.371048	0.196665	-13.766150
-	518	61.095505	0.231303	-14.021267
-	519	60.737621	0.269130	-14.304624
-	520	60.300423	0.307229	-14.614749
-	521	59.787228	0.342231	-14.948317
-	522	59.201794	0.371582	-15.300942
-	523	58.547817	0.393126	-15.666893
-	524	57.829086	0.405525	-16.039454
-	525	57.049492	0.407336	-16.410826
-	526	56.212574	0.397114	-16.772247
-	527	55.321606	0.373967	-17.115444
-	528	54.379475	0.336891	-17.431723
-	529	53.388500	0.285207	-17.713238
-	530	52.350582	0.218501	-17.952467
-	531	51.266983	0.137200	-18.143728
-	532	50.138763	0.041527	-18.281515
-	533	48.966530	-0.067933	-18.361660
-	534	47.750473	-0.190282	-18.381332
-	535	46.490665	-0.324136	-18.339262
-	536	45.187031	-0.468075	-18.235344
-	537	43.839622	-0.620477	-18.070919
-	538	42.448467	-0.779338	-17.848787
-	539	41.013996	-0.942802	-17.572083
-	540	39.537083	-1.108738	-17.245052
-	541	38.018967	-1.275212	-16.872709
-	542	36.461143	-1.440496	-16.460894
-	543	34.865753	-1.603320	-16.015911
-	544	33.235485	-1.762817	-15.544157
-	545	31.573587	-1.918513	-15.052360
-	546	29.883823	-2.069834	-14.547462
-	547	28.170517	-2.216343	-14.036338
-	548	26.438477	-2.357479	-13.525199
-	549	24.692871	-2.492474	-13.020602
-	550	22.939737	-2.620431	-12.527713
-	551	21.185448	-2.740323	-12.050970
-	552	19.436968	-2.850898	-11.593807
-	553	17.701324	-2.950648	-11.159271
-	554	15.985935	-3.037817	-10.748848
-	555	14.298541	-3.110463	-10.364039
-	556	12.647301	-3.166864	-10.005589
-	557	11.040789	-3.205476	-9.673981
-	558	9.488066	-3.225240	-9.369134
-	559	7.998384	-3.225694	-9.090582
-	560	6.580991	-3.206850	-8.838582
-	561	5.245109	-3.169502	-8.612845
-	562	3.999783	-3.115051	-8.412949
-	563	2.853619	-3.045594	-8.237950
-	564	1.814775	-2.963873	-8.087095
-	565	0.890731	-2.873159	-7.958175
-	566	0.088040	-2.777089	-7.848032
-	567	-0.587892	-2.679579	-7.753655
-	568	-1.133315	-2.584672	-7.671403
-	569	-1.546283	-2.496285	-7.597296
-	570	-1.827050	-2.418004	-7.527553
-	571	-1.978492	-2.352894	-7.459674
-	572	-2.005784	-2.303223	-7.391640
-	573	-1.916741	-2.270438	-7.323121
-	574	-1.721293	-2.255028	-7.255229
-	575	-1.431167	-2.256575	-7.190741
-	576	-1.059191	-2.273860	-7.133396
-	577	-0.618739	-2.305046	-7.088149
-	578	-0.123860	-2.347756	-7.061003
-	579	0.411683	-2.399085	-7.057894
-	580	0.974635	-2.455852	-7.084327
-	581	1.553227	-2.514805	-7.144443
-	582	2.137742	-2.572889	-7.240866
-	583	2.721065	-2.627472	-7.372841
-	584	3.298927	-2.676446	-7.536013
-	585	3.869754	-2.718357	-7.722800
-	586	4.434140	-2.752167	-7.922135
-	587	4.994242	-2.777174	-8.119855
-	588	5.552766	-2.792998	-8.300190
-	589	6.112421	-2.799517	-8.447967
-	590	6.675258	-2.796829	-8.548419
-	591	7.242012	-2.785219	-8.590511
-	592	7.811869	-2.765289	-8.567038
-	593	8.381872	-2.737813	-8.477165
-	594	8.947383	-2.703714	-8.325071
-	595	9.502105	-2.663846	-8.120323
-	596	10.038377	-2.619045	-7.876300
-	597	10.548286	-2.569699	-7.609742
-	598	11.023758	-2.516045	-7.337770
-	599	11.457289	-2.457875	-7.077221
-	600	11.842063	-2.394689	-6.843830
-	601	12.172747	-2.326001	-6.649696
-	602	12.445389	-2.251346	-6.503398
-	603	12.657750	-2.170444	-6.411106
-	604	12.809070	-2.083266	-6.375289
-	605	12.900289	-1.990121	-6.395329
-	606	12.933832	-1.891649	-6.467910
-	607	12.913311	-1.788969	-6.587543
-	608	12.843420	-1.683488	-6.746070
-	609	12.729933	-1.576834	-6.934430
-	610	12.579308	-1.470853	-7.142111
-	611	12.398294	-1.367342	-7.359079
-	612	12.193951	-1.268034	-7.575054
-	613	11.973188	-1.174507	-7.780607
-	614	11.742534	-1.088186	-7.967346
-	615	11.508035	-1.010058	-8.128850
-	616	11.275271	-0.940973	-8.259770
-	617	11.048998	-0.881441	-8.356783
-	618	10.833199	-0.831824	-8.418579
-	619	10.630875	-0.792122	-8.445757
-	620	10.444248	-0.762269	-8.439727
-	621	10.274781	-0.741898	-8.403245
-	622	10.122799	-0.730476	-8.340409
-	623	9.988067	-0.727276	-8.255009
-	624	9.869703	-0.731462	-8.150969
-	625	9.766310	-0.742216	-8.031663
-	626	9.676340	-0.758536	-7.899689
-	627	9.598065	-0.779462	-7.757395
-	628	9.529889	-0.804043	-7.606349
-	629	9.470275	-0.831432	-7.447767
-	630	9.417806	-0.860744	-7.282766
-	631	9.371433	-0.891222	-7.112000
-	632	9.330174	-0.922249	-6.935681
-	633	9.293127	-0.953233	-6.755722
-	634	9.259652	-0.983720	-6.573552
-	635	9.228971	-1.013322	-6.391390
-	636	9.200480	-1.041761	-6.212127
-	637	9.173382	-1.068829	-6.039142
-	638	9.146835	-1.094501	-5.874945
-	639	9.120008	-1.118839	-5.722240
-	640	9.091971	-1.142078	-5.583067
-	641	9.061966	-1.164438	-5.458875
-	642	9.029340	-1.186150	-5.350209
-	643	8.993393	-1.207543	-5.257191
-	644	8.953700	-1.228765	-5.179032
-	645	8.910061	-1.250073	-5.114034
-	646	8.862626	-1.271667	-5.059804
-	647	8.811596	-1.293803	-5.013255
-	648	8.757445	-1.316605	-4.971522
-	649	8.700842	-1.340315	-4.931417
-	650	8.642363	-1.365136	-4.889728
-	651	8.582828	-1.391325	-4.843945
-	652	8.522867	-1.419039	-4.792059
-	653	8.462998	-1.448379	-4.732505
-	654	8.403329	-1.479088	-4.666370
-	655	8.343528	-1.510469	-4.596998
-	656	8.283180	-1.541703	-4.527765
-	657	8.221940	-1.572176	-4.461244
-	658	8.159524	-1.601629	-4.398364
-	659	8.095827	-1.629820	-4.339450
-	660	8.030696	-1.656579	-4.284451
-	661	7.964067	-1.681724	-4.233244
-	662	7.895636	-1.705214	-4.185161
-	663	7.825172	-1.726940	-4.139627
-	664	7.752470	-1.746881	-4.094839
-	665	7.677294	-1.765016	-4.048805
-	666	7.599476	-1.781194	-3.999243
-	667	7.518974	-1.795372	-3.943605
-	668	7.435882	-1.807424	-3.880065
-	669	7.350369	-1.817237	-3.809043
-	670	7.262674	-1.824623	-3.732291
-	671	7.173243	-1.829441	-3.651319
-	672	7.082377	-1.831633	-3.567649
-	673	6.990595	-1.831155	-3.481870
-	674	6.898202	-1.827957	-3.394377
-	675	6.805769	-1.822071	-3.305018
-	676	6.713880	-1.813588	-3.213416
-	677	6.623040	-1.802652	-3.118795
-	678	6.533881	-1.789494	-3.020616
-	679	6.447062	-1.774462	-2.918694
-	680	6.363183	-1.758038	-2.813297
-	681	6.282943	-1.740648	-2.705746
-	682	6.207154	-1.722868	-2.597033
-	683	6.136649	-1.705374	-2.488454
-	684	6.072465	-1.688848	-2.380769
-	685	6.015622	-1.673895	-2.274859
-	686	5.967327	-1.661023	-2.170233
-	687	5.928613	-1.650622	-2.067018
-	688	5.900485	-1.642845	-1.965535
-	689	5.883741	-1.637782	-1.866228
-	690	5.879119	-1.635373	-1.770229
-	691	5.887289	-1.635570	-1.679117
-	692	5.908680	-1.638338	-1.594091
-	693	5.943815	-1.643893	-1.515857
-	694	5.992997	-1.652607	-1.444858
-	695	6.056527	-1.664930	-1.381059
-	696	6.134709	-1.681280	-1.325048
-	697	6.227704	-1.702207	-1.276746
-	698	6.335737	-1.728265	-1.235893
-	699	6.459147	-1.759919	-1.202480
-	700	6.598317	-1.797762	-1.175417
-	701	6.753810	-1.842376	-1.153394
-	702	6.926049	-1.894475	-1.135705
-	703	7.115538	-1.954720	-1.122243
-	704	7.322923	-2.023816	-1.112661
-	705	7.548804	-2.102333	-1.107911
-	706	7.794126	-2.190776	-1.108611
-	707	8.059708	-2.289365	-1.116733
-	708	8.346511	-2.398163	-1.134766
-	709	8.655490	-2.516984	-1.166475
-	710	8.987606	-2.645245	-1.216228
-	711	9.344166	-2.782151	-1.289040
-	712	9.726296	-2.926584	-1.390451
-	713	10.135510	-3.077133	-1.525878
-	714	10.573440	-3.231909	-1.701245
-	715	11.042026	-3.388846	-1.921650
-	716	11.543472	-3.545538	-2.191221
-	717	12.080282	-3.699202	-2.513950
-	718	12.655274	-3.847012	-2.891943
-	719	13.271527	-3.986082	-3.325992
-	720	13.932090	-4.113590	-3.815560
-	721	14.640239	-4.226759	-4.358726
-	722	15.399000	-4.323116	-4.951175
-	723	16.211105	-4.400389	-5.587698
-	724	17.078850	-4.456777	-6.260714
-	725	18.003878	-4.490859	-6.961387
-	726	18.987247	-4.501988	-7.678666
-	727	20.029156	-4.490155	-8.400597
-	728	21.128824	-4.455812	-9.114329
-	729	22.284767	-4.400166	-9.806868
-	730	23.494486	-4.324990	-10.465308
-	731	24.754675	-4.232531	-11.077887
-	732	26.061129	-4.125050	-11.634650
-	733	27.409063	-4.005181	-12.127296
-	734	28.793083	-3.875604	-12.549879
-	735	30.207567	-3.738864	-12.899299
-	736	31.646547	-3.597398	-13.175363
-	737	33.104038	-3.453256	-13.381215
-	738	34.573959	-3.308242	-13.522896
-	739	36.050327	-3.163535	-13.608687
-	740	37.527222	-3.020342	-13.647263
-	741	38.998989	-2.879821	-13.647975
-	742	40.460167	-2.743215	-13.619671
-	743	41.905487	-2.611445	-13.571088
-	744	43.330204	-2.485519	-13.509876
-	745	44.729824	-2.366664	-13.442566
-	746	46.100334	-2.256590	-13.373414
-	747	47.437756	-2.156760	-13.305995
-	748	48.738239	-2.068974	-13.242029
-	749	49.997742	-1.994750	-13.182456
-	750	51.211967	-1.934602	-13.127570
-	751	52.376408	-1.889004	-13.076722
-	752	53.486099	-1.857632	-13.029137
-	753	54.535961	-1.839828	-12.983654
-	754	55.520718	-1.834168	-12.939512
-	755	56.435299	-1.839279	-12.895741
-	756	57.275085	-1.853534	-12.852020
-	757	58.036167	-1.875164	-12.808250
-	758	58.715687	-1.901924	-12.764827
-	759	59.312347	-1.931358	-12.722628
-	760	59.826748	-1.960860	-12.682910
-	761	60.261990	-1.987605	-12.647042
-	762	60.624172	-2.009561	-12.615808
-	763	60.923027	-2.026063	-12.589305
-	764	61.172642	-2.038090	-12.566223
