# Supplementary material for: Design and preliminary verification of a novel powered ankle–foot prosthesis: From the perspective of lower-limb biomechanics compared with ESAR foot
Source: PLoS One. 2024 Jun 7;19(6):e0303397. doi: 10.1371/journal.pone.0303397 (PMC11161064; doi:10.1371/journal.pone.0303397)
Supplement: S2 File — (ZIP) [file pone.0303397.s004.zip › NW/6/left knee moment.txt]

LINK_MODEL_BASED::ORIGINAL::Left Knee Moment
File	Frame	X	Y	Z
Gait FB - IOR 14.c3d	1
-	2
-	3	0.103943	0.010712	-0.007932
-	4	0.096432	0.010086	-0.008452
-	5	0.085822	0.009219	-0.008713
-	6	0.072735	0.008272	-0.008834
-	7	0.058187	0.007171	-0.008664
-	8	0.043412	0.005975	-0.008246
-	9	0.029235	0.004885	-0.007782
-	10	0.016159	0.003850	-0.007195
-	11	0.004817	0.003018	-0.006640
-	12	-0.004301	0.002316	-0.006038
-	13	-0.011904	0.001826	-0.005545
-	14	-0.018115	0.001502	-0.005149
-	15	-0.023580	0.001283	-0.004792
-	16	-0.027987	0.001145	-0.004467
-	17	-0.031789	0.000970	-0.004037
-	18	-0.034635	0.000730	-0.003500
-	19	-0.037141	0.000466	-0.002936
-	20	-0.038781	0.000147	-0.002338
-	21	-0.040023	-0.000026	-0.001869
-	22	-0.040352	-0.000040	-0.001568
-	23	-0.040190	0.000125	-0.001429
-	24	-0.038875	0.000470	-0.001449
-	25	-0.037935	0.000710	-0.001373
-	26	-0.036942	0.000804	-0.001228
-	27	-0.036793	0.000474	-0.000798
-	28	-0.037783	-0.000199	-0.000153
-	29	-0.039282	-0.001006	0.000560
-	30	-0.042363	-0.001966	0.001391
-	31	-0.045553	-0.002758	0.002132
-	32	-0.049765	-0.003547	0.002924
-	33	-0.055154	-0.004216	0.003687
-	34	-0.060607	-0.005065	0.004490
-	35	-0.067192	-0.006242	0.005391
-	36	-0.073237	-0.007844	0.006311
-	37	-0.079304	-0.009710	0.007173
-	38	-0.085404	-0.011709	0.007916
-	39	-0.091339	-0.013674	0.008478
-	40	-0.096739	-0.015614	0.008879
-	41	-0.101988	-0.017372	0.009132
-	42	-0.107026	-0.018901	0.009261
-	43	-0.111859	-0.020114	0.009303
-	44	-0.115640	-0.020896	0.009228
-	45	-0.119519	-0.021298	0.009137
-	46	-0.122837	-0.021377	0.009021
-	47	-0.126302	-0.021224	0.008946
-	48	-0.129876	-0.020861	0.008901
-	49	-0.132934	-0.020268	0.008861
-	50	-0.136364	-0.019483	0.008866
-	51	-0.139604	-0.018462	0.008885
-	52	-0.141824	-0.017283	0.008888
-	53	-0.144391	-0.015874	0.008921
-	54	-0.145877	-0.014442	0.008938
-	55	-0.146905	-0.012879	0.008946
-	56	-0.146746	-0.011314	0.008921
-	57	-0.146094	-0.009872	0.008895
-	58	-0.144367	-0.008446	0.008810
-	59	-0.141308	-0.007252	0.008650
-	60	-0.136713	-0.006302	0.008394
-	61	-0.130760	-0.005760	0.008046
-	62	-0.122910	-0.005578	0.007570
-	63	-0.113217	-0.005852	0.006964
-	64	-0.101667	-0.006463	0.006218
-	65	-0.088762	-0.007520	0.005378
-	66	-0.074257	-0.008753	0.004429
-	67	-0.059392	-0.010043	0.003422
-	68	-0.044820	-0.011188	0.002402
-	69	-0.031614	-0.012032	0.001417
-	70	-0.020356	-0.012375	0.000488
-	71	-0.011911	-0.012071	-0.000357
-	72	-0.006122	-0.011174	-0.001118
-	73	-0.003000	-0.009674	-0.001824
-	74	-0.001895	-0.007942	-0.002486
-	75	-0.002360	-0.006163	-0.003080
-	76	-0.003651	-0.004459	-0.003612
-	77	-0.005293	-0.002930	-0.004041
-	78	-0.006977	-0.001438	-0.004333
-	79	-0.007990	0.000033	-0.004483
-	80	-0.009097	0.001600	-0.004452
-	81	-0.009589	0.003243	-0.004269
-	82	-0.009777	0.005011	-0.003941
-	83	-0.010127	0.006620	-0.003411
-	84	-0.009476	0.008217	-0.002833
-	85	-0.008728	0.009480	-0.002135
-	86	-0.007682	0.010382	-0.001380
-	87	-0.006659	0.010831	-0.000584
-	88	-0.005708	0.010968	0.000158
-	89	-0.004436	0.010799	0.000806
-	90	-0.003331	0.010365	0.001359
-	91	-0.002619	0.009637	0.001812
-	92	-0.001751	0.008799	0.002092
-	93	-0.001167	0.007848	0.002246
-	94	-0.000599	0.006844	0.002279
-	95	-0.000522	0.005966	0.002183
-	96	-0.000304	0.005102	0.002010
-	97	-0.000094	0.004240	0.001798
-	98	0.000065	0.003507	0.001539
-	99	0.000484	0.002733	0.001306
-	100	0.001107	0.001960	0.001132
-	101	0.001639	0.001224	0.001025
-	102	0.002379	0.000435	0.001000
-	103	0.003382	-0.000288	0.001011
-	104	0.004111	-0.001116	0.001106
-	105	0.004551	-0.002073	0.001279
-	106	0.004823	-0.003181	0.001508
-	107	0.005237	-0.004310	0.001737
-	108	0.005101	-0.005749	0.002048
-	109	0.004840	-0.007197	0.002338
-	110	0.004543	-0.008732	0.002586
-	111	0.003970	-0.010248	0.002780
-	112	0.003158	-0.011854	0.002948
-	113	0.002301	-0.013331	0.003009
-	114	0.001431	-0.014599	0.002954
-	115	0.000364	-0.015814	0.002826
-	116	-0.000759	-0.016775	0.002617
-	117	-0.001901	-0.017548	0.002339
-	118	-0.002882	-0.018060	0.002028
-	119	-0.003770	-0.018340	0.001711
-	120	-0.004681	-0.018266	0.001400
-	121	-0.005032	-0.017831	0.001074
-	122	-0.005759	-0.017178	0.000833
-	123	-0.005416	-0.016258	0.000644
-	124	-0.005428	-0.015202	0.000553
-	125	-0.004822	-0.014059	0.000534
-	126	-0.003926	-0.012869	0.000585
-	127	-0.003515	-0.011805	0.000713
-	128	-0.002520	-0.010696	0.000842
-	129	-0.002326	-0.009942	0.001055
-	130	-0.001831	-0.009338	0.001270
-	131	-0.001539	-0.009035	0.001497
-	132	-0.001625	-0.009005	0.001728
-	133	-0.001637	-0.009248	0.001952
-	134	-0.002464	-0.009704	0.002147
-	135	-0.002891	-0.010238	0.002268
-	136	-0.004073	-0.010910	0.002375
-	137	-0.004853	-0.011607	0.002426
-	138	-0.006399	-0.012366	0.002473
-	139	-0.006804	-0.013034	0.002467
-	140	-0.007842	-0.013823	0.002494
-	141	-0.008393	-0.014493	0.002503
-	142	-0.008791	-0.015308	0.002555
-	143	-0.009020	-0.015897	0.002556
-	144	-0.009610	-0.016502	0.002543
-	145	-0.010041	-0.016962	0.002480
-	146	-0.010535	-0.017332	0.002390
-	147	-0.010902	-0.017663	0.002283
-	148	-0.011589	-0.017890	0.002159
-	149	-0.011596	-0.018029	0.001998
-	150	-0.012328	-0.018136	0.001816
-	151	-0.012482	-0.018080	0.001585
-	152	-0.013093	-0.018160	0.001358
-	153	-0.013572	-0.018116	0.001113
-	154	-0.014221	-0.018076	0.000876
-	155	-0.014785	-0.017775	0.000650
-	156	-0.015333	-0.017336	0.000475
-	157	-0.015985	-0.016746	0.000328
-	158	-0.016492	-0.016100	0.000225
-	159	-0.017160	-0.015475	0.000175
-	160	-0.017499	-0.014745	0.000149
-	161	-0.017753	-0.014155	0.000195
-	162	-0.018464	-0.013502	0.000297
-	163	-0.018038	-0.012839	0.000394
-	164	-0.018290	-0.012169	0.000518
-	165	-0.018187	-0.011482	0.000623
-	166	-0.018217	-0.010862	0.000742
-	167	-0.017847	-0.010340	0.000843
-	168	-0.018032	-0.009841	0.000933
-	169	-0.017207	-0.009537	0.001015
-	170	-0.017195	-0.009379	0.001099
-	171	-0.016779	-0.009436	0.001164
-	172	-0.015971	-0.009647	0.001206
-	173	-0.015706	-0.010126	0.001248
-	174	-0.015172	-0.010755	0.001262
-	175	-0.015036	-0.011454	0.001232
-	176	-0.014581	-0.012307	0.001184
-	177	-0.014339	-0.013198	0.001142
-	178	-0.014610	-0.014118	0.001108
-	179	-0.014474	-0.014989	0.001068
-	180	-0.015219	-0.015756	0.001041
-	181	-0.015776	-0.016455	0.001033
-	182	-0.016456	-0.016917	0.001030
-	183	-0.017014	-0.017199	0.001033
-	184	-0.017680	-0.017345	0.001067
-	185	-0.018321	-0.017445	0.001149
-	186	-0.018873	-0.017379	0.001244
-	187	-0.019541	-0.017194	0.001367
-	188	-0.019981	-0.016737	0.001488
-	189	-0.020274	-0.015913	0.001579
-	190	-0.020277	-0.014837	0.001633
-	191	-0.020012	-0.013607	0.001660
-	192	-0.019985	-0.012278	0.001682
-	193	-0.019671	-0.011048	0.001695
-	194	-0.019212	-0.009803	0.001691
-	195	-0.018986	-0.008678	0.001676
-	196	-0.018615	-0.007604	0.001657
-	197	-0.018796	-0.006771	0.001662
-	198	-0.019384	-0.006202	0.001720
-	199	-0.019949	-0.005908	0.001825
-	200	-0.020452	-0.005699	0.001938
-	201	-0.020281	-0.005274	0.001964
-	202	-0.018734	-0.004549	0.001838
-	203	-0.016299	-0.003433	0.001553
-	204	-0.013058	-0.002015	0.001120
-	205	-0.009434	-0.000596	0.000637
-	206	-0.005963	0.000897	0.000130
-	207	-0.002664	0.002329	-0.000351
-	208	0.000640	0.003792	-0.000840
-	209	0.004069	0.005348	-0.001340
-	210	0.007254	0.006858	-0.001813
-	211	0.010405	0.008528	-0.002309
-	212	0.012699	0.010298	-0.002801
-	213	0.014390	0.012313	-0.003345
-	214	0.015539	0.014524	-0.003982
-	215	0.015298	0.016882	-0.004655
-	216	0.014158	0.019053	-0.005319
-	217	0.012924	0.020608	-0.005943
-	218	0.011466	0.021263	-0.006417
-	219	0.010378	0.021011	-0.006742
-	220	0.009268	0.019820	-0.006838
-	221	0.007736	0.018252	-0.006797
-	222	0.005561	0.016530	-0.006675
-	223	0.001565	0.014973	-0.006466
-	224	-0.003590	0.013534	-0.006210
-	225	-0.010048	0.011998	-0.005800
-	226	-0.017270	0.010399	-0.005266
-	227	-0.024548	0.008605	-0.004569
-	228	-0.031797	0.006494	-0.003621
-	229	-0.037804	0.004256	-0.002503
-	230	-0.042536	0.001807	-0.001140
-	231	-0.045830	-0.000533	0.000363
-	232	-0.047095	-0.002813	0.002037
-	233	-0.046468	-0.004742	0.003740
-	234	-0.044469	-0.006440	0.005544
-	235	-0.040522	-0.007619	0.007201
-	236	-0.035482	-0.008513	0.008832
-	237	-0.029106	-0.009118	0.010350
-	238	-0.022454	-0.009459	0.011709
-	239	-0.015395	-0.009601	0.012882
-	240	-0.008152	-0.009361	0.013634
-	241	-0.000977	-0.008855	0.013964
-	242	0.006360	-0.007909	0.013660
-	243	0.013164	-0.006772	0.012887
-	244	0.019388	-0.005530	0.011695
-	245	0.024924	-0.004287	0.010190
-	246	0.029391	-0.003158	0.008525
-	247	0.032560	-0.002210	0.006833
-	248	0.034525	-0.001501	0.005258
-	249	0.035730	-0.001085	0.003943
-	250	0.035794	-0.000955	0.002929
-	251	0.035382	-0.000998	0.002155
-	252	0.034685	-0.001183	0.001633
-	253	0.033503	-0.001465	0.001349
-	254	0.032316	-0.001721	0.001166
-	255	0.030816	-0.001975	0.001124
-	256	0.029031	-0.002261	0.001266
-	257	0.027008	-0.002538	0.001531
-	258	0.024809	-0.002759	0.001820
-	259	0.022800	-0.002861	0.002022
-	260	0.020932	-0.002897	0.002183
-	261	0.018859	-0.002816	0.002208
-	262	0.016608	-0.002679	0.002156
-	263	0.014548	-0.002473	0.001963
-	264	0.012173	-0.002360	0.001809
-	265	0.009560	-0.002254	0.001567
-	266	0.006830	-0.002233	0.001358
-	267	0.004072	-0.002269	0.001147
-	268	0.001170	-0.002376	0.000960
-	269	-0.002114	-0.002614	0.000880
-	270	-0.005315	-0.002878	0.000777
-	271	-0.008715	-0.003229	0.000740
-	272	-0.012134	-0.003637	0.000765
-	273	-0.015620	-0.004020	0.000765
-	274	-0.018752	-0.004358	0.000738
-	275	-0.021889	-0.004609	0.000658
-	276	-0.024424	-0.004677	0.000455
-	277	-0.026639	-0.004575	0.000153
-	278	-0.028135	-0.004337	-0.000189
-	279	-0.029136	-0.003994	-0.000528
-	280	-0.030156	-0.003639	-0.000783
-	281	-0.030826	-0.003323	-0.000914
-	282	-0.031466	-0.003002	-0.000953
-	283	-0.032429	-0.002792	-0.000801
-	284	-0.033313	-0.002676	-0.000503
-	285	-0.034488	-0.002597	-0.000121
-	286	-0.035771	-0.002640	0.000395
-	287	-0.037349	-0.002691	0.000957
-	288	-0.038890	-0.002725	0.001520
-	289	-0.040627	-0.002731	0.002077
-	290	-0.042413	-0.002766	0.002648
-	291	-0.044554	-0.002879	0.003237
-	292	-0.047282	-0.003218	0.003878
-	293	-0.050582	-0.003966	0.004620
-	294	-0.054406	-0.005217	0.005428
-	295	-0.059130	-0.007062	0.006308
-	296	-0.064374	-0.009384	0.007147
-	297	-0.070097	-0.012051	0.007874
-	298	-0.076430	-0.014732	0.008384
-	299	-0.082641	-0.017289	0.008640
-	300	-0.089011	-0.019733	0.008693
-	301	-0.095380	-0.021920	0.008533
-	302	-0.102038	-0.023924	0.008268
-	303	-0.108254	-0.025605	0.007894
-	304	-0.114624	-0.026899	0.007497
-	305	-0.120646	-0.027779	0.007115
-	306	-0.126540	-0.028266	0.006787
-	307	-0.132286	-0.028245	0.006514
-	308	-0.137825	-0.027754	0.006315
-	309	-0.143284	-0.026750	0.006202
-	310	-0.148650	-0.025207	0.006171
-	311	-0.153393	-0.023162	0.006200
-	312	-0.157545	-0.020704	0.006284
-	313	-0.160842	-0.017932	0.006397
-	314	-0.162811	-0.014849	0.006520
-	315	-0.163425	-0.011666	0.006640
-	316	-0.162444	-0.008347	0.006744
-	317	-0.159651	-0.005120	0.006813
-	318	-0.154767	-0.002127	0.006816
-	319	-0.147986	0.000589	0.006751
-	320	-0.138926	0.002876	0.006597
-	321	-0.127775	0.004697	0.006341
-	322	-0.114653	0.006033	0.005952
-	323	-0.099952	0.006844	0.005421
-	324	-0.083911	0.007145	0.004736
-	325	-0.067674	0.006938	0.003910
-	326	-0.051341	0.006409	0.002972
-	327	-0.036352	0.005742	0.001996
-	328	-0.023498	0.005121	0.001025
-	329	-0.013345	0.004723	0.000107
-	330	-0.006020	0.004689	-0.000754
-	331	-0.001807	0.004962	-0.001534
-	332	0.000243	0.005576	-0.002251
-	333	0.000128	0.006264	-0.002893
-	334	-0.001158	0.006886	-0.003484
-	335	-0.003370	0.007112	-0.003986
-	336	-0.005715	0.006889	-0.004392
-	337	-0.007775	0.006260	-0.004662
-	338	-0.009379	0.005258	-0.004717
-	339	-0.010017	0.004216	-0.004559
-	340	-0.010082	0.003323	-0.004151
-	341	-0.009596	0.002751	-0.003507
-	342	-0.008537	0.002400	-0.002667
-	343	-0.007526	0.002271	-0.001696
-	344	-0.006759	0.002152	-0.000651
-	345	-0.006093	0.001992	0.000379
-	346	-0.005653	0.001671	0.001353
-	347	-0.005017	0.001174	0.002227
-	348	-0.004397	0.000568	0.002960
-	349	-0.003881	-0.000095	0.003546
-	350	-0.002907	-0.000736	0.003954
-	351	-0.002454	-0.001370	0.004235
-	352	-0.001788	-0.001853	0.004358
-	353	-0.001407	-0.002342	0.004399
-	354	-0.000775	-0.002710	0.004315
-	355	-0.000200	-0.003097	0.004168
-	356	0.000536	-0.003473	0.003964
-	357	0.001348	-0.003871	0.003735
-	358	0.002291	-0.004267	0.003472
-	359	0.003087	-0.004669	0.003219
-	360	0.004160	-0.005148	0.002966
-	361	0.005039	-0.005593	0.002708
-	362	0.006007	-0.006139	0.002462
-	363	0.006874	-0.006710	0.002207
-	364	0.007341	-0.007385	0.001963
-	365	0.007831	-0.008084	0.001692
-	366	0.007677	-0.008908	0.001442
-	367	0.007564	-0.009764	0.001171
-	368	0.007169	-0.010729	0.000907
-	369	0.006409	-0.011862	0.000665
-	370	0.005798	-0.012932	0.000397
-	371	0.004659	-0.014140	0.000173
-	372	0.003761	-0.015162	-0.000059
-	373	0.002630	-0.016151	-0.000235
-	374	0.001595	-0.016917	-0.000369
-	375	0.000610	-0.017486	-0.000439
-	376	0.000045	-0.017760	-0.000456
-	377	-0.000778	-0.017787	-0.000388
-	378	-0.000847	-0.017480	-0.000262
-	379	-0.000946	-0.016912	-0.000057
-	380	-0.000868	-0.016132	0.000227
-	381	-0.000402	-0.015214	0.000575
-	382	0.000209	-0.014131	0.000962
-	383	0.000663	-0.013048	0.001370
-	384	0.001314	-0.011995	0.001775
-	385	0.001957	-0.011012	0.002141
-	386	0.002551	-0.010190	0.002457
-	387	0.002968	-0.009679	0.002713
-	388	0.003135	-0.009410	0.002874
-	389	0.003024	-0.009445	0.002940
-	390	0.002674	-0.009729	0.002905
-	391	0.002118	-0.010237	0.002780
-	392	0.001399	-0.010888	0.002573
-	393	0.000650	-0.011663	0.002311
-	394	-0.000264	-0.012510	0.002017
-	395	-0.000991	-0.013341	0.001718
-	396	-0.001565	-0.014205	0.001447
-	397	-0.002263	-0.015057	0.001211
-	398	-0.002711	-0.015866	0.001009
-	399	-0.003071	-0.016585	0.000838
-	400	-0.003340	-0.017266	0.000696
-	401	-0.003624	-0.017796	0.000559
-	402	-0.003989	-0.018269	0.000433
-	403	-0.004230	-0.018575	0.000315
-	404	-0.004485	-0.018826	0.000216
-	405	-0.004976	-0.019017	0.000133
-	406	-0.005204	-0.019093	0.000038
-	407	-0.005619	-0.019120	-0.000056
-	408	-0.006003	-0.019093	-0.000139
-	409	-0.006429	-0.019053	-0.000209
-	410	-0.006932	-0.018897	-0.000264
-	411	-0.007251	-0.018765	-0.000290
-	412	-0.007716	-0.018536	-0.000286
-	413	-0.007949	-0.018245	-0.000250
-	414	-0.008349	-0.017815	-0.000180
-	415	-0.008478	-0.017338	-0.000094
-	416	-0.008697	-0.016742	0.000004
-	417	-0.008788	-0.016147	0.000106
-	418	-0.008647	-0.015535	0.000215
-	419	-0.008843	-0.014926	0.000318
-	420	-0.009098	-0.014380	0.000417
-	421	-0.009311	-0.013794	0.000488
-	422	-0.009842	-0.013207	0.000528
-	423	-0.010630	-0.012589	0.000530
-	424	-0.011519	-0.012017	0.000494
-	425	-0.012584	-0.011520	0.000422
-	426	-0.013770	-0.011124	0.000320
-	427	-0.015050	-0.010820	0.000203
-	428	-0.016133	-0.010558	0.000080
-	429	-0.017086	-0.010345	-0.000004
-	430	-0.017224	-0.010190	-0.000028
-	431	-0.016891	-0.010030	0.000046
-	432	-0.015698	-0.009948	0.000210
-	433	-0.014480	-0.009971	0.000443
-	434	-0.013177	-0.009992	0.000645
-	435	-0.012251	-0.010010	0.000794
-	436	-0.011778	-0.010068	0.000879
-	437	-0.011842	-0.010109	0.000916
-	438	-0.012117	-0.010188	0.000920
-	439	-0.012792	-0.010280	0.000906
-	440	-0.013701	-0.010343	0.000868
-	441	-0.014895	-0.010470	0.000818
-	442	-0.016222	-0.010604	0.000752
-	443	-0.017963	-0.010679	0.000668
-	444	-0.019783	-0.010817	0.000579
-	445	-0.021840	-0.010896	0.000489
-	446	-0.023774	-0.010975	0.000435
-	447	-0.025354	-0.011093	0.000459
-	448	-0.026268	-0.011192	0.000554
-	449	-0.026548	-0.011308	0.000715
-	450	-0.026245	-0.011381	0.000891
-	451	-0.025823	-0.011475	0.001075
-	452	-0.024938	-0.011526	0.001243
-	453	-0.023794	-0.011619	0.001421
-	454	-0.022515	-0.011745	0.001621
-	455	-0.020728	-0.011769	0.001805
-	456	-0.018937	-0.011719	0.002002
-	457	-0.016534	-0.011544	0.002196
-	458	-0.013978	-0.011166	0.002381
-	459	-0.010991	-0.010552	0.002543
-	460	-0.007843	-0.009661	0.002661
-	461	-0.004526	-0.008400	0.002681
-	462	-0.000939	-0.006725	0.002582
-	463	0.002515	-0.004630	0.002348
-	464	0.005800	-0.002017	0.001930
-	465	0.009139	0.000932	0.001329
-	466	0.012568	0.003964	0.000563
-	467	0.016288	0.007046	-0.000391
-	468	0.019950	0.009967	-0.001470
-	469	0.023706	0.012637	-0.002654
-	470	0.027412	0.014964	-0.003896
-	471	0.029835	0.016912	-0.005096
-	472	0.031200	0.018398	-0.006217
-	473	0.031047	0.019412	-0.007224
-	474	0.029167	0.019918	-0.008061
-	475	0.025446	0.019689	-0.008626
-	476	0.020127	0.019005	-0.008963
-	477	0.013512	0.017731	-0.008977
-	478	0.006099	0.016122	-0.008691
-	479	-0.001140	0.014210	-0.008135
-	480	-0.008827	0.012035	-0.007296
-	481	-0.015893	0.009573	-0.006205
-	482	-0.022523	0.006887	-0.004856
-	483	-0.028086	0.004033	-0.003256
-	484	-0.032498	0.001232	-0.001477
-	485	-0.035202	-0.001492	0.000465
-	486	-0.036447	-0.003791	0.002400
-	487	-0.035869	-0.005733	0.004323
-	488	-0.033534	-0.007151	0.006090
-	489	-0.029577	-0.008178	0.007734
-	490	-0.024391	-0.008832	0.009223
-	491	-0.018137	-0.009069	0.010451
-	492	-0.011529	-0.008904	0.011361
-	493	-0.004532	-0.008438	0.011967
-	494	0.002379	-0.007834	0.012357
-	495	0.008920	-0.007206	0.012568
-	496	0.015066	-0.006475	0.012497
-	497	0.020993	-0.005766	0.012234
-	498	0.026206	-0.004978	0.011634
-	499	0.031054	-0.004254	0.010844
-	500	0.034784	-0.003626	0.009906
-	501	0.037636	-0.003100	0.008859
-	502	0.039620	-0.002672	0.007726
-	503	0.040590	-0.002330	0.006535
-	504	0.040688	-0.002046	0.005307
-	505	0.039939	-0.001918	0.004207
-	506	0.038748	-0.001832	0.003180
-	507	0.036899	-0.001942	0.002483
-	508	0.034607	-0.002052	0.001916
-	509	0.032264	-0.002251	0.001625
-	510	0.029610	-0.002496	0.001574
-	511	0.027131	-0.002755	0.001726
-	512	0.024277	-0.002986	0.002011
-	513	0.021888	-0.003099	0.002240
-	514	0.019309	-0.003063	0.002359
-	515	0.016759	-0.002903	0.002353
-	516	0.014326	-0.002663	0.002237
-	517	0.011530	-0.002388	0.002046
-	518	0.008911	-0.002090	0.001773
-	519	0.005882	-0.001760	0.001394
-	520	0.002947	-0.001541	0.001051
-	521	-0.000260	-0.001345	0.000629
-	522	-0.003490	-0.001334	0.000338
-	523	-0.006763	-0.001390	0.000038
-	524	-0.009834	-0.001637	-0.000098
-	525	-0.012730	-0.001963	-0.000194
-	526	-0.015488	-0.002474	-0.000077
-	527	-0.018137	-0.003052	0.000093
-	528	-0.020641	-0.003720	0.000359
-	529	-0.023170	-0.004402	0.000637
-	530	-0.025637	-0.005208	0.001047
-	531	-0.028365	-0.006041	0.001474
-	532	-0.031049	-0.006962	0.001985
-	533	-0.033568	-0.007873	0.002510
-	534	-0.035912	-0.008792	0.003074
-	535	-0.038405	-0.009682	0.003668
-	536	-0.040435	-0.010473	0.004225
-	537	-0.042808	-0.011176	0.004774
-	538	-0.045191	-0.011693	0.005220
-	539	-0.047607	-0.012003	0.005575
-	540	-0.050168	-0.012018	0.005796
-	541	-0.052732	-0.011672	0.005873
-	542	-0.055607	-0.010956	0.005831
-	543	-0.058672	-0.009829	0.005673
-	544	-0.062266	-0.008496	0.005555
-	545	-0.066179	-0.007059	0.005523
-	546	-0.070296	-0.005664	0.005619
-	547	-0.075274	-0.004507	0.005927
-	548	-0.080561	-0.003762	0.006452
-	549	-0.086576	-0.003505	0.007162
-	550	-0.093047	-0.003883	0.008041
-	551	-0.099585	-0.004719	0.008945
-	552	-0.106000	-0.006083	0.009843
-	553	-0.112322	-0.007739	0.010613
-	554	-0.118418	-0.009674	0.011239
-	555	-0.124701	-0.011705	0.011697
-	556	-0.130925	-0.013698	0.011943
-	557	-0.137654	-0.015567	0.012037
-	558	-0.144316	-0.017204	0.011973
-	559	-0.151244	-0.018557	0.011810
-	560	-0.157860	-0.019576	0.011550
-	561	-0.164287	-0.020250	0.011240
-	562	-0.170278	-0.020381	0.010891
-	563	-0.175974	-0.019971	0.010548
-	564	-0.180827	-0.018917	0.010193
-	565	-0.185146	-0.017268	0.009878
-	566	-0.187940	-0.015100	0.009581
-	567	-0.189451	-0.012530	0.009306
-	568	-0.188706	-0.009757	0.009018
-	569	-0.185506	-0.006959	0.008708
-	570	-0.179392	-0.004450	0.008344
-	571	-0.170291	-0.002268	0.007907
-	572	-0.157909	-0.000561	0.007386
-	573	-0.142763	0.000597	0.006789
-	574	-0.125034	0.001338	0.006108
-	575	-0.105726	0.001660	0.005354
-	576	-0.092099	0.003254	0.004912
-	577	-0.113483	-0.003249	0.010053
-	578	-0.160020	-0.016490	0.019457
-	579	-0.220224	-0.035149	0.031713
-	580	-0.274857	-0.056787	0.044105
-	581	-0.303101	-0.080191	0.053447
-	582	-0.295571	-0.104960	0.057846
-	583	-0.261069	-0.130707	0.057749
-	584	-0.215983	-0.156573	0.054977
-	585	-0.173229	-0.180850	0.051060
-	586	-0.137964	-0.202190	0.046775
-	587	-0.110541	-0.219969	0.042568
-	588	-0.088861	-0.232915	0.038632
-	589	-0.070377	-0.238519	0.034982
-	590	-0.054352	-0.235452	0.031754
-	591	-0.041280	-0.224727	0.029024
-	592	-0.029925	-0.209190	0.026364
-	593	-0.016715	-0.191976	0.022969
-	594	0.003116	-0.175988	0.018054
-	595	0.032041	-0.162961	0.011357
-	596	0.067717	-0.153875	0.003935
-	597	0.101732	-0.147427	-0.002652
-	598	0.128487	-0.140744	-0.007738
-	599	0.147184	-0.132941	-0.011593
-	600	0.161354	-0.125235	-0.014945
-	601	0.174626	-0.119497	-0.018165
-	602	0.187495	-0.116580	-0.021100
-	603	0.199462	-0.115383	-0.023629
-	604	0.209222	-0.114307	-0.025741
-	605	0.217282	-0.112326	-0.027541
-	606	0.223900	-0.108806	-0.029283
-	607	0.229067	-0.103644	-0.031127
-	608	0.232986	-0.097171	-0.033014
-	609	0.234957	-0.089706	-0.034854
-	610	0.234825	-0.081584	-0.036527
-	611	0.233516	-0.072931	-0.038099
-	612	0.232376	-0.064402	-0.039578
-	613	0.231992	-0.057081	-0.040807
-	614	0.232801	-0.051894	-0.041538
-	615	0.234484	-0.049067	-0.041714
-	616	0.236677	-0.047853	-0.041530
-	617	0.239156	-0.047534	-0.041194
-	618	0.240722	-0.047500	-0.040857
-	619	0.240256	-0.047208	-0.040562
-	620	0.237227	-0.046353	-0.040293
-	621	0.232542	-0.045216	-0.039881
-	622	0.226517	-0.043829	-0.039233
-	623	0.219607	-0.042604	-0.038326
-	624	0.211922	-0.042204	-0.037142
-	625	0.203527	-0.042821	-0.035805
-	626	0.195537	-0.044143	-0.034414
-	627	0.187790	-0.045806	-0.033003
-	628	0.180805	-0.047407	-0.031616
-	629	0.174620	-0.048897	-0.030370
-	630	0.169267	-0.050785	-0.029240
-	631	0.165065	-0.053505	-0.028144
-	632	0.161854	-0.057359	-0.027018
-	633	0.159343	-0.062477	-0.025894
-	634	0.156591	-0.068913	-0.024831
-	635	0.153172	-0.075962	-0.023771
-	636	0.148535	-0.082752	-0.022641
-	637	0.142996	-0.088724	-0.021508
-	638	0.137451	-0.093597	-0.020444
-	639	0.131933	-0.097584	-0.019438
-	640	0.126088	-0.100757	-0.018491
-	641	0.119905	-0.103182	-0.017572
-	642	0.113744	-0.104871	-0.016738
-	643	0.107522	-0.105808	-0.016142
-	644	0.101272	-0.106287	-0.015769
-	645	0.094812	-0.106407	-0.015507
-	646	0.088209	-0.106527	-0.015229
-	647	0.081801	-0.107012	-0.014883
-	648	0.075493	-0.107930	-0.014421
-	649	0.069372	-0.109363	-0.013806
-	650	0.062831	-0.111589	-0.013036
-	651	0.056236	-0.114182	-0.012198
-	652	0.049493	-0.117061	-0.011340
-	653	0.043367	-0.120004	-0.010542
-	654	0.037610	-0.123160	-0.009801
-	655	0.031607	-0.126496	-0.009029
-	656	0.025238	-0.129668	-0.008185
-	657	0.018112	-0.132400	-0.007287
-	658	0.011107	-0.134686	-0.006411
-	659	0.005419	-0.137200	-0.005637
-	660	0.001148	-0.140123	-0.004939
-	661	-0.002448	-0.143297	-0.004167
-	662	-0.006226	-0.146726	-0.003255
-	663	-0.010689	-0.150464	-0.002230
-	664	-0.016345	-0.154700	-0.001099
-	665	-0.022243	-0.159270	0.000024
-	666	-0.027923	-0.164205	0.001056
-	667	-0.033133	-0.169407	0.002000
-	668	-0.037988	-0.174542	0.002952
-	669	-0.042787	-0.179044	0.003900
-	670	-0.047907	-0.182837	0.004836
-	671	-0.052969	-0.186028	0.005718
-	672	-0.058020	-0.188641	0.006509
-	673	-0.063291	-0.190401	0.007270
-	674	-0.068435	-0.191372	0.008056
-	675	-0.073392	-0.191940	0.008777
-	676	-0.077831	-0.192301	0.009311
-	677	-0.082053	-0.192589	0.009695
-	678	-0.086013	-0.192896	0.010003
-	679	-0.089522	-0.193184	0.010311
-	680	-0.092589	-0.193328	0.010644
-	681	-0.095443	-0.193148	0.010886
-	682	-0.098412	-0.192558	0.010904
-	683	-0.100751	-0.191157	0.010732
-	684	-0.102547	-0.189091	0.010462
-	685	-0.104476	-0.186584	0.010131
-	686	-0.105891	-0.184104	0.009702
-	687	-0.107124	-0.181795	0.009105
-	688	-0.107427	-0.180280	0.008360
-	689	-0.107415	-0.179714	0.007557
-	690	-0.106682	-0.179593	0.006713
-	691	-0.105676	-0.179441	0.005798
-	692	-0.103630	-0.179109	0.004725
-	693	-0.100703	-0.178347	0.003362
-	694	-0.097055	-0.177309	0.001691
-	695	-0.092877	-0.175662	-0.000136
-	696	-0.087874	-0.173310	-0.002018
-	697	-0.082679	-0.170542	-0.003921
-	698	-0.076854	-0.167979	-0.005931
-	699	-0.070205	-0.165734	-0.008195
-	700	-0.062279	-0.163878	-0.010736
-	701	-0.053056	-0.162661	-0.013342
-	702	-0.042351	-0.162269	-0.015959
-	703	-0.030846	-0.162976	-0.018760
-	704	-0.019844	-0.164984	-0.021876
-	705	-0.011938	-0.168008	-0.025177
-	706	-0.007302	-0.171415	-0.028434
-	707	-0.005086	-0.174672	-0.031435
-	708	-0.002260	-0.177816	-0.034082
-	709	0.003781	-0.181196	-0.036393
-	710	0.014376	-0.185245	-0.038452
-	711	0.028447	-0.189955	-0.040320
-	712	0.044087	-0.195166	-0.041961
-	713	0.059613	-0.200544	-0.043274
-	714	0.074323	-0.205943	-0.044275
-	715	0.088029	-0.210769	-0.044923
-	716	0.101007	-0.214608	-0.045196
-	717	0.112249	-0.217549	-0.045003
-	718	0.121750	-0.219714	-0.044322
-	719	0.129155	-0.221238	-0.043115
-	720	0.134922	-0.222235	-0.041325
-	721	0.139087	-0.222553	-0.038919
-	722	0.142043	-0.222180	-0.035849
-	723	0.142842	-0.220304	-0.032012
-	724	0.140764	-0.215730	-0.027453
-	725	0.136536	-0.206844	-0.022657
-	726	0.131037	-0.192954	-0.018329
-	727	0.124977	-0.173777	-0.015169
-	728	0.118347	-0.150511	-0.013558
-	729	0.110811	-0.125479	-0.013419
-	730	0.103167	-0.102097	-0.014066
-	731	0.097630	-0.082935	-0.014923
-	732	0.095244	-0.068195	-0.015568
-	733	0.095110	-0.055722	-0.016159
-	734	0.095871	-0.044344	-0.016849
-	735	0.095094	-0.034518	-0.017330
-	736	0.091498	-0.027210	-0.016968
-	737	0.084663	-0.022409	-0.015378
-	738	0.076537	-0.019226	-0.012880
-	739	0.067667	-0.016624	-0.010048
-	740	0.058799	-0.014159	-0.007227
-	741	0.050698	-0.011606	-0.004762
-	742	0.044304	-0.009716	-0.002356
-	743	0.038728	-0.008516	0.000105
-	744	-0.015850	-0.008886	0.010992
-	745	-0.011836	-0.009558	0.012214
-	746	-0.008759	-0.010139	0.013299
-	747	-0.007361	-0.010653	0.014253
-	748	-0.007466	-0.011165	0.015126
-	749	-0.009589	-0.011526	0.015784
-	750	-0.013746	-0.011594	0.016091
-	751	-0.020718	-0.011183	0.015887
-	752	-0.030308	-0.010579	0.015445
-	753	-0.042921	-0.009787	0.014817
-	754	-0.058256	-0.008879	0.014116
-	755	-0.076187	-0.007770	0.013305
-	756	-0.095978	-0.006443	0.012348
-	757	-0.116922	-0.004991	0.011371
-	758	-0.137452	-0.003428	0.010330
-	759	-0.156060	-0.001820	0.009258
-	760	-0.170629	-0.000356	0.008277
-	761	-0.178317	0.000950	0.007251
-	762	-0.175920	0.001809	0.006387
-	763
-	764
