# Supplementary material for: Design and preliminary verification of a novel powered ankle–foot prosthesis: From the perspective of lower-limb biomechanics compared with ESAR foot
Source: PLoS One. 2024 Jun 7;19(6):e0303397. doi: 10.1371/journal.pone.0303397 (PMC11161064; doi:10.1371/journal.pone.0303397)
Supplement: S2 File — (ZIP) [file pone.0303397.s004.zip › NW/6/right ankle angle.txt]

LINK_MODEL_BASED::ORIGINAL::Right Ankle Angles
File	Frame	X	Y	Z
Gait FB - IOR 14.c3d	1	8.333489	2.746617	9.530596
-	2	8.395580	2.741444	9.374216
-	3	8.470741	2.739877	9.225634
-	4	8.560092	2.740977	9.082423
-	5	8.664371	2.743486	8.942016
-	6	8.783657	2.746077	8.803259
-	7	8.917679	2.747278	8.665296
-	8	9.065753	2.745559	8.527670
-	9	9.226816	2.739554	8.391255
-	10	9.399724	2.727942	8.256639
-	11	9.583014	2.709733	8.125497
-	12	9.774901	2.684349	7.999478
-	13	9.973532	2.651935	7.881130
-	14	10.176818	2.613236	7.772472
-	15	10.382833	2.569716	7.675132
-	16	10.589978	2.523459	7.589501
-	17	10.797008	2.476733	7.515009
-	18	11.003314	2.431254	7.449193
-	19	11.208479	2.387851	7.388064
-	20	11.412207	2.346447	7.326758
-	21	11.614546	2.306040	7.258161
-	22	11.815813	2.265180	7.175186
-	23	12.016606	2.222278	7.071404
-	24	12.217769	2.176138	6.942246
-	25	12.420088	2.126152	6.786259
-	26	12.624588	2.072088	6.603108
-	27	12.832048	2.013908	6.393374
-	28	13.043125	1.952143	6.160016
-	29	13.258204	1.887365	5.906546
-	30	13.477289	1.820359	5.638405
-	31	13.700116	1.752099	5.361298
-	32	13.926168	1.683877	5.080744
-	33	14.154738	1.617499	4.802244
-	34	14.384865	1.554451	4.529967
-	35	14.615502	1.495744	4.266829
-	36	14.845374	1.442374	4.016984
-	37	15.073246	1.395276	3.784711
-	38	15.297903	1.355353	3.574348
-	39	15.518381	1.323418	3.389308
-	40	15.733891	1.299913	3.231288
-	41	15.943707	1.285205	3.100847
-	42	16.147245	1.279204	2.996272
-	43	16.344282	1.281661	2.914531
-	44	16.534477	1.291954	2.850945
-	45	16.717926	1.309454	2.800541
-	46	16.894522	1.333225	2.758038
-	47	17.064331	1.362417	2.719287
-	48	17.227404	1.396275	2.680648
-	49	17.383875	1.434315	2.640283
-	50	17.533770	1.476184	2.597215
-	51	17.677412	1.521891	2.551946
-	52	17.814899	1.571617	2.505947
-	53	17.946465	1.625741	2.461229
-	54	18.072336	1.684942	2.420568
-	55	18.192602	1.749945	2.386682
-	56	18.307602	1.821457	2.361248
-	57	18.417137	1.900553	2.346274
-	58	18.520796	1.988112	2.342439
-	59	18.617672	2.085047	2.350060
-	60	18.706615	2.191997	2.368803
-	61	18.786367	2.309547	2.398137
-	62	18.855560	2.438512	2.438530
-	63	18.912931	2.579641	2.490387
-	64	18.957634	2.733875	2.554880
-	65	18.988726	2.902668	2.634922
-	66	19.005308	3.087202	2.733284
-	67	19.006243	3.288513	2.852881
-	68	18.989758	3.507374	2.996725
-	69	18.954079	3.743899	3.166787
-	70	18.897146	3.997863	3.365101
-	71	18.817053	4.268209	3.592510
-	72	18.711744	4.553308	3.848546
-	73	18.578705	4.850737	4.131810
-	74	18.415543	5.157729	4.439789
-	75	18.219221	5.471001	4.768414
-	76	17.986778	5.787327	5.113286
-	77	17.715202	6.102966	5.468709
-	78	17.401423	6.414428	5.829717
-	79	17.042551	6.718277	6.192009
-	80	16.635965	7.011323	6.551960
-	81	16.178814	7.291241	6.907584
-	82	15.668685	7.555671	7.257423
-	83	15.103066	7.803030	7.601599
-	84	14.479663	8.031926	7.941212
-	85	13.796585	8.241360	8.278826
-	86	13.052294	8.430398	8.617826
-	87	12.246140	8.597693	8.962716
-	88	11.377791	8.741668	9.318283
-	89	10.447738	8.859782	9.689807
-	90	9.457418	8.949107	10.081507
-	91	8.409488	9.005593	10.496342
-	92	7.308117	9.025268	10.934106
-	93	6.159564	9.004595	11.391125
-	94	4.971833	8.940826	11.860595
-	95	3.755099	8.832680	12.333019
-	96	2.521306	8.681278	12.796629
-	97	1.283163	8.489390	13.239210
-	98	0.054133	8.262812	13.648454
-	99	-1.152176	8.009295	14.012976
-	100	-2.322110	7.738695	14.322856
-	101	-3.442145	7.462769	14.570448
-	102	-4.499121	7.193383	14.750600
-	103	-5.479701	6.942207	14.861332
-	104	-6.371345	6.719950	14.903683
-	105	-7.162306	6.534894	14.882313
-	106	-7.842021	6.392414	14.804173
-	107	-8.401977	6.293849	14.678452
-	108	-8.836234	6.237059	14.515134
-	109	-9.141615	6.216343	14.324945
-	110	-9.318279	6.222309	14.118423
-	111	-9.369250	6.243114	13.905166
-	112	-9.300989	6.266729	13.693040
-	113	-9.123016	6.281724	13.487579
-	114	-8.847783	6.278816	13.292297
-	115	-8.489902	6.251603	13.109112
-	116	-8.065143	6.196828	12.938039
-	117	-7.589709	6.115414	12.777359
-	118	-7.079304	6.010710	12.624909
-	119	-6.548897	5.888879	12.477132
-	120	-6.011345	5.757067	12.330709
-	121	-5.477946	5.622621	12.182755
-	122	-4.957121	5.492569	12.031046
-	123	-4.455108	5.372283	11.874727
-	124	-3.975915	5.265808	11.714273
-	125	-3.521639	5.175341	11.551195
-	126	-3.092831	5.102239	11.388371
-	127	-2.688691	5.046943	11.228683
-	128	-2.307549	5.009787	11.075435
-	129	-1.947300	4.989142	10.931805
-	130	-1.605055	4.982816	10.800810
-	131	-1.278408	4.988618	10.684476
-	132	-0.964524	5.004126	10.583846
-	133	-0.661527	5.026856	10.498981
-	134	-0.367746	5.054552	10.429095
-	135	-0.081924	5.084792	10.372487
-	136	0.196435	5.115998	10.326530
-	137	0.467374	5.146811	10.288017
-	138	0.730890	5.175952	10.252435
-	139	0.986391	5.202991	10.215154
-	140	1.233468	5.226879	10.171347
-	141	1.471715	5.247103	10.116007
-	142	1.700506	5.262649	10.045119
-	143	1.919434	5.272894	9.954320
-	144	2.127883	5.277913	9.841192
-	145	2.325561	5.277473	9.703989
-	146	2.511893	5.272463	9.542196
-	147	2.686388	5.263488	9.357212
-	148	2.848413	5.251918	9.151278
-	149	2.997151	5.238622	8.928032
-	150	3.131721	5.223975	8.691841
-	151	3.250789	5.207932	8.447891
-	152	3.353123	5.190128	8.201405
-	153	3.436942	5.169618	7.958502
-	154	3.500767	5.145333	7.724485
-	155	3.543024	5.117195	7.504621
-	156	3.561884	5.085327	7.303898
-	157	3.555360	5.051328	7.126024
-	158	3.520800	5.016632	6.974215
-	159	3.455750	4.982756	6.850595
-	160	3.357383	4.950923	6.756644
-	161	3.223648	4.921800	6.692708
-	162	3.052936	4.895813	6.659216
-	163	2.844751	4.872677	6.656479
-	164	2.599825	4.851795	6.684687
-	165	2.320062	4.831830	6.743391
-	166	2.008501	4.811022	6.831409
-	167	1.669523	4.786984	6.947202
-	168	1.308464	4.756764	7.088164
-	169	0.931870	4.717381	7.251441
-	170	0.547487	4.666047	7.432657
-	171	0.163609	4.600506	7.627872
-	172	-0.211100	4.519238	7.832431
-	173	-0.568004	4.421899	8.041391
-	174	-0.899208	4.309632	8.250562
-	175	-1.197847	4.185271	8.454962
-	176	-1.458848	4.053409	8.651704
-	177	-1.679132	3.920158	8.837482
-	178	-1.857955	3.792902	9.010511
-	179	-1.997144	3.679636	9.169816
-	180	-2.100364	3.588436	9.314688
-	181	-2.172530	3.526740	9.444983
-	182	-2.218913	3.500759	9.560730
-	183	-2.244882	3.514807	9.661941
-	184	-2.255544	3.570771	9.749070
-	185	-2.255870	3.668135	9.822741
-	186	-2.250270	3.803916	9.883373
-	187	-2.243072	3.972516	9.931129
-	188	-2.237955	4.166140	9.964974
-	189	-2.238824	4.374760	9.983009
-	190	-2.249240	4.587180	9.983506
-	191	-2.273208	4.791341	9.965183
-	192	-2.314775	4.975285	9.926749
-	193	-2.378255	5.127964	9.867961
-	194	-2.468146	5.240348	9.789710
-	195	-2.588892	5.305406	9.694269
-	196	-2.744054	5.318842	9.585295
-	197	-2.936207	5.278765	9.468554
-	198	-3.166067	5.185364	9.350572
-	199	-3.432387	5.039913	9.238795
-	200	-3.732259	4.843717	9.140780
-	201	-4.060556	4.598238	9.062596
-	202	-4.409829	4.305374	9.008011
-	203	-4.770137	3.968632	8.977049
-	204	-5.129136	3.593745	8.965718
-	205	-5.472991	3.189270	8.966180
-	206	-5.787236	2.766580	8.966961
-	207	-6.057776	2.339179	8.953610
-	208	-6.272223	1.921375	8.910617
-	209	-6.420582	1.526947	8.822861
-	210	-6.496024	1.167549	8.677360
-	211	-6.495441	0.851427	8.466486
-	212	-6.419302	0.582874	8.187383
-	213	-6.271183	0.362101	7.844200
-	214	-6.057288	0.185805	7.446311
-	215	-5.785045	0.048312	7.007502
-	216	-5.463258	-0.057371	6.545180
-	217	-5.100695	-0.138230	6.077510
-	218	-4.706494	-0.200805	5.623485
-	219	-4.289307	-0.250566	5.200605
-	220	-3.857279	-0.291794	4.823294
-	221	-3.417758	-0.327655	4.503061
-	222	-2.977438	-0.360325	4.247314
-	223	-2.541855	-0.391016	4.058742
-	224	-2.115609	-0.420250	3.936559
-	225	-1.702253	-0.448099	3.876210
-	226	-1.304383	-0.474483	3.871050
-	227	-0.923705	-0.499292	3.913231
-	228	-0.561189	-0.522524	3.994069
-	229	-0.217153	-0.544233	4.105700
-	230	0.108826	-0.564473	4.241669
-	231	0.417707	-0.583294	4.396542
-	232	0.710678	-0.600749	4.566426
-	233	0.989125	-0.616948	4.747792
-	234	1.254561	-0.632057	4.938083
-	235	1.508434	-0.646199	5.135734
-	236	1.752362	-0.659461	5.339401
-	237	1.987802	-0.671866	5.548365
-	238	2.216268	-0.683429	5.761878
-	239	2.439164	-0.694136	5.979014
-	240	2.657778	-0.703984	6.197783
-	241	2.873305	-0.712734	6.415819
-	242	3.086787	-0.719877	6.629881
-	243	3.299284	-0.724663	6.836466
-	244	3.511869	-0.726421	7.030595
-	245	3.725738	-0.724509	7.206810
-	246	3.942088	-0.718491	7.358402
-	247	4.162043	-0.708012	7.478114
-	248	4.386504	-0.692966	7.558374
-	249	4.615901	-0.673464	7.592334
-	250	4.850405	-0.649867	7.574543
-	251	5.089855	-0.622621	7.502038
-	252	5.333889	-0.592257	7.374526
-	253	5.581885	-0.559214	7.195419
-	254	5.833110	-0.523843	6.971069
-	255	6.086706	-0.486298	6.710924
-	256	6.341653	-0.446685	6.425698
-	257	6.596828	-0.404858	6.128409
-	258	6.850988	-0.360572	5.832602
-	259	7.102828	-0.313469	5.551411
-	260	7.351057	-0.263107	5.297164
-	261	7.594432	-0.209105	5.080128
-	262	7.831825	-0.151257	4.907989
-	263	8.062293	-0.089612	4.785543
-	264	8.285203	-0.024493	4.714467
-	265	8.500335	0.043586	4.693320
-	266	8.707787	0.113817	4.717872
-	267	8.908109	0.185098	4.781079
-	268	9.101933	0.256086	4.874503
-	269	9.289952	0.325327	4.989239
-	270	9.472822	0.391640	5.117279
-	271	9.651320	0.454206	5.251700
-	272	9.826145	0.512612	5.386651
-	273	9.997931	0.566940	5.516721
-	274	10.167226	0.617711	5.637506
-	275	10.334428	0.665628	5.745562
-	276	10.499875	0.711132	5.837862
-	277	10.663906	0.754448	5.911938
-	278	10.826764	0.795703	5.966426
-	279	10.988695	0.834936	6.000457
-	280	11.149815	0.872212	6.014258
-	281	11.310309	0.907617	6.008713
-	282	11.470263	0.941214	5.985317
-	283	11.629840	0.973121	5.946078
-	284	11.789202	1.003420	5.893064
-	285	11.948583	1.032213	5.828554
-	286	12.108232	1.059500	5.754751
-	287	12.268346	1.085351	5.673987
-	288	12.428944	1.109673	5.588248
-	289	12.589905	1.132301	5.499722
-	290	12.750969	1.152954	5.410468
-	291	12.911834	1.171555	5.322651
-	292	13.072141	1.188365	5.238787
-	293	13.231695	1.203719	5.160662
-	294	13.390316	1.218071	5.090051
-	295	13.547931	1.231857	5.027848
-	296	13.704594	1.245684	4.975012
-	297	13.860379	1.260221	4.931790
-	298	14.015394	1.276290	4.898373
-	299	14.169765	1.294870	4.875045
-	300	14.323582	1.317060	4.862084
-	301	14.476921	1.343831	4.859406
-	302	14.629676	1.376149	4.866734
-	303	14.781542	1.414843	4.883384
-	304	14.932131	1.460723	4.908351
-	305	15.081196	1.514501	4.940780
-	306	15.228549	1.576958	4.980575
-	307	15.374064	1.648820	5.028199
-	308	15.517659	1.731089	5.085243
-	309	15.659256	1.824940	5.153793
-	310	15.798655	1.931820	5.237054
-	311	15.935426	2.053255	5.338924
-	312	16.069063	2.190722	5.463787
-	313	16.198935	2.345358	5.615682
-	314	16.324261	2.517948	5.798454
-	315	16.444117	2.708582	6.014123
-	316	16.557203	2.916791	6.263406
-	317	16.662010	3.141203	6.544418
-	318	16.756729	3.379609	6.853168
-	319	16.839403	3.628736	7.182676
-	320	16.908085	3.884345	7.523658
-	321
-	322
-	323
-	324
-	325
-	326
-	327
-	328
-	329
-	330
-	331
-	332
-	333	16.341537	4.665011	2.972023
-	334	16.089600	5.033418	3.563874
-	335	15.793090	5.380901	4.092949
-	336	15.450069	5.709419	4.566327
-	337	15.058406	6.020973	4.992051
-	338	14.615779	6.317646	5.379321
-	339	14.119724	6.601377	5.737870
-	340	13.567718	6.874016	6.077771
-	341	12.957238	7.136798	6.408918
-	342	12.285918	7.390021	6.740729
-	343	11.551661	7.632880	7.081990
-	344	10.752803	7.863073	7.440821
-	345	9.888290	8.076810	7.824122
-	346	8.958033	8.268814	8.237624
-	347	7.963181	8.433004	8.685547
-	348	6.906371	8.562718	9.169902
-	349	5.791841	8.651455	9.690110
-	350	4.625650	8.693234	10.242498
-	351	3.416198	8.683165	10.818882
-	352	2.174062	8.618551	11.406364
-	353	0.911820	8.499251	11.988206
-	354	-0.356654	8.328120	12.545648
-	355	-1.617228	8.110946	13.061141
-	356	-2.856074	7.855907	13.520556
-	357	-4.060133	7.572738	13.914731
-	358	-5.217449	7.271741	14.239006
-	359	-6.317230	6.963659	14.492271
-	360	-7.349546	6.659333	14.675645
-	361	-8.305412	6.368426	14.792757
-	362	-9.176656	6.099188	14.848837
-	363	-9.956004	5.857298	14.851131
-	364	-10.636825	5.645694	14.808045
-	365	-11.213663	5.465106	14.729260
-	366	-11.682235	5.313976	14.624598
-	367	-12.040168	5.189556	14.503948
-	368	-12.286911	5.088583	14.376556
-	369	-12.424336	5.006773	14.250582
-	370	-12.456329	4.939709	14.132595
-	371	-12.389019	4.882660	14.027349
-	372	-12.230483	4.830791	13.938005
-	373	-11.991032	4.780631	13.865415
-	374	-11.682277	4.729612	13.808842
-	375	-11.316741	4.677314	13.765892
-	376	-10.907223	4.625008	13.732984
-	377	-10.465854	4.575286	13.705766
-	378	-10.003812	4.531468	13.679417
-	379	-9.530768	4.496870	13.649082
-	380	-9.054573	4.474585	13.609966
-	381	-8.580999	4.466577	13.558237
-	382	-8.113962	4.473701	13.490879
-	383	-7.655412	4.495424	13.406322
-	384	-7.205570	4.529803	13.304132
-	385	-6.763329	4.574322	13.184866
-	386	-6.326629	4.625717	13.049772
-	387	-5.893065	4.680431	12.900520
-	388	-5.460114	4.734662	12.739070
-	389	-5.025787	4.784986	12.567217
-	390	-4.588559	4.827784	12.386843
-	391	-4.147779	4.860366	12.199353
-	392	-3.703393	4.881148	12.005886
-	393	-3.256169	4.889693	11.806989
-	394	-2.807316	4.886319	11.603390
-	395	-2.358608	4.871856	11.395216
-	396	-1.912007	4.847868	11.182714
-	397	-1.469412	4.815653	10.966249
-	398	-1.032521	4.776750	10.745708
-	399	-0.602661	4.732607	10.521225
-	400	-0.181278	4.684783	10.292829
-	401	0.230131	4.634404	10.060814
-	402	0.629768	4.582232	9.825769
-	403	1.015682	4.528791	9.588612
-	404	1.385687	4.474549	9.349960
-	405	1.737566	4.419940	9.110456
-	406	2.068954	4.365257	8.870637
-	407	2.377610	4.310864	8.630881
-	408	2.661395	4.257137	8.391646
-	409	2.918407	4.204383	8.153632
-	410	3.146708	4.152967	7.917810
-	411	3.344656	4.103471	7.685313
-	412	3.510557	4.056794	7.457785
-	413	3.642789	4.013805	7.236908
-	414	3.739975	3.975367	7.025138
-	415	3.800936	3.942477	6.824808
-	416	3.824898	3.916389	6.639095
-	417	3.811261	3.898269	6.471235
-	418	3.759778	3.889083	6.324728
-	419	3.670342	3.889403	6.202683
-	420	3.543080	3.899194	6.108168
-	421	3.378240	3.917648	6.043688
-	422	3.176382	3.943170	6.011197
-	423	2.938500	3.973425	6.011707
-	424	2.666151	4.005308	6.045216
-	425	2.361815	4.035190	6.111455
-	426	2.028830	4.059039	6.208643
-	427	1.671614	4.073101	6.335277
-	428	1.295531	4.074109	6.489042
-	429	0.906839	4.059594	6.667100
-	430	0.512414	4.028346	6.866409
-	431	0.119459	3.980772	7.083488
-	432	-0.264952	3.919313	7.314651
-	433	-0.634334	3.848513	7.556495
-	434	-0.983156	3.774877	7.806073
-	435	-1.307176	3.706596	8.060570
-	436	-1.603622	3.652904	8.318048
-	437	-1.871276	3.623391	8.576453
-	438	-2.110412	3.627140	8.834512
-	439	-2.322586	3.671920	9.090666
-	440	-2.510499	3.763170	9.344077
-	441	-2.677519	3.903363	9.593701
-	442	-2.827494	4.091516	9.838169
-	443	-2.964622	4.323118	10.075931
-	444	-3.093230	4.589950	10.305177
-	445	-3.217746	4.879934	10.524518
-	446	-3.342490	5.177521	10.732539
-	447	-3.471697	5.464402	10.928222
-	448	-3.609542	5.720807	11.109759
-	449	-3.759753	5.926723	11.275342
-	450	-3.925361	6.063848	11.422134
-	451	-4.108244	6.117909	11.546644
-	452	-4.308924	6.080414	11.644599
-	453	-4.526704	5.949661	11.711797
-	454	-4.759797	5.730230	11.744260
-	455	-5.005502	5.431165	11.739256
-	456	-5.260135	5.063420	11.695494
-	457	-5.519070	4.638137	11.612975
-	458	-5.776580	4.166185	11.493153
-	459	-6.025977	3.658656	11.337256
-	460	-6.259600	3.127448	11.146214
-	461	-6.469165	2.585488	10.919741
-	462	-6.645998	2.046362	10.656290
-	463	-6.781513	1.523622	10.353218
-	464	-6.867829	1.030106	10.006741
-	465	-6.898528	0.577085	9.613061
-	466	-6.869124	0.173499	9.168595
-	467	-6.777315	-0.174900	8.671814
-	468	-6.623158	-0.465972	8.123783
-	469	-6.408607	-0.701027	7.529485
-	470	-6.137333	-0.884433	6.897572
-	471	-5.814216	-1.022861	6.240754
-	472	-5.445140	-1.124332	5.573976
-	473	-5.036660	-1.197338	4.914284
-	474	-4.595836	-1.250090	4.278669
-	475	-4.130029	-1.289999	3.683074
-	476	-3.646707	-1.323251	3.141687
-	477	-3.153071	-1.354526	2.665178
-	478	-2.655952	-1.386946	2.261157
-	479	-2.161667	-1.422154	1.934030
-	480	-1.675719	-1.460594	1.684222
-	481	-1.202664	-1.501910	1.509401
-	482	-0.745981	-1.545346	1.403360
-	483	-0.308120	-1.590066	1.358228
-	484	0.109323	-1.635335	1.365791
-	485	0.505629	-1.680618	1.417115
-	486	0.880831	-1.725617	1.503905
-	487	1.235510	-1.770199	1.619313
-	488	1.570823	-1.814354	1.757277
-	489	1.888160	-1.858130	1.914189
-	490	2.189175	-1.901510	2.087847
-	491	2.475594	-1.944282	2.277167
-	492	2.749176	-1.985887	2.482985
-	493	3.011751	-2.025514	2.705607
-	494	3.265183	-2.062052	2.945236
-	495	3.511253	-2.094264	3.201229
-	496	3.751728	-2.120961	3.471201
-	497	3.988184	-2.141141	3.751632
-	498	4.222032	-2.154137	4.036423
-	499	4.454449	-2.159682	4.317490
-	500	4.686096	-2.157886	4.585393
-	501	4.917356	-2.149254	4.828735
-	502	5.148346	-2.134629	5.035758
-	503	5.378786	-2.115139	5.195036
-	504	5.608334	-2.092102	5.295884
-	505	5.836447	-2.066920	5.329902
-	506	6.062688	-2.040977	5.291192
-	507	6.286675	-2.015603	5.177204
-	508	6.508120	-1.991873	4.989866
-	509	6.726807	-1.970618	4.734933
-	510	6.942474	-1.952365	4.422368
-	511	7.154816	-1.937152	4.066575
-	512	7.363673	-1.924605	3.684549
-	513	7.568908	-1.913724	3.296535
-	514	7.770621	-1.903054	2.923935
-	515	7.969252	-1.890349	2.589563
-	516	8.165595	-1.872542	2.317043
-	517	8.360879	-1.846041	2.128496
-	518	8.556483	-1.806899	2.044549
-	519	8.753973	-1.751072	2.082479
-	520	8.955073	-1.674549	2.256174
-	521	9.161547	-1.573380	2.575951
-	522	9.375216	-1.443968	3.047127
-	523	9.597693	-1.283146	3.669653
-	524	9.830030	-1.088338	4.438096
-	525	10.072555	-0.858413	5.339611
-	526	10.324564	-0.594010	6.354877
-	527	10.584479	-0.298056	7.457480
-	528	10.849839	0.024177	8.615391
-	529	11.117345	0.365035	9.793294
-	530
-	531
-	532
-	533
-	534
-	535
-	536
-	537
-	538
-	539
-	540
-	541
-	542
-	543
-	544
-	545
-	546
-	547
-	548
-	549
-	550	13.748910	-1.529097	0.846782
-	551	13.972744	-1.321405	1.552087
-	552	14.181452	-1.139137	2.144635
-	553	14.376406	-0.981255	2.633397
-	554	14.558887	-0.846079	3.028170
-	555	14.730071	-0.731409	3.339577
-	556	14.890927	-0.634553	3.578533
-	557	15.042177	-0.552580	3.755622
-	558	15.184329	-0.482322	3.881398
-	559	15.317686	-0.420571	3.965808
-	560	15.442482	-0.364110	4.018205
-	561	15.558764	-0.309846	4.047603
-	562	15.666627	-0.254932	4.062064
-	563	15.766085	-0.196848	4.068830
-	564	15.856960	-0.133447	4.074382
-	565	15.939053	-0.063102	4.083594
-	566	16.011957	0.015495	4.100429
-	567	16.075367	0.102951	4.127038
-	568	16.129173	0.199471	4.163944
-	569	16.173462	0.304803	4.210740
-	570	16.208647	0.418325	4.265795
-	571	16.235083	0.539382	4.327513
-	572	16.252899	0.667597	4.395069
-	573	16.262110	0.802492	4.467233
-	574	16.262428	0.943749	4.543510
-	575	16.253279	1.091051	4.623051
-	576	16.233738	1.244105	4.704847
-	577	16.202347	1.402867	4.788549
-	578	16.157473	1.567352	4.873341
-	579	16.097193	1.737785	4.959050
-	580	16.019342	1.914469	5.045533
-	581	15.921656	2.097801	5.132807
-	582	15.801545	2.288133	5.221457
-	583	15.656265	2.485661	5.312154
-	584	15.482903	2.690472	5.405581
-	585	15.278341	2.902504	5.503240
-	586	15.039359	3.121322	5.606265
-	587	14.762768	3.346361	5.716385
-	588	14.445323	3.576535	5.835290
-	589	14.083922	3.810416	5.965129
-	590	13.675438	4.046076	6.108107
-	591	13.217021	4.280960	6.266366
-	592	12.706127	4.512122	6.441686
-	593	12.140430	4.736055	6.636133
-	594	11.518112	4.948868	6.850873
-	595	10.837715	5.146202	7.087013
-	596	10.098367	5.323519	7.344900
-	597	9.299838	5.476570	7.624125
-	598	8.442727	5.601334	7.924030
-	599	7.528773	5.694225	8.242655
-	600	6.561044	5.752599	8.577187
-	601	5.543903	5.774545	8.924176
-	602	4.483564	5.759233	9.278965
-	603	3.387552	5.707341	9.636724
-	604	2.264913	5.620607	9.992187
-	605	1.125919	5.502509	10.339790
-	606	-0.018570	5.357817	10.674565
-	607	-1.157010	5.192620	10.991978
-	608	-2.277782	5.014437	11.288421
-	609	-3.369549	4.831000	11.561984
-	610	-4.421337	4.650519	11.811489
-	611	-5.422687	4.480815	12.036579
-	612	-6.363769	4.329287	12.236579
-	613	-7.235282	4.202177	12.410895
-	614	-8.029159	4.103589	12.559700
-	615	-8.737978	4.035584	12.683919
-	616	-9.355441	3.997966	12.785842
-	617	-9.876419	3.987617	12.869435
-	618	-10.296894	3.999255	12.939053
-	619	-10.614655	4.026200	12.999010
-	620	-10.829615	4.061290	13.052206
-	621	-10.943915	4.097687	13.099487
-	622	-10.962385	4.129620	13.139879
-	623	-10.891962	4.152256	13.170424
-	624	-10.741230	4.163240	13.187135
-	625	-10.520397	4.161464	13.185950
-	626	-10.240278	4.147284	13.163337
-	627	-9.912127	4.122094	13.117315
-	628	-9.546804	4.087956	13.047500
-	629	-9.154312	4.047698	12.955061
-	630	-8.743372	4.003652	12.841997
-	631	-8.321351	3.958429	12.710114
-	632	-7.893906	3.914257	12.561057
-	633	-7.465195	3.872598	12.396461
-	634	-7.037881	3.834293	12.217890
-	635	-6.613702	3.799757	12.027241
-	636	-6.193402	3.768779	11.826589
-	637	-5.777034	3.740840	11.618179
-	638	-5.364327	3.714801	11.404591
-	639	-4.954528	3.689144	11.188323
-	640	-4.547120	3.663209	10.971563
-	641	-4.141413	3.636181	10.756521
-	642	-3.736995	3.608176	10.544744
-	643	-3.333595	3.580102	10.337230
-	644	-2.930995	3.553522	10.134417
-	645	-2.529116	3.530378	9.935992
-	646	-2.128428	3.511528	9.741793
-	647	-1.729721	3.497103	9.551199
-	648	-1.334027	3.487169	9.363654
-	649	-0.942788	3.481757	9.178011
-	650	-0.557280	3.480551	8.993022
-	651	-0.178974	3.483118	8.807517
-	652	0.190697	3.488564	8.619944
-	653	0.550255	3.495861	8.428974
-	654	0.898209	3.503525	8.233541
-	655	1.233318	3.510206	8.032655
-	656	1.554622	3.515131	7.826201
-	657	1.861346	3.517662	7.614357
-	658	2.152519	3.517558	7.397602
-	659	2.426900	3.515154	7.176917
-	660	2.683126	3.510819	6.953473
-	661	2.919628	3.505355	6.728651
-	662	3.134615	3.499553	6.504564
-	663	3.326369	3.494298	6.283261
-	664	3.493140	3.490806	6.067484
-	665	3.633295	3.490225	5.860076
-	666	3.745106	3.493789	5.664129
-	667	3.826929	3.502820	5.483111
-	668	3.877290	3.518851	5.320345
-	669	3.895109	3.543407	5.179155
-	670	3.879563	3.577630	5.062915
-	671	3.830319	3.622059	4.974314
-	672	3.747484	3.676703	4.915931
-	673	3.631699	3.740678	4.889528
-	674	3.484221	3.812385	4.896070
-	675	3.306851	3.889332	4.935824
-	676	3.102233	3.968090	5.007911
-	677	2.873644	4.044601	5.110613
-	678	2.624854	4.114285	5.242268
-	679	2.360138	4.172717	5.400833
-	680	2.083798	4.216295	5.584713
-	681	1.800184	4.242697	5.791945
-	682	1.513554	4.251442	6.020096
-	683	1.227966	4.244128	6.266304
-	684	0.947305	4.224564	6.526686
-	685	0.675036	4.198772	6.796846
-	686	0.413911	4.174728	7.072551
-	687	0.166128	4.161717	7.349096
-	688	-0.066987	4.169488	7.622837
-	689	-0.284782	4.207323	7.890568
-	690	-0.487258	4.283067	8.149941
-	691	-0.674929	4.402281	8.399983
-	692	-0.848473	4.567414	8.640178
-	693	-1.008852	4.777196	8.871155
-	694	-1.157397	5.026530	9.094604
-	695	-1.295640	5.306680	9.311921
-	696	-1.425550	5.605671	9.524432
-	697	-1.549380	5.909415	9.731849
-	698	-1.669701	6.202519	9.932016
-	699	-1.789577	6.469244	10.121361
-	700	-1.912104	6.694589	10.294945
-	701	-2.040602	6.865075	10.447665
-	702	-2.178430	6.969725	10.575160
-	703	-2.328432	7.000714	10.673597
-	704	-2.492905	6.953667	10.740700
-	705	-2.673168	6.827938	10.775424
-	706	-2.869868	6.626127	10.778765
-	707	-3.083375	6.352829	10.754112
-	708	-3.313549	6.013691	10.706201
-	709	-3.559735	5.615113	10.640291
-	710	-3.819808	5.164799	10.559983
-	711	-4.089733	4.672244	10.466390
-	712	-4.363339	4.149039	10.357952
-	713	-4.632126	3.608766	10.230584
-	714	-4.885811	3.066131	10.078351
-	715	-5.113147	2.535790	9.894850
-	716	-5.302742	2.031357	9.673674
-	717	-5.444412	1.563950	9.410487
-	718	-5.529947	1.141303	9.103304
-	719	-5.553746	0.767065	8.754061
-	720	-5.513148	0.440715	8.369120
-	721	-5.408164	0.158047	7.958466
-	722	-5.241143	-0.087683	7.535254
-	723	-5.016398	-0.304129	7.115149
-	724	-4.739811	-0.498143	6.713766
-	725	-4.418660	-0.674856	6.346599
-	726	-4.060898	-0.837337	6.026386
-	727	-3.674453	-0.986871	5.762714
-	728	-3.266766	-1.123469	5.561694
-	729	-2.844234	-1.246485	5.424849
-	730	-2.412612	-1.355293	5.349857
-	731	-1.977287	-1.449585	5.330832
-	732	-1.543226	-1.529480	5.358413
-	733	-1.115061	-1.595573	5.421776
-	734	-0.696715	-1.649050	5.509100
-	735	-0.291215	-1.691490	5.608840
-	736	0.099257	-1.724805	5.711051
-	737	0.473266	-1.751102	5.807544
-	738	0.830065	-1.772420	5.892479
-	739	1.169585	-1.790495	5.963185
-	740	1.492495	-1.806655	6.019147
-	741	1.799924	-1.821751	6.062573
-	742	2.093449	-1.836161	6.097234
-	743	2.374889	-1.849862	6.128049
-	744	2.646078	-1.862532	6.161159
-	745	2.908799	-1.873728	6.202845
-	746	3.164622	-1.882931	6.259303
-	747	3.414858	-1.889561	6.336505
-	748	3.660615	-1.892972	6.438795
-	749	3.902591	-1.892377	6.569096
-	750	4.141176	-1.886919	6.728105
-	751	4.376438	-1.876034	6.914068
-	752	4.608156	-1.859640	7.123005
-	753	4.835946	-1.838111	7.348454
-	754	5.059182	-1.811884	7.583022
-	755	5.276945	-1.781372	7.819742
-	756	5.487971	-1.747142	8.052234
-	757	5.690826	-1.709720	8.276476
-	758	5.883987	-1.669687	8.490399
-	759	6.065948	-1.627528	8.694441
-	760	6.235440	-1.583532	8.891426
-	761	6.391770	-1.537874	9.084852
-	762	6.535050	-1.490670	9.277836
-	763	6.666438	-1.442113	9.471772
-	764	6.788605	-1.392660	9.663979
