# Supplementary material for: Design and preliminary verification of a novel powered ankle–foot prosthesis: From the perspective of lower-limb biomechanics compared with ESAR foot
Source: PLoS One. 2024 Jun 7;19(6):e0303397. doi: 10.1371/journal.pone.0303397 (PMC11161064; doi:10.1371/journal.pone.0303397)
Supplement: S2 File — (ZIP) [file pone.0303397.s004.zip › NW/6/right foot pitch angle.txt]

LINK_MODEL_BASED::ORIGINAL::Right Foot Pitch Angles
File	Frame	X	Y	Z
Gait FB - IOR 14.c3d	1	0.874067	2.254450	-5.848015
-	2	0.794868	2.246892	-5.815618
-	3	0.718388	2.236330	-5.784469
-	4	0.646715	2.222058	-5.755514
-	5	0.581814	2.203333	-5.729644
-	6	0.525369	2.179396	-5.707578
-	7	0.478603	2.149486	-5.689921
-	8	0.442230	2.112891	-5.677013
-	9	0.416348	2.068925	-5.668918
-	10	0.400452	2.017001	-5.665547
-	11	0.393528	1.956695	-5.666596
-	12	0.394231	1.887962	-5.671860
-	13	0.400990	1.811203	-5.680965
-	14	0.412081	1.727430	-5.693705
-	15	0.425860	1.638237	-5.709898
-	16	0.441039	1.545828	-5.729749
-	17	0.456730	1.452578	-5.753548
-	18	0.472257	1.360534	-5.781676
-	19	0.487019	1.271104	-5.814608
-	20	0.500492	1.185017	-5.852512
-	21	0.512246	1.102551	-5.895712
-	22	0.521984	1.023560	-5.944137
-	23	0.529534	0.947624	-5.997527
-	24	0.534826	0.874222	-6.055559
-	25	0.537896	0.802762	-6.117443
-	26	0.538804	0.732726	-6.182334
-	27	0.537684	0.663751	-6.249144
-	28	0.534640	0.595564	-6.316570
-	29	0.529691	0.527973	-6.383286
-	30	0.522741	0.460756	-6.447746
-	31	0.513669	0.393966	-6.508535
-	32	0.502501	0.328214	-6.564428
-	33	0.489381	0.264655	-6.614596
-	34	0.474508	0.204589	-6.658500
-	35	0.457962	0.149163	-6.696005
-	36	0.439724	0.099134	-6.727006
-	37	0.419648	0.054931	-6.751664
-	38	0.397503	0.016666	-6.770256
-	39	0.373026	-0.015741	-6.783234
-	40	0.345947	-0.042533	-6.791154
-	41	0.315998	-0.064018	-6.794712
-	42	0.282922	-0.080529	-6.794733
-	43	0.246520	-0.092366	-6.792097
-	44	0.206608	-0.099750	-6.787852
-	45	0.163018	-0.102880	-6.782985
-	46	0.115522	-0.101996	-6.778257
-	47	0.063823	-0.097437	-6.774058
-	48	0.007536	-0.089497	-6.770830
-	49	-0.053777	-0.078555	-6.768642
-	50	-0.120650	-0.064974	-6.767622
-	51	-0.193663	-0.049123	-6.767745
-	52	-0.273405	-0.031338	-6.768956
-	53	-0.360504	-0.011899	-6.771166
-	54	-0.455579	0.008949	-6.774328
-	55	-0.559222	0.031034	-6.778337
-	56	-0.672010	0.054392	-6.783235
-	57	-0.794711	0.079276	-6.789058
-	58	-0.928459	0.106218	-6.795744
-	59	-1.074822	0.135963	-6.803140
-	60	-1.235662	0.169231	-6.810843
-	61	-1.413020	0.206717	-6.818469
-	62	-1.608965	0.248938	-6.825513
-	63	-1.825443	0.296271	-6.831583
-	64	-2.064227	0.348921	-6.836286
-	65	-2.326960	0.406936	-6.839282
-	66	-2.615293	0.470227	-6.840167
-	67	-2.931115	0.538664	-6.838448
-	68	-3.276601	0.612066	-6.833556
-	69	-3.654022	0.690132	-6.824938
-	70	-4.065583	0.772380	-6.812141
-	71	-4.513351	0.858070	-6.794769
-	72	-4.999437	0.946519	-6.772748
-	73	-5.526061	1.036950	-6.745993
-	74	-6.095624	1.128830	-6.714542
-	75	-6.710759	1.222046	-6.678591
-	76	-7.374302	1.316916	-6.638429
-	77	-8.089239	1.414053	-6.594309
-	78	-8.858614	1.514327	-6.546597
-	79	-9.685490	1.618652	-6.495618
-	80	-10.572803	1.727995	-6.441776
-	81	-11.523361	1.843602	-6.385648
-	82	-12.539720	1.966464	-6.327610
-	83	-13.624163	2.097747	-6.268089
-	84	-14.778593	2.238466	-6.207427
-	85	-16.004272	2.389457	-6.145823
-	86	-17.301920	2.551269	-6.083458
-	87	-18.671680	2.723603	-6.020274
-	88	-20.113195	2.905833	-5.956588
-	89	-21.625536	3.096201	-5.892705
-	90	-23.207136	3.292679	-5.829406
-	91	-24.855524	3.492181	-5.767437
-	92	-26.567221	3.691845	-5.707924
-	93	-28.337091	3.889004	-5.652088
-	94	-30.158688	4.081320	-5.601277
-	95	-32.023605	4.266994	-5.556936
-	96	-33.921555	4.445423	-5.520729
-	97	-35.841038	4.616340	-5.494140
-	98	-37.768948	4.780918	-5.478759
-	99	-39.690983	4.940901	-5.476091
-	100	-41.591484	5.098830	-5.487623
-	101	-43.453720	5.258169	-5.514976
-	102	-45.260426	5.422001	-5.559580
-	103	-46.993713	5.592942	-5.622753
-	104	-48.635715	5.773070	-5.705722
-	105	-50.169300	5.962983	-5.809439
-	106	-51.578697	6.161653	-5.934569
-	107	-52.850525	6.365874	-6.081394
-	108	-53.974522	6.570812	-6.249771
-	109	-54.943718	6.769861	-6.438892
-	110	-55.755451	6.954475	-6.647160
-	111	-56.410751	7.114899	-6.872199
-	112	-56.914200	7.242196	-7.111088
-	113	-57.273674	7.328712	-7.360428
-	114	-57.499805	7.369499	-7.616829
-	115	-57.604988	7.362778	-7.877103
-	116	-57.602715	7.309828	-8.138421
-	117	-57.506397	7.215791	-8.398518
-	118	-57.328690	7.087876	-8.655545
-	119	-57.081314	6.935656	-8.908312
-	120	-56.773994	6.768995	-9.155904
-	121	-56.414936	6.597541	-9.397528
-	122	-56.009956	6.429716	-9.632214
-	123	-55.563255	6.271778	-9.858592
-	124	-55.077427	6.128026	-10.074944
-	125	-54.553928	6.000388	-10.279128
-	126	-53.992962	5.889507	-10.468959
-	127	-53.393791	5.794672	-10.642378
-	128	-52.755150	5.714789	-10.797803
-	129	-52.076122	5.646802	-10.933842
-	130	-51.355480	5.586893	-11.049590
-	131	-50.592422	5.531528	-11.144915
-	132	-49.786007	5.476919	-11.220352
-	133	-48.936100	5.419752	-11.277250
-	134	-48.042816	5.357184	-11.317478
-	135	-47.106956	5.286607	-11.343081
-	136	-46.129780	5.206714	-11.356446
-	137	-45.112965	5.116817	-11.360233
-	138	-44.058350	5.016550	-11.357316
-	139	-42.968021	4.906724	-11.350895
-	140	-41.844147	4.787670	-11.343832
-	141	-40.688843	4.660350	-11.338877
-	142	-39.504433	4.525342	-11.338222
-	143	-38.292976	4.383596	-11.343606
-	144	-37.056198	4.236647	-11.356209
-	145	-35.795704	4.085612	-11.376337
-	146	-34.512794	3.932646	-11.403790
-	147	-33.208633	3.779426	-11.437469
-	148	-31.884243	3.628322	-11.475793
-	149	-30.540911	3.481126	-11.516554
-	150	-29.180426	3.339123	-11.557144
-	151	-27.804991	3.203227	-11.594703
-	152	-26.417009	3.073929	-11.626186
-	153	-25.019232	2.951089	-11.648445
-	154	-23.614159	2.834344	-11.658264
-	155	-22.203974	2.724121	-11.652803
-	156	-20.790985	2.620998	-11.629519
-	157	-19.377430	2.526952	-11.586933
-	158	-17.966188	2.443880	-11.524513
-	159	-16.560415	2.373684	-11.442769
-	160	-15.163733	2.318072	-11.343388
-	161	-13.779867	2.278023	-11.228764
-	162	-12.412227	2.254047	-11.101727
-	163	-11.063644	2.245599	-10.964923
-	164	-9.736402	2.251497	-10.820992
-	165	-8.431937	2.269640	-10.672155
-	166	-7.151181	2.297328	-10.520533
-	167	-5.894437	2.331032	-10.367743
-	168	-4.661498	2.366651	-10.215049
-	169	-3.451522	2.399843	-10.063236
-	170	-2.263056	2.426470	-9.912747
-	171	-1.094211	2.442888	-9.763519
-	172	0.057098	2.446287	-9.615185
-	173	1.192917	2.435087	-9.467144
-	174	2.314960	2.409331	-9.318747
-	175	3.424293	2.370970	-9.169588
-	176	4.520957	2.323958	-9.019896
-	177	5.603629	2.274154	-8.870547
-	178	6.669279	2.229072	-8.723417
-	179	7.712946	2.197296	-8.581285
-	180	8.727907	2.187715	-8.447820
-	181	9.706339	2.208566	-8.327539
-	182	10.639855	2.266618	-8.225294
-	183	11.519805	2.366385	-8.145924
-	184	12.337361	2.509566	-8.093624
-	185	13.083858	2.695108	-8.071377
-	186	13.750928	2.919182	-8.080633
-	187	14.330648	3.175275	-8.121232
-	188	14.815662	3.454637	-8.191344
-	189	15.199114	3.746687	-8.287677
-	190	15.474920	4.039985	-8.405683
-	191	15.637860	4.322908	-8.540030
-	192	15.683927	4.584575	-8.685026
-	193	15.610758	4.815702	-8.834995
-	194	15.418072	5.009581	-8.984403
-	195	15.108034	5.161894	-9.128263
-	196	14.685713	5.271010	-9.261939
-	197	14.159099	5.337428	-9.380999
-	198	13.538955	5.363084	-9.481069
-	199	12.838103	5.350220	-9.557846
-	200	12.070389	5.300354	-9.607203
-	201	11.250293	5.214139	-9.625553
-	202	10.392657	5.091558	-9.610498
-	203	9.512791	4.932832	-9.561149
-	204	8.626301	4.738969	-9.478638
-	205	7.748799	4.512608	-9.365959
-	206	6.895350	4.258305	-9.227753
-	207	6.079947	3.982365	-9.070087
-	208	5.314751	3.692294	-8.899811
-	209	4.609404	3.396123	-8.723870
-	210	3.970469	3.101595	-8.548533
-	211	3.401277	2.815567	-8.378939
-	212	2.902179	2.543568	-8.218736
-	213	2.471089	2.289611	-8.070368
-	214	2.104182	2.056229	-7.935113
-	215	1.796534	1.844774	-7.813563
-	216	1.542662	1.655893	-7.705855
-	217	1.336863	1.489805	-7.611816
-	218	1.173462	1.346444	-7.531035
-	219	1.046901	1.225476	-7.462811
-	220	0.951835	1.126253	-7.406346
-	221	0.883168	1.047716	-7.360614
-	222	0.836115	0.988404	-7.324489
-	223	0.806276	0.946609	-7.296858
-	224	0.789730	0.920471	-7.276680
-	225	0.783051	0.908010	-7.263030
-	226	0.783297	0.907149	-7.255002
-	227	0.787979	0.915756	-7.251867
-	228	0.795014	0.931649	-7.252929
-	229	0.802711	0.952700	-7.257634
-	230	0.809748	0.976911	-7.265442
-	231	0.815130	1.002467	-7.276008
-	232	0.818130	1.027770	-7.288972
-	233	0.818235	1.051423	-7.304031
-	234	0.815123	1.072230	-7.320834
-	235	0.808616	1.089235	-7.339093
-	236	0.798694	1.101735	-7.358464
-	237	0.785445	1.109294	-7.378609
-	238	0.769050	1.111717	-7.399176
-	239	0.749734	1.109032	-7.419797
-	240	0.727774	1.101506	-7.440120
-	241	0.703471	1.089650	-7.459818
-	242	0.677144	1.074236	-7.478728
-	243	0.649143	1.056096	-7.496620
-	244	0.619805	1.035922	-7.513359
-	245	0.589408	1.014243	-7.528905
-	246	0.558132	0.991429	-7.543096
-	247	0.526055	0.967824	-7.555871
-	248	0.493194	0.943718	-7.567180
-	249	0.459498	0.919369	-7.577042
-	250	0.424885	0.895012	-7.585507
-	251	0.389261	0.870893	-7.592720
-	252	0.352531	0.847265	-7.598880
-	253	0.314603	0.824415	-7.604217
-	254	0.275404	0.802641	-7.608962
-	255	0.234866	0.782228	-7.613420
-	256	0.192947	0.763431	-7.617977
-	257	0.149651	0.746424	-7.622928
-	258	0.105012	0.731264	-7.628538
-	259	0.059094	0.717930	-7.635049
-	260	0.011964	0.706287	-7.642606
-	261	-0.036347	0.696132	-7.651329
-	262	-0.085805	0.687113	-7.661235
-	263	-0.136412	0.678744	-7.672324
-	264	-0.188152	0.670470	-7.684578
-	265	-0.240942	0.661773	-7.698063
-	266	-0.294589	0.652199	-7.712715
-	267	-0.348850	0.641384	-7.728544
-	268	-0.403524	0.628982	-7.745488
-	269	-0.458481	0.614686	-7.763432
-	270	-0.513623	0.598292	-7.782255
-	271	-0.568859	0.579735	-7.801769
-	272	-0.624047	0.559193	-7.821736
-	273	-0.678951	0.537282	-7.842009
-	274	-0.733265	0.514950	-7.862339
-	275	-0.786655	0.493198	-7.882562
-	276	-0.838810	0.472782	-7.902590
-	277	-0.889481	0.454199	-7.922422
-	278	-0.938534	0.437753	-7.942014
-	279	-0.985907	0.423623	-7.961399
-	280	-1.031604	0.411870	-7.980600
-	281	-1.075680	0.402463	-7.999669
-	282	-1.118228	0.395281	-8.018633
-	283	-1.159326	0.390135	-8.037584
-	284	-1.199016	0.386759	-8.056657
-	285	-1.237257	0.384843	-8.075944
-	286	-1.273984	0.383990	-8.095461
-	287	-1.309199	0.383827	-8.115209
-	288	-1.343063	0.383968	-8.135138
-	289	-1.375958	0.383919	-8.155116
-	290	-1.408414	0.383155	-8.174912
-	291	-1.440979	0.381315	-8.194229
-	292	-1.474147	0.378245	-8.212745
-	293	-1.508384	0.373968	-8.230186
-	294	-1.544110	0.368614	-8.246182
-	295	-1.581726	0.362449	-8.260438
-	296	-1.621578	0.355860	-8.272589
-	297	-1.664004	0.349390	-8.282413
-	298	-1.709288	0.343719	-8.289726
-	299	-1.757706	0.339615	-8.294332
-	300	-1.809553	0.337867	-8.296111
-	301	-1.865163	0.339179	-8.294917
-	302	-1.924956	0.344163	-8.290743
-	303	-1.989400	0.353292	-8.283648
-	304	-2.058978	0.366947	-8.273839
-	305	-2.134182	0.385341	-8.261476
-	306	-2.215459	0.408569	-8.246679
-	307	-2.303282	0.436592	-8.229576
-	308	-2.398150	0.469354	-8.210345
-	309	-2.500650	0.506881	-8.189218
-	310	-2.611489	0.549237	-8.166483
-	311	-2.731500	0.596441	-8.142437
-	312	-2.861600	0.648401	-8.117396
-	313	-3.002748	0.704871	-8.091651
-	314	-3.155930	0.765409	-8.065388
-	315	-3.322170	0.829515	-8.038774
-	316	-3.502582	0.896640	-8.011856
-	317	-3.698356	0.966273	-7.984689
-	318	-3.910735	1.037914	-7.957201
-	319	-4.140995	1.111164	-7.929367
-	320	-4.390439	1.185636	-7.901094
-	321	-4.660463	1.261046	-7.872407
-	322	-4.952516	1.337074	-7.843211
-	323	-5.268190	1.413455	-7.813369
-	324	-5.609235	1.490055	-7.782751
-	325	-5.977513	1.566796	-7.751054
-	326	-6.374998	1.643780	-7.717978
-	327	-6.803699	1.721292	-7.683100
-	328	-7.265655	1.799857	-7.645957
-	329	-7.762957	1.880283	-7.606168
-	330	-8.297892	1.963371	-7.563265
-	331	-8.872865	2.050038	-7.516907
-	332	-9.490453	2.141205	-7.466742
-	333	-10.153376	2.237928	-7.412564
-	334	-10.864444	2.341380	-7.354256
-	335	-11.626647	2.452774	-7.291875
-	336	-12.442943	2.573359	-7.225559
-	337	-13.316278	2.704320	-7.155588
-	338	-14.249412	2.846747	-7.082264
-	339	-15.244901	3.001595	-7.005905
-	340	-16.304920	3.169792	-6.926869
-	341	-17.431368	3.351916	-6.845432
-	342	-18.625862	3.547992	-6.761813
-	343	-19.889732	3.757374	-6.676220
-	344	-21.223993	3.978423	-6.588795
-	345	-22.629326	4.208668	-6.499709
-	346	-24.105854	4.444665	-6.409062
-	347	-25.652813	4.682543	-6.317038
-	348	-27.268431	4.918189	-6.223966
-	349	-28.949850	5.147789	-6.130443
-	350	-30.692978	5.367949	-6.037323
-	351	-32.492119	5.575843	-5.945656
-	352	-34.339985	5.769760	-5.856779
-	353	-36.227455	5.948837	-5.772048
-	354	-38.143867	6.113130	-5.692908
-	355	-40.077232	6.263557	-5.620857
-	356	-42.014385	6.401748	-5.557461
-	357	-43.941101	6.529824	-5.504343
-	358	-45.842648	6.650135	-5.463080
-	359	-47.703915	6.765598	-5.435375
-	360	-49.509411	6.879551	-5.422892
-	361	-51.243923	6.994864	-5.426984
-	362	-52.892609	7.113795	-5.448730
-	363	-54.441582	7.237126	-5.488675
-	364	-55.878029	7.363837	-5.546817
-	365	-57.190563	7.491830	-5.622565
-	366	-58.369663	7.617694	-5.714682
-	367	-59.407955	7.737786	-5.821333
-	368	-60.300251	7.848765	-5.940220
-	369	-61.044388	7.947058	-6.068646
-	370	-61.640862	8.029493	-6.203782
-	371	-62.093044	8.093077	-6.342851
-	372	-62.406948	8.135185	-6.483493
-	373	-62.590919	8.154942	-6.624167
-	374	-62.654930	8.152555	-6.763955
-	375	-62.609810	8.130356	-6.902615
-	376	-62.466629	8.092182	-7.040363
-	377	-62.235825	8.042888	-7.177791
-	378	-61.927094	7.987711	-7.315743
-	379	-61.548859	7.931468	-7.455279
-	380	-61.108036	7.878285	-7.597611
-	381	-60.610012	7.830685	-7.743752
-	382	-60.058899	7.789704	-7.894409
-	383	-59.457352	7.754599	-8.049820
-	384	-58.806973	7.722850	-8.209692
-	385	-58.108341	7.691089	-8.373305
-	386	-57.361378	7.655035	-8.539575
-	387	-56.565918	7.610165	-8.707239
-	388	-55.721802	7.551811	-8.874964
-	389	-54.829243	7.476001	-9.041527
-	390	-53.889023	7.378889	-9.205648
-	391	-52.902431	7.257962	-9.366309
-	392	-51.870979	7.112082	-9.522747
-	393	-50.796528	6.941593	-9.674468
-	394	-49.681065	6.747820	-9.821145
-	395	-48.526855	6.532835	-9.962620
-	396	-47.335880	6.299496	-10.098990
-	397	-46.110004	6.050402	-10.230420
-	398	-44.850750	5.788324	-10.357164
-	399	-43.559353	5.515820	-10.479339
-	400	-42.237110	5.235598	-10.596915
-	401	-40.885517	4.949962	-10.709539
-	402	-39.506424	4.660962	-10.816575
-	403	-38.101948	4.370449	-10.917219
-	404	-36.674404	4.080316	-11.010674
-	405	-35.226109	3.792440	-11.096095
-	406	-33.759430	3.508663	-11.172653
-	407	-32.276714	3.230873	-11.239599
-	408	-30.780125	2.960949	-11.296300
-	409	-29.271919	2.700619	-11.342184
-	410	-27.754496	2.451639	-11.376803
-	411	-26.230227	2.215779	-11.399837
-	412	-24.701591	1.994997	-11.411197
-	413	-23.171261	1.791060	-11.411082
-	414	-21.641951	1.605441	-11.399874
-	415	-20.116375	1.439569	-11.378237
-	416	-18.597141	1.294800	-11.346964
-	417	-17.086903	1.172228	-11.306948
-	418	-15.588211	1.072595	-11.259006
-	419	-14.103666	0.996186	-11.204047
-	420	-12.635782	0.942571	-11.142939
-	421	-11.187289	0.910598	-11.076678
-	422	-9.760912	0.898347	-11.006118
-	423	-8.359417	0.903282	-10.932049
-	424	-6.985392	0.922251	-10.854995
-	425	-5.641136	0.951641	-10.775155
-	426	-4.328513	0.987659	-10.692288
-	427	-3.048796	1.026675	-10.605712
-	428	-1.802600	1.065567	-10.514488
-	429	-0.589944	1.101896	-10.417514
-	430	0.589715	1.134323	-10.313758
-	431	1.737381	1.162981	-10.202417
-	432	2.854320	1.189877	-10.083218
-	433	3.941788	1.219015	-9.956687
-	434	5.000718	1.256248	-9.824225
-	435	6.031506	1.309063	-9.688416
-	436	7.033744	1.385932	-9.553074
-	437	8.005989	1.495686	-9.423104
-	438	8.945619	1.646609	-9.304218
-	439	9.848798	1.845647	-9.202431
-	440	10.710526	2.097386	-9.123517
-	441	11.524741	2.403362	-9.072384
-	442	12.284429	2.761597	-9.052491
-	443	12.981683	3.166542	-9.065255
-	444	13.607734	3.609013	-9.109800
-	445	14.152972	4.076165	-9.182755
-	446	14.607063	4.552024	-9.278366
-	447	14.959210	5.018291	-9.388907
-	448	15.198694	5.455750	-9.505224
-	449	15.315718	5.845373	-9.617630
-	450	15.302602	6.170020	-9.716904
-	451	15.155166	6.416376	-9.795197
-	452	14.873819	6.576304	-9.846845
-	453	14.464159	6.647624	-9.868556
-	454	13.936707	6.633551	-9.859057
-	455	13.305945	6.540919	-9.818503
-	456	12.588926	6.377758	-9.747800
-	457	11.804034	6.151743	-9.648266
-	458	10.970070	5.869797	-9.521750
-	459	10.105674	5.538745	-9.370716
-	460	9.228919	5.165982	-9.198434
-	461	8.356939	4.759915	-9.008922
-	462	7.505579	4.329813	-8.806684
-	463	6.688985	3.885440	-8.596455
-	464	5.919194	3.436752	-8.383074
-	465	5.205722	2.993516	-8.171242
-	466	4.555237	2.564804	-7.965158
-	467	3.971420	2.158343	-7.768359
-	468	3.455189	1.780152	-7.583559
-	469	3.005172	1.434426	-7.412724
-	470	2.618303	1.123521	-7.257139
-	471	2.290354	0.848187	-7.117509
-	472	2.016406	0.607867	-6.994115
-	473	1.791144	0.401011	-6.886810
-	474	1.609081	0.225329	-6.795010
-	475	1.464684	0.077976	-6.717868
-	476	1.352545	-0.044262	-6.654309
-	477	1.267483	-0.144711	-6.603240
-	478	1.204657	-0.226591	-6.563447
-	479	1.159631	-0.292858	-6.533662
-	480	1.128434	-0.346172	-6.512719
-	481	1.107599	-0.388921	-6.499409
-	482	1.094167	-0.423225	-6.492708
-	483	1.085675	-0.450961	-6.491595
-	484	1.080093	-0.473808	-6.495233
-	485	1.075817	-0.493195	-6.502882
-	486	1.071633	-0.510339	-6.513951
-	487	1.066683	-0.526257	-6.527946
-	488	1.060424	-0.541740	-6.544551
-	489	1.052547	-0.557425	-6.563375
-	490	1.042900	-0.573743	-6.584109
-	491	1.031448	-0.590857	-6.606523
-	492	1.018269	-0.608681	-6.630371
-	493	1.003516	-0.626830	-6.655495
-	494	0.987407	-0.644714	-6.681701
-	495	0.970186	-0.661615	-6.708791
-	496	0.952067	-0.676849	-6.736540
-	497	0.933200	-0.689917	-6.764524
-	498	0.913642	-0.700525	-6.792363
-	499	0.893364	-0.708613	-6.819667
-	500	0.872272	-0.714299	-6.846056
-	501	0.850210	-0.717832	-6.871386
-	502	0.827039	-0.719583	-6.895407
-	503	0.802629	-0.719969	-6.918021
-	504	0.776895	-0.719395	-6.939184
-	505	0.749782	-0.718218	-6.958873
-	506	0.721271	-0.716715	-6.977197
-	507	0.691368	-0.715116	-6.994214
-	508	0.660096	-0.713596	-7.010058
-	509	0.627490	-0.712255	-7.024886
-	510	0.593549	-0.711161	-7.038907
-	511	0.558250	-0.710377	-7.052278
-	512	0.521535	-0.709957	-7.065275
-	513	0.483310	-0.710021	-7.078131
-	514	0.443472	-0.710737	-7.091137
-	515	0.401977	-0.712233	-7.104614
-	516	0.358887	-0.714529	-7.118812
-	517	0.314347	-0.717548	-7.133966
-	518	0.268507	-0.721253	-7.150190
-	519	0.221483	-0.725614	-7.167573
-	520	0.173404	-0.730633	-7.186098
-	521	0.124404	-0.736339	-7.205671
-	522	0.074639	-0.742704	-7.226166
-	523	0.024324	-0.749547	-7.247488
-	524	-0.026289	-0.756504	-7.269464
-	525	-0.076996	-0.763191	-7.291951
-	526	-0.127699	-0.769379	-7.314739
-	527	-0.178379	-0.775052	-7.337626
-	528	-0.229112	-0.780293	-7.360563
-	529	-0.280013	-0.785339	-7.383388
-	530	-0.331263	-0.790468	-7.405986
-	531	-0.383101	-0.795979	-7.428270
-	532	-0.435836	-0.802202	-7.450208
-	533	-0.489874	-0.809429	-7.471866
-	534	-0.545722	-0.818005	-7.493315
-	535	-0.603953	-0.828384	-7.514573
-	536	-0.665146	-0.841118	-7.535722
-	537	-0.729780	-0.856827	-7.556715
-	538	-0.798117	-0.875816	-7.577665
-	539	-0.870093	-0.897880	-7.598791
-	540	-0.945455	-0.922467	-7.620296
-	541	-1.023893	-0.948922	-7.642406
-	542	-1.105134	-0.976706	-7.665188
-	543	-1.188926	-1.005353	-7.688662
-	544	-1.274996	-1.034380	-7.712833
-	545	-1.363071	-1.063306	-7.737711
-	546	-1.452857	-1.091627	-7.763277
-	547	-1.544037	-1.118636	-7.789691
-	548	-1.636321	-1.143495	-7.817203
-	549	-1.729612	-1.165597	-7.846053
-	550	-1.824168	-1.184947	-7.876239
-	551	-1.920458	-1.201839	-7.907613
-	552	-2.018967	-1.216476	-7.939939
-	553	-2.120241	-1.228980	-7.972875
-	554	-2.224910	-1.239427	-8.006083
-	555	-2.333617	-1.247849	-8.039112
-	556	-2.447040	-1.254142	-8.071630
-	557	-2.565845	-1.258037	-8.103362
-	558	-2.690789	-1.259170	-8.134074
-	559	-2.822683	-1.257097	-8.163577
-	560	-2.962354	-1.251309	-8.191728
-	561	-3.110651	-1.241361	-8.218327
-	562	-3.268417	-1.226921	-8.243255
-	563	-3.436448	-1.207799	-8.266446
-	564	-3.615538	-1.183995	-8.287773
-	565	-3.806455	-1.155566	-8.307198
-	566	-4.010016	-1.122629	-8.324675
-	567	-4.227074	-1.085417	-8.340076
-	568	-4.458465	-1.044094	-8.353405
-	569	-4.705041	-0.998934	-8.364503
-	570	-4.967623	-0.950200	-8.373221
-	571	-5.247108	-0.898204	-8.379315
-	572	-5.544415	-0.843238	-8.382504
-	573	-5.860528	-0.785550	-8.382481
-	574	-6.196541	-0.725426	-8.378968
-	575	-6.553753	-0.663017	-8.371747
-	576	-6.933609	-0.598388	-8.360657
-	577	-7.337740	-0.531493	-8.345572
-	578	-7.767932	-0.462075	-8.326449
-	579	-8.226107	-0.389712	-8.303280
-	580	-8.714422	-0.313791	-8.276121
-	581	-9.235150	-0.233526	-8.245118
-	582	-9.790758	-0.148142	-8.210456
-	583	-10.383909	-0.056879	-8.172395
-	584	-11.017389	0.041090	-8.131423
-	585	-11.694157	0.146396	-8.087972
-	586	-12.417233	0.259667	-8.042533
-	587	-13.189685	0.381496	-7.995510
-	588	-14.014709	0.512311	-7.947164
-	589	-14.895360	0.652402	-7.897520
-	590	-15.834660	0.801864	-7.846528
-	591	-16.835440	0.960458	-7.793995
-	592	-17.900246	1.127826	-7.739818
-	593	-19.031445	1.303174	-7.683867
-	594	-20.231039	1.485575	-7.626215
-	595	-21.500618	1.673678	-7.567002
-	596	-22.841206	1.865967	-7.506557
-	597	-24.253084	2.061114	-7.445418
-	598	-25.735643	2.257685	-7.384256
-	599	-27.287184	2.454400	-7.323910
-	600	-28.904701	2.650399	-7.265378
-	601	-30.583883	2.844967	-7.209634
-	602	-32.318779	3.037704	-7.157547
-	603	-34.101917	3.228785	-7.110027
-	604	-35.924389	3.418479	-7.067835
-	605	-37.775696	3.607814	-7.031915
-	606	-39.644283	3.798244	-7.003273
-	607	-41.517349	3.991759	-6.983084
-	608	-43.381149	4.191251	-6.972830
-	609	-45.221428	4.399589	-6.974154
-	610	-47.023544	4.620053	-6.989048
-	611	-48.772617	4.855543	-7.019585
-	612	-50.453960	5.108577	-7.068066
-	613	-52.053089	5.380493	-7.136660
-	614	-53.556664	5.670821	-7.227269
-	615	-54.952263	5.977267	-7.341326
-	616	-56.228874	6.295808	-7.479656
-	617	-57.377300	6.620131	-7.642189
-	618	-58.390312	6.942238	-7.828011
-	619	-59.263218	7.253312	-8.035406
-	620	-59.994278	7.544395	-8.261815
-	621	-60.584805	7.807093	-8.504012
-	622	-61.039188	8.034545	-8.758289
-	623	-61.364655	8.221286	-9.020806
-	624	-61.569859	8.364884	-9.288052
-	625	-61.664928	8.465078	-9.556889
-	626	-61.660297	8.523815	-9.824681
-	627	-61.566261	8.544987	-10.089338
-	628	-61.392315	8.533682	-10.349242
-	629	-61.146606	8.495992	-10.603292
-	630	-60.836067	8.437399	-10.850581
-	631	-60.466278	8.363202	-11.090456
-	632	-60.041401	8.277645	-11.322302
-	633	-59.564487	8.183653	-11.545491
-	634	-59.037594	8.082991	-11.759501
-	635	-58.462013	7.976668	-11.963928
-	636	-57.838486	7.864726	-12.158484
-	637	-57.167221	7.746645	-12.343080
-	638	-56.448395	7.621200	-12.517784
-	639	-55.682026	7.486658	-12.682845
-	640	-54.868088	7.342190	-12.838921
-	641	-54.006462	7.186783	-12.986810
-	642	-53.097073	7.020417	-13.127587
-	643	-52.139591	6.843909	-13.262618
-	644	-51.133701	6.658713	-13.393399
-	645	-50.079277	6.466717	-13.521462
-	646	-48.977192	6.269026	-13.647989
-	647	-47.829201	6.066247	-13.773870
-	648	-46.637329	5.859054	-13.899791
-	649	-45.404186	5.648285	-14.026276
-	650	-44.132427	5.434462	-14.153469
-	651	-42.824875	5.218139	-14.281184
-	652	-41.484539	4.999511	-14.408872
-	653	-40.114441	4.778718	-14.535577
-	654	-38.717659	4.555579	-14.659881
-	655	-37.296906	4.330001	-14.779906
-	656	-35.854218	4.102359	-14.893414
-	657	-34.391327	3.873143	-14.997833
-	658	-32.909863	3.643330	-15.090698
-	659	-31.411364	3.414484	-15.169765
-	660	-29.897484	3.188247	-15.233094
-	661	-28.369898	2.966676	-15.279139
-	662	-26.830460	2.751740	-15.306714
-	663	-25.281099	2.545432	-15.314961
-	664	-23.723736	2.349874	-15.303399
-	665	-22.160496	2.166965	-15.271898
-	666	-20.593798	1.998570	-15.220809
-	667	-19.026131	1.846381	-15.150880
-	668	-17.460073	1.712102	-15.063448
-	669	-15.898102	1.597142	-14.960227
-	670	-14.342809	1.502323	-14.843230
-	671	-12.796782	1.427783	-14.714690
-	672	-11.262600	1.373005	-14.576958
-	673	-9.742910	1.336674	-14.432306
-	674	-8.240294	1.316901	-14.282886
-	675	-6.757319	1.311210	-14.130615
-	676	-5.296484	1.316471	-13.976933
-	677	-3.860191	1.329206	-13.822941
-	678	-2.450734	1.345563	-13.669126
-	679	-1.070188	1.361904	-13.515571
-	680	0.279655	1.375311	-13.362082
-	681	1.597291	1.384024	-13.208253
-	682	2.881517	1.387960	-13.053715
-	683	4.131344	1.389081	-12.898363
-	684	5.345854	1.391528	-12.742624
-	685	6.524054	1.401625	-12.587758
-	686	7.664702	1.427545	-12.435915
-	687	8.766170	1.478580	-12.290268
-	688	9.826262	1.564156	-12.154785
-	689	10.842162	1.692867	-12.033855
-	690	11.810332	1.871407	-11.931986
-	691	12.726534	2.103770	-11.853177
-	692	13.585773	2.390481	-11.800451
-	693	14.382126	2.728121	-11.775194
-	694	15.108771	3.109431	-11.776791
-	695	15.757933	3.523712	-11.802443
-	696	16.320925	3.957429	-11.847361
-	697	16.788410	4.395540	-11.904916
-	698	17.150747	4.822453	-11.967244
-	699	17.398630	5.223098	-12.025996
-	700	17.523922	5.583837	-12.073043
-	701	17.520472	5.893137	-12.101181
-	702	17.385044	6.142281	-12.104569
-	703	17.118034	6.325593	-12.078985
-	704	16.723921	6.440384	-12.021993
-	705	16.211428	6.486896	-11.932837
-	706	15.592854	6.467763	-11.811851
-	707	14.882849	6.386929	-11.659921
-	708	14.097167	6.248755	-11.478180
-	709	13.251846	6.057798	-11.268270
-	710	12.362930	5.819082	-11.032650
-	711	11.446326	5.538526	-10.774909
-	712	10.517828	5.223207	-10.499961
-	713	9.593017	4.881421	-10.213840
-	714	8.686898	4.522227	-9.923326
-	715	7.813448	4.154839	-9.635382
-	716	6.985057	3.788107	-9.356418
-	717	6.211804	3.429804	-9.091788
-	718	5.500944	3.086121	-8.845359
-	719	4.856676	2.761266	-8.619273
-	720	4.280429	2.457355	-8.414190
-	721	3.771390	2.174566	-8.229592
-	722	3.327026	1.911686	-8.064357
-	723	2.943560	1.667051	-7.917099
-	724	2.616420	1.439616	-7.786458
-	725	2.340656	1.229441	-7.671039
-	726	2.111217	1.037529	-7.569499
-	727	1.923091	0.865342	-7.480558
-	728	1.771348	0.714201	-7.403012
-	729	1.651139	0.584763	-7.335619
-	730	1.557747	0.476810	-7.277215
-	731	1.486681	0.389341	-7.226795
-	732	1.433786	0.320750	-7.183398
-	733	1.395294	0.269031	-7.146363
-	734	1.367854	0.231795	-7.114986
-	735	1.348538	0.206445	-7.088740
-	736	1.334829	0.190328	-7.067308
-	737	1.324635	0.180880	-7.050409
-	738	1.316273	0.175814	-7.037886
-	739	1.308451	0.173226	-7.029611
-	740	1.300240	0.171659	-7.025497
-	741	1.291032	0.170130	-7.025465
-	742	1.280498	0.168099	-7.029340
-	743	1.268513	0.165430	-7.036957
-	744	1.255078	0.162239	-7.048090
-	745	1.240237	0.158718	-7.062360
-	746	1.224022	0.155077	-7.079313
-	747	1.206453	0.151524	-7.098372
-	748	1.187545	0.148281	-7.118847
-	749	1.167329	0.145669	-7.140000
-	750	1.145844	0.144039	-7.161014
-	751	1.123167	0.143481	-7.181188
-	752	1.099424	0.143593	-7.200240
-	753	1.074800	0.143699	-7.218033
-	754	1.049552	0.143214	-7.234523
-	755	1.024000	0.141766	-7.249699
-	756	0.998489	0.139106	-7.263566
-	757	0.973358	0.135113	-7.276127
-	758	0.948935	0.129778	-7.287413
-	759	0.925527	0.123175	-7.297472
-	760	0.903431	0.115488	-7.306375
-	761	0.882887	0.106971	-7.314285
-	762	0.864006	0.097902	-7.321357
-	763	0.846696	0.088478	-7.327727
-	764	0.830548	0.078692	-7.333545
