# Supplementary material for: Design and preliminary verification of a novel powered ankle–foot prosthesis: From the perspective of lower-limb biomechanics compared with ESAR foot
Source: PLoS One. 2024 Jun 7;19(6):e0303397. doi: 10.1371/journal.pone.0303397 (PMC11161064; doi:10.1371/journal.pone.0303397)
Supplement: S2 File — (ZIP) [file pone.0303397.s004.zip › NW/6/right hip angle .txt]

LINK_MODEL_BASED::ORIGINAL::Right Hip Angles
File	Frame	X	Y	Z
Gait FB - IOR 14.c3d	1	11.546787	4.556742	8.529896
-	2	11.299253	4.462770	8.422784
-	3	11.036654	4.364968	8.312433
-	4	10.760745	4.264703	8.199560
-	5	10.473501	4.162866	8.085361
-	6	10.176760	4.060112	7.969362
-	7	9.872155	3.956757	7.851693
-	8	9.561584	3.853060	7.731412
-	9	9.246724	3.749197	7.607535
-	10	8.929206	3.645313	7.480004
-	11	8.610544	3.541451	7.348620
-	12	8.292128	3.437954	7.213797
-	13	7.975087	3.335283	7.074182
-	14	7.660383	3.234002	6.930379
-	15	7.348641	3.134674	6.782564
-	16	7.040333	3.037935	6.632130
-	17	6.735971	2.944420	6.479650
-	18	6.435861	2.854761	6.326729
-	19	6.140374	2.769664	6.174373
-	20	5.849700	2.689906	6.023695
-	21	5.564052	2.616124	5.875432
-	22	5.283676	2.548971	5.730849
-	23	5.008657	2.489134	5.590678
-	24	4.739148	2.437215	5.456083
-	25	4.475369	2.393641	5.327731
-	26	4.217239	2.358584	5.206550
-	27	3.964707	2.331986	5.093647
-	28	3.717648	2.313677	4.989638
-	29	3.475848	2.303169	4.894280
-	30	3.239047	2.299805	4.807464
-	31	3.006840	2.302663	4.728140
-	32	2.778630	2.310673	4.655584
-	33	2.553442	2.322642	4.587663
-	34	2.330158	2.337440	4.522320
-	35	2.107255	2.353857	4.457692
-	36	1.883199	2.370934	4.392178
-	37	1.656222	2.387691	4.323411
-	38	1.424430	2.403506	4.249995
-	39	1.185756	2.417645	4.170914
-	40	0.938461	2.429727	4.085807
-	41	0.680599	2.439384	3.995040
-	42	0.410460	2.446359	3.899442
-	43	0.126739	2.450574	3.799117
-	44	-0.171434	2.451948	3.694796
-	45	-0.484293	2.450590	3.586058
-	46	-0.811847	2.446465	3.473107
-	47	-1.153537	2.439631	3.354531
-	48	-1.508465	2.429902	3.230416
-	49	-1.875557	2.417124	3.098810
-	50	-2.253377	2.401127	2.958754
-	51	-2.640356	2.381779	2.808513
-	52	-3.034730	2.358841	2.647342
-	53	-3.434682	2.332233	2.473559
-	54	-3.838234	2.301881	2.286359
-	55	-4.243487	2.267746	2.086246
-	56	-4.648318	2.229777	1.873513
-	57	-5.050733	2.187935	1.649305
-	58	-5.448962	2.142348	1.415642
-	59	-5.841235	2.093264	1.176484
-	60	-6.225928	2.040942	0.935599
-	61	-6.601226	1.985618	0.697944
-	62	-6.965647	1.927595	0.467349
-	63	-7.317384	1.867009	0.248374
-	64	-7.654800	1.803965	0.044370
-	65	-7.976142	1.738241	-0.142100
-	66	-8.279929	1.669582	-0.308340
-	67	-8.564744	1.597554	-0.452359
-	68	-8.829304	1.521566	-0.573533
-	69	-9.072309	1.440927	-0.672212
-	70	-9.292578	1.354764	-0.750025
-	71	-9.488980	1.262306	-0.808818
-	72	-9.660767	1.162621	-0.851053
-	73	-9.807208	1.054950	-0.880240
-	74	-9.927704	0.938534	-0.898091
-	75	-10.021862	0.812916	-0.907678
-	76	-10.089088	0.677921	-0.910987
-	77	-10.128877	0.533649	-0.911130
-	78	-10.140435	0.380598	-0.910108
-	79	-10.122934	0.219583	-0.909116
-	80	-10.075588	0.051822	-0.908303
-	81	-9.997485	-0.121322	-0.906975
-	82	-9.887701	-0.298254	-0.903042
-	83	-9.745107	-0.477329	-0.893736
-	84	-9.568606	-0.656986	-0.876123
-	85	-9.357240	-0.835784	-0.846347
-	86	-9.109864	-1.012499	-0.802645
-	87	-8.825620	-1.186276	-0.741910
-	88	-8.503839	-1.356527	-0.661989
-	89	-8.144022	-1.523157	-0.560109
-	90	-7.746013	-1.686259	-0.434926
-	91	-7.310086	-1.846324	-0.284201
-	92	-6.836991	-2.003785	-0.106840
-	93	-6.327972	-2.159296	0.097345
-	94	-5.784644	-2.313308	0.327307
-	95	-5.209247	-2.466429	0.582120
-	96	-4.604522	-2.619199	0.858371
-	97	-3.973822	-2.772163	1.153370
-	98	-3.320813	-2.925670	1.462982
-	99	-2.649561	-3.080022	1.783181
-	100	-1.964400	-3.235459	2.111237
-	101	-1.269722	-3.392170	2.444093
-	102	-0.569588	-3.550174	2.779903
-	103	0.132010	-3.709621	3.117283
-	104	0.831629	-3.870509	3.454973
-	105	1.526084	-4.032673	3.792457
-	106	2.213006	-4.195673	4.128076
-	107	2.890397	-4.358891	4.460491
-	108	3.557054	-4.521465	4.787824
-	109	4.212147	-4.682299	5.107598
-	110	4.855429	-4.840019	5.418139
-	111	5.486665	-4.992921	5.717212
-	112	6.106317	-5.139119	6.003715
-	113	6.714879	-5.276615	6.276191
-	114	7.313238	-5.403281	6.533035
-	115	7.902601	-5.517259	6.773814
-	116	8.484131	-5.616732	6.998960
-	117	9.059318	-5.700205	7.208259
-	118	9.629627	-5.766336	7.402229
-	119	10.196746	-5.814189	7.582250
-	120	10.761889	-5.843102	7.749339
-	121	11.326139	-5.852829	7.904943
-	122	11.890067	-5.843535	8.051348
-	123	12.454129	-5.815622	8.189589
-	124	13.018004	-5.770020	8.321361
-	125	13.581209	-5.707979	8.448892
-	126	14.142589	-5.631289	8.573271
-	127	14.700526	-5.542021	8.696294
-	128	15.253554	-5.442323	8.819138
-	129	15.799978	-5.334160	8.942755
-	130	16.338703	-5.219217	9.068680
-	131	16.868690	-5.098995	9.197584
-	132	17.389153	-4.974710	9.330548
-	133	17.899363	-4.847354	9.467945
-	134	18.399027	-4.717563	9.609856
-	135	18.887955	-4.585676	9.757429
-	136	19.365938	-4.451765	9.909993
-	137	19.833363	-4.315629	10.067665
-	138	20.290188	-4.177006	10.230610
-	139	20.736483	-4.035678	10.397921
-	140	21.172489	-3.891297	10.569593
-	141	21.598124	-3.743701	10.744803
-	142	22.013395	-3.592671	10.922603
-	143	22.418245	-3.438096	11.101347
-	144	22.812445	-3.279895	11.278957
-	145	23.195671	-3.118153	11.453106
-	146	23.567322	-2.952966	11.621633
-	147	23.926620	-2.784701	11.781478
-	148	24.272589	-2.613899	11.931345
-	149	24.604080	-2.441381	12.070569
-	150	24.919828	-2.268144	12.198009
-	151	25.218630	-2.095348	12.314054
-	152	25.498817	-1.924353	12.418141
-	153	25.759048	-1.756400	12.511254
-	154	25.997646	-1.592774	12.593940
-	155	26.213102	-1.434578	12.667055
-	156	26.403584	-1.282818	12.731380
-	157	26.567604	-1.138301	12.788938
-	158	26.704004	-1.001731	12.839998
-	159	26.811493	-0.873774	12.886527
-	160	26.889322	-0.754854	12.929362
-	161	26.936733	-0.645259	12.969160
-	162	26.953285	-0.545064	13.005203
-	163	26.938820	-0.454306	13.036776
-	164	26.893467	-0.373011	13.062188
-	165	26.817791	-0.301211	13.078816
-	166	26.712812	-0.238848	13.083482
-	167	26.579494	-0.185876	13.073267
-	168	26.419266	-0.142082	13.046680
-	169	26.233709	-0.107385	13.002609
-	170	26.024672	-0.081685	12.941309
-	171	25.794373	-0.065064	12.863201
-	172	25.545420	-0.057557	12.769586
-	173	25.280827	-0.059369	12.662116
-	174	25.003904	-0.070821	12.542897
-	175	24.718493	-0.092074	12.414104
-	176	24.428404	-0.123273	12.277120
-	177	24.138002	-0.164312	12.133464
-	178	23.851606	-0.214990	11.985873
-	179	23.573439	-0.274826	11.836582
-	180	23.307817	-0.342919	11.688267
-	181	23.058403	-0.417962	11.542920
-	182	22.828545	-0.498149	11.402253
-	183	22.620689	-0.581241	11.267613
-	184	22.437086	-0.664652	11.140155
-	185	22.279125	-0.745530	11.021377
-	186	22.147947	-0.820912	10.911489
-	187	22.044235	-0.887777	10.810725
-	188	21.968121	-0.943224	10.719578
-	189	21.919155	-0.984435	10.638327
-	190	21.896454	-1.009071	10.566719
-	191	21.898596	-1.015302	10.504486
-	192	21.923595	-1.001819	10.450359
-	193	21.969067	-0.968215	10.403765
-	194	22.031590	-0.914668	10.364986
-	195	22.107237	-0.842138	10.334105
-	196	22.191153	-0.751865	10.312603
-	197	22.278236	-0.645609	10.301539
-	198	22.363178	-0.525226	10.301916
-	199	22.440958	-0.392747	10.315069
-	200	22.507111	-0.250101	10.341125
-	201	22.557850	-0.099108	10.381162
-	202	22.590437	0.058678	10.436016
-	203	22.603493	0.222044	10.505748
-	204	22.596779	0.390143	10.591259
-	205	22.571491	0.562714	10.691503
-	206	22.530336	0.739946	10.805758
-	207	22.477106	0.922506	10.931268
-	208	22.416998	1.111348	11.064781
-	209	22.355627	1.307523	11.201850
-	210	22.298637	1.511875	11.339512
-	211	22.251558	1.724953	11.472572
-	212	22.218634	1.946815	11.598145
-	213	22.202953	2.176931	11.712789
-	214	22.205708	2.414160	11.813691
-	215	22.225912	2.656752	11.899397
-	216	22.260466	2.902474	11.968468
-	217	22.304344	3.148610	12.020961
-	218	22.350697	3.392200	12.057217
-	219	22.391750	3.630107	12.079212
-	220	22.419115	3.859409	12.088652
-	221	22.424652	4.077341	12.088216
-	222	22.401253	4.281748	12.080233
-	223	22.343063	4.470915	12.067225
-	224	22.245611	4.643812	12.051462
-	225	22.105782	4.799821	12.033675
-	226	21.921883	4.938658	12.015470
-	227	21.693480	5.060607	11.995645
-	228	21.421257	5.166209	11.974159
-	229	21.107145	5.256446	11.948591
-	230	20.754063	5.332530	11.916051
-	231	20.365873	5.395865	11.873326
-	232	19.946980	5.448109	11.817107
-	233	19.502481	5.490808	11.743237
-	234	19.037895	5.525473	11.648334
-	235	18.558828	5.553508	11.529232
-	236	18.071312	5.576142	11.383558
-	237	17.581448	5.594616	11.209296
-	238	17.095192	5.609884	11.005794
-	239	16.618265	5.622799	10.773569
-	240	16.155729	5.633778	10.514034
-	241	15.711950	5.642924	10.229829
-	242	15.290429	5.649967	9.924101
-	243	14.893820	5.654495	9.601227
-	244	14.523504	5.655909	9.267649
-	245	14.179681	5.653533	8.931080
-	246	13.861834	5.646757	8.599517
-	247	13.568712	5.634989	8.281018
-	248	13.298598	5.617831	7.982406
-	249	13.049201	5.594926	7.709875
-	250	12.817635	5.566233	7.469695
-	251	12.600752	5.531989	7.265451
-	252	12.394828	5.492626	7.098127
-	253	12.196213	5.448862	6.966136
-	254	12.001131	5.401316	6.867858
-	255	11.806342	5.350269	6.802311
-	256	11.608892	5.295730	6.767902
-	257	11.406483	5.237779	6.760755
-	258	11.197424	5.176412	6.775415
-	259	10.980378	5.111646	6.805609
-	260	10.754222	5.043526	6.845229
-	261	10.517900	4.972042	6.888241
-	262	10.270630	4.897202	6.929464
-	263	10.011850	4.819025	6.964154
-	264	9.741290	4.737545	6.987600
-	265	9.458866	4.653038	6.995695
-	266	9.164913	4.565816	6.985162
-	267	8.860036	4.476470	6.953019
-	268	8.545189	4.385407	6.897439
-	269	8.221730	4.292964	6.818124
-	270	7.891316	4.199349	6.716489
-	271	7.555830	4.104599	6.595369
-	272	7.217129	4.009021	6.457739
-	273	6.876835	3.912841	6.306645
-	274	6.536599	3.816588	6.144559
-	275	6.197627	3.720789	5.973301
-	276	5.861009	3.625979	5.794150
-	277	5.527765	3.532757	5.608352
-	278	5.198710	3.441649	5.416304
-	279	4.874609	3.353250	5.218893
-	280	4.555967	3.268080	5.016091
-	281	4.243321	3.186766	4.809044
-	282	3.937101	3.109931	4.598090
-	283	3.637465	3.038146	4.384934
-	284	3.344212	2.971787	4.170947
-	285	3.056825	2.910966	3.958942
-	286	2.774506	2.855686	3.751006
-	287	2.496322	2.805832	3.550076
-	288	2.221252	2.761366	3.357512
-	289	1.948264	2.722191	3.175466
-	290	1.676270	2.688326	3.004976
-	291	1.404258	2.659697	2.846893
-	292	1.131113	2.636283	2.701444
-	293	0.855596	2.617963	2.568779
-	294	0.576666	2.604642	2.448128
-	295	0.293135	2.596057	2.338677
-	296	0.004097	2.591982	2.238539
-	297	-0.291498	2.592011	2.146357
-	298	-0.594211	2.595763	2.059907
-	299	-0.904607	2.602713	1.976680
-	300	-1.222901	2.612395	1.894528
-	301	-1.549102	2.624294	1.811144
-	302	-1.882925	2.637790	1.724362
-	303	-2.223976	2.652276	1.632489
-	304	-2.571568	2.667088	1.533567
-	305	-2.925005	2.681593	1.426744
-	306	-3.283379	2.695122	1.310659
-	307	-3.645800	2.707089	1.184905
-	308	-4.011227	2.716762	1.049022
-	309	-4.378657	2.723615	0.903641
-	310	-4.746893	2.727198	0.749061
-	311	-5.114896	2.727026	0.586097
-	312	-5.481551	2.722739	0.416116
-	313	-5.845713	2.714000	0.240306
-	314	-6.206161	2.700661	0.060065
-	315	-6.561700	2.682551	-0.122745
-	316	-6.911166	2.659720	-0.307000
-	317	-7.253255	2.632327	-0.490861
-	318	-7.586815	2.600668	-0.673419
-	319	-7.910611	2.565111	-0.852837
-	320	-8.223277	2.526012	-1.028143
-	321	-8.523484	2.483681	-1.197770
-	322	-8.809731	2.438319	-1.360450
-	323	-9.080688	2.389991	-1.515144
-	324	-9.334954	2.338696	-1.660607
-	325	-9.571115	2.284199	-1.796291
-	326	-9.787932	2.226139	-1.920883
-	327	-9.984215	2.163873	-2.034189
-	328	-10.159058	2.096539	-2.134967
-	329	-10.311641	2.023142	-2.222872
-	330	-10.441326	1.942502	-2.297750
-	331	-10.547642	1.853531	-2.359419
-	332	-10.630196	1.755161	-2.408257
-	333	-10.688643	1.646577	-2.444676
-	334	-10.722827	1.527078	-2.469190
-	335	-10.732547	1.396211	-2.482472
-	336	-10.717645	1.253838	-2.485569
-	337	-10.677701	1.100104	-2.479236
-	338	-10.612314	0.935567	-2.464227
-	339	-10.520778	0.761039	-2.441107
-	340	-10.402341	0.577612	-2.409984
-	341	-10.255849	0.386515	-2.371062
-	342	-10.080092	0.189097	-2.323807
-	343	-9.873602	-0.013230	-2.267833
-	344	-9.634828	-0.219122	-2.202089
-	345	-9.362177	-0.427289	-2.125323
-	346	-9.054370	-0.636665	-2.036120
-	347	-8.710135	-0.846399	-1.932983
-	348	-8.328760	-1.055890	-1.813970
-	349	-7.910048	-1.264800	-1.677414
-	350	-7.454302	-1.472883	-1.521716
-	351	-6.962487	-1.680046	-1.345540
-	352	-6.436224	-1.886084	-1.147976
-	353	-5.877594	-2.090713	-0.928207
-	354	-5.289442	-2.293641	-0.686017
-	355	-4.674884	-2.494509	-0.421346
-	356	-4.037568	-2.693137	-0.134775
-	357	-3.381185	-2.889149	0.172270
-	358	-2.709524	-3.082438	0.497752
-	359	-2.026276	-3.272770	0.838950
-	360	-1.334802	-3.460131	1.192457
-	361	-0.638290	-3.644483	1.554446
-	362	0.060449	-3.825905	1.921353
-	363	0.758809	-4.004468	2.289609
-	364	1.454621	-4.180146	2.656676
-	365	2.146116	-4.352899	3.020194
-	366	2.831907	-4.522413	3.378170
-	367	3.511108	-4.688286	3.728637
-	368	4.183249	-4.849718	4.070083
-	369	4.848327	-5.005869	4.400410
-	370	5.506416	-5.155653	4.718358
-	371	6.157938	-5.297770	5.021944
-	372	6.803308	-5.430824	5.309984
-	373	7.442939	-5.553418	5.580473
-	374	8.077178	-5.664032	5.831847
-	375	8.706168	-5.761146	6.062289
-	376	9.329939	-5.843107	6.269846
-	377	9.948484	-5.908655	6.453580
-	378	10.561752	-5.956855	6.613276
-	379	11.169981	-5.987335	6.750170
-	380	11.773460	-6.000219	6.867534
-	381	12.372764	-5.995918	6.969000
-	382	12.968071	-5.975136	7.058766
-	383	13.559657	-5.938735	7.140554
-	384	14.147524	-5.887652	7.217809
-	385	14.731458	-5.822874	7.294286
-	386	15.311150	-5.745621	7.372875
-	387	15.886016	-5.657117	7.456949
-	388	16.455547	-5.558603	7.549119
-	389	17.018856	-5.451355	7.652459
-	390	17.575132	-5.336451	7.769658
-	391	18.123346	-5.214925	7.903858
-	392	18.662540	-5.087597	8.057485
-	393	19.191538	-4.955277	8.233727
-	394	19.709431	-4.818621	8.434416
-	395	20.215551	-4.678172	8.659580
-	396	20.709641	-4.534388	8.906956
-	397	21.191904	-4.387654	9.171443
-	398	21.662754	-4.238285	9.447256
-	399	22.122683	-4.086599	9.728091
-	400	22.572060	-3.932649	10.007611
-	401	23.010921	-3.776520	10.280361
-	402	23.438873	-3.618216	10.542191
-	403	23.854965	-3.457828	10.790287
-	404	24.258036	-3.295554	11.023253
-	405	24.646402	-3.131752	11.240797
-	406	25.018158	-2.966892	11.443372
-	407	25.371265	-2.801647	11.632748
-	408	25.703711	-2.636912	11.810440
-	409	26.013638	-2.473472	11.976671
-	410	26.299662	-2.312201	12.129871
-	411	26.560751	-2.153854	12.266768
-	412	26.796360	-1.999321	12.383660
-	413	27.005878	-1.849499	12.476747
-	414	27.188944	-1.705299	12.543553
-	415	27.345129	-1.567783	12.583456
-	416	27.474253	-1.437991	12.597410
-	417	27.575743	-1.316923	12.588304
-	418	27.648968	-1.205288	12.560040
-	419	27.692970	-1.103540	12.516405
-	420	27.706604	-1.011875	12.460893
-	421	27.688997	-0.930290	12.396700
-	422	27.639442	-0.858624	12.325434
-	423	27.557907	-0.796537	12.247509
-	424	27.444569	-0.743730	12.161835
-	425	27.300287	-0.699907	12.067311
-	426	27.126238	-0.664860	11.962679
-	427	26.923971	-0.638500	11.846870
-	428	26.695490	-0.620895	11.719284
-	429	26.443233	-0.612317	11.579889
-	430	26.170153	-0.613099	11.428734
-	431	25.879629	-0.623679	11.266428
-	432	25.575264	-0.644364	11.093937
-	433	25.260942	-0.675392	10.912590
-	434	24.940590	-0.716773	10.723738
-	435	24.618181	-0.768125	10.529361
-	436	24.297737	-0.828739	10.330993
-	437	23.983135	-0.897316	10.130523
-	438	23.678329	-0.972078	9.928990
-	439	23.387058	-1.050661	9.727977
-	440	23.112709	-1.130371	9.529167
-	441	22.857994	-1.208233	9.334948
-	442	22.625254	-1.281058	9.147923
-	443	22.416178	-1.345590	8.971162
-	444	22.232098	-1.398719	8.807219
-	445	22.073586	-1.437592	8.658469
-	446	21.940891	-1.459637	8.526556
-	447	21.833773	-1.462776	8.413102
-	448	21.751553	-1.445424	8.319068
-	449	21.693216	-1.406406	8.245436
-	450	21.657406	-1.345152	8.193009
-	451	21.642473	-1.261587	8.162595
-	452	21.645830	-1.156200	8.155745
-	453	21.664494	-1.030033	8.173548
-	454	21.694956	-0.884327	8.217301
-	455	21.733368	-0.720732	8.287478
-	456	21.775738	-0.540995	8.384515
-	457	21.818119	-0.347028	8.507939
-	458	21.856916	-0.140674	8.657187
-	459	21.889248	0.076250	8.830685
-	460	21.913017	0.302045	9.026533
-	461	21.927172	0.535287	9.241843
-	462	21.931890	0.774825	9.473663
-	463	21.928371	1.019944	9.718369
-	464	21.919094	1.270159	9.972256
-	465	21.907545	1.525413	10.230341
-	466	21.897844	1.785957	10.487448
-	467	21.894243	2.052136	10.737941
-	468	21.900558	2.324230	10.975998
-	469	21.919563	2.602203	11.197190
-	470	21.952436	2.885644	11.397130
-	471	21.998446	3.173393	11.573291
-	472	22.054775	3.463746	11.723269
-	473	22.116581	3.754219	11.846841
-	474	22.177446	4.041771	11.944441
-	475	22.229889	4.322942	12.017934
-	476	22.265955	4.594076	12.069309
-	477	22.277784	4.851601	12.102236
-	478	22.258142	5.092340	12.120008
-	479	22.200884	5.313670	12.126693
-	480	22.101061	5.513702	12.125271
-	481	21.955202	5.691204	12.118702
-	482	21.761419	5.845689	12.108558
-	483	21.519556	5.977278	12.095038
-	484	21.231222	6.086718	12.077076
-	485	20.899500	6.175249	12.052142
-	486	20.528940	6.244483	12.016813
-	487	20.125031	6.296441	11.966345
-	488	19.693846	6.333374	11.895119
-	489	19.241489	6.357762	11.797473
-	490	18.774328	6.372150	11.668642
-	491	18.298208	6.379008	11.505454
-	492	17.818943	6.380498	11.307256
-	493	17.341736	6.378465	11.075183
-	494	16.871569	6.374460	10.811684
-	495	16.412937	6.369512	10.519866
-	496	15.969925	6.364437	10.202655
-	497	15.545719	6.359575	9.864284
-	498	15.142736	6.355137	9.509085
-	499	14.762321	6.351045	9.142643
-	500	14.404927	6.347053	8.770120
-	501	14.069922	6.342822	8.398299
-	502	13.755795	6.337883	8.033632
-	503	13.460229	6.331805	7.683185
-	504	13.180359	6.324084	7.353041
-	505	12.912889	6.314366	7.049630
-	506	12.654102	6.302266	6.778231
-	507	12.400084	6.287276	6.544026
-	508	12.146986	6.268818	6.349809
-	509	11.891315	6.246271	6.196888
-	510	11.629742	6.218950	6.083773
-	511	11.359655	6.186110	6.007905
-	512	11.078716	6.146973	5.964778
-	513	10.785130	6.100823	5.950541
-	514	10.477341	6.046990	5.960118
-	515	10.154622	5.984980	5.988222
-	516	9.816594	5.914311	6.030397
-	517	9.463877	5.834598	6.081759
-	518	9.097662	5.745600	6.138315
-	519	8.719544	5.647310	6.195947
-	520	8.331713	5.540246	6.251076
-	521	7.936792	5.425269	6.298977
-	522	7.537583	5.303539	6.335925
-	523	7.137141	5.176524	6.357521
-	524	6.738706	5.045912	6.360420
-	525	6.345575	4.913578	6.340915
-	526	5.960734	4.781209	6.296578
-	527	5.586724	4.650558	6.225781
-	528	5.225496	4.523027	6.128236
-	529	4.878566	4.399900	6.004601
-	530	4.546649	4.282121	5.857839
-	531	4.229923	4.170462	5.691392
-	532	3.928061	4.065525	5.509373
-	533	3.640534	3.967770	5.315616
-	534	3.366390	3.877445	5.113552
-	535	3.104483	3.794766	4.906738
-	536	2.853463	3.719771	4.697980
-	537	2.611965	3.652400	4.489990
-	538	2.378211	3.592492	4.285138
-	539	2.150427	3.539806	4.085674
-	540	1.926683	3.494051	3.893371
-	541	1.705083	3.454934	3.709316
-	542	1.483666	3.422018	3.534278
-	543	1.260518	3.394876	3.368632
-	544	1.033809	3.373088	3.212118
-	545	0.801872	3.356101	3.063972
-	546	0.563228	3.343483	2.923413
-	547	0.316519	3.334647	2.789428
-	548	0.060725	3.329133	2.661230
-	549	-0.204997	3.326427	2.537331
-	550	-0.481259	3.326066	2.416646
-	551	-0.768441	3.327515	2.297601
-	552	-1.066724	3.330188	2.179229
-	553	-1.376067	3.333518	2.059486
-	554	-1.696188	3.336895	1.937313
-	555	-2.026497	3.339738	1.811276
-	556	-2.366163	3.341442	1.680246
-	557	-2.713916	3.341416	1.542925
-	558	-3.068363	3.339085	1.398823
-	559	-3.428212	3.333833	1.247336
-	560	-3.791989	3.325181	1.088832
-	561	-4.158466	3.312639	0.923300
-	562	-4.526275	3.295812	0.751545
-	563	-4.894003	3.274305	0.574793
-	564	-5.260112	3.247799	0.394062
-	565	-5.622883	3.216120	0.210236
-	566	-5.980859	3.179201	0.023910
-	567	-6.332417	3.137181	-0.163713
-	568	-6.676172	3.090265	-0.351965
-	569	-7.010705	3.038821	-0.539928
-	570	-7.334707	2.983341	-0.726478
-	571	-7.646923	2.924243	-0.910174
-	572	-7.946057	2.862165	-1.089731
-	573	-8.230803	2.797628	-1.263904
-	574	-8.499902	2.731225	-1.431583
-	575	-8.752229	2.663403	-1.590944
-	576	-8.986688	2.594641	-1.740353
-	577	-9.202238	2.525115	-1.877875
-	578	-9.398220	2.454813	-2.001573
-	579	-9.574016	2.383506	-2.109770
-	580	-9.729120	2.310746	-2.200864
-	581	-9.863152	2.235846	-2.273958
-	582	-9.975835	2.157877	-2.328624
-	583	-10.067071	2.075807	-2.364753
-	584	-10.136717	1.988418	-2.382598
-	585	-10.184719	1.894468	-2.382824
-	586	-10.210706	1.792711	-2.366528
-	587	-10.214321	1.682064	-2.334766
-	588	-10.194984	1.561558	-2.288606
-	589	-10.152080	1.430540	-2.229442
-	590	-10.084598	1.288546	-2.158679
-	591	-9.991407	1.135654	-2.077736
-	592	-9.871150	0.972118	-1.987621
-	593	-9.722325	0.798571	-1.889624
-	594	-9.543525	0.615681	-1.784510
-	595	-9.333315	0.424312	-1.672685
-	596	-9.090515	0.225256	-1.554161
-	597	-8.814106	0.019213	-1.428369
-	598	-8.503335	-0.193016	-1.295626
-	599	-8.157698	-0.410849	-1.155041
-	600	-7.777263	-0.633547	-1.006051
-	601	-7.362630	-0.860607	-0.847363
-	602	-6.914698	-1.091422	-0.678414
-	603	-6.434962	-1.325330	-0.497909
-	604	-5.925404	-1.561519	-0.305172
-	605	-5.388393	-1.799138	-0.099230
-	606	-4.826654	-2.037240	0.120019
-	607	-4.243166	-2.274792	0.353294
-	608	-3.641019	-2.510833	0.600551
-	609	-3.023277	-2.744255	0.861881
-	610	-2.392730	-2.973956	1.136229
-	611	-1.752021	-3.198907	1.422886
-	612	-1.103600	-3.418278	1.721202
-	613	-0.449626	-3.631242	2.030095
-	614	0.208196	-3.837119	2.347830
-	615	0.868314	-4.035092	2.672605
-	616	1.529555	-4.224445	3.002316
-	617	2.191021	-4.404370	3.334286
-	618	2.852053	-4.574075	3.665270
-	619	3.512181	-4.732701	3.991756
-	620	4.171110	-4.879560	4.310069
-	621	4.828660	-5.013821	4.616142
-	622	5.484757	-5.134703	4.905632
-	623	6.139570	-5.241399	5.174636
-	624	6.793207	-5.333244	5.419806
-	625	7.445554	-5.409777	5.638706
-	626	8.096372	-5.470741	5.830053
-	627	8.745126	-5.516304	5.994804
-	628	9.391071	-5.546886	6.134916
-	629	10.033334	-5.563067	6.254151
-	630	10.670965	-5.565544	6.356293
-	631	11.302881	-5.555003	6.446421
-	632	11.928082	-5.532233	6.529208
-	633	12.545629	-5.498075	6.609639
-	634	13.154810	-5.453270	6.691582
-	635	13.755037	-5.398590	6.779153
-	636	14.345851	-5.334682	6.875230
-	637	14.926919	-5.262136	6.982497
-	638	15.498133	-5.181401	7.102245
-	639	16.059431	-5.093028	7.235660
-	640	16.610741	-4.997430	7.382897
-	641	17.152122	-4.895041	7.543963
-	642	17.683819	-4.786239	7.717818
-	643	18.205900	-4.671397	7.903225
-	644	18.718531	-4.550896	8.098704
-	645	19.221748	-4.425016	8.302169
-	646	19.715759	-4.294136	8.512084
-	647	20.200655	-4.158631	8.726285
-	648	20.676558	-4.018971	8.943626
-	649	21.143316	-3.875751	9.162500
-	650	21.600838	-3.729505	9.381911
-	651	22.048809	-3.580948	9.600129
-	652	22.486738	-3.430619	9.816422
-	653	22.913866	-3.279095	10.029548
-	654	23.329342	-3.126786	10.238997
-	655	23.732237	-2.974255	10.443429
-	656	24.121454	-2.821948	10.641292
-	657	24.495871	-2.670338	10.830550
-	658	24.854170	-2.519859	11.009387
-	659	25.194874	-2.370985	11.175832
-	660	25.516315	-2.224256	11.328866
-	661	25.816889	-2.080214	11.467945
-	662	26.094973	-1.939496	11.592758
-	663	26.348970	-1.802747	11.702785
-	664	26.577303	-1.670655	11.797630
-	665	26.778484	-1.543769	11.877007
-	666	26.951027	-1.422566	11.940528
-	667	27.093510	-1.307405	11.987954
-	668	27.204609	-1.198632	12.019176
-	669	27.283167	-1.096433	12.034618
-	670	27.328318	-1.001016	12.034466
-	671	27.339560	-0.912419	12.018743
-	672	27.316528	-0.830780	11.987446
-	673	27.259394	-0.756054	11.940519
-	674	27.168713	-0.688169	11.877811
-	675	27.045282	-0.627232	11.798593
-	676	26.890285	-0.573461	11.702951
-	677	26.704992	-0.527429	11.590685
-	678	26.491163	-0.489877	11.462618
-	679	26.250975	-0.461653	11.319401
-	680	25.986994	-0.443662	11.162882
-	681	25.702312	-0.436755	10.994864
-	682	25.400291	-0.441738	10.817773
-	683	25.084776	-0.459188	10.633196
-	684	24.759758	-0.489462	10.443499
-	685	24.429598	-0.532651	10.250544
-	686	24.098631	-0.588422	10.056200
-	687	23.771353	-0.655968	9.861601
-	688	23.452223	-0.733994	9.668151
-	689	23.145704	-0.820634	9.476626
-	690	22.855925	-0.913571	9.287838
-	691	22.586851	-1.010099	9.102488
-	692	22.341948	-1.107156	8.921413
-	693	22.124119	-1.201497	8.745875
-	694	21.935593	-1.289742	8.577244
-	695	21.778030	-1.368543	8.417260
-	696	21.652132	-1.434784	8.268124
-	697	21.558199	-1.485528	8.132362
-	698	21.495844	-1.518391	8.012284
-	699	21.464287	-1.531296	7.909705
-	700	21.462135	-1.522826	7.826245
-	701	21.487423	-1.492103	7.763481
-	702	21.537334	-1.438833	7.722479
-	703	21.608437	-1.363382	7.704185
-	704	21.696444	-1.266523	7.709233
-	705	21.796450	-1.149621	7.738327
-	706	21.903168	-1.014239	7.791438
-	707	22.011103	-0.862273	7.868367
-	708	22.114899	-0.695695	7.968246
-	709	22.209507	-0.516539	8.089853
-	710	22.290569	-0.326933	8.231711
-	711	22.354683	-0.128896	8.391598
-	712	22.399591	0.075702	8.566258
-	713	22.424353	0.285255	8.752107
-	714	22.429533	0.498476	8.945316
-	715	22.417109	0.714402	9.141399
-	716	22.390625	0.932427	9.335709
-	717	22.354420	1.152281	9.523484
-	718	22.313246	1.373950	9.700225
-	719	22.271725	1.597378	9.861739
-	720	22.233978	1.822502	10.004403
-	721	22.202843	2.049031	10.125784
-	722	22.179600	2.276282	10.225088
-	723	22.163733	2.503453	10.302687
-	724	22.152704	2.729316	10.359197
-	725	22.142267	2.952532	10.396158
-	726	22.126774	3.171597	10.415084
-	727	22.099600	3.385011	10.417927
-	728	22.054016	3.591507	10.406343
-	729	21.983353	3.789880	10.382802
-	730	21.881573	3.979308	10.348932
-	731	21.743698	4.159150	10.306647
-	732	21.566097	4.329079	10.256423
-	733	21.346558	4.488874	10.199020
-	734	21.084497	4.638502	10.133885
-	735	20.780821	4.778129	10.060385
-	736	20.437885	4.908048	9.976496
-	737	20.059223	5.028776	9.880865
-	738	19.649158	5.140960	9.771360
-	739	19.212721	5.245320	9.645902
-	740	18.755386	5.342503	9.502043
-	741	18.282635	5.432866	9.337569
-	742	17.799860	5.516695	9.151416
-	743	17.312096	5.594193	8.944002
-	744	16.824144	5.665694	8.717777
-	745	16.340225	5.731394	8.476654
-	746	15.864320	5.791562	8.224686
-	747	15.400214	5.846467	7.964736
-	748	14.951382	5.896318	7.698912
-	749	14.520746	5.941501	7.429363
-	750	14.110651	5.982260	7.158670
-	751	13.722932	6.019082	6.889575
-	752	13.358837	6.052361	6.625119
-	753	13.019152	6.082533	6.369030
-	754	12.704264	6.109864	6.124966
-	755	12.414126	6.134507	5.897049
-	756	12.148638	6.156544	5.688422
-	757	11.907328	6.175929	5.502653
-	758	11.689749	6.192617	5.342119
-	759	11.495345	6.206609	5.209092
-	760	11.323495	6.218025	5.104209
-	761	11.172893	6.227058	5.027666
-	762	11.041847	6.233962	4.977551
-	763	10.927629	6.239033	4.950723
-	764	10.826090	6.242639	4.942614
