# Supplementary material for: Design and preliminary verification of a novel powered ankle–foot prosthesis: From the perspective of lower-limb biomechanics compared with ESAR foot
Source: PLoS One. 2024 Jun 7;19(6):e0303397. doi: 10.1371/journal.pone.0303397 (PMC11161064; doi:10.1371/journal.pone.0303397)
Supplement: S2 File — (ZIP) [file pone.0303397.s004.zip › NW/6/right knee angle.txt]

LINK_MODEL_BASED::ORIGINAL::Right Knee Angles
File	Frame	X	Y	Z
Gait FB - IOR 14.c3d	1	11.497239	-1.223942	-25.039711
-	2	11.461111	-1.276283	-24.738319
-	3	11.422120	-1.331123	-24.448067
-	4	11.379372	-1.387950	-24.169416
-	5	11.332114	-1.446023	-23.902355
-	6	11.279396	-1.504984	-23.645863
-	7	11.220398	-1.564238	-23.399233
-	8	11.154630	-1.623360	-23.160570
-	9	11.081905	-1.681954	-22.928892
-	10	11.002454	-1.739500	-22.703512
-	11	10.916831	-1.795556	-22.484518
-	12	10.825634	-1.849787	-22.272633
-	13	10.729651	-1.902363	-22.067726
-	14	10.629697	-1.953187	-21.871231
-	15	10.526518	-2.002453	-21.683758
-	16	10.420871	-2.050211	-21.506416
-	17	10.313599	-2.096795	-21.338717
-	18	10.205704	-2.142387	-21.179394
-	19	10.098310	-2.187291	-21.025450
-	20	9.992208	-2.231910	-20.872807
-	21	9.888253	-2.276634	-20.714926
-	22	9.787388	-2.321764	-20.545460
-	23	9.690608	-2.367702	-20.358244
-	24	9.599134	-2.414790	-20.149368
-	25	9.514380	-2.463440	-19.917364
-	26	9.437611	-2.513886	-19.662252
-	27	9.370033	-2.566221	-19.384705
-	28	9.312626	-2.620377	-19.087564
-	29	9.266191	-2.676207	-18.773132
-	30	9.231225	-2.733214	-18.445837
-	31	9.207790	-2.790731	-18.109533
-	32	9.195384	-2.847686	-17.768408
-	33	9.192881	-2.903079	-17.425631
-	34	9.198614	-2.955705	-17.083374
-	35	9.210332	-3.004273	-16.743174
-	36	9.225564	-3.047667	-16.408075
-	37	9.241753	-3.085099	-16.080839
-	38	9.256083	-3.115972	-15.765566
-	39	9.265947	-3.139935	-15.465946
-	40	9.268937	-3.156890	-15.184751
-	41	9.262741	-3.166953	-14.924571
-	42	9.245253	-3.170516	-14.686138
-	43	9.215008	-3.168282	-14.468428
-	44	9.170767	-3.161081	-14.269215
-	45	9.112287	-3.150080	-14.084869
-	46	9.039436	-3.136453	-13.911483
-	47	8.952827	-3.121643	-13.744437
-	48	8.853473	-3.106757	-13.580859
-	49	8.742844	-3.093129	-13.417329
-	50	8.622663	-3.081760	-13.252098
-	51	8.495172	-3.073582	-13.083947
-	52	8.362643	-3.069167	-12.913447
-	53	8.227549	-3.069145	-12.740567
-	54	8.092544	-3.073924	-12.566819
-	55	7.959992	-3.083704	-12.394623
-	56	7.832579	-3.098646	-12.225183
-	57	7.712492	-3.118897	-12.060700
-	58	7.601869	-3.144493	-11.902771
-	59	7.502751	-3.175277	-11.754237
-	60	7.417127	-3.211193	-11.617006
-	61	7.347143	-3.252116	-11.493912
-	62	7.294620	-3.298215	-11.387888
-	63	7.261722	-3.349586	-11.302728
-	64	7.250783	-3.406477	-11.242256
-	65	7.264115	-3.469246	-11.211690
-	66	7.304021	-3.538119	-11.216301
-	67	7.372879	-3.613286	-11.261097
-	68	7.472752	-3.694922	-11.349949
-	69	7.605861	-3.783095	-11.484995
-	70	7.774117	-3.877833	-11.667324
-	71	7.979376	-3.978944	-11.896830
-	72	8.223197	-4.086070	-12.171624
-	73	8.506603	-4.198740	-12.487751
-	74	8.830931	-4.315958	-12.841614
-	75	9.196767	-4.436742	-13.226424
-	76	9.605093	-4.559741	-13.635649
-	77	10.056592	-4.683601	-14.059629
-	78	10.552018	-4.806714	-14.489985
-	79	11.092307	-4.927201	-14.919186
-	80	11.678309	-5.043010	-15.340929
-	81	12.310797	-5.152123	-15.750936
-	82	12.990530	-5.252296	-16.146284
-	83	13.718247	-5.341300	-16.526070
-	84	14.494533	-5.416950	-16.890266
-	85	15.319746	-5.477006	-17.241064
-	86	16.194134	-5.519885	-17.579832
-	87	17.117941	-5.543772	-17.910463
-	88	18.091066	-5.547179	-18.237196
-	89	19.113222	-5.528502	-18.565973
-	90	20.183931	-5.486649	-18.901627
-	91	21.302107	-5.420325	-19.249413
-	92	22.466324	-5.328776	-19.611706
-	93	23.674603	-5.211772	-19.987591
-	94	24.924591	-5.069675	-20.373085
-	95	26.213360	-4.902854	-20.762543
-	96	27.537533	-4.712749	-21.146860
-	97	28.893131	-4.500720	-21.517267
-	98	30.275925	-4.268903	-21.864134
-	99	31.681147	-4.019489	-22.178823
-	100	33.103573	-3.754065	-22.454897
-	101	34.537941	-3.474199	-22.687675
-	102	35.978916	-3.180774	-22.875008
-	103	37.421448	-2.874095	-23.017513
-	104	38.860325	-2.554464	-23.117821
-	105	40.290405	-2.221586	-23.181873
-	106	41.706749	-1.876106	-23.215956
-	107	43.104259	-1.518526	-23.228127
-	108	44.478039	-1.150021	-23.226133
-	109	45.823189	-0.772404	-23.217537
-	110	47.135216	-0.387372	-23.209560
-	111	48.409523	0.002959	-23.207928
-	112	49.642048	0.396886	-23.217016
-	113	50.828728	0.792384	-23.238565
-	114	51.966038	1.187115	-23.272495
-	115	53.051010	1.579261	-23.318031
-	116	54.081192	1.967605	-23.373529
-	117	55.055134	2.350162	-23.435688
-	118	55.971844	2.725295	-23.501572
-	119	56.831131	3.091895	-23.567814
-	120	57.632885	3.448566	-23.631369
-	121	58.376980	3.794290	-23.689901
-	122	59.063038	4.128844	-23.741955
-	123	59.690765	4.451071	-23.786385
-	124	60.259331	4.760489	-23.823349
-	125	60.767830	5.057086	-23.853735
-	126	61.215012	5.340016	-23.879148
-	127	61.599358	5.608965	-23.901520
-	128	61.919853	5.863246	-23.923319
-	129	62.175419	6.102125	-23.947155
-	130	62.365597	6.325561	-23.976246
-	131	62.490105	6.532903	-24.013220
-	132	62.548901	6.724117	-24.060654
-	133	62.541981	6.898965	-24.120810
-	134	62.469913	7.057005	-24.195383
-	135	62.333359	7.199054	-24.285910
-	136	62.133194	7.324594	-24.392471
-	137	61.870785	7.433919	-24.515057
-	138	61.547295	7.527470	-24.652468
-	139	61.164101	7.604999	-24.803057
-	140	60.722767	7.666951	-24.964859
-	141	60.224735	7.713299	-25.135115
-	142	59.671505	7.743788	-25.311228
-	143	59.064533	7.757669	-25.489313
-	144	58.405037	7.753757	-25.666418
-	145	57.694233	7.730937	-25.839233
-	146	56.933075	7.688049	-26.004946
-	147	56.122253	7.623418	-26.161251
-	148	55.262161	7.536819	-26.306973
-	149	54.352749	7.428509	-26.441957
-	150	53.394169	7.298375	-26.565973
-	151	52.386208	7.147553	-26.680246
-	152	51.328560	6.976353	-26.785290
-	153	50.220726	6.785958	-26.883341
-	154	49.061924	6.577210	-26.975704
-	155	47.851624	6.350796	-27.064072
-	156	46.588978	6.107302	-27.150415
-	157	45.273647	5.848025	-27.237251
-	158	43.905720	5.572792	-27.326344
-	159	42.485634	5.282647	-27.420601
-	160	41.014465	4.977738	-27.522612
-	161	39.493984	4.658223	-27.634420
-	162	37.926552	4.323401	-27.757542
-	163	36.315063	3.972720	-27.893129
-	164	34.663357	3.605322	-28.041224
-	165	32.975483	3.220291	-28.199999
-	166	31.256435	2.817017	-28.366142
-	167	29.511261	2.395684	-28.535751
-	168	27.745466	1.957834	-28.704636
-	169	25.964794	1.505831	-28.868420
-	170	24.175344	1.043424	-29.022198
-	171	22.383591	0.575086	-29.161446
-	172	20.596348	0.106187	-29.281605
-	173	18.820898	-0.357289	-29.378428
-	174	17.064844	-0.809094	-29.448977
-	175	15.336472	-1.242928	-29.490379
-	176	13.644275	-1.653131	-29.501978
-	177	11.997335	-2.034369	-29.483971
-	178	10.405025	-2.381909	-29.440355
-	179	8.876727	-2.692193	-29.376453
-	180	7.422318	-2.962713	-29.299356
-	181	6.051250	-3.192429	-29.217077
-	182	4.772878	-3.381595	-29.137779
-	183	3.595698	-3.531778	-29.069204
-	184	2.527707	-3.645536	-29.018421
-	185	1.575595	-3.726432	-28.991575
-	186	0.745168	-3.778597	-28.991489
-	187	0.040504	-3.806604	-29.018936
-	188	-0.535689	-3.815042	-29.072104
-	189	-0.982926	-3.808491	-29.146603
-	190	-1.302358	-3.791137	-29.236509
-	191	-1.497450	-3.766713	-29.335560
-	192	-1.573913	-3.738286	-29.436125
-	193	-1.539638	-3.708132	-29.532007
-	194	-1.405266	-3.677936	-29.619228
-	195	-1.183690	-3.648693	-29.694969
-	196	-0.889736	-3.620923	-29.759489
-	197	-0.539579	-3.594691	-29.814995
-	198	-0.150018	-3.569760	-29.864244
-	199	0.262591	-3.545593	-29.911673
-	200	0.682800	-3.521639	-29.960382
-	201	1.097315	-3.497239	-30.013582
-	202	1.495696	-3.471673	-30.072742
-	203	1.871006	-3.444200	-30.136223
-	204	2.220052	-3.414064	-30.200806
-	205	2.543514	-3.380599	-30.259521
-	206	2.845574	-3.343137	-30.303316
-	207	3.133149	-3.301176	-30.319578
-	208	3.415222	-3.254314	-30.294783
-	209	3.701742	-3.202297	-30.214537
-	210	4.002492	-3.144780	-30.067343
-	211	4.326103	-3.081671	-29.843990
-	212	4.678545	-3.012899	-29.541206
-	213	5.063123	-2.938600	-29.161257
-	214	5.479459	-2.859122	-28.711721
-	215	5.924359	-2.774701	-28.205570
-	216	6.391165	-2.685852	-27.659582
-	217	6.871428	-2.592843	-27.092642
-	218	7.354424	-2.496111	-26.525034
-	219	7.828958	-2.395919	-25.976786
-	220	8.283667	-2.292654	-25.464790
-	221	8.708089	-2.186656	-25.003759
-	222	9.093168	-2.078491	-24.604153
-	223	9.431936	-1.968724	-24.272026
-	224	9.719305	-1.858135	-24.009899
-	225	9.952117	-1.747739	-23.815218
-	226	10.129028	-1.638319	-23.684191
-	227	10.250264	-1.531110	-23.609240
-	228	10.317489	-1.427024	-23.582903
-	229	10.333551	-1.327399	-23.596228
-	230	10.302574	-1.233511	-23.640900
-	231	10.229654	-1.146543	-23.709253
-	232	10.120373	-1.067665	-23.794504
-	233	9.980989	-0.997989	-23.889067
-	234	9.817998	-0.938317	-23.986437
-	235	9.638052	-0.889310	-24.081129
-	236	9.448058	-0.851259	-24.168058
-	237	9.254826	-0.824253	-24.243011
-	238	9.064857	-0.807949	-24.302792
-	239	8.884314	-0.801705	-24.344973
-	240	8.718466	-0.804706	-24.366749
-	241	8.572053	-0.816038	-24.366034
-	242	8.448816	-0.834924	-24.340557
-	243	8.351867	-0.860726	-24.288931
-	244	8.283217	-0.892781	-24.210447
-	245	8.244068	-0.930508	-24.105379
-	246	8.234904	-0.973413	-23.973167
-	247	8.255714	-1.021071	-23.813009
-	248	8.305817	-1.073211	-23.622988
-	249	8.383657	-1.129658	-23.401621
-	250	8.487054	-1.190042	-23.149281
-	251	8.613306	-1.254191	-22.866735
-	252	8.759161	-1.321960	-22.555559
-	253	8.921219	-1.393251	-22.219023
-	254	9.095797	-1.467614	-21.863379
-	255	9.279213	-1.544093	-21.498709
-	256	9.467787	-1.621558	-21.135632
-	257	9.658116	-1.699069	-20.784832
-	258	9.847078	-1.775863	-20.455891
-	259	10.031585	-1.851321	-20.157253
-	260	10.208772	-1.924955	-19.896442
-	261	10.375795	-1.996417	-19.678947
-	262	10.530192	-2.065422	-19.508263
-	263	10.669880	-2.131870	-19.385225
-	264	10.793316	-2.195865	-19.307537
-	265	10.899536	-2.257658	-19.270351
-	266	10.988159	-2.317518	-19.266535
-	267	11.059358	-2.375773	-19.286512
-	268	11.113700	-2.432642	-19.320112
-	269	11.152092	-2.488162	-19.357864
-	270	11.175664	-2.542202	-19.392563
-	271	11.185895	-2.594501	-19.419121
-	272	11.184202	-2.644902	-19.433691
-	273	11.171887	-2.693279	-19.433016
-	274	11.150242	-2.739690	-19.414366
-	275	11.120175	-2.784353	-19.375439
-	276	11.082535	-2.827561	-19.313965
-	277	11.038082	-2.869581	-19.228325
-	278	10.987503	-2.910791	-19.117212
-	279	10.931423	-2.951425	-18.980356
-	280	10.870314	-2.991813	-18.817829
-	281	10.804688	-3.032031	-18.631420
-	282	10.734923	-3.072154	-18.422907
-	283	10.661308	-3.111990	-18.195789
-	284	10.583919	-3.151305	-17.953316
-	285	10.502780	-3.189512	-17.700218
-	286	10.417689	-3.226140	-17.440273
-	287	10.328469	-3.260473	-17.178316
-	288	10.234936	-3.292084	-16.917290
-	289	10.136920	-3.320374	-16.661150
-	290	10.034276	-3.344942	-16.412663
-	291	9.926885	-3.365405	-16.174585
-	292	9.814662	-3.381535	-15.949508
-	293	9.697606	-3.393103	-15.739368
-	294	9.575877	-3.400049	-15.545217
-	295	9.449743	-3.402307	-15.367311
-	296	9.319745	-3.399998	-15.204976
-	297	9.186474	-3.393173	-15.057516
-	298	9.050701	-3.382035	-14.923434
-	299	8.913345	-3.366853	-14.801123
-	300	8.775468	-3.347961	-14.689406
-	301	8.638324	-3.325796	-14.586661
-	302	8.503141	-3.300914	-14.491232
-	303	8.371053	-3.273983	-14.401657
-	304	8.243247	-3.245874	-14.316076
-	305	8.120979	-3.217371	-14.233741
-	306	8.005518	-3.189335	-14.154219
-	307	7.898081	-3.162455	-14.078438
-	308	7.799970	-3.137377	-14.008534
-	309	7.712545	-3.114566	-13.948144
-	310	7.637179	-3.094468	-13.901724
-	311	7.574986	-3.077434	-13.874838
-	312	7.527105	-3.063660	-13.873961
-	313	7.494493	-3.053323	-13.904846
-	314	7.477946	-3.046563	-13.972986
-	315	7.478183	-3.043419	-14.082182
-	316	7.495526	-3.044095	-14.233841
-	317	7.530149	-3.048702	-14.427112
-	318	7.581827	-3.057551	-14.657701
-	319	7.650076	-3.070776	-14.918879
-	320	7.734319	-3.088651	-15.200303
-	321
-	322
-	323
-	324
-	325
-	326
-	327
-	328
-	329
-	330
-	331
-	332
-	333	10.306911	-4.162565	-10.235917
-	334	10.757158	-4.295303	-10.898981
-	335	11.236994	-4.430330	-11.502065
-	336	11.748374	-4.566092	-12.051450
-	337	12.293518	-4.700726	-12.554342
-	338	12.874557	-4.832278	-13.018651
-	339	13.493709	-4.958766	-13.452518
-	340	14.152952	-5.078226	-13.864328
-	341	14.854263	-5.188877	-14.261713
-	342	15.599478	-5.288955	-14.652078
-	343	16.390326	-5.376961	-15.041825
-	344	17.228304	-5.451369	-15.437124
-	345	18.114716	-5.510703	-15.843122
-	346	19.050451	-5.553527	-16.264219
-	347	20.036169	-5.578548	-16.703865
-	348	21.071995	-5.584409	-17.164488
-	349	22.157501	-5.569969	-17.646677
-	350	23.291784	-5.534200	-18.149021
-	351	24.473372	-5.476307	-18.666466
-	352	25.700195	-5.395825	-19.190111
-	353	26.969667	-5.292443	-19.707897
-	354	28.278490	-5.166102	-20.205873
-	355	29.622921	-5.016698	-20.671404
-	356	30.998629	-4.844143	-21.094723
-	357	32.400810	-4.648604	-21.470076
-	358	33.824226	-4.430276	-21.795290
-	359	35.263199	-4.189740	-22.070805
-	360	36.711880	-3.927935	-22.298315
-	361	38.164146	-3.646210	-22.480988
-	362	39.613823	-3.345993	-22.623083
-	363	41.054573	-3.028898	-22.730146
-	364	42.480217	-2.696220	-22.808804
-	365	43.884724	-2.349417	-22.866291
-	366	45.262348	-1.989921	-22.909573
-	367	46.607777	-1.619446	-22.945066
-	368	47.916134	-1.239617	-22.978497
-	369	49.183125	-0.852668	-23.013834
-	370	50.404968	-0.460341	-23.054150
-	371	51.578472	-0.065073	-23.100580
-	372	52.700974	0.331166	-23.153883
-	373	53.770233	0.725573	-23.213100
-	374	54.784573	1.115507	-23.276890
-	375	55.742645	1.497946	-23.343004
-	376	56.643539	1.869549	-23.408581
-	377	57.486610	2.227605	-23.470922
-	378	58.271446	2.569725	-23.527346
-	379	58.997829	2.894421	-23.575872
-	380	59.665459	3.201778	-23.615452
-	381	60.274277	3.492048	-23.645699
-	382	60.823990	3.766139	-23.666889
-	383	61.314472	4.024717	-23.679905
-	384	61.745506	4.268369	-23.686049
-	385	62.116837	4.498211	-23.687265
-	386	62.428238	4.714818	-23.685385
-	387	62.679443	4.919511	-23.682714
-	388	62.870335	5.113191	-23.681503
-	389	63.000675	5.297489	-23.684183
-	390	63.070358	5.474021	-23.693199
-	391	63.079163	5.645016	-23.711054
-	392	63.027130	5.812438	-23.739988
-	393	62.914104	5.979068	-23.782263
-	394	62.740185	6.146663	-23.839941
-	395	62.505787	6.315525	-23.913841
-	396	62.211693	6.483926	-24.004032
-	397	61.859062	6.647733	-24.109415
-	398	61.449329	6.802229	-24.228024
-	399	60.983978	6.942263	-24.357536
-	400	60.464478	7.062863	-24.495262
-	401	59.891930	7.159937	-24.638712
-	402	59.267048	7.230527	-24.785801
-	403	58.590019	7.272869	-24.935085
-	404	57.860580	7.286396	-25.085314
-	405	57.077953	7.271455	-25.235670
-	406	56.240887	7.229033	-25.385511
-	407	55.347897	7.161105	-25.534721
-	408	54.397480	7.069190	-25.683044
-	409	53.388699	6.953777	-25.829699
-	410	52.321289	6.813916	-25.972948
-	411	51.195663	6.647431	-26.110075
-	412	50.012920	6.451897	-26.238266
-	413	48.774349	6.224985	-26.354572
-	414	47.481468	5.965503	-26.457338
-	415	46.135799	5.673831	-26.545952
-	416	44.739056	5.351637	-26.621695
-	417	43.292770	5.001938	-26.687397
-	418	41.798473	4.628532	-26.747263
-	419	40.257702	4.234982	-26.805571
-	420	38.672028	3.824533	-26.866877
-	421	37.043430	3.400098	-26.935471
-	422	35.374355	2.963570	-27.014088
-	423	33.668083	2.516281	-27.103626
-	424	31.928368	2.059099	-27.202604
-	425	30.159746	1.593485	-27.308895
-	426	28.367125	1.121520	-27.418280
-	427	26.555965	0.646078	-27.526676
-	428	24.732208	0.171027	-27.629404
-	429	22.902391	-0.298828	-27.721924
-	430	21.073618	-0.758099	-27.799971
-	431	19.253517	-1.200836	-27.860003
-	432	17.450283	-1.620902	-27.899612
-	433	15.672491	-2.012328	-27.918158
-	434	13.929246	-2.369736	-27.916792
-	435	12.229858	-2.688570	-27.898792
-	436	10.583914	-2.965620	-27.869246
-	437	9.000985	-3.198949	-27.834738
-	438	7.490741	-3.388219	-27.802477
-	439	6.062605	-3.534398	-27.780020
-	440	4.725440	-3.639758	-27.775206
-	441	3.487340	-3.707653	-27.795059
-	442	2.355479	-3.742370	-27.844765
-	443	1.335897	-3.748888	-27.927404
-	444	0.433486	-3.732587	-28.042749
-	445	-0.348334	-3.698971	-28.188210
-	446	-1.007499	-3.653362	-28.358200
-	447	-1.543549	-3.600696	-28.545713
-	448	-1.957823	-3.545341	-28.741283
-	449	-2.253356	-3.490988	-28.935455
-	450	-2.435059	-3.440517	-29.118404
-	451	-2.509559	-3.395970	-29.281242
-	452	-2.485435	-3.358617	-29.417225
-	453	-2.372796	-3.328998	-29.521164
-	454	-2.183323	-3.307092	-29.589998
-	455	-1.929716	-3.292378	-29.622007
-	456	-1.625129	-3.284031	-29.617193
-	457	-1.282498	-3.280971	-29.576057
-	458	-0.913424	-3.281994	-29.500601
-	459	-0.527545	-3.285717	-29.391991
-	460	-0.131820	-3.290664	-29.251217
-	461	0.269649	-3.295335	-29.077663
-	462	0.675594	-3.298251	-28.869766
-	463	1.087265	-3.298066	-28.624481
-	464	1.507949	-3.293566	-28.337870
-	465	1.942281	-3.283787	-28.004889
-	466	2.395420	-3.268019	-27.620396
-	467	2.872350	-3.245849	-27.180676
-	468	3.376812	-3.217144	-26.684032
-	469	3.910782	-3.181936	-26.133673
-	470	4.473742	-3.140533	-25.536144
-	471	5.062661	-3.093273	-24.903475
-	472	5.671810	-3.040622	-24.249722
-	473	6.293071	-2.982955	-23.592575
-	474	6.916524	-2.920514	-22.949930
-	475	7.531090	-2.853358	-22.339457
-	476	8.125247	-2.781668	-21.776867
-	477	8.687924	-2.705457	-21.275833
-	478	9.208950	-2.625035	-20.846521
-	479	9.679575	-2.540884	-20.496521
-	480	10.092849	-2.453882	-20.228636
-	481	10.443789	-2.365056	-20.042906
-	482	10.729524	-2.275583	-19.934437
-	483	10.949428	-2.186668	-19.895485
-	484	11.104897	-2.099618	-19.916750
-	485	11.199164	-2.015653	-19.986908
-	486	11.237067	-1.935824	-20.094303
-	487	11.224479	-1.861287	-20.227331
-	488	11.168110	-1.793091	-20.374147
-	489	11.074864	-1.732243	-20.525030
-	490	10.951974	-1.679504	-20.672121
-	491	10.806378	-1.635308	-20.810026
-	492	10.644978	-1.599682	-20.937243
-	493	10.474230	-1.572282	-21.053337
-	494	10.300473	-1.552604	-21.158712
-	495	10.129658	-1.540051	-21.253490
-	496	9.967508	-1.534153	-21.335718
-	497	9.819049	-1.534387	-21.403467
-	498	9.688725	-1.540424	-21.452585
-	499	9.580091	-1.551966	-21.478237
-	500	9.495538	-1.569046	-21.474104
-	501	9.436317	-1.591694	-21.433981
-	502	9.402613	-1.620095	-21.351244
-	503	9.393371	-1.654458	-21.220581
-	504	9.406757	-1.695011	-21.037018
-	505	9.440046	-1.741756	-20.798491
-	506	9.489985	-1.794536	-20.504852
-	507	9.552842	-1.852714	-20.159422
-	508	9.624743	-1.915551	-19.767979
-	509	9.701812	-1.981988	-19.338888
-	510	9.780085	-2.050898	-18.882214
-	511	9.855781	-2.120944	-18.411446
-	512	9.925356	-2.190762	-17.941044
-	513	9.985481	-2.258788	-17.489273
-	514	10.033312	-2.323604	-17.074497
-	515	10.066749	-2.383983	-16.716324
-	516	10.084432	-2.438847	-16.435797
-	517	10.086086	-2.487500	-16.251915
-	518	10.072355	-2.529568	-16.182755
-	519	10.044731	-2.565132	-16.242836
-	520	10.005839	-2.594626	-16.443617
-	521	9.959182	-2.619095	-16.791809
-	522	9.909093	-2.639659	-17.289915
-	523	9.860497	-2.657754	-17.934353
-	524	9.818439	-2.674772	-18.716818
-	525	9.787822	-2.692075	-19.621063
-	526	9.772674	-2.710706	-20.625032
-	527	9.775831	-2.731362	-21.699982
-	528	9.798386	-2.754236	-22.812445
-	529	9.839349	-2.779091	-23.925865
-	530
-	531
-	532
-	533
-	534
-	535
-	536
-	537
-	538
-	539
-	540
-	541
-	542
-	543
-	544
-	545
-	546
-	547
-	548
-	549
-	550	8.656573	-3.142620	-10.592539
-	551	8.674768	-3.173827	-11.140763
-	552	8.676414	-3.201190	-11.574508
-	553	8.662514	-3.225153	-11.901417
-	554	8.634540	-3.246092	-12.130993
-	555	8.594347	-3.264391	-12.273265
-	556	8.543972	-3.280430	-12.338951
-	557	8.485682	-3.294533	-12.338346
-	558	8.421816	-3.306936	-12.282475
-	559	8.354518	-3.317947	-12.181612
-	560	8.285890	-3.327805	-12.046273
-	561	8.217701	-3.336865	-11.886215
-	562	8.151698	-3.345442	-11.710959
-	563	8.089471	-3.353871	-11.529483
-	564	8.032350	-3.362549	-11.349720
-	565	7.981768	-3.371950	-11.177642
-	566	7.938787	-3.382607	-11.017974
-	567	7.904762	-3.395011	-10.873854
-	568	7.881088	-3.409700	-10.746280
-	569	7.869429	-3.427217	-10.635143
-	570	7.871686	-3.448051	-10.539315
-	571	7.889779	-3.472744	-10.457747
-	572	7.925502	-3.502014	-10.390038
-	573	7.980710	-3.536655	-10.335239
-	574	8.057051	-3.577544	-10.293099
-	575	8.156048	-3.625488	-10.263749
-	576	8.279117	-3.681308	-10.247196
-	577	8.427431	-3.745770	-10.244534
-	578	8.602089	-3.819487	-10.256723
-	579	8.804152	-3.902866	-10.285323
-	580	9.034808	-3.996091	-10.332147
-	581	9.295283	-4.099114	-10.398793
-	582	9.586794	-4.211641	-10.487171
-	583	9.910647	-4.333057	-10.599179
-	584	10.268147	-4.462399	-10.736556
-	585	10.660748	-4.598441	-10.901466
-	586	11.090036	-4.739617	-11.095031
-	587	11.557712	-4.883960	-11.318756
-	588	12.065708	-5.029155	-11.573456
-	589	12.615921	-5.172601	-11.859454
-	590	13.210359	-5.311535	-12.176388
-	591	13.850941	-5.443021	-12.523150
-	592	14.539593	-5.563966	-12.898054
-	593	15.278005	-5.671341	-13.298931
-	594	16.067690	-5.762070	-13.722855
-	595	16.909643	-5.833166	-14.166950
-	596	17.804466	-5.881870	-14.627868
-	597	18.752192	-5.905698	-15.102237
-	598	19.752306	-5.903085	-15.585877
-	599	20.803854	-5.872700	-16.074871
-	600	21.905420	-5.813975	-16.564890
-	601	23.055027	-5.726740	-17.052126
-	602	24.250509	-5.611694	-17.531548
-	603	25.489140	-5.469842	-17.999338
-	604	26.767939	-5.302893	-18.451363
-	605	28.083496	-5.112711	-18.884237
-	606	29.432047	-4.901670	-19.295166
-	607	30.809444	-4.671857	-19.682920
-	608	32.211174	-4.425478	-20.047188
-	609	33.632408	-4.164366	-20.389856
-	610	35.068142	-3.890540	-20.713070
-	611	36.512978	-3.605474	-21.020132
-	612	37.961269	-3.310173	-21.314117
-	613	39.407185	-3.005519	-21.597530
-	614	40.844654	-2.692551	-21.872593
-	615	42.267647	-2.372007	-22.141676
-	616	43.670212	-2.044616	-22.407484
-	617	45.046516	-1.711289	-22.673168
-	618	46.391174	-1.373331	-22.941046
-	619	47.699169	-1.032181	-23.212614
-	620	48.966129	-0.689687	-23.487097
-	621	50.188419	-0.348248	-23.761042
-	622	51.363132	-0.010992	-24.028685
-	623	52.488243	0.318898	-24.282742
-	624	53.562431	0.638263	-24.515636
-	625	54.584694	0.944393	-24.720747
-	626	55.554386	1.235349	-24.893082
-	627	56.470798	1.511012	-25.030788
-	628	57.333210	1.772109	-25.134340
-	629	58.140778	2.020821	-25.206806
-	630	58.892609	2.259350	-25.251944
-	631	59.587566	2.490776	-25.273758
-	632	60.224606	2.717705	-25.275620
-	633	60.802647	2.942785	-25.260715
-	634	61.320824	3.167621	-25.231579
-	635	61.778324	3.393833	-25.191219
-	636	62.174503	3.622028	-25.142431
-	637	62.508820	3.852562	-25.088337
-	638	62.780922	4.084599	-25.032101
-	639	62.990650	4.317423	-24.977081
-	640	63.137936	4.549628	-24.926485
-	641	63.222889	4.779791	-24.883741
-	642	63.245865	5.005947	-24.851627
-	643	63.207092	5.226246	-24.832680
-	644	63.107090	5.438824	-24.828947
-	645	62.946541	5.641632	-24.841639
-	646	62.726170	5.833156	-24.872015
-	647	62.446960	6.011544	-24.920332
-	648	62.109821	6.175961	-24.987106
-	649	61.715645	6.325310	-25.071825
-	650	61.265369	6.459088	-25.173647
-	651	60.759842	6.576273	-25.291046
-	652	60.199718	6.676638	-25.422108
-	653	59.585445	6.759516	-25.564405
-	654	58.917225	6.824740	-25.715494
-	655	58.195221	6.871330	-25.871851
-	656	57.419422	6.897916	-26.030087
-	657	56.589783	6.902705	-26.186201
-	658	55.706062	6.884011	-26.336439
-	659	54.767788	6.840061	-26.477478
-	660	53.774391	6.770007	-26.606865
-	661	52.725231	6.673319	-26.722809
-	662	51.619595	6.549716	-26.824669
-	663	50.457153	6.398751	-26.911718
-	664	49.237610	6.220113	-26.984280
-	665	47.961037	6.013550	-27.043041
-	666	46.627716	5.778915	-27.089371
-	667	45.238228	5.516071	-27.125309
-	668	43.793362	5.225283	-27.153454
-	669	42.294445	4.907254	-27.177029
-	670	40.743187	4.562700	-27.199503
-	671	39.141888	4.192445	-27.223644
-	672	37.493229	3.797608	-27.252325
-	673	35.800507	3.379611	-27.287439
-	674	34.067524	2.940362	-27.330025
-	675	32.298668	2.482054	-27.379625
-	676	30.498837	2.007955	-27.434664
-	677	28.673332	1.521829	-27.492075
-	678	26.827858	1.028619	-27.549288
-	679	24.968554	0.533756	-27.603237
-	680	23.101696	0.043365	-27.652515
-	681	21.233938	-0.436392	-27.695837
-	682	19.372347	-0.899350	-27.732519
-	683	17.524601	-1.339765	-27.761608
-	684	15.699162	-1.751901	-27.782892
-	685	13.905292	-2.130554	-27.796467
-	686	12.152989	-2.471227	-27.803856
-	687	10.452951	-2.770478	-27.806679
-	688	8.816343	-3.026001	-27.808771
-	689	7.254536	-3.236951	-27.814207
-	690	5.778790	-3.403922	-27.827921
-	691	4.400016	-3.528888	-27.855181
-	692	3.128438	-3.615063	-27.900574
-	693	1.973360	-3.666715	-27.968130
-	694	0.942695	-3.688951	-28.060701
-	695	0.042994	-3.687280	-28.178696
-	696	-0.721054	-3.667434	-28.320831
-	697	-1.346350	-3.634894	-28.482538
-	698	-1.831775	-3.594654	-28.656103
-	699	-2.178405	-3.550997	-28.831564
-	700	-2.389647	-3.507316	-28.997896
-	701	-2.471530	-3.466093	-29.144964
-	702	-2.432840	-3.428922	-29.264557
-	703	-2.284781	-3.396481	-29.350468
-	704	-2.041016	-3.368806	-29.399668
-	705	-1.717144	-3.345372	-29.411932
-	706	-1.330142	-3.325399	-29.389246
-	707	-0.897894	-3.308034	-29.336233
-	708	-0.437950	-3.292416	-29.258209
-	709	0.033127	-3.277812	-29.161041
-	710	0.501257	-3.263462	-29.049156
-	711	0.955613	-3.248594	-28.924738
-	712	1.389131	-3.232398	-28.787251
-	713	1.798772	-3.213937	-28.634260
-	714	2.185428	-3.192170	-28.461721
-	715	2.553064	-3.166049	-28.264555
-	716	2.908269	-3.134478	-28.036785
-	717	3.258654	-3.096510	-27.773565
-	718	3.612042	-3.051262	-27.471182
-	719	3.975413	-2.997949	-27.128698
-	720	4.353989	-2.936015	-26.748846
-	721	4.750475	-2.865081	-26.338192
-	722	5.165029	-2.784940	-25.907423
-	723	5.595293	-2.695796	-25.470882
-	724	6.036474	-2.598162	-25.043278
-	725	6.481598	-2.492958	-24.640356
-	726	6.922114	-2.381438	-24.275396
-	727	7.348842	-2.265058	-23.959215
-	728	7.752972	-2.145580	-23.699169
-	729	8.126925	-2.024648	-23.498873
-	730	8.464269	-1.904093	-23.357565
-	731	8.759714	-1.785676	-23.271322
-	732	9.009372	-1.671176	-23.231554
-	733	9.210592	-1.562140	-23.228590
-	734	9.362502	-1.459933	-23.250448
-	735	9.465912	-1.365587	-23.285379
-	736	9.523165	-1.280008	-23.321878
-	737	9.537756	-1.203715	-23.350685
-	738	9.514086	-1.137123	-23.364073
-	739	9.457346	-1.080500	-23.357195
-	740	9.373541	-1.033945	-23.326538
-	741	9.268891	-0.997297	-23.271221
-	742	9.149836	-0.970067	-23.192530
-	743	9.022405	-0.951382	-23.094246
-	744	8.892265	-0.940086	-22.983217
-	745	8.764422	-0.934853	-22.867758
-	746	8.643418	-0.934447	-22.756071
-	747	8.533298	-0.937884	-22.655182
-	748	8.437688	-0.944430	-22.569664
-	749	8.359315	-0.953618	-22.502943
-	750	8.300199	-0.965165	-22.456738
-	751	8.261504	-0.979045	-22.430880
-	752	8.243504	-0.995455	-22.423843
-	753	8.245833	-1.014515	-22.432775
-	754	8.267444	-1.036294	-22.454100
-	755	8.306615	-1.060689	-22.485338
-	756	8.361018	-1.087463	-22.523912
-	757	8.427846	-1.116099	-22.570107
-	758	8.504015	-1.145912	-22.625212
-	759	8.586347	-1.176000	-22.693022
-	760	8.671854	-1.205520	-22.778236
-	761	8.757912	-1.233611	-22.885733
-	762	8.842762	-1.259701	-23.017809
-	763	8.925504	-1.283608	-23.173321
-	764	9.006446	-1.305760	-23.345181
