# Supplementary material for: Design and preliminary verification of a novel powered ankle–foot prosthesis: From the perspective of lower-limb biomechanics compared with ESAR foot
Source: PLoS One. 2024 Jun 7;19(6):e0303397. doi: 10.1371/journal.pone.0303397 (PMC11161064; doi:10.1371/journal.pone.0303397)
Supplement: S2 File — (ZIP) [file pone.0303397.s004.zip › NW/Static reference/STATIC LEFT ANKLE.txt]

LINK_MODEL_BASED::ORIGINAL::Left Ankle Angles
File	Frame	X	Y	Z
Static.c3d	1	0.420684	6.087192	4.321114
-	2	0.422511	6.100934	4.324891
-	3	0.424658	6.114391	4.328500
-	4	0.427170	6.127290	4.331789
-	5	0.430038	6.139316	4.334642
-	6	0.433194	6.150247	4.337132
-	7	0.436547	6.159894	4.339131
-	8	0.439997	6.168204	4.340755
-	9	0.443462	6.175202	4.342083
-	10	0.446867	6.180941	4.343072
-	11	0.450180	6.185526	4.343884
-	12	0.453348	6.189074	4.344506
-	13	0.456356	6.191704	4.344991
-	14	0.459202	6.193546	4.345451
-	15	0.461890	6.194695	4.345947
-	16	0.464387	6.195343	4.346498
-	17	0.466683	6.195659	4.347179
-	18	0.468752	6.195785	4.347988
-	19	0.470596	6.195797	4.348978
-	20	0.472236	6.195697	4.350054
-	21	0.473714	6.195413	4.351213
-	22	0.475071	6.194815	4.352416
-	23	0.476310	6.193817	4.353539
-	24	0.477440	6.192445	4.354671
-	25	0.478451	6.190817	4.355637
-	26	0.479310	6.189122	4.356464
-	27	0.480016	6.187446	4.357235
-	28	0.480615	6.185847	4.357877
-	29	0.481089	6.184431	4.358473
-	30	0.481463	6.183252	4.358984
-	31	0.481756	6.182297	4.359419
-	32	0.481967	6.181538	4.359929
-	33	0.482130	6.180907	4.360401
-	34	0.482257	6.180422	4.360992
-	35	0.482365	6.180079	4.361629
-	36	0.482495	6.179830	4.362388
-	37	0.482686	6.179556	4.363141
-	38	0.482993	6.179077	4.364028
-	39	0.483446	6.178246	4.364896
-	40	0.484077	6.176978	4.365874
-	41	0.484871	6.175213	4.366834
-	42	0.485824	6.172966	4.367836
-	43	0.486885	6.170428	4.368858
-	44	0.488001	6.167824	4.369787
-	45	0.489136	6.165356	4.370850
-	46	0.490259	6.163095	4.371858
-	47	0.491366	6.161018	4.372886
-	48	0.492448	6.159019	4.373970
-	49	0.493497	6.157020	4.375157
-	50	0.494511	6.154936	4.376431
-	51	0.495474	6.152766	4.377894
-	52	0.496371	6.150535	4.379502
-	53	0.497225	6.148260	4.381361
-	54	0.498062	6.145957	4.383315
-	55	0.498892	6.143709	4.385421
-	56	0.499749	6.141601	4.387548
-	57	0.500632	6.139746	4.389698
-	58	0.501573	6.138207	4.391726
-	59	0.502576	6.137110	4.393646
-	60	0.503649	6.136559	4.395305
-	61	0.504809	6.136596	4.396786
-	62	0.506033	6.137261	4.397984
-	63	0.507349	6.138428	4.398841
-	64	0.508749	6.139988	4.399240
-	65	0.510241	6.141787	4.399260
-	66	0.511843	6.143636	4.398952
-	67	0.513527	6.145459	4.398221
-	68	0.515301	6.147105	4.397194
-	69	0.517168	6.148466	4.395845
-	70	0.519105	6.149443	4.394453
-	71	0.521138	6.149914	4.392873
-	72	0.523238	6.149939	4.391358
-	73	0.525358	6.149601	4.389998
-	74	0.527457	6.149070	4.388867
-	75	0.529498	6.148470	4.387978
-	76	0.531445	6.147919	4.387457
-	77	0.533268	6.147428	4.387073
-	78	0.534955	6.146983	4.386960
-	79	0.536505	6.146532	4.386911
-	80	0.537937	6.145989	4.386972
-	81	0.539258	6.145261	4.386995
-	82	0.540524	6.144246	4.386988
-	83	0.541716	6.142927	4.386783
-	84	0.542842	6.141311	4.386341
-	85	0.543916	6.139410	4.385600
-	86	0.544895	6.137404	4.384584
-	87	0.545755	6.135460	4.383205
-	88	0.546437	6.133774	4.381566
-	89	0.546919	6.132439	4.379775
-	90	0.547162	6.131507	4.377847
-	91	0.547141	6.130994	4.375926
-	92	0.546832	6.130888	4.374117
-	93	0.546256	6.131022	4.372525
-	94	0.545393	6.131273	4.371151
-	95	0.544277	6.131453	4.370175
-	96	0.542920	6.131452	4.369554
-	97	0.541344	6.131205	4.369403
-	98	0.539582	6.130631	4.369660
-	99	0.537669	6.129694	4.370406
-	100	0.535642	6.128380	4.371687
-	101	0.533529	6.126646	4.373405
-	102	0.531359	6.124485	4.375619
-	103	0.529135	6.121891	4.378299
-	104	0.526842	6.118922	4.381280
-	105	0.524470	6.115637	4.384562
-	106	0.522002	6.112179	4.388030
-	107	0.519399	6.108783	4.391474
-	108	0.516631	6.105608	4.394869
-	109	0.513695	6.102740	4.398193
-	110	0.510574	6.100170	4.401361
-	111	0.507268	6.097851	4.404357
-	112	0.503822	6.095633	4.407234
-	113	0.500209	6.093529	4.410048
-	114	0.496437	6.091528	4.412879
-	115	0.492477	6.089712	4.415720
-	116	0.488312	6.088176	4.418724
-	117	0.483952	6.086924	4.421731
-	118	0.479422	6.085938	4.424820
-	119	0.474746	6.085159	4.427917
-	120	0.469986	6.084487	4.430986
-	121	0.465176	6.083896	4.434014
-	122	0.460399	6.083339	4.436929
-	123	0.455665	6.082871	4.439658
-	124	0.451029	6.082486	4.442228
-	125	0.446527	6.082174	4.444556
-	126	0.442192	6.081952	4.446613
-	127	0.438061	6.081878	4.448389
-	128	0.434157	6.081907	4.449748
-	129	0.430522	6.081965	4.450820
-	130	0.427186	6.081923	4.451465
-	131	0.424164	6.081719	4.451798
-	132	0.421445	6.081357	4.451762
-	133	0.419051	6.080819	4.451365
-	134	0.416944	6.080179	4.450621
-	135	0.415116	6.079403	4.449612
-	136	0.413552	6.078498	4.448285
-	137	0.412183	6.077588	4.446725
-	138	0.410946	6.076842	4.444846
-	139	0.409791	6.076374	4.442832
-	140	0.408637	6.076260	4.440627
-	141	0.407461	6.076430	4.438299
-	142	0.406227	6.076846	4.435863
-	143	0.404923	6.077518	4.433467
-	144	0.403530	6.078438	4.430956
-	145	0.402058	6.079680	4.428449
-	146	0.400496	6.081220	4.426029
-	147	0.398875	6.082960	4.423667
-	148	0.397228	6.084676	4.421509
-	149	0.395600	6.086096	4.419480
-	150	0.394034	6.087024	4.417665
-	151	0.392528	6.087348	4.416005
-	152	0.391107	6.087047	4.414572
-	153	0.389786	6.086093	4.413284
-	154	0.388569	6.084555	4.412136
-	155	0.387476	6.082557	4.411076
-	156	0.386495	6.080334	4.410123
-	157	0.385611	6.078132	4.409195
-	158	0.384834	6.076181	4.408157
-	159	0.384151	6.074706	4.407109
-	160	0.383592	6.073760	4.405928
-	161	0.383164	6.073418	4.404613
-	162	0.382866	6.073683	4.403213
-	163	0.382716	6.074534	4.401654
-	164	0.382699	6.075883	4.400150
-	165	0.382820	6.077575	4.398648
-	166	0.383070	6.079483	4.397302
-	167	0.383425	6.081498	4.396190
-	168	0.383865	6.083563	4.395285
-	169	0.384357	6.085668	4.394805
-	170	0.384867	6.087755	4.394718
-	171	0.385409	6.089628	4.395037
-	172	0.385964	6.091194	4.395800
-	173	0.386559	6.092350	4.396855
-	174	0.387168	6.093113	4.398141
-	175	0.387772	6.093588	4.399549
-	176	0.388357	6.093870	4.400948
-	177	0.388906	6.094118	4.402331
-	178	0.389404	6.094407	4.403570
-	179	0.389852	6.094761	4.404692
-	180	0.390247	6.095151	4.405654
-	181	0.390577	6.095595	4.406472
-	182	0.390841	6.096135	4.407139
-	183	0.391021	6.096831	4.407708
-	184	0.391123	6.097728	4.408172
-	185	0.391157	6.098857	4.408599
-	186	0.391117	6.100242	4.409080
-	187	0.391050	6.101786	4.409639
-	188	0.390955	6.103421	4.410175
-	189	0.390876	6.105005	4.410633
-	190	0.390849	6.106321	4.410981
-	191	0.390886	6.107223	4.411181
-	192	0.391046	6.107477	4.411287
-	193	0.391313	6.107018	4.411163
-	194	0.391689	6.105825	4.410932
-	195	0.392150	6.104001	4.410387
-	196	0.392666	6.101732	4.409607
-	197	0.393166	6.099268	4.408618
-	198	0.393622	6.096807	4.407395
-	199	0.393998	6.094483	4.405985
-	200	0.394272	6.092481	4.404488
-	201	0.394402	6.090990	4.402854
-	202	0.394381	6.090175	4.401225
-	203	0.394218	6.090147	4.399571
-	204	0.393905	6.091013	4.397968
-	205	0.393425	6.092873	4.396480
-	206	0.392811	6.095654	4.395188
-	207	0.392085	6.099188	4.394063
-	208	0.391304	6.103155	4.393141
-	209	0.390536	6.107154	4.392410
-	210	0.389820	6.110841	4.391853
-	211	0.389194	6.113906	4.391412
-	212	0.388675	6.116187	4.391081
-	213	0.388284	6.117572	4.390901
-	214	0.388030	6.118021	4.390818
-	215	0.387875	6.117589	4.390797
-	216	0.387815	6.116370	4.390799
-	217	0.387795	6.114539	4.390828
-	218	0.387768	6.112310	4.390702
-	219	0.387715	6.109843	4.390427
-	220	0.387585	6.107385	4.389896
-	221	0.387346	6.105184	4.389094
-	222	0.386991	6.103382	4.387933
-	223	0.386530	6.102085	4.386495
-	224	0.385985	6.101276	4.384875
-	225	0.385388	6.100946	4.383088
-	226	0.384766	6.101007	4.381272
-	227	0.384159	6.101268	4.379438
-	228	0.383589	6.101565	4.377690
-	229	0.383105	6.101687	4.376062
-	230	0.382722	6.101589	4.374505
-	231	0.382485	6.101135	4.373018
-	232	0.382418	6.100309	4.371690
-	233	0.382564	6.099027	4.370528
-	234	0.382943	6.097353	4.369497
-	235	0.383539	6.095448	4.368566
-	236	0.384317	6.093521	4.367843
-	237	0.385241	6.091802	4.367180
-	238	0.386309	6.090386	4.366563
-	239	0.387485	6.089343	4.365882
-	240	0.388784	6.088603	4.365148
-	241	0.390209	6.088106	4.364265
-	242	0.391737	6.087821	4.363333
-	243	0.393371	6.087699	4.362247
-	244	0.395088	6.087685	4.361110
-	245	0.396883	6.087656	4.359936
-	246	0.398745	6.087554	4.358785
-	247	0.400610	6.087392	4.357738
-	248	0.402429	6.087257	4.356918
-	249	0.404136	6.087208	4.356220
-	250	0.405721	6.087243	4.355723
-	251	0.407146	6.087375	4.355511
-	252	0.408402	6.087556	4.355443
-	253	0.409460	6.087882	4.355680
-	254	0.410273	6.088479	4.356217
-	255	0.410798	6.089503	4.357007
-	256	0.410970	6.091068	4.358081
-	257	0.410778	6.093207	4.359487
-	258	0.410197	6.095891	4.361176
-	259	0.409252	6.099019	4.363088
-	260	0.408025	6.102391	4.365102
-	261	0.406573	6.105762	4.367188
-	262	0.404979	6.108881	4.369248
-	263	0.403306	6.111581	4.371237
-	264	0.401546	6.113883	4.373186
-	265	0.399751	6.115699	4.375098
-	266	0.397937	6.117055	4.376955
-	267	0.396122	6.117960	4.378902
-	268	0.394332	6.118421	4.380711
-	269	0.392587	6.118480	4.382454
-	270	0.390924	6.118120	4.383989
-	271	0.389357	6.117329	4.385262
-	272	0.387885	6.116050	4.386386
-	273	0.386510	6.114298	4.387289
-	274	0.385219	6.112201	4.388103
-	275	0.383961	6.109991	4.388837
-	276	0.382735	6.107888	4.389475
-	277	0.381493	6.106068	4.390099
-	278	0.380222	6.104683	4.390682
-	279	0.378873	6.103819	4.391208
-	280	0.377442	6.103512	4.391829
-	281	0.375926	6.103702	4.392441
-	282	0.374348	6.104258	4.393131
-	283	0.372745	6.105001	4.393895
-	284	0.371159	6.105708	4.394745
-	285	0.369556	6.106278	4.395692
-	286	0.367937	6.106703	4.396838
-	287	0.366282	6.107024	4.398189
-	288	0.364562	6.107347	4.399906
-	289	0.362774	6.107723	4.401946
-	290	0.360907	6.108208	4.404442
-	291	0.358975	6.108806	4.407340
-	292	0.357025	6.109513	4.410556
-	293	0.355082	6.110315	4.414104
-	294	0.353217	6.111160	4.417851
-	295	0.351477	6.111983	4.421665
-	296	0.349952	6.112700	4.425414
-	297	0.348725	6.113255	4.428974
-	298	0.347833	6.113707	4.432210
-	299	0.347286	6.114149	4.435119
-	300	0.347097	6.114631	4.437587
-	301	0.347251	6.115203	4.439583
-	302	0.347709	6.115860	4.441020
-	303	0.348449	6.116608	4.441922
-	304	0.349405	6.117455	4.442271
-	305	0.350538	6.118418	4.442188
-	306	0.351797	6.119489	4.441616
-	307	0.353116	6.120659	4.440818
-	308	0.354451	6.121903	4.439905
-	309	0.355753	6.123171	4.438993
-	310	0.356971	6.124485	4.438293
-	311	0.358082	6.125796	4.437881
-	312	0.359040	6.127113	4.437821
-	313	0.359815	6.128437	4.438130
-	314	0.360387	6.129733	4.438740
-	315	0.360747	6.130992	4.439594
-	316	0.360863	6.132185	4.440474
-	317	0.360714	6.133334	4.441414
-	318	0.360275	6.134440	4.442302
-	319	0.359555	6.135527	4.443067
-	320	0.358565	6.136595	4.443777
-	321	0.357315	6.137666	4.444314
-	322	0.355857	6.138751	4.444786
-	323	0.354217	6.139842	4.445214
-	324	0.352479	6.140909	4.445646
-	325	0.350692	6.141881	4.446140
-	326	0.348934	6.142659	4.446745
-	327	0.347264	6.143132	4.447437
-	328	0.345721	6.143270	4.448261
-	329	0.344332	6.143123	4.449121
-	330	0.343124	6.142757	4.450047
-	331	0.342091	6.142260	4.450922
-	332	0.341241	6.141664	4.451778
-	333	0.340558	6.141030	4.452512
-	334	0.340025	6.140388	4.453226
-	335	0.339620	6.139772	4.453916
-	336	0.339328	6.139196	4.454461
-	337	0.339111	6.138710	4.455000
-	338	0.338950	6.138327	4.455471
-	339	0.338838	6.138025	4.455817
-	340	0.338783	6.137787	4.456052
-	341	0.338776	6.137595	4.456212
-	342	0.338834	6.137442	4.456291
-	343	0.338940	6.137338	4.456255
-	344	0.339129	6.137318	4.456113
-	345	0.339401	6.137420	4.455933
-	346	0.339765	6.137650	4.455524
-	347	0.340245	6.138025	4.455114
-	348	0.340817	6.138532	4.454659
-	349	0.341474	6.139143	4.454238
-	350	0.342159	6.139826	4.453909
-	351	0.342845	6.140545	4.453683
-	352	0.343490	6.141293	4.453615
-	353	0.344083	6.142027	4.453689
-	354	0.344634	6.142759	4.453942
-	355	0.345155	6.143462	4.454256
-	356	0.345637	6.144150	4.454710
-	357	0.346118	6.144754	4.455108
-	358	0.346616	6.145278	4.455478
-	359	0.347137	6.145712	4.455739
-	360	0.347704	6.146031	4.455866
-	361	0.348311	6.146270	4.455903
-	362	0.348971	6.146356	4.455708
-	363	0.349680	6.146311	4.455277
-	364	0.350445	6.146152	4.454556
-	365	0.351287	6.145868	4.453564
-	366	0.352170	6.145497	4.452321
-	367	0.353120	6.144992	4.450817
-	368	0.354102	6.144393	4.449133
-	369	0.355067	6.143730	4.447291
-	370	0.355999	6.143020	4.445354
-	371	0.356851	6.142311	4.443306
-	372	0.357599	6.141664	4.441246
-	373	0.358226	6.141107	4.439070
-	374	0.358747	6.140709	4.436900
-	375	0.359164	6.140491	4.434685
-	376	0.359531	6.140473	4.432432
-	377	0.359886	6.140667	4.430234
-	378	0.360256	6.141009	4.428018
-	379	0.360661	6.141499	4.425889
-	380	0.361093	6.142113	4.423857
-	381	0.361562	6.142830	4.422043
-	382	0.362082	6.143579	4.420355
-	383	0.362658	6.144275	4.418934
-	384	0.363311	6.144789	4.417680
-	385	0.364009	6.145053	4.416766
-	386	0.364766	6.145044	4.416092
-	387	0.365562	6.144789	4.415731
-	388	0.366381	6.144357	4.415589
-	389	0.367230	6.143776	4.415658
-	390	0.368111	6.143089	4.415897
-	391	0.369037	6.142303	4.416280
-	392	0.369989	6.141450	4.416772
-	393	0.370977	6.140546	4.417327
-	394	0.372001	6.139604	4.417893
-	395	0.373072	6.138662	4.418447
-	396	0.374210	6.137744	4.419041
-	397	0.375436	6.136878	4.419464
-	398	0.376765	6.136068	4.419750
-	399	0.378191	6.135351	4.419873
-	400	0.379705	6.134729	4.419864
-	401	0.381281	6.134224	4.419708
-	402	0.382904	6.133820	4.419508
-	403	0.384555	6.133478	4.419173
-	404	0.386228	6.133198	4.418862
-	405	0.387890	6.132955	4.418521
-	406	0.389503	6.132761	4.418290
-	407	0.391010	6.132641	4.418118
-	408	0.392388	6.132602	4.418065
-	409	0.393581	6.132712	4.418038
-	410	0.394559	6.132998	4.418060
-	411	0.395300	6.133478	4.418165
-	412	0.395784	6.134113	4.418358
-	413	0.396009	6.134858	4.418579
-	414	0.396001	6.135616	4.418972
-	415	0.395769	6.136288	4.419528
-	416	0.395375	6.136734	4.420223
-	417	0.394837	6.136831	4.421035
-	418	0.394211	6.136499	4.421960
-	419	0.393547	6.135708	4.422851
-	420	0.392870	6.134525	4.423707
-	421	0.392247	6.132953	4.424387
-	422	0.391686	6.131129	4.424822
-	423	0.391201	6.129144	4.425057
-	424	0.390801	6.127088	4.424992
-	425	0.390476	6.125038	4.424703
-	426	0.390216	6.122991	4.424198
-	427	0.390017	6.120946	4.423537
-	428	0.389874	6.118827	4.422781
-	429	0.389785	6.116579	4.421928
-	430	0.389731	6.114186	4.420992
-	431	0.389693	6.111702	4.420152
-	432	0.389643	6.109245	4.419200
-	433	0.389574	6.106862	4.418351
-	434	0.389469	6.104632	4.417474
-	435	0.389339	6.102582	4.416704
-	436	0.389176	6.100754	4.415941
-	437	0.388990	6.099162	4.415253
-	438	0.388829	6.097795	4.414681
-	439	0.388689	6.096667	4.414144
-	440	0.388634	6.095711	4.413548
-	441	0.388659	6.094917	4.412897
-	442	0.388800	6.094210	4.412120
-	443	0.389057	6.093521	4.411130
-	444	0.389460	6.092722	4.409998
-	445	0.390028	6.091683	4.408691
-	446	0.390768	6.090331	4.407364
-	447	0.391659	6.088658	4.405977
-	448	0.392691	6.086710	4.404642
-	449	0.393795	6.084587	4.403329
-	450	0.394929	6.082457	4.402119
-	451	0.396038	6.080463	4.400909
-	452	0.397051	6.078803	4.399805
-	453	0.397925	6.077582	4.398721
-	454	0.398666	6.076834	4.397685
-	455	0.399260	6.076587	4.396717
-	456	0.399732	6.076777	4.395800
-	457	0.400101	6.077321	4.394867
-	458	0.400387	6.078094	4.393978
-	459	0.400641	6.078898	4.393062
-	460	0.400893	6.079545	4.392058
-	461	0.401195	6.079833	4.391077
-	462	0.401578	6.079621	4.390020
-	463	0.402030	6.078851	4.388975
-	464	0.402552	6.077529	4.387860
-	465	0.403083	6.075787	4.386796
-	466	0.403579	6.073759	4.385706
-	467	0.404009	6.071495	4.384529
-	468	0.404342	6.069089	4.383320
-	469	0.404559	6.066610	4.382166
-	470	0.404635	6.064134	4.380997
-	471	0.404555	6.061703	4.379937
-	472	0.404329	6.059336	4.378924
-	473	0.403948	6.057126	4.378077
-	474	0.403425	6.055201	4.377300
-	475	0.402813	6.053607	4.376607
-	476	0.402118	6.052379	4.376031
-	477	0.401359	6.051508	4.375535
-	478	0.400532	6.050984	4.375125
-	479	0.399633	6.050788	4.374777
-	480	0.398646	6.050850	4.374476
-	481	0.397576	6.051058	4.374268
-	482	0.396396	6.051383	4.374197
-	483	0.395116	6.051734	4.374277
-	484	0.393753	6.052029	4.374590
-	485	0.392320	6.052172	4.375159
-	486	0.390847	6.052057	4.375962
-	487	0.389310	6.051676	4.376983
-	488	0.387725	6.051039	4.378360
-	489	0.386061	6.050177	4.379954
-	490	0.384308	6.049114	4.381852
-	491	0.382435	6.047894	4.383957
-	492	0.380421	6.046647	4.386313
-	493	0.378256	6.045518	4.388799
-	494	0.375957	6.044629	4.391397
-	495	0.373528	6.044037	4.394138
-	496	0.370988	6.043776	4.397044
-	497	0.368356	6.043811	4.399927
-	498	0.365661	6.044088	4.402945
-	499	0.362943	6.044487	4.405945
-	500	0.360227	6.044915	4.408984
-	501	0.357548	6.045293	4.412003
-	502	0.354934	6.045546	4.414969
-	503	0.352407	6.045641	4.417937
-	504	0.349955	6.045586	4.420747
-	505	0.347588	6.045364	4.423407
-	506	0.345286	6.044991	4.425787
-	507	0.343031	6.044484	4.427911
-	508	0.340776	6.043934	4.429678
-	509	0.338508	6.043442	4.431226
-	510	0.336204	6.043076	4.432478
-	511	0.333863	6.042873	4.433470
-	512	0.331460	6.042858	4.434311
-	513	0.329029	6.042973	4.435067
-	514	0.326560	6.043159	4.435749
-	515	0.324110	6.043250	4.436415
-	516	0.321684	6.043172	4.437065
-	517	0.319300	6.042892	4.437726
-	518	0.316979	6.042387	4.438311
-	519	0.314758	6.041630	4.438857
-	520	0.312680	6.040564	4.439250
-	521	0.310784	6.039171	4.439501
-	522	0.309067	6.037510	4.439618
-	523	0.307522	6.035752	4.439589
-	524	0.306101	6.034048	4.439393
-	525	0.304778	6.032491	4.439001
-	526	0.303523	6.031169	4.438454
-	527	0.302310	6.030132	4.437696
-	528	0.301079	6.029451	4.436912
-	529	0.299824	6.029096	4.436010
-	530	0.298528	6.029102	4.435107
-	531	0.297152	6.029509	4.434208
-	532	0.295709	6.030303	4.433428
-	533	0.294181	6.031455	4.432772
-	534	0.292565	6.032897	4.432304
-	535	0.290866	6.034498	4.432083
-	536	0.289092	6.036120	4.432227
-	537	0.287253	6.037633	4.432677
-	538	0.285352	6.038944	4.433588
-	539	0.283396	6.039988	4.434912
-	540	0.281403	6.040711	4.436595
-	541	0.279375	6.041139	4.438741
-	542	0.277318	6.041332	4.441206
-	543	0.275226	6.041408	4.443986
-	544	0.273089	6.041445	4.447046
-	545	0.270960	6.041464	4.450274
-	546	0.268839	6.041553	4.453521
-	547	0.266728	6.041780	4.456744
-	548	0.264644	6.042181	4.459896
-	549	0.262615	6.042686	4.462899
-	550	0.260669	6.043205	4.465697
-	551	0.258831	6.043698	4.468219
-	552	0.257098	6.044220	4.470490
-	553	0.255472	6.044782	4.472425
-	554	0.253961	6.045304	4.473980
-	555	0.252594	6.045653	4.475185
-	556	0.251422	6.045649	4.475972
-	557	0.250462	6.045189	4.476473
-	558	0.249731	6.044245	4.476671
-	559	0.249255	6.042812	4.476560
-	560	0.249005	6.041000	4.476177
-	561	0.248983	6.038900	4.475440
-	562	0.249166	6.036664	4.474477
-	563	0.249498	6.034488	4.473267
-	564	0.249957	6.032533	4.471989
-	565	0.250479	6.031010	4.470554
-	566	0.251038	6.030005	4.469208
-	567	0.251601	6.029504	4.467815
-	568	0.252174	6.029447	4.466495
-	569	0.252769	6.029688	4.465192
-	570	0.253417	6.030059	4.463923
-	571	0.254139	6.030415	4.462684
-	572	0.254948	6.030711	4.461555
-	573	0.255847	6.030988	4.460433
-	574	0.256794	6.031300	4.459455
-	575	0.257792	6.031627	4.458507
-	576	0.258817	6.031907	4.457648
-	577	0.259876	6.032059	4.456690
-	578	0.260963	6.032060	4.455651
-	579	0.262043	6.031958	4.454385
-	580	0.263121	6.031792	4.452876
-	581	0.264174	6.031585	4.450968
-	582	0.265195	6.031370	4.448781
-	583	0.266160	6.031167	4.446330
-	584	0.267069	6.030992	4.443688
-	585	0.267908	6.030807	4.440960
-	586	0.268667	6.030560	4.438141
-	587	0.269349	6.030224	4.435462
-	588	0.269905	6.029781	4.432823
-	589	0.270341	6.029187	4.430463
-	590	0.270603	6.028438	4.428411
-	591	0.270729	6.027465	4.426596
-	592	0.270698	6.026275	4.424965
-	593	0.270525	6.024864	4.423522
-	594	0.270225	6.023218	4.422142
-	595	0.269816	6.021355	4.420902
-	596	0.269323	6.019296	4.419674
-	597	0.268768	6.017144	4.418554
-	598	0.268181	6.015012	4.417498
-	599	0.267606	6.013035	4.416529
-	600	0.267080	6.011303	4.415705
-	601	0.266613	6.009859	4.415093
-	602	0.266243	6.008646	4.414568
-	603	0.265982	6.007697	4.414316
-	604	0.265858	6.007095	4.414244
-	605	0.265860	6.007019	4.414357
-	606	0.265996	6.007685	4.414697
-	607	0.266291	6.009193	4.415199
-	608	0.266723	6.011516	4.415860
-	609	0.267274	6.014431	4.416638
-	610	0.267941	6.017628	4.417465
-	611	0.268673	6.020947	4.418340
-	612	0.269465	6.024210	4.419238
-	613	0.270274	6.027367	4.420127
-	614	0.271089	6.030360	4.421044
-	615	0.271879	6.033189	4.421970
-	616	0.272645	6.035864	4.422956
-	617	0.273357	6.038372	4.423905
-	618	0.274001	6.040721	4.424804
-	619	0.274570	6.042923	4.425663
-	620	0.275063	6.044966	4.426463
-	621	0.275462	6.046919	4.427140
-	622	0.275771	6.048808	4.427726
-	623	0.276019	6.050649	4.428226
