# Supplementary material for: Design and preliminary verification of a novel powered ankle–foot prosthesis: From the perspective of lower-limb biomechanics compared with ESAR foot
Source: PLoS One. 2024 Jun 7;19(6):e0303397. doi: 10.1371/journal.pone.0303397 (PMC11161064; doi:10.1371/journal.pone.0303397)
Supplement: S2 File — (ZIP) [file pone.0303397.s004.zip › NW/Static reference/STATIC LEFT FOOT PITCH.txt]

LINK_MODEL_BASED::ORIGINAL::Left Foot Pitch Angles
File	Frame	X	Y	Z
Static.c3d	1	-0.039681	-0.011564	-9.127694
-	2	-0.038269	-0.016650	-9.127686
-	3	-0.036833	-0.021549	-9.127809
-	4	-0.035394	-0.026182	-9.128073
-	5	-0.033983	-0.030426	-9.128514
-	6	-0.032640	-0.034150	-9.129092
-	7	-0.031417	-0.037231	-9.129790
-	8	-0.030359	-0.039597	-9.130596
-	9	-0.029501	-0.041255	-9.131487
-	10	-0.028862	-0.042214	-9.132434
-	11	-0.028440	-0.042536	-9.133377
-	12	-0.028233	-0.042292	-9.134322
-	13	-0.028211	-0.041541	-9.135245
-	14	-0.028342	-0.040371	-9.136149
-	15	-0.028599	-0.038852	-9.137027
-	16	-0.028983	-0.037141	-9.137849
-	17	-0.029499	-0.035366	-9.138639
-	18	-0.030146	-0.033643	-9.139411
-	19	-0.030903	-0.032020	-9.140168
-	20	-0.031733	-0.030471	-9.140936
-	21	-0.032595	-0.028923	-9.141730
-	22	-0.033430	-0.027225	-9.142528
-	23	-0.034212	-0.025268	-9.143353
-	24	-0.034947	-0.023056	-9.144140
-	25	-0.035665	-0.020704	-9.144953
-	26	-0.036391	-0.018361	-9.145687
-	27	-0.037122	-0.016086	-9.146405
-	28	-0.037849	-0.013961	-9.147063
-	29	-0.038572	-0.012065	-9.147677
-	30	-0.039299	-0.010474	-9.148224
-	31	-0.040025	-0.009182	-9.148719
-	32	-0.040757	-0.008169	-9.149174
-	33	-0.041485	-0.007382	-9.149586
-	34	-0.042216	-0.006836	-9.149960
-	35	-0.042954	-0.006526	-9.150266
-	36	-0.043680	-0.006408	-9.150536
-	37	-0.044353	-0.006361	-9.150738
-	38	-0.044919	-0.006197	-9.150889
-	39	-0.045335	-0.005769	-9.150975
-	40	-0.045566	-0.004965	-9.151008
-	41	-0.045608	-0.003715	-9.150990
-	42	-0.045484	-0.002036	-9.150944
-	43	-0.045245	-0.000084	-9.150907
-	44	-0.044957	0.001919	-9.150853
-	45	-0.044676	0.003774	-9.150837
-	46	-0.044428	0.005407	-9.150833
-	47	-0.044206	0.006825	-9.150846
-	48	-0.043997	0.008128	-9.150879
-	49	-0.043786	0.009393	-9.150909
-	50	-0.043560	0.010684	-9.150956
-	51	-0.043332	0.011988	-9.150997
-	52	-0.043093	0.013279	-9.150977
-	53	-0.042842	0.014527	-9.150935
-	54	-0.042560	0.015712	-9.150811
-	55	-0.042258	0.016762	-9.150607
-	56	-0.041955	0.017599	-9.150325
-	57	-0.041682	0.018149	-9.149953
-	58	-0.041463	0.018348	-9.149514
-	59	-0.041342	0.018095	-9.149045
-	60	-0.041359	0.017297	-9.148543
-	61	-0.041535	0.015934	-9.148027
-	62	-0.041891	0.013997	-9.147542
-	63	-0.042417	0.011602	-9.147099
-	64	-0.043091	0.008874	-9.146674
-	65	-0.043886	0.005986	-9.146315
-	66	-0.044759	0.003111	-9.146061
-	67	-0.045690	0.000330	-9.145888
-	68	-0.046624	-0.002208	-9.145799
-	69	-0.047522	-0.004413	-9.145748
-	70	-0.048338	-0.006160	-9.145775
-	71	-0.049024	-0.007366	-9.145826
-	72	-0.049569	-0.008057	-9.145915
-	73	-0.049985	-0.008312	-9.146016
-	74	-0.050314	-0.008313	-9.146139
-	75	-0.050582	-0.008189	-9.146273
-	76	-0.050829	-0.008071	-9.146428
-	77	-0.051081	-0.008007	-9.146569
-	78	-0.051338	-0.007995	-9.146721
-	79	-0.051606	-0.008000	-9.146866
-	80	-0.051857	-0.007950	-9.147004
-	81	-0.052069	-0.007747	-9.147129
-	82	-0.052212	-0.007326	-9.147253
-	83	-0.052277	-0.006662	-9.147380
-	84	-0.052248	-0.005750	-9.147463
-	85	-0.052129	-0.004651	-9.147533
-	86	-0.051940	-0.003506	-9.147611
-	87	-0.051718	-0.002507	-9.147655
-	88	-0.051502	-0.001825	-9.147715
-	89	-0.051301	-0.001548	-9.147772
-	90	-0.051132	-0.001730	-9.147866
-	91	-0.050988	-0.002354	-9.147985
-	92	-0.050865	-0.003379	-9.148108
-	93	-0.050724	-0.004644	-9.148232
-	94	-0.050545	-0.006002	-9.148314
-	95	-0.050296	-0.007270	-9.148349
-	96	-0.049952	-0.008343	-9.148343
-	97	-0.049497	-0.009153	-9.148281
-	98	-0.048909	-0.009621	-9.148182
-	99	-0.048182	-0.009716	-9.148029
-	100	-0.047298	-0.009412	-9.147843
-	101	-0.046259	-0.008673	-9.147579
-	102	-0.045072	-0.007479	-9.147287
-	103	-0.043748	-0.005837	-9.146957
-	104	-0.042315	-0.003776	-9.146561
-	105	-0.040797	-0.001371	-9.146106
-	106	-0.039246	0.001216	-9.145577
-	107	-0.037717	0.003752	-9.144932
-	108	-0.036271	0.006050	-9.144183
-	109	-0.034942	0.008022	-9.143324
-	110	-0.033743	0.009658	-9.142367
-	111	-0.032667	0.011020	-9.141335
-	112	-0.031698	0.012205	-9.140237
-	113	-0.030845	0.013229	-9.139105
-	114	-0.030118	0.014083	-9.137986
-	115	-0.029552	0.014687	-9.136889
-	116	-0.029179	0.014975	-9.135841
-	117	-0.029001	0.014927	-9.134849
-	118	-0.029018	0.014573	-9.133937
-	119	-0.029204	0.013996	-9.133107
-	120	-0.029532	0.013280	-9.132370
-	121	-0.029956	0.012498	-9.131738
-	122	-0.030464	0.011645	-9.131205
-	123	-0.031035	0.010713	-9.130752
-	124	-0.031650	0.009688	-9.130407
-	125	-0.032287	0.008589	-9.130141
-	126	-0.032940	0.007381	-9.129953
-	127	-0.033602	0.006024	-9.129827
-	128	-0.034248	0.004558	-9.129738
-	129	-0.034857	0.003062	-9.129696
-	130	-0.035401	0.001652	-9.129654
-	131	-0.035857	0.000412	-9.129671
-	132	-0.036228	-0.000647	-9.129670
-	133	-0.036519	-0.001547	-9.129704
-	134	-0.036742	-0.002311	-9.129732
-	135	-0.036902	-0.002936	-9.129795
-	136	-0.037018	-0.003430	-9.129895
-	137	-0.037130	-0.003885	-9.130003
-	138	-0.037305	-0.004467	-9.130118
-	139	-0.037591	-0.005280	-9.130309
-	140	-0.038025	-0.006365	-9.130546
-	141	-0.038604	-0.007638	-9.130829
-	142	-0.039328	-0.009066	-9.131166
-	143	-0.040186	-0.010634	-9.131570
-	144	-0.041165	-0.012352	-9.132043
-	145	-0.042262	-0.014304	-9.132535
-	146	-0.043457	-0.016467	-9.133061
-	147	-0.044723	-0.018784	-9.133591
-	148	-0.045994	-0.021030	-9.134121
-	149	-0.047209	-0.022959	-9.134659
-	150	-0.048327	-0.024379	-9.135179
-	151	-0.049319	-0.025172	-9.135728
-	152	-0.050192	-0.025317	-9.136274
-	153	-0.050925	-0.024784	-9.136831
-	154	-0.051529	-0.023638	-9.137398
-	155	-0.052016	-0.022011	-9.137935
-	156	-0.052420	-0.020124	-9.138471
-	157	-0.052782	-0.018212	-9.138958
-	158	-0.053142	-0.016512	-9.139378
-	159	-0.053533	-0.015216	-9.139720
-	160	-0.053955	-0.014392	-9.140015
-	161	-0.054406	-0.014089	-9.140212
-	162	-0.054889	-0.014313	-9.140340
-	163	-0.055395	-0.015046	-9.140427
-	164	-0.055912	-0.016187	-9.140487
-	165	-0.056419	-0.017598	-9.140534
-	166	-0.056903	-0.019153	-9.140595
-	167	-0.057347	-0.020736	-9.140704
-	168	-0.057751	-0.022299	-9.140849
-	169	-0.058127	-0.023823	-9.141072
-	170	-0.058473	-0.025248	-9.141352
-	171	-0.058772	-0.026423	-9.141696
-	172	-0.059010	-0.027238	-9.142080
-	173	-0.059168	-0.027625	-9.142459
-	174	-0.059255	-0.027598	-9.142834
-	175	-0.059283	-0.027247	-9.143135
-	176	-0.059280	-0.026690	-9.143369
-	177	-0.059270	-0.026074	-9.143562
-	178	-0.059275	-0.025501	-9.143661
-	179	-0.059300	-0.025022	-9.143724
-	180	-0.059340	-0.024612	-9.143730
-	181	-0.059393	-0.024310	-9.143698
-	182	-0.059463	-0.024162	-9.143623
-	183	-0.059560	-0.024238	-9.143525
-	184	-0.059683	-0.024595	-9.143388
-	185	-0.059818	-0.025263	-9.143237
-	186	-0.059958	-0.026245	-9.143060
-	187	-0.060079	-0.027471	-9.142906
-	188	-0.060151	-0.028839	-9.142711
-	189	-0.060157	-0.030216	-9.142509
-	190	-0.060054	-0.031393	-9.142303
-	191	-0.059810	-0.032172	-9.142090
-	192	-0.059381	-0.032339	-9.141897
-	193	-0.058763	-0.031794	-9.141692
-	194	-0.057956	-0.030498	-9.141493
-	195	-0.056986	-0.028539	-9.141278
-	196	-0.055902	-0.026069	-9.141057
-	197	-0.054777	-0.023312	-9.140887
-	198	-0.053668	-0.020459	-9.140773
-	199	-0.052618	-0.017646	-9.140725
-	200	-0.051678	-0.015059	-9.140762
-	201	-0.050905	-0.012907	-9.140894
-	202	-0.050323	-0.011356	-9.141084
-	203	-0.049964	-0.010561	-9.141297
-	204	-0.049857	-0.010665	-9.141513
-	205	-0.050020	-0.011760	-9.141705
-	206	-0.050436	-0.013820	-9.141881
-	207	-0.051052	-0.016667	-9.142033
-	208	-0.051782	-0.020002	-9.142181
-	209	-0.052526	-0.023433	-9.142337
-	210	-0.053198	-0.026610	-9.142456
-	211	-0.053734	-0.029242	-9.142544
-	212	-0.054092	-0.031147	-9.142626
-	213	-0.054244	-0.032223	-9.142635
-	214	-0.054186	-0.032425	-9.142622
-	215	-0.053932	-0.031787	-9.142544
-	216	-0.053512	-0.030405	-9.142406
-	217	-0.052975	-0.028436	-9.142290
-	218	-0.052357	-0.026066	-9.142125
-	219	-0.051692	-0.023458	-9.141997
-	220	-0.051015	-0.020829	-9.141881
-	221	-0.050376	-0.018410	-9.141787
-	222	-0.049797	-0.016353	-9.141708
-	223	-0.049289	-0.014764	-9.141617
-	224	-0.048833	-0.013637	-9.141571
-	225	-0.048414	-0.012974	-9.141552
-	226	-0.048007	-0.012692	-9.141571
-	227	-0.047567	-0.012618	-9.141617
-	228	-0.047062	-0.012568	-9.141701
-	229	-0.046460	-0.012365	-9.141799
-	230	-0.045745	-0.011941	-9.141899
-	231	-0.044887	-0.011188	-9.141978
-	232	-0.043860	-0.010062	-9.142068
-	233	-0.042631	-0.008494	-9.142158
-	234	-0.041196	-0.006551	-9.142236
-	235	-0.039581	-0.004371	-9.142296
-	236	-0.037848	-0.002173	-9.142384
-	237	-0.036057	-0.000177	-9.142440
-	238	-0.034244	0.001502	-9.142488
-	239	-0.032440	0.002812	-9.142503
-	240	-0.030650	0.003794	-9.142485
-	241	-0.028871	0.004505	-9.142438
-	242	-0.027109	0.004990	-9.142369
-	243	-0.025362	0.005275	-9.142264
-	244	-0.023621	0.005452	-9.142111
-	245	-0.021866	0.005633	-9.141937
-	246	-0.020095	0.005871	-9.141724
-	247	-0.018333	0.006166	-9.141518
-	248	-0.016599	0.006453	-9.141327
-	249	-0.014916	0.006680	-9.141153
-	250	-0.013277	0.006841	-9.141003
-	251	-0.011674	0.006945	-9.140848
-	252	-0.010091	0.007005	-9.140738
-	253	-0.008542	0.006930	-9.140625
-	254	-0.007065	0.006581	-9.140545
-	255	-0.005698	0.005811	-9.140474
-	256	-0.004476	0.004535	-9.140387
-	257	-0.003420	0.002721	-9.140293
-	258	-0.002530	0.000419	-9.140197
-	259	-0.001770	-0.002266	-9.140087
-	260	-0.001085	-0.005140	-9.139951
-	261	-0.000398	-0.007954	-9.139790
-	262	0.000358	-0.010463	-9.139625
-	263	0.001217	-0.012542	-9.139419
-	264	0.002160	-0.014195	-9.139154
-	265	0.003177	-0.015401	-9.138867
-	266	0.004259	-0.016187	-9.138535
-	267	0.005400	-0.016552	-9.138200
-	268	0.006598	-0.016518	-9.137836
-	269	0.007855	-0.016089	-9.137514
-	270	0.009173	-0.015259	-9.137213
-	271	0.010550	-0.013999	-9.136963
-	272	0.011988	-0.012241	-9.136764
-	273	0.013479	-0.009998	-9.136644
-	274	0.014993	-0.007393	-9.136602
-	275	0.016482	-0.004635	-9.136655
-	276	0.017908	-0.001953	-9.136769
-	277	0.019229	0.000491	-9.136944
-	278	0.020415	0.002552	-9.137159
-	279	0.021442	0.004155	-9.137393
-	280	0.022307	0.005265	-9.137633
-	281	0.023032	0.005933	-9.137874
-	282	0.023665	0.006286	-9.138111
-	283	0.024267	0.006504	-9.138311
-	284	0.024886	0.006776	-9.138457
-	285	0.025536	0.007222	-9.138563
-	286	0.026215	0.007851	-9.138618
-	287	0.026910	0.008617	-9.138618
-	288	0.027600	0.009440	-9.138577
-	289	0.028263	0.010245	-9.138517
-	290	0.028898	0.010995	-9.138436
-	291	0.029510	0.011664	-9.138346
-	292	0.030116	0.012258	-9.138247
-	293	0.030729	0.012802	-9.138159
-	294	0.031387	0.013346	-9.138067
-	295	0.032123	0.013950	-9.137999
-	296	0.032978	0.014678	-9.137927
-	297	0.033988	0.015558	-9.137863
-	298	0.035157	0.016527	-9.137780
-	299	0.036463	0.017488	-9.137699
-	300	0.037877	0.018370	-9.137637
-	301	0.039367	0.019129	-9.137552
-	302	0.040899	0.019762	-9.137482
-	303	0.042438	0.020255	-9.137379
-	304	0.043947	0.020603	-9.137240
-	305	0.045408	0.020798	-9.137081
-	306	0.046802	0.020842	-9.136867
-	307	0.048117	0.020757	-9.136631
-	308	0.049364	0.020574	-9.136351
-	309	0.050558	0.020340	-9.136086
-	310	0.051714	0.020060	-9.135808
-	311	0.052840	0.019756	-9.135545
-	312	0.053932	0.019435	-9.135330
-	313	0.054977	0.019121	-9.135162
-	314	0.055957	0.018815	-9.135054
-	315	0.056857	0.018547	-9.135020
-	316	0.057641	0.018323	-9.135032
-	317	0.058279	0.018130	-9.135067
-	318	0.058742	0.017952	-9.135164
-	319	0.059022	0.017769	-9.135271
-	320	0.059118	0.017560	-9.135413
-	321	0.059041	0.017304	-9.135535
-	322	0.058813	0.016978	-9.135639
-	323	0.058466	0.016589	-9.135745
-	324	0.058046	0.016148	-9.135782
-	325	0.057599	0.015735	-9.135824
-	326	0.057182	0.015445	-9.135879
-	327	0.056836	0.015374	-9.135941
-	328	0.056588	0.015578	-9.136054
-	329	0.056448	0.016003	-9.136175
-	330	0.056403	0.016579	-9.136309
-	331	0.056429	0.017228	-9.136447
-	332	0.056498	0.017895	-9.136592
-	333	0.056581	0.018528	-9.136761
-	334	0.056655	0.019113	-9.136952
-	335	0.056692	0.019625	-9.137193
-	336	0.056682	0.020056	-9.137477
-	337	0.056616	0.020394	-9.137775
-	338	0.056484	0.020650	-9.138113
-	339	0.056290	0.020836	-9.138477
-	340	0.056049	0.020967	-9.138855
-	341	0.055771	0.021070	-9.139259
-	342	0.055465	0.021145	-9.139674
-	343	0.055131	0.021190	-9.140074
-	344	0.054786	0.021172	-9.140411
-	345	0.054435	0.021060	-9.140682
-	346	0.054094	0.020831	-9.140845
-	347	0.053776	0.020471	-9.140922
-	348	0.053479	0.019992	-9.140903
-	349	0.053189	0.019411	-9.140804
-	350	0.052878	0.018773	-9.140616
-	351	0.052512	0.018107	-9.140372
-	352	0.052065	0.017426	-9.140070
-	353	0.051534	0.016764	-9.139723
-	354	0.050928	0.016121	-9.139354
-	355	0.050261	0.015509	-9.138954
-	356	0.049540	0.014934	-9.138557
-	357	0.048786	0.014434	-9.138106
-	358	0.048009	0.014022	-9.137641
-	359	0.047221	0.013703	-9.137165
-	360	0.046422	0.013512	-9.136695
-	361	0.045611	0.013445	-9.136234
-	362	0.044778	0.013552	-9.135827
-	363	0.043920	0.013837	-9.135489
-	364	0.043035	0.014288	-9.135201
-	365	0.042141	0.014912	-9.134986
-	366	0.041237	0.015693	-9.134818
-	367	0.040326	0.016646	-9.134718
-	368	0.039398	0.017743	-9.134666
-	369	0.038428	0.018938	-9.134660
-	370	0.037394	0.020196	-9.134716
-	371	0.036266	0.021449	-9.134808
-	372	0.035030	0.022629	-9.134926
-	373	0.033681	0.023689	-9.135099
-	374	0.032219	0.024559	-9.135285
-	375	0.030676	0.025204	-9.135528
-	376	0.029098	0.025588	-9.135782
-	377	0.027532	0.025695	-9.136062
-	378	0.026027	0.025567	-9.136333
-	379	0.024622	0.025226	-9.136580
-	380	0.023341	0.024716	-9.136801
-	381	0.022198	0.024070	-9.136988
-	382	0.021208	0.023361	-9.137128
-	383	0.020380	0.022693	-9.137265
-	384	0.019718	0.022186	-9.137388
-	385	0.019201	0.021923	-9.137504
-	386	0.018801	0.021922	-9.137626
-	387	0.018467	0.022140	-9.137771
-	388	0.018153	0.022509	-9.137952
-	389	0.017827	0.022975	-9.138139
-	390	0.017460	0.023499	-9.138340
-	391	0.017035	0.024044	-9.138555
-	392	0.016536	0.024613	-9.138766
-	393	0.015953	0.025182	-9.138978
-	394	0.015286	0.025755	-9.139173
-	395	0.014544	0.026314	-9.139333
-	396	0.013757	0.026856	-9.139469
-	397	0.012940	0.027361	-9.139544
-	398	0.012116	0.027831	-9.139567
-	399	0.011298	0.028258	-9.139520
-	400	0.010493	0.028624	-9.139453
-	401	0.009710	0.028935	-9.139337
-	402	0.008950	0.029193	-9.139185
-	403	0.008226	0.029431	-9.139023
-	404	0.007541	0.029637	-9.138834
-	405	0.006888	0.029809	-9.138617
-	406	0.006246	0.029924	-9.138397
-	407	0.005596	0.029949	-9.138151
-	408	0.004917	0.029852	-9.137902
-	409	0.004192	0.029577	-9.137621
-	410	0.003409	0.029092	-9.137323
-	411	0.002566	0.028389	-9.137022
-	412	0.001666	0.027495	-9.136709
-	413	0.000712	0.026449	-9.136412
-	414	-0.000271	0.025307	-9.136129
-	415	-0.001254	0.024171	-9.135892
-	416	-0.002208	0.023146	-9.135713
-	417	-0.003092	0.022344	-9.135580
-	418	-0.003867	0.021848	-9.135492
-	419	-0.004509	0.021657	-9.135439
-	420	-0.004998	0.021733	-9.135439
-	421	-0.005311	0.022037	-9.135468
-	422	-0.005452	0.022454	-9.135524
-	423	-0.005437	0.022884	-9.135612
-	424	-0.005282	0.023246	-9.135735
-	425	-0.005011	0.023487	-9.135849
-	426	-0.004639	0.023623	-9.135966
-	427	-0.004187	0.023670	-9.136099
-	428	-0.003646	0.023721	-9.136261
-	429	-0.003023	0.023840	-9.136431
-	430	-0.002329	0.024063	-9.136642
-	431	-0.001593	0.024362	-9.136919
-	432	-0.000855	0.024632	-9.137222
-	433	-0.000134	0.024845	-9.137554
-	434	0.000539	0.024939	-9.137885
-	435	0.001155	0.024896	-9.138243
-	436	0.001695	0.024687	-9.138602
-	437	0.002161	0.024296	-9.138972
-	438	0.002561	0.023722	-9.139372
-	439	0.002912	0.022962	-9.139746
-	440	0.003245	0.022055	-9.140109
-	441	0.003577	0.021022	-9.140467
-	442	0.003933	0.019921	-9.140821
-	443	0.004334	0.018829	-9.141165
-	444	0.004802	0.017841	-9.141490
-	445	0.005366	0.017091	-9.141798
-	446	0.006040	0.016634	-9.142099
-	447	0.006820	0.016489	-9.142400
-	448	0.007678	0.016601	-9.142710
-	449	0.008569	0.016884	-9.143053
-	450	0.009443	0.017189	-9.143426
-	451	0.010247	0.017373	-9.143816
-	452	0.010917	0.017278	-9.144223
-	453	0.011424	0.016812	-9.144623
-	454	0.011746	0.015920	-9.145046
-	455	0.011889	0.014586	-9.145461
-	456	0.011872	0.012843	-9.145883
-	457	0.011730	0.010768	-9.146294
-	458	0.011505	0.008495	-9.146705
-	459	0.011249	0.006191	-9.147114
-	460	0.011037	0.004063	-9.147502
-	461	0.010924	0.002298	-9.147873
-	462	0.010956	0.001030	-9.148219
-	463	0.011150	0.000344	-9.148529
-	464	0.011485	0.000199	-9.148818
-	465	0.011905	0.000471	-9.149092
-	466	0.012360	0.001039	-9.149349
-	467	0.012818	0.001833	-9.149572
-	468	0.013254	0.002789	-9.149763
-	469	0.013644	0.003831	-9.149940
-	470	0.013971	0.004895	-9.150089
-	471	0.014225	0.005948	-9.150234
-	472	0.014388	0.006950	-9.150361
-	473	0.014446	0.007827	-9.150478
-	474	0.014403	0.008462	-9.150598
-	475	0.014271	0.008791	-9.150666
-	476	0.014073	0.008798	-9.150731
-	477	0.013820	0.008497	-9.150759
-	478	0.013508	0.007875	-9.150752
-	479	0.013142	0.006966	-9.150699
-	480	0.012718	0.005822	-9.150593
-	481	0.012266	0.004551	-9.150480
-	482	0.011785	0.003191	-9.150335
-	483	0.011299	0.001812	-9.150139
-	484	0.010841	0.000504	-9.149923
-	485	0.010462	-0.000633	-9.149683
-	486	0.010199	-0.001494	-9.149386
-	487	0.010051	-0.002058	-9.149083
-	488	0.010022	-0.002333	-9.148787
-	489	0.010083	-0.002358	-9.148557
-	490	0.010213	-0.002151	-9.148372
-	491	0.010375	-0.001755	-9.148258
-	492	0.010534	-0.001307	-9.148232
-	493	0.010663	-0.000936	-9.148233
-	494	0.010751	-0.000767	-9.148289
-	495	0.010790	-0.000858	-9.148339
-	496	0.010789	-0.001237	-9.148387
-	497	0.010763	-0.001882	-9.148395
-	498	0.010731	-0.002733	-9.148372
-	499	0.010740	-0.003676	-9.148270
-	500	0.010813	-0.004610	-9.148112
-	501	0.010973	-0.005458	-9.147898
-	502	0.011232	-0.006160	-9.147635
-	503	0.011598	-0.006683	-9.147360
-	504	0.012052	-0.007029	-9.147046
-	505	0.012558	-0.007230	-9.146731
-	506	0.013095	-0.007294	-9.146402
-	507	0.013614	-0.007252	-9.146058
-	508	0.014058	-0.007200	-9.145702
-	509	0.014379	-0.007235	-9.145374
-	510	0.014546	-0.007428	-9.145029
-	511	0.014545	-0.007799	-9.144691
-	512	0.014365	-0.008350	-9.144392
-	513	0.014039	-0.009008	-9.144108
-	514	0.013594	-0.009685	-9.143863
-	515	0.013083	-0.010236	-9.143652
-	516	0.012534	-0.010564	-9.143509
-	517	0.011969	-0.010648	-9.143401
-	518	0.011404	-0.010475	-9.143351
-	519	0.010873	-0.010022	-9.143329
-	520	0.010417	-0.009240	-9.143320
-	521	0.010068	-0.008117	-9.143353
-	522	0.009822	-0.006715	-9.143432
-	523	0.009650	-0.005184	-9.143576
-	524	0.009510	-0.003673	-9.143788
-	525	0.009370	-0.002276	-9.144089
-	526	0.009188	-0.001092	-9.144464
-	527	0.008950	-0.000167	-9.144918
-	528	0.008632	0.000445	-9.145465
-	529	0.008230	0.000737	-9.146079
-	530	0.007741	0.000668	-9.146738
-	531	0.007169	0.000204	-9.147402
-	532	0.006528	-0.000668	-9.148051
-	533	0.005838	-0.001947	-9.148671
-	534	0.005118	-0.003572	-9.149225
-	535	0.004398	-0.005448	-9.149701
-	536	0.003710	-0.007431	-9.150089
-	537	0.003082	-0.009393	-9.150393
-	538	0.002549	-0.011226	-9.150644
-	539	0.002132	-0.012834	-9.150854
-	540	0.001844	-0.014177	-9.151016
-	541	0.001696	-0.015233	-9.151167
-	542	0.001668	-0.016080	-9.151300
-	543	0.001735	-0.016817	-9.151416
-	544	0.001875	-0.017506	-9.151522
-	545	0.002082	-0.018200	-9.151628
-	546	0.002334	-0.018976	-9.151686
-	547	0.002614	-0.019908	-9.151714
-	548	0.002916	-0.021016	-9.151711
-	549	0.003255	-0.022236	-9.151674
-	550	0.003656	-0.023485	-9.151638
-	551	0.004127	-0.024723	-9.151589
-	552	0.004667	-0.025987	-9.151561
-	553	0.005276	-0.027290	-9.151550
-	554	0.005974	-0.028558	-9.151533
-	555	0.006791	-0.029652	-9.151531
-	556	0.007773	-0.030416	-9.151515
-	557	0.008952	-0.030726	-9.151538
-	558	0.010340	-0.030553	-9.151561
-	559	0.011941	-0.029897	-9.151587
-	560	0.013726	-0.028840	-9.151579
-	561	0.015667	-0.027484	-9.151574
-	562	0.017722	-0.025967	-9.151561
-	563	0.019852	-0.024453	-9.151519
-	564	0.022005	-0.023109	-9.151479
-	565	0.024126	-0.022126	-9.151406
-	566	0.026184	-0.021570	-9.151352
-	567	0.028164	-0.021439	-9.151279
-	568	0.030081	-0.021652	-9.151194
-	569	0.031968	-0.022066	-9.151090
-	570	0.033881	-0.022522	-9.150962
-	571	0.035864	-0.022865	-9.150811
-	572	0.037929	-0.023066	-9.150661
-	573	0.040078	-0.023169	-9.150503
-	574	0.042293	-0.023225	-9.150356
-	575	0.044561	-0.023231	-9.150211
-	576	0.046875	-0.023123	-9.150121
-	577	0.049248	-0.022827	-9.150069
-	578	0.051679	-0.022292	-9.150082
-	579	0.054142	-0.021554	-9.150175
-	580	0.056625	-0.020653	-9.150365
-	581	0.059111	-0.019618	-9.150597
-	582	0.061585	-0.018480	-9.150908
-	583	0.064031	-0.017280	-9.151264
-	584	0.066441	-0.016031	-9.151674
-	585	0.068799	-0.014710	-9.152143
-	586	0.071092	-0.013291	-9.152633
-	587	0.073315	-0.011745	-9.153165
-	588	0.075451	-0.010047	-9.153705
-	589	0.077490	-0.008169	-9.154243
-	590	0.079425	-0.006077	-9.154780
-	591	0.081257	-0.003737	-9.155287
-	592	0.082988	-0.001144	-9.155768
-	593	0.084611	0.001680	-9.156208
-	594	0.086144	0.004743	-9.156631
-	595	0.087605	0.008017	-9.157026
-	596	0.089011	0.011450	-9.157383
-	597	0.090367	0.014943	-9.157731
-	598	0.091696	0.018382	-9.158044
-	599	0.093001	0.021595	-9.158339
-	600	0.094308	0.024493	-9.158628
-	601	0.095633	0.027036	-9.158902
-	602	0.096997	0.029237	-9.159191
-	603	0.098417	0.031087	-9.159483
-	604	0.099888	0.032477	-9.159783
-	605	0.101403	0.033257	-9.160100
-	606	0.102939	0.033209	-9.160396
-	607	0.104483	0.032220	-9.160699
-	608	0.106027	0.030323	-9.160945
-	609	0.107575	0.027739	-9.161147
-	610	0.109139	0.024762	-9.161306
-	611	0.110707	0.021568	-9.161419
-	612	0.112285	0.018334	-9.161489
-	613	0.113854	0.015125	-9.161526
-	614	0.115404	0.012007	-9.161530
-	615	0.116914	0.008986	-9.161550
-	616	0.118369	0.006065	-9.161580
-	617	0.119756	0.003271	-9.161639
-	618	0.121058	0.000606	-9.161745
-	619	0.122269	-0.001922	-9.161904
-	620	0.123379	-0.004316	-9.162143
-	621	0.124388	-0.006608	-9.162418
-	622	0.125292	-0.008834	-9.162742
-	623	0.126124	-0.011013	-9.163139
