# Supplementary material for: Design and preliminary verification of a novel powered ankle–foot prosthesis: From the perspective of lower-limb biomechanics compared with ESAR foot
Source: PLoS One. 2024 Jun 7;19(6):e0303397. doi: 10.1371/journal.pone.0303397 (PMC11161064; doi:10.1371/journal.pone.0303397)
Supplement: S2 File — (ZIP) [file pone.0303397.s004.zip › NW/Static reference/STATIC LEFT HIP.txt]

LINK_MODEL_BASED::ORIGINAL::Left Hip Angles
File	Frame	X	Y	Z
Static.c3d	1	4.823826	1.057110	-1.647141
-	2	4.836983	1.043712	-1.634131
-	3	4.849365	1.030788	-1.622003
-	4	4.860484	1.018797	-1.611306
-	5	4.870040	1.008017	-1.602297
-	6	4.877787	0.998681	-1.595058
-	7	4.883817	0.990796	-1.589399
-	8	4.888173	0.984241	-1.584963
-	9	4.891114	0.978917	-1.581552
-	10	4.892779	0.974662	-1.578972
-	11	4.893353	0.971296	-1.577106
-	12	4.893097	0.968721	-1.575890
-	13	4.892148	0.966755	-1.575248
-	14	4.890684	0.965234	-1.575255
-	15	4.888820	0.964029	-1.575880
-	16	4.886786	0.963033	-1.577216
-	17	4.884580	0.962171	-1.579341
-	18	4.882351	0.961323	-1.582233
-	19	4.880188	0.960440	-1.585840
-	20	4.878137	0.959439	-1.590052
-	21	4.876151	0.958334	-1.594720
-	22	4.874279	0.957084	-1.599670
-	23	4.872468	0.955833	-1.604700
-	24	4.870729	0.954557	-1.609605
-	25	4.869194	0.953466	-1.614182
-	26	4.867850	0.952535	-1.618221
-	27	4.866720	0.951854	-1.621701
-	28	4.865766	0.951455	-1.624566
-	29	4.864922	0.951291	-1.626864
-	30	4.864148	0.951339	-1.628695
-	31	4.863469	0.951587	-1.630098
-	32	4.862846	0.951939	-1.631103
-	33	4.862332	0.952302	-1.631682
-	34	4.861987	0.952670	-1.631858
-	35	4.861827	0.952943	-1.631588
-	36	4.861830	0.953164	-1.630830
-	37	4.862082	0.953327	-1.629596
-	38	4.862557	0.953511	-1.627896
-	39	4.863275	0.953744	-1.625695
-	40	4.864244	0.954063	-1.623003
-	41	4.865478	0.954568	-1.619869
-	42	4.867021	0.955251	-1.616327
-	43	4.868879	0.956171	-1.612475
-	44	4.871041	0.957340	-1.608344
-	45	4.873541	0.958740	-1.604019
-	46	4.876295	0.960359	-1.599623
-	47	4.879280	0.962162	-1.595227
-	48	4.882504	0.964110	-1.590955
-	49	4.885836	0.966211	-1.586924
-	50	4.889241	0.968442	-1.583282
-	51	4.892557	0.970741	-1.580175
-	52	4.895688	0.973053	-1.577728
-	53	4.898486	0.975318	-1.576071
-	54	4.900864	0.977530	-1.575275
-	55	4.902788	0.979649	-1.575335
-	56	4.904268	0.981705	-1.576182
-	57	4.905338	0.983684	-1.577739
-	58	4.906038	0.985576	-1.579902
-	59	4.906494	0.987392	-1.582505
-	60	4.906743	0.989154	-1.585403
-	61	4.906883	0.990853	-1.588438
-	62	4.906859	0.992525	-1.591513
-	63	4.906814	0.994238	-1.594488
-	64	4.906680	0.995952	-1.597270
-	65	4.906468	0.997693	-1.599840
-	66	4.906191	0.999436	-1.602094
-	67	4.905795	1.001207	-1.604095
-	68	4.905233	1.002943	-1.605804
-	69	4.904543	1.004688	-1.607226
-	70	4.903732	1.006422	-1.608409
-	71	4.902725	1.008102	-1.609424
-	72	4.901614	1.009759	-1.610334
-	73	4.900329	1.011361	-1.611248
-	74	4.898968	1.012938	-1.612245
-	75	4.897532	1.014471	-1.613451
-	76	4.896032	1.016038	-1.614867
-	77	4.894538	1.017598	-1.616663
-	78	4.893061	1.019176	-1.618861
-	79	4.891756	1.020749	-1.621421
-	80	4.890596	1.022344	-1.624265
-	81	4.889687	1.023921	-1.627316
-	82	4.889090	1.025534	-1.630411
-	83	4.888881	1.027123	-1.633407
-	84	4.889060	1.028774	-1.636198
-	85	4.889721	1.030382	-1.638644
-	86	4.890841	1.031959	-1.640715
-	87	4.892420	1.033489	-1.642356
-	88	4.894466	1.034960	-1.643492
-	89	4.896885	1.036388	-1.644140
-	90	4.899607	1.037744	-1.644304
-	91	4.902573	1.039043	-1.644040
-	92	4.905717	1.040318	-1.643363
-	93	4.908987	1.041543	-1.642310
-	94	4.912331	1.042718	-1.640944
-	95	4.915738	1.043936	-1.639363
-	96	4.919164	1.045153	-1.637644
-	97	4.922575	1.046434	-1.635870
-	98	4.925996	1.047797	-1.634099
-	99	4.929407	1.049231	-1.632387
-	100	4.932826	1.050763	-1.630747
-	101	4.936316	1.052372	-1.629159
-	102	4.939827	1.054066	-1.627626
-	103	4.943383	1.055782	-1.626171
-	104	4.947012	1.057528	-1.624794
-	105	4.950654	1.059295	-1.623643
-	106	4.954302	1.061071	-1.622721
-	107	4.957933	1.062853	-1.622171
-	108	4.961486	1.064641	-1.622071
-	109	4.964962	1.066417	-1.622485
-	110	4.968342	1.068126	-1.623465
-	111	4.971640	1.069759	-1.625031
-	112	4.974903	1.071265	-1.627208
-	113	4.978157	1.072605	-1.630039
-	114	4.981575	1.073741	-1.633442
-	115	4.985220	1.074749	-1.637443
-	116	4.989266	1.075579	-1.641823
-	117	4.993829	1.076366	-1.646466
-	118	4.999036	1.077248	-1.651230
-	119	5.004906	1.078361	-1.655963
-	120	5.011448	1.079879	-1.660519
-	121	5.018663	1.081909	-1.664892
-	122	5.026386	1.084536	-1.669025
-	123	5.034566	1.087703	-1.672890
-	124	5.042992	1.091443	-1.676509
-	125	5.051533	1.095632	-1.679918
-	126	5.059974	1.100152	-1.683152
-	127	5.068234	1.104819	-1.686152
-	128	5.076194	1.109501	-1.688865
-	129	5.083839	1.113996	-1.691189
-	130	5.091107	1.118197	-1.693101
-	131	5.097981	1.121964	-1.694504
-	132	5.104441	1.125228	-1.695338
-	133	5.110476	1.127996	-1.695594
-	134	5.116058	1.130204	-1.695269
-	135	5.121193	1.131922	-1.694379
-	136	5.125877	1.133116	-1.692980
-	137	5.130131	1.133893	-1.691143
-	138	5.133935	1.134230	-1.688991
-	139	5.137390	1.134262	-1.686557
-	140	5.140541	1.134010	-1.684015
-	141	5.143401	1.133540	-1.681441
-	142	5.146022	1.132933	-1.678971
-	143	5.148396	1.132264	-1.676637
-	144	5.150524	1.131608	-1.674556
-	145	5.152422	1.131010	-1.672763
-	146	5.154081	1.130558	-1.671340
-	147	5.155514	1.130169	-1.670281
-	148	5.156763	1.129941	-1.669624
-	149	5.157803	1.129776	-1.669409
-	150	5.158683	1.129710	-1.669612
-	151	5.159430	1.129668	-1.670200
-	152	5.160076	1.129666	-1.671084
-	153	5.160616	1.129618	-1.672157
-	154	5.161111	1.129509	-1.673314
-	155	5.161555	1.129294	-1.674440
-	156	5.161951	1.128965	-1.675448
-	157	5.162302	1.128488	-1.676235
-	158	5.162687	1.127898	-1.676778
-	159	5.162984	1.127221	-1.677046
-	160	5.163210	1.126460	-1.676995
-	161	5.163302	1.125650	-1.676689
-	162	5.163222	1.124786	-1.676178
-	163	5.162908	1.123893	-1.675572
-	164	5.162364	1.123015	-1.674965
-	165	5.161466	1.122182	-1.674552
-	166	5.160295	1.121360	-1.674394
-	167	5.158737	1.120576	-1.674659
-	168	5.156868	1.119768	-1.675445
-	169	5.154678	1.119019	-1.676819
-	170	5.152159	1.118268	-1.678915
-	171	5.149426	1.117550	-1.681739
-	172	5.146539	1.116896	-1.685264
-	173	5.143585	1.116316	-1.689426
-	174	5.140602	1.115838	-1.694029
-	175	5.137681	1.115440	-1.698879
-	176	5.134868	1.115152	-1.703819
-	177	5.132214	1.114961	-1.708574
-	178	5.129734	1.114914	-1.712935
-	179	5.127446	1.114925	-1.716677
-	180	5.125315	1.115027	-1.719653
-	181	5.123328	1.115168	-1.721823
-	182	5.121470	1.115279	-1.723161
-	183	5.119698	1.115440	-1.723759
-	184	5.118014	1.115563	-1.723676
-	185	5.116405	1.115642	-1.723046
-	186	5.114820	1.115644	-1.721956
-	187	5.113268	1.115629	-1.720610
-	188	5.111754	1.115581	-1.719095
-	189	5.110210	1.115579	-1.717635
-	190	5.108699	1.115611	-1.716336
-	191	5.107164	1.115718	-1.715382
-	192	5.105599	1.115915	-1.714780
-	193	5.103962	1.116211	-1.714521
-	194	5.102253	1.116678	-1.714519
-	195	5.100370	1.117303	-1.714739
-	196	5.098354	1.118178	-1.715053
-	197	5.096176	1.119312	-1.715452
-	198	5.093742	1.120761	-1.715903
-	199	5.091106	1.122508	-1.716402
-	200	5.088220	1.124638	-1.716908
-	201	5.085107	1.127019	-1.717375
-	202	5.081825	1.129709	-1.717717
-	203	5.078405	1.132624	-1.717953
-	204	5.074853	1.135678	-1.718034
-	205	5.071314	1.138829	-1.717993
-	206	5.067843	1.141941	-1.717813
-	207	5.064504	1.144952	-1.717505
-	208	5.061411	1.147698	-1.717051
-	209	5.058707	1.150161	-1.716450
-	210	5.056441	1.152266	-1.715649
-	211	5.054611	1.154016	-1.714737
-	212	5.053345	1.155399	-1.713617
-	213	5.052502	1.156500	-1.712415
-	214	5.052112	1.157351	-1.711190
-	215	5.052148	1.158066	-1.710046
-	216	5.052551	1.158639	-1.709024
-	217	5.053268	1.159109	-1.708249
-	218	5.054307	1.159535	-1.707650
-	219	5.055602	1.159942	-1.707268
-	220	5.057099	1.160363	-1.707079
-	221	5.058823	1.160814	-1.707012
-	222	5.060619	1.161288	-1.707047
-	223	5.062527	1.161795	-1.707160
-	224	5.064415	1.162318	-1.707288
-	225	5.066247	1.162782	-1.707392
-	226	5.067869	1.163117	-1.707448
-	227	5.069302	1.163268	-1.707400
-	228	5.070550	1.163194	-1.707267
-	229	5.071571	1.162789	-1.707106
-	230	5.072471	1.162009	-1.706931
-	231	5.073200	1.160841	-1.706824
-	232	5.073907	1.159256	-1.706778
-	233	5.074534	1.157311	-1.706822
-	234	5.075161	1.154971	-1.706974
-	235	5.075806	1.152325	-1.707229
-	236	5.076456	1.149405	-1.707524
-	237	5.077184	1.146278	-1.707770
-	238	5.077993	1.143051	-1.707834
-	239	5.078873	1.139829	-1.707575
-	240	5.079896	1.136660	-1.706822
-	241	5.081073	1.133733	-1.705490
-	242	5.082348	1.131102	-1.703533
-	243	5.083690	1.128777	-1.701048
-	244	5.084982	1.126849	-1.698171
-	245	5.086136	1.125307	-1.695084
-	246	5.087018	1.124183	-1.691978
-	247	5.087538	1.123517	-1.689092
-	248	5.087564	1.123329	-1.686569
-	249	5.087014	1.123606	-1.684560
-	250	5.085779	1.124381	-1.683202
-	251	5.083805	1.125642	-1.682571
-	252	5.081010	1.127342	-1.682742
-	253	5.077421	1.129553	-1.683740
-	254	5.073052	1.132188	-1.685569
-	255	5.067957	1.135258	-1.688174
-	256	5.062346	1.138657	-1.691407
-	257	5.056373	1.142373	-1.695200
-	258	5.050174	1.146317	-1.699447
-	259	5.043846	1.150470	-1.704066
-	260	5.037567	1.154747	-1.708903
-	261	5.031390	1.159064	-1.713944
-	262	5.025357	1.163320	-1.719007
-	263	5.019565	1.167411	-1.723925
-	264	5.014060	1.171199	-1.728509
-	265	5.008968	1.174615	-1.732535
-	266	5.004290	1.177553	-1.735945
-	267	5.000028	1.179907	-1.738637
-	268	4.996166	1.181654	-1.740635
-	269	4.992672	1.182669	-1.741906
-	270	4.989496	1.182958	-1.742506
-	271	4.986636	1.182470	-1.742379
-	272	4.984162	1.181356	-1.741544
-	273	4.982096	1.179620	-1.739968
-	274	4.980438	1.177455	-1.737707
-	275	4.979242	1.174881	-1.734834
-	276	4.978392	1.172001	-1.731409
-	277	4.977895	1.168858	-1.727540
-	278	4.977677	1.165473	-1.723336
-	279	4.977684	1.161912	-1.718912
-	280	4.977873	1.158178	-1.714361
-	281	4.978099	1.154384	-1.709803
-	282	4.978452	1.150543	-1.705285
-	283	4.978826	1.146735	-1.700903
-	284	4.979168	1.142953	-1.696707
-	285	4.979468	1.139231	-1.692777
-	286	4.979747	1.135617	-1.689214
-	287	4.979970	1.132101	-1.686165
-	288	4.980115	1.128690	-1.683658
-	289	4.980186	1.125386	-1.681823
-	290	4.980171	1.122114	-1.680635
-	291	4.980127	1.118923	-1.680132
-	292	4.980008	1.115786	-1.680299
-	293	4.979830	1.112699	-1.681095
-	294	4.979625	1.109645	-1.682457
-	295	4.979382	1.106626	-1.684347
-	296	4.979177	1.103641	-1.686692
-	297	4.979059	1.100590	-1.689413
-	298	4.979091	1.097480	-1.692388
-	299	4.979284	1.094328	-1.695524
-	300	4.979640	1.091192	-1.698722
-	301	4.980146	1.088124	-1.701862
-	302	4.980804	1.085212	-1.704904
-	303	4.981528	1.082496	-1.707778
-	304	4.982440	1.080042	-1.710463
-	305	4.983458	1.077816	-1.712957
-	306	4.984601	1.075800	-1.715271
-	307	4.985761	1.073971	-1.717494
-	308	4.986915	1.072307	-1.719648
-	309	4.987984	1.070784	-1.721758
-	310	4.988941	1.069356	-1.723931
-	311	4.989779	1.068008	-1.726210
-	312	4.990453	1.066658	-1.728658
-	313	4.991067	1.065248	-1.731311
-	314	4.991601	1.063776	-1.734233
-	315	4.992075	1.062183	-1.737370
-	316	4.992488	1.060539	-1.740692
-	317	4.992898	1.058795	-1.744147
-	318	4.993249	1.057028	-1.747710
-	319	4.993595	1.055230	-1.751318
-	320	4.993903	1.053401	-1.754953
-	321	4.994242	1.051540	-1.758540
-	322	4.994576	1.049646	-1.762078
-	323	4.994980	1.047683	-1.765455
-	324	4.995468	1.045722	-1.768554
-	325	4.995986	1.043789	-1.771340
-	326	4.996589	1.041859	-1.773753
-	327	4.997216	1.039983	-1.775770
-	328	4.997988	1.038078	-1.777381
-	329	4.998870	1.036132	-1.778549
-	330	4.999928	1.034142	-1.779307
-	331	5.001105	1.032105	-1.779660
-	332	5.002404	1.030009	-1.779577
-	333	5.003627	1.027967	-1.779201
-	334	5.004761	1.025996	-1.778562
-	335	5.005661	1.024183	-1.777748
-	336	5.006285	1.022613	-1.776840
-	337	5.006542	1.021333	-1.775858
-	338	5.006372	1.020391	-1.774886
-	339	5.005810	1.019758	-1.773941
-	340	5.004844	1.019401	-1.773026
-	341	5.003506	1.019265	-1.772196
-	342	5.001852	1.019333	-1.771413
-	343	4.999957	1.019536	-1.770661
-	344	4.997835	1.019832	-1.769918
-	345	4.995523	1.020200	-1.769252
-	346	4.993020	1.020679	-1.768684
-	347	4.990335	1.021252	-1.768262
-	348	4.987502	1.021932	-1.767986
-	349	4.984552	1.022670	-1.767867
-	350	4.981514	1.023468	-1.767965
-	351	4.978458	1.024302	-1.768265
-	352	4.975454	1.025118	-1.768743
-	353	4.972513	1.025920	-1.769422
-	354	4.969718	1.026601	-1.770280
-	355	4.967088	1.027205	-1.771268
-	356	4.964635	1.027701	-1.772330
-	357	4.962406	1.028065	-1.773363
-	358	4.960362	1.028348	-1.774318
-	359	4.958483	1.028582	-1.775113
-	360	4.956760	1.028724	-1.775643
-	361	4.955203	1.028825	-1.775828
-	362	4.953800	1.028831	-1.775600
-	363	4.952486	1.028766	-1.774875
-	364	4.951240	1.028648	-1.773622
-	365	4.950051	1.028514	-1.771826
-	366	4.948854	1.028338	-1.769536
-	367	4.947651	1.028148	-1.766799
-	368	4.946345	1.028020	-1.763699
-	369	4.944951	1.027856	-1.760314
-	370	4.943434	1.027739	-1.756805
-	371	4.941803	1.027575	-1.753216
-	372	4.940028	1.027379	-1.749670
-	373	4.938148	1.027091	-1.746192
-	374	4.936204	1.026710	-1.742828
-	375	4.934240	1.026250	-1.739653
-	376	4.932260	1.025662	-1.736672
-	377	4.930285	1.025031	-1.733935
-	378	4.928382	1.024326	-1.731497
-	379	4.926590	1.023563	-1.729284
-	380	4.924995	1.022735	-1.727321
-	381	4.923613	1.021894	-1.725554
-	382	4.922481	1.021049	-1.723933
-	383	4.921623	1.020259	-1.722385
-	384	4.921052	1.019561	-1.720840
-	385	4.920753	1.018911	-1.719189
-	386	4.920795	1.018428	-1.717365
-	387	4.921157	1.018116	-1.715233
-	388	4.921807	1.017995	-1.712766
-	389	4.922785	1.018062	-1.709883
-	390	4.923986	1.018346	-1.706652
-	391	4.925400	1.018846	-1.703058
-	392	4.926898	1.019521	-1.699148
-	393	4.928484	1.020377	-1.695034
-	394	4.929993	1.021348	-1.690859
-	395	4.931451	1.022431	-1.686686
-	396	4.932746	1.023558	-1.682653
-	397	4.933872	1.024744	-1.678787
-	398	4.934744	1.025883	-1.675199
-	399	4.935399	1.027062	-1.671888
-	400	4.935744	1.028160	-1.668978
-	401	4.935785	1.029191	-1.666458
-	402	4.935455	1.030128	-1.664370
-	403	4.934813	1.030955	-1.662655
-	404	4.933841	1.031669	-1.661313
-	405	4.932508	1.032350	-1.660338
-	406	4.930988	1.032969	-1.659672
-	407	4.929198	1.033587	-1.659348
-	408	4.927238	1.034263	-1.659274
-	409	4.925226	1.034983	-1.659429
-	410	4.923125	1.035865	-1.659818
-	411	4.921002	1.036850	-1.660364
-	412	4.918962	1.038075	-1.661024
-	413	4.917041	1.039506	-1.661757
-	414	4.915258	1.041152	-1.662526
-	415	4.913743	1.042996	-1.663256
-	416	4.912445	1.045044	-1.664027
-	417	4.911370	1.047236	-1.664789
-	418	4.910603	1.049600	-1.665560
-	419	4.910094	1.052028	-1.666332
-	420	4.909835	1.054577	-1.667054
-	421	4.909831	1.057146	-1.667687
-	422	4.910038	1.059770	-1.668181
-	423	4.910474	1.062451	-1.668447
-	424	4.911054	1.065205	-1.668420
-	425	4.911810	1.068063	-1.668065
-	426	4.912757	1.070991	-1.667297
-	427	4.913857	1.074078	-1.666204
-	428	4.915116	1.077291	-1.664700
-	429	4.916471	1.080699	-1.662885
-	430	4.917956	1.084262	-1.660826
-	431	4.919534	1.088003	-1.658669
-	432	4.921149	1.091925	-1.656569
-	433	4.922848	1.095988	-1.654561
-	434	4.924585	1.100170	-1.652768
-	435	4.926358	1.104417	-1.651191
-	436	4.928184	1.108600	-1.649854
-	437	4.930104	1.112688	-1.648727
-	438	4.932133	1.116596	-1.647792
-	439	4.934319	1.120208	-1.646909
-	440	4.936690	1.123572	-1.646003
-	441	4.939263	1.126546	-1.644964
-	442	4.941994	1.129136	-1.643777
-	443	4.944885	1.131257	-1.642435
-	444	4.947867	1.132939	-1.640984
-	445	4.950831	1.134223	-1.639557
-	446	4.953689	1.135215	-1.638208
-	447	4.956285	1.136058	-1.637074
-	448	4.958563	1.136779	-1.636238
-	449	4.960403	1.137522	-1.635805
-	450	4.961851	1.138355	-1.635805
-	451	4.962873	1.139299	-1.636194
-	452	4.963511	1.140367	-1.636989
-	453	4.963761	1.141597	-1.638157
-	454	4.963711	1.142959	-1.639681
-	455	4.963345	1.144488	-1.641552
-	456	4.962738	1.146205	-1.643696
-	457	4.961984	1.148012	-1.645960
-	458	4.961049	1.150025	-1.648299
-	459	4.960000	1.152183	-1.650523
-	460	4.958766	1.154511	-1.652626
-	461	4.957439	1.157035	-1.654507
-	462	4.955913	1.159763	-1.656106
-	463	4.954232	1.162709	-1.657434
-	464	4.952252	1.165857	-1.658508
-	465	4.950070	1.169101	-1.659287
-	466	4.947584	1.172427	-1.659883
-	467	4.944924	1.175795	-1.660238
-	468	4.942112	1.179158	-1.660420
-	469	4.939290	1.182442	-1.660456
-	470	4.936511	1.185591	-1.660372
-	471	4.933829	1.188583	-1.660219
-	472	4.931347	1.191439	-1.659993
-	473	4.929070	1.194201	-1.659739
-	474	4.927062	1.196871	-1.659439
-	475	4.925230	1.199447	-1.659081
-	476	4.923690	1.201892	-1.658655
-	477	4.922331	1.204127	-1.658164
-	478	4.921262	1.206134	-1.657533
-	479	4.920446	1.207916	-1.656738
-	480	4.919924	1.209467	-1.655719
-	481	4.919698	1.210751	-1.654472
-	482	4.919835	1.211815	-1.652923
-	483	4.920262	1.212651	-1.651109
-	484	4.920954	1.213176	-1.649064
-	485	4.921973	1.213354	-1.646770
-	486	4.923282	1.213166	-1.644301
-	487	4.924900	1.212516	-1.641710
-	488	4.926787	1.211427	-1.639069
-	489	4.928964	1.209883	-1.636492
-	490	4.931400	1.207985	-1.634048
-	491	4.934092	1.205780	-1.631764
-	492	4.936946	1.203338	-1.629727
-	493	4.939878	1.200810	-1.627980
-	494	4.942854	1.198313	-1.626591
-	495	4.945729	1.195971	-1.625477
-	496	4.948543	1.193846	-1.624575
-	497	4.951145	1.192046	-1.623797
-	498	4.953616	1.190513	-1.623042
-	499	4.955885	1.189301	-1.622199
-	500	4.957932	1.188389	-1.621194
-	501	4.959798	1.187838	-1.619968
-	502	4.961511	1.187623	-1.618455
-	503	4.963083	1.187765	-1.616651
-	504	4.964571	1.188228	-1.614523
-	505	4.966061	1.189010	-1.612116
-	506	4.967627	1.190101	-1.609512
-	507	4.969323	1.191427	-1.606702
-	508	4.971191	1.192976	-1.603779
-	509	4.973194	1.194627	-1.600769
-	510	4.975367	1.196326	-1.597744
-	511	4.977577	1.197949	-1.594779
-	512	4.979802	1.199469	-1.591923
-	513	4.981942	1.200748	-1.589284
-	514	4.983928	1.201772	-1.586921
-	515	4.985670	1.202429	-1.584881
-	516	4.987113	1.202782	-1.583191
-	517	4.988314	1.202806	-1.581762
-	518	4.989247	1.202549	-1.580538
-	519	4.989947	1.202014	-1.579389
-	520	4.990488	1.201285	-1.578224
-	521	4.990895	1.200395	-1.576977
-	522	4.991198	1.199394	-1.575547
-	523	4.991474	1.198398	-1.573889
-	524	4.991804	1.197419	-1.571973
-	525	4.992161	1.196511	-1.569749
-	526	4.992646	1.195642	-1.567203
-	527	4.993242	1.194866	-1.564301
-	528	4.994024	1.194103	-1.561099
-	529	4.994953	1.193401	-1.557651
-	530	4.996065	1.192765	-1.554040
-	531	4.997353	1.192209	-1.550301
-	532	4.998799	1.191805	-1.546524
-	533	5.000368	1.191501	-1.542792
-	534	5.001998	1.191365	-1.539220
-	535	5.003736	1.191312	-1.535822
-	536	5.005518	1.191423	-1.532651
-	537	5.007375	1.191597	-1.529742
-	538	5.009241	1.191894	-1.527116
-	539	5.011192	1.192255	-1.524758
-	540	5.013173	1.192677	-1.522763
-	541	5.015193	1.193161	-1.521122
-	542	5.017288	1.193662	-1.519881
-	543	5.019439	1.194210	-1.519082
-	544	5.021617	1.194738	-1.518738
-	545	5.023865	1.195325	-1.518902
-	546	5.026151	1.195849	-1.519587
-	547	5.028472	1.196390	-1.520704
-	548	5.030931	1.196976	-1.522178
-	549	5.033499	1.197671	-1.523869
-	550	5.036263	1.198535	-1.525678
-	551	5.039152	1.199655	-1.527498
-	552	5.042206	1.201054	-1.529228
-	553	5.045354	1.202689	-1.530813
-	554	5.048539	1.204530	-1.532230
-	555	5.051687	1.206449	-1.533367
-	556	5.054698	1.208454	-1.534218
-	557	5.057571	1.210408	-1.534745
-	558	5.060198	1.212359	-1.534970
-	559	5.062600	1.214217	-1.534843
-	560	5.064749	1.216009	-1.534412
-	561	5.066628	1.217757	-1.533616
-	562	5.068278	1.219492	-1.532516
-	563	5.069750	1.221171	-1.531071
-	564	5.071144	1.222859	-1.529302
-	565	5.072522	1.224574	-1.527260
-	566	5.073981	1.226266	-1.525020
-	567	5.075540	1.227947	-1.522676
-	568	5.077216	1.229547	-1.520375
-	569	5.079032	1.231010	-1.518200
-	570	5.080956	1.232283	-1.516297
-	571	5.082964	1.233348	-1.514741
-	572	5.085009	1.234207	-1.513589
-	573	5.087065	1.234822	-1.512868
-	574	5.089017	1.235228	-1.512583
-	575	5.090865	1.235461	-1.512671
-	576	5.092494	1.235477	-1.513127
-	577	5.093960	1.235373	-1.513874
-	578	5.095143	1.235107	-1.514825
-	579	5.096059	1.234702	-1.515922
-	580	5.096664	1.234203	-1.517101
-	581	5.096976	1.233573	-1.518288
-	582	5.096949	1.232789	-1.519500
-	583	5.096618	1.231854	-1.520649
-	584	5.096000	1.230752	-1.521728
-	585	5.095164	1.229370	-1.522704
-	586	5.094105	1.227742	-1.523598
-	587	5.092894	1.225737	-1.524333
-	588	5.091562	1.223391	-1.525005
-	589	5.090107	1.220609	-1.525644
-	590	5.088597	1.217371	-1.526302
-	591	5.087064	1.213731	-1.527062
-	592	5.085513	1.209698	-1.527989
-	593	5.084047	1.205376	-1.529096
-	594	5.082686	1.200866	-1.530402
-	595	5.081517	1.196298	-1.531891
-	596	5.080641	1.191821	-1.533580
-	597	5.080104	1.187550	-1.535453
-	598	5.079935	1.183528	-1.537454
-	599	5.080156	1.179815	-1.539487
-	600	5.080785	1.176432	-1.541467
-	601	5.081794	1.173382	-1.543327
-	602	5.083210	1.170722	-1.544947
-	603	5.084963	1.168395	-1.546238
-	604	5.087024	1.166401	-1.547177
-	605	5.089375	1.164648	-1.547693
-	606	5.091939	1.163102	-1.547807
-	607	5.094680	1.161701	-1.547486
-	608	5.097479	1.160356	-1.546801
-	609	5.100364	1.158998	-1.545720
-	610	5.103179	1.157605	-1.544320
-	611	5.105959	1.156097	-1.542662
-	612	5.108592	1.154472	-1.540780
-	613	5.111086	1.152750	-1.538709
-	614	5.113369	1.150892	-1.536514
-	615	5.115492	1.149048	-1.534338
-	616	5.117441	1.147197	-1.532259
-	617	5.119230	1.145467	-1.530385
-	618	5.120817	1.143847	-1.528828
-	619	5.122231	1.142422	-1.527656
-	620	5.123467	1.141107	-1.526917
-	621	5.124583	1.140008	-1.526602
-	622	5.125557	1.139018	-1.526678
-	623	5.126446	1.138157	-1.527095
