# Supplementary material for: Design and preliminary verification of a novel powered ankle–foot prosthesis: From the perspective of lower-limb biomechanics compared with ESAR foot
Source: PLoS One. 2024 Jun 7;19(6):e0303397. doi: 10.1371/journal.pone.0303397 (PMC11161064; doi:10.1371/journal.pone.0303397)
Supplement: S2 File — (ZIP) [file pone.0303397.s004.zip › NW/Static reference/STATIC LEFT KNEE.txt]

LINK_MODEL_BASED::ORIGINAL::Left Knee Angles
File	Frame	X	Y	Z
Static.c3d	1	-3.266248	-1.414548	-2.089168
-	2	-3.261915	-1.421526	-2.105424
-	3	-3.257804	-1.428607	-2.120651
-	4	-3.254052	-1.435687	-2.134157
-	5	-3.250751	-1.442633	-2.145581
-	6	-3.247957	-1.449364	-2.155024
-	7	-3.245651	-1.455766	-2.162667
-	8	-3.243752	-1.461771	-2.169014
-	9	-3.242201	-1.467350	-2.174443
-	10	-3.240969	-1.472477	-2.179120
-	11	-3.240010	-1.477160	-2.183382
-	12	-3.239301	-1.481385	-2.187263
-	13	-3.238841	-1.485196	-2.190874
-	14	-3.238607	-1.488581	-2.194231
-	15	-3.238574	-1.491549	-2.197375
-	16	-3.238741	-1.494112	-2.200212
-	17	-3.239112	-1.496290	-2.202656
-	18	-3.239676	-1.498075	-2.204629
-	19	-3.240416	-1.499488	-2.206165
-	20	-3.241331	-1.500547	-2.207179
-	21	-3.242414	-1.501276	-2.207756
-	22	-3.243642	-1.501693	-2.207988
-	23	-3.245044	-1.501868	-2.207868
-	24	-3.246570	-1.501821	-2.207648
-	25	-3.248221	-1.501616	-2.207231
-	26	-3.249996	-1.501315	-2.206857
-	27	-3.251903	-1.500968	-2.206544
-	28	-3.253930	-1.500587	-2.206287
-	29	-3.256112	-1.500203	-2.206084
-	30	-3.258421	-1.499786	-2.205856
-	31	-3.260839	-1.499339	-2.205533
-	32	-3.263324	-1.498834	-2.205245
-	33	-3.265839	-1.498249	-2.204881
-	34	-3.268332	-1.497582	-2.204586
-	35	-3.270755	-1.496807	-2.204346
-	36	-3.273080	-1.495961	-2.204220
-	37	-3.275265	-1.495028	-2.204113
-	38	-3.277272	-1.494055	-2.204126
-	39	-3.279102	-1.493079	-2.204165
-	40	-3.280709	-1.492122	-2.204350
-	41	-3.282131	-1.491245	-2.204533
-	42	-3.283328	-1.490430	-2.204751
-	43	-3.284322	-1.489716	-2.204887
-	44	-3.285132	-1.489095	-2.204840
-	45	-3.285736	-1.488542	-2.204742
-	46	-3.286193	-1.488048	-2.204359
-	47	-3.286520	-1.487576	-2.203734
-	48	-3.286754	-1.487094	-2.202841
-	49	-3.286943	-1.486596	-2.201706
-	50	-3.287151	-1.486054	-2.200250
-	51	-3.287430	-1.485454	-2.198535
-	52	-3.287846	-1.484783	-2.196562
-	53	-3.288406	-1.484016	-2.194408
-	54	-3.289150	-1.483170	-2.191962
-	55	-3.290048	-1.482240	-2.189376
-	56	-3.291038	-1.481238	-2.186618
-	57	-3.292067	-1.480196	-2.183792
-	58	-3.293059	-1.479105	-2.180869
-	59	-3.293911	-1.477987	-2.177971
-	60	-3.294564	-1.476851	-2.175092
-	61	-3.294926	-1.475733	-2.172458
-	62	-3.295014	-1.474679	-2.170019
-	63	-3.294773	-1.473699	-2.167845
-	64	-3.294232	-1.472828	-2.165940
-	65	-3.293402	-1.472083	-2.164369
-	66	-3.292286	-1.471464	-2.163224
-	67	-3.290967	-1.470969	-2.162394
-	68	-3.289485	-1.470598	-2.161995
-	69	-3.287891	-1.470340	-2.162048
-	70	-3.286245	-1.470219	-2.162698
-	71	-3.284593	-1.470177	-2.163765
-	72	-3.282965	-1.470265	-2.165360
-	73	-3.281425	-1.470469	-2.167475
-	74	-3.279983	-1.470771	-2.170036
-	75	-3.278680	-1.471163	-2.172884
-	76	-3.277519	-1.471632	-2.176057
-	77	-3.276539	-1.472124	-2.179157
-	78	-3.275731	-1.472616	-2.182176
-	79	-3.275073	-1.473082	-2.184918
-	80	-3.274538	-1.473498	-2.187400
-	81	-3.274126	-1.473868	-2.189520
-	82	-3.273763	-1.474153	-2.191371
-	83	-3.273467	-1.474351	-2.192887
-	84	-3.273225	-1.474486	-2.194110
-	85	-3.272989	-1.474476	-2.195045
-	86	-3.272777	-1.474342	-2.195672
-	87	-3.272606	-1.474057	-2.195944
-	88	-3.272501	-1.473638	-2.195945
-	89	-3.272502	-1.473102	-2.195775
-	90	-3.272659	-1.472432	-2.195393
-	91	-3.273030	-1.471694	-2.194896
-	92	-3.273649	-1.470920	-2.194386
-	93	-3.274541	-1.470131	-2.193929
-	94	-3.275747	-1.469356	-2.193506
-	95	-3.277254	-1.468624	-2.193214
-	96	-3.279077	-1.467929	-2.192950
-	97	-3.281206	-1.467314	-2.192777
-	98	-3.283611	-1.466777	-2.192611
-	99	-3.286246	-1.466330	-2.192501
-	100	-3.289063	-1.465980	-2.192489
-	101	-3.292000	-1.465726	-2.192571
-	102	-3.295024	-1.465588	-2.192782
-	103	-3.298105	-1.465545	-2.193098
-	104	-3.301227	-1.465612	-2.193410
-	105	-3.304412	-1.465778	-2.193612
-	106	-3.307644	-1.466017	-2.193628
-	107	-3.310955	-1.466316	-2.193201
-	108	-3.314368	-1.466653	-2.192240
-	109	-3.317883	-1.467017	-2.190689
-	110	-3.321536	-1.467399	-2.188455
-	111	-3.325341	-1.467814	-2.185519
-	112	-3.329259	-1.468196	-2.181919
-	113	-3.333310	-1.468544	-2.177671
-	114	-3.337436	-1.468822	-2.172930
-	115	-3.341649	-1.469017	-2.167646
-	116	-3.345871	-1.469123	-2.162121
-	117	-3.350076	-1.469127	-2.156299
-	118	-3.354210	-1.469039	-2.150337
-	119	-3.358238	-1.468865	-2.144282
-	120	-3.362106	-1.468606	-2.138227
-	121	-3.365801	-1.468290	-2.132199
-	122	-3.369283	-1.467875	-2.126217
-	123	-3.372565	-1.467408	-2.120366
-	124	-3.375664	-1.466889	-2.114686
-	125	-3.378587	-1.466322	-2.109209
-	126	-3.381366	-1.465692	-2.103997
-	127	-3.383975	-1.465004	-2.099202
-	128	-3.386437	-1.464243	-2.094831
-	129	-3.388699	-1.463396	-2.091163
-	130	-3.390757	-1.462435	-2.088197
-	131	-3.392596	-1.461379	-2.086088
-	132	-3.394229	-1.460243	-2.084934
-	133	-3.395640	-1.459011	-2.084720
-	134	-3.396860	-1.457741	-2.085485
-	135	-3.397905	-1.456428	-2.087241
-	136	-3.398787	-1.455072	-2.089827
-	137	-3.399549	-1.453736	-2.093282
-	138	-3.400230	-1.452415	-2.097327
-	139	-3.400822	-1.451134	-2.101987
-	140	-3.401386	-1.449938	-2.107012
-	141	-3.401936	-1.448840	-2.112317
-	142	-3.402525	-1.447850	-2.117710
-	143	-3.403147	-1.446975	-2.123261
-	144	-3.403892	-1.446211	-2.128616
-	145	-3.404747	-1.445533	-2.133909
-	146	-3.405768	-1.444956	-2.139074
-	147	-3.406933	-1.444404	-2.144097
-	148	-3.408240	-1.443899	-2.149047
-	149	-3.409689	-1.443397	-2.153810
-	150	-3.411224	-1.442901	-2.158479
-	151	-3.412847	-1.442417	-2.162967
-	152	-3.414485	-1.441946	-2.167423
-	153	-3.416115	-1.441495	-2.171822
-	154	-3.417689	-1.441076	-2.176247
-	155	-3.419155	-1.440705	-2.180775
-	156	-3.420463	-1.440380	-2.185440
-	157	-3.421567	-1.440134	-2.190289
-	158	-3.422415	-1.439963	-2.195195
-	159	-3.422976	-1.439896	-2.200267
-	160	-3.423208	-1.439923	-2.205375
-	161	-3.423101	-1.440077	-2.210476
-	162	-3.422628	-1.440343	-2.215524
-	163	-3.421785	-1.440717	-2.220279
-	164	-3.420561	-1.441216	-2.224867
-	165	-3.418994	-1.441813	-2.229003
-	166	-3.417075	-1.442492	-2.232744
-	167	-3.414858	-1.443242	-2.235990
-	168	-3.412387	-1.444041	-2.238567
-	169	-3.409669	-1.444879	-2.240595
-	170	-3.406764	-1.445730	-2.241888
-	171	-3.403660	-1.446554	-2.242448
-	172	-3.400376	-1.447351	-2.242339
-	173	-3.396940	-1.448101	-2.241527
-	174	-3.393377	-1.448824	-2.240136
-	175	-3.389740	-1.449552	-2.238323
-	176	-3.386060	-1.450280	-2.236119
-	177	-3.382376	-1.451041	-2.233805
-	178	-3.378754	-1.451824	-2.231502
-	179	-3.375232	-1.452605	-2.229468
-	180	-3.371869	-1.453399	-2.227871
-	181	-3.368727	-1.454176	-2.226800
-	182	-3.365836	-1.454924	-2.226333
-	183	-3.363250	-1.455646	-2.226484
-	184	-3.360971	-1.456304	-2.227244
-	185	-3.359020	-1.456901	-2.228577
-	186	-3.357386	-1.457435	-2.230553
-	187	-3.356033	-1.457889	-2.232980
-	188	-3.354934	-1.458275	-2.235727
-	189	-3.354053	-1.458611	-2.238554
-	190	-3.353317	-1.458879	-2.241281
-	191	-3.352695	-1.459129	-2.243694
-	192	-3.352108	-1.459360	-2.245775
-	193	-3.351548	-1.459621	-2.247376
-	194	-3.350959	-1.459962	-2.248653
-	195	-3.350351	-1.460399	-2.249404
-	196	-3.349678	-1.460982	-2.249783
-	197	-3.348957	-1.461763	-2.249753
-	198	-3.348165	-1.462737	-2.249270
-	199	-3.347298	-1.463903	-2.248358
-	200	-3.346344	-1.465270	-2.247091
-	201	-3.345309	-1.466783	-2.245450
-	202	-3.344180	-1.468443	-2.243675
-	203	-3.342957	-1.470176	-2.241733
-	204	-3.341617	-1.471898	-2.239750
-	205	-3.340177	-1.473592	-2.237820
-	206	-3.338601	-1.475158	-2.236016
-	207	-3.336916	-1.476584	-2.234345
-	208	-3.335109	-1.477818	-2.232861
-	209	-3.333176	-1.478841	-2.231577
-	210	-3.331123	-1.479658	-2.230595
-	211	-3.328970	-1.480255	-2.229816
-	212	-3.326699	-1.480659	-2.229341
-	213	-3.324320	-1.480868	-2.229189
-	214	-3.321856	-1.480920	-2.229237
-	215	-3.319339	-1.480859	-2.229439
-	216	-3.316771	-1.480698	-2.229750
-	217	-3.314185	-1.480458	-2.230029
-	218	-3.311608	-1.480198	-2.230257
-	219	-3.309055	-1.479929	-2.230374
-	220	-3.306568	-1.479698	-2.230338
-	221	-3.304167	-1.479550	-2.230238
-	222	-3.301876	-1.479475	-2.230029
-	223	-3.299704	-1.479487	-2.229855
-	224	-3.297674	-1.479586	-2.229746
-	225	-3.295785	-1.479748	-2.229718
-	226	-3.294051	-1.479951	-2.229830
-	227	-3.292462	-1.480181	-2.230062
-	228	-3.290996	-1.480432	-2.230435
-	229	-3.289615	-1.480635	-2.230897
-	230	-3.288276	-1.480787	-2.231363
-	231	-3.286950	-1.480842	-2.231749
-	232	-3.285566	-1.480795	-2.232090
-	233	-3.284087	-1.480642	-2.232357
-	234	-3.282469	-1.480381	-2.232467
-	235	-3.280687	-1.480043	-2.232381
-	236	-3.278692	-1.479645	-2.232149
-	237	-3.276431	-1.479200	-2.231726
-	238	-3.273855	-1.478731	-2.231127
-	239	-3.270955	-1.478289	-2.230368
-	240	-3.267666	-1.477867	-2.229569
-	241	-3.263981	-1.477516	-2.228700
-	242	-3.259912	-1.477255	-2.227889
-	243	-3.255472	-1.477069	-2.227007
-	244	-3.250694	-1.476988	-2.226100
-	245	-3.245628	-1.476998	-2.225082
-	246	-3.240308	-1.477088	-2.223948
-	247	-3.234820	-1.477258	-2.222602
-	248	-3.229235	-1.477511	-2.221048
-	249	-3.223670	-1.477857	-2.219081
-	250	-3.218210	-1.478268	-2.216635
-	251	-3.212952	-1.478759	-2.213730
-	252	-3.208020	-1.479288	-2.210078
-	253	-3.203471	-1.479875	-2.205821
-	254	-3.199389	-1.480496	-2.200887
-	255	-3.195850	-1.481187	-2.195225
-	256	-3.192890	-1.481971	-2.188978
-	257	-3.190528	-1.482874	-2.182193
-	258	-3.188790	-1.483908	-2.174907
-	259	-3.187706	-1.485098	-2.167114
-	260	-3.187201	-1.486430	-2.158877
-	261	-3.187267	-1.487901	-2.150197
-	262	-3.187816	-1.489475	-2.141141
-	263	-3.188737	-1.491080	-2.131865
-	264	-3.189924	-1.492688	-2.122624
-	265	-3.191217	-1.494198	-2.113620
-	266	-3.192519	-1.495570	-2.104973
-	267	-3.193746	-1.496797	-2.096921
-	268	-3.194835	-1.497830	-2.089323
-	269	-3.195733	-1.498689	-2.082258
-	270	-3.196402	-1.499348	-2.075599
-	271	-3.196793	-1.499814	-2.069366
-	272	-3.196876	-1.500128	-2.063651
-	273	-3.196623	-1.500286	-2.058393
-	274	-3.196042	-1.500348	-2.053657
-	275	-3.195148	-1.500315	-2.049401
-	276	-3.193973	-1.500207	-2.045585
-	277	-3.192570	-1.500043	-2.042199
-	278	-3.190966	-1.499830	-2.039177
-	279	-3.189253	-1.499604	-2.036418
-	280	-3.187449	-1.499353	-2.034042
-	281	-3.185650	-1.499106	-2.031836
-	282	-3.183875	-1.498849	-2.029892
-	283	-3.182182	-1.498611	-2.028193
-	284	-3.180581	-1.498344	-2.026740
-	285	-3.179130	-1.498075	-2.025477
-	286	-3.177828	-1.497804	-2.024460
-	287	-3.176705	-1.497520	-2.023589
-	288	-3.175780	-1.497258	-2.022962
-	289	-3.175060	-1.497002	-2.022446
-	290	-3.174548	-1.496759	-2.022172
-	291	-3.174246	-1.496539	-2.022078
-	292	-3.174137	-1.496352	-2.022104
-	293	-3.174196	-1.496235	-2.022281
-	294	-3.174361	-1.496196	-2.022583
-	295	-3.174612	-1.496242	-2.022889
-	296	-3.174864	-1.496378	-2.023136
-	297	-3.175037	-1.496557	-2.023260
-	298	-3.175061	-1.496789	-2.023227
-	299	-3.174887	-1.497088	-2.023054
-	300	-3.174453	-1.497423	-2.022666
-	301	-3.173698	-1.497794	-2.022143
-	302	-3.172633	-1.498192	-2.021377
-	303	-3.171237	-1.498611	-2.020472
-	304	-3.169513	-1.499038	-2.019392
-	305	-3.167496	-1.499465	-2.018225
-	306	-3.165247	-1.499880	-2.016926
-	307	-3.162849	-1.500280	-2.015617
-	308	-3.160390	-1.500662	-2.014409
-	309	-3.157985	-1.501014	-2.013344
-	310	-3.155736	-1.501343	-2.012544
-	311	-3.153719	-1.501617	-2.012056
-	312	-3.152019	-1.501828	-2.011824
-	313	-3.150678	-1.501994	-2.011864
-	314	-3.149746	-1.502087	-2.012048
-	315	-3.149237	-1.502129	-2.012349
-	316	-3.149194	-1.502140	-2.012602
-	317	-3.149600	-1.502119	-2.012928
-	318	-3.150481	-1.502083	-2.013186
-	319	-3.151809	-1.502049	-2.013383
-	320	-3.153542	-1.501978	-2.013549
-	321	-3.155643	-1.501894	-2.013654
-	322	-3.158043	-1.501774	-2.013747
-	323	-3.160680	-1.501606	-2.013880
-	324	-3.163451	-1.501391	-2.014252
-	325	-3.166306	-1.501134	-2.014841
-	326	-3.169157	-1.500834	-2.015729
-	327	-3.171949	-1.500478	-2.016858
-	328	-3.174608	-1.500087	-2.018247
-	329	-3.177094	-1.499659	-2.019833
-	330	-3.179346	-1.499179	-2.021579
-	331	-3.181341	-1.498649	-2.023360
-	332	-3.183040	-1.498058	-2.025212
-	333	-3.184495	-1.497418	-2.026890
-	334	-3.185676	-1.496735	-2.028480
-	335	-3.186619	-1.496028	-2.029891
-	336	-3.187351	-1.495308	-2.030964
-	337	-3.187914	-1.494617	-2.031876
-	338	-3.188344	-1.493984	-2.032486
-	339	-3.188667	-1.493405	-2.032773
-	340	-3.188886	-1.492860	-2.032756
-	341	-3.189031	-1.492338	-2.032447
-	342	-3.189092	-1.491848	-2.031900
-	343	-3.189076	-1.491382	-2.031105
-	344	-3.188968	-1.490945	-2.030157
-	345	-3.188786	-1.490555	-2.029070
-	346	-3.188550	-1.490204	-2.027675
-	347	-3.188239	-1.489903	-2.026139
-	348	-3.187871	-1.489660	-2.024415
-	349	-3.187435	-1.489454	-2.022554
-	350	-3.186971	-1.489302	-2.020550
-	351	-3.186464	-1.489198	-2.018394
-	352	-3.185925	-1.489132	-2.016149
-	353	-3.185387	-1.489103	-2.013748
-	354	-3.184837	-1.489102	-2.011269
-	355	-3.184311	-1.489125	-2.008630
-	356	-3.183823	-1.489181	-2.005960
-	357	-3.183362	-1.489231	-2.003219
-	358	-3.182942	-1.489310	-2.000485
-	359	-3.182562	-1.489409	-1.997772
-	360	-3.182197	-1.489537	-1.995185
-	361	-3.181818	-1.489714	-1.992881
-	362	-3.181410	-1.489922	-1.990802
-	363	-3.180969	-1.490193	-1.989010
-	364	-3.180490	-1.490541	-1.987555
-	365	-3.179994	-1.490992	-1.986439
-	366	-3.179505	-1.491555	-1.985709
-	367	-3.179041	-1.492223	-1.985303
-	368	-3.178645	-1.493006	-1.985262
-	369	-3.178353	-1.493863	-1.985553
-	370	-3.178201	-1.494782	-1.986076
-	371	-3.178202	-1.495696	-1.986778
-	372	-3.178376	-1.496580	-1.987649
-	373	-3.178755	-1.497394	-1.988467
-	374	-3.179294	-1.498114	-1.989324
-	375	-3.180029	-1.498717	-1.990018
-	376	-3.180961	-1.499180	-1.990549
-	377	-3.182082	-1.499507	-1.990926
-	378	-3.183417	-1.499676	-1.991015
-	379	-3.184935	-1.499709	-1.990998
-	380	-3.186645	-1.499621	-1.990810
-	381	-3.188521	-1.499454	-1.990605
-	382	-3.190526	-1.499202	-1.990338
-	383	-3.192629	-1.498924	-1.990115
-	384	-3.194764	-1.498626	-1.989927
-	385	-3.196887	-1.498334	-1.989996
-	386	-3.198911	-1.498057	-1.990283
-	387	-3.200761	-1.497797	-1.990948
-	388	-3.202409	-1.497577	-1.991926
-	389	-3.203784	-1.497385	-1.993316
-	390	-3.204868	-1.497234	-1.995040
-	391	-3.205635	-1.497115	-1.997116
-	392	-3.206101	-1.497050	-1.999494
-	393	-3.206266	-1.497043	-2.002113
-	394	-3.206172	-1.497100	-2.004873
-	395	-3.205824	-1.497239	-2.007751
-	396	-3.205247	-1.497446	-2.010733
-	397	-3.204470	-1.497729	-2.013641
-	398	-3.203545	-1.498080	-2.016451
-	399	-3.202489	-1.498520	-2.019149
-	400	-3.201377	-1.498998	-2.021612
-	401	-3.200249	-1.499524	-2.023875
-	402	-3.199163	-1.500082	-2.025960
-	403	-3.198149	-1.500654	-2.027795
-	404	-3.197223	-1.501237	-2.029518
-	405	-3.196438	-1.501834	-2.031043
-	406	-3.195772	-1.502440	-2.032480
-	407	-3.195282	-1.503049	-2.033703
-	408	-3.194940	-1.503667	-2.034773
-	409	-3.194769	-1.504294	-2.035598
-	410	-3.194790	-1.504953	-2.036097
-	411	-3.195007	-1.505642	-2.036326
-	412	-3.195430	-1.506371	-2.036299
-	413	-3.196070	-1.507119	-2.035913
-	414	-3.196902	-1.507838	-2.035340
-	415	-3.197922	-1.508525	-2.034608
-	416	-3.199111	-1.509128	-2.033633
-	417	-3.200489	-1.509638	-2.032486
-	418	-3.202016	-1.510046	-2.031200
-	419	-3.203696	-1.510295	-2.029665
-	420	-3.205514	-1.510423	-2.027982
-	421	-3.207436	-1.510366	-2.026110
-	422	-3.209483	-1.510163	-2.024075
-	423	-3.211606	-1.509804	-2.022011
-	424	-3.213799	-1.509319	-2.019883
-	425	-3.216005	-1.508728	-2.017832
-	426	-3.218193	-1.508061	-2.015924
-	427	-3.220328	-1.507336	-2.014110
-	428	-3.222386	-1.506582	-2.012512
-	429	-3.224370	-1.505822	-2.011043
-	430	-3.226279	-1.505073	-2.009651
-	431	-3.228096	-1.504367	-2.008364
-	432	-3.229857	-1.503703	-2.006877
-	433	-3.231522	-1.503093	-2.005379
-	434	-3.233100	-1.502542	-2.003683
-	435	-3.234565	-1.502041	-2.001915
-	436	-3.235897	-1.501574	-2.000001
-	437	-3.237060	-1.501126	-1.998050
-	438	-3.238013	-1.500687	-1.996132
-	439	-3.238745	-1.500254	-1.994370
-	440	-3.239228	-1.499828	-1.992761
-	441	-3.239454	-1.499385	-1.991408
-	442	-3.239431	-1.498918	-1.990308
-	443	-3.239174	-1.498404	-1.989370
-	444	-3.238684	-1.497821	-1.988692
-	445	-3.237994	-1.497160	-1.988122
-	446	-3.237124	-1.496417	-1.987765
-	447	-3.236145	-1.495614	-1.987466
-	448	-3.235061	-1.494752	-1.987266
-	449	-3.233958	-1.493853	-1.987015
-	450	-3.232859	-1.492965	-1.986773
-	451	-3.231793	-1.492088	-1.986484
-	452	-3.230801	-1.491272	-1.986220
-	453	-3.229919	-1.490547	-1.985946
-	454	-3.229116	-1.489887	-1.985667
-	455	-3.228417	-1.489304	-1.985406
-	456	-3.227802	-1.488770	-1.985180
-	457	-3.227257	-1.488271	-1.985066
-	458	-3.226804	-1.487841	-1.985124
-	459	-3.226401	-1.487448	-1.985410
-	460	-3.226089	-1.487128	-1.985879
-	461	-3.225835	-1.486886	-1.986691
-	462	-3.225652	-1.486709	-1.987765
-	463	-3.225546	-1.486628	-1.989182
-	464	-3.225555	-1.486619	-1.990795
-	465	-3.225639	-1.486638	-1.992758
-	466	-3.225834	-1.486688	-1.994879
-	467	-3.226113	-1.486739	-1.997112
-	468	-3.226464	-1.486791	-1.999446
-	469	-3.226865	-1.486827	-2.001887
-	470	-3.227317	-1.486841	-2.004328
-	471	-3.227797	-1.486829	-2.006788
-	472	-3.228287	-1.486789	-2.009206
-	473	-3.228757	-1.486732	-2.011590
-	474	-3.229205	-1.486664	-2.013850
-	475	-3.229589	-1.486578	-2.016021
-	476	-3.229901	-1.486478	-2.018082
-	477	-3.230149	-1.486358	-2.019994
-	478	-3.230307	-1.486197	-2.021811
-	479	-3.230392	-1.486003	-2.023480
-	480	-3.230395	-1.485755	-2.025027
-	481	-3.230356	-1.485444	-2.026429
-	482	-3.230293	-1.485084	-2.027820
-	483	-3.230249	-1.484664	-2.029174
-	484	-3.230250	-1.484176	-2.030542
-	485	-3.230316	-1.483615	-2.031970
-	486	-3.230483	-1.483001	-2.033439
-	487	-3.230774	-1.482322	-2.034854
-	488	-3.231201	-1.481606	-2.036326
-	489	-3.231803	-1.480838	-2.037578
-	490	-3.232573	-1.480054	-2.038678
-	491	-3.233520	-1.479256	-2.039505
-	492	-3.234662	-1.478461	-2.040066
-	493	-3.236000	-1.477692	-2.040269
-	494	-3.237521	-1.476960	-2.040080
-	495	-3.239208	-1.476285	-2.039653
-	496	-3.241035	-1.475692	-2.039129
-	497	-3.243026	-1.475191	-2.038420
-	498	-3.245123	-1.474776	-2.037839
-	499	-3.247339	-1.474460	-2.037373
-	500	-3.249660	-1.474243	-2.037132
-	501	-3.252072	-1.474137	-2.037175
-	502	-3.254546	-1.474105	-2.037504
-	503	-3.257064	-1.474157	-2.038155
-	504	-3.259594	-1.474255	-2.039020
-	505	-3.262090	-1.474342	-2.040014
-	506	-3.264528	-1.474401	-2.040981
-	507	-3.266855	-1.474395	-2.041916
-	508	-3.269058	-1.474302	-2.042682
-	509	-3.271090	-1.474109	-2.043341
-	510	-3.272929	-1.473800	-2.043832
-	511	-3.274575	-1.473388	-2.044137
-	512	-3.276027	-1.472899	-2.044313
-	513	-3.277282	-1.472343	-2.044375
-	514	-3.278395	-1.471774	-2.044280
-	515	-3.279350	-1.471159	-2.044040
-	516	-3.280190	-1.470564	-2.043591
-	517	-3.280878	-1.469971	-2.043083
-	518	-3.281440	-1.469415	-2.042431
-	519	-3.281822	-1.468884	-2.041818
-	520	-3.282027	-1.468399	-2.041218
-	521	-3.282043	-1.467965	-2.040663
-	522	-3.281856	-1.467581	-2.040230
-	523	-3.281456	-1.467287	-2.039900
-	524	-3.280855	-1.467069	-2.039627
-	525	-3.280062	-1.466928	-2.039387
-	526	-3.279058	-1.466859	-2.039233
-	527	-3.277876	-1.466859	-2.039084
-	528	-3.276536	-1.466935	-2.039045
-	529	-3.275072	-1.467040	-2.038958
-	530	-3.273510	-1.467177	-2.038884
-	531	-3.271917	-1.467340	-2.038788
-	532	-3.270304	-1.467511	-2.038749
-	533	-3.268741	-1.467658	-2.038721
-	534	-3.267263	-1.467777	-2.038696
-	535	-3.265870	-1.467814	-2.038762
-	536	-3.264576	-1.467803	-2.039006
-	537	-3.263378	-1.467712	-2.039361
-	538	-3.262296	-1.467592	-2.039948
-	539	-3.261297	-1.467441	-2.040751
-	540	-3.260381	-1.467245	-2.041670
-	541	-3.259528	-1.467050	-2.042788
-	542	-3.258697	-1.466811	-2.043958
-	543	-3.257866	-1.466539	-2.045165
-	544	-3.257020	-1.466233	-2.046355
-	545	-3.256111	-1.465853	-2.047383
-	546	-3.255128	-1.465385	-2.048163
-	547	-3.254050	-1.464822	-2.048693
-	548	-3.252841	-1.464175	-2.048988
-	549	-3.251493	-1.463453	-2.049075
-	550	-3.250010	-1.462664	-2.048930
-	551	-3.248396	-1.461839	-2.048563
-	552	-3.246657	-1.461013	-2.048059
-	553	-3.244804	-1.460191	-2.047377
-	554	-3.242871	-1.459393	-2.046565
-	555	-3.240837	-1.458625	-2.045700
-	556	-3.238716	-1.457898	-2.044778
-	557	-3.236499	-1.457218	-2.043938
-	558	-3.234221	-1.456633	-2.043174
-	559	-3.231844	-1.456124	-2.042525
-	560	-3.229386	-1.455728	-2.042013
-	561	-3.226814	-1.455439	-2.041579
-	562	-3.224093	-1.455264	-2.041299
-	563	-3.221209	-1.455216	-2.041192
-	564	-3.218078	-1.455268	-2.041367
-	565	-3.214705	-1.455425	-2.041701
-	566	-3.211040	-1.455690	-2.042299
-	567	-3.207112	-1.456036	-2.042983
-	568	-3.202945	-1.456485	-2.043710
-	569	-3.198561	-1.457017	-2.044381
-	570	-3.194038	-1.457639	-2.044904
-	571	-3.189389	-1.458349	-2.045217
-	572	-3.184642	-1.459134	-2.045358
-	573	-3.179818	-1.459972	-2.045225
-	574	-3.174960	-1.460858	-2.044980
-	575	-3.170064	-1.461787	-2.044594
-	576	-3.165167	-1.462737	-2.044102
-	577	-3.160290	-1.463720	-2.043439
-	578	-3.155465	-1.464769	-2.042696
-	579	-3.150734	-1.465882	-2.041775
-	580	-3.146119	-1.467080	-2.040732
-	581	-3.141643	-1.468359	-2.039543
-	582	-3.137325	-1.469704	-2.038280
-	583	-3.133168	-1.471111	-2.037087
-	584	-3.129173	-1.472579	-2.036025
-	585	-3.125307	-1.474061	-2.035232
-	586	-3.121597	-1.475553	-2.034762
-	587	-3.117977	-1.477010	-2.034889
-	588	-3.114524	-1.478453	-2.035506
-	589	-3.111185	-1.479847	-2.036833
-	590	-3.107994	-1.481214	-2.038877
-	591	-3.104913	-1.482520	-2.041516
-	592	-3.101982	-1.483799	-2.044590
-	593	-3.099149	-1.485022	-2.048072
-	594	-3.096418	-1.486211	-2.051714
-	595	-3.093758	-1.487373	-2.055500
-	596	-3.091159	-1.488517	-2.059189
-	597	-3.088570	-1.489659	-2.062742
-	598	-3.085976	-1.490815	-2.066074
-	599	-3.083315	-1.491962	-2.069156
-	600	-3.080544	-1.493095	-2.072016
-	601	-3.077656	-1.494234	-2.074682
-	602	-3.074624	-1.495341	-2.077050
-	603	-3.071432	-1.496442	-2.079293
-	604	-3.068044	-1.497489	-2.081305
-	605	-3.064485	-1.498517	-2.083116
-	606	-3.060740	-1.499512	-2.084799
-	607	-3.056798	-1.500451	-2.086277
-	608	-3.052684	-1.501315	-2.087577
-	609	-3.048413	-1.502094	-2.088729
-	610	-3.044025	-1.502766	-2.089633
-	611	-3.039560	-1.503320	-2.090306
-	612	-3.035048	-1.503752	-2.090747
-	613	-3.030552	-1.504073	-2.090990
-	614	-3.026115	-1.504287	-2.091110
-	615	-3.021785	-1.504394	-2.091007
-	616	-3.017582	-1.504387	-2.090779
-	617	-3.013584	-1.504288	-2.090330
-	618	-3.009835	-1.504105	-2.089604
-	619	-3.006363	-1.503857	-2.088606
-	620	-3.003173	-1.503518	-2.087277
-	621	-3.000289	-1.503152	-2.085647
-	622	-2.997669	-1.502732	-2.083734
-	623	-2.995264	-1.502285	-2.081533
