# Supplementary material for: Design and preliminary verification of a novel powered ankle–foot prosthesis: From the perspective of lower-limb biomechanics compared with ESAR foot
Source: PLoS One. 2024 Jun 7;19(6):e0303397. doi: 10.1371/journal.pone.0303397 (PMC11161064; doi:10.1371/journal.pone.0303397)
Supplement: S2 File — (ZIP) [file pone.0303397.s004.zip › NW/Static reference/STATIC RIGHT ANKLE.txt]

LINK_MODEL_BASED::ORIGINAL::Right Ankle Angles
File	Frame	X	Y	Z
Static.c3d	1	5.304526	8.251763	-0.508772
-	2	5.319323	8.229239	-0.540399
-	3	5.333245	8.205727	-0.571602
-	4	5.345714	8.180928	-0.601709
-	5	5.356278	8.155087	-0.629950
-	6	5.364711	8.128894	-0.655627
-	7	5.370994	8.103179	-0.678179
-	8	5.375197	8.078428	-0.697279
-	9	5.377420	8.054674	-0.712852
-	10	5.377786	8.031750	-0.724957
-	11	5.376477	8.009606	-0.733836
-	12	5.373706	7.988246	-0.739796
-	13	5.369689	7.967678	-0.743214
-	14	5.364638	7.947888	-0.744465
-	15	5.358769	7.928916	-0.743884
-	16	5.352306	7.910866	-0.741831
-	17	5.345469	7.893881	-0.738596
-	18	5.338449	7.878078	-0.734481
-	19	5.331409	7.863479	-0.729782
-	20	5.324470	7.850060	-0.724788
-	21	5.317731	7.837763	-0.719737
-	22	5.311265	7.826594	-0.714768
-	23	5.305122	7.816573	-0.709997
-	24	5.299342	7.807720	-0.705506
-	25	5.293924	7.799989	-0.701318
-	26	5.288857	7.793302	-0.697449
-	27	5.284124	7.787608	-0.693898
-	28	5.279697	7.782854	-0.690687
-	29	5.275552	7.778990	-0.687840
-	30	5.271649	7.775963	-0.685369
-	31	5.267951	7.773752	-0.683279
-	32	5.264422	7.772303	-0.681570
-	33	5.261030	7.771618	-0.680252
-	34	5.257750	7.771666	-0.679341
-	35	5.254562	7.772421	-0.678832
-	36	5.251444	7.773825	-0.678724
-	37	5.248376	7.775843	-0.679000
-	38	5.245337	7.778403	-0.679597
-	39	5.242317	7.781472	-0.680469
-	40	5.239313	7.784999	-0.681561
-	41	5.236325	7.788943	-0.682790
-	42	5.233361	7.793240	-0.684090
-	43	5.230433	7.797845	-0.685379
-	44	5.227550	7.802695	-0.686611
-	45	5.224734	7.807781	-0.687747
-	46	5.222012	7.813165	-0.688796
-	47	5.219406	7.818909	-0.689745
-	48	5.216934	7.825027	-0.690631
-	49	5.214611	7.831474	-0.691413
-	50	5.212453	7.838169	-0.692116
-	51	5.210476	7.845005	-0.692699
-	52	5.208691	7.851885	-0.693168
-	53	5.207107	7.858717	-0.693473
-	54	5.205729	7.865427	-0.693624
-	55	5.204558	7.871908	-0.693633
-	56	5.203599	7.878074	-0.693529
-	57	5.202862	7.883903	-0.693397
-	58	5.202360	7.889361	-0.693310
-	59	5.202105	7.894374	-0.693380
-	60	5.202100	7.898850	-0.693718
-	61	5.202347	7.902791	-0.694371
-	62	5.202830	7.906206	-0.695450
-	63	5.203526	7.909162	-0.697031
-	64	5.204396	7.911728	-0.699160
-	65	5.205402	7.913939	-0.701842
-	66	5.206507	7.915792	-0.705044
-	67	5.207660	7.917267	-0.708705
-	68	5.208811	7.918366	-0.712762
-	69	5.209892	7.919107	-0.717068
-	70	5.210853	7.919564	-0.721435
-	71	5.211621	7.919757	-0.725580
-	72	5.212141	7.919762	-0.729188
-	73	5.212342	7.919681	-0.731906
-	74	5.212165	7.919644	-0.733394
-	75	5.211572	7.919779	-0.733466
-	76	5.210565	7.920193	-0.732027
-	77	5.209175	7.920943	-0.729141
-	78	5.207468	7.922033	-0.725006
-	79	5.205533	7.923406	-0.719991
-	80	5.203470	7.924975	-0.714497
-	81	5.201358	7.926639	-0.708864
-	82	5.199261	7.928339	-0.703393
-	83	5.197218	7.930018	-0.698252
-	84	5.195258	7.931639	-0.693573
-	85	5.193376	7.933208	-0.689373
-	86	5.191559	7.934729	-0.685633
-	87	5.189770	7.936191	-0.682302
-	88	5.187965	7.937590	-0.679347
-	89	5.186103	7.938947	-0.676726
-	90	5.184158	7.940246	-0.674421
-	91	5.182119	7.941485	-0.672424
-	92	5.179994	7.942620	-0.670730
-	93	5.177790	7.943625	-0.669321
-	94	5.175539	7.944500	-0.668148
-	95	5.173267	7.945237	-0.667166
-	96	5.171002	7.945820	-0.666316
-	97	5.168773	7.946277	-0.665584
-	98	5.166614	7.946664	-0.665007
-	99	5.164542	7.947013	-0.664610
-	100	5.162580	7.947391	-0.664430
-	101	5.160730	7.947778	-0.664449
-	102	5.158996	7.948156	-0.664695
-	103	5.157372	7.948496	-0.665138
-	104	5.155843	7.948794	-0.665802
-	105	5.154394	7.949069	-0.666685
-	106	5.152996	7.949393	-0.667769
-	107	5.151631	7.949790	-0.669080
-	108	5.150269	7.950300	-0.670612
-	109	5.148880	7.950910	-0.672340
-	110	5.147439	7.951607	-0.674270
-	111	5.145920	7.952373	-0.676376
-	112	5.144304	7.953173	-0.678645
-	113	5.142570	7.953998	-0.681044
-	114	5.140704	7.954828	-0.683561
-	115	5.138700	7.955695	-0.686157
-	116	5.136559	7.956598	-0.688764
-	117	5.134265	7.957522	-0.691292
-	118	5.131826	7.958498	-0.693656
-	119	5.129236	7.959535	-0.695831
-	120	5.126506	7.960625	-0.697860
-	121	5.123638	7.961755	-0.699782
-	122	5.120623	7.962918	-0.701613
-	123	5.117439	7.964111	-0.703376
-	124	5.114077	7.965292	-0.705030
-	125	5.110532	7.966411	-0.706541
-	126	5.106803	7.967399	-0.707867
-	127	5.102900	7.968194	-0.708952
-	128	5.098834	7.968716	-0.709769
-	129	5.094635	7.968942	-0.710318
-	130	5.090335	7.968871	-0.710651
-	131	5.085964	7.968545	-0.710753
-	132	5.081546	7.968024	-0.710639
-	133	5.077100	7.967368	-0.710221
-	134	5.072638	7.966630	-0.709476
-	135	5.068169	7.965865	-0.708348
-	136	5.063708	7.965157	-0.706835
-	137	5.059254	7.964520	-0.704910
-	138	5.054799	7.963926	-0.702610
-	139	5.050333	7.963334	-0.699915
-	140	5.045847	7.962677	-0.696879
-	141	5.041326	7.961953	-0.693549
-	142	5.036755	7.961156	-0.689976
-	143	5.032105	7.960329	-0.686175
-	144	5.027349	7.959518	-0.682160
-	145	5.022457	7.958786	-0.677916
-	146	5.017421	7.958144	-0.673471
-	147	5.012242	7.957603	-0.668851
-	148	5.006945	7.957137	-0.664101
-	149	5.001558	7.956706	-0.659274
-	150	4.996115	7.956296	-0.654441
-	151	4.990656	7.955930	-0.649665
-	152	4.985201	7.955612	-0.644974
-	153	4.979782	7.955354	-0.640370
-	154	4.974439	7.955192	-0.635869
-	155	4.969230	7.955118	-0.631434
-	156	4.964215	7.955146	-0.627100
-	157	4.959463	7.955252	-0.622862
-	158	4.955044	7.955409	-0.618754
-	159	4.951018	7.955616	-0.614817
-	160	4.947438	7.955855	-0.611043
-	161	4.944328	7.956120	-0.607454
-	162	4.941700	7.956393	-0.604079
-	163	4.939550	7.956670	-0.600953
-	164	4.937860	7.956939	-0.598084
-	165	4.936606	7.957228	-0.595462
-	166	4.935762	7.957543	-0.593085
-	167	4.935286	7.957888	-0.590898
-	168	4.935142	7.958270	-0.588909
-	169	4.935285	7.958675	-0.587036
-	170	4.935672	7.959086	-0.585263
-	171	4.936265	7.959485	-0.583541
-	172	4.937021	7.959804	-0.581858
-	173	4.937908	7.959970	-0.580233
-	174	4.938906	7.959885	-0.578680
-	175	4.940001	7.959488	-0.577208
-	176	4.941186	7.958724	-0.575856
-	177	4.942452	7.957608	-0.574655
-	178	4.943799	7.956178	-0.573671
-	179	4.945225	7.954484	-0.573002
-	180	4.946735	7.952581	-0.572685
-	181	4.948336	7.950558	-0.572786
-	182	4.950041	7.948472	-0.573278
-	183	4.951857	7.946391	-0.574106
-	184	4.953785	7.944374	-0.575212
-	185	4.955824	7.942481	-0.576520
-	186	4.957974	7.940770	-0.577962
-	187	4.960238	7.939258	-0.579496
-	188	4.962602	7.937950	-0.581068
-	189	4.965059	7.936893	-0.582639
-	190	4.967593	7.936132	-0.584171
-	191	4.970190	7.935681	-0.585610
-	192	4.972820	7.935496	-0.586913
-	193	4.975452	7.935532	-0.588066
-	194	4.978055	7.935724	-0.589040
-	195	4.980591	7.936000	-0.589805
-	196	4.983031	7.936251	-0.590366
-	197	4.985323	7.936368	-0.590713
-	198	4.987444	7.936278	-0.590882
-	199	4.989367	7.935934	-0.590923
-	200	4.991087	7.935328	-0.590875
-	201	4.992596	7.934449	-0.590786
-	202	4.993890	7.933312	-0.590674
-	203	4.994973	7.931935	-0.590538
-	204	4.995867	7.930337	-0.590401
-	205	4.996586	7.928536	-0.590278
-	206	4.997153	7.926601	-0.590200
-	207	4.997583	7.924613	-0.590171
-	208	4.997896	7.922712	-0.590220
-	209	4.998105	7.921048	-0.590331
-	210	4.998227	7.919722	-0.590513
-	211	4.998259	7.918707	-0.590730
-	212	4.998186	7.917912	-0.590865
-	213	4.998004	7.917214	-0.590894
-	214	4.997719	7.916577	-0.590764
-	215	4.997343	7.915978	-0.590485
-	216	4.996892	7.915479	-0.590050
-	217	4.996385	7.915131	-0.589463
-	218	4.995842	7.914966	-0.588792
-	219	4.995285	7.915027	-0.588003
-	220	4.994739	7.915305	-0.587167
-	221	4.994223	7.915776	-0.586297
-	222	4.993756	7.916376	-0.585439
-	223	4.993371	7.917066	-0.584622
-	224	4.993094	7.917778	-0.583902
-	225	4.992955	7.918487	-0.583310
-	226	4.992979	7.919136	-0.582916
-	227	4.993161	7.919691	-0.582728
-	228	4.993502	7.920113	-0.582739
-	229	4.993995	7.920392	-0.582942
-	230	4.994641	7.920469	-0.583265
-	231	4.995441	7.920321	-0.583644
-	232	4.996416	7.919934	-0.584009
-	233	4.997575	7.919304	-0.584328
-	234	4.998950	7.918447	-0.584570
-	235	5.000576	7.917395	-0.584742
-	236	5.002499	7.916199	-0.584864
-	237	5.004744	7.914897	-0.584913
-	238	5.007337	7.913519	-0.584979
-	239	5.010295	7.912113	-0.585069
-	240	5.013625	7.910742	-0.585249
-	241	5.017328	7.909453	-0.585556
-	242	5.021403	7.908298	-0.586030
-	243	5.025846	7.907279	-0.586696
-	244	5.030660	7.906425	-0.587600
-	245	5.035843	7.905732	-0.588785
-	246	5.041377	7.905189	-0.590223
-	247	5.047223	7.904776	-0.591894
-	248	5.053325	7.904439	-0.593695
-	249	5.059604	7.904109	-0.595577
-	250	5.065974	7.903726	-0.597496
-	251	5.072340	7.903238	-0.599446
-	252	5.078609	7.902590	-0.601368
-	253	5.084672	7.901714	-0.603246
-	254	5.090438	7.900556	-0.605039
-	255	5.095829	7.899081	-0.606704
-	256	5.100796	7.897257	-0.608279
-	257	5.105325	7.895033	-0.609744
-	258	5.109421	7.892335	-0.611136
-	259	5.113103	7.889057	-0.612509
-	260	5.116405	7.885133	-0.613898
-	261	5.119378	7.880523	-0.615303
-	262	5.122089	7.875229	-0.616761
-	263	5.124619	7.869295	-0.618317
-	264	5.127063	7.862841	-0.619993
-	265	5.129514	7.856015	-0.621799
-	266	5.132060	7.849002	-0.623732
-	267	5.134783	7.842006	-0.625779
-	268	5.137750	7.835231	-0.627945
-	269	5.141037	7.828928	-0.630253
-	270	5.144695	7.823306	-0.632692
-	271	5.148757	7.818453	-0.635226
-	272	5.153222	7.814368	-0.637851
-	273	5.158081	7.810987	-0.640506
-	274	5.163304	7.808213	-0.643186
-	275	5.168855	7.806002	-0.645840
-	276	5.174698	7.804387	-0.648444
-	277	5.180806	7.803440	-0.650993
-	278	5.187145	7.803222	-0.653536
-	279	5.193695	7.803775	-0.656083
-	280	5.200433	7.805078	-0.658675
-	281	5.207335	7.807120	-0.661309
-	282	5.214366	7.809847	-0.664002
-	283	5.221474	7.813167	-0.666757
-	284	5.228601	7.816933	-0.669576
-	285	5.235710	7.821050	-0.672473
-	286	5.242787	7.825511	-0.675444
-	287	5.249861	7.830463	-0.678522
-	288	5.256968	7.836126	-0.681709
-	289	5.264157	7.842789	-0.684988
-	290	5.271465	7.850697	-0.688320
-	291	5.278909	7.859962	-0.691625
-	292	5.286472	7.870517	-0.694853
-	293	5.294119	7.882094	-0.697932
-	294	5.301785	7.894314	-0.700807
-	295	5.309390	7.906682	-0.703414
-	296	5.316863	7.918736	-0.705775
-	297	5.324156	7.930148	-0.707913
-	298	5.331245	7.940809	-0.709820
-	299	5.338133	7.950786	-0.711523
-	300	5.344804	7.960136	-0.713032
-	301	5.351234	7.968830	-0.714358
-	302	5.357409	7.976837	-0.715527
-	303	5.363286	7.984060	-0.716529
-	304	5.368799	7.990284	-0.717373
-	305	5.373869	7.995410	-0.718031
-	306	5.378429	7.999469	-0.718466
-	307	5.382432	8.002627	-0.718626
-	308	5.385862	8.005097	-0.718517
-	309	5.388718	8.007076	-0.718130
-	310	5.391027	8.008771	-0.717524
-	311	5.392824	8.010419	-0.716666
-	312	5.394139	8.012193	-0.715598
-	313	5.395010	8.014279	-0.714313
-	314	5.395487	8.016869	-0.712864
-	315	5.395594	8.019945	-0.711331
-	316	5.395339	8.023315	-0.709799
-	317	5.394721	8.026706	-0.708355
-	318	5.393752	8.029887	-0.707045
-	319	5.392465	8.032676	-0.705890
-	320	5.390913	8.034964	-0.704912
-	321	5.389152	8.036695	-0.704136
-	322	5.387250	8.037871	-0.703587
-	323	5.385276	8.038499	-0.703267
-	324	5.383299	8.038691	-0.703150
-	325	5.381384	8.038543	-0.703211
-	326	5.379580	8.038204	-0.703421
-	327	5.377937	8.037827	-0.703717
-	328	5.376501	8.037538	-0.704105
-	329	5.375305	8.037445	-0.704505
-	330	5.374362	8.037532	-0.704883
-	331	5.373686	8.037758	-0.705194
-	332	5.373279	8.038026	-0.705429
-	333	5.373156	8.038291	-0.705619
-	334	5.373317	8.038475	-0.705774
-	335	5.373765	8.038525	-0.705970
-	336	5.374484	8.038382	-0.706192
-	337	5.375475	8.038021	-0.706503
-	338	5.376730	8.037430	-0.706886
-	339	5.378246	8.036614	-0.707337
-	340	5.380000	8.035599	-0.707862
-	341	5.381950	8.034402	-0.708458
-	342	5.384060	8.033087	-0.709108
-	343	5.386281	8.031685	-0.709873
-	344	5.388577	8.030259	-0.710742
-	345	5.390923	8.028865	-0.711743
-	346	5.393303	8.027601	-0.712865
-	347	5.395706	8.026546	-0.714149
-	348	5.398130	8.025833	-0.715573
-	349	5.400577	8.025603	-0.717135
-	350	5.403051	8.025997	-0.718756
-	351	5.405543	8.027073	-0.720371
-	352	5.408004	8.028684	-0.721927
-	353	5.410387	8.030629	-0.723424
-	354	5.412658	8.032708	-0.724838
-	355	5.414801	8.034781	-0.726244
-	356	5.416809	8.036744	-0.727634
-	357	5.418682	8.038533	-0.729020
-	358	5.420410	8.040066	-0.730376
-	359	5.421971	8.041239	-0.731711
-	360	5.423353	8.041995	-0.733009
-	361	5.424534	8.042265	-0.734317
-	362	5.425486	8.041986	-0.735689
-	363	5.426197	8.041101	-0.737156
-	364	5.426648	8.039526	-0.738696
-	365	5.426813	8.037167	-0.740307
-	366	5.426670	8.033969	-0.741892
-	367	5.426190	8.029892	-0.743358
-	368	5.425354	8.024944	-0.744605
-	369	5.424146	8.019156	-0.745548
-	370	5.422565	8.012649	-0.746104
-	371	5.420624	8.005579	-0.746268
-	372	5.418350	7.998178	-0.746001
-	373	5.415764	7.990631	-0.745304
-	374	5.412868	7.983037	-0.744175
-	375	5.409678	7.975467	-0.742646
-	376	5.406214	7.968000	-0.740759
-	377	5.402528	7.960710	-0.738606
-	378	5.398681	7.953709	-0.736298
-	379	5.394748	7.947086	-0.733929
-	380	5.390745	7.940652	-0.731635
-	381	5.386647	7.934021	-0.729464
-	382	5.382422	7.926818	-0.727463
-	383	5.378067	7.918939	-0.725659
-	384	5.373611	7.910544	-0.724026
-	385	5.369105	7.901934	-0.722518
-	386	5.364597	7.893367	-0.721101
-	387	5.360147	7.885081	-0.719686
-	388	5.355814	7.877344	-0.718223
-	389	5.351662	7.870390	-0.716697
-	390	5.347711	7.864234	-0.715079
-	391	5.343925	7.858654	-0.713314
-	392	5.340245	7.853324	-0.711395
-	393	5.336625	7.848048	-0.709299
-	394	5.333028	7.842716	-0.707022
-	395	5.329450	7.837302	-0.704600
-	396	5.325900	7.831934	-0.702091
-	397	5.322390	7.826696	-0.699522
-	398	5.318917	7.821659	-0.697003
-	399	5.315458	7.816818	-0.694576
-	400	5.311976	7.812175	-0.692304
-	401	5.308427	7.807714	-0.690248
-	402	5.304768	7.803490	-0.688412
-	403	5.300965	7.799581	-0.686832
-	404	5.296988	7.796076	-0.685456
-	405	5.292799	7.792986	-0.684204
-	406	5.288361	7.790276	-0.682948
-	407	5.283654	7.787905	-0.681570
-	408	5.278689	7.785892	-0.679940
-	409	5.273506	7.784277	-0.678003
-	410	5.268147	7.783082	-0.675737
-	411	5.262668	7.782324	-0.673203
-	412	5.257125	7.782010	-0.670502
-	413	5.251562	7.782156	-0.667735
-	414	5.246023	7.782744	-0.664982
-	415	5.240548	7.783743	-0.662267
-	416	5.235176	7.785070	-0.659628
-	417	5.229962	7.786659	-0.657018
-	418	5.224954	7.788387	-0.654439
-	419	5.220215	7.790197	-0.651901
-	420	5.215796	7.792027	-0.649416
-	421	5.211753	7.793858	-0.647061
-	422	5.208118	7.795691	-0.644920
-	423	5.204929	7.797534	-0.643075
-	424	5.202194	7.799389	-0.641591
-	425	5.199912	7.801225	-0.640485
-	426	5.198061	7.803046	-0.639787
-	427	5.196615	7.804847	-0.639499
-	428	5.195535	7.806639	-0.639593
-	429	5.194782	7.808429	-0.639997
-	430	5.194305	7.810224	-0.640655
-	431	5.194070	7.812015	-0.641505
-	432	5.194041	7.813825	-0.642501
-	433	5.194192	7.815660	-0.643626
-	434	5.194489	7.817533	-0.644838
-	435	5.194910	7.819465	-0.646118
-	436	5.195422	7.821463	-0.647441
-	437	5.196017	7.823556	-0.648765
-	438	5.196693	7.825743	-0.650083
-	439	5.197470	7.828019	-0.651458
-	440	5.198358	7.830360	-0.652860
-	441	5.199371	7.832757	-0.654333
-	442	5.200492	7.835190	-0.655839
-	443	5.201699	7.837627	-0.657358
-	444	5.202969	7.840027	-0.658844
-	445	5.204279	7.842338	-0.660224
-	446	5.205627	7.844589	-0.661474
-	447	5.207032	7.846897	-0.662604
-	448	5.208503	7.849428	-0.663616
-	449	5.210043	7.852321	-0.664551
-	450	5.211647	7.855703	-0.665353
-	451	5.213316	7.859622	-0.666040
-	452	5.215044	7.864095	-0.666634
-	453	5.216826	7.869089	-0.667167
-	454	5.218647	7.874515	-0.667663
-	455	5.220505	7.880274	-0.668148
-	456	5.222408	7.886326	-0.668618
-	457	5.224359	7.892602	-0.669085
-	458	5.226366	7.899074	-0.669573
-	459	5.228430	7.905674	-0.670098
-	460	5.230551	7.912366	-0.670673
-	461	5.232718	7.919074	-0.671337
-	462	5.234911	7.925704	-0.672165
-	463	5.237098	7.932140	-0.673219
-	464	5.239255	7.938289	-0.674553
-	465	5.241348	7.944016	-0.676181
-	466	5.243344	7.949196	-0.678103
-	467	5.245213	7.953767	-0.680294
-	468	5.246945	7.957716	-0.682678
-	469	5.248538	7.961093	-0.685179
-	470	5.250003	7.963973	-0.687714
-	471	5.251365	7.966477	-0.690235
-	472	5.252651	7.968687	-0.692696
-	473	5.253897	7.970723	-0.695020
-	474	5.255113	7.972638	-0.697118
-	475	5.256300	7.974462	-0.698959
-	476	5.257441	7.976232	-0.700506
-	477	5.258517	7.977943	-0.701749
-	478	5.259499	7.979625	-0.702691
-	479	5.260361	7.981305	-0.703356
-	480	5.261079	7.983017	-0.703781
-	481	5.261639	7.984749	-0.703984
-	482	5.262043	7.986475	-0.704043
-	483	5.262291	7.988159	-0.704011
-	484	5.262368	7.989758	-0.703987
-	485	5.262242	7.991215	-0.704013
-	486	5.261870	7.992488	-0.704143
-	487	5.261211	7.993516	-0.704463
-	488	5.260229	7.994280	-0.704935
-	489	5.258899	7.994737	-0.705604
-	490	5.257175	7.994831	-0.706413
-	491	5.255032	7.994532	-0.707311
-	492	5.252454	7.993841	-0.708150
-	493	5.249465	7.992785	-0.708864
-	494	5.246113	7.991420	-0.709364
-	495	5.242465	7.989779	-0.709634
-	496	5.238563	7.987855	-0.709630
-	497	5.234457	7.985600	-0.709320
-	498	5.230174	7.982950	-0.708617
-	499	5.225734	7.979817	-0.707493
-	500	5.221160	7.976147	-0.705929
-	501	5.216475	7.971886	-0.703943
-	502	5.211710	7.967008	-0.701624
-	503	5.206899	7.961532	-0.699046
-	504	5.202083	7.955530	-0.696323
-	505	5.197289	7.949082	-0.693562
-	506	5.192541	7.942351	-0.690833
-	507	5.187864	7.935553	-0.688171
-	508	5.183269	7.928871	-0.685609
-	509	5.178770	7.922464	-0.683168
-	510	5.174334	7.916348	-0.680818
-	511	5.169930	7.910509	-0.678563
-	512	5.165543	7.905031	-0.676402
-	513	5.161170	7.900047	-0.674336
-	514	5.156822	7.895750	-0.672408
-	515	5.152505	7.892251	-0.670651
-	516	5.148224	7.889600	-0.669067
-	517	5.143991	7.887791	-0.667710
-	518	5.139824	7.886790	-0.666610
-	519	5.135726	7.886508	-0.665796
-	520	5.131686	7.886804	-0.665282
-	521	5.127683	7.887547	-0.665055
-	522	5.123678	7.888577	-0.665023
-	523	5.119631	7.889744	-0.665129
-	524	5.115512	7.890956	-0.665246
-	525	5.111309	7.892206	-0.665293
-	526	5.107016	7.893469	-0.665212
-	527	5.102634	7.894776	-0.664968
-	528	5.098178	7.896204	-0.664528
-	529	5.093676	7.897895	-0.663888
-	530	5.089158	7.900032	-0.663038
-	531	5.084672	7.902705	-0.661990
-	532	5.080267	7.905968	-0.660762
-	533	5.075999	7.909790	-0.659331
-	534	5.071904	7.914079	-0.657702
-	535	5.067997	7.918643	-0.655892
-	536	5.064263	7.923229	-0.653909
-	537	5.060671	7.927540	-0.651752
-	538	5.057164	7.931247	-0.649418
-	539	5.053702	7.934092	-0.646902
-	540	5.050257	7.935946	-0.644238
-	541	5.046841	7.936815	-0.641543
-	542	5.043487	7.936834	-0.638914
-	543	5.040259	7.936247	-0.636479
-	544	5.037207	7.935305	-0.634297
-	545	5.034376	7.934203	-0.632443
-	546	5.031763	7.932962	-0.630918
-	547	5.029344	7.931494	-0.629707
-	548	5.027077	7.929669	-0.628756
-	549	5.024911	7.927306	-0.628000
-	550	5.022793	7.924247	-0.627411
-	551	5.020687	7.920406	-0.626901
-	552	5.018577	7.915804	-0.626418
-	553	5.016487	7.910580	-0.625933
-	554	5.014470	7.904989	-0.625432
-	555	5.012606	7.899377	-0.624950
-	556	5.010966	7.894020	-0.624497
-	557	5.009620	7.889154	-0.624060
-	558	5.008615	7.884930	-0.623584
-	559	5.007985	7.881417	-0.623099
-	560	5.007747	7.878646	-0.622587
-	561	5.007901	7.876595	-0.622097
-	562	5.008443	7.875178	-0.621625
-	563	5.009360	7.874291	-0.621194
-	564	5.010644	7.873852	-0.620833
-	565	5.012296	7.873816	-0.620573
-	566	5.014323	7.874185	-0.620405
-	567	5.016747	7.874960	-0.620310
-	568	5.019595	7.876177	-0.620279
-	569	5.022894	7.877892	-0.620300
-	570	5.026659	7.880140	-0.620358
-	571	5.030878	7.882868	-0.620461
-	572	5.035549	7.886008	-0.620584
-	573	5.040674	7.889485	-0.620750
-	574	5.046261	7.893247	-0.620980
-	575	5.052310	7.897240	-0.621309
-	576	5.058810	7.901382	-0.621774
-	577	5.065748	7.905638	-0.622431
-	578	5.073111	7.910021	-0.623268
-	579	5.080874	7.914534	-0.624290
-	580	5.088997	7.919122	-0.625495
-	581	5.097401	7.923639	-0.626860
-	582	5.105980	7.927857	-0.628359
-	583	5.114611	7.931585	-0.629952
-	584	5.123178	7.934742	-0.631612
-	585	5.131573	7.937341	-0.633292
-	586	5.139698	7.939487	-0.634959
-	587	5.147485	7.941297	-0.636561
-	588	5.154875	7.942826	-0.638056
-	589	5.161816	7.944053	-0.639402
-	590	5.168251	7.944992	-0.640545
-	591	5.174136	7.945698	-0.641446
-	592	5.179441	7.946256	-0.642062
-	593	5.184165	7.946777	-0.642400
-	594	5.188316	7.947399	-0.642462
-	595	5.191933	7.948258	-0.642303
-	596	5.195062	7.949467	-0.641937
-	597	5.197763	7.951111	-0.641424
-	598	5.200106	7.953279	-0.640810
-	599	5.202156	7.956063	-0.640139
-	600	5.203973	7.959507	-0.639480
-	601	5.205623	7.963630	-0.638875
-	602	5.207148	7.968373	-0.638333
-	603	5.208574	7.973595	-0.637889
-	604	5.209897	7.979044	-0.637562
-	605	5.211099	7.984447	-0.637352
-	606	5.212156	7.989581	-0.637256
-	607	5.213044	7.994198	-0.637230
-	608	5.213728	7.998044	-0.637226
-	609	5.214183	8.000887	-0.637202
-	610	5.214394	8.002523	-0.637073
-	611	5.214358	8.002789	-0.636830
-	612	5.214073	8.001588	-0.636439
-	613	5.213573	7.998978	-0.635940
-	614	5.212920	7.995284	-0.635389
-	615	5.212224	7.991081	-0.634846
-	616	5.211605	7.987069	-0.634400
-	617	5.211167	7.983840	-0.634084
-	618	5.210975	7.981803	-0.633986
-	619	5.211043	7.981099	-0.634126
-	620	5.211349	7.981662	-0.634542
-	621	5.211848	7.983324	-0.635226
-	622	5.212518	7.986004	-0.636170
-	623	5.213356	7.989685	-0.637351
