# Supplementary material for: Design and preliminary verification of a novel powered ankle–foot prosthesis: From the perspective of lower-limb biomechanics compared with ESAR foot
Source: PLoS One. 2024 Jun 7;19(6):e0303397. doi: 10.1371/journal.pone.0303397 (PMC11161064; doi:10.1371/journal.pone.0303397)
Supplement: S2 File — (ZIP) [file pone.0303397.s004.zip › NW/Static reference/STATIC RIGHT FOOT PITCH.txt]

LINK_MODEL_BASED::ORIGINAL::Right Foot Pitch Angles
File	Frame	X	Y	Z
Static.c3d	1	0.136776	0.247297	-26.927990
-	2	0.142744	0.229699	-26.953394
-	3	0.147420	0.211350	-26.977983
-	4	0.150117	0.192024	-27.001110
-	5	0.150511	0.171936	-27.022179
-	6	0.148691	0.151669	-27.040739
-	7	0.144997	0.131904	-27.056597
-	8	0.139732	0.113058	-27.069756
-	9	0.133017	0.095147	-27.080383
-	10	0.124930	0.078049	-27.088707
-	11	0.115652	0.061715	-27.095018
-	12	0.105421	0.046153	-27.099602
-	13	0.094466	0.031355	-27.102774
-	14	0.083011	0.017321	-27.104782
-	15	0.071286	0.004065	-27.105852
-	16	0.059546	-0.008341	-27.106199
-	17	0.048032	-0.019836	-27.106026
-	18	0.036938	-0.030362	-27.105463
-	19	0.026365	-0.039976	-27.104681
-	20	0.016365	-0.048748	-27.103813
-	21	0.006963	-0.056767	-27.102980
-	22	-0.001805	-0.064053	-27.102226
-	23	-0.009894	-0.070580	-27.101591
-	24	-0.017278	-0.076329	-27.101067
-	25	-0.023972	-0.081313	-27.100666
-	26	-0.030010	-0.085565	-27.100384
-	27	-0.035421	-0.089095	-27.100216
-	28	-0.040234	-0.091899	-27.100174
-	29	-0.044487	-0.093987	-27.100273
-	30	-0.048233	-0.095371	-27.100491
-	31	-0.051524	-0.096074	-27.100830
-	32	-0.054421	-0.096131	-27.101292
-	33	-0.056976	-0.095561	-27.101852
-	34	-0.059244	-0.094407	-27.102512
-	35	-0.061271	-0.092702	-27.103237
-	36	-0.063099	-0.090488	-27.104023
-	37	-0.064763	-0.087802	-27.104889
-	38	-0.066294	-0.084696	-27.105824
-	39	-0.067701	-0.081194	-27.106823
-	40	-0.068994	-0.077339	-27.107901
-	41	-0.070164	-0.073153	-27.109051
-	42	-0.071211	-0.068687	-27.110264
-	43	-0.072134	-0.063996	-27.111551
-	44	-0.072935	-0.059132	-27.112894
-	45	-0.073594	-0.054129	-27.114305
-	46	-0.074060	-0.048960	-27.115786
-	47	-0.074283	-0.043592	-27.117352
-	48	-0.074242	-0.038024	-27.119009
-	49	-0.073961	-0.032323	-27.120720
-	50	-0.073478	-0.026577	-27.122484
-	51	-0.072843	-0.020889	-27.124269
-	52	-0.072106	-0.015343	-27.126072
-	53	-0.071307	-0.010011	-27.127844
-	54	-0.070481	-0.004939	-27.129578
-	55	-0.069682	-0.000210	-27.131262
-	56	-0.068950	0.004127	-27.132866
-	57	-0.068305	0.008059	-27.134377
-	58	-0.067771	0.011560	-27.135805
-	59	-0.067393	0.014582	-27.137133
-	60	-0.067218	0.017069	-27.138359
-	61	-0.067256	0.019046	-27.139465
-	62	-0.067497	0.020581	-27.140465
-	63	-0.067913	0.021772	-27.141386
-	64	-0.068481	0.022712	-27.142246
-	65	-0.069188	0.023451	-27.143061
-	66	-0.070028	0.023993	-27.143852
-	67	-0.071006	0.024333	-27.144630
-	68	-0.072110	0.024480	-27.145422
-	69	-0.073315	0.024474	-27.146214
-	70	-0.074578	0.024362	-27.147009
-	71	-0.075874	0.024157	-27.147820
-	72	-0.077159	0.023886	-27.148634
-	73	-0.078389	0.023584	-27.149488
-	74	-0.079519	0.023310	-27.150366
-	75	-0.080504	0.023139	-27.151262
-	76	-0.081309	0.023127	-27.152155
-	77	-0.081913	0.023307	-27.153030
-	78	-0.082313	0.023678	-27.153851
-	79	-0.082514	0.024213	-27.154625
-	80	-0.082530	0.024867	-27.155344
-	81	-0.082392	0.025572	-27.155996
-	82	-0.082124	0.026286	-27.156609
-	83	-0.081752	0.026970	-27.157148
-	84	-0.081289	0.027616	-27.157637
-	85	-0.080747	0.028235	-27.158073
-	86	-0.080140	0.028853	-27.158449
-	87	-0.079501	0.029473	-27.158775
-	88	-0.078869	0.030099	-27.159073
-	89	-0.078278	0.030750	-27.159327
-	90	-0.077759	0.031416	-27.159536
-	91	-0.077337	0.032081	-27.159712
-	92	-0.077049	0.032682	-27.159838
-	93	-0.076911	0.033179	-27.159904
-	94	-0.076931	0.033536	-27.159883
-	95	-0.077099	0.033737	-27.159771
-	96	-0.077397	0.033778	-27.159565
-	97	-0.077786	0.033707	-27.159256
-	98	-0.078218	0.033582	-27.158867
-	99	-0.078664	0.033444	-27.158396
-	100	-0.079096	0.033339	-27.157858
-	101	-0.079517	0.033262	-27.157255
-	102	-0.079939	0.033206	-27.156616
-	103	-0.080384	0.033136	-27.155939
-	104	-0.080854	0.033058	-27.155266
-	105	-0.081348	0.032979	-27.154629
-	106	-0.081842	0.032959	-27.154026
-	107	-0.082326	0.033012	-27.153488
-	108	-0.082787	0.033177	-27.153000
-	109	-0.083233	0.033434	-27.152559
-	110	-0.083669	0.033769	-27.152170
-	111	-0.084103	0.034157	-27.151810
-	112	-0.084553	0.034558	-27.151476
-	113	-0.085029	0.034942	-27.151157
-	114	-0.085543	0.035287	-27.150850
-	115	-0.086079	0.035607	-27.150539
-	116	-0.086632	0.035906	-27.150234
-	117	-0.087190	0.036196	-27.149912
-	118	-0.087731	0.036509	-27.149586
-	119	-0.088235	0.036877	-27.149261
-	120	-0.088689	0.037303	-27.148966
-	121	-0.089095	0.037795	-27.148708
-	122	-0.089456	0.038372	-27.148510
-	123	-0.089773	0.039081	-27.148359
-	124	-0.090058	0.039930	-27.148256
-	125	-0.090321	0.040915	-27.148188
-	126	-0.090571	0.042011	-27.148151
-	127	-0.090818	0.043175	-27.148161
-	128	-0.091070	0.044357	-27.148214
-	129	-0.091324	0.045508	-27.148331
-	130	-0.091586	0.046579	-27.148504
-	131	-0.091838	0.047560	-27.148729
-	132	-0.092079	0.048431	-27.149008
-	133	-0.092314	0.049171	-27.149321
-	134	-0.092554	0.049764	-27.149675
-	135	-0.092807	0.050209	-27.150043
-	136	-0.093082	0.050531	-27.150442
-	137	-0.093396	0.050729	-27.150856
-	138	-0.093779	0.050796	-27.151302
-	139	-0.094261	0.050709	-27.151768
-	140	-0.094867	0.050453	-27.152266
-	141	-0.095594	0.050056	-27.152805
-	142	-0.096442	0.049548	-27.153391
-	143	-0.097389	0.049007	-27.154009
-	144	-0.098419	0.048496	-27.154661
-	145	-0.099500	0.048103	-27.155350
-	146	-0.100616	0.047861	-27.156073
-	147	-0.101746	0.047803	-27.156841
-	148	-0.102877	0.047912	-27.157640
-	149	-0.104007	0.048167	-27.158457
-	150	-0.105121	0.048565	-27.159277
-	151	-0.106209	0.049097	-27.160088
-	152	-0.107261	0.049766	-27.160883
-	153	-0.108266	0.050555	-27.161652
-	154	-0.109197	0.051464	-27.162411
-	155	-0.110050	0.052446	-27.163149
-	156	-0.110806	0.053483	-27.163874
-	157	-0.111468	0.054536	-27.164583
-	158	-0.112034	0.055573	-27.165274
-	159	-0.112508	0.056577	-27.165958
-	160	-0.112889	0.057523	-27.166641
-	161	-0.113175	0.058404	-27.167328
-	162	-0.113375	0.059202	-27.168007
-	163	-0.113490	0.059917	-27.168699
-	164	-0.113529	0.060555	-27.169382
-	165	-0.113503	0.061118	-27.170076
-	166	-0.113419	0.061608	-27.170755
-	167	-0.113288	0.062024	-27.171432
-	168	-0.113118	0.062373	-27.172113
-	169	-0.112922	0.062664	-27.172760
-	170	-0.112707	0.062914	-27.173391
-	171	-0.112478	0.063133	-27.173990
-	172	-0.112258	0.063300	-27.174534
-	173	-0.112067	0.063388	-27.175003
-	174	-0.111927	0.063336	-27.175373
-	175	-0.111840	0.063114	-27.175625
-	176	-0.111795	0.062686	-27.175760
-	177	-0.111773	0.062061	-27.175798
-	178	-0.111753	0.061257	-27.175743
-	179	-0.111730	0.060291	-27.175642
-	180	-0.111696	0.059184	-27.175501
-	181	-0.111632	0.057985	-27.175344
-	182	-0.111524	0.056718	-27.175158
-	183	-0.111365	0.055402	-27.174957
-	184	-0.111151	0.054064	-27.174732
-	185	-0.110870	0.052747	-27.174500
-	186	-0.110508	0.051485	-27.174267
-	187	-0.110065	0.050291	-27.174049
-	188	-0.109534	0.049179	-27.173828
-	189	-0.108906	0.048166	-27.173628
-	190	-0.108153	0.047283	-27.173439
-	191	-0.107272	0.046523	-27.173252
-	192	-0.106276	0.045862	-27.173065
-	193	-0.105185	0.045288	-27.172853
-	194	-0.104035	0.044774	-27.172609
-	195	-0.102861	0.044302	-27.172337
-	196	-0.101717	0.043824	-27.172028
-	197	-0.100649	0.043305	-27.171700
-	198	-0.099694	0.042722	-27.171358
-	199	-0.098873	0.042070	-27.171005
-	200	-0.098202	0.041342	-27.170628
-	201	-0.097695	0.040524	-27.170269
-	202	-0.097348	0.039623	-27.169914
-	203	-0.097158	0.038637	-27.169575
-	204	-0.097113	0.037555	-27.169277
-	205	-0.097201	0.036371	-27.169016
-	206	-0.097383	0.035116	-27.168808
-	207	-0.097614	0.033841	-27.168661
-	208	-0.097819	0.032656	-27.168568
-	209	-0.097913	0.031684	-27.168545
-	210	-0.097831	0.031020	-27.168577
-	211	-0.097570	0.030661	-27.168659
-	212	-0.097167	0.030548	-27.168722
-	213	-0.096680	0.030567	-27.168768
-	214	-0.096135	0.030666	-27.168760
-	215	-0.095541	0.030815	-27.168684
-	216	-0.094896	0.031033	-27.168531
-	217	-0.094194	0.031340	-27.168293
-	218	-0.093429	0.031757	-27.167997
-	219	-0.092591	0.032308	-27.167635
-	220	-0.091680	0.032994	-27.167229
-	221	-0.090695	0.033800	-27.166761
-	222	-0.089656	0.034675	-27.166296
-	223	-0.088568	0.035569	-27.165823
-	224	-0.087451	0.036407	-27.165371
-	225	-0.086306	0.037142	-27.164938
-	226	-0.085147	0.037700	-27.164549
-	227	-0.083974	0.038058	-27.164213
-	228	-0.082785	0.038198	-27.163937
-	229	-0.081568	0.038128	-27.163742
-	230	-0.080333	0.037812	-27.163628
-	231	-0.079069	0.037247	-27.163576
-	232	-0.077765	0.036432	-27.163572
-	233	-0.076411	0.035388	-27.163601
-	234	-0.074981	0.034140	-27.163630
-	235	-0.073454	0.032717	-27.163649
-	236	-0.071791	0.031174	-27.163618
-	237	-0.069977	0.029540	-27.163500
-	238	-0.067997	0.027852	-27.163300
-	239	-0.065856	0.026135	-27.162985
-	240	-0.063549	0.024438	-27.162561
-	241	-0.061088	0.022786	-27.162041
-	242	-0.058471	0.021221	-27.161436
-	243	-0.055716	0.019729	-27.160749
-	244	-0.052832	0.018306	-27.159998
-	245	-0.049834	0.016933	-27.159172
-	246	-0.046749	0.015583	-27.158272
-	247	-0.043611	0.014233	-27.157291
-	248	-0.040460	0.012857	-27.156216
-	249	-0.037350	0.011427	-27.155064
-	250	-0.034329	0.009939	-27.153858
-	251	-0.031434	0.008401	-27.152639
-	252	-0.028718	0.006803	-27.151409
-	253	-0.026240	0.005136	-27.150213
-	254	-0.024050	0.003385	-27.149055
-	255	-0.022198	0.001531	-27.147951
-	256	-0.020717	-0.000452	-27.146925
-	257	-0.019644	-0.002628	-27.145948
-	258	-0.019021	-0.005100	-27.145023
-	259	-0.018895	-0.007989	-27.144136
-	260	-0.019289	-0.011395	-27.143257
-	261	-0.020212	-0.015397	-27.142340
-	262	-0.021626	-0.020018	-27.141373
-	263	-0.023475	-0.025250	-27.140327
-	264	-0.025654	-0.031014	-27.139172
-	265	-0.028044	-0.037198	-27.137892
-	266	-0.030514	-0.043660	-27.136484
-	267	-0.032938	-0.050239	-27.134939
-	268	-0.035178	-0.056751	-27.133303
-	269	-0.037070	-0.062967	-27.131617
-	270	-0.038481	-0.068697	-27.129913
-	271	-0.039361	-0.073863	-27.128206
-	272	-0.039710	-0.078448	-27.126528
-	273	-0.039575	-0.082510	-27.124861
-	274	-0.039019	-0.086119	-27.123215
-	275	-0.038083	-0.089305	-27.121574
-	276	-0.036750	-0.092020	-27.119959
-	277	-0.034984	-0.094185	-27.118372
-	278	-0.032746	-0.095720	-27.116858
-	279	-0.030002	-0.096569	-27.115423
-	280	-0.026741	-0.096724	-27.114096
-	281	-0.022951	-0.096174	-27.112885
-	282	-0.018654	-0.094951	-27.111795
-	283	-0.013908	-0.093129	-27.110821
-	284	-0.008800	-0.090830	-27.109959
-	285	-0.003393	-0.088149	-27.109219
-	286	0.002318	-0.085100	-27.108597
-	287	0.008421	-0.081599	-27.108112
-	288	0.015056	-0.077475	-27.107800
-	289	0.022387	-0.072514	-27.107668
-	290	0.030555	-0.066514	-27.107727
-	291	0.039613	-0.059391	-27.107950
-	292	0.049516	-0.051189	-27.108322
-	293	0.060099	-0.042129	-27.108809
-	294	0.071122	-0.032510	-27.109381
-	295	0.082280	-0.022721	-27.109993
-	296	0.093284	-0.013121	-27.110626
-	297	0.103917	-0.003987	-27.111282
-	298	0.114107	0.004615	-27.111904
-	299	0.123863	0.012730	-27.112476
-	300	0.133179	0.020387	-27.112951
-	301	0.142023	0.027550	-27.113316
-	302	0.150365	0.034172	-27.113579
-	303	0.158137	0.040152	-27.113754
-	304	0.165215	0.045316	-27.113878
-	305	0.171509	0.049581	-27.113981
-	306	0.177016	0.053000	-27.114069
-	307	0.181816	0.055746	-27.114115
-	308	0.186027	0.058022	-27.114105
-	309	0.189771	0.060015	-27.114023
-	310	0.193196	0.061919	-27.113890
-	311	0.196445	0.063931	-27.113661
-	312	0.199630	0.066203	-27.113361
-	313	0.202869	0.068895	-27.112978
-	314	0.206262	0.072132	-27.112494
-	315	0.209800	0.075873	-27.111923
-	316	0.213350	0.079907	-27.111271
-	317	0.216751	0.083976	-27.110584
-	318	0.219866	0.087850	-27.109884
-	319	0.222615	0.091366	-27.109180
-	320	0.224961	0.094414	-27.108496
-	321	0.226908	0.096944	-27.107851
-	322	0.228489	0.098947	-27.107271
-	323	0.229752	0.100437	-27.106762
-	324	0.230787	0.101500	-27.106352
-	325	0.231674	0.102216	-27.106024
-	326	0.232506	0.102707	-27.105818
-	327	0.233359	0.103093	-27.105688
-	328	0.234308	0.103489	-27.105661
-	329	0.235400	0.103982	-27.105692
-	330	0.236615	0.104561	-27.105755
-	331	0.237909	0.105190	-27.105812
-	332	0.239225	0.105803	-27.105837
-	333	0.240518	0.106355	-27.105806
-	334	0.241737	0.106780	-27.105726
-	335	0.242830	0.107022	-27.105595
-	336	0.243736	0.107009	-27.105408
-	337	0.244424	0.106710	-27.105200
-	338	0.244874	0.106100	-27.104992
-	339	0.245086	0.105179	-27.104809
-	340	0.245058	0.103980	-27.104662
-	341	0.244782	0.102537	-27.104559
-	342	0.244270	0.100913	-27.104488
-	343	0.243529	0.099152	-27.104471
-	344	0.242591	0.097319	-27.104494
-	345	0.241494	0.095467	-27.104572
-	346	0.240304	0.093685	-27.104677
-	347	0.239091	0.092054	-27.104822
-	348	0.237942	0.090690	-27.104986
-	349	0.236961	0.089725	-27.105158
-	350	0.236248	0.089285	-27.105322
-	351	0.235852	0.089426	-27.105459
-	352	0.235708	0.090059	-27.105553
-	353	0.235714	0.091031	-27.105619
-	354	0.235770	0.092183	-27.105644
-	355	0.235803	0.093393	-27.105659
-	356	0.235766	0.094574	-27.105673
-	357	0.235631	0.095675	-27.105688
-	358	0.235360	0.096638	-27.105717
-	359	0.234900	0.097402	-27.105766
-	360	0.234201	0.097906	-27.105824
-	361	0.233200	0.098086	-27.105892
-	362	0.231837	0.097881	-27.105982
-	363	0.230046	0.097224	-27.106083
-	364	0.227767	0.096043	-27.106197
-	365	0.224934	0.094259	-27.106339
-	366	0.221500	0.091817	-27.106466
-	367	0.217438	0.088691	-27.106556
-	368	0.212742	0.084884	-27.106596
-	369	0.207442	0.080449	-27.106554
-	370	0.201600	0.075486	-27.106426
-	371	0.195324	0.070145	-27.106213
-	372	0.188756	0.064627	-27.105879
-	373	0.182010	0.059088	-27.105423
-	374	0.175146	0.053634	-27.104834
-	375	0.168195	0.048309	-27.104095
-	376	0.161204	0.043172	-27.103235
-	377	0.154235	0.038263	-27.102282
-	378	0.147385	0.033653	-27.101307
-	379	0.140734	0.029386	-27.100346
-	380	0.134204	0.025299	-27.099459
-	381	0.127573	0.021049	-27.098660
-	382	0.120633	0.016320	-27.097963
-	383	0.113309	0.011016	-27.097376
-	384	0.105683	0.005257	-27.096909
-	385	0.097915	-0.000710	-27.096529
-	386	0.090149	-0.006688	-27.096245
-	387	0.082529	-0.012499	-27.096043
-	388	0.075234	-0.017923	-27.095919
-	389	0.068430	-0.022759	-27.095913
-	390	0.062138	-0.026993	-27.096031
-	391	0.056225	-0.030797	-27.096258
-	392	0.050486	-0.034439	-27.096581
-	393	0.044778	-0.038093	-27.096994
-	394	0.039019	-0.041841	-27.097486
-	395	0.033185	-0.045707	-27.098051
-	396	0.027328	-0.049598	-27.098686
-	397	0.021492	-0.053456	-27.099371
-	398	0.015694	-0.057251	-27.100111
-	399	0.009922	-0.061004	-27.100893
-	400	0.004163	-0.064715	-27.101702
-	401	-0.001593	-0.068381	-27.102581
-	402	-0.007329	-0.071944	-27.103527
-	403	-0.012999	-0.075315	-27.104574
-	404	-0.018553	-0.078403	-27.105730
-	405	-0.023966	-0.081169	-27.107016
-	406	-0.029245	-0.083624	-27.108398
-	407	-0.034382	-0.085779	-27.109869
-	408	-0.039337	-0.087625	-27.111429
-	409	-0.044048	-0.089134	-27.113068
-	410	-0.048463	-0.090296	-27.114775
-	411	-0.052547	-0.091119	-27.116535
-	412	-0.056279	-0.091614	-27.118343
-	413	-0.059649	-0.091772	-27.120184
-	414	-0.062676	-0.091629	-27.122070
-	415	-0.065370	-0.091201	-27.123970
-	416	-0.067767	-0.090562	-27.125877
-	417	-0.069889	-0.089771	-27.127760
-	418	-0.071778	-0.088922	-27.129589
-	419	-0.073445	-0.088060	-27.131325
-	420	-0.074905	-0.087228	-27.132946
-	421	-0.076156	-0.086434	-27.134428
-	422	-0.077200	-0.085682	-27.135748
-	423	-0.078041	-0.084979	-27.136890
-	424	-0.078691	-0.084338	-27.137844
-	425	-0.079168	-0.083780	-27.138584
-	426	-0.079486	-0.083313	-27.139147
-	427	-0.079664	-0.082945	-27.139524
-	428	-0.079711	-0.082659	-27.139744
-	429	-0.079635	-0.082441	-27.139818
-	430	-0.079442	-0.082272	-27.139786
-	431	-0.079135	-0.082146	-27.139645
-	432	-0.078716	-0.082049	-27.139442
-	433	-0.078182	-0.081970	-27.139196
-	434	-0.077529	-0.081889	-27.138916
-	435	-0.076756	-0.081782	-27.138653
-	436	-0.075865	-0.081627	-27.138412
-	437	-0.074854	-0.081406	-27.138195
-	438	-0.073731	-0.081125	-27.138002
-	439	-0.072504	-0.080815	-27.137856
-	440	-0.071187	-0.080511	-27.137724
-	441	-0.069801	-0.080250	-27.137629
-	442	-0.068366	-0.080041	-27.137547
-	443	-0.066918	-0.079907	-27.137491
-	444	-0.065496	-0.079879	-27.137445
-	445	-0.064131	-0.079981	-27.137388
-	446	-0.062800	-0.080180	-27.137323
-	447	-0.061433	-0.080377	-27.137257
-	448	-0.059922	-0.080413	-27.137207
-	449	-0.058169	-0.080141	-27.137220
-	450	-0.056089	-0.079441	-27.137302
-	451	-0.053632	-0.078254	-27.137470
-	452	-0.050774	-0.076551	-27.137735
-	453	-0.047525	-0.074348	-27.138075
-	454	-0.043932	-0.071709	-27.138483
-	455	-0.040038	-0.068701	-27.138947
-	456	-0.035875	-0.065363	-27.139456
-	457	-0.031480	-0.061747	-27.139984
-	458	-0.026898	-0.057902	-27.140533
-	459	-0.022180	-0.053900	-27.141090
-	460	-0.017367	-0.049788	-27.141661
-	461	-0.012518	-0.045632	-27.142225
-	462	-0.007697	-0.041493	-27.142809
-	463	-0.002976	-0.037438	-27.143406
-	464	0.001585	-0.033530	-27.144037
-	465	0.005900	-0.029865	-27.144670
-	466	0.009884	-0.026542	-27.145300
-	467	0.013483	-0.023619	-27.145897
-	468	0.016662	-0.021150	-27.146456
-	469	0.019427	-0.019127	-27.146946
-	470	0.021801	-0.017533	-27.147375
-	471	0.023840	-0.016293	-27.147718
-	472	0.025594	-0.015369	-27.148006
-	473	0.027132	-0.014692	-27.148232
-	474	0.028488	-0.014239	-27.148403
-	475	0.029695	-0.013971	-27.148537
-	476	0.030762	-0.013859	-27.148636
-	477	0.031697	-0.013870	-27.148705
-	478	0.032509	-0.013956	-27.148773
-	479	0.033205	-0.014068	-27.148827
-	480	0.033802	-0.014148	-27.148909
-	481	0.034306	-0.014173	-27.148985
-	482	0.034729	-0.014137	-27.149067
-	483	0.035069	-0.014048	-27.149141
-	484	0.035315	-0.013907	-27.149216
-	485	0.035431	-0.013736	-27.149271
-	486	0.035382	-0.013537	-27.149292
-	487	0.035123	-0.013337	-27.149296
-	488	0.034626	-0.013146	-27.149246
-	489	0.033857	-0.013000	-27.149158
-	490	0.032769	-0.012939	-27.149002
-	491	0.031320	-0.012997	-27.148773
-	492	0.029490	-0.013203	-27.148443
-	493	0.027305	-0.013567	-27.148045
-	494	0.024813	-0.014091	-27.147600
-	495	0.022063	-0.014787	-27.147148
-	496	0.019087	-0.015675	-27.146692
-	497	0.015884	-0.016820	-27.146240
-	498	0.012447	-0.018279	-27.145758
-	499	0.008739	-0.020127	-27.145222
-	500	0.004727	-0.022425	-27.144613
-	501	0.000384	-0.025236	-27.143906
-	502	-0.004302	-0.028596	-27.143122
-	503	-0.009316	-0.032496	-27.142254
-	504	-0.014611	-0.036871	-27.141314
-	505	-0.020130	-0.041626	-27.140335
-	506	-0.025775	-0.046613	-27.139330
-	507	-0.031417	-0.051645	-27.138334
-	508	-0.036929	-0.056546	-27.137386
-	509	-0.042235	-0.061201	-27.136526
-	510	-0.047325	-0.065572	-27.135736
-	511	-0.052217	-0.069658	-27.135063
-	512	-0.056882	-0.073384	-27.134510
-	513	-0.061237	-0.076613	-27.134068
-	514	-0.065185	-0.079194	-27.133764
-	515	-0.068666	-0.081041	-27.133617
-	516	-0.071658	-0.082134	-27.133602
-	517	-0.074163	-0.082505	-27.133741
-	518	-0.076208	-0.082232	-27.134039
-	519	-0.077846	-0.081413	-27.134478
-	520	-0.079149	-0.080173	-27.135063
-	521	-0.080195	-0.078623	-27.135773
-	522	-0.081080	-0.076885	-27.136574
-	523	-0.081898	-0.075072	-27.137463
-	524	-0.082718	-0.073265	-27.138401
-	525	-0.083555	-0.071480	-27.139378
-	526	-0.084398	-0.069719	-27.140390
-	527	-0.085225	-0.067954	-27.141441
-	528	-0.085978	-0.066115	-27.142494
-	529	-0.086553	-0.064071	-27.143557
-	530	-0.086832	-0.061670	-27.144615
-	531	-0.086725	-0.058819	-27.145687
-	532	-0.086161	-0.055466	-27.146778
-	533	-0.085135	-0.051652	-27.147871
-	534	-0.083677	-0.047460	-27.148964
-	535	-0.081879	-0.043053	-27.150036
-	536	-0.079881	-0.038634	-27.151070
-	537	-0.077870	-0.034455	-27.152014
-	538	-0.076053	-0.030772	-27.152819
-	539	-0.074613	-0.027804	-27.153446
-	540	-0.073655	-0.025662	-27.153896
-	541	-0.073198	-0.024358	-27.154184
-	542	-0.073168	-0.023793	-27.154329
-	543	-0.073417	-0.023781	-27.154387
-	544	-0.073785	-0.024133	-27.154387
-	545	-0.074151	-0.024700	-27.154358
-	546	-0.074500	-0.025471	-27.154297
-	547	-0.074885	-0.026514	-27.154181
-	548	-0.075406	-0.027954	-27.153976
-	549	-0.076181	-0.029933	-27.153664
-	550	-0.077314	-0.032570	-27.153234
-	551	-0.078855	-0.035908	-27.152681
-	552	-0.080773	-0.039893	-27.152020
-	553	-0.082962	-0.044384	-27.151270
-	554	-0.085239	-0.049160	-27.150469
-	555	-0.087382	-0.053938	-27.149658
-	556	-0.089197	-0.058491	-27.148869
-	557	-0.090528	-0.062635	-27.148119
-	558	-0.091275	-0.066252	-27.147385
-	559	-0.091391	-0.069290	-27.146694
-	560	-0.090871	-0.071737	-27.146011
-	561	-0.089741	-0.073610	-27.145355
-	562	-0.088068	-0.074991	-27.144680
-	563	-0.085929	-0.075972	-27.143974
-	564	-0.083381	-0.076623	-27.143244
-	565	-0.080450	-0.076971	-27.142475
-	566	-0.077143	-0.077029	-27.141695
-	567	-0.073445	-0.076797	-27.140898
-	568	-0.069330	-0.076262	-27.140120
-	569	-0.064753	-0.075381	-27.139364
-	570	-0.059693	-0.074136	-27.138641
-	571	-0.054166	-0.072559	-27.137974
-	572	-0.048208	-0.070724	-27.137363
-	573	-0.041841	-0.068697	-27.136808
-	574	-0.035081	-0.066539	-27.136335
-	575	-0.027950	-0.064301	-27.135937
-	576	-0.020498	-0.062064	-27.135628
-	577	-0.012744	-0.059856	-27.135426
-	578	-0.004686	-0.057671	-27.135311
-	579	0.003671	-0.055500	-27.135300
-	580	0.012290	-0.053369	-27.135389
-	581	0.021056	-0.051385	-27.135569
-	582	0.029803	-0.049696	-27.135820
-	583	0.038359	-0.048429	-27.136120
-	584	0.046598	-0.047624	-27.136469
-	585	0.054452	-0.047233	-27.136858
-	586	0.061904	-0.047122	-27.137295
-	587	0.068971	-0.047159	-27.137789
-	588	0.075664	-0.047245	-27.138317
-	589	0.081962	-0.047357	-27.138851
-	590	0.087861	-0.047440	-27.139357
-	591	0.093378	-0.047426	-27.139803
-	592	0.098556	-0.047230	-27.140175
-	593	0.103457	-0.046772	-27.140472
-	594	0.108160	-0.045965	-27.140654
-	595	0.112763	-0.044732	-27.140718
-	596	0.117354	-0.043023	-27.140633
-	597	0.122029	-0.040801	-27.140396
-	598	0.126882	-0.038031	-27.140001
-	599	0.131993	-0.034679	-27.139448
-	600	0.137417	-0.030744	-27.138756
-	601	0.143187	-0.026247	-27.137930
-	602	0.149281	-0.021269	-27.137005
-	603	0.155622	-0.015946	-27.136011
-	604	0.162063	-0.010494	-27.134989
-	605	0.168445	-0.005129	-27.133968
-	606	0.174639	-0.000023	-27.132982
-	607	0.180506	0.004640	-27.132040
-	608	0.185879	0.008640	-27.131166
-	609	0.190623	0.011799	-27.130373
-	610	0.194608	0.013939	-27.129667
-	611	0.197730	0.014914	-27.129055
-	612	0.199912	0.014633	-27.128544
-	613	0.201165	0.013119	-27.128109
-	614	0.201651	0.010621	-27.127754
-	615	0.201687	0.007597	-27.127464
-	616	0.201655	0.004602	-27.127220
-	617	0.201886	0.002115	-27.126970
-	618	0.202600	0.000469	-27.126747
-	619	0.203867	-0.000220	-27.126534
-	620	0.205643	0.000013	-27.126358
-	621	0.207839	0.001055	-27.126213
-	622	0.210425	0.002855	-27.126116
-	623	0.213429	0.005403	-27.126053
