# Supplementary material for: Design and preliminary verification of a novel powered ankle–foot prosthesis: From the perspective of lower-limb biomechanics compared with ESAR foot
Source: PLoS One. 2024 Jun 7;19(6):e0303397. doi: 10.1371/journal.pone.0303397 (PMC11161064; doi:10.1371/journal.pone.0303397)
Supplement: S2 File — (ZIP) [file pone.0303397.s004.zip › NW/Static reference/STATIC RIGHT HIP.txt]

LINK_MODEL_BASED::ORIGINAL::Right Hip Angles
File	Frame	X	Y	Z
Static.c3d	1	1.838518	-7.780323	-0.457304
-	2	1.846770	-7.768129	-0.455278
-	3	1.854471	-7.756038	-0.454103
-	4	1.861246	-7.744425	-0.453893
-	5	1.866888	-7.733517	-0.454673
-	6	1.871204	-7.723578	-0.456363
-	7	1.874282	-7.714725	-0.458695
-	8	1.876076	-7.706989	-0.461348
-	9	1.876776	-7.700412	-0.463921
-	10	1.876420	-7.694971	-0.466063
-	11	1.875127	-7.690580	-0.467484
-	12	1.873060	-7.687259	-0.467922
-	13	1.870295	-7.684867	-0.467226
-	14	1.866953	-7.683298	-0.465315
-	15	1.863121	-7.682417	-0.462218
-	16	1.859019	-7.682087	-0.458053
-	17	1.854671	-7.682188	-0.453141
-	18	1.850228	-7.682542	-0.447786
-	19	1.845794	-7.683020	-0.442259
-	20	1.841435	-7.683477	-0.436811
-	21	1.837132	-7.683846	-0.431713
-	22	1.832962	-7.684039	-0.427073
-	23	1.828894	-7.684129	-0.423025
-	24	1.824910	-7.684066	-0.419624
-	25	1.821165	-7.684004	-0.416802
-	26	1.817631	-7.683878	-0.414614
-	27	1.814339	-7.683775	-0.413051
-	28	1.811248	-7.683726	-0.411994
-	29	1.808283	-7.683709	-0.411343
-	30	1.805375	-7.683751	-0.411009
-	31	1.802550	-7.683856	-0.410969
-	32	1.799741	-7.683962	-0.411252
-	33	1.796970	-7.684004	-0.411887
-	34	1.794286	-7.683978	-0.412738
-	35	1.791652	-7.683838	-0.413634
-	36	1.788996	-7.683613	-0.414342
-	37	1.786350	-7.683333	-0.414589
-	38	1.783644	-7.683070	-0.414119
-	39	1.780854	-7.682846	-0.412691
-	40	1.777944	-7.682750	-0.410065
-	41	1.774921	-7.682865	-0.406094
-	42	1.771809	-7.683212	-0.400705
-	43	1.768654	-7.683847	-0.394043
-	44	1.765499	-7.684760	-0.386440
-	45	1.762454	-7.685918	-0.378349
-	46	1.759531	-7.687283	-0.370268
-	47	1.756799	-7.688810	-0.362620
-	48	1.754335	-7.690465	-0.355713
-	49	1.752097	-7.692258	-0.349763
-	50	1.750133	-7.694156	-0.344987
-	51	1.748389	-7.696070	-0.341556
-	52	1.746847	-7.697962	-0.339546
-	53	1.745440	-7.699752	-0.338938
-	54	1.744133	-7.701446	-0.339638
-	55	1.742930	-7.702996	-0.341493
-	56	1.741836	-7.704453	-0.344386
-	57	1.740880	-7.705808	-0.348122
-	58	1.740070	-7.707066	-0.352483
-	59	1.739470	-7.708281	-0.357247
-	60	1.739075	-7.709486	-0.362150
-	61	1.738937	-7.710677	-0.367027
-	62	1.738989	-7.711875	-0.371816
-	63	1.739356	-7.713132	-0.376410
-	64	1.739957	-7.714383	-0.380764
-	65	1.740783	-7.715654	-0.384721
-	66	1.741794	-7.716938	-0.388185
-	67	1.742911	-7.718287	-0.391027
-	68	1.744043	-7.719642	-0.393203
-	69	1.745192	-7.721085	-0.394614
-	70	1.746324	-7.722619	-0.395243
-	71	1.747327	-7.724209	-0.395119
-	72	1.748262	-7.725868	-0.394390
-	73	1.749075	-7.727534	-0.393231
-	74	1.749861	-7.729208	-0.391869
-	75	1.750659	-7.730803	-0.390568
-	76	1.751491	-7.732346	-0.389551
-	77	1.752427	-7.733768	-0.388937
-	78	1.753451	-7.735102	-0.388745
-	79	1.754697	-7.736309	-0.388879
-	80	1.756076	-7.737446	-0.389296
-	81	1.757643	-7.738503	-0.389869
-	82	1.759415	-7.739568	-0.390480
-	83	1.761427	-7.740619	-0.391058
-	84	1.763617	-7.741782	-0.391552
-	85	1.766015	-7.743020	-0.391819
-	86	1.768519	-7.744415	-0.391773
-	87	1.771082	-7.746008	-0.391285
-	88	1.773671	-7.747823	-0.390302
-	89	1.776187	-7.749881	-0.388788
-	90	1.778574	-7.752183	-0.386737
-	91	1.780825	-7.754680	-0.384151
-	92	1.782898	-7.757411	-0.381132
-	93	1.784812	-7.760274	-0.377769
-	94	1.786578	-7.763215	-0.374219
-	95	1.788273	-7.766244	-0.370677
-	96	1.789915	-7.769250	-0.367314
-	97	1.791541	-7.772219	-0.364223
-	98	1.793214	-7.775147	-0.361404
-	99	1.794931	-7.777994	-0.358822
-	100	1.796714	-7.780795	-0.356427
-	101	1.798630	-7.783521	-0.354133
-	102	1.800613	-7.786186	-0.351987
-	103	1.802686	-7.788742	-0.349902
-	104	1.804847	-7.791235	-0.347836
-	105	1.807058	-7.793662	-0.345721
-	106	1.809300	-7.796019	-0.343591
-	107	1.811579	-7.798304	-0.341556
-	108	1.813874	-7.800466	-0.339897
-	109	1.816227	-7.802471	-0.338788
-	110	1.818645	-7.804244	-0.338331
-	111	1.821118	-7.805799	-0.338571
-	112	1.823712	-7.807089	-0.339486
-	113	1.826417	-7.808116	-0.341072
-	114	1.829397	-7.808845	-0.343302
-	115	1.832699	-7.809384	-0.346151
-	116	1.836442	-7.809708	-0.349596
-	117	1.840679	-7.809969	-0.353575
-	118	1.845499	-7.810324	-0.358007
-	119	1.850854	-7.810935	-0.362838
-	120	1.856730	-7.811960	-0.367987
-	121	1.863105	-7.813558	-0.373339
-	122	1.869821	-7.815800	-0.378917
-	123	1.876857	-7.818635	-0.384631
-	124	1.884064	-7.822076	-0.390404
-	125	1.891337	-7.826038	-0.396097
-	126	1.898528	-7.830410	-0.401566
-	127	1.905590	-7.835046	-0.406661
-	128	1.912432	-7.839832	-0.411289
-	129	1.919055	-7.844595	-0.415459
-	130	1.925444	-7.849236	-0.419196
-	131	1.931596	-7.853608	-0.422517
-	132	1.937506	-7.857641	-0.425451
-	133	1.943180	-7.861319	-0.427993
-	134	1.948616	-7.864521	-0.430261
-	135	1.953848	-7.867260	-0.432422
-	136	1.958880	-7.869449	-0.434668
-	137	1.963749	-7.871145	-0.437098
-	138	1.968458	-7.872287	-0.439859
-	139	1.973103	-7.872976	-0.443004
-	140	1.977728	-7.873225	-0.446500
-	141	1.982294	-7.873126	-0.450209
-	142	1.986826	-7.872792	-0.453902
-	143	1.991253	-7.872369	-0.457380
-	144	1.995592	-7.871938	-0.460503
-	145	1.999848	-7.871580	-0.463208
-	146	2.004040	-7.871345	-0.465498
-	147	2.008170	-7.871191	-0.467370
-	148	2.012274	-7.871191	-0.468815
-	149	2.016306	-7.871276	-0.469810
-	150	2.020295	-7.871476	-0.470399
-	151	2.024240	-7.871731	-0.470590
-	152	2.028153	-7.872031	-0.470439
-	153	2.031998	-7.872301	-0.470066
-	154	2.035842	-7.872477	-0.469597
-	155	2.039689	-7.872474	-0.469156
-	156	2.043519	-7.872275	-0.468838
-	157	2.047315	-7.871842	-0.468685
-	158	2.051157	-7.871187	-0.468645
-	159	2.054911	-7.870347	-0.468783
-	160	2.058570	-7.869343	-0.469024
-	161	2.062057	-7.868226	-0.469231
-	162	2.065281	-7.867038	-0.469223
-	163	2.068145	-7.865850	-0.468852
-	164	2.070646	-7.864701	-0.468019
-	165	2.072652	-7.863640	-0.466715
-	166	2.074238	-7.862649	-0.464905
-	167	2.075275	-7.861757	-0.462676
-	168	2.075844	-7.860878	-0.460143
-	169	2.075930	-7.860085	-0.457481
-	170	2.075496	-7.859300	-0.454941
-	171	2.074631	-7.858557	-0.452571
-	172	2.073326	-7.857918	-0.450449
-	173	2.071640	-7.857423	-0.448519
-	174	2.069578	-7.857095	-0.446756
-	175	2.067230	-7.856905	-0.445107
-	176	2.064642	-7.856866	-0.443593
-	177	2.061930	-7.856916	-0.442238
-	178	2.059161	-7.857087	-0.441070
-	179	2.056413	-7.857300	-0.439934
-	180	2.053709	-7.857612	-0.438620
-	181	2.051088	-7.858011	-0.436863
-	182	2.048593	-7.858452	-0.434544
-	183	2.046282	-7.858986	-0.431667
-	184	2.044263	-7.859484	-0.428377
-	185	2.042625	-7.859887	-0.424878
-	186	2.041396	-7.860132	-0.421406
-	187	2.040631	-7.860264	-0.418106
-	188	2.040329	-7.860270	-0.415117
-	189	2.040437	-7.860216	-0.412511
-	190	2.040943	-7.860123	-0.410371
-	191	2.041726	-7.860065	-0.408788
-	192	2.042711	-7.860064	-0.407793
-	193	2.043763	-7.860148	-0.407481
-	194	2.044806	-7.860394	-0.407822
-	195	2.045657	-7.860807	-0.408788
-	196	2.046274	-7.861499	-0.410322
-	197	2.046607	-7.862440	-0.412329
-	198	2.046507	-7.863672	-0.414832
-	199	2.046027	-7.865130	-0.417808
-	200	2.045122	-7.866842	-0.421331
-	201	2.043805	-7.868654	-0.425303
-	202	2.042128	-7.870622	-0.429615
-	203	2.040118	-7.872684	-0.434062
-	204	2.037731	-7.874822	-0.438460
-	205	2.035120	-7.877035	-0.442547
-	206	2.032307	-7.879251	-0.446235
-	207	2.029360	-7.881435	-0.449365
-	208	2.026373	-7.883477	-0.451875
-	209	2.023493	-7.885383	-0.453689
-	210	2.020772	-7.887093	-0.454788
-	211	2.018237	-7.888603	-0.455241
-	212	2.016035	-7.889911	-0.455145
-	213	2.014102	-7.891055	-0.454728
-	214	2.012548	-7.892019	-0.454170
-	215	2.011416	-7.892879	-0.453639
-	216	2.010713	-7.893600	-0.453204
-	217	2.010437	-7.894199	-0.452834
-	218	2.010623	-7.894727	-0.452502
-	219	2.011251	-7.895175	-0.452145
-	220	2.012312	-7.895555	-0.451721
-	221	2.013873	-7.895864	-0.451093
-	222	2.015780	-7.896101	-0.450129
-	223	2.018089	-7.896289	-0.448624
-	224	2.020635	-7.896412	-0.446537
-	225	2.023341	-7.896415	-0.443901
-	226	2.025995	-7.896228	-0.440897
-	227	2.028568	-7.895790	-0.437740
-	228	2.031023	-7.895081	-0.434566
-	229	2.033258	-7.894041	-0.431509
-	230	2.035315	-7.892697	-0.428512
-	231	2.037086	-7.891112	-0.425526
-	232	2.038682	-7.889286	-0.422541
-	233	2.040018	-7.887292	-0.419747
-	234	2.041184	-7.885063	-0.417239
-	235	2.042189	-7.882673	-0.415112
-	236	2.043025	-7.880087	-0.413510
-	237	2.043754	-7.877355	-0.412513
-	238	2.044376	-7.874528	-0.412154
-	239	2.044881	-7.871683	-0.412381
-	240	2.045320	-7.868865	-0.413069
-	241	2.045722	-7.866224	-0.414098
-	242	2.046049	-7.863815	-0.415404
-	243	2.046325	-7.861620	-0.416842
-	244	2.046471	-7.859729	-0.418348
-	245	2.046482	-7.858089	-0.419854
-	246	2.046316	-7.856699	-0.421348
-	247	2.045967	-7.855552	-0.422833
-	248	2.045318	-7.854668	-0.424380
-	249	2.044308	-7.853993	-0.425878
-	250	2.042817	-7.853590	-0.427264
-	251	2.040748	-7.853448	-0.428480
-	252	2.038006	-7.853515	-0.429563
-	253	2.034605	-7.853816	-0.430613
-	254	2.030540	-7.854241	-0.431811
-	255	2.025833	-7.854752	-0.433266
-	256	2.020631	-7.855232	-0.434957
-	257	2.015053	-7.855637	-0.436857
-	258	2.009168	-7.855906	-0.438863
-	259	2.003058	-7.856003	-0.440889
-	260	1.996850	-7.855904	-0.442800
-	261	1.990570	-7.855569	-0.444452
-	262	1.984209	-7.854980	-0.445700
-	263	1.977818	-7.854118	-0.446466
-	264	1.971392	-7.852931	-0.446634
-	265	1.965020	-7.851442	-0.446061
-	266	1.958687	-7.849651	-0.444612
-	267	1.952424	-7.847514	-0.442239
-	268	1.946244	-7.845101	-0.438917
-	269	1.940171	-7.842315	-0.434731
-	270	1.934216	-7.839236	-0.429781
-	271	1.928419	-7.835847	-0.424218
-	272	1.922901	-7.832327	-0.418151
-	273	1.917715	-7.828695	-0.411775
-	274	1.912922	-7.825110	-0.405229
-	275	1.908620	-7.821582	-0.398638
-	276	1.904756	-7.818157	-0.392179
-	277	1.901394	-7.814814	-0.385976
-	278	1.898485	-7.811522	-0.380074
-	279	1.896004	-7.808286	-0.374371
-	280	1.893882	-7.805109	-0.368697
-	281	1.891967	-7.802058	-0.362985
-	282	1.890344	-7.799112	-0.357139
-	283	1.888930	-7.796280	-0.351241
-	284	1.887669	-7.793511	-0.345437
-	285	1.886575	-7.790766	-0.339864
-	286	1.885682	-7.788054	-0.334677
-	287	1.884982	-7.785325	-0.330046
-	288	1.884457	-7.782542	-0.326177
-	289	1.884165	-7.779674	-0.323180
-	290	1.884090	-7.776645	-0.321194
-	291	1.884319	-7.773491	-0.320220
-	292	1.884812	-7.770197	-0.320211
-	293	1.885569	-7.766782	-0.321014
-	294	1.886599	-7.763274	-0.322400
-	295	1.887876	-7.759709	-0.324187
-	296	1.889429	-7.756124	-0.326225
-	297	1.891267	-7.752453	-0.328251
-	298	1.893371	-7.748740	-0.330097
-	299	1.895713	-7.744991	-0.331665
-	300	1.898243	-7.741282	-0.332887
-	301	1.900875	-7.737673	-0.333770
-	302	1.903577	-7.734295	-0.334225
-	303	1.906195	-7.731220	-0.334258
-	304	1.908785	-7.728562	-0.333773
-	305	1.911234	-7.726321	-0.332784
-	306	1.913536	-7.724496	-0.331318
-	307	1.915591	-7.723054	-0.329528
-	308	1.917400	-7.721940	-0.327580
-	309	1.918930	-7.721105	-0.325667
-	310	1.920186	-7.720474	-0.323860
-	311	1.921177	-7.720047	-0.322105
-	312	1.921868	-7.719757	-0.320311
-	313	1.922378	-7.719555	-0.318305
-	314	1.922696	-7.719442	-0.315926
-	315	1.922840	-7.719358	-0.312957
-	316	1.922821	-7.719364	-0.309179
-	317	1.922685	-7.719436	-0.304401
-	318	1.922401	-7.719609	-0.298521
-	319	1.922036	-7.719854	-0.291468
-	320	1.921558	-7.720164	-0.283354
-	321	1.921057	-7.720483	-0.274207
-	322	1.920501	-7.720797	-0.264208
-	323	1.919950	-7.721066	-0.253513
-	324	1.919430	-7.721288	-0.242277
-	325	1.918899	-7.721490	-0.230781
-	326	1.918427	-7.721591	-0.219253
-	327	1.917962	-7.721609	-0.207931
-	328	1.917608	-7.721472	-0.196858
-	329	1.917309	-7.721159	-0.186143
-	330	1.917150	-7.720681	-0.175856
-	331	1.917069	-7.720042	-0.166151
-	332	1.917115	-7.719208	-0.157209
-	333	1.917156	-7.718299	-0.149216
-	334	1.917228	-7.717322	-0.142340
-	335	1.917258	-7.716356	-0.136803
-	336	1.917278	-7.715458	-0.132790
-	337	1.917249	-7.714661	-0.130479
-	338	1.917154	-7.714007	-0.129998
-	339	1.917051	-7.713463	-0.131344
-	340	1.916909	-7.713012	-0.134527
-	341	1.916753	-7.712607	-0.139478
-	342	1.916597	-7.712235	-0.146055
-	343	1.916454	-7.711844	-0.154066
-	344	1.916283	-7.711403	-0.163307
-	345	1.916072	-7.710892	-0.173528
-	346	1.915731	-7.710375	-0.184435
-	347	1.915177	-7.709888	-0.195610
-	348	1.914345	-7.709465	-0.206577
-	349	1.913165	-7.709122	-0.216876
-	350	1.911620	-7.708875	-0.226201
-	351	1.909728	-7.708707	-0.234381
-	352	1.907559	-7.708554	-0.241400
-	353	1.905139	-7.708389	-0.247386
-	354	1.902589	-7.708090	-0.252486
-	355	1.899967	-7.707688	-0.256907
-	356	1.897327	-7.707142	-0.260825
-	357	1.894747	-7.706452	-0.264384
-	358	1.892238	-7.705672	-0.267680
-	359	1.889794	-7.704869	-0.270806
-	360	1.887435	-7.704037	-0.273787
-	361	1.885180	-7.703279	-0.276627
-	362	1.883048	-7.702531	-0.279373
-	363	1.881014	-7.701803	-0.282149
-	364	1.879105	-7.701101	-0.285117
-	365	1.877370	-7.700408	-0.288342
-	366	1.875763	-7.699699	-0.291784
-	367	1.874282	-7.698996	-0.295247
-	368	1.872827	-7.698386	-0.298484
-	369	1.871386	-7.697778	-0.301330
-	370	1.869946	-7.697229	-0.303776
-	371	1.868474	-7.696647	-0.305841
-	372	1.866925	-7.696033	-0.307550
-	373	1.865289	-7.695330	-0.308951
-	374	1.863570	-7.694545	-0.310086
-	375	1.861775	-7.693695	-0.311029
-	376	1.859906	-7.692724	-0.311829
-	377	1.857967	-7.691730	-0.312522
-	378	1.856043	-7.690671	-0.313139
-	379	1.854148	-7.689574	-0.313746
-	380	1.852386	-7.688440	-0.314411
-	381	1.850769	-7.687322	-0.315172
-	382	1.849329	-7.686250	-0.316072
-	383	1.848069	-7.685284	-0.317191
-	384	1.847009	-7.684446	-0.318547
-	385	1.846120	-7.683709	-0.320185
-	386	1.845466	-7.683184	-0.322077
-	387	1.845021	-7.682869	-0.324187
-	388	1.844765	-7.682770	-0.326437
-	389	1.844733	-7.682886	-0.328705
-	390	1.844855	-7.683227	-0.330890
-	391	1.845144	-7.683774	-0.332971
-	392	1.845506	-7.684463	-0.334992
-	393	1.846010	-7.685284	-0.336847
-	394	1.846526	-7.686162	-0.338531
-	395	1.847104	-7.687076	-0.340084
-	396	1.847665	-7.687963	-0.341591
-	397	1.848212	-7.688823	-0.343221
-	398	1.848705	-7.689507	-0.345093
-	399	1.849151	-7.690124	-0.347350
-	400	1.849474	-7.690549	-0.350028
-	401	1.849634	-7.690836	-0.353096
-	402	1.849545	-7.690964	-0.356555
-	403	1.849185	-7.690963	-0.360349
-	404	1.848485	-7.690827	-0.364394
-	405	1.847339	-7.690644	-0.368661
-	406	1.845842	-7.690409	-0.373084
-	407	1.843840	-7.690184	-0.377740
-	408	1.841371	-7.690006	-0.382673
-	409	1.838513	-7.689865	-0.387967
-	410	1.835213	-7.689846	-0.393719
-	411	1.831539	-7.689884	-0.399943
-	412	1.827628	-7.690107	-0.406582
-	413	1.823539	-7.690516	-0.413595
-	414	1.819370	-7.691120	-0.420873
-	415	1.815328	-7.691901	-0.428374
-	416	1.811458	-7.692867	-0.436106
-	417	1.807869	-7.693967	-0.444045
-	418	1.804723	-7.695241	-0.452087
-	419	1.802024	-7.696623	-0.460141
-	420	1.799811	-7.698187	-0.468013
-	421	1.798110	-7.699877	-0.475486
-	422	1.796906	-7.701749	-0.482438
-	423	1.796221	-7.703811	-0.488668
-	424	1.795948	-7.706083	-0.494146
-	425	1.796075	-7.708615	-0.498761
-	426	1.796562	-7.711371	-0.502452
-	427	1.797339	-7.714447	-0.505275
-	428	1.798359	-7.717785	-0.507322
-	429	1.799544	-7.721442	-0.508676
-	430	1.800914	-7.725359	-0.509352
-	431	1.802407	-7.729541	-0.509365
-	432	1.803968	-7.733984	-0.508718
-	433	1.805651	-7.738613	-0.507493
-	434	1.807414	-7.743370	-0.505797
-	435	1.809271	-7.748188	-0.503761
-	436	1.811234	-7.752906	-0.501392
-	437	1.813317	-7.757514	-0.498729
-	438	1.815531	-7.761920	-0.495781
-	439	1.817905	-7.766002	-0.492621
-	440	1.820435	-7.769815	-0.489283
-	441	1.823122	-7.773232	-0.485783
-	442	1.825904	-7.776268	-0.482077
-	443	1.828764	-7.778879	-0.478184
-	444	1.831659	-7.781097	-0.474088
-	445	1.834511	-7.782970	-0.469968
-	446	1.837275	-7.784586	-0.465972
-	447	1.839857	-7.786066	-0.462264
-	448	1.842261	-7.787407	-0.458986
-	449	1.844422	-7.788734	-0.456292
-	450	1.846448	-7.790077	-0.454189
-	451	1.848306	-7.791444	-0.452697
-	452	1.850046	-7.792847	-0.451714
-	453	1.851653	-7.794327	-0.451114
-	454	1.853170	-7.795869	-0.450770
-	455	1.854542	-7.797518	-0.450598
-	456	1.855829	-7.799313	-0.450563
-	457	1.857111	-7.801119	-0.450759
-	458	1.858362	-7.803044	-0.451301
-	459	1.859646	-7.804977	-0.452256
-	460	1.860891	-7.806945	-0.453625
-	461	1.862197	-7.808945	-0.455306
-	462	1.863443	-7.811019	-0.457242
-	463	1.864680	-7.813165	-0.459349
-	464	1.865786	-7.815382	-0.461609
-	465	1.866850	-7.817597	-0.463929
-	466	1.867762	-7.819819	-0.466252
-	467	1.868616	-7.822027	-0.468492
-	468	1.869387	-7.824220	-0.470549
-	469	1.870180	-7.826345	-0.472289
-	470	1.871003	-7.828392	-0.473612
-	471	1.871859	-7.830363	-0.474634
-	472	1.872869	-7.832251	-0.475530
-	473	1.874022	-7.834085	-0.476570
-	474	1.875377	-7.835866	-0.477964
-	475	1.876848	-7.837552	-0.479952
-	476	1.878533	-7.839105	-0.482652
-	477	1.880299	-7.840458	-0.486219
-	478	1.882196	-7.841620	-0.490534
-	479	1.884127	-7.842620	-0.495479
-	480	1.886046	-7.843504	-0.500832
-	481	1.887922	-7.844257	-0.506375
-	482	1.889773	-7.844949	-0.511841
-	483	1.891502	-7.845581	-0.517078
-	484	1.893081	-7.846077	-0.521974
-	485	1.894609	-7.846366	-0.526501
-	486	1.896095	-7.846380	-0.530743
-	487	1.897606	-7.845977	-0.534793
-	488	1.899180	-7.845118	-0.538750
-	489	1.900898	-7.843760	-0.542728
-	490	1.902761	-7.841963	-0.546819
-	491	1.904788	-7.839771	-0.551094
-	492	1.906892	-7.837249	-0.555446
-	493	1.908946	-7.834604	-0.559731
-	494	1.910885	-7.832001	-0.563686
-	495	1.912509	-7.829607	-0.567307
-	496	1.913864	-7.827490	-0.570504
-	497	1.914798	-7.825758	-0.573439
-	498	1.915421	-7.824351	-0.576231
-	499	1.915706	-7.823287	-0.579126
-	500	1.915692	-7.822525	-0.582319
-	501	1.915487	-7.822093	-0.585973
-	502	1.915151	-7.821962	-0.590172
-	503	1.914741	-7.822126	-0.594917
-	504	1.914302	-7.822577	-0.600191
-	505	1.913945	-7.823309	-0.605945
-	506	1.913758	-7.824317	-0.612066
-	507	1.913787	-7.825524	-0.618476
-	508	1.914077	-7.826935	-0.624979
-	509	1.914572	-7.828427	-0.631524
-	510	1.915307	-7.829959	-0.637955
-	511	1.916136	-7.831398	-0.644200
-	512	1.917014	-7.832741	-0.650103
-	513	1.917829	-7.833840	-0.655594
-	514	1.918510	-7.834676	-0.660636
-	515	1.918936	-7.835139	-0.665265
-	516	1.919049	-7.835276	-0.669503
-	517	1.918856	-7.835081	-0.673288
-	518	1.918338	-7.834584	-0.676612
-	519	1.917490	-7.833793	-0.679502
-	520	1.916395	-7.832770	-0.682053
-	521	1.915095	-7.831524	-0.684461
-	522	1.913614	-7.830086	-0.686943
-	523	1.912035	-7.828556	-0.689702
-	524	1.910438	-7.826946	-0.692929
-	525	1.908778	-7.825327	-0.696826
-	526	1.907151	-7.823661	-0.701442
-	527	1.905497	-7.822054	-0.706846
-	528	1.903880	-7.820460	-0.712922
-	529	1.902235	-7.818980	-0.719607
-	530	1.900605	-7.817646	-0.726742
-	531	1.898993	-7.816494	-0.734183
-	532	1.897399	-7.815620	-0.741735
-	533	1.895819	-7.814991	-0.749156
-	534	1.894226	-7.814672	-0.756287
-	535	1.892696	-7.814590	-0.762929
-	536	1.891224	-7.814798	-0.768933
-	537	1.889894	-7.815177	-0.774166
-	538	1.888701	-7.815726	-0.778673
-	539	1.887753	-7.816380	-0.782432
-	540	1.887056	-7.817095	-0.785438
-	541	1.886614	-7.817845	-0.787751
-	542	1.886486	-7.818576	-0.789409
-	543	1.886641	-7.819289	-0.790607
-	544	1.887072	-7.819888	-0.791530
-	545	1.887843	-7.820439	-0.792397
-	546	1.888919	-7.820808	-0.793452
-	547	1.890282	-7.821076	-0.794934
-	548	1.892007	-7.821311	-0.796954
-	549	1.894017	-7.821606	-0.799572
-	550	1.896362	-7.822079	-0.802733
-	551	1.898917	-7.822845	-0.806292
-	552	1.901682	-7.823978	-0.809998
-	553	1.904528	-7.825464	-0.813609
-	554	1.907394	-7.827293	-0.816894
-	555	1.910162	-7.829349	-0.819700
-	556	1.912733	-7.831624	-0.821908
-	557	1.915090	-7.833986	-0.823368
-	558	1.917132	-7.836440	-0.824070
-	559	1.918883	-7.838882	-0.823965
-	560	1.920323	-7.841309	-0.823048
-	561	1.921424	-7.843725	-0.821361
-	562	1.922259	-7.846126	-0.818990
-	563	1.922882	-7.848423	-0.816185
-	564	1.923424	-7.850632	-0.813172
-	565	1.923963	-7.852748	-0.810203
-	566	1.924621	-7.854694	-0.807425
-	567	1.925454	-7.856471	-0.804930
-	568	1.926530	-7.858016	-0.802789
-	569	1.927896	-7.859285	-0.801004
-	570	1.929584	-7.860235	-0.799538
-	571	1.931570	-7.860893	-0.798377
-	572	1.933839	-7.861278	-0.797447
-	573	1.936359	-7.861393	-0.796667
-	574	1.939012	-7.861309	-0.795929
-	575	1.941783	-7.861097	-0.794997
-	576	1.944536	-7.860749	-0.793664
-	577	1.947303	-7.860408	-0.791670
-	578	1.949953	-7.860034	-0.788863
-	579	1.952506	-7.859686	-0.785141
-	580	1.954937	-7.859391	-0.780512
-	581	1.957295	-7.859100	-0.775019
-	582	1.959570	-7.858782	-0.768779
-	583	1.961827	-7.858395	-0.761979
-	584	1.964134	-7.857893	-0.754885
-	585	1.966596	-7.857118	-0.747749
-	586	1.969272	-7.856054	-0.740814
-	587	1.972244	-7.854567	-0.734189
-	588	1.975579	-7.852685	-0.727894
-	589	1.979232	-7.850354	-0.721861
-	590	1.983238	-7.847606	-0.715976
-	591	1.987578	-7.844535	-0.710174
-	592	1.992201	-7.841170	-0.704482
-	593	1.997146	-7.837641	-0.698909
-	594	2.002333	-7.834054	-0.693594
-	595	2.007722	-7.830557	-0.688600
-	596	2.013309	-7.827276	-0.683901
-	597	2.018980	-7.824349	-0.679522
-	598	2.024648	-7.821792	-0.675521
-	599	2.030238	-7.819613	-0.671944
-	600	2.035686	-7.817794	-0.668933
-	601	2.040919	-7.816279	-0.666580
-	602	2.045952	-7.815051	-0.664900
-	603	2.050702	-7.814019	-0.663993
-	604	2.055162	-7.813124	-0.663933
-	605	2.059350	-7.812241	-0.664761
-	606	2.063211	-7.811328	-0.666428
-	607	2.066714	-7.810356	-0.668826
-	608	2.069753	-7.809272	-0.671805
-	609	2.072372	-7.808063	-0.675141
-	610	2.074442	-7.806742	-0.678705
-	611	2.076020	-7.805295	-0.682291
-	612	2.077027	-7.803751	-0.685718
-	613	2.077519	-7.802178	-0.688829
-	614	2.077497	-7.800537	-0.691516
-	615	2.077101	-7.798995	-0.693714
-	616	2.076401	-7.797532	-0.695428
-	617	2.075522	-7.796254	-0.696609
-	618	2.074472	-7.795156	-0.697299
-	619	2.073341	-7.794319	-0.697389
-	620	2.072134	-7.793684	-0.696832
-	621	2.070917	-7.793365	-0.695603
-	622	2.069650	-7.793260	-0.693777
-	623	2.068389	-7.793359	-0.691381
