# Supplementary material for: Design and preliminary verification of a novel powered ankle–foot prosthesis: From the perspective of lower-limb biomechanics compared with ESAR foot
Source: PLoS One. 2024 Jun 7;19(6):e0303397. doi: 10.1371/journal.pone.0303397 (PMC11161064; doi:10.1371/journal.pone.0303397)
Supplement: S2 File — (ZIP) [file pone.0303397.s004.zip › NW/Static reference/STATIC RIGHT KNEE.txt]

LINK_MODEL_BASED::ORIGINAL::Right Knee Angles
File	Frame	X	Y	Z
Static.c3d	1	0.514658	-3.678153	-18.769650
-	2	0.511124	-3.670647	-18.767036
-	3	0.507249	-3.663586	-18.762985
-	4	0.502987	-3.657157	-18.757338
-	5	0.498336	-3.651521	-18.750137
-	6	0.493322	-3.646745	-18.741663
-	7	0.488040	-3.642808	-18.732439
-	8	0.482527	-3.639602	-18.723082
-	9	0.476825	-3.636984	-18.714184
-	10	0.470926	-3.634786	-18.706272
-	11	0.464811	-3.632865	-18.699705
-	12	0.458451	-3.631058	-18.694769
-	13	0.451810	-3.629266	-18.691595
-	14	0.444859	-3.627393	-18.690186
-	15	0.437594	-3.625387	-18.690470
-	16	0.430042	-3.623237	-18.692263
-	17	0.422240	-3.620983	-18.695227
-	18	0.414251	-3.618700	-18.698990
-	19	0.406159	-3.616503	-18.703224
-	20	0.398032	-3.614491	-18.707624
-	21	0.389923	-3.612737	-18.711859
-	22	0.381908	-3.611311	-18.715796
-	23	0.374013	-3.610231	-18.719288
-	24	0.366259	-3.609511	-18.722301
-	25	0.358689	-3.609124	-18.724958
-	26	0.351299	-3.609058	-18.727251
-	27	0.344096	-3.609261	-18.729242
-	28	0.337062	-3.609663	-18.731039
-	29	0.330171	-3.610202	-18.732742
-	30	0.323404	-3.610819	-18.734388
-	31	0.316770	-3.611501	-18.736004
-	32	0.310265	-3.612250	-18.737534
-	33	0.303893	-3.613077	-18.738934
-	34	0.297688	-3.614010	-18.740332
-	35	0.291643	-3.615052	-18.741865
-	36	0.285726	-3.616176	-18.743797
-	37	0.279948	-3.617373	-18.746439
-	38	0.274275	-3.618602	-18.750105
-	39	0.268686	-3.619823	-18.755091
-	40	0.263165	-3.620985	-18.761681
-	41	0.257687	-3.622025	-18.770075
-	42	0.252231	-3.622907	-18.780367
-	43	0.246819	-3.623633	-18.792471
-	44	0.241458	-3.624209	-18.806044
-	45	0.236188	-3.624689	-18.820629
-	46	0.231033	-3.625119	-18.835682
-	47	0.226026	-3.625551	-18.850723
-	48	0.221189	-3.626006	-18.865374
-	49	0.216549	-3.626518	-18.879341
-	50	0.212127	-3.627110	-18.892286
-	51	0.207955	-3.627819	-18.903912
-	52	0.204061	-3.628644	-18.914042
-	53	0.200485	-3.629599	-18.922565
-	54	0.197237	-3.630646	-18.929466
-	55	0.194366	-3.631799	-18.934784
-	56	0.191895	-3.633025	-18.938553
-	57	0.189867	-3.634331	-18.940838
-	58	0.188311	-3.635716	-18.941772
-	59	0.187254	-3.637149	-18.941462
-	60	0.186704	-3.638605	-18.940056
-	61	0.186681	-3.640064	-18.937662
-	62	0.187149	-3.641487	-18.934227
-	63	0.188110	-3.642861	-18.929796
-	64	0.189522	-3.644189	-18.924385
-	65	0.191331	-3.645459	-18.918152
-	66	0.193464	-3.646648	-18.911266
-	67	0.195830	-3.647732	-18.903919
-	68	0.198322	-3.648695	-18.896286
-	69	0.200831	-3.649476	-18.888605
-	70	0.203253	-3.650061	-18.881145
-	71	0.205484	-3.650439	-18.874165
-	72	0.207444	-3.650618	-18.867922
-	73	0.209084	-3.650669	-18.862631
-	74	0.210373	-3.650641	-18.858463
-	75	0.211312	-3.650628	-18.855341
-	76	0.211924	-3.650698	-18.853239
-	77	0.212229	-3.650899	-18.851978
-	78	0.212262	-3.651243	-18.851402
-	79	0.212087	-3.651734	-18.851311
-	80	0.211719	-3.652339	-18.851450
-	81	0.211177	-3.653024	-18.851637
-	82	0.210506	-3.653770	-18.851797
-	83	0.209722	-3.654554	-18.851849
-	84	0.208813	-3.655305	-18.851805
-	85	0.207788	-3.655991	-18.851841
-	86	0.206604	-3.656535	-18.852116
-	87	0.205225	-3.656879	-18.852859
-	88	0.203626	-3.656996	-18.854227
-	89	0.201783	-3.656874	-18.856300
-	90	0.199692	-3.656512	-18.859097
-	91	0.197374	-3.655947	-18.862637
-	92	0.194845	-3.655191	-18.866831
-	93	0.192149	-3.654312	-18.871578
-	94	0.189361	-3.653376	-18.876753
-	95	0.186540	-3.652422	-18.882175
-	96	0.183738	-3.651485	-18.887724
-	97	0.181012	-3.650573	-18.893255
-	98	0.178417	-3.649682	-18.898727
-	99	0.175978	-3.648813	-18.904118
-	100	0.173738	-3.647968	-18.909430
-	101	0.171731	-3.647142	-18.914732
-	102	0.169940	-3.646310	-18.919966
-	103	0.168389	-3.645476	-18.925201
-	104	0.167055	-3.644612	-18.930492
-	105	0.165920	-3.643710	-18.935869
-	106	0.164958	-3.642782	-18.941301
-	107	0.164148	-3.641857	-18.946606
-	108	0.163460	-3.640978	-18.951483
-	109	0.162863	-3.640183	-18.955717
-	110	0.162326	-3.639496	-18.959158
-	111	0.161784	-3.638910	-18.961742
-	112	0.161221	-3.638458	-18.963455
-	113	0.160592	-3.638143	-18.964296
-	114	0.159900	-3.638007	-18.964287
-	115	0.159118	-3.638029	-18.963470
-	116	0.158243	-3.638222	-18.961969
-	117	0.157241	-3.638526	-18.959970
-	118	0.156110	-3.638920	-18.957668
-	119	0.154812	-3.639365	-18.955215
-	120	0.153345	-3.639861	-18.952681
-	121	0.151692	-3.640364	-18.950119
-	122	0.149838	-3.640865	-18.947483
-	123	0.147773	-3.641331	-18.944725
-	124	0.145496	-3.641721	-18.941881
-	125	0.142993	-3.641976	-18.938980
-	126	0.140244	-3.642045	-18.936075
-	127	0.137272	-3.641896	-18.933292
-	128	0.134067	-3.641496	-18.930660
-	129	0.130662	-3.640865	-18.928144
-	130	0.127103	-3.640059	-18.925600
-	131	0.123437	-3.639139	-18.923006
-	132	0.119699	-3.638180	-18.920303
-	133	0.115940	-3.637246	-18.917574
-	134	0.112220	-3.636446	-18.914724
-	135	0.108573	-3.635849	-18.911644
-	136	0.105049	-3.635550	-18.908207
-	137	0.101677	-3.635578	-18.904329
-	138	0.098464	-3.635952	-18.899908
-	139	0.095432	-3.636660	-18.894938
-	140	0.092564	-3.637661	-18.889458
-	141	0.089827	-3.638883	-18.883652
-	142	0.087183	-3.640247	-18.877748
-	143	0.084582	-3.641662	-18.871984
-	144	0.082003	-3.643090	-18.866549
-	145	0.079413	-3.644476	-18.861532
-	146	0.076804	-3.645815	-18.856955
-	147	0.074166	-3.647085	-18.852802
-	148	0.071499	-3.648270	-18.849098
-	149	0.068791	-3.649340	-18.845789
-	150	0.066060	-3.650287	-18.842802
-	151	0.063333	-3.651125	-18.840055
-	152	0.060631	-3.651865	-18.837521
-	153	0.057974	-3.652529	-18.835079
-	154	0.055422	-3.653169	-18.832653
-	155	0.053054	-3.653832	-18.830156
-	156	0.050937	-3.654542	-18.827499
-	157	0.049142	-3.655288	-18.824696
-	158	0.047763	-3.656068	-18.821762
-	159	0.046860	-3.656872	-18.818668
-	160	0.046494	-3.657671	-18.815519
-	161	0.046683	-3.658427	-18.812452
-	162	0.047427	-3.659103	-18.809660
-	163	0.048709	-3.659650	-18.807281
-	164	0.050520	-3.660048	-18.805397
-	165	0.052836	-3.660313	-18.804043
-	166	0.055644	-3.660457	-18.803240
-	167	0.058879	-3.660493	-18.802973
-	168	0.062506	-3.660466	-18.803160
-	169	0.066466	-3.660384	-18.803669
-	170	0.070669	-3.660258	-18.804319
-	171	0.075058	-3.660076	-18.805086
-	172	0.079513	-3.659780	-18.805920
-	173	0.083949	-3.659321	-18.806831
-	174	0.088279	-3.658677	-18.807810
-	175	0.092431	-3.657822	-18.808874
-	176	0.096339	-3.656764	-18.809956
-	177	0.099991	-3.655549	-18.811003
-	178	0.103369	-3.654214	-18.811897
-	179	0.106495	-3.652800	-18.812693
-	180	0.109388	-3.651309	-18.813549
-	181	0.112080	-3.649753	-18.814625
-	182	0.114617	-3.648148	-18.815981
-	183	0.117081	-3.646544	-18.817629
-	184	0.119570	-3.645030	-18.819416
-	185	0.122168	-3.643660	-18.821144
-	186	0.124965	-3.642498	-18.822622
-	187	0.128011	-3.641540	-18.823694
-	188	0.131341	-3.640797	-18.824261
-	189	0.134971	-3.640261	-18.824263
-	190	0.138882	-3.639925	-18.823677
-	191	0.143029	-3.639760	-18.822460
-	192	0.147372	-3.639736	-18.820654
-	193	0.151827	-3.639792	-18.818222
-	194	0.156347	-3.639874	-18.815247
-	195	0.160855	-3.639922	-18.811821
-	196	0.165295	-3.639862	-18.808052
-	197	0.169613	-3.639652	-18.804070
-	198	0.173764	-3.639285	-18.799835
-	199	0.177728	-3.638776	-18.795357
-	200	0.181503	-3.638179	-18.790545
-	201	0.185088	-3.637558	-18.785479
-	202	0.188476	-3.636921	-18.780289
-	203	0.191653	-3.636287	-18.775196
-	204	0.194608	-3.635653	-18.770418
-	205	0.197343	-3.635014	-18.766171
-	206	0.199847	-3.634384	-18.762558
-	207	0.202127	-3.633781	-18.759693
-	208	0.204176	-3.633205	-18.757624
-	209	0.205994	-3.632645	-18.756397
-	210	0.207585	-3.632092	-18.756006
-	211	0.208946	-3.631525	-18.756357
-	212	0.210097	-3.630921	-18.757360
-	213	0.211072	-3.630316	-18.758770
-	214	0.211929	-3.629749	-18.760374
-	215	0.212720	-3.629241	-18.761921
-	216	0.213514	-3.628842	-18.763292
-	217	0.214382	-3.628592	-18.764460
-	218	0.215376	-3.628484	-18.765368
-	219	0.216560	-3.628543	-18.766035
-	220	0.217985	-3.628773	-18.766436
-	221	0.219685	-3.629152	-18.766632
-	222	0.221660	-3.629663	-18.766762
-	223	0.223919	-3.630283	-18.766987
-	224	0.226417	-3.631004	-18.767380
-	225	0.229121	-3.631837	-18.767969
-	226	0.231949	-3.632794	-18.768623
-	227	0.234834	-3.633873	-18.769228
-	228	0.237731	-3.635052	-18.769732
-	229	0.240568	-3.636283	-18.770084
-	230	0.243326	-3.637499	-18.770433
-	231	0.245959	-3.638605	-18.770935
-	232	0.248494	-3.639570	-18.771656
-	233	0.250924	-3.640346	-18.772470
-	234	0.253312	-3.640934	-18.773304
-	235	0.255705	-3.641323	-18.774063
-	236	0.258161	-3.641535	-18.774612
-	237	0.260751	-3.641579	-18.774912
-	238	0.263532	-3.641454	-18.774900
-	239	0.266577	-3.641182	-18.774630
-	240	0.269944	-3.640761	-18.774240
-	241	0.273703	-3.640205	-18.773844
-	242	0.277882	-3.639518	-18.773479
-	243	0.282540	-3.638751	-18.773203
-	244	0.287711	-3.637937	-18.773001
-	245	0.293432	-3.637150	-18.772772
-	246	0.299741	-3.636457	-18.772425
-	247	0.306652	-3.635932	-18.771885
-	248	0.314090	-3.635576	-18.771111
-	249	0.321984	-3.635405	-18.770222
-	250	0.330207	-3.635382	-18.769358
-	251	0.338596	-3.635470	-18.768627
-	252	0.347021	-3.635669	-18.768087
-	253	0.355348	-3.635979	-18.767714
-	254	0.363448	-3.636423	-18.767420
-	255	0.371199	-3.637028	-18.767216
-	256	0.378530	-3.637825	-18.767162
-	257	0.385372	-3.638840	-18.767345
-	258	0.391676	-3.640098	-18.767878
-	259	0.397422	-3.641628	-18.768803
-	260	0.402615	-3.643421	-18.770205
-	261	0.407278	-3.645479	-18.772171
-	262	0.411444	-3.647772	-18.774796
-	263	0.415169	-3.650262	-18.778116
-	264	0.418521	-3.652912	-18.782171
-	265	0.421597	-3.655664	-18.787079
-	266	0.424478	-3.658451	-18.792915
-	267	0.427274	-3.661223	-18.799690
-	268	0.430080	-3.663900	-18.807394
-	269	0.432987	-3.666441	-18.815903
-	270	0.436075	-3.668759	-18.825089
-	271	0.439427	-3.670823	-18.834829
-	272	0.443105	-3.672557	-18.845003
-	273	0.447171	-3.673953	-18.855484
-	274	0.451644	-3.674978	-18.866125
-	275	0.456553	-3.675663	-18.876791
-	276	0.461871	-3.676022	-18.887350
-	277	0.467575	-3.676100	-18.897633
-	278	0.473606	-3.675925	-18.907576
-	279	0.479908	-3.675515	-18.917244
-	280	0.486391	-3.674860	-18.926748
-	281	0.492949	-3.673946	-18.936163
-	282	0.499532	-3.672816	-18.945551
-	283	0.506069	-3.671531	-18.954760
-	284	0.512483	-3.670158	-18.963623
-	285	0.518757	-3.668801	-18.971968
-	286	0.524844	-3.667501	-18.979601
-	287	0.530733	-3.666341	-18.986307
-	288	0.536398	-3.665354	-18.991928
-	289	0.541866	-3.664588	-18.996346
-	290	0.547134	-3.664042	-18.999468
-	291	0.552232	-3.663714	-19.001331
-	292	0.557176	-3.663566	-19.001997
-	293	0.561986	-3.663551	-19.001637
-	294	0.566701	-3.663603	-19.000504
-	295	0.571350	-3.663669	-18.998747
-	296	0.575965	-3.663678	-18.996529
-	297	0.580589	-3.663613	-18.994076
-	298	0.585221	-3.663427	-18.991570
-	299	0.589876	-3.663130	-18.989111
-	300	0.594560	-3.662746	-18.986757
-	301	0.599252	-3.662297	-18.984541
-	302	0.603930	-3.661768	-18.982555
-	303	0.608523	-3.661148	-18.980873
-	304	0.612979	-3.660403	-18.979658
-	305	0.617218	-3.659526	-18.978958
-	306	0.621154	-3.658504	-18.978800
-	307	0.624690	-3.657337	-18.979065
-	308	0.627751	-3.656058	-18.979576
-	309	0.630276	-3.654694	-18.980133
-	310	0.632195	-3.653268	-18.980612
-	311	0.633467	-3.651764	-18.981047
-	312	0.634056	-3.650181	-18.981525
-	313	0.633951	-3.648504	-18.982176
-	314	0.633148	-3.646755	-18.983105
-	315	0.631664	-3.644954	-18.984455
-	316	0.629538	-3.643128	-18.986382
-	317	0.626798	-3.641277	-18.989019
-	318	0.623510	-3.639436	-18.992468
-	319	0.619741	-3.637604	-18.996815
-	320	0.615554	-3.635802	-19.001991
-	321	0.611040	-3.634035	-19.007998
-	322	0.606270	-3.632312	-19.014713
-	323	0.601315	-3.630621	-19.022049
-	324	0.596265	-3.628987	-19.029938
-	325	0.591185	-3.627407	-19.038170
-	326	0.586162	-3.625921	-19.046604
-	327	0.581267	-3.624557	-19.055075
-	328	0.576568	-3.623291	-19.063566
-	329	0.572110	-3.622118	-19.072048
-	330	0.567964	-3.621033	-19.080473
-	331	0.564183	-3.620023	-19.088720
-	332	0.560819	-3.619084	-19.096592
-	333	0.557921	-3.618214	-19.103827
-	334	0.555546	-3.617421	-19.110226
-	335	0.553740	-3.616728	-19.115475
-	336	0.552562	-3.616186	-19.119341
-	337	0.552044	-3.615826	-19.121603
-	338	0.552193	-3.615652	-19.122118
-	339	0.553022	-3.615679	-19.120895
-	340	0.554502	-3.615908	-19.117916
-	341	0.556591	-3.616340	-19.113232
-	342	0.559236	-3.616972	-19.106985
-	343	0.562357	-3.617809	-19.099314
-	344	0.565867	-3.618833	-19.090460
-	345	0.569678	-3.620043	-19.080616
-	346	0.573689	-3.621399	-19.070087
-	347	0.577777	-3.622828	-19.059259
-	348	0.581853	-3.624294	-19.048641
-	349	0.585809	-3.625723	-19.038696
-	350	0.589568	-3.627071	-19.029804
-	351	0.593078	-3.628317	-19.022190
-	352	0.596297	-3.629454	-19.015907
-	353	0.599185	-3.630486	-19.010857
-	354	0.601753	-3.631455	-19.006834
-	355	0.603997	-3.632371	-19.003622
-	356	0.605936	-3.633262	-19.001028
-	357	0.607593	-3.634112	-18.998886
-	358	0.608979	-3.634891	-18.997110
-	359	0.610101	-3.635557	-18.995579
-	360	0.610994	-3.636102	-18.994221
-	361	0.611681	-3.636515	-18.992937
-	362	0.612199	-3.636829	-18.991594
-	363	0.612597	-3.637095	-18.990005
-	364	0.612910	-3.637328	-18.987997
-	365	0.613172	-3.637559	-18.985477
-	366	0.613406	-3.637814	-18.982523
-	367	0.613583	-3.638056	-18.979382
-	368	0.613670	-3.638272	-18.976355
-	369	0.613628	-3.638447	-18.973642
-	370	0.613431	-3.638588	-18.971317
-	371	0.613020	-3.638708	-18.969381
-	372	0.612359	-3.638833	-18.967846
-	373	0.611394	-3.638964	-18.966694
-	374	0.610093	-3.639099	-18.965914
-	375	0.608443	-3.639252	-18.965441
-	376	0.606441	-3.639442	-18.965258
-	377	0.604096	-3.639669	-18.965298
-	378	0.601432	-3.639941	-18.965544
-	379	0.598480	-3.640260	-18.965908
-	380	0.595285	-3.640631	-18.966284
-	381	0.591880	-3.641031	-18.966627
-	382	0.588305	-3.641449	-18.966873
-	383	0.584592	-3.641864	-18.966978
-	384	0.580808	-3.642277	-18.966963
-	385	0.576988	-3.642668	-18.966835
-	386	0.573209	-3.643038	-18.966667
-	387	0.569526	-3.643374	-18.966602
-	388	0.565968	-3.643653	-18.966745
-	389	0.562573	-3.643837	-18.967272
-	390	0.559381	-3.643918	-18.968279
-	391	0.556427	-3.643879	-18.969803
-	392	0.553723	-3.643757	-18.971733
-	393	0.551327	-3.643585	-18.974100
-	394	0.549222	-3.643380	-18.976812
-	395	0.547418	-3.643177	-18.979733
-	396	0.545917	-3.643036	-18.982658
-	397	0.544691	-3.642997	-18.985342
-	398	0.543720	-3.643163	-18.987513
-	399	0.542948	-3.643565	-18.988976
-	400	0.542303	-3.644253	-18.989599
-	401	0.541699	-3.645216	-18.989405
-	402	0.541030	-3.646442	-18.988390
-	403	0.540201	-3.647899	-18.986660
-	404	0.539115	-3.649558	-18.984375
-	405	0.537651	-3.651346	-18.981720
-	406	0.535734	-3.653203	-18.978907
-	407	0.533271	-3.655083	-18.976048
-	408	0.530226	-3.656957	-18.973293
-	409	0.526590	-3.658807	-18.970669
-	410	0.522353	-3.660626	-18.968166
-	411	0.517554	-3.662437	-18.965742
-	412	0.512267	-3.664235	-18.963400
-	413	0.506556	-3.666005	-18.961124
-	414	0.500552	-3.667770	-18.958950
-	415	0.494383	-3.669525	-18.956875
-	416	0.488163	-3.671271	-18.954805
-	417	0.482017	-3.672995	-18.952744
-	418	0.476066	-3.674673	-18.950716
-	419	0.470398	-3.676273	-18.948725
-	420	0.465097	-3.677747	-18.946871
-	421	0.460232	-3.679075	-18.945230
-	422	0.455840	-3.680232	-18.943802
-	423	0.451983	-3.681232	-18.942648
-	424	0.448652	-3.682075	-18.941769
-	425	0.445842	-3.682746	-18.941206
-	426	0.443528	-3.683250	-18.941053
-	427	0.441677	-3.683589	-18.941271
-	428	0.440238	-3.683773	-18.941826
-	429	0.439165	-3.683794	-18.942711
-	430	0.438419	-3.683665	-18.943981
-	431	0.437935	-3.683379	-18.945669
-	432	0.437683	-3.682958	-18.947813
-	433	0.437644	-3.682441	-18.950354
-	434	0.437786	-3.681858	-18.953207
-	435	0.438094	-3.681249	-18.956282
-	436	0.438562	-3.680658	-18.959566
-	437	0.439176	-3.680092	-18.963039
-	438	0.439931	-3.679567	-18.966656
-	439	0.440850	-3.679136	-18.970327
-	440	0.441911	-3.678789	-18.973993
-	441	0.443137	-3.678579	-18.977596
-	442	0.444491	-3.678491	-18.981171
-	443	0.445964	-3.678523	-18.984722
-	444	0.447553	-3.678663	-18.988255
-	445	0.449240	-3.678891	-18.991623
-	446	0.451017	-3.679205	-18.994678
-	447	0.452886	-3.679601	-18.997242
-	448	0.454838	-3.680081	-18.999144
-	449	0.456845	-3.680617	-19.000244
-	450	0.458915	-3.681203	-19.000563
-	451	0.461015	-3.681820	-19.000093
-	452	0.463114	-3.682442	-18.998941
-	453	0.465180	-3.683052	-18.997173
-	454	0.467185	-3.683620	-18.994900
-	455	0.469093	-3.684118	-18.992208
-	456	0.470921	-3.684536	-18.989151
-	457	0.472695	-3.684917	-18.985630
-	458	0.474437	-3.685285	-18.981541
-	459	0.476197	-3.685699	-18.976866
-	460	0.477998	-3.686182	-18.971615
-	461	0.479878	-3.686744	-18.965866
-	462	0.481831	-3.687364	-18.959681
-	463	0.483868	-3.688027	-18.953091
-	464	0.485969	-3.688703	-18.946085
-	465	0.488162	-3.689398	-18.938711
-	466	0.490423	-3.690100	-18.931025
-	467	0.492762	-3.690807	-18.923141
-	468	0.495183	-3.691535	-18.915266
-	469	0.497692	-3.692301	-18.907589
-	470	0.500295	-3.693109	-18.900337
-	471	0.502984	-3.693956	-18.893469
-	472	0.505783	-3.694870	-18.886894
-	473	0.508712	-3.695875	-18.880468
-	474	0.511775	-3.696989	-18.874109
-	475	0.514953	-3.698221	-18.867651
-	476	0.518246	-3.699586	-18.861029
-	477	0.521596	-3.701056	-18.854136
-	478	0.524964	-3.702584	-18.847155
-	479	0.528274	-3.704128	-18.840214
-	480	0.531465	-3.705626	-18.833572
-	481	0.534470	-3.707034	-18.827433
-	482	0.537233	-3.708292	-18.822014
-	483	0.539693	-3.709366	-18.817417
-	484	0.541800	-3.710238	-18.813656
-	485	0.543567	-3.710954	-18.810648
-	486	0.544968	-3.711539	-18.808212
-	487	0.546014	-3.712056	-18.806137
-	488	0.546719	-3.712554	-18.804270
-	489	0.547104	-3.713080	-18.802399
-	490	0.547164	-3.713638	-18.800442
-	491	0.546913	-3.714257	-18.798315
-	492	0.546351	-3.714934	-18.796211
-	493	0.545455	-3.715609	-18.794359
-	494	0.544230	-3.716241	-18.793083
-	495	0.542656	-3.716778	-18.792467
-	496	0.540753	-3.717183	-18.792620
-	497	0.538530	-3.717448	-18.793427
-	498	0.536034	-3.717576	-18.794777
-	499	0.533302	-3.717581	-18.796452
-	500	0.530401	-3.717512	-18.798223
-	501	0.527402	-3.717408	-18.799864
-	502	0.524362	-3.717312	-18.801218
-	503	0.521343	-3.717256	-18.802197
-	504	0.518382	-3.717239	-18.802740
-	505	0.515521	-3.717257	-18.802801
-	506	0.512798	-3.717317	-18.802414
-	507	0.510226	-3.717428	-18.801672
-	508	0.507807	-3.717570	-18.800718
-	509	0.505538	-3.717768	-18.799625
-	510	0.503412	-3.718011	-18.798512
-	511	0.501395	-3.718299	-18.797440
-	512	0.499462	-3.718616	-18.796535
-	513	0.497569	-3.718950	-18.795820
-	514	0.495677	-3.719304	-18.795309
-	515	0.493747	-3.719691	-18.794945
-	516	0.491742	-3.720119	-18.794699
-	517	0.489665	-3.720603	-18.794603
-	518	0.487516	-3.721169	-18.794670
-	519	0.485311	-3.721848	-18.794878
-	520	0.483054	-3.722642	-18.795115
-	521	0.480755	-3.723581	-18.795208
-	522	0.478414	-3.724670	-18.795006
-	523	0.476031	-3.725898	-18.794403
-	524	0.473615	-3.727275	-18.793341
-	525	0.471143	-3.728785	-18.791706
-	526	0.468606	-3.730403	-18.789520
-	527	0.465952	-3.732063	-18.786812
-	528	0.463169	-3.733738	-18.783695
-	529	0.460213	-3.735346	-18.780279
-	530	0.457074	-3.736842	-18.776760
-	531	0.453749	-3.738180	-18.773287
-	532	0.450246	-3.739287	-18.770050
-	533	0.446610	-3.740150	-18.767263
-	534	0.442880	-3.740740	-18.765083
-	535	0.439127	-3.741061	-18.763660
-	536	0.435408	-3.741112	-18.763063
-	537	0.431816	-3.740944	-18.763340
-	538	0.428403	-3.740585	-18.764351
-	539	0.425269	-3.740096	-18.766096
-	540	0.422472	-3.739542	-18.768457
-	541	0.420049	-3.738974	-18.771261
-	542	0.418046	-3.738462	-18.774361
-	543	0.416462	-3.738046	-18.777496
-	544	0.415307	-3.737797	-18.780424
-	545	0.414586	-3.737745	-18.782856
-	546	0.414274	-3.737935	-18.784523
-	547	0.414354	-3.738380	-18.785213
-	548	0.414807	-3.739065	-18.784842
-	549	0.415584	-3.739946	-18.783440
-	550	0.416646	-3.740956	-18.781120
-	551	0.417923	-3.742000	-18.778143
-	552	0.419367	-3.742974	-18.774841
-	553	0.420927	-3.743801	-18.771519
-	554	0.422564	-3.744412	-18.768450
-	555	0.424261	-3.744796	-18.765802
-	556	0.425996	-3.744917	-18.763720
-	557	0.427778	-3.744779	-18.762379
-	558	0.429588	-3.744372	-18.761826
-	559	0.431455	-3.743721	-18.762117
-	560	0.433393	-3.742854	-18.763227
-	561	0.435428	-3.741791	-18.765102
-	562	0.437613	-3.740587	-18.767597
-	563	0.439998	-3.739313	-18.770452
-	564	0.442660	-3.738047	-18.773413
-	565	0.445637	-3.736814	-18.776194
-	566	0.448985	-3.735659	-18.778681
-	567	0.452747	-3.734592	-18.780802
-	568	0.456953	-3.733614	-18.782507
-	569	0.461626	-3.732713	-18.783798
-	570	0.466768	-3.731865	-18.784706
-	571	0.472357	-3.731027	-18.785234
-	572	0.478394	-3.730189	-18.785433
-	573	0.484856	-3.729331	-18.785374
-	574	0.491711	-3.728433	-18.785103
-	575	0.498948	-3.727467	-18.784828
-	576	0.506527	-3.726428	-18.784687
-	577	0.514418	-3.725269	-18.784891
-	578	0.522580	-3.723990	-18.785591
-	579	0.530986	-3.722579	-18.786873
-	580	0.539597	-3.721025	-18.788712
-	581	0.548411	-3.719357	-18.791052
-	582	0.557396	-3.717577	-18.793764
-	583	0.566542	-3.715734	-18.796648
-	584	0.575852	-3.713872	-18.799448
-	585	0.585341	-3.712079	-18.801922
-	586	0.594995	-3.710383	-18.803816
-	587	0.604826	-3.708833	-18.805063
-	588	0.614791	-3.707386	-18.805609
-	589	0.624826	-3.705997	-18.805521
-	590	0.634870	-3.704598	-18.804880
-	591	0.644856	-3.703131	-18.803795
-	592	0.654692	-3.701546	-18.802259
-	593	0.664342	-3.699838	-18.800329
-	594	0.673710	-3.697997	-18.797943
-	595	0.682709	-3.696014	-18.795086
-	596	0.691272	-3.693887	-18.791908
-	597	0.699291	-3.691594	-18.788450
-	598	0.706696	-3.689153	-18.784777
-	599	0.713457	-3.686617	-18.780928
-	600	0.719556	-3.684048	-18.776850
-	601	0.724995	-3.681502	-18.772541
-	602	0.729839	-3.679048	-18.768105
-	603	0.734123	-3.676725	-18.763533
-	604	0.737927	-3.674600	-18.758801
-	605	0.741302	-3.672689	-18.753927
-	606	0.744283	-3.670984	-18.748976
-	607	0.746889	-3.669428	-18.744106
-	608	0.749146	-3.668006	-18.739511
-	609	0.751086	-3.666661	-18.735397
-	610	0.752723	-3.665350	-18.731932
-	611	0.754095	-3.664042	-18.729265
-	612	0.755234	-3.662718	-18.727530
-	613	0.756173	-3.661362	-18.726736
-	614	0.756960	-3.660010	-18.726845
-	615	0.757656	-3.658688	-18.727734
-	616	0.758308	-3.657444	-18.729179
-	617	0.758969	-3.656319	-18.731050
-	618	0.759645	-3.655338	-18.733160
-	619	0.760359	-3.654495	-18.735514
-	620	0.761103	-3.653784	-18.738075
-	621	0.761862	-3.653146	-18.740873
-	622	0.762626	-3.652573	-18.743856
-	623	0.763420	-3.652062	-18.747034
