# Supplementary material for: Design and preliminary verification of a novel powered ankle–foot prosthesis: From the perspective of lower-limb biomechanics compared with ESAR foot
Source: PLoS One. 2024 Jun 7;19(6):e0303397. doi: 10.1371/journal.pone.0303397 (PMC11161064; doi:10.1371/journal.pone.0303397)
Supplement: S2 File — (ZIP) [file pone.0303397.s004.zip › NWS/1/left ankle angle.txt]

LINK_MODEL_BASED::ORIGINAL::Left Ankle Angles
File	Frame	X	Y	Z
Gait LB - IOR 9.c3d	1	5.907914	-3.746349	0.812238
-	2	5.912263	-3.752238	0.839581
-	3	5.917274	-3.755840	0.869236
-	4	5.923037	-3.756454	0.900709
-	5	5.929842	-3.753556	0.933954
-	6	5.937748	-3.747193	0.968117
-	7	5.946979	-3.737830	1.002280
-	8	5.957705	-3.726221	1.035054
-	9	5.970240	-3.712974	1.066046
-	10	5.984739	-3.698705	1.094389
-	11	6.001460	-3.683938	1.119470
-	12	6.020548	-3.669040	1.141074
-	13	6.042152	-3.654325	1.158958
-	14	6.066356	-3.639952	1.173338
-	15	6.093200	-3.626048	1.184096
-	16	6.122760	-3.612667	1.191108
-	17	6.155017	-3.599733	1.194960
-	18	6.190058	-3.587300	1.195374
-	19	6.227929	-3.575233	1.193204
-	20	6.268591	-3.563470	1.188840
-	21	6.312019	-3.551769	1.183625
-	22	6.358208	-3.539979	1.178166
-	23	6.407132	-3.527663	1.174330
-	24	6.458607	-3.514467	1.172979
-	25	6.512441	-3.500009	1.174898
-	26	6.568419	-3.483834	1.180929
-	27	6.626217	-3.465689	1.190618
-	28	6.685514	-3.445195	1.204106
-	29	6.746005	-3.422180	1.220206
-	30	6.807357	-3.396317	1.238495
-	31	6.869321	-3.367484	1.257378
-	32	6.931766	-3.335330	1.276533
-	33	6.994437	-3.299610	1.294931
-	34	7.057336	-3.260072	1.311902
-	35	7.120386	-3.216355	1.327132
-	36	7.183572	-3.168178	1.339987
-	37	7.246942	-3.115072	1.350898
-	38	7.310615	-3.056767	1.359511
-	39	7.374712	-2.992861	1.366379
-	40	7.439198	-2.923119	1.371652
-	41	7.504264	-2.847465	1.375362
-	42	7.570115	-2.765832	1.378028
-	43	7.636832	-2.678387	1.379678
-	44	7.704590	-2.585324	1.381087
-	45	7.773503	-2.487135	1.382421
-	46	7.843610	-2.384342	1.384578
-	47	7.914845	-2.277648	1.388337
-	48	7.987287	-2.168008	1.393633
-	49	8.060727	-2.056199	1.401293
-	50	8.135080	-1.943075	1.411401
-	51	8.210193	-1.829193	1.424789
-	52	8.285841	-1.715227	1.440824
-	53	8.361756	-1.601459	1.459900
-	54	8.437694	-1.488274	1.481126
-	55	8.513466	-1.375708	1.504609
-	56	8.588942	-1.263723	1.530276
-	57	8.664099	-1.152216	1.557958
-	58	8.739050	-1.040829	1.588310
-	59	8.813969	-0.929212	1.621676
-	60	8.889109	-0.816754	1.659548
-	61	8.964890	-0.703057	1.702548
-	62	9.041694	-0.587598	1.751763
-	63	9.119875	-0.469874	1.808061
-	64	9.200029	-0.349539	1.871519
-	65	9.282796	-0.226089	1.942967
-	66	9.368905	-0.099234	2.022243
-	67	9.458974	0.031428	2.109904
-	68	9.553971	0.166109	2.206009
-	69	9.654426	0.304893	2.310597
-	70	9.761223	0.447911	2.424604
-	71	9.875182	0.594913	2.547910
-	72	9.996985	0.745646	2.680894
-	73	10.127421	0.899663	2.823584
-	74	10.267223	1.056540	2.976514
-	75	10.417107	1.215743	3.139873
-	76	10.577502	1.376679	3.313635
-	77	10.748867	1.538865	3.498010
-	78	10.931586	1.701908	3.693260
-	79	11.125514	1.865666	3.900132
-	80	11.330556	2.029909	4.118441
-	81	11.546104	2.194553	4.348298
-	82	11.771256	2.359375	4.588937
-	83	12.005124	2.523942	4.838358
-	84	12.246371	2.687752	5.093961
-	85	12.493398	2.850110	5.352262
-	86	12.743950	3.010436	5.610050
-	87	12.995410	3.167990	5.863543
-	88	13.244510	3.322417	6.110231
-	89	13.487487	3.473226	6.346745
-	90	13.720125	3.620520	6.570879
-	91	13.937543	3.765075	6.781781
-	92	14.134680	3.907991	6.978116
-	93	14.306221	4.051365	7.160007
-	94	14.447305	4.197724	7.327217
-	95	14.553221	4.350286	7.479997
-	96	14.620307	4.512728	7.618402
-	97	14.645569	4.688934	7.742407
-	98	14.626917	4.882641	7.851912
-	99	14.563416	5.096834	7.945883
-	100	14.455223	5.333864	8.023364
-	101	14.303897	5.594895	8.082359
-	102	14.112164	5.879818	8.120539
-	103	13.884288	6.187434	8.134951
-	104	13.625668	6.515487	8.122952
-	105	13.342901	6.860889	8.082289
-	106	13.043845	7.219962	8.011585
-	107	12.737185	7.588099	7.910180
-	108	12.431937	7.959719	7.779059
-	109	12.137103	8.327988	7.621099
-	110	11.861186	8.685155	7.440660
-	111	11.611307	9.022859	7.243679
-	112	11.392906	9.332241	7.036832
-	113	11.209639	9.604806	6.827669
-	114	11.063065	9.833133	6.623164
-	115	10.952920	10.011780	6.429153
-	116	10.877009	10.138153	6.251163
-	117	10.832040	10.212444	6.091732
-	118	10.813080	10.237735	5.952877
-	119	10.814732	10.218586	5.834210
-	120	10.830706	10.160690	5.735748
-	121	10.855305	10.069535	5.655446
-	122	10.883083	9.950323	5.591753
-	123	10.909547	9.807385	5.542287
-	124	10.930618	9.644513	5.504884
-	125	10.942693	9.464802	5.478187
-	126	10.942824	9.270717	5.460702
-	127	10.928317	9.064045	5.451269
-	128	10.897432	8.846470	5.447372
-	129	10.848456	8.619687	5.447451
-	130	10.780355	8.385389	5.448798
-	131	10.692080	8.145436	5.449770
-	132	10.583260	7.901884	5.448389
-	133	10.454039	7.656888	5.443257
-	134	10.304796	7.412723	5.433511
-	135	10.136419	7.171529	5.417910
-	136	9.950118	6.935769	5.396132
-	137	9.747169	6.707865	5.367889
-	138	9.528769	6.490380	5.332872
-	139	9.295912	6.286067	5.292191
-	140	9.049538	6.096594	5.246563
-	141	8.790455	5.922773	5.197980
-	142	8.519641	5.764791	5.148080
-	143	8.238284	5.622694	5.098873
-	144	7.947465	5.495532	5.052461
-	145	7.648280	5.380849	5.010408
-	146	7.341745	5.274962	4.974375
-	147	7.028884	5.174043	4.944517
-	148	6.710506	5.075305	4.921392
-	149	6.387348	4.976836	4.904271
-	150	6.059951	4.877324	4.892424
-	151	5.728644	4.775733	4.885082
-	152	5.393869	4.671287	4.881133
-	153	5.055705	4.563673	4.880099
-	154	4.714458	4.452844	4.881180
-	155	4.370381	4.338864	4.884518
-	156	4.024085	4.221747	4.889642
-	157	3.676087	4.101590	4.897462
-	158	3.327400	3.978434	4.908791
-	159	2.979387	3.852262	4.924321
-	160	2.633733	3.723135	4.944415
-	161	2.292438	3.591281	4.968443
-	162	1.957809	3.457284	4.995967
-	163	1.632304	3.321872	5.025663
-	164	1.318078	3.185966	5.056379
-	165	1.017097	3.050559	5.086938
-	166	0.730604	2.916708	5.116795
-	167	0.459060	2.785274	5.146120
-	168	0.202133	2.656774	5.175704
-	169	-0.041423	2.531500	5.206989
-	170	-0.273632	2.409464	5.242029
-	171	-0.496993	2.290327	5.283518
-	172	-0.714496	2.173270	5.334337
-	173	-0.929155	2.056834	5.397210
-	174	-1.143942	1.938970	5.474661
-	175	-1.361386	1.817118	5.569361
-	176	-1.583606	1.688156	5.683549
-	177	-1.811595	1.548336	5.818408
-	178	-2.045340	1.393588	5.974739
-	179	-2.283782	1.219963	6.152392
-	180	-2.524191	1.024217	6.350472
-	181	-2.762448	0.804361	6.566199
-	182	-2.992909	0.560312	6.796082
-	183	-3.208577	0.294865	7.034878
-	184	-3.401403	0.014251	7.274744
-	185	-3.563365	-0.271975	7.507329
-	186	-3.687476	-0.552460	7.723423
-	187	-3.768637	-0.816489	7.913616
-	188	-3.803481	-1.056300	8.068847
-	189	-3.790701	-1.267994	8.182198
-	190	-3.730695	-1.451014	8.248045
-	191	-3.625322	-1.607046	8.261422
-	192	-3.477663	-1.738841	8.219077
-	193	-3.291862	-1.848953	8.118482
-	194	-3.072869	-1.939159	7.957502
-	195	-2.825695	-2.010628	7.735261
-	196	-2.555621	-2.064625	7.453114
-	197	-2.267650	-2.102922	7.113942
-	198	-1.966157	-2.127811	6.722447
-	199	-1.655483	-2.141991	6.286128
-	200	-1.339311	-2.148494	5.812906
-	201	-1.021165	-2.150482	5.313175
-	202	-0.704104	-2.151163	4.797236
-	203	-0.390952	-2.153544	4.276408
-	204	-0.084081	-2.160357	3.762114
-	205	0.214572	-2.173863	3.265658
-	206	0.503581	-2.195745	2.797397
-	207	0.781931	-2.227034	2.366449
-	208	1.049258	-2.268055	1.982091
-	209	1.305186	-2.318682	1.651469
-	210	1.549828	-2.378414	1.380775
-	211	1.783488	-2.446377	1.175317
-	212	2.006640	-2.521549	1.037549
-	213	2.220112	-2.602599	0.969010
-	214	2.424854	-2.688114	0.968220
-	215	2.621949	-2.776518	1.032518
-	216	2.812491	-2.866242	1.158077
-	217	2.997369	-2.955919	1.338906
-	218	3.177386	-3.044352	1.568346
-	219	3.353060	-3.130744	1.837661
-	220	3.524599	-3.214513	2.137825
-	221	3.692382	-3.295522	2.457904
-	222	3.856485	-3.373754	2.787350
-	223	4.017443	-3.449613	3.114461
-	224	4.175879	-3.523626	3.428319
-	225	4.332299	-3.596604	3.717925
-	226	4.487313	-3.669358	3.973519
-	227	4.641465	-3.742613	4.187643
-	228	4.795133	-3.817021	4.353837
-	229	4.948453	-3.893042	4.468704
-	230	5.101618	-3.971046	4.530738
-	231	5.254288	-4.051242	4.541298
-	232	5.405935	-4.133772	4.504028
-	233	5.555759	-4.218885	4.424398
-	234	5.702897	-4.306673	4.310226
-	235	5.846681	-4.397225	4.170300
-	236	5.986736	-4.490569	4.013978
-	237	6.122776	-4.586719	3.849374
-	238	6.254755	-4.685080	3.684804
-	239	6.382782	-4.784801	3.526373
-	240	6.507001	-4.884814	3.379010
-	241	6.627701	-4.984093	3.246085
-	242	6.745017	-5.081570	3.129715
-	243	6.859019	-5.175981	3.031508
-	244	6.969850	-5.266146	2.951563
-	245	7.077547	-5.350868	2.890030
-	246	7.182452	-5.429303	2.845582
-	247	7.285147	-5.500681	2.817295
-	248	7.386186	-5.564389	2.804013
-	249	7.486412	-5.619998	2.804474
-	250	7.586584	-5.667086	2.818092
-	251	7.687419	-5.705535	2.843809
-	252	7.789477	-5.735157	2.881709
-	253	7.893317	-5.755994	2.932034
-	254	7.999115	-5.768228	2.995517
-	255	8.106926	-5.772393	3.072050
-	256	8.216707	-5.769063	3.161771
-	257	8.328338	-5.758672	3.264425
-	258	8.441821	-5.741710	3.378633
-	259	8.557240	-5.718477	3.503539
-	260	8.674803	-5.689465	3.636713
-	261	8.794661	-5.654994	3.775986
-	262	8.917140	-5.615414	3.918969
-	263	9.042467	-5.570798	4.063985
-	264	9.170844	-5.520994	4.210339
-	265	9.302307	-5.465852	4.357023
-	266	9.437059	-5.405037	4.504087
-	267	9.575113	-5.338299	4.651287
-	268	9.716453	-5.265329	4.798490
-	269	9.861175	-5.185616	4.946309
-	270	10.009213	-5.098662	5.094854
-	271	10.160521	-5.004105	5.244094
-	272	10.315001	-4.901725	5.393804
-	273	10.472485	-4.791536	5.543555
-	274	10.632785	-4.673953	5.692051
-	275	10.795744	-4.549446	5.838726
-	276	10.961185	-4.418863	5.982280
-	277	11.128852	-4.283392	6.120757
-	278	11.298452	-4.144088	6.252832
-	279	11.469725	-4.002051	6.377125
-	280	11.642238	-3.858251	6.492652
-	281	11.815555	-3.713672	6.598629
-	282	11.989125	-3.569240	6.694513
-	283	12.162355	-3.425788	6.780199
-	284	12.334497	-3.284024	6.855901
-	285	12.504851	-3.144600	6.921817
-	286	12.672637	-3.007730	6.979474
-	287	12.837122	-2.873616	7.030169
-	288	12.997768	-2.742147	7.075836
-	289	13.154240	-2.613182	7.118062
-	290	13.306313	-2.486420	7.158634
-	291	13.453982	-2.361392	7.199574
-	292	13.597528	-2.237654	7.242227
-	293	13.737048	-2.114717	7.288044
-	294	13.872698	-1.992166	7.338096
-	295	14.004574	-1.869600	7.394030
-	296	14.132490	-1.746906	7.457150
-	297	14.256413	-1.624328	7.528199
-	298	14.376397	-1.502378	7.607356
-	299	14.492593	-1.381434	7.695264
-	300	14.605182	-1.261931	7.791627
-	301	14.714293	-1.143966	7.896589
-	302	14.820148	-1.027657	8.009261
-	303	14.922741	-0.913010	8.128671
-	304	15.022080	-0.800573	8.252409
-	305	15.118122	-0.690703	8.378660
-	306	15.210877	-0.583949	8.505582
-	307	15.300513	-0.480627	8.631921
-	308	15.387489	-0.380858	8.757164
-	309	15.472175	-0.284730	8.880828
-	310	15.554859	-0.191747	9.003724
-	311	15.636076	-0.101501	9.126266
-	312	15.716153	-0.013320	9.249571
-	313	15.795499	0.073085	9.372727
-	314	15.874478	0.158088	9.494693
-	315	15.953594	0.241927	9.613573
-	316	16.032955	0.324931	9.727921
-	317	16.112404	0.407496	9.836196
-	318	16.191586	0.490118	9.937712
-	319	16.269741	0.573129	10.030927
-	320	16.345924	0.657403	10.115860
-	321	16.419065	0.743813	10.191906
-	322	16.487749	0.833551	10.259168
-	323	16.550541	0.927874	10.317986
-	324	16.605827	1.028440	10.368886
-	325	16.651903	1.136783	10.413095
-	326	16.686718	1.254412	10.451679
-	327	16.707996	1.382997	10.486350
-	328	16.713167	1.524045	10.519085
-	329	16.699690	1.678815	10.551856
-	330	16.664701	1.848271	10.586689
-	331	16.605349	2.033071	10.625710
-	332	16.518635	2.233322	10.670983
-	333	16.401299	2.448709	10.724797
-	334	16.250288	2.678203	10.789031
-	335	16.062653	2.919879	10.865259
-	336	15.835439	3.171192	10.956092
-	337	15.565895	3.428778	11.063592
-	338	15.251220	3.688765	11.190578
-	339	14.888815	3.946937	11.339104
-	340	14.476362	4.199249	11.511177
-	341	14.011825	4.441990	11.708391
-	342	13.493546	4.671830	11.931157
-	343	12.920301	4.886024	12.179662
-	344	12.291392	5.082260	12.453082
-	345	11.606380	5.258605	12.750012
-	346	10.865316	5.412874	13.068995
-	347	10.068797	5.543339	13.407879
-	348	9.218082	5.648430	13.763993
-	349	8.314922	5.727157	14.134265
-	350	7.361477	5.779560	14.514974
-	351	6.360724	5.806715	14.902030
-	352	5.316493	5.810294	15.290978
-	353	4.233467	5.793324	15.676987
-	354	3.117754	5.759262	16.054874
-	355	1.976314	5.712669	16.419739
-	356	0.817679	5.659019	16.765829
-	357	-0.348724	5.604163	17.087936
-	358	-1.511957	5.553960	17.381029
-	359	-2.660557	5.514449	17.640451
-	360	-3.781649	5.490512	17.861956
-	361	-4.862505	5.487239	18.042028
-	362	-5.889524	5.508018	18.177437
-	363	-6.849513	5.555517	18.265593
-	364	-7.729406	5.631162	18.304152
-	365	-8.516046	5.734704	18.290918
-	366	-9.197491	5.865396	18.224171
-	367	-9.762032	6.020557	18.102228
-	368	-10.199469	6.195742	17.924435
-	369	-10.500586	6.383893	17.690863
-	370	-10.658427	6.574990	17.403223
-	371	-10.668904	6.758115	17.063511
-	372	-10.531456	6.920748	16.674740
-	373	-10.250049	7.051420	16.240648
-	374	-9.833022	7.140577	15.765175
-	375	-9.292922	7.181930	15.253160
-	376	-8.645094	7.172028	14.709550
-	377	-7.907203	7.111113	14.139956
-	378	-7.097716	7.001352	13.550631
-	379	-6.234865	6.847315	12.948121
-	380	-5.336321	6.655328	12.339767
-	381	-4.418109	6.432445	11.733166
-	382	-3.494674	6.187604	11.136026
-	383	-2.577818	5.928652	10.555819
-	384	-1.677467	5.663331	9.999647
-	385	-0.801305	5.398230	9.473936
-	386	0.044497	5.138949	8.984573
-	387	0.855259	4.889989	8.536574
-	388	1.627337	4.654793	8.133915
-	389	2.357939	4.436357	7.779645
-	390	3.045271	4.236485	7.475276
-	391	3.688329	4.056674	7.220812
-	392	4.286650	3.898693	7.014827
-	393	4.840389	3.764151	6.854497
-	394	5.350302	3.654425	6.735817
-	395	5.817455	3.569643	6.653702
-	396	6.243258	3.509641	6.602285
-	397	6.628966	3.472627	6.575116
-	398	6.975832	3.456093	6.565649
-	399	7.284574	3.457290	6.567302
-	400	7.555675	3.473090	6.574021
-	401	7.789261	3.500931	6.580314
-	402	7.985711	3.538129	6.581650
-	403	8.145407	3.582399	6.574812
-	404	8.268803	3.631816	6.557988
-	405	8.356072	3.684635	6.530995
-	406	8.407028	3.739326	6.495014
-	407	8.421278	3.794032	6.452650
-	408	8.398080	3.846973	6.405843
-	409	8.336794	3.896582	6.356306
-	410	8.237059	3.941841	6.305356
-	411	8.099085	3.982088	6.254318
-	412	7.923682	4.017404	6.205291
-	413	7.712057	4.047918	6.160443
-	414	7.466084	4.073847	6.122356
-	415	7.188076	4.095244	6.093218
-	416	6.880768	4.111920	6.075492
-	417	6.547330	4.123879	6.071168
-	418	6.191179	4.130953	6.081745
-	419	5.816060	4.133087	6.108251
-	420	5.426011	4.130366	6.150889
-	421	5.025351	4.123013	6.209191
-	422	4.618786	4.111576	6.281550
-	423	4.211255	4.096552	6.365770
-	424	3.807962	4.078021	6.458724
-	425	3.414332	4.055431	6.557103
-	426	3.035658	4.027391	6.657469
-	427	2.676948	3.992136	6.756944
-	428	2.342479	3.947984	6.853159
-	429	2.035464	3.893793	6.944852
-	430	1.758012	3.829222	7.031488
-	431	1.510732	3.754941	7.113642
-	432	1.292930	3.672735	7.191965
-	433	1.102813	3.585528	7.268137
-	434	0.937522	3.497139	7.343661
-	435	0.793512	3.412021	7.420082
-	436	0.666746	3.334851	7.498381
-	437	0.552860	3.270297	7.579711
-	438	0.447747	3.222626	7.664598
-	439	0.347546	3.195497	7.753476
-	440	0.249102	3.191816	7.846688
-	441	0.149842	3.213104	7.943904
-	442	0.048245	3.259398	8.044654
-	443	-0.056266	3.329071	8.147742
-	444	-0.163583	3.419122	8.251664
-	445	-0.273107	3.525598	8.354455
-	446	-0.383878	3.643611	8.454116
-	447	-0.494856	3.767520	8.548044
-	448	-0.604942	3.890942	8.633195
-	449	-0.713402	4.007194	8.706459
-	450	-0.820249	4.109666	8.764173
-	451	-0.926657	4.192706	8.804519
-	452	-1.035268	4.251473	8.826368
-	453	-1.149945	4.282362	8.830375
-	454	-1.275696	4.282854	8.818080
-	455	-1.418119	4.251664	8.791955
-	456	-1.582822	4.188808	8.755831
-	457	-1.774566	4.095511	8.714384
-	458	-1.996526	3.974065	8.673616
-	459	-2.249480	3.827672	8.640191
-	460	-2.531885	3.659556	8.620841
-	461	-2.839632	3.472513	8.621939
-	462	-3.166323	3.268117	8.648191
-	463	-3.503255	3.046773	8.701747
-	464	-3.839755	2.808100	8.781228
-	465	-4.163869	2.551747	8.881613
-	466	-4.462688	2.278235	8.994723
-	467	-4.723094	1.989721	9.109722
-	468	-4.932600	1.690360	9.214003
-	469	-5.080009	1.385947	9.293759
-	470	-5.156489	1.082951	9.335554
-	471	-5.156011	0.787462	9.326761
-	472	-5.075662	0.504031	9.257178
-	473	-4.916075	0.235013	9.119619
-	474	-4.681146	-0.019611	8.911288
-	475	-4.377572	-0.261741	8.633097
-	476	-4.014183	-0.494383	8.290792
-	477	-3.601152	-0.720899	7.893892
-	478	-3.149208	-0.944460	7.454913
-	479	-2.668824	-1.167596	6.989395
-	480	-2.170024	-1.391930	6.513815
-	481	-1.661889	-1.617986	6.045809
-	482	-1.152384	-1.845066	5.602027
-	483	-0.648138	-2.071182	5.198270
-	484	-0.154506	-2.293266	4.847973
-	485	0.324662	-2.507521	4.561524
-	486	0.786671	-2.709814	4.345852
-	487	1.229968	-2.896210	4.204176
-	488	1.653864	-3.063245	4.136232
-	489	2.058246	-3.208185	4.138555
-	490	2.443584	-3.329110	4.205537
-	491	2.810516	-3.424974	4.329083
-	492	3.159891	-3.495461	4.500523
-	493	3.492498	-3.540926	4.710840
-	494	3.809227	-3.562355	4.951301
-	495	4.110996	-3.561131	5.213878
-	496	4.398595	-3.538817	5.491804
-	497	4.673014	-3.497130	5.779523
-	498	4.935241	-3.437984	6.072624
-	499	5.186243	-3.363471	6.368137
-	500	5.427041	-3.275980	6.663530
-	501	5.658489	-3.178064	6.956748
-	502	5.881397	-3.072268	7.245473
-	503	6.096598	-2.961164	7.526591
-	504	6.304864	-2.847250	7.796158
-	505	6.507003	-2.732996	8.049128
-	506	6.703694	-2.620631	8.280351
-	507	6.895355	-2.512164	8.484278
-	508	7.082206	-2.409388	8.655680
-	509	7.264133	-2.314030	8.790065
-	510	7.440824	-2.227889	8.883969
-	511	7.611978	-2.152564	8.935940
-	512	7.777222	-2.089573	8.946009
-	513	7.936283	-2.040008	8.916376
-	514	8.088878	-2.004530	8.850906
-	515	8.234873	-1.983277	8.754846
-	516	8.374456	-1.975827	8.634329
-	517	8.507798	-1.981506	8.495223
-	518	8.635351	-1.999136	8.344020
-	519	8.757627	-2.027472	8.185851
-	520	8.875291	-2.064974	8.025600
-	521	8.989138	-2.110114	7.866920
-	522	9.100047	-2.161407	7.712306
-	523	9.208800	-2.217270	7.563659
-	524	9.316169	-2.276347	7.421725
-	525	9.422799	-2.337296	7.286914
-	526	9.529160	-2.399064	7.158782
-	527	9.635583	-2.460698	7.036423
-	528	9.742339	-2.521407	6.918778
-	529	9.849790	-2.580537	6.804573
-	530	9.958250	-2.637646	6.692454
-	531	10.068000	-2.692222	6.581007
-	532	10.179372	-2.743419	6.469647
-	533	10.292647	-2.790168	6.358198
-	534	10.408472	-2.831287	6.247130
-	535	10.527491	-2.865869	6.137383
-	536	10.650524	-2.893356	6.030548
-	537	10.778380	-2.913650	5.927919
-	538	10.911755	-2.926916	5.830937
-	539	11.051223	-2.933428	5.740638
-	540	11.197102	-2.933598	5.657767
-	541	11.349373	-2.927896	5.583140
-	542	11.507914	-2.917002	5.516856
-	543	11.672253	-2.901558	5.459426
-	544	11.841823	-2.882401	5.410708
-	545	12.015718	-2.860438	5.370252
-	546	12.192936	-2.836531	5.337491
-	547	12.372435	-2.811608	5.311141
-	548	12.553400	-2.786248	5.290158
-	549	12.735314	-2.761210	5.272761
-	550	12.918125	-2.737014	5.257479
-	551	13.101800	-2.714025	5.243073
-	552	13.286429	-2.692583	5.228336
-	553	13.471904	-2.672743	5.212526
-	554	13.657939	-2.654671	5.194672
-	555	13.844222	-2.638301	5.174511
-	556	14.030326	-2.623760	5.151083
-	557	14.215878	-2.610945	5.124202
-	558	14.400270	-2.599707	5.093922
-	559	14.582859	-2.589919	5.060542
-	560	14.762935	-2.581339	5.025100
-	561	14.939869	-2.574049	4.988380
-	562	15.113038	-2.567868	4.951770
-	563	15.281945	-2.562487	4.916377
-	564	15.446324	-2.557304	4.883151
-	565	15.606031	-2.551505	4.852735
-	566	15.761200	-2.544060	4.825717
-	567	15.912183	-2.533769	4.802813
-	568	16.059456	-2.519369	4.785106
-	569	16.203573	-2.499476	4.774071
-	570	16.344852	-2.472767	4.771598
-	571	16.483410	-2.438159	4.779158
-	572	16.619169	-2.394906	4.797479
-	573	16.751896	-2.342548	4.826691
-	574	16.881079	-2.280893	4.866741
-	575	17.006092	-2.209855	4.917462
-	576	17.126236	-2.129275	4.979264
-	577	17.240753	-2.039019	5.052287
-	578	17.348949	-1.938663	5.137345
-	579	17.450150	-1.827859	5.234586
-	580	17.543806	-1.706279	5.343997
-	581	17.629290	-1.573802	5.464493
-	582	17.705854	-1.430521	5.594317
-	583	17.772987	-1.276646	5.731104
-	584	17.830118	-1.112776	5.871320
-	585	17.876740	-0.939507	6.011354
-	586	17.912174	-0.757811	6.146639
-	587	17.935612	-0.568694	6.272984
-	588	17.946028	-0.373219	6.386583
-	589	17.942350	-0.172273	6.485376
-	590	17.923237	0.033597	6.569057
-	591	17.887320	0.244140	6.639199
-	592	17.832985	0.459472	6.699575
-	593	17.758535	0.679552	6.754066
-	594	17.662064	0.904111	6.806481
-	595	17.541439	1.132527	6.859978
-	596	17.394510	1.363919	6.917685
-	597	17.218990	1.597236	6.982818
-	598	17.012449	1.830867	7.058251
-	599	16.772377	2.062669	7.147247
-	600	16.496145	2.289530	7.251948
-	601	16.181242	2.508159	7.374420
-	602	15.825511	2.714931	7.515636
-	603	15.426916	2.906614	7.676044
-	604	14.983818	3.080753	7.855649
-	605	14.494727	3.235272	8.052981
-	606	13.958368	3.368662	8.266349
-	607	13.373781	3.479990	8.494013
-	608	12.739889	3.568356	8.735662
-	609	12.055739	3.633222	8.992476
-	610	11.320285	3.674052	9.266862
-	611	10.532713	3.690291	9.561261
-	612	9.692719	3.681552	9.877607
-	613	8.800323	3.647319	10.216960
-	614	7.856455	3.587486	10.578755
-	615	6.863012	3.501876	10.960936
-	616	5.823072	3.390781	11.359110
-	617	4.741060	3.255157	11.767138
-	618	3.622444	3.097343	12.177287
-	619	2.474216	2.919499	12.580093
-	620	1.303883	2.727195	12.965790
-	621	0.119870	2.526377	13.324487
-	622	-1.068326	2.323052	13.647448
-	623	-2.250562	2.125400	13.926742
-	624	-3.415645	1.940037	14.156073
-	625	-4.551453	1.774033	14.330562
-	626	-5.645475	1.634109	14.447531
-	627	-6.684400	1.526254	14.506183
-	628	-7.654415	1.455596	14.507551
-	629	-8.541306	1.425160	14.454467
-	630	-9.330958	1.436278	14.351235
-	631	-10.009832	1.488004	14.203557
-	632	-10.565381	1.576539	14.018094
-	633	-10.986942	1.696479	13.801725
-	634	-11.266438	1.839282	13.561432
-	635	-11.399331	1.995522	13.303368
-	636	-11.385335	2.154618	13.033037
-	637	-11.228621	2.306313	12.754629
-	638	-10.937664	2.441450	12.471081
-	639	-10.524368	2.553540	12.183892
-	640	-10.003267	2.639600	11.893353
-	641	-9.389796	2.699623	11.598791
-	642	-8.699771	2.736394	11.298471
-	643	-7.948524	2.753661	10.990812
-	644	-7.150395	2.756379	10.674430
-	645	-6.318524	2.749411	10.348857
-	646	-5.464255	2.737415	10.014658
-	647	-4.597593	2.724640	9.673355
-	648	-3.726650	2.714001	9.327685
-	649	-2.858266	2.707869	8.981082
-	650	-1.998194	2.706868	8.637855
-	651	-1.151317	2.710974	8.302153
-	652	-0.322056	2.719397	7.977924
-	653	0.485709	2.730809	7.668149
-	654	1.268088	2.743933	7.375253
-	655	2.021557	2.757407	7.100872
-	656	2.742167	2.770633	6.845459
-	657	3.425957	2.783570	6.608760
-	658	4.068744	2.796863	6.389645
-	659	4.666406	2.811186	6.186688
-	660	5.215382	2.827260	5.997961
-	661	5.712406	2.845534	5.821524
-	662	6.155360	2.866219	5.655187
-	663	6.542746	2.889412	5.497470
-	664	6.873958	2.914917	5.347588
-	665	7.149386	2.942379	5.205136
-	666	7.370121	2.971462	5.070923
-	667	7.538201	3.001753	4.945874
-	668	7.656325	3.032055	4.831777
-	669	7.727746	3.061205	4.730595
-	670	7.755944	3.087826	4.644413
-	671	7.744358	3.110693	4.575477
-	672	7.696530	3.128919	4.525496
-	673	7.615625	3.142154	4.496466
-	674	7.504574	3.150856	4.489747
-	675	7.365920	3.156177	4.506651
-	676	7.201860	3.160169	4.547617
-	677	7.013936	3.165369	4.612450
-	678	6.803245	3.174388	4.700556
-	679	6.570750	3.189073	4.810071
-	680	6.317088	3.210545	4.938813
-	681	6.043278	3.239026	5.083598
-	682	5.750523	3.273920	5.241071
-	683	5.440590	3.313912	5.407529
-	684	5.115672	3.356875	5.579154
-	685	4.778626	3.399970	5.752373
-	686	4.432948	3.439666	5.923499
-	687	4.082369	3.472318	6.090269
-	688	3.731147	3.494314	6.250229
-	689	3.383527	3.502606	6.402276
-	690	3.043519	3.494954	6.545532
-	691	2.714694	3.470104	6.680230
-	692	2.400128	3.427728	6.807330
-	693	2.101901	3.368347	6.928519
-	694	1.821311	3.293310	7.046204
-	695	1.558887	3.204708	7.162672
-	696	1.314379	3.105615	7.280592
-	697	1.087121	2.999757	7.401916
-	698	0.876056	2.891413	7.528194
-	699	0.679962	2.785011	7.659961
-	700	0.497428	2.684919	7.797438
-	701	0.327421	2.594976	7.940535
-	702	0.169443	2.518214	8.087651
-	703	0.023328	2.456844	8.236818
-	704	-0.110311	2.411898	8.384562
-	705	-0.230430	2.383460	8.526808
-	706	-0.335689	2.370459	8.658430
-	707	-0.424846	2.370867	8.773981
-	708	-0.497036	2.381646	8.868087
-	709	-0.552111	2.398808	8.935629
-	710	-0.591165	2.417991	8.972483
-	711	-0.616267	2.434427	8.975511
-	712	-0.630946	2.443499	8.942819
-	713	-0.640002	2.441061	8.873659
-	714	-0.649473	2.423967	8.768926
-	715	-0.666294	2.390270	8.631595
-	716	-0.698130	2.339280	8.465590
-	717	-0.752908	2.271712	8.277153
-	718	-0.838282	2.189266	8.073586
-	719	-0.961331	2.094545	7.863780
-	720	-1.127447	1.990264	7.657251
-	721	-1.339895	1.879037	7.464061
-	722	-1.598935	1.762628	7.294213
-	723	-1.901726	1.641755	7.156471
-	724	-2.242403	1.516100	7.058923
-	725	-2.612175	1.384144	7.006197
-	726	-2.999825	1.243823	7.000100
-	727	-3.391641	1.093036	7.038140
-	728	-3.772375	0.930577	7.114021
-	729	-4.125840	0.756821	7.217009
-	730	-4.435882	0.574194	7.332826
-	731	-4.687484	0.387201	7.444801
-	732	-4.867830	0.201834	7.534857
-	733	-4.967180	0.024232	7.586009
-	734	-4.979372	-0.141028	7.583666
-	735	-4.902275	-0.292235	7.517442
-	736	-4.737743	-0.431001	7.381723
-	737	-4.491295	-0.561964	7.176737
-	738	-4.171505	-0.691538	6.908357
-	739	-3.789493	-0.826210	6.585932
-	740	-3.358035	-0.971129	6.222703
-	741	-2.890597	-1.129499	5.833601
-	742	-2.400845	-1.302709	5.435282
-	743	-1.901379	-1.490598	5.044456
-	744	-1.403455	-1.691724	4.676805
-	745	-0.916570	-1.903583	4.346106
-	746	-0.447957	-2.122852	4.062460
-	747	-0.002834	-2.345489	3.833415
-	748	0.415662	-2.567088	3.661755
-	749	0.805897	-2.783414	3.547285
-	750	1.167885	-2.990987	3.486123
-	751	1.502684	-3.187357	3.472119
-	752	1.812055	-3.371000	3.497680
-	753	2.098372	-3.541232	3.553283
-	754	2.364246	-3.698043	3.629641
-	755	2.612326	-3.842183	3.717150
-	756	2.845253	-3.975068	3.807528
-	757	3.065576	-4.098551	3.893774
-	758	3.275399	-4.214529	3.970711
-	759	3.476729	-4.324625	4.035165
-	760	3.671385	-4.430116	4.085027
-	761	3.861047	-4.531739	4.120146
-	762	4.047087	-4.629949	4.139817
-	763	4.230769	-4.724638	4.143864
-	764	4.413106	-4.815312	4.131063
-	765	4.594552	-4.901044	4.100100
-	766	4.775383	-4.980826	4.049438
-	767	4.955542	-5.053879	3.977763
-	768	5.134837	-5.119693	3.884700
-	769	5.313264	-5.177917	3.771113
-	770	5.490798	-5.228196	3.640263
-	771	5.667360	-5.270151	3.497443
-	772	5.842784	-5.303377	3.349749
-	773	6.016888	-5.327462	3.205066
-	774	6.189375	-5.341976	3.071764
-	775	6.359890	-5.346440	2.958124
-	776	6.528117	-5.340529	2.870500
-	777	6.693706	-5.323956	2.814298
-	778	6.856214	-5.296526	2.792466
-	779	7.015312	-5.258013	2.806401
-	780	7.170858	-5.208266	2.855891
-	781	7.322599	-5.147175	2.939264
-	782	7.470509	-5.074680	3.053904
-	783	7.614655	-4.990966	3.195984
-	784	7.755116	-4.896269	3.362045
-	785	7.892065	-4.791243	3.547506
-	786	8.025595	-4.676756	3.748421
-	787	8.155819	-4.554233	3.960504
-	788	8.282579	-4.425643	4.179972
-	789	8.405931	-4.293641	4.403814
-	790	8.526049	-4.161441	4.628701
-	791	8.643245	-4.031844	4.852192
-	792	8.758228	-3.906780	5.071544
-	793	8.871761	-3.787017	5.284590
-	794	8.984760	-3.672391	5.489619
-	795	9.098142	-3.562070	5.685095
-	796	9.212785	-3.455124	5.869930
-	797	9.329365	-3.351067	6.042473
-	798	9.448486	-3.249571	6.202162
-	799	9.570584	-3.150819	6.347711
-	800	9.695898	-3.054974	6.478720
-	801	9.824555	-2.962453	6.594927
-	802	9.956591	-2.873619	6.697068
-	803	10.092090	-2.788776	6.786419
-	804	10.230851	-2.708040	6.864698
-	805	10.372732	-2.631240	6.934184
-	806	10.517555	-2.558014	6.996939
-	807	10.664934	-2.487523	7.055964
-	808	10.814585	-2.418969	7.113247
-	809	10.966101	-2.351294	7.171131
-	810	11.119074	-2.283667	7.230943
-	811	11.273294	-2.215408	7.293846
-	812	11.428785	-2.146067	7.360868
-	813	11.585795	-2.075696	7.431519
-	814	11.744490	-2.004591	7.505037
-	815	11.905354	-1.933547	7.579215
-	816	12.068840	-1.863467	7.651309
-	817	12.235427	-1.795483	7.718140
-	818	12.405587	-1.730797	7.776415
-	819	12.579740	-1.670571	7.823149
-	820	12.758160	-1.615979	7.855172
-	821	12.941132	-1.567713	7.870609
-	822	13.128983	-1.526416	7.867792
-	823	13.321809	-1.492335	7.846785
-	824	13.519807	-1.465409	7.809123
-	825	13.722879	-1.444836	7.758590
-	826	13.930781	-1.429078	7.700965
-	827	14.142953	-1.416520	7.640989
-	828	14.358595	-1.405714	7.582126
-	829	14.576796	-1.395777	7.525250
-	830	14.796321	-1.385701	7.470905
-	831	15.016036	-1.374673	7.418900
-	832	15.234691	-1.361520	7.369748
-	833	15.451010	-1.345152	7.323765
-	834	15.663801	-1.324317	7.281403
-	835	15.872014	-1.297527	7.243378
-	836	16.074715	-1.263560	7.209696
-	837	16.271296	-1.221302	7.180882
-	838	16.461430	-1.170566	7.157128
-	839	16.644911	-1.111794	7.138917
-	840	16.821579	-1.045829	7.126728
-	841	16.991240	-0.973330	7.121037
-	842	17.153721	-0.894708	7.122225
-	843	17.308849	-0.810296	7.130168
-	844	17.456453	-0.719817	7.145100
-	845	17.596376	-0.622876	7.166348
-	846	17.728233	-0.518546	7.193769
-	847	17.851715	-0.406035	7.226879
-	848	17.966341	-0.284525	7.265261
-	849	18.071529	-0.153374	7.308763
-	850	18.166876	-0.012545	7.356339
-	851	18.251890	0.137886	7.407106
-	852	18.326017	0.297377	7.459718
-	853	18.388229	0.465551	7.513464
-	854	18.437346	0.642044	7.568342
-	855	18.471678	0.826909	7.625194
-	856	18.489050	1.020397	7.685516
-	857	18.487120	1.222488	7.750707
-	858	18.463213	1.433256	7.823079
-	859	18.414516	1.652190	7.904051
-	860	18.338160	1.878574	7.995690
-	861	18.231327	2.111442	8.099504
-	862	18.090937	2.349780	8.217208
-	863	17.913952	2.592616	8.350883
-	864	17.697323	2.838697	8.501986
-	865	17.437847	3.086907	8.672456
-	866	17.132345	3.335768	8.863602
-	867	16.777718	3.583521	9.077433
-	868	16.371031	3.827763	9.315076
-	869	15.909389	4.065846	9.577802
-	870	15.390414	4.294555	9.866176
-	871	14.812185	4.510479	10.180488
-	872	14.173208	4.710455	10.520823
-	873	13.472742	4.891273	10.886176
-	874	12.710651	5.050052	11.275377
-	875	11.887527	5.184068	11.686148
-	876	11.004740	5.291053	12.115594
-	877	10.064781	5.369389	12.559659
-	878	9.071329	5.417981	13.013166
-	879	8.029232	5.436810	13.469959
-	880	6.944804	5.427282	13.922426
-	881	5.825627	5.391946	14.362963
-	882	4.680408	5.334898	14.782833
-	883	3.519110	5.261327	15.173825
-	884	2.352717	5.177114	15.528264
-	885	1.192933	5.088605	15.839848
-	886	0.052060	5.002630	16.104021
-	887	-1.057000	4.926306	16.316877
-	888	-2.120971	4.866141	16.476265
-	889	-3.126335	4.828294	16.580837
-	890	-4.059730	4.817830	16.630938
-	891	-4.908130	4.839285	16.627363
-	892	-5.659192	4.895249	16.572235
-	893	-6.301876	4.987099	16.468506
-	894	-6.826746	5.114146	16.319925
-	895	-7.226569	5.272693	16.131651
-	896	-7.496602	5.457036	15.908358
-	897	-7.635211	5.658660	15.654871
-	898	-7.644361	5.867742	15.375339
-	899	-7.529454	6.073676	15.073550
-	900	-7.299627	6.266817	14.753166
-	901	-6.967030	6.439649	14.416955
-	902	-6.546006	6.586167	14.067865
-	903	-6.052252	6.703201	13.708503
-	904	-5.501805	6.789394	13.342339
-	905	-4.910346	6.845064	12.972821
-	906	-4.292628	6.871663	12.604197
-	907	-3.662452	6.871498	12.240750
-	908	-3.032854	6.847692	11.887221
-	909	-2.415343	6.803740	11.548672
-	910	-1.820361	6.744111	11.229725
-	911	-1.257191	6.673482	10.934778
-	912	-0.733583	6.597116	10.667163
-	913	-0.255559	6.519319	10.429670
-	914	0.172755	6.444184	10.223529
-	915	0.549670	6.374873	10.048889
-	916	0.876677	6.312857	9.904244
-	917	1.158979	6.258989	9.785875
-	918	1.406309	6.212205	9.688498
