# Supplementary material for: Design and preliminary verification of a novel powered ankle–foot prosthesis: From the perspective of lower-limb biomechanics compared with ESAR foot
Source: PLoS One. 2024 Jun 7;19(6):e0303397. doi: 10.1371/journal.pone.0303397 (PMC11161064; doi:10.1371/journal.pone.0303397)
Supplement: S2 File — (ZIP) [file pone.0303397.s004.zip › NWS/1/left ankle moment.txt]

LINK_MODEL_BASED::ORIGINAL::Left Ankle Moment
File	Frame	X	Y	Z
Gait LB - IOR 9.c3d	1
-	2
-	3	-0.007648	0.000421	0.000374
-	4	-0.007882	0.000405	0.000295
-	5	-0.008155	0.000390	0.000209
-	6	-0.008440	0.000378	0.000122
-	7	-0.008731	0.000367	0.000040
-	8	-0.008986	0.000358	-0.000032
-	9	-0.009217	0.000348	-0.000095
-	10	-0.009416	0.000340	-0.000148
-	11	-0.009583	0.000333	-0.000192
-	12	-0.009718	0.000325	-0.000230
-	13	-0.009817	0.000319	-0.000260
-	14	-0.009891	0.000314	-0.000281
-	15	-0.009948	0.000310	-0.000299
-	16	-0.009971	0.000306	-0.000309
-	17	-0.009993	0.000304	-0.000317
-	18	-0.010000	0.000302	-0.000322
-	19	-0.009989	0.000301	-0.000323
-	20	-0.009983	0.000302	-0.000321
-	21	-0.009974	0.000302	-0.000318
-	22	-0.009955	0.000303	-0.000311
-	23	-0.009949	0.000303	-0.000304
-	24	-0.009944	0.000301	-0.000299
-	25	-0.009940	0.000299	-0.000295
-	26	-0.009935	0.000295	-0.000294
-	27	-0.009935	0.000290	-0.000296
-	28	-0.009941	0.000284	-0.000300
-	29	-0.009945	0.000276	-0.000306
-	30	-0.009951	0.000268	-0.000313
-	31	-0.009961	0.000260	-0.000318
-	32	-0.009974	0.000252	-0.000321
-	33	-0.009982	0.000244	-0.000323
-	34	-0.009993	0.000237	-0.000322
-	35	-0.010004	0.000230	-0.000320
-	36	-0.010018	0.000223	-0.000318
-	37	-0.010026	0.000216	-0.000315
-	38	-0.010033	0.000210	-0.000312
-	39	-0.010022	0.000204	-0.000309
-	40	-0.010032	0.000199	-0.000308
-	41	-0.010015	0.000194	-0.000304
-	42	-0.010016	0.000191	-0.000302
-	43	-0.010002	0.000188	-0.000299
-	44	-0.009991	0.000187	-0.000296
-	45	-0.009972	0.000186	-0.000295
-	46	-0.009962	0.000186	-0.000296
-	47	-0.009942	0.000186	-0.000298
-	48	-0.009930	0.000186	-0.000301
-	49	-0.009911	0.000184	-0.000302
-	50	-0.009907	0.000181	-0.000302
-	51	-0.009902	0.000177	-0.000298
-	52	-0.009893	0.000172	-0.000289
-	53	-0.009904	0.000165	-0.000278
-	54	-0.009890	0.000158	-0.000261
-	55	-0.009905	0.000150	-0.000243
-	56	-0.009906	0.000142	-0.000220
-	57	-0.009919	0.000133	-0.000196
-	58	-0.009914	0.000124	-0.000171
-	59	-0.009931	0.000115	-0.000149
-	60	-0.009935	0.000104	-0.000130
-	61	-0.009939	0.000093	-0.000112
-	62	-0.009945	0.000080	-0.000099
-	63	-0.009946	0.000066	-0.000090
-	64	-0.009949	0.000050	-0.000085
-	65	-0.009944	0.000032	-0.000084
-	66	-0.009932	0.000013	-0.000087
-	67	-0.009932	-0.000007	-0.000092
-	68	-0.009916	-0.000028	-0.000099
-	69	-0.009896	-0.000051	-0.000109
-	70	-0.009889	-0.000074	-0.000121
-	71	-0.009867	-0.000099	-0.000132
-	72	-0.009851	-0.000125	-0.000146
-	73	-0.009834	-0.000153	-0.000158
-	74	-0.009820	-0.000182	-0.000169
-	75	-0.009818	-0.000214	-0.000177
-	76	-0.009817	-0.000248	-0.000181
-	77	-0.009826	-0.000285	-0.000180
-	78	-0.009841	-0.000324	-0.000174
-	79	-0.009863	-0.000367	-0.000163
-	80	-0.009899	-0.000413	-0.000147
-	81	-0.009951	-0.000464	-0.000129
-	82	-0.009999	-0.000517	-0.000105
-	83	-0.010076	-0.000576	-0.000082
-	84	-0.010160	-0.000639	-0.000057
-	85	-0.010238	-0.000703	-0.000029
-	86	-0.010339	-0.000771	0.000001
-	87	-0.010445	-0.000841	0.000034
-	88	-0.010528	-0.000909	0.000079
-	89	-0.010652	-0.000982	0.000134
-	90	-0.010756	-0.001054	0.000203
-	91	-0.010871	-0.001127	0.000290
-	92	-0.010981	-0.001201	0.000393
-	93	-0.011096	-0.001277	0.000509
-	94	-0.011194	-0.001353	0.000637
-	95	-0.011291	-0.001428	0.000774
-	96	-0.011389	-0.001503	0.000912
-	97	-0.011489	-0.001574	0.001045
-	98	-0.011593	-0.001640	0.001164
-	99	-0.011714	-0.001700	0.001264
-	100	-0.011835	-0.001752	0.001336
-	101	-0.012010	-0.001802	0.001364
-	102	-0.012203	-0.001847	0.001345
-	103	-0.012431	-0.001889	0.001271
-	104	-0.012721	-0.001934	0.001138
-	105	-0.013047	-0.001979	0.000949
-	106	-0.013426	-0.002024	0.000700
-	107	-0.013825	-0.002063	0.000395
-	108	-0.014244	-0.002094	0.000032
-	109	-0.014639	-0.002113	-0.000374
-	110	-0.015039	-0.002123	-0.000807
-	111	-0.015375	-0.002119	-0.001252
-	112	-0.015655	-0.002106	-0.001683
-	113	-0.015859	-0.002085	-0.002067
-	114	-0.015914	-0.002053	-0.002371
-	115	-0.015849	-0.002016	-0.002567
-	116	-0.015645	-0.001972	-0.002631
-	117	-0.015296	-0.001918	-0.002570
-	118	-0.014858	-0.001857	-0.002407
-	119	-0.014338	-0.001785	-0.002173
-	120	-0.013765	-0.001705	-0.001903
-	121	-0.013220	-0.001623	-0.001626
-	122	-0.012671	-0.001537	-0.001359
-	123	-0.012154	-0.001451	-0.001105
-	124	-0.011668	-0.001366	-0.000877
-	125	-0.011229	-0.001285	-0.000675
-	126	-0.010843	-0.001212	-0.000506
-	127	-0.010512	-0.001148	-0.000360
-	128	-0.010214	-0.001094	-0.000242
-	129	-0.010015	-0.001056	-0.000147
-	130	-0.009829	-0.001026	-0.000081
-	131	-0.009746	-0.001012	-0.000037
-	132	-0.009724	-0.001009	-0.000023
-	133	-0.009771	-0.001017	-0.000032
-	134	-0.009885	-0.001035	-0.000061
-	135	-0.010048	-0.001061	-0.000101
-	136	-0.010248	-0.001092	-0.000151
-	137	-0.010408	-0.001119	-0.000198
-	138	-0.010569	-0.001143	-0.000235
-	139	-0.010655	-0.001151	-0.000264
-	140	-0.010708	-0.001146	-0.000288
-	141	-0.010784	-0.001136	-0.000299
-	142	-0.010815	-0.001115	-0.000294
-	143	-0.010859	-0.001089	-0.000290
-	144	-0.010805	-0.001044	-0.000291
-	145	-0.010710	-0.000987	-0.000289
-	146	-0.010588	-0.000922	-0.000255
-	147	-0.010443	-0.000854	-0.000172
-	148	-0.010297	-0.000784	-0.000041
-	149	-0.010146	-0.000711	0.000124
-	150	-0.009946	-0.000634	0.000305
-	151	-0.009751	-0.000557	0.000496
-	152	-0.009513	-0.000481	0.000681
-	153	-0.009279	-0.000410	0.000853
-	154	-0.009026	-0.000344	0.001000
-	155	-0.008751	-0.000283	0.001123
-	156	-0.008469	-0.000232	0.001209
-	157	-0.008160	-0.000192	0.001252
-	158	-0.007840	-0.000167	0.001245
-	159	-0.007522	-0.000159	0.001196
-	160	-0.007183	-0.000167	0.001104
-	161	-0.006840	-0.000189	0.000982
-	162	-0.006482	-0.000224	0.000829
-	163	-0.006099	-0.000270	0.000654
-	164	-0.005722	-0.000321	0.000474
-	165	-0.005328	-0.000375	0.000290
-	166	-0.004928	-0.000427	0.000114
-	167	-0.004543	-0.000473	-0.000048
-	168	-0.004178	-0.000510	-0.000187
-	169	-0.003836	-0.000535	-0.000296
-	170	-0.003542	-0.000545	-0.000366
-	171	-0.003320	-0.000538	-0.000395
-	172	-0.003156	-0.000513	-0.000389
-	173	-0.003102	-0.000468	-0.000335
-	174	-0.003155	-0.000405	-0.000240
-	175	-0.003319	-0.000324	-0.000106
-	176	-0.003625	-0.000228	0.000068
-	177	-0.004059	-0.000122	0.000272
-	178	-0.004644	-0.000012	0.000509
-	179	-0.005374	0.000092	0.000771
-	180	-0.006234	0.000182	0.001051
-	181	-0.007194	0.000246	0.001337
-	182	-0.008234	0.000273	0.001626
-	183	-0.009272	0.000256	0.001898
-	184	-0.010297	0.000192	0.002143
-	185	-0.011243	0.000081	0.002317
-	186	-0.012010	-0.000071	0.002362
-	187	-0.012593	-0.000262	0.002237
-	188	-0.012931	-0.000477	0.001931
-	189	-0.013072	-0.000701	0.001495
-	190	-0.013048	-0.000907	0.001010
-	191	-0.012883	-0.001070	0.000556
-	192	-0.012633	-0.001175	0.000205
-	193	-0.012313	-0.001216	-0.000019
-	194	-0.011977	-0.001200	-0.000123
-	195	-0.011607	-0.001140	-0.000151
-	196	-0.011281	-0.001053	-0.000132
-	197	-0.010966	-0.000946	-0.000090
-	198	-0.010678	-0.000824	-0.000030
-	199	-0.010449	-0.000693	0.000046
-	200	-0.010221	-0.000558	0.000122
-	201	-0.010052	-0.000424	0.000197
-	202	-0.009919	-0.000298	0.000260
-	203	-0.009802	-0.000182	0.000300
-	204	-0.009730	-0.000078	0.000322
-	205	-0.009673	0.000015	0.000330
-	206	-0.009637	0.000097	0.000326
-	207	-0.009629	0.000168	0.000317
-	208	-0.009619	0.000229	0.000301
-	209	-0.009613	0.000277	0.000276
-	210	-0.009628	0.000315	0.000248
-	211	-0.009639	0.000342	0.000217
-	212	-0.009664	0.000358	0.000188
-	213	-0.009684	0.000364	0.000159
-	214	-0.009710	0.000359	0.000134
-	215	-0.009727	0.000345	0.000108
-	216	-0.009755	0.000324	0.000083
-	217	-0.009758	0.000294	0.000056
-	218	-0.009782	0.000257	0.000027
-	219	-0.009775	0.000213	-0.000010
-	220	-0.009796	0.000164	-0.000050
-	221	-0.009787	0.000110	-0.000099
-	222	-0.009785	0.000054	-0.000154
-	223	-0.009788	-0.000002	-0.000210
-	224	-0.009794	-0.000058	-0.000268
-	225	-0.009799	-0.000111	-0.000327
-	226	-0.009801	-0.000161	-0.000392
-	227	-0.009810	-0.000209	-0.000462
-	228	-0.009822	-0.000249	-0.000531
-	229	-0.009841	-0.000281	-0.000595
-	230	-0.009858	-0.000300	-0.000646
-	231	-0.009883	-0.000307	-0.000683
-	232	-0.009912	-0.000301	-0.000710
-	233	-0.009929	-0.000284	-0.000729
-	234	-0.009960	-0.000258	-0.000738
-	235	-0.009981	-0.000226	-0.000742
-	236	-0.009988	-0.000191	-0.000739
-	237	-0.009994	-0.000156	-0.000727
-	238	-0.009964	-0.000125	-0.000712
-	239	-0.009952	-0.000096	-0.000690
-	240	-0.009926	-0.000069	-0.000668
-	241	-0.009923	-0.000042	-0.000636
-	242	-0.009923	-0.000016	-0.000599
-	243	-0.009925	0.000008	-0.000555
-	244	-0.009942	0.000029	-0.000513
-	245	-0.009937	0.000047	-0.000477
-	246	-0.009944	0.000062	-0.000443
-	247	-0.009935	0.000075	-0.000409
-	248	-0.009924	0.000084	-0.000380
-	249	-0.009914	0.000091	-0.000357
-	250	-0.009912	0.000096	-0.000339
-	251	-0.009898	0.000097	-0.000333
-	252	-0.009889	0.000095	-0.000341
-	253	-0.009871	0.000091	-0.000359
-	254	-0.009850	0.000084	-0.000388
-	255	-0.009830	0.000074	-0.000421
-	256	-0.009812	0.000062	-0.000451
-	257	-0.009793	0.000046	-0.000480
-	258	-0.009779	0.000026	-0.000510
-	259	-0.009786	0.000003	-0.000539
-	260	-0.009767	-0.000023	-0.000569
-	261	-0.009773	-0.000052	-0.000599
-	262	-0.009775	-0.000082	-0.000628
-	263	-0.009791	-0.000114	-0.000655
-	264	-0.009794	-0.000147	-0.000680
-	265	-0.009817	-0.000180	-0.000701
-	266	-0.009846	-0.000214	-0.000719
-	267	-0.009863	-0.000249	-0.000737
-	268	-0.009905	-0.000285	-0.000751
-	269	-0.009933	-0.000320	-0.000756
-	270	-0.009961	-0.000353	-0.000747
-	271	-0.009974	-0.000382	-0.000725
-	272	-0.009978	-0.000409	-0.000697
-	273	-0.009974	-0.000434	-0.000670
-	274	-0.009946	-0.000458	-0.000652
-	275	-0.009911	-0.000480	-0.000638
-	276	-0.009873	-0.000500	-0.000628
-	277	-0.009842	-0.000519	-0.000614
-	278	-0.009806	-0.000536	-0.000597
-	279	-0.009786	-0.000552	-0.000578
-	280	-0.009752	-0.000568	-0.000564
-	281	-0.009744	-0.000584	-0.000552
-	282	-0.009720	-0.000599	-0.000542
-	283	-0.009724	-0.000615	-0.000531
-	284	-0.009721	-0.000630	-0.000520
-	285	-0.009723	-0.000644	-0.000505
-	286	-0.009729	-0.000658	-0.000490
-	287	-0.009735	-0.000672	-0.000473
-	288	-0.009747	-0.000685	-0.000454
-	289	-0.009744	-0.000697	-0.000437
-	290	-0.009759	-0.000711	-0.000419
-	291	-0.009747	-0.000722	-0.000400
-	292	-0.009724	-0.000732	-0.000382
-	293	-0.009716	-0.000743	-0.000361
-	294	-0.009687	-0.000752	-0.000342
-	295	-0.009656	-0.000761	-0.000331
-	296	-0.009628	-0.000771	-0.000335
-	297	-0.009622	-0.000784	-0.000348
-	298	-0.009590	-0.000796	-0.000370
-	299	-0.009568	-0.000810	-0.000384
-	300	-0.009551	-0.000827	-0.000383
-	301	-0.009522	-0.000845	-0.000372
-	302	-0.009518	-0.000867	-0.000354
-	303	-0.009499	-0.000889	-0.000340
-	304	-0.009489	-0.000913	-0.000330
-	305	-0.009484	-0.000938	-0.000325
-	306	-0.009460	-0.000961	-0.000327
-	307	-0.009477	-0.000988	-0.000336
-	308	-0.009463	-0.001013	-0.000352
-	309	-0.009481	-0.001042	-0.000372
-	310	-0.009501	-0.001072	-0.000399
-	311	-0.009539	-0.001105	-0.000431
-	312	-0.009568	-0.001140	-0.000467
-	313	-0.009618	-0.001179	-0.000508
-	314	-0.009670	-0.001219	-0.000549
-	315	-0.009722	-0.001259	-0.000587
-	316	-0.009766	-0.001296	-0.000611
-	317	-0.009814	-0.001332	-0.000627
-	318	-0.009847	-0.001364	-0.000631
-	319	-0.009883	-0.001396	-0.000630
-	320	-0.009910	-0.001425	-0.000616
-	321	-0.009952	-0.001455	-0.000594
-	322	-0.009979	-0.001482	-0.000564
-	323	-0.009999	-0.001507	-0.000518
-	324	-0.010032	-0.001532	-0.000467
-	325	-0.010059	-0.001554	-0.000406
-	326	-0.010082	-0.001576	-0.000337
-	327	-0.010102	-0.001597	-0.000264
-	328	-0.010143	-0.001621	-0.000190
-	329	-0.010145	-0.001638	-0.000116
-	330	-0.010171	-0.001659	-0.000046
-	331	-0.010171	-0.001675	0.000020
-	332	-0.010168	-0.001688	0.000078
-	333	-0.010143	-0.001697	0.000129
-	334	-0.010135	-0.001706	0.000167
-	335	-0.010094	-0.001707	0.000192
-	336	-0.010051	-0.001705	0.000207
-	337	-0.010017	-0.001706	0.000205
-	338	-0.009999	-0.001714	0.000195
-	339	-0.009998	-0.001733	0.000178
-	340	-0.010046	-0.001769	0.000165
-	341	-0.010125	-0.001823	0.000157
-	342	-0.010224	-0.001891	0.000158
-	343	-0.010363	-0.001977	0.000168
-	344	-0.010510	-0.002072	0.000176
-	345	-0.010643	-0.002171	0.000175
-	346	-0.010778	-0.002277	0.000174
-	347	-0.010928	-0.002392	0.000180
-	348	-0.011079	-0.002514	0.000197
-	349	-0.011257	-0.002647	0.000240
-	350	-0.011413	-0.002779	0.000304
-	351	-0.011615	-0.002925	0.000387
-	352	-0.011797	-0.003062	0.000497
-	353	-0.011974	-0.003194	0.000623
-	354	-0.012123	-0.003313	0.000767
-	355	-0.012242	-0.003417	0.000920
-	356	-0.012348	-0.003512	0.001066
-	357	-0.012439	-0.003597	0.001193
-	358	-0.012506	-0.003666	0.001306
-	359	-0.012615	-0.003739	0.001398
-	360	-0.012711	-0.003789	0.001498
-	361	-0.012866	-0.003841	0.001591
-	362	-0.013063	-0.003880	0.001700
-	363	-0.013344	-0.003918	0.001822
-	364	-0.013696	-0.003959	0.001939
-	365	-0.014103	-0.003990	0.002068
-	366	-0.014643	-0.004049	0.002178
-	367	-0.015238	-0.004112	0.002259
-	368	-0.015880	-0.004183	0.002284
-	369	-0.016588	-0.004273	0.002254
-	370	-0.017251	-0.004339	0.002185
-	371	-0.017838	-0.004385	0.002065
-	372	-0.018219	-0.004370	0.001914
-	373	-0.018380	-0.004306	0.001734
-	374	-0.018258	-0.004177	0.001534
-	375	-0.017888	-0.004011	0.001301
-	376	-0.017332	-0.003819	0.001055
-	377	-0.016631	-0.003626	0.000772
-	378	-0.015817	-0.003431	0.000468
-	379	-0.014997	-0.003257	0.000155
-	380	-0.014124	-0.003095	-0.000180
-	381	-0.013269	-0.002944	-0.000499
-	382	-0.012496	-0.002823	-0.000836
-	383	-0.011751	-0.002704	-0.001162
-	384	-0.011094	-0.002597	-0.001472
-	385	-0.010511	-0.002491	-0.001753
-	386	-0.010028	-0.002387	-0.001990
-	387	-0.009622	-0.002281	-0.002174
-	388	-0.009246	-0.002160	-0.002281
-	389	-0.009018	-0.002048	-0.002323
-	390	-0.008785	-0.001926	-0.002291
-	391	-0.008681	-0.001817	-0.002185
-	392	-0.008630	-0.001717	-0.002031
-	393	-0.008640	-0.001630	-0.001846
-	394	-0.008711	-0.001557	-0.001660
-	395	-0.008821	-0.001495	-0.001471
-	396	-0.008949	-0.001442	-0.001303
-	397	-0.009075	-0.001397	-0.001160
-	398	-0.009227	-0.001361	-0.001034
-	399	-0.009383	-0.001335	-0.000931
-	400	-0.009534	-0.001313	-0.000840
-	401	-0.009701	-0.001300	-0.000780
-	402	-0.009875	-0.001295	-0.000762
-	403	-0.010071	-0.001299	-0.000789
-	404	-0.010259	-0.001305	-0.000851
-	405	-0.010457	-0.001313	-0.000943
-	406	-0.010684	-0.001327	-0.001069
-	407	-0.010921	-0.001348	-0.001232
-	408	-0.011230	-0.001391	-0.001443
-	409	-0.011551	-0.001444	-0.001669
-	410	-0.011912	-0.001502	-0.001876
-	411	-0.012261	-0.001553	-0.002033
-	412	-0.012617	-0.001597	-0.002146
-	413	-0.012959	-0.001631	-0.002212
-	414	-0.013281	-0.001654	-0.002229
-	415	-0.013580	-0.001666	-0.002197
-	416	-0.013837	-0.001666	-0.002103
-	417	-0.014059	-0.001657	-0.001966
-	418	-0.014246	-0.001638	-0.001775
-	419	-0.014388	-0.001610	-0.001535
-	420	-0.014500	-0.001576	-0.001250
-	421	-0.014598	-0.001537	-0.000930
-	422	-0.014654	-0.001493	-0.000596
-	423	-0.014668	-0.001446	-0.000278
-	424	-0.014629	-0.001399	-0.000001
-	425	-0.014518	-0.001353	0.000212
-	426	-0.014325	-0.001311	0.000360
-	427	-0.014038	-0.001276	0.000438
-	428	-0.013645	-0.001247	0.000456
-	429	-0.013132	-0.001224	0.000424
-	430	-0.012493	-0.001201	0.000363
-	431	-0.011730	-0.001174	0.000292
-	432	-0.010868	-0.001141	0.000224
-	433	-0.009899	-0.001095	0.000173
-	434	-0.008863	-0.001036	0.000147
-	435	-0.007772	-0.000957	0.000162
-	436	-0.006659	-0.000852	0.000229
-	437	-0.005542	-0.000723	0.000341
-	438	-0.004452	-0.000572	0.000499
-	439	-0.003422	-0.000400	0.000696
-	440	-0.002475	-0.000206	0.000931
-	441	-0.001633	0.000002	0.001184
-	442	-0.000907	0.000215	0.001435
-	443	-0.000307	0.000426	0.001678
-	444	0.000159	0.000628	0.001907
-	445	0.000495	0.000811	0.002108
-	446	0.000700	0.000967	0.002268
-	447	0.000778	0.001093	0.002383
-	448	0.000737	0.001181	0.002448
-	449	0.000591	0.001231	0.002469
-	450	0.000360	0.001236	0.002441
-	451	0.000046	0.001197	0.002362
-	452	-0.000341	0.001110	0.002228
-	453	-0.000816	0.000975	0.002040
-	454	-0.001376	0.000795	0.001799
-	455	-0.002028	0.000569	0.001502
-	456	-0.002774	0.000304	0.001163
-	457	-0.003613	0.000005	0.000782
-	458	-0.004552	-0.000321	0.000373
-	459	-0.005586	-0.000666	-0.000061
-	460	-0.006697	-0.001017	-0.000505
-	461	-0.007848	-0.001361	-0.000942
-	462	-0.008983	-0.001675	-0.001338
-	463	-0.010048	-0.001941	-0.001654
-	464	-0.011019	-0.002145	-0.001848
-	465	-0.011878	-0.002281	-0.001906
-	466	-0.012630	-0.002355	-0.001829
-	467	-0.013287	-0.002372	-0.001629
-	468	-0.013844	-0.002349	-0.001353
-	469	-0.014287	-0.002296	-0.001051
-	470	-0.014605	-0.002224	-0.000766
-	471	-0.014770	-0.002141	-0.000540
-	472	-0.014781	-0.002045	-0.000380
-	473	-0.014640	-0.001938	-0.000288
-	474	-0.014382	-0.001810	-0.000225
-	475	-0.014023	-0.001663	-0.000174
-	476	-0.013612	-0.001498	-0.000108
-	477	-0.013154	-0.001320	-0.000027
-	478	-0.012702	-0.001143	0.000064
-	479	-0.012238	-0.000973	0.000152
-	480	-0.011798	-0.000817	0.000233
-	481	-0.011387	-0.000680	0.000307
-	482	-0.011019	-0.000562	0.000375
-	483	-0.010703	-0.000467	0.000430
-	484	-0.010452	-0.000390	0.000479
-	485	-0.010254	-0.000337	0.000504
-	486	-0.010104	-0.000304	0.000505
-	487	-0.009999	-0.000289	0.000479
-	488	-0.009929	-0.000290	0.000427
-	489	-0.009880	-0.000303	0.000357
-	490	-0.009857	-0.000325	0.000279
-	491	-0.009838	-0.000352	0.000200
-	492	-0.009833	-0.000383	0.000123
-	493	-0.009825	-0.000418	0.000044
-	494	-0.009831	-0.000457	-0.000028
-	495	-0.009826	-0.000497	-0.000092
-	496	-0.009832	-0.000538	-0.000147
-	497	-0.009840	-0.000581	-0.000200
-	498	-0.009856	-0.000624	-0.000250
-	499	-0.009885	-0.000668	-0.000301
-	500	-0.009910	-0.000711	-0.000356
-	501	-0.009939	-0.000755	-0.000411
-	502	-0.009955	-0.000799	-0.000467
-	503	-0.009960	-0.000843	-0.000524
-	504	-0.009957	-0.000885	-0.000575
-	505	-0.009944	-0.000925	-0.000627
-	506	-0.009921	-0.000964	-0.000677
-	507	-0.009889	-0.000999	-0.000723
-	508	-0.009854	-0.001028	-0.000766
-	509	-0.009821	-0.001053	-0.000807
-	510	-0.009790	-0.001069	-0.000842
-	511	-0.009766	-0.001079	-0.000870
-	512	-0.009745	-0.001082	-0.000895
-	513	-0.009734	-0.001078	-0.000909
-	514	-0.009721	-0.001068	-0.000913
-	515	-0.009730	-0.001055	-0.000904
-	516	-0.009727	-0.001036	-0.000884
-	517	-0.009738	-0.001015	-0.000856
-	518	-0.009748	-0.000989	-0.000812
-	519	-0.009766	-0.000963	-0.000764
-	520	-0.009775	-0.000933	-0.000705
-	521	-0.009802	-0.000905	-0.000644
-	522	-0.009813	-0.000875	-0.000582
-	523	-0.009837	-0.000848	-0.000522
-	524	-0.009837	-0.000820	-0.000468
-	525	-0.009841	-0.000794	-0.000419
-	526	-0.009830	-0.000768	-0.000374
-	527	-0.009806	-0.000744	-0.000339
-	528	-0.009783	-0.000719	-0.000309
-	529	-0.009744	-0.000694	-0.000283
-	530	-0.009716	-0.000670	-0.000255
-	531	-0.009686	-0.000646	-0.000220
-	532	-0.009667	-0.000623	-0.000178
-	533	-0.009671	-0.000602	-0.000139
-	534	-0.009658	-0.000580	-0.000107
-	535	-0.009653	-0.000557	-0.000090
-	536	-0.009637	-0.000533	-0.000077
-	537	-0.009634	-0.000510	-0.000075
-	538	-0.009624	-0.000487	-0.000068
-	539	-0.009632	-0.000469	-0.000074
-	540	-0.009628	-0.000451	-0.000086
-	541	-0.009626	-0.000436	-0.000105
-	542	-0.009626	-0.000423	-0.000131
-	543	-0.009618	-0.000410	-0.000161
-	544	-0.009608	-0.000399	-0.000188
-	545	-0.009601	-0.000389	-0.000212
-	546	-0.009593	-0.000380	-0.000226
-	547	-0.009593	-0.000373	-0.000234
-	548	-0.009593	-0.000367	-0.000236
-	549	-0.009597	-0.000361	-0.000234
-	550	-0.009599	-0.000356	-0.000224
-	551	-0.009610	-0.000352	-0.000215
-	552	-0.009612	-0.000349	-0.000200
-	553	-0.009625	-0.000347	-0.000188
-	554	-0.009632	-0.000344	-0.000173
-	555	-0.009642	-0.000343	-0.000163
-	556	-0.009651	-0.000341	-0.000150
-	557	-0.009664	-0.000339	-0.000147
-	558	-0.009673	-0.000336	-0.000144
-	559	-0.009691	-0.000333	-0.000154
-	560	-0.009717	-0.000330	-0.000177
-	561	-0.009727	-0.000325	-0.000205
-	562	-0.009751	-0.000321	-0.000227
-	563	-0.009758	-0.000318	-0.000242
-	564	-0.009758	-0.000316	-0.000245
-	565	-0.009774	-0.000316	-0.000239
-	566	-0.009785	-0.000317	-0.000230
-	567	-0.009802	-0.000318	-0.000223
-	568	-0.009811	-0.000321	-0.000215
-	569	-0.009832	-0.000324	-0.000210
-	570	-0.009846	-0.000327	-0.000200
-	571	-0.009869	-0.000333	-0.000193
-	572	-0.009883	-0.000340	-0.000182
-	573	-0.009903	-0.000349	-0.000172
-	574	-0.009912	-0.000358	-0.000156
-	575	-0.009921	-0.000369	-0.000137
-	576	-0.009928	-0.000383	-0.000115
-	577	-0.009932	-0.000400	-0.000098
-	578	-0.009934	-0.000419	-0.000077
-	579	-0.009942	-0.000441	-0.000058
-	580	-0.009959	-0.000467	-0.000043
-	581	-0.009979	-0.000495	-0.000026
-	582	-0.010006	-0.000527	-0.000018
-	583	-0.010025	-0.000561	-0.000011
-	584	-0.010057	-0.000596	-0.000012
-	585	-0.010082	-0.000632	-0.000017
-	586	-0.010124	-0.000668	-0.000024
-	587	-0.010156	-0.000703	-0.000037
-	588	-0.010188	-0.000735	-0.000055
-	589	-0.010223	-0.000764	-0.000075
-	590	-0.010249	-0.000790	-0.000099
-	591	-0.010286	-0.000813	-0.000127
-	592	-0.010313	-0.000834	-0.000159
-	593	-0.010332	-0.000852	-0.000184
-	594	-0.010352	-0.000871	-0.000212
-	595	-0.010373	-0.000890	-0.000235
-	596	-0.010374	-0.000907	-0.000249
-	597	-0.010385	-0.000925	-0.000264
-	598	-0.010366	-0.000938	-0.000274
-	599	-0.010352	-0.000952	-0.000291
-	600	-0.010333	-0.000966	-0.000310
-	601	-0.010316	-0.000986	-0.000334
-	602	-0.010315	-0.001014	-0.000354
-	603	-0.010346	-0.001056	-0.000367
-	604	-0.010393	-0.001108	-0.000368
-	605	-0.010470	-0.001172	-0.000365
-	606	-0.010548	-0.001240	-0.000354
-	607	-0.010637	-0.001311	-0.000340
-	608	-0.010728	-0.001382	-0.000316
-	609	-0.010820	-0.001452	-0.000279
-	610	-0.010922	-0.001523	-0.000231
-	611	-0.011027	-0.001596	-0.000166
-	612	-0.011152	-0.001673	-0.000089
-	613	-0.011298	-0.001755	0.000008
-	614	-0.011454	-0.001839	0.000114
-	615	-0.011645	-0.001929	0.000236
-	616	-0.011839	-0.002020	0.000370
-	617	-0.012066	-0.002119	0.000514
-	618	-0.012284	-0.002215	0.000668
-	619	-0.012511	-0.002312	0.000831
-	620	-0.012717	-0.002402	0.000990
-	621	-0.012928	-0.002485	0.001139
-	622	-0.013135	-0.002557	0.001278
-	623	-0.013341	-0.002621	0.001396
-	624	-0.013543	-0.002676	0.001493
-	625	-0.013786	-0.002735	0.001566
-	626	-0.014051	-0.002793	0.001613
-	627	-0.014381	-0.002858	0.001641
-	628	-0.014801	-0.002943	0.001631
-	629	-0.015317	-0.003043	0.001597
-	630	-0.015926	-0.003164	0.001524
-	631	-0.016649	-0.003319	0.001403
-	632	-0.017436	-0.003487	0.001246
-	633	-0.018245	-0.003678	0.001024
-	634	-0.019005	-0.003855	0.000775
-	635	-0.019606	-0.003999	0.000505
-	636	-0.019975	-0.004079	0.000247
-	637	-0.020065	-0.004084	0.000023
-	638	-0.019864	-0.004007	-0.000140
-	639	-0.019386	-0.003858	-0.000232
-	640	-0.018726	-0.003669	-0.000271
-	641	-0.017896	-0.003449	-0.000271
-	642	-0.017001	-0.003234	-0.000267
-	643	-0.016050	-0.003017	-0.000254
-	644	-0.015127	-0.002817	-0.000248
-	645	-0.014243	-0.002633	-0.000255
-	646	-0.013411	-0.002463	-0.000274
-	647	-0.012671	-0.002314	-0.000319
-	648	-0.011977	-0.002169	-0.000375
-	649	-0.011384	-0.002041	-0.000454
-	650	-0.010818	-0.001914	-0.000539
-	651	-0.010339	-0.001798	-0.000625
-	652	-0.009897	-0.001687	-0.000707
-	653	-0.009503	-0.001574	-0.000756
-	654	-0.009155	-0.001466	-0.000778
-	655	-0.008823	-0.001359	-0.000761
-	656	-0.008528	-0.001260	-0.000710
-	657	-0.008251	-0.001171	-0.000636
-	658	-0.008039	-0.001094	-0.000554
-	659	-0.007884	-0.001030	-0.000473
-	660	-0.007777	-0.000979	-0.000411
-	661	-0.007758	-0.000943	-0.000379
-	662	-0.007796	-0.000918	-0.000379
-	663	-0.007936	-0.000910	-0.000428
-	664	-0.008153	-0.000913	-0.000517
-	665	-0.008452	-0.000927	-0.000645
-	666	-0.008831	-0.000948	-0.000804
-	667	-0.009262	-0.000972	-0.000997
-	668	-0.009726	-0.000997	-0.001200
-	669	-0.010207	-0.001024	-0.001416
-	670	-0.010685	-0.001052	-0.001628
-	671	-0.011156	-0.001082	-0.001825
-	672	-0.011573	-0.001110	-0.001984
-	673	-0.011962	-0.001136	-0.002085
-	674	-0.012308	-0.001158	-0.002119
-	675	-0.012612	-0.001174	-0.002071
-	676	-0.012881	-0.001185	-0.001956
-	677	-0.013097	-0.001186	-0.001772
-	678	-0.013282	-0.001178	-0.001540
-	679	-0.013427	-0.001152	-0.001242
-	680	-0.013552	-0.001109	-0.000891
-	681	-0.013668	-0.001050	-0.000496
-	682	-0.013767	-0.000979	-0.000077
-	683	-0.013848	-0.000899	0.000337
-	684	-0.013910	-0.000815	0.000721
-	685	-0.013937	-0.000737	0.001041
-	686	-0.013915	-0.000666	0.001295
-	687	-0.013844	-0.000612	0.001463
-	688	-0.013707	-0.000573	0.001553
-	689	-0.013504	-0.000552	0.001574
-	690	-0.013210	-0.000547	0.001527
-	691	-0.012818	-0.000555	0.001428
-	692	-0.012327	-0.000571	0.001289
-	693	-0.011723	-0.000588	0.001132
-	694	-0.011026	-0.000606	0.000968
-	695	-0.010242	-0.000618	0.000823
-	696	-0.009380	-0.000620	0.000709
-	697	-0.008463	-0.000602	0.000653
-	698	-0.007511	-0.000560	0.000663
-	699	-0.006543	-0.000487	0.000746
-	700	-0.005576	-0.000379	0.000904
-	701	-0.004631	-0.000238	0.001126
-	702	-0.003728	-0.000064	0.001410
-	703	-0.002886	0.000137	0.001735
-	704	-0.002112	0.000364	0.002094
-	705	-0.001409	0.000606	0.002468
-	706	-0.000781	0.000855	0.002834
-	707	-0.000231	0.001102	0.003179
-	708	0.000234	0.001334	0.003483
-	709	0.000602	0.001539	0.003734
-	710	0.000862	0.001701	0.003911
-	711	0.001003	0.001810	0.004004
-	712	0.001012	0.001854	0.004003
-	713	0.000872	0.001827	0.003909
-	714	0.000581	0.001726	0.003715
-	715	0.000134	0.001551	0.003421
-	716	-0.000466	0.001309	0.003036
-	717	-0.001215	0.001005	0.002553
-	718	-0.002097	0.000652	0.001986
-	719	-0.003095	0.000262	0.001343
-	720	-0.004190	-0.000153	0.000632
-	721	-0.005351	-0.000578	-0.000124
-	722	-0.002569	0.001238	0.000502
-	723	-0.000610	0.002850	-0.000635
-	724	0.000256	0.005112	-0.001765
-	725	-0.000684	0.007835	-0.002627
-	726	-0.003952	0.010652	-0.003201
-	727	-0.009043	0.013044	-0.003632
-	728	-0.014324	0.014734	-0.004180
-	729	-0.018172	0.015779	-0.005000
-	730	-0.019624	0.016481	-0.006113
-	731	-0.018473	0.017104	-0.007528
-	732	-0.014395	0.017995	-0.009135
-	733	-0.007406	0.019495	-0.010522
-	734	0.001653	0.021745	-0.011051
-	735	0.011786	0.024444	-0.010434
-	736	0.022710	0.027023	-0.008965
-	737	0.034914	0.029093	-0.007319
-	738	0.048320	0.030181	-0.006237
-	739	0.061699	0.029866	-0.006258
-	740	0.074911	0.028219	-0.007113
-	741	0.088654	0.026013	-0.007917
-	742	0.103490	0.024339	-0.007836
-	743	0.119519	0.023595	-0.006769
-	744	0.136879	0.023263	-0.005344
-	745	0.155875	0.022745	-0.004194
-	746	0.176615	0.022015	-0.003314
-	747	0.198928	0.021476	-0.002176
-	748	0.222595	0.021534	-0.000328
-	749	0.247293	0.022352	0.002267
-	750	0.272467	0.023679	0.005283
-	751	0.297752	0.025192	0.008406
-	752	0.322959	0.026711	0.011434
-	753	0.347721	0.028209	0.014327
-	754	0.371751	0.029730	0.017125
-	755	0.394987	0.031332	0.019895
-	756	0.418067	0.033271	0.022682
-	757	0.441934	0.035923	0.025646
-	758	0.466676	0.039800	0.029102
-	759	0.490204	0.044839	0.033183
-	760	0.510297	0.050368	0.037736
-	761	0.526974	0.055974	0.042615
-	762	0.541324	0.061662	0.047647
-	763	0.554450	0.067302	0.052551
-	764	0.567342	0.072383	0.056893
-	765	0.580371	0.076468	0.060417
-	766	0.593017	0.079367	0.063180
-	767	0.604572	0.081150	0.065447
-	768	0.614940	0.082034	0.067463
-	769	0.624412	0.082162	0.069364
-	770	0.633011	0.081603	0.071236
-	771	0.640508	0.080539	0.073076
-	772	0.646987	0.079172	0.074930
-	773	0.652879	0.077562	0.076839
-	774	0.658851	0.075748	0.078800
-	775	0.665457	0.073778	0.080721
-	776	0.672924	0.071536	0.082500
-	777	0.681133	0.068860	0.084109
-	778	0.689586	0.065761	0.085577
-	779	0.697814	0.062570	0.086986
-	780	0.705509	0.059403	0.088322
-	781	0.712424	0.056227	0.089551
-	782	0.718296	0.052975	0.090632
-	783	0.722806	0.049470	0.091471
-	784	0.725901	0.045736	0.092088
-	785	0.727866	0.041766	0.092610
-	786	0.729227	0.037427	0.093079
-	787	0.730542	0.032699	0.093522
-	788	0.732128	0.027749	0.093985
-	789	0.734038	0.022772	0.094453
-	790	0.736364	0.018148	0.094935
-	791	0.739109	0.014094	0.095446
-	792	0.742281	0.010413	0.095927
-	793	0.745995	0.006864	0.096296
-	794	0.750260	0.003541	0.096533
-	795	0.755041	0.000609	0.096692
-	796	0.760314	-0.001829	0.096877
-	797	0.766098	-0.003733	0.097141
-	798	0.772417	-0.005139	0.097473
-	799	0.779259	-0.006153	0.097898
-	800	0.786655	-0.006712	0.098533
-	801	0.794606	-0.006821	0.099346
-	802	0.803068	-0.006537	0.100211
-	803	0.812091	-0.006008	0.101002
-	804	0.821596	-0.005416	0.101646
-	805	0.831461	-0.004895	0.102106
-	806	0.841574	-0.004559	0.102345
-	807	0.851921	-0.004198	0.102466
-	808	0.862563	-0.003669	0.102585
-	809	0.873242	-0.002967	0.102740
-	810	0.883760	-0.002171	0.102885
-	811	0.894196	-0.001216	0.103029
-	812	0.904895	0.000007	0.103184
-	813	0.916086	0.001634	0.103409
-	814	0.927665	0.003504	0.103722
-	815	0.939474	0.005508	0.104178
-	816	0.951566	0.007616	0.104817
-	817	0.963951	0.009888	0.105604
-	818	0.976463	0.012495	0.106641
-	819	0.989052	0.015411	0.107982
-	820	1.001698	0.018459	0.109554
-	821	1.014287	0.021623	0.111241
-	822	1.026737	0.024986	0.112967
-	823	1.039202	0.028475	0.114646
-	824	1.051885	0.031988	0.116253
-	825	1.064978	0.035584	0.117804
-	826	1.078605	0.039293	0.119287
-	827	1.092851	0.042966	0.120553
-	828	1.107914	0.046527	0.121525
-	829	1.123926	0.050032	0.122247
-	830	1.140690	0.053529	0.122733
-	831	1.157950	0.057046	0.123044
-	832	1.175222	0.060557	0.123280
-	833	1.192237	0.064083	0.123560
-	834	1.208933	0.067753	0.123871
-	835	1.225172	0.071663	0.124151
-	836	1.240785	0.075798	0.124419
-	837	1.255665	0.080048	0.124701
-	838	1.269836	0.084309	0.125006
-	839	1.283207	0.088589	0.125309
-	840	1.295703	0.092907	0.125641
-	841	1.307370	0.097343	0.126038
-	842	1.318191	0.101970	0.126504
-	843	1.328109	0.106737	0.127026
-	844	1.337211	0.111558	0.127583
-	845	1.345472	0.116513	0.128121
-	846	1.352627	0.121623	0.128582
-	847	1.358504	0.126794	0.128943
-	848	1.363076	0.132038	0.129116
-	849	1.366566	0.137510	0.129006
-	850	1.369310	0.143183	0.128474
-	851	1.371129	0.148932	0.127481
-	852	1.371399	0.154509	0.126202
-	853	1.369471	0.159771	0.124729
-	854	1.364914	0.164552	0.122972
-	855	1.357493	0.168792	0.120754
-	856	1.347394	0.172826	0.118069
-	857	1.334762	0.176823	0.115056
-	858	1.319353	0.180636	0.111694
-	859	1.300759	0.184164	0.107904
-	860	1.278531	0.187443	0.103731
-	861	1.252619	0.190463	0.099253
-	862	1.223163	0.192999	0.094504
-	863	1.190182	0.194882	0.089532
-	864	1.153393	0.196065	0.084269
-	865	1.112583	0.196517	0.078736
-	866	1.067771	0.196193	0.073033
-	867	1.018947	0.194924	0.067190
-	868	0.966296	0.192429	0.061174
-	869	0.910377	0.188575	0.055016
-	870	0.851787	0.183330	0.048859
-	871	0.791060	0.176743	0.042843
-	872	0.728391	0.168795	0.037044
-	873	0.663903	0.159433	0.031599
-	874	0.598210	0.148690	0.026650
-	875	0.532085	0.136622	0.022209
-	876	0.466496	0.123487	0.018285
-	877	0.402781	0.109788	0.014882
-	878	0.342432	0.096112	0.012010
-	879	0.286816	0.082874	0.009624
-	880	0.237177	0.070472	0.007665
-	881	0.194051	0.059139	0.006121
-	882	0.157341	0.049083	0.005107
-	883	0.126364	0.040367	0.004714
-	884	0.100321	0.032914	0.004823
-	885	0.078465	0.026561	0.005207
-	886	0.059990	0.021026	0.005621
-	887	0.044429	0.016151	0.005870
-	888	0.031345	0.011902	0.005993
-	889	0.020385	0.008231	0.005926
-	890	0.011118	0.004988	0.005607
-	891	0.002988	0.002058	0.005069
-	892	-0.004013	-0.000426	0.004398
-	893	-0.009482	-0.002376	0.003665
-	894	-0.013194	-0.003864	0.002855
-	895	-0.017580	-0.004469	0.001638
-	896	-0.017995	-0.004559	0.001450
-	897	-0.018239	-0.004592	0.001235
-	898	-0.018231	-0.004553	0.001000
-	899	-0.017877	-0.004426	0.000749
-	900	-0.017152	-0.004214	0.000487
-	901	-0.016040	-0.003931	0.000190
-	902	-0.014559	-0.003579	-0.000119
-	903	-0.012761	-0.003174	-0.000438
-	904	-0.010674	-0.002722	-0.000756
-	905	-0.008350	-0.002234	-0.001060
-	906	-0.005771	-0.001703	-0.001328
-	907	-0.003005	-0.001146	-0.001550
-	908	-0.000090	-0.000574	-0.001721
-	909	0.002910	0.000001	-0.001824
-	910	0.005893	0.000561	-0.001855
-	911	0.008719	0.001084	-0.001805
-	912	0.011221	0.001543	-0.001694
-	913	0.013178	0.001908	-0.001504
-	914	0.014293	0.002135	-0.001252
-	915	0.014196	0.002163	-0.000958
-	916	0.012466	0.001932	-0.000619
-	917
-	918
