# Supplementary material for: Design and preliminary verification of a novel powered ankle–foot prosthesis: From the perspective of lower-limb biomechanics compared with ESAR foot
Source: PLoS One. 2024 Jun 7;19(6):e0303397. doi: 10.1371/journal.pone.0303397 (PMC11161064; doi:10.1371/journal.pone.0303397)
Supplement: S2 File — (ZIP) [file pone.0303397.s004.zip › NWS/1/left ground reaction force.TXT]

XY
	Fx		Fy		Fz
0.000	0.32	0.000	-0.28	0.000	-1.08
0.001	0.32	0.001	-0.14	0.001	0.18
0.001	0.28	0.001	-0.09	0.001	0.00
0.002	0.37	0.002	-0.14	0.002	0.00
0.002	0.28	0.002	-0.09	0.002	1.08
0.003	0.41	0.003	-0.14	0.003	0.36
0.003	0.14	0.003	-0.09	0.003	0.36
0.004	0.18	0.004	-0.37	0.004	0.54
0.004	0.28	0.004	-0.09	0.004	-0.36
0.005	0.32	0.005	-0.23	0.005	0.00
0.005	0.18	0.005	-0.23	0.005	0.54
0.005	0.51	0.005	-0.05	0.005	0.90
0.006	0.14	0.006	-0.18	0.006	0.18
0.007	0.46	0.007	-0.09	0.007	0.18
0.007	0.05	0.007	-0.32	0.007	0.00
0.007	0.64	0.007	-0.32	0.007	0.36
0.008	0.23	0.008	-0.18	0.008	-0.72
0.009	0.41	0.009	-0.18	0.009	-0.36
0.009	0.37	0.009	-0.09	0.009	0.18
0.009	0.41	0.009	-0.37	0.009	0.18
0.010	0.32	0.010	-0.09	0.010	0.18
0.011	0.14	0.011	-0.23	0.011	1.08
0.011	0.51	0.011	0.18	0.011	0.18
0.012	0.41	0.012	-0.41	0.012	-0.90
0.012	0.32	0.012	0.05	0.012	0.18
0.013	0.41	0.013	-0.05	0.013	-0.36
0.013	0.37	0.013	-0.14	0.013	0.90
0.014	0.51	0.014	-0.32	0.014	-0.18
0.014	0.55	0.014	0.00	0.014	0.00
0.015	0.32	0.015	-0.14	0.015	-0.18
0.015	0.37	0.015	0.00	0.015	0.36
0.016	0.23	0.016	-0.46	0.016	0.54
0.016	0.23	0.016	-0.32	0.016	-0.18
0.017	0.55	0.017	-0.37	0.017	0.36
0.017	0.46	0.017	0.05	0.017	-0.36
0.018	0.18	0.018	-0.23	0.018	-0.36
0.018	0.05	0.018	0.18	0.018	1.08
0.018	0.51	0.018	-0.32	0.018	0.36
0.019	0.32	0.019	-0.37	0.019	0.36
0.020	0.60	0.020	-0.37	0.020	0.36
0.020	0.32	0.020	-0.23	0.020	0.36
0.021	0.41	0.021	-0.18	0.021	-1.08
0.021	0.41	0.021	-0.14	0.021	0.54
0.022	0.32	0.022	-0.41	0.022	0.72
0.022	0.41	0.022	-0.05	0.022	1.08
0.022	0.28	0.022	-0.18	0.022	0.36
0.023	0.37	0.023	-0.18	0.023	0.36
0.024	0.32	0.024	-0.23	0.024	-0.18
0.024	0.23	0.024	-0.23	0.024	-0.54
0.025	0.37	0.025	-0.09	0.025	-0.18
0.025	0.32	0.025	-0.32	0.025	0.36
0.026	0.51	0.026	-0.23	0.026	0.36
0.026	0.32	0.026	-0.55	0.026	0.00
0.026	0.37	0.026	-0.28	0.026	0.18
0.027	0.41	0.027	-0.28	0.027	0.36
0.028	0.32	0.028	-0.18	0.028	-0.36
0.028	0.32	0.028	-0.32	0.028	0.54
0.029	0.41	0.029	-0.05	0.029	0.18
0.029	0.41	0.029	-0.14	0.029	0.36
0.030	0.37	0.030	-0.18	0.030	-0.36
0.030	0.37	0.030	-0.28	0.030	-0.54
0.030	0.18	0.030	0.05	0.030	-0.36
0.031	0.51	0.031	-0.09	0.031	-0.54
0.032	0.46	0.032	0.05	0.032	-0.36
0.032	0.28	0.032	-0.18	0.032	-0.72
0.033	0.32	0.033	-0.32	0.033	-0.18
0.033	0.60	0.033	-0.37	0.033	0.72
0.034	0.46	0.034	-0.14	0.034	-0.18
0.034	0.18	0.034	-0.28	0.034	0.00
0.035	0.37	0.035	-0.23	0.035	0.36
0.035	0.14	0.035	-0.23	0.035	0.72
0.036	0.46	0.036	-0.14	0.036	-0.72
0.036	0.23	0.036	0.00	0.036	0.18
0.036	0.46	0.036	-0.23	0.036	0.36
0.037	0.28	0.037	-0.23	0.037	-0.18
0.037	0.51	0.037	-0.28	0.037	0.54
0.038	0.32	0.038	-0.18	0.038	-0.18
0.039	0.41	0.039	-0.32	0.039	-1.08
0.039	0.46	0.039	-0.32	0.039	-0.18
0.040	0.28	0.040	-0.23	0.040	-0.54
0.040	0.18	0.040	-0.23	0.040	-0.18
0.041	0.46	0.041	-0.23	0.041	-0.18
0.041	0.28	0.041	-0.32	0.041	1.26
0.042	0.46	0.042	-0.23	0.042	0.36
0.042	0.37	0.042	-0.18	0.042	-0.18
0.043	0.37	0.043	-0.09	0.043	0.54
0.043	0.32	0.043	0.05	0.043	0.36
0.044	0.46	0.044	-0.41	0.044	-0.36
0.044	0.41	0.044	-0.09	0.044	0.00
0.044	0.14	0.044	-0.23	0.044	0.36
0.045	0.32	0.045	-0.14	0.045	-0.54
0.045	0.28	0.045	-0.09	0.045	0.36
0.046	0.46	0.046	-0.14	0.046	0.18
0.047	0.32	0.047	-0.18	0.047	0.00
0.047	0.28	0.047	-0.37	0.047	-0.36
0.048	0.51	0.048	-0.32	0.048	-0.18
0.048	0.55	0.048	-0.14	0.048	0.00
0.049	0.51	0.049	0.09	0.049	-0.54
0.049	0.51	0.049	-0.23	0.049	0.18
0.050	0.37	0.050	0.05	0.050	0.00
0.050	0.09	0.050	-0.46	0.050	-0.36
0.051	0.23	0.051	-0.18	0.051	0.36
0.051	0.41	0.051	-0.28	0.051	-0.18
0.052	0.41	0.052	0.14	0.052	0.54
0.052	0.32	0.052	-0.32	0.052	-0.72
0.052	0.18	0.052	-0.37	0.052	0.18
0.053	0.41	0.053	-0.28	0.053	-0.36
0.053	0.55	0.053	-0.14	0.053	-0.36
0.054	0.46	0.054	-0.32	0.054	0.72
0.055	0.37	0.055	-0.23	0.055	-0.54
0.055	0.37	0.055	-0.32	0.055	-0.18
0.056	0.28	0.056	0.05	0.056	0.00
0.056	0.28	0.056	-0.05	0.056	-0.54
0.057	0.46	0.057	-0.18	0.057	0.36
0.057	0.32	0.057	-0.41	0.057	0.54
0.058	0.23	0.058	-0.23	0.058	-0.54
0.058	0.37	0.058	-0.14	0.058	-0.18
0.059	0.32	0.059	-0.32	0.059	0.00
0.059	0.32	0.059	-0.14	0.059	-0.72
0.060	0.37	0.060	-0.18	0.060	-0.90
0.060	0.55	0.060	-0.46	0.060	0.18
0.060	0.32	0.060	-0.09	0.060	0.36
0.061	0.55	0.061	-0.09	0.061	0.18
0.061	0.37	0.061	-0.37	0.061	1.08
0.062	0.46	0.062	-0.18	0.062	0.00
0.063	0.32	0.063	-0.18	0.063	0.36
0.063	0.46	0.063	-0.14	0.063	0.36
0.064	0.46	0.064	-0.09	0.064	1.26
0.064	0.41	0.064	-0.23	0.064	-0.90
0.065	0.28	0.065	-0.28	0.065	0.00
0.065	0.32	0.065	-0.18	0.065	0.36
0.066	0.41	0.066	-0.09	0.066	0.18
0.066	0.28	0.066	-0.23	0.066	-0.36
0.067	0.23	0.067	-0.51	0.067	-0.18
0.067	0.41	0.067	-0.23	0.067	0.00
0.068	0.51	0.068	-0.46	0.068	0.00
0.068	0.28	0.068	-0.14	0.068	0.00
0.069	0.46	0.069	-0.37	0.069	0.18
0.069	0.23	0.069	-0.41	0.069	0.00
0.070	0.28	0.070	-0.09	0.070	-0.54
0.070	0.37	0.070	-0.14	0.070	0.36
0.071	0.28	0.071	-0.14	0.071	-0.54
0.071	0.23	0.071	-0.18	0.071	0.18
0.072	0.41	0.072	-0.28	0.072	-0.36
0.072	0.18	0.072	-0.28	0.072	0.00
0.072	0.55	0.072	-0.18	0.072	-0.18
0.073	0.46	0.073	0.00	0.073	-0.18
0.073	0.46	0.073	-0.23	0.073	0.00
0.074	0.51	0.074	-0.14	0.074	1.08
0.074	0.46	0.074	-0.32	0.074	0.54
0.075	0.28	0.075	-0.14	0.075	0.00
0.075	0.46	0.075	-0.14	0.075	0.18
0.076	0.46	0.076	-0.05	0.076	0.36
0.076	0.28	0.076	-0.32	0.076	0.72
0.077	0.14	0.077	-0.05	0.077	0.00
0.077	0.51	0.077	-0.37	0.077	-0.36
0.078	0.32	0.078	-0.28	0.078	0.36
0.079	0.51	0.079	-0.46	0.079	0.18
0.079	0.37	0.079	-0.28	0.079	-0.90
0.080	0.32	0.080	-0.37	0.080	0.00
0.080	0.46	0.080	-0.23	0.080	0.00
0.081	0.41	0.081	-0.23	0.081	-0.18
0.081	0.14	0.081	-0.41	0.081	0.72
0.082	0.55	0.082	-0.37	0.082	0.54
0.082	0.32	0.082	-0.09	0.082	0.00
0.083	0.23	0.083	-0.09	0.083	0.36
0.083	0.23	0.083	-0.23	0.083	-0.36
0.084	0.41	0.084	-0.41	0.084	0.18
0.084	0.41	0.084	-0.09	0.084	0.54
0.085	0.32	0.085	-0.18	0.085	-0.54
0.085	0.32	0.085	-0.23	0.085	-0.18
0.086	0.41	0.086	-0.32	0.086	-0.72
0.086	0.32	0.086	-0.37	0.086	1.08
0.087	0.37	0.087	-0.32	0.087	0.18
0.087	0.23	0.087	-0.37	0.087	-0.54
0.088	0.23	0.088	-0.14	0.088	-0.54
0.088	0.51	0.088	-0.32	0.088	-1.08
0.088	0.23	0.088	-0.41	0.088	0.36
0.089	0.55	0.089	-0.37	0.089	-1.08
0.089	0.28	0.089	-0.09	0.089	0.00
0.090	0.46	0.090	-0.18	0.090	-0.54
0.090	0.41	0.090	-0.23	0.090	-0.18
0.091	0.37	0.091	-0.09	0.091	0.36
0.091	0.28	0.091	-0.23	0.091	-0.36
0.092	0.32	0.092	-0.14	0.092	-0.72
0.092	0.55	0.092	-0.23	0.092	0.90
0.093	0.51	0.093	-0.46	0.093	0.18
0.094	0.41	0.094	-0.14	0.094	-0.36
0.094	0.18	0.094	-0.32	0.094	-0.54
0.095	0.41	0.095	-0.23	0.095	-0.54
0.095	0.32	0.095	-0.37	0.095	-0.18
0.096	0.32	0.096	-0.32	0.096	0.18
0.096	0.46	0.096	-0.18	0.096	-0.18
0.097	0.28	0.097	-0.09	0.097	-0.36
0.097	0.28	0.097	-0.28	0.097	-0.18
0.098	0.32	0.098	-0.32	0.098	-0.54
0.098	0.28	0.098	-0.37	0.098	0.72
0.099	0.37	0.099	-0.23	0.099	0.18
0.099	0.28	0.099	-0.18	0.099	-0.72
0.100	0.18	0.100	-0.05	0.100	-0.36
0.100	0.51	0.100	-0.23	0.100	-0.54
0.101	0.51	0.101	-0.09	0.101	0.18
0.101	0.32	0.101	-0.28	0.101	-1.08
0.102	0.32	0.102	-0.18	0.102	0.00
0.102	0.37	0.102	-0.23	0.102	-0.36
0.103	0.23	0.103	-0.28	0.103	-0.18
0.103	0.37	0.103	-0.09	0.103	-0.36
0.104	0.60	0.104	-0.14	0.104	0.36
0.104	0.37	0.104	-0.51	0.104	0.36
0.105	0.28	0.105	-0.18	0.105	0.36
0.105	0.09	0.105	-0.14	0.105	-0.18
0.106	0.32	0.106	-0.23	0.106	-0.36
0.106	0.37	0.106	-0.32	0.106	0.54
0.107	0.41	0.107	-0.23	0.107	0.36
0.107	0.23	0.107	-0.28	0.107	-0.18
0.108	0.41	0.108	-0.51	0.108	-0.18
0.108	0.74	0.108	-0.41	0.108	0.36
0.109	0.23	0.109	-0.41	0.109	0.72
0.109	0.46	0.109	-0.28	0.109	0.18
0.110	0.37	0.110	-0.09	0.110	0.18
0.110	0.46	0.110	-0.18	0.110	-0.72
0.111	0.32	0.111	-0.05	0.111	0.00
0.111	0.32	0.111	-0.28	0.111	0.54
0.112	0.14	0.112	-0.41	0.112	0.36
0.112	0.46	0.112	-0.32	0.112	-0.36
0.113	0.18	0.113	-0.28	0.113	0.36
0.113	0.18	0.113	-0.41	0.113	0.18
0.114	0.32	0.114	-0.23	0.114	-0.18
0.114	0.46	0.114	-0.23	0.114	0.36
0.115	0.60	0.115	-0.18	0.115	-1.26
0.115	0.37	0.115	-0.28	0.115	-0.54
0.116	0.51	0.116	-0.09	0.116	0.36
0.116	0.41	0.116	-0.28	0.116	0.18
0.117	0.46	0.117	-0.41	0.117	0.00
0.117	0.28	0.117	-0.18	0.117	-0.18
0.118	0.55	0.118	-0.23	0.118	0.00
0.118	0.32	0.118	-0.09	0.118	0.00
0.119	0.51	0.119	-0.23	0.119	0.18
0.119	0.51	0.119	-0.09	0.119	0.00
0.120	0.46	0.120	-0.28	0.120	0.54
0.120	0.32	0.120	-0.28	0.120	0.18
0.121	0.32	0.121	-0.28	0.121	0.00
0.121	0.46	0.121	-0.32	0.121	0.36
0.122	0.41	0.122	-0.14	0.122	0.72
0.122	0.41	0.122	-0.18	0.122	-0.72
0.123	0.37	0.123	-0.37	0.123	0.36
0.123	0.32	0.123	-0.28	0.123	0.54
0.124	0.32	0.124	-0.28	0.124	0.36
0.124	0.23	0.124	-0.32	0.124	-0.18
0.125	-0.05	0.125	-0.09	0.125	0.90
0.125	0.37	0.125	-0.32	0.125	-0.36
0.126	0.51	0.126	-0.18	0.126	-0.36
0.126	0.37	0.126	-0.37	0.126	0.90
0.127	0.18	0.127	-0.18	0.127	0.36
0.127	0.37	0.127	0.09	0.127	-0.36
0.128	0.46	0.128	-0.18	0.128	0.18
0.128	0.55	0.128	-0.14	0.128	0.00
0.129	0.28	0.129	-0.41	0.129	-0.18
0.129	0.55	0.129	-0.41	0.129	0.00
0.130	0.32	0.130	-0.18	0.130	0.54
0.130	0.37	0.130	-0.37	0.130	-1.44
0.131	0.41	0.131	-0.14	0.131	0.36
0.131	0.28	0.131	-0.18	0.131	0.54
0.132	0.28	0.132	-0.32	0.132	0.54
0.132	0.64	0.132	-0.28	0.132	-0.18
0.133	0.37	0.133	-0.09	0.133	0.00
0.133	0.64	0.133	-0.09	0.133	-0.18
0.134	0.37	0.134	-0.05	0.134	0.00
0.134	0.23	0.134	-0.32	0.134	-0.90
0.135	0.46	0.135	-0.37	0.135	-0.54
0.135	0.51	0.135	-0.51	0.135	-0.54
0.136	0.60	0.136	-0.14	0.136	-0.54
0.136	0.23	0.136	-0.23	0.136	-0.36
0.137	0.46	0.137	-0.28	0.137	0.90
0.137	0.23	0.137	-0.05	0.137	-0.18
0.138	0.14	0.138	0.09	0.138	1.08
0.138	0.28	0.138	-0.28	0.138	-0.18
0.139	0.41	0.139	-0.28	0.139	0.18
0.139	0.18	0.139	-0.18	0.139	0.00
0.140	0.18	0.140	-0.05	0.140	-0.72
0.140	0.60	0.140	-0.32	0.140	0.36
0.141	0.37	0.141	-0.05	0.141	-0.36
0.141	0.41	0.141	-0.32	0.141	0.00
0.142	0.41	0.142	-0.69	0.142	-0.36
0.142	0.41	0.142	-0.37	0.142	-0.54
0.143	0.23	0.143	-0.37	0.143	1.44
0.143	0.41	0.143	-0.05	0.143	0.54
0.144	0.28	0.144	0.14	0.144	0.00
0.144	0.23	0.144	-0.09	0.144	-0.72
0.144	0.18	0.144	-0.14	0.144	1.26
0.145	0.46	0.145	0.09	0.145	0.72
0.145	0.28	0.145	-0.18	0.145	0.36
0.146	0.64	0.146	-0.32	0.146	0.36
0.146	0.41	0.146	-0.14	0.146	0.00
0.147	0.51	0.147	0.00	0.147	-0.36
0.147	0.41	0.147	-0.28	0.147	-0.18
0.148	0.37	0.148	-0.37	0.148	-0.36
0.148	0.23	0.148	-0.32	0.148	0.00
0.149	0.32	0.149	-0.46	0.149	-0.18
0.149	0.28	0.149	-0.32	0.149	-1.62
0.150	0.28	0.150	-0.09	0.150	0.36
0.150	0.32	0.150	-0.46	0.150	-0.18
0.151	0.51	0.151	-0.23	0.151	0.72
0.152	0.37	0.152	-0.18	0.152	0.36
0.152	0.28	0.152	-0.14	0.152	-0.18
0.153	0.51	0.153	-0.05	0.153	0.18
0.153	0.41	0.153	-0.23	0.153	-0.54
0.154	0.18	0.154	-0.14	0.154	-0.36
0.154	0.09	0.154	-0.23	0.154	0.90
0.155	0.28	0.155	-0.09	0.155	0.00
0.155	0.05	0.155	-0.32	0.155	0.18
0.156	0.41	0.156	-0.32	0.156	0.18
0.156	0.51	0.156	-0.28	0.156	0.36
0.157	0.46	0.157	-0.14	0.157	-0.36
0.157	0.32	0.157	-0.14	0.157	0.18
0.158	0.55	0.158	-0.23	0.158	0.54
0.158	0.32	0.158	-0.37	0.158	-0.36
0.159	0.37	0.159	-0.14	0.159	0.00
0.159	0.55	0.159	-0.46	0.159	-1.26
0.160	0.46	0.160	-0.37	0.160	0.18
0.160	0.46	0.160	-0.51	0.160	-0.72
0.161	0.41	0.161	-0.18	0.161	-0.72
0.161	0.37	0.161	-0.18	0.161	0.18
0.162	0.32	0.162	-0.64	0.162	-0.18
0.162	0.41	0.162	-0.09	0.162	0.00
0.163	0.55	0.163	-0.09	0.163	0.90
0.163	0.18	0.163	-0.23	0.163	0.54
0.164	0.41	0.164	-0.32	0.164	0.18
0.164	0.18	0.164	-0.37	0.164	-0.36
0.165	0.60	0.165	-0.09	0.165	-0.72
0.165	0.46	0.165	-0.14	0.165	0.18
0.166	0.41	0.166	-0.28	0.166	-0.18
0.166	0.37	0.166	0.09	0.166	-0.18
0.167	0.51	0.167	-0.41	0.167	-0.36
0.167	0.41	0.167	-0.14	0.167	0.00
0.168	0.37	0.168	-0.18	0.168	-0.18
0.168	0.37	0.168	-0.18	0.168	0.54
0.169	0.32	0.169	-0.18	0.169	-0.36
0.169	0.23	0.169	-0.09	0.169	0.36
0.170	0.46	0.170	-0.37	0.170	0.00
0.170	0.28	0.170	-0.41	0.170	-0.90
0.171	0.41	0.171	-0.46	0.171	-0.36
0.171	0.37	0.171	-0.09	0.171	0.36
0.172	0.46	0.172	-0.23	0.172	-0.54
0.172	0.32	0.172	-0.28	0.172	-0.72
0.173	0.18	0.173	-0.28	0.173	-0.18
0.173	0.46	0.173	-0.23	0.173	0.54
0.174	0.23	0.174	-0.18	0.174	-0.18
0.174	0.46	0.174	-0.32	0.174	0.00
0.175	0.23	0.175	-0.14	0.175	-0.18
0.175	0.28	0.175	-0.37	0.175	0.54
0.176	0.28	0.176	-0.23	0.176	-0.54
0.176	0.41	0.176	-0.14	0.176	0.72
0.176	0.51	0.176	-0.09	0.176	-0.36
0.177	0.37	0.177	-0.23	0.177	0.90
0.177	0.32	0.177	-0.41	0.177	-0.18
0.178	0.37	0.178	-0.32	0.178	-0.54
0.178	0.18	0.178	-0.14	0.178	0.54
0.179	0.41	0.179	-0.14	0.179	0.00
0.179	0.32	0.179	-0.09	0.179	0.18
0.180	0.32	0.180	-0.14	0.180	-0.72
0.180	0.41	0.180	-0.14	0.180	0.54
0.181	0.41	0.181	-0.28	0.181	0.72
0.181	0.23	0.181	-0.23	0.181	0.00
0.182	0.46	0.182	-0.05	0.182	0.18
0.183	0.28	0.183	-0.28	0.183	0.18
0.183	0.37	0.183	-0.37	0.183	0.18
0.184	0.46	0.184	0.05	0.184	0.18
0.184	0.46	0.184	-0.23	0.184	-0.36
0.185	0.51	0.185	-0.09	0.185	-0.72
0.185	0.23	0.185	-0.32	0.185	-0.54
0.186	0.60	0.186	-0.37	0.186	0.18
0.186	0.46	0.186	-0.37	0.186	-0.18
0.187	0.09	0.187	-0.28	0.187	-0.18
0.187	0.46	0.187	-0.41	0.187	0.18
0.188	0.55	0.188	-0.18	0.188	-0.36
0.188	0.37	0.188	-0.37	0.188	-0.90
0.189	0.55	0.189	-0.18	0.189	0.00
0.189	0.14	0.189	-0.14	0.189	-0.36
0.190	0.41	0.190	-0.32	0.190	-0.36
0.190	0.28	0.190	-0.32	0.190	0.18
0.191	0.41	0.191	-0.09	0.191	-0.90
0.191	0.09	0.191	-0.14	0.191	0.00
0.192	0.23	0.192	-0.32	0.192	0.36
0.192	0.32	0.192	-0.28	0.192	-0.54
0.193	0.28	0.193	-0.18	0.193	-0.36
0.193	0.32	0.193	-0.09	0.193	-0.36
0.194	0.46	0.194	-0.09	0.194	0.00
0.194	0.41	0.194	-0.18	0.194	-1.08
0.195	0.23	0.195	0.14	0.195	0.36
0.195	0.14	0.195	0.00	0.195	0.18
0.196	0.32	0.196	-0.05	0.196	-0.18
0.196	0.46	0.196	-0.28	0.196	0.18
0.197	0.23	0.197	-0.51	0.197	0.54
0.197	0.18	0.197	-0.28	0.197	-0.18
0.198	0.55	0.198	0.00	0.198	0.00
0.198	0.41	0.198	-0.28	0.198	-0.54
0.199	0.41	0.199	-0.23	0.199	0.00
0.199	0.23	0.199	-0.32	0.199	0.54
0.200	0.32	0.200	-0.41	0.200	-0.54
0.200	0.46	0.200	-0.05	0.200	0.18
0.201	0.37	0.201	-0.05	0.201	0.36
0.201	0.23	0.201	-0.05	0.201	1.08
0.202	0.28	0.202	-0.41	0.202	0.36
0.202	0.41	0.202	-0.23	0.202	0.54
0.203	0.32	0.203	0.18	0.203	-0.36
0.203	0.41	0.203	0.00	0.203	-0.72
0.204	0.46	0.204	-0.23	0.204	0.18
0.204	0.37	0.204	-0.28	0.204	0.54
0.205	0.55	0.205	-0.32	0.205	-0.36
0.205	0.41	0.205	-0.09	0.205	0.00
0.206	0.18	0.206	-0.09	0.206	-0.18
0.206	0.46	0.206	-0.32	0.206	-0.18
0.207	0.41	0.207	-0.41	0.207	-0.54
0.207	0.32	0.207	-0.18	0.207	0.54
0.208	0.28	0.208	-0.18	0.208	0.18
0.208	0.41	0.208	-0.60	0.208	-0.18
0.208	0.32	0.208	-0.23	0.208	-0.36
0.209	0.46	0.209	-0.37	0.209	0.00
0.209	0.28	0.209	0.00	0.209	0.36
0.210	0.32	0.210	-0.18	0.210	1.44
0.210	0.18	0.210	-0.09	0.210	0.18
0.211	0.18	0.211	-0.09	0.211	-0.18
0.211	0.28	0.211	-0.23	0.211	0.54
0.212	0.41	0.212	-0.28	0.212	0.36
0.212	0.28	0.212	-0.28	0.212	0.18
0.213	0.51	0.213	-0.28	0.213	0.00
0.214	0.23	0.214	-0.28	0.214	-0.18
0.214	0.46	0.214	-0.18	0.214	-0.18
0.215	0.37	0.215	-0.23	0.215	-0.54
0.215	0.28	0.215	-0.09	0.215	-0.54
0.216	0.23	0.216	0.00	0.216	-0.18
0.216	0.55	0.216	-0.23	0.216	0.72
0.217	0.23	0.217	-0.28	0.217	0.00
0.217	0.37	0.217	-0.32	0.217	0.18
0.218	0.41	0.218	-0.28	0.218	0.18
0.218	0.18	0.218	-0.18	0.218	0.54
0.219	0.32	0.219	-0.32	0.219	-0.18
0.219	0.14	0.219	-0.32	0.219	-0.54
0.220	0.41	0.220	-0.37	0.220	0.00
0.220	0.46	0.220	-0.23	0.220	0.90
0.221	0.28	0.221	0.00	0.221	-0.18
0.221	0.37	0.221	-0.23	0.221	0.36
0.222	0.14	0.222	-0.09	0.222	-0.18
0.222	0.32	0.222	0.00	0.222	0.00
0.223	0.09	0.223	-0.18	0.223	0.00
0.223	0.55	0.223	-0.28	0.223	0.18
0.224	0.64	0.224	-0.09	0.224	0.18
0.224	0.32	0.224	-0.09	0.224	0.36
0.225	0.14	0.225	-0.14	0.225	0.90
0.225	0.37	0.225	0.00	0.225	0.36
0.226	0.18	0.226	-0.28	0.226	-0.54
0.226	0.32	0.226	-0.23	0.226	-0.36
0.227	0.41	0.227	-0.28	0.227	-1.08
0.227	0.37	0.227	-0.32	0.227	0.90
0.228	0.51	0.228	-0.14	0.228	-1.26
0.228	0.23	0.228	-0.28	0.228	0.00
0.229	0.37	0.229	-0.05	0.229	0.00
0.229	0.32	0.229	-0.37	0.229	1.62
0.230	0.32	0.230	-0.41	0.230	-0.18
0.230	0.23	0.230	-0.32	0.230	0.18
0.231	0.46	0.231	0.00	0.231	0.00
0.231	0.32	0.231	-0.09	0.231	0.00
0.232	0.23	0.232	-0.32	0.232	-0.18
0.232	0.41	0.232	-0.18	0.232	-0.18
0.233	0.32	0.233	-0.18	0.233	0.00
0.233	0.41	0.233	-0.18	0.233	0.00
0.234	0.37	0.234	-0.23	0.234	-0.54
0.234	0.28	0.234	-0.14	0.234	0.54
0.235	0.41	0.235	-0.18	0.235	0.36
0.235	0.37	0.235	-0.18	0.235	0.72
0.236	0.18	0.236	-0.05	0.236	0.36
0.236	0.41	0.236	-0.05	0.236	0.54
0.237	0.60	0.237	-0.09	0.237	0.00
0.237	0.46	0.237	-0.28	0.237	-1.26
0.238	0.28	0.238	-0.28	0.238	0.18
0.238	0.46	0.238	-0.28	0.238	0.72
0.239	0.14	0.239	-0.23	0.239	-0.36
0.239	0.23	0.239	-0.18	0.239	-0.18
0.240	0.37	0.240	0.14	0.240	-0.18
0.240	0.28	0.240	0.00	0.240	0.36
0.240	0.46	0.240	-0.32	0.240	-0.36
0.241	0.18	0.241	-0.09	0.241	0.00
0.241	0.14	0.241	-0.09	0.241	-0.54
0.242	0.41	0.242	-0.14	0.242	-0.54
0.242	0.14	0.242	-0.18	0.242	-0.54
0.243	0.41	0.243	-0.18	0.243	-0.54
0.243	0.37	0.243	-0.23	0.243	0.72
0.244	0.51	0.244	-0.28	0.244	0.18
0.245	0.46	0.245	0.00	0.245	0.36
0.245	0.41	0.245	-0.14	0.245	0.36
0.246	0.32	0.246	0.14	0.246	0.18
0.246	0.41	0.246	0.00	0.246	0.00
0.247	0.28	0.247	-0.09	0.247	-0.36
0.247	0.32	0.247	-0.23	0.247	-0.54
0.248	0.23	0.248	-0.28	0.248	-0.72
0.248	0.37	0.248	-0.28	0.248	0.54
0.249	0.37	0.249	-0.09	0.249	-0.36
0.249	0.23	0.249	0.00	0.249	0.00
0.250	0.64	0.250	0.00	0.250	0.00
0.250	0.28	0.250	-0.28	0.250	0.00
0.251	0.23	0.251	-0.41	0.251	-0.18
0.251	0.37	0.251	-0.28	0.251	0.18
0.252	0.32	0.252	-0.32	0.252	0.36
0.252	0.14	0.252	-0.46	0.252	0.18
0.253	0.55	0.253	-0.23	0.253	-0.36
0.253	0.18	0.253	-0.09	0.253	0.18
0.254	0.46	0.254	-0.28	0.254	-0.54
0.254	0.37	0.254	-0.18	0.254	-0.18
0.255	0.46	0.255	-0.51	0.255	-0.18
0.255	0.37	0.255	-0.14	0.255	0.36
0.256	0.05	0.256	0.00	0.256	0.36
0.256	0.55	0.256	0.00	0.256	0.36
0.257	0.28	0.257	0.00	0.257	-0.72
0.257	0.64	0.257	-0.23	0.257	0.18
0.258	0.32	0.258	-0.32	0.258	-0.36
0.258	0.37	0.258	-0.09	0.258	0.72
0.259	0.37	0.259	0.00	0.259	-0.36
0.259	0.32	0.259	-0.09	0.259	-0.18
0.260	0.32	0.260	-0.23	0.260	-0.36
0.260	0.41	0.260	-0.18	0.260	0.72
0.261	0.46	0.261	-0.37	0.261	-0.72
0.261	0.28	0.261	-0.18	0.261	0.18
0.262	0.37	0.262	-0.32	0.262	-0.54
0.262	0.37	0.262	-0.18	0.262	-0.18
0.263	0.41	0.263	-0.32	0.263	-0.18
0.263	0.32	0.263	-0.37	0.263	0.00
0.264	0.41	0.264	-0.18	0.264	-0.36
0.264	0.46	0.264	-0.23	0.264	0.72
0.265	0.18	0.265	-0.46	0.265	0.72
0.265	0.37	0.265	-0.14	0.265	0.72
0.266	0.41	0.266	-0.46	0.266	-0.18
0.266	0.51	0.266	0.00	0.266	0.18
0.267	0.51	0.267	-0.18	0.267	-0.54
0.267	0.41	0.267	-0.28	0.267	-0.90
0.268	0.55	0.268	-0.32	0.268	0.90
0.268	0.09	0.268	0.09	0.268	0.54
0.269	0.46	0.269	-0.23	0.269	-0.18
0.269	0.37	0.269	0.00	0.269	-0.18
0.270	0.23	0.270	-0.32	0.270	0.54
0.270	0.46	0.270	-0.05	0.270	-0.90
0.271	0.18	0.271	-0.09	0.271	0.90
0.271	0.41	0.271	-0.18	0.271	0.72
0.272	0.37	0.272	-0.05	0.272	-0.90
0.272	0.32	0.272	-0.05	0.272	0.36
0.273	0.23	0.273	-0.18	0.273	0.54
0.273	0.05	0.273	-0.41	0.273	-0.36
0.274	0.51	0.274	0.00	0.274	0.00
0.274	0.41	0.274	-0.18	0.274	-1.08
0.275	0.14	0.275	0.00	0.275	0.36
0.275	0.41	0.275	-0.28	0.275	-0.18
0.276	0.23	0.276	0.18	0.276	0.00
0.276	0.55	0.276	-0.18	0.276	0.72
0.277	0.32	0.277	-0.14	0.277	0.90
0.277	0.51	0.277	-0.18	0.277	0.00
0.278	0.28	0.278	-0.32	0.278	0.00
0.278	0.32	0.278	-0.09	0.278	-0.36
0.279	0.55	0.279	-0.14	0.279	1.44
0.279	0.32	0.279	-0.28	0.279	0.36
0.280	0.32	0.280	-0.32	0.280	-0.18
0.280	0.14	0.280	-0.09	0.280	0.36
0.281	0.23	0.281	-0.37	0.281	-0.18
0.281	0.41	0.281	-0.32	0.281	-0.36
0.282	0.37	0.282	-0.18	0.282	-0.18
0.282	0.28	0.282	-0.09	0.282	-0.36
0.283	0.51	0.283	-0.28	0.283	-0.18
0.283	0.37	0.283	-0.23	0.283	0.36
0.284	0.55	0.284	0.00	0.284	0.72
0.284	0.37	0.284	-0.37	0.284	-0.90
0.285	0.37	0.285	-0.46	0.285	-0.72
0.285	0.18	0.285	-0.23	0.285	0.54
0.286	0.32	0.286	-0.05	0.286	0.36
0.286	0.41	0.286	-0.37	0.286	0.18
0.287	0.23	0.287	0.00	0.287	0.18
0.287	0.41	0.287	-0.37	0.287	-0.72
0.288	0.28	0.288	-0.14	0.288	0.54
0.288	0.28	0.288	-0.32	0.288	0.54
0.288	0.51	0.288	-0.32	0.288	0.90
0.289	0.55	0.289	-0.55	0.289	-0.54
0.289	0.51	0.289	-0.09	0.289	0.90
0.290	0.09	0.290	-0.18	0.290	-0.72
0.290	0.51	0.290	-0.28	0.290	0.00
0.291	0.14	0.291	-0.32	0.291	-0.36
0.291	0.37	0.291	-0.23	0.291	0.36
0.292	0.23	0.292	-0.09	0.292	0.54
0.292	0.41	0.292	-0.14	0.292	0.00
0.293	0.37	0.293	-0.23	0.293	-0.36
0.293	0.32	0.293	-0.05	0.293	-0.18
0.294	0.28	0.294	-0.09	0.294	-0.18
0.294	0.37	0.294	-0.28	0.294	0.18
0.295	0.55	0.295	0.00	0.295	-0.36
0.295	0.18	0.295	-0.14	0.295	-0.18
0.296	0.37	0.296	-0.18	0.296	0.72
0.296	0.32	0.296	-0.37	0.296	0.18
0.297	0.32	0.297	0.05	0.297	0.00
0.297	0.37	0.297	-0.14	0.297	0.00
0.298	0.32	0.298	-0.09	0.298	0.54
0.298	0.32	0.298	-0.14	0.298	-0.36
0.299	0.60	0.299	-0.51	0.299	0.36
0.299	0.32	0.299	-0.23	0.299	-0.36
0.300	0.37	0.300	-0.18	0.300	0.18
0.300	0.51	0.300	-0.18	0.300	0.36
0.301	0.37	0.301	-0.37	0.301	0.00
0.301	0.32	0.301	-0.18	0.301	-1.08
0.302	0.32	0.302	-0.09	0.302	0.00
0.302	0.14	0.302	-0.14	0.302	-0.36
0.303	0.28	0.303	-0.09	0.303	0.36
0.303	0.41	0.303	-0.14	0.303	-0.18
0.304	0.37	0.304	-0.32	0.304	0.54
0.304	0.28	0.304	-0.37	0.304	0.36
0.305	0.05	0.305	-0.28	0.305	-0.18
0.305	0.32	0.305	-0.14	0.305	-0.18
0.306	0.41	0.306	-0.14	0.306	0.72
0.306	0.55	0.306	-0.41	0.306	0.00
0.307	0.41	0.307	-0.23	0.307	0.18
0.308	0.37	0.308	-0.09	0.308	0.54
0.308	0.28	0.308	-0.23	0.308	0.72
0.309	0.41	0.309	-0.23	0.309	0.18
0.309	0.32	0.309	-0.28	0.309	0.36
0.310	0.37	0.310	-0.23	0.310	0.72
0.310	0.18	0.310	-0.14	0.310	0.18
0.311	0.41	0.311	-0.37	0.311	0.00
0.311	0.41	0.311	-0.41	0.311	0.36
0.312	0.09	0.312	-0.18	0.312	0.18
0.312	0.18	0.312	-0.28	0.312	0.18
0.313	0.37	0.313	0.00	0.313	0.54
0.313	0.55	0.313	-0.41	0.313	0.72
0.314	0.41	0.314	0.00	0.314	0.00
0.314	0.51	0.314	-0.23	0.314	0.18
0.315	0.28	0.315	-0.05	0.315	-0.72
0.315	0.32	0.315	-0.18	0.315	0.00
0.316	0.14	0.316	-0.18	0.316	-0.36
0.316	0.55	0.316	-0.28	0.316	-0.72
0.317	0.51	0.317	-0.14	0.317	0.54
0.317	0.32	0.317	-0.18	0.317	-0.36
0.318	0.46	0.318	-0.09	0.318	0.00
0.318	0.55	0.318	-0.46	0.318	0.18
0.319	0.46	0.319	-0.23	0.319	0.54
0.319	0.51	0.319	-0.09	0.319	-0.18
0.320	0.23	0.320	-0.32	0.320	0.90
0.320	0.23	0.320	-0.18	0.320	0.36
0.321	0.41	0.321	-0.09	0.321	-0.18
0.321	0.41	0.321	-0.28	0.321	0.18
0.322	0.37	0.322	-0.37	0.322	0.72
0.322	0.32	0.322	-0.41	0.322	0.18
0.323	0.46	0.323	-0.41	0.323	0.18
0.323	0.18	0.323	-0.18	0.323	0.36
0.324	0.32	0.324	-0.32	0.324	-0.18
0.324	0.46	0.324	-0.18	0.324	-0.36
0.325	0.28	0.325	-0.28	0.325	0.36
0.325	0.64	0.325	-0.28	0.325	0.18
0.326	0.51	0.326	-0.09	0.326	0.54
0.326	0.37	0.326	-0.28	0.326	0.36
0.327	0.32	0.327	-0.09	0.327	-0.18
0.327	0.32	0.327	-0.18	0.327	0.72
0.328	0.55	0.328	-0.51	0.328	0.90
0.328	0.23	0.328	-0.23	0.328	0.00
0.329	0.51	0.329	-0.32	0.329	0.36
0.329	0.55	0.329	-0.14	0.329	0.00
0.330	0.41	0.330	-0.23	0.330	0.36
0.330	0.41	0.330	-0.14	0.330	-0.36
0.331	0.32	0.331	-0.05	0.331	-0.18
0.331	0.64	0.331	-0.37	0.331	0.72
0.332	0.32	0.332	-0.14	0.332	0.54
0.332	0.41	0.332	-0.28	0.332	0.54
0.333	0.23	0.333	-0.23	0.333	-0.18
0.333	0.14	0.333	-0.18	0.333	0.90
0.334	0.32	0.334	-0.32	0.334	0.36
0.334	0.41	0.334	-0.28	0.334	0.54
0.335	0.46	0.335	-0.28	0.335	0.00
0.335	0.32	0.335	-0.32	0.335	-0.18
0.336	0.28	0.336	-0.14	0.336	0.54
0.336	0.51	0.336	-0.23	0.336	0.00
0.337	0.23	0.337	-0.23	0.337	0.18
0.337	0.14	0.337	-0.18	0.337	0.54
0.338	0.41	0.338	-0.23	0.338	-0.54
0.338	0.41	0.338	-0.18	0.338	0.18
0.339	0.37	0.339	-0.37	0.339	0.18
0.339	0.46	0.339	-0.14	0.339	-0.54
0.340	0.41	0.340	-0.41	0.340	0.36
0.340	0.37	0.340	0.00	0.340	0.00
0.341	0.37	0.341	-0.09	0.341	-0.36
0.341	0.14	0.341	-0.18	0.341	0.00
0.342	0.41	0.342	-0.14	0.342	-0.36
0.342	0.41	0.342	-0.46	0.342	-0.18
0.343	0.09	0.343	-0.14	0.343	-0.72
0.343	0.28	0.343	-0.37	0.343	0.72
0.344	0.32	0.344	-0.37	0.344	0.00
0.344	0.32	0.344	-0.46	0.344	0.54
0.345	0.46	0.345	-0.41	0.345	0.00
0.345	0.51	0.345	-0.05	0.345	-0.18
0.346	0.69	0.346	-0.37	0.346	0.18
0.346	0.23	0.346	-0.32	0.346	-0.54
0.347	0.23	0.347	-0.41	0.347	-0.18
0.347	0.28	0.347	-0.28	0.347	0.90
0.348	0.37	0.348	-0.18	0.348	0.18
0.348	0.41	0.348	0.00	0.348	0.00
0.349	0.41	0.349	-0.18	0.349	-0.90
0.349	0.32	0.349	-0.46	0.349	-0.72
0.350	0.46	0.350	-0.28	0.350	-0.54
0.350	0.37	0.350	-0.32	0.350	-0.54
0.351	0.41	0.351	-0.09	0.351	-0.18
0.351	0.41	0.351	0.00	0.351	-0.90
0.352	0.28	0.352	-0.14	0.352	-0.18
0.352	0.37	0.352	-0.18	0.352	0.00
0.352	0.32	0.352	-0.37	0.352	0.00
0.353	0.28	0.353	-0.23	0.353	-0.36
0.353	0.23	0.353	-0.18	0.353	0.18
0.354	0.32	0.354	-0.05	0.354	-0.18
0.354	0.37	0.354	-0.09	0.354	0.18
0.355	0.37	0.355	-0.14	0.355	0.90
0.355	0.60	0.355	-0.18	0.355	0.36
0.356	0.46	0.356	-0.14	0.356	-0.90
0.356	0.23	0.356	-0.37	0.356	-0.72
0.357	0.41	0.357	-0.37	0.357	-0.90
0.357	0.23	0.357	-0.05	0.357	0.36
0.358	0.41	0.358	-0.28	0.358	0.18
0.358	0.32	0.358	-0.32	0.358	0.72
0.359	0.55	0.359	-0.28	0.359	-1.08
0.359	0.28	0.359	-0.18	0.359	-0.72
0.360	0.32	0.360	-0.32	0.360	0.00
0.360	0.23	0.360	-0.18	0.360	0.72
0.361	0.23	0.361	-0.23	0.361	-0.36
0.361	0.28	0.361	-0.05	0.361	-0.72
0.362	0.28	0.362	-0.32	0.362	0.90
0.362	0.23	0.362	-0.14	0.362	0.72
0.363	0.37	0.363	-0.09	0.363	0.72
0.363	0.28	0.363	-0.09	0.363	0.18
0.364	0.55	0.364	-0.14	0.364	-0.36
0.364	0.32	0.364	-0.32	0.364	-0.18
0.365	0.32	0.365	-0.14	0.365	0.36
0.365	0.41	0.365	-0.28	0.365	-0.54
0.366	0.55	0.366	-0.09	0.366	-0.18
0.366	0.23	0.366	-0.23	0.366	0.00
0.367	0.51	0.367	-0.46	0.367	-0.90
0.367	0.37	0.367	-0.23	0.367	0.36
0.368	0.46	0.368	-0.51	0.368	-0.18
0.368	0.32	0.368	0.00	0.368	0.36
0.369	0.41	0.369	0.00	0.369	0.00
0.370	0.32	0.370	-0.32	0.370	0.00
0.370	0.23	0.370	-0.37	0.370	0.36
0.371	0.51	0.371	-0.23	0.371	-0.18
0.371	0.28	0.371	-0.37	0.371	-0.18
0.372	0.28	0.372	-0.37	0.372	0.72
0.372	0.28	0.372	-0.14	0.372	1.26
0.373	0.51	0.373	-0.23	0.373	-0.36
0.373	0.18	0.373	-0.32	0.373	-0.72
0.374	0.28	0.374	-0.05	0.374	0.36
0.374	0.46	0.374	-0.18	0.374	-0.54
0.375	0.55	0.375	-0.09	0.375	-0.54
0.375	0.28	0.375	-0.09	0.375	-0.54
0.376	0.41	0.376	-0.18	0.376	-1.44
0.376	0.18	0.376	-0.37	0.376	-0.54
0.377	0.18	0.377	-0.46	0.377	0.36
0.377	0.32	0.377	-0.09	0.377	0.36
0.378	0.55	0.378	-0.23	0.378	0.18
0.378	0.14	0.378	-0.23	0.378	-0.72
0.379	0.41	0.379	-0.23	0.379	-0.54
0.379	0.37	0.379	-0.23	0.379	-0.54
0.380	0.23	0.380	-0.28	0.380	-0.54
0.380	0.37	0.380	-0.05	0.380	0.72
0.381	0.05	0.381	-0.41	0.381	-0.18
0.381	0.51	0.381	-0.32	0.381	0.54
0.382	0.23	0.382	-0.23	0.382	0.00
0.382	0.32	0.382	-0.32	0.382	0.00
0.383	0.37	0.383	-0.32	0.383	-0.18
0.383	0.51	0.383	0.00	0.383	0.18
0.384	0.37	0.384	-0.14	0.384	0.18
0.384	0.32	0.384	-0.28	0.384	-1.44
0.385	0.18	0.385	-0.09	0.385	-1.08
0.385	0.37	0.385	-0.14	0.385	0.00
0.386	0.37	0.386	-0.18	0.386	0.54
0.386	0.09	0.386	-0.23	0.386	0.90
0.387	0.41	0.387	-0.28	0.387	-0.72
0.387	0.32	0.387	-0.18	0.387	0.36
0.388	0.41	0.388	-0.18	0.388	-0.18
0.388	0.28	0.388	-0.37	0.388	-0.36
0.389	0.41	0.389	-0.18	0.389	-0.18
0.389	0.37	0.389	-0.09	0.389	0.00
0.390	0.51	0.390	-0.14	0.390	0.36
0.390	0.41	0.390	-0.32	0.390	0.18
0.391	0.14	0.391	-0.18	0.391	0.18
0.391	0.37	0.391	-0.05	0.391	-0.18
0.392	0.41	0.392	-0.41	0.392	-0.54
0.392	0.46	0.392	-0.09	0.392	0.54
0.393	0.51	0.393	-0.09	0.393	0.72
0.393	0.28	0.393	-0.14	0.393	0.18
0.394	0.41	0.394	-0.14	0.394	0.90
0.394	0.28	0.394	-0.09	0.394	0.18
0.395	0.05	0.395	-0.46	0.395	-0.36
0.395	0.28	0.395	-0.23	0.395	0.18
0.396	0.09	0.396	-0.46	0.396	0.18
0.396	0.46	0.396	-0.14	0.396	0.00
0.397	0.51	0.397	-0.23	0.397	-1.08
0.397	0.23	0.397	-0.18	0.397	-0.18
0.398	0.09	0.398	-0.05	0.398	-0.18
0.398	0.32	0.398	-0.28	0.398	-0.18
0.399	0.18	0.399	-0.14	0.399	1.26
0.399	0.51	0.399	-0.37	0.399	0.54
0.400	0.23	0.400	-0.46	0.400	0.18
0.400	0.41	0.400	-0.37	0.400	-0.54
0.401	0.23	0.401	-0.28	0.401	0.00
0.401	0.41	0.401	-0.32	0.401	0.00
0.402	0.41	0.402	-0.09	0.402	0.54
0.402	0.23	0.402	-0.23	0.402	-0.36
0.403	0.37	0.403	-0.09	0.403	0.36
0.403	0.46	0.403	-0.23	0.403	0.18
0.404	0.51	0.404	-0.28	0.404	0.72
0.404	0.28	0.404	-0.14	0.404	0.54
0.405	0.28	0.405	-0.37	0.405	-0.36
0.405	0.37	0.405	-0.23	0.405	0.36
0.406	0.32	0.406	-0.14	0.406	-0.18
0.406	0.32	0.406	-0.46	0.406	0.18
0.407	0.37	0.407	-0.37	0.407	-1.08
0.407	0.28	0.407	-0.14	0.407	-0.36
0.408	0.28	0.408	-0.41	0.408	-0.18
0.408	0.32	0.408	-0.37	0.408	0.72
0.409	0.41	0.409	0.00	0.409	-0.54
0.409	0.28	0.409	-0.09	0.409	0.18
0.410	0.28	0.410	-0.28	0.410	-0.36
0.410	0.55	0.410	0.05	0.410	0.54
0.411	0.23	0.411	-0.32	0.411	-0.18
0.411	0.51	0.411	-0.18	0.411	-0.36
0.412	0.51	0.412	-0.32	0.412	0.36
0.412	0.64	0.412	-0.18	0.412	0.18
0.413	0.37	0.413	-0.18	0.413	0.00
0.413	0.32	0.413	-0.23	0.413	0.90
0.414	0.14	0.414	0.09	0.414	-0.90
0.414	0.41	0.414	-0.05	0.414	-0.36
0.415	0.28	0.415	-0.14	0.415	0.54
0.415	0.37	0.415	-0.28	0.415	0.00
0.416	0.37	0.416	-0.41	0.416	0.18
0.416	0.37	0.416	-0.09	0.416	0.90
0.416	0.18	0.416	-0.23	0.416	0.54
0.417	0.60	0.417	-0.51	0.417	-1.08
0.417	0.28	0.417	-0.41	0.417	-0.72
0.418	0.51	0.418	-0.41	0.418	-0.54
0.418	0.32	0.418	-0.18	0.418	0.18
0.419	0.46	0.419	-0.37	0.419	-1.08
0.419	0.23	0.419	-0.23	0.419	0.00
0.420	0.37	0.420	-0.18	0.420	0.36
0.420	0.41	0.420	-0.32	0.420	0.36
0.421	0.37	0.421	-0.28	0.421	0.18
0.421	0.28	0.421	-0.23	0.421	-1.26
0.422	0.51	0.422	-0.23	0.422	0.72
0.422	0.32	0.422	-0.09	0.422	0.36
0.423	0.28	0.423	-0.23	0.423	0.00
0.423	0.37	0.423	-0.23	0.423	-0.72
0.424	0.23	0.424	-0.46	0.424	0.36
0.424	0.51	0.424	-0.05	0.424	-0.18
0.425	0.32	0.425	-0.05	0.425	-0.36
0.425	0.37	0.425	-0.28	0.425	0.54
0.426	0.23	0.426	-0.14	0.426	0.00
0.426	0.55	0.426	-0.32	0.426	-0.36
0.427	0.28	0.427	-0.05	0.427	0.54
0.427	0.28	0.427	-0.23	0.427	-0.54
0.428	0.23	0.428	-0.09	0.428	0.00
0.428	0.37	0.428	-0.37	0.428	-0.54
0.429	0.51	0.429	-0.28	0.429	0.54
0.429	0.46	0.429	-0.37	0.429	-0.18
0.430	0.32	0.430	0.00	0.430	-0.90
0.430	0.28	0.430	-0.37	0.430	-0.18
0.431	0.37	0.431	-0.32	0.431	0.18
0.431	0.23	0.431	-0.37	0.431	-0.54
0.432	0.41	0.432	-0.37	0.432	-0.54
0.433	0.18	0.433	-0.09	0.433	0.00
0.433	0.51	0.433	-0.28	0.433	0.18
0.434	0.37	0.434	-0.23	0.434	0.18
0.434	0.32	0.434	-0.09	0.434	-1.08
0.435	0.32	0.435	-0.09	0.435	-0.72
0.435	0.46	0.435	-0.18	0.435	-0.18
0.436	0.23	0.436	-0.14	0.436	0.00
0.436	0.41	0.436	-0.23	0.436	-1.08
0.437	0.37	0.437	-0.28	0.437	0.00
0.437	0.41	0.437	-0.23	0.437	-0.18
0.438	0.51	0.438	-0.09	0.438	0.18
0.438	0.28	0.438	-0.18	0.438	0.00
0.439	0.28	0.439	-0.18	0.439	-0.36
0.439	0.37	0.439	-0.41	0.439	0.36
0.440	0.41	0.440	-0.18	0.440	0.90
0.440	0.28	0.440	-0.18	0.440	0.36
0.441	0.37	0.441	-0.32	0.441	0.54
0.441	0.09	0.441	-0.23	0.441	-0.18
0.442	0.37	0.442	-0.23	0.442	0.00
0.442	0.23	0.442	-0.28	0.442	-0.54
0.443	0.32	0.443	-0.05	0.443	-0.54
0.443	0.14	0.443	-0.09	0.443	-0.18
0.444	0.46	0.444	-0.18	0.444	0.54
0.444	0.37	0.444	-0.28	0.444	-0.54
0.445	0.32	0.445	-0.09	0.445	-0.36
0.445	0.41	0.445	-0.18	0.445	-0.18
0.446	0.32	0.446	-0.23	0.446	-0.18
0.446	0.41	0.446	-0.23	0.446	0.18
0.447	0.32	0.447	-0.05	0.447	-0.36
0.447	0.55	0.447	-0.18	0.447	-0.18
0.448	0.23	0.448	-0.14	0.448	0.90
0.448	0.32	0.448	-0.09	0.448	0.18
0.449	0.14	0.449	-0.32	0.449	-0.18
0.449	0.32	0.449	-0.23	0.449	0.00
0.450	0.23	0.450	-0.14	0.450	-0.54
0.450	0.41	0.450	-0.18	0.450	0.54
0.451	0.18	0.451	-0.46	0.451	-0.90
0.451	0.60	0.451	-0.28	0.451	1.44
0.452	0.41	0.452	-0.28	0.452	0.18
0.452	0.23	0.452	-0.18	0.452	0.36
0.453	0.37	0.453	-0.23	0.453	0.72
0.453	0.28	0.453	-0.32	0.453	0.72
0.454	0.23	0.454	-0.28	0.454	-1.26
0.454	0.41	0.454	-0.18	0.454	0.72
0.455	0.28	0.455	-0.18	0.455	-1.08
0.455	0.41	0.455	-0.23	0.455	0.00
0.456	0.41	0.456	-0.09	0.456	0.90
0.456	0.41	0.456	-0.09	0.456	-0.36
0.457	0.41	0.457	-0.32	0.457	0.18
0.457	0.55	0.457	-0.09	0.457	-0.18
0.458	0.28	0.458	-0.14	0.458	0.36
0.458	0.23	0.458	-0.37	0.458	0.18
0.459	0.60	0.459	-0.05	0.459	0.18
0.459	0.18	0.459	0.09	0.459	-0.36
0.460	0.32	0.460	-0.18	0.460	-0.18
0.460	0.46	0.460	0.14	0.460	-0.36
0.461	0.32	0.461	-0.28	0.461	0.00
0.461	0.23	0.461	-0.55	0.461	0.54
0.462	0.55	0.462	0.00	0.462	0.18
0.462	0.23	0.462	0.05	0.462	0.00
0.463	0.18	0.463	-0.32	0.463	0.54
0.463	0.41	0.463	-0.05	0.463	0.18
0.464	0.23	0.464	-0.32	0.464	0.36
0.464	0.60	0.464	-0.18	0.464	0.90
0.465	0.51	0.465	-0.41	0.465	0.00
0.465	0.28	0.465	0.00	0.465	-0.54
0.466	0.41	0.466	0.09	0.466	0.18
0.466	0.55	0.466	0.05	0.466	0.00
0.467	0.37	0.467	-0.14	0.467	0.18
0.467	0.18	0.467	0.00	0.467	0.00
0.468	0.28	0.468	-0.09	0.468	0.36
0.468	0.41	0.468	-0.37	0.468	0.54
0.469	0.09	0.469	-0.37	0.469	0.18
0.469	0.18	0.469	-0.18	0.469	0.36
0.470	0.32	0.470	-0.09	0.470	-0.18
0.470	0.41	0.470	-0.09	0.470	-0.36
0.471	0.23	0.471	-0.14	0.471	-0.54
0.471	0.46	0.471	-0.41	0.471	-0.18
0.472	0.37	0.472	-0.18	0.472	-0.18
0.472	0.37	0.472	-0.18	0.472	0.54
0.473	0.41	0.473	-0.09	0.473	0.18
0.473	0.23	0.473	0.00	0.473	0.72
0.474	0.18	0.474	0.18	0.474	0.00
0.474	0.28	0.474	-0.28	0.474	-0.18
0.475	0.55	0.475	-0.18	0.475	-0.36
0.475	0.32	0.475	-0.23	0.475	-0.54
0.476	0.18	0.476	-0.32	0.476	0.18
0.476	0.28	0.476	-0.23	0.476	0.72
0.477	0.51	0.477	-0.32	0.477	0.00
0.477	0.28	0.477	-0.23	0.477	-0.36
0.478	0.37	0.478	-0.37	0.478	0.00
0.478	0.32	0.478	-0.18	0.478	0.18
0.479	0.32	0.479	-0.32	0.479	0.36
0.479	0.46	0.479	-0.23	0.479	0.18
0.480	0.51	0.480	-0.09	0.480	-0.18
0.480	0.32	0.480	-0.18	0.480	0.72
0.480	0.51	0.480	-0.05	0.480	0.36
0.481	0.51	0.481	0.00	0.481	-0.36
0.481	0.37	0.481	-0.23	0.481	-0.18
0.482	0.14	0.482	-0.18	0.482	-0.18
0.482	0.41	0.482	-0.41	0.482	0.18
0.483	0.41	0.483	-0.18	0.483	0.72
0.483	0.41	0.483	-0.46	0.483	-0.54
0.484	0.23	0.484	-0.37	0.484	0.36
0.484	0.37	0.484	-0.14	0.484	0.54
0.485	0.09	0.485	0.05	0.485	0.00
0.485	0.46	0.485	-0.05	0.485	-0.36
0.486	0.41	0.486	-0.23	0.486	-0.36
0.486	0.41	0.486	-0.41	0.486	0.54
0.487	0.23	0.487	-0.32	0.487	1.08
0.487	0.32	0.487	-0.32	0.487	-0.18
0.488	0.23	0.488	-0.09	0.488	-0.72
0.488	0.05	0.488	-0.09	0.488	-0.18
0.489	0.32	0.489	-0.37	0.489	-0.18
0.489	0.37	0.489	-0.37	0.489	-0.18
0.490	0.32	0.490	-0.23	0.490	0.36
0.490	0.46	0.490	0.09	0.490	-0.18
0.491	0.28	0.491	-0.41	0.491	-0.18
0.491	0.60	0.491	-0.09	0.491	-0.36
0.492	0.23	0.492	-0.18	0.492	-0.72
0.492	0.18	0.492	-0.28	0.492	0.00
0.493	0.32	0.493	0.00	0.493	-0.72
0.493	0.28	0.493	-0.28	0.493	0.90
0.494	0.32	0.494	-0.23	0.494	-0.36
0.495	0.23	0.495	-0.18	0.495	0.18
0.495	0.23	0.495	-0.18	0.495	0.18
0.496	0.51	0.496	-0.14	0.496	0.18
0.496	0.18	0.496	-0.14	0.496	-0.18
0.497	0.32	0.497	-0.09	0.497	-0.36
0.497	0.00	0.497	-0.23	0.497	0.18
0.498	0.32	0.498	-0.18	0.498	0.54
0.498	0.37	0.498	-0.51	0.498	1.08
0.499	0.28	0.499	-0.32	0.499	0.00
0.499	0.28	0.499	-0.14	0.499	-0.18
0.500	0.32	0.500	-0.46	0.500	0.00
0.500	0.51	0.500	-0.28	0.500	0.36
0.501	0.28	0.501	-0.18	0.501	-0.36
0.501	0.18	0.501	-0.23	0.501	-0.18
0.502	0.55	0.502	-0.32	0.502	0.18
0.502	0.18	0.502	-0.18	0.502	0.72
0.503	0.37	0.503	-0.28	0.503	-0.18
0.503	0.37	0.503	-0.14	0.503	-0.36
0.504	0.32	0.504	0.09	0.504	-0.54
0.504	0.41	0.504	-0.37	0.504	0.72
0.505	0.41	0.505	-0.14	0.505	0.36
0.505	0.37	0.505	-0.41	0.505	0.18
0.506	0.28	0.506	-0.23	0.506	0.18
0.506	0.64	0.506	-0.28	0.506	0.00
0.507	0.41	0.507	-0.14	0.507	0.36
0.507	0.23	0.507	-0.37	0.507	0.18
0.508	0.18	0.508	-0.05	0.508	0.36
0.508	0.37	0.508	-0.23	0.508	-0.18
0.509	0.46	0.509	-0.18	0.509	-0.54
0.509	0.37	0.509	-0.14	0.509	0.00
0.510	0.37	0.510	-0.14	0.510	-0.18
0.510	0.18	0.510	0.00	0.510	-1.26
0.511	0.41	0.511	0.00	0.511	-0.72
0.511	0.18	0.511	0.00	0.511	0.72
0.512	0.14	0.512	-0.32	0.512	-0.90
0.512	0.37	0.512	-0.14	0.512	-0.18
0.512	0.46	0.512	-0.37	0.512	-0.36
0.513	0.32	0.513	-0.05	0.513	0.00
0.513	0.55	0.513	-0.37	0.513	-0.54
0.514	0.32	0.514	-0.09	0.514	0.54
0.514	0.46	0.514	-0.18	0.514	0.18
0.515	0.46	0.515	-0.18	0.515	0.18
0.515	0.46	0.515	-0.05	0.515	0.54
0.516	0.37	0.516	-0.09	0.516	-0.36
0.516	0.41	0.516	-0.32	0.516	0.18
0.517	0.23	0.517	-0.41	0.517	0.18
0.517	0.51	0.517	0.00	0.517	0.36
0.518	0.18	0.518	-0.23	0.518	-0.36
0.518	0.60	0.518	-0.09	0.518	0.36
0.519	0.41	0.519	-0.23	0.519	-0.72
0.519	0.55	0.519	-0.41	0.519	-0.36
0.520	0.28	0.520	-0.28	0.520	0.00
0.520	0.41	0.520	-0.14	0.520	0.36
0.521	0.37	0.521	-0.32	0.521	-0.18
0.521	0.18	0.521	-0.23	0.521	-0.18
0.522	0.51	0.522	-0.05	0.522	-0.36
0.522	0.28	0.522	-0.23	0.522	0.18
0.523	0.28	0.523	0.09	0.523	-0.18
0.523	0.32	0.523	-0.28	0.523	0.36
0.524	0.37	0.524	-0.28	0.524	0.18
0.524	0.41	0.524	-0.37	0.524	0.00
0.525	0.28	0.525	0.18	0.525	-0.18
0.525	0.60	0.525	-0.55	0.525	0.18
0.526	0.37	0.526	-0.09	0.526	0.18
0.526	0.51	0.526	-0.37	0.526	0.18
0.527	0.41	0.527	0.00	0.527	0.18
0.527	0.60	0.527	-0.05	0.527	-0.72
0.528	0.46	0.528	-0.28	0.528	0.54
0.528	0.37	0.528	-0.18	0.528	-0.18
0.529	0.37	0.529	-0.18	0.529	-0.54
0.529	0.23	0.529	-0.23	0.529	-0.18
0.530	0.23	0.530	-0.37	0.530	0.36
0.530	0.18	0.530	-0.37	0.530	0.36
0.531	0.51	0.531	-0.09	0.531	0.54
0.531	0.60	0.531	-0.14	0.531	0.18
0.532	0.14	0.532	-0.23	0.532	0.54
0.532	0.55	0.532	-0.05	0.532	-0.72
0.533	0.23	0.533	-0.32	0.533	0.00
0.533	0.46	0.533	-0.14	0.533	-1.08
0.534	0.23	0.534	0.05	0.534	0.18
0.534	0.37	0.534	-0.28	0.534	-0.54
0.535	0.32	0.535	-0.14	0.535	0.36
0.535	0.23	0.535	-0.28	0.535	0.90
0.536	0.32	0.536	-0.09	0.536	0.36
0.536	0.64	0.536	-0.23	0.536	-0.36
0.537	0.23	0.537	-0.09	0.537	0.36
0.537	0.55	0.537	-0.18	0.537	0.18
0.538	0.18	0.538	-0.05	0.538	-0.18
0.538	0.37	0.538	-0.09	0.538	0.18
0.539	0.14	0.539	-0.09	0.539	0.54
0.539	0.23	0.539	0.00	0.539	1.08
0.540	-0.05	0.540	-0.05	0.540	0.18
0.540	0.55	0.540	-0.28	0.540	-0.72
0.541	0.51	0.541	-0.41	0.541	-0.54
0.541	0.28	0.541	-0.32	0.541	0.00
0.542	0.18	0.542	-0.14	0.542	0.00
0.542	0.28	0.542	0.00	0.542	-0.36
0.543	0.23	0.543	-0.28	0.543	0.90
0.543	0.28	0.543	-0.09	0.543	-0.54
0.544	0.37	0.544	-0.09	0.544	0.00
0.544	0.37	0.544	-0.41	0.544	-0.18
0.545	0.32	0.545	-0.09	0.545	0.36
0.545	0.18	0.545	-0.23	0.545	-0.36
0.546	0.32	0.546	-0.37	0.546	0.18
0.546	0.55	0.546	-0.37	0.546	-0.18
0.547	0.46	0.547	-0.32	0.547	0.72
0.547	0.64	0.547	-0.37	0.547	0.00
0.548	0.32	0.548	-0.05	0.548	0.18
0.548	0.51	0.548	-0.28	0.548	0.36
0.549	0.18	0.549	-0.28	0.549	0.36
0.549	0.46	0.549	-0.32	0.549	-0.54
0.550	0.32	0.550	-0.37	0.550	0.00
0.550	0.46	0.550	-0.18	0.550	0.36
0.551	0.28	0.551	-0.18	0.551	0.90
0.551	0.46	0.551	-0.23	0.551	0.18
0.552	0.23	0.552	-0.28	0.552	0.18
0.552	0.37	0.552	-0.51	0.552	-0.54
0.553	0.32	0.553	-0.41	0.553	0.18
0.553	0.23	0.553	-0.18	0.553	-0.72
0.554	0.23	0.554	-0.09	0.554	0.00
0.554	0.14	0.554	-0.18	0.554	-0.18
0.555	0.32	0.555	-0.14	0.555	-0.54
0.555	0.32	0.555	-0.05	0.555	-0.36
0.556	0.46	0.556	-0.05	0.556	0.36
0.556	0.41	0.556	-0.14	0.556	-0.18
0.557	0.32	0.557	-0.14	0.557	-0.54
0.558	0.60	0.558	0.00	0.558	-0.90
0.558	0.23	0.558	-0.37	0.558	0.00
0.559	0.46	0.559	-0.32	0.559	-0.18
0.559	0.18	0.559	-0.28	0.559	0.18
0.560	0.23	0.560	-0.23	0.560	-0.54
0.560	0.37	0.560	-0.28	0.560	0.00
0.561	0.37	0.561	-0.23	0.561	-0.18
0.561	0.18	0.561	-0.37	0.561	0.54
0.562	0.37	0.562	-0.23	0.562	-0.18
0.562	0.32	0.562	-0.18	0.562	0.54
0.563	0.28	0.563	-0.18	0.563	0.54
0.563	0.60	0.563	-0.51	0.563	-0.36
0.564	0.37	0.564	-0.41	0.564	-0.36
0.564	0.37	0.564	-0.37	0.564	0.36
0.565	0.32	0.565	-0.09	0.565	0.18
0.565	0.41	0.565	-0.32	0.565	-0.18
0.566	0.28	0.566	-0.28	0.566	-0.18
0.566	0.32	0.566	-0.28	0.566	0.00
0.567	0.32	0.567	-0.14	0.567	0.36
0.567	0.37	0.567	-0.37	0.567	0.18
0.568	0.37	0.568	-0.28	0.568	0.54
0.568	0.37	0.568	-0.23	0.568	-0.54
0.569	0.46	0.569	-0.05	0.569	-0.90
0.569	0.32	0.569	-0.23	0.569	-0.18
0.570	0.18	0.570	-0.23	0.570	-0.18
0.570	0.41	0.570	-0.14	0.570	0.00
0.571	0.18	0.571	-0.09	0.571	0.54
0.571	0.55	0.571	-0.23	0.571	-0.36
0.572	0.51	0.572	-0.18	0.572	0.54
0.572	0.32	0.572	-0.37	0.572	0.18
0.573	0.46	0.573	-0.14	0.573	-0.18
0.573	0.32	0.573	-0.09	0.573	-0.72
0.574	0.46	0.574	-0.32	0.574	0.36
0.574	0.28	0.574	-0.05	0.574	0.36
0.575	0.28	0.575	-0.37	0.575	-0.36
0.575	0.51	0.575	-0.18	0.575	0.18
0.576	0.18	0.576	-0.18	0.576	-0.54
0.576	0.18	0.576	-0.14	0.576	0.18
0.577	0.18	0.577	-0.18	0.577	1.26
0.577	0.32	0.577	-0.23	0.577	0.18
0.578	0.41	0.578	-0.37	0.578	0.36
0.578	0.32	0.578	-0.09	0.578	0.00
0.579	0.55	0.579	-0.32	0.579	-0.72
0.579	0.41	0.579	-0.37	0.579	-0.18
0.580	0.18	0.580	-0.46	0.580	0.36
0.580	0.23	0.580	-0.32	0.580	0.54
0.581	0.28	0.581	-0.18	0.581	0.18
0.581	0.28	0.581	-0.28	0.581	0.54
0.582	0.46	0.582	-0.37	0.582	-0.54
0.582	0.60	0.582	-0.23	0.582	-0.36
0.583	0.23	0.583	-0.23	0.583	0.36
0.583	0.32	0.583	-0.37	0.583	0.90
0.584	0.32	0.584	-0.14	0.584	0.36
0.584	0.55	0.584	-0.14	0.584	1.26
0.585	0.41	0.585	-0.09	0.585	0.00
0.585	0.46	0.585	-0.23	0.585	0.36
0.586	0.05	0.586	-0.32	0.586	0.00
0.586	0.28	0.586	-0.23	0.586	-0.18
0.587	0.23	0.587	-0.23	0.587	0.00
0.587	0.41	0.587	-0.09	0.587	0.00
0.588	0.32	0.588	-0.14	0.588	-0.54
0.588	-0.05	0.588	-0.14	0.588	-0.18
0.589	0.28	0.589	-0.41	0.589	0.36
0.589	0.28	0.589	-0.32	0.589	-0.54
0.590	0.32	0.590	-0.23	0.590	0.18
0.590	0.51	0.590	-0.18	0.590	0.36
0.591	0.41	0.591	0.00	0.591	0.18
0.591	0.37	0.591	-0.18	0.591	-0.18
0.592	0.14	0.592	0.00	0.592	0.18
0.592	0.18	0.592	-0.18	0.592	-0.54
0.593	0.46	0.593	-0.18	0.593	-0.36
0.593	0.37	0.593	-0.41	0.593	-0.18
0.594	0.37	0.594	-0.14	0.594	0.00
0.594	0.51	0.594	-0.41	0.594	-0.54
0.595	0.46	0.595	-0.37	0.595	-0.36
0.595	0.37	0.595	-0.23	0.595	0.54
0.596	0.28	0.596	0.00	0.596	0.36
0.596	0.32	0.596	-0.37	0.596	0.00
0.597	0.23	0.597	-0.28	0.597	0.00
0.597	0.23	0.597	-0.23	0.597	-0.90
0.598	0.32	0.598	-0.37	0.598	-0.90
0.598	0.18	0.598	-0.09	0.598	-0.36
0.599	0.28	0.599	-0.05	0.599	-0.18
0.599	0.60	0.599	-0.18	0.599	0.18
0.600	0.28	0.600	-0.28	0.600	-0.72
0.600	0.37	0.600	-0.05	0.600	0.18
0.601	0.41	0.601	-0.37	0.601	-0.18
0.601	0.41	0.601	-0.23	0.601	-0.18
0.602	0.37	0.602	-0.14	0.602	-0.36
0.602	0.41	0.602	-0.28	0.602	-0.36
0.603	0.69	0.603	-0.18	0.603	0.00
0.603	0.23	0.603	-0.46	0.603	-0.54
0.604	0.55	0.604	-0.18	0.604	-0.18
0.604	0.41	0.604	-0.41	0.604	1.08
0.605	0.51	0.605	-0.32	0.605	0.54
0.605	0.28	0.605	-0.28	0.605	0.00
0.606	0.51	0.606	-0.09	0.606	0.00
0.606	0.41	0.606	-0.32	0.606	0.36
0.607	0.37	0.607	0.00	0.607	0.00
0.607	0.64	0.607	-0.18	0.607	0.00
0.608	0.32	0.608	-0.23	0.608	-0.54
0.608	0.55	0.608	-0.28	0.608	-0.18
0.609	0.37	0.609	0.05	0.609	-0.54
0.609	0.32	0.609	-0.28	0.609	0.18
0.610	0.55	0.610	-0.05	0.610	0.00
0.610	0.23	0.610	-0.32	0.610	-0.54
0.611	0.09	0.611	-0.09	0.611	-0.36
0.611	0.41	0.611	-0.18	0.611	0.36
0.612	0.51	0.612	-0.32	0.612	0.00
0.612	0.51	0.612	-0.37	0.612	0.54
0.613	0.46	0.613	-0.41	0.613	0.18
0.613	0.41	0.613	-0.37	0.613	-0.18
0.614	0.46	0.614	-0.32	0.614	-0.36
0.614	0.41	0.614	-0.14	0.614	0.00
0.615	0.41	0.615	-0.09	0.615	0.72
0.615	0.51	0.615	-0.32	0.615	-0.18
0.616	0.28	0.616	-0.37	0.616	-0.72
0.616	0.46	0.616	-0.23	0.616	-0.18
0.617	0.28	0.617	-0.41	0.617	-0.54
0.617	0.55	0.617	-0.23	0.617	0.18
0.618	0.32	0.618	-0.32	0.618	0.54
0.618	0.41	0.618	-0.23	0.618	0.72
0.619	0.46	0.619	-0.37	0.619	1.08
0.619	0.32	0.619	-0.23	0.619	0.72
0.620	0.28	0.620	-0.41	0.620	-0.36
0.620	0.46	0.620	-0.23	0.620	0.54
0.621	0.41	0.621	-0.18	0.621	0.54
0.621	0.41	0.621	-0.14	0.621	0.54
0.622	0.37	0.622	-0.05	0.622	0.54
0.622	0.37	0.622	-0.28	0.622	-0.18
0.623	0.41	0.623	-0.18	0.623	0.00
0.623	0.37	0.623	-0.23	0.623	0.36
0.624	0.28	0.624	-0.05	0.624	0.36
0.624	0.32	0.624	-0.09	0.624	0.72
0.625	0.37	0.625	-0.23	0.625	0.72
0.625	0.32	0.625	-0.51	0.625	0.36
0.626	0.41	0.626	-0.23	0.626	0.36
0.626	0.55	0.626	-0.32	0.626	0.90
0.627	0.37	0.627	-0.09	0.627	0.36
0.627	0.51	0.627	-0.14	0.627	-0.36
0.628	0.37	0.628	0.14	0.628	-1.08
0.628	0.41	0.628	-0.18	0.628	0.18
0.629	0.41	0.629	-0.32	0.629	-0.18
0.629	0.55	0.629	-0.14	0.629	0.54
0.630	0.32	0.630	0.00	0.630	-0.36
0.630	0.51	0.630	-0.09	0.630	-0.54
0.631	0.55	0.631	-0.41	0.631	0.18
0.631	0.28	0.631	-0.23	0.631	0.54
0.632	0.51	0.632	-0.41	0.632	-0.36
0.632	0.28	0.632	-0.28	0.632	0.90
0.633	0.28	0.633	-0.14	0.633	-0.72
0.633	0.28	0.633	-0.23	0.633	0.72
0.634	0.51	0.634	0.05	0.634	0.36
0.634	0.32	0.634	-0.28	0.634	0.72
0.635	0.41	0.635	-0.51	0.635	-0.54
0.635	0.51	0.635	-0.37	0.635	0.00
0.636	-0.05	0.636	-0.05	0.636	0.18
0.636	0.37	0.636	-0.09	0.636	-0.36
0.637	0.37	0.637	-0.23	0.637	0.18
0.637	0.32	0.637	-0.05	0.637	0.18
0.638	0.09	0.638	-0.18	0.638	-0.72
0.638	0.41	0.638	-0.18	0.638	0.54
0.639	0.23	0.639	-0.32	0.639	0.54
0.639	0.55	0.639	-0.28	0.639	-0.18
0.640	0.14	0.640	-0.23	0.640	0.00
0.640	0.41	0.640	-0.23	0.640	-0.18
0.640	0.37	0.640	-0.28	0.640	-0.18
0.641	0.41	0.641	-0.18	0.641	0.18
0.641	0.51	0.641	-0.14	0.641	0.18
0.642	0.23	0.642	-0.41	0.642	-0.72
0.642	0.32	0.642	-0.23	0.642	0.00
0.643	0.28	0.643	-0.14	0.643	0.18
0.643	0.41	0.643	-0.18	0.643	-0.54
0.644	0.51	0.644	-0.32	0.644	0.36
0.644	0.37	0.644	-0.05	0.644	0.90
0.645	0.14	0.645	-0.28	0.645	0.18
0.645	0.32	0.645	-0.32	0.645	-0.18
0.646	0.23	0.646	-0.28	0.646	0.54
0.646	0.37	0.646	-0.09	0.646	-0.18
0.647	0.18	0.647	0.00	0.647	0.54
0.647	0.37	0.647	-0.23	0.647	-0.90
0.648	0.32	0.648	-0.32	0.648	-0.36
0.648	0.41	0.648	-0.18	0.648	0.18
0.649	0.37	0.649	-0.23	0.649	-0.54
0.649	0.37	0.649	-0.37	0.649	0.36
0.650	0.37	0.650	-0.28	0.650	-1.08
0.650	0.28	0.650	-0.28	0.650	-0.36
0.651	0.60	0.651	-0.32	0.651	0.72
0.651	0.32	0.651	-0.46	0.651	0.18
0.652	0.32	0.652	-0.14	0.652	0.36
0.652	0.46	0.652	-0.05	0.652	0.18
0.653	0.46	0.653	-0.18	0.653	-0.72
0.653	0.55	0.653	-0.23	0.653	0.36
0.654	0.37	0.654	0.18	0.654	0.54
0.654	0.51	0.654	-0.18	0.654	0.90
0.655	0.32	0.655	-0.18	0.655	0.36
0.655	0.41	0.655	-0.23	0.655	-0.18
0.656	0.55	0.656	-0.41	0.656	0.90
0.656	0.41	0.656	-0.18	0.656	-0.18
0.657	0.32	0.657	-0.18	0.657	-0.54
0.657	0.46	0.657	-0.14	0.657	0.72
0.658	0.32	0.658	-0.18	0.658	-0.18
0.658	0.28	0.658	-0.37	0.658	-0.18
0.659	0.32	0.659	-0.23	0.659	0.72
0.659	0.41	0.659	-0.41	0.659	-0.54
0.660	0.32	0.660	-0.46	0.660	-0.90
0.660	0.41	0.660	-0.14	0.660	0.00
0.661	0.32	0.661	-0.18	0.661	0.72
0.661	0.28	0.661	-0.18	0.661	0.18
0.662	0.32	0.662	-0.23	0.662	-0.36
0.662	0.28	0.662	0.05	0.662	-0.18
0.663	0.41	0.663	-0.14	0.663	0.72
0.663	0.00	0.663	-0.09	0.663	0.72
0.664	0.46	0.664	-0.41	0.664	0.54
0.664	0.32	0.664	0.05	0.664	0.36
0.665	0.55	0.665	-0.37	0.665	-0.18
0.665	0.18	0.665	-0.09	0.665	0.72
0.666	0.55	0.666	-0.05	0.666	-0.36
0.666	0.32	0.666	-0.05	0.666	-0.54
0.667	0.28	0.667	-0.18	0.667	0.18
0.667	0.41	0.667	-0.18	0.667	-0.54
0.668	0.51	0.668	-0.28	0.668	0.18
0.668	0.37	0.668	-0.32	0.668	0.18
0.669	0.51	0.669	-0.09	0.669	-0.36
0.669	0.41	0.669	-0.37	0.669	-0.18
0.670	0.23	0.670	-0.05	0.670	0.36
0.670	0.32	0.670	0.05	0.670	-0.18
0.671	0.37	0.671	-0.32	0.671	0.18
0.671	0.51	0.671	-0.23	0.671	-0.18
0.672	0.18	0.672	-0.18	0.672	-0.18
0.672	0.51	0.672	-0.28	0.672	0.18
0.673	0.23	0.673	-0.18	0.673	-0.36
0.673	0.51	0.673	-0.18	0.673	0.18
0.674	0.41	0.674	-0.14	0.674	-0.18
0.674	0.28	0.674	-0.14	0.674	-0.90
0.675	0.37	0.675	-0.23	0.675	1.08
0.675	0.55	0.675	-0.18	0.675	-0.18
0.676	0.14	0.676	-0.18	0.676	-0.18
0.676	0.51	0.676	-0.28	0.676	-0.72
0.677	0.51	0.677	-0.18	0.677	0.18
0.677	0.37	0.677	-0.05	0.677	-0.54
0.678	0.32	0.678	-0.14	0.678	0.36
0.678	0.46	0.678	-0.09	0.678	0.00
0.679	0.41	0.679	-0.37	0.679	-0.36
0.679	0.37	0.679	-0.09	0.679	0.36
0.680	0.46	0.680	-0.41	0.680	-0.18
0.680	0.28	0.680	-0.37	0.680	0.18
0.681	0.23	0.681	-0.28	0.681	0.36
0.681	0.32	0.681	-0.32	0.681	0.72
0.682	0.37	0.682	-0.09	0.682	0.00
0.683	0.51	0.683	-0.23	0.683	0.36
0.683	0.41	0.683	-0.18	0.683	0.18
0.684	0.51	0.684	-0.46	0.684	0.36
0.684	0.41	0.684	-0.28	0.684	-0.18
0.685	0.37	0.685	-0.09	0.685	-0.54
0.685	0.18	0.685	-0.18	0.685	-0.54
0.686	0.46	0.686	-0.23	0.686	0.54
0.686	0.37	0.686	-0.05	0.686	0.72
0.687	0.14	0.687	-0.18	0.687	0.54
0.687	0.41	0.687	-0.09	0.687	0.00
0.688	0.41	0.688	-0.28	0.688	-0.54
0.688	0.28	0.688	-0.32	0.688	-0.90
0.689	0.32	0.689	-0.09	0.689	0.36
0.689	0.32	0.689	-0.23	0.689	-0.18
0.690	0.51	0.690	-0.28	0.690	0.00
0.690	0.23	0.690	-0.28	0.690	0.18
0.691	0.28	0.691	-0.23	0.691	-1.08
0.691	0.46	0.691	-0.28	0.691	0.00
0.692	0.46	0.692	-0.09	0.692	0.18
0.692	0.28	0.692	-0.14	0.692	-0.36
0.693	0.37	0.693	-0.05	0.693	0.54
0.693	0.28	0.693	-0.41	0.693	-0.54
0.694	0.55	0.694	-0.18	0.694	0.00
0.694	0.23	0.694	-0.37	0.694	-0.54
0.695	0.41	0.695	-0.14	0.695	0.00
0.695	0.28	0.695	-0.09	0.695	-0.18
0.696	0.32	0.696	-0.37	0.696	0.36
0.696	0.28	0.696	-0.09	0.696	0.54
0.697	0.18	0.697	-0.32	0.697	0.18
0.697	0.37	0.697	-0.51	0.697	0.18
0.698	0.28	0.698	-0.05	0.698	0.36
0.698	0.46	0.698	-0.09	0.698	0.54
0.699	0.32	0.699	-0.28	0.699	-0.18
0.699	0.37	0.699	-0.46	0.699	0.36
0.700	0.28	0.700	-0.23	0.700	-0.54
0.700	0.51	0.700	-0.18	0.700	0.36
0.701	0.14	0.701	-0.23	0.701	0.18
0.701	0.41	0.701	-0.14	0.701	0.18
0.702	0.32	0.702	-0.09	0.702	0.18
0.702	0.51	0.702	-0.05	0.702	0.00
0.703	0.37	0.703	-0.09	0.703	-0.36
0.703	0.46	0.703	-0.23	0.703	0.18
0.704	0.32	0.704	0.05	0.704	0.00
0.704	0.37	0.704	-0.41	0.704	0.00
0.705	0.32	0.705	-0.32	0.705	0.54
0.705	0.18	0.705	-0.23	0.705	0.36
0.706	0.41	0.706	-0.23	0.706	-0.54
0.706	0.37	0.706	-0.32	0.706	-0.18
0.707	0.37	0.707	-0.09	0.707	-0.18
0.707	0.32	0.707	-0.09	0.707	0.18
0.708	0.51	0.708	-0.28	0.708	0.18
0.708	0.37	0.708	-0.05	0.708	-0.18
0.709	0.41	0.709	-0.05	0.709	0.36
0.709	0.37	0.709	-0.05	0.709	0.18
0.710	0.46	0.710	-0.05	0.710	-0.90
0.710	0.32	0.710	-0.14	0.710	-0.36
0.711	0.37	0.711	-0.14	0.711	-0.36
0.711	0.32	0.711	-0.28	0.711	0.00
0.712	0.32	0.712	-0.09	0.712	-0.72
0.712	0.41	0.712	-0.32	0.712	-1.08
0.713	0.28	0.713	-0.28	0.713	-0.18
0.713	0.55	0.713	-0.05	0.713	-0.72
0.714	0.18	0.714	0.09	0.714	0.54
0.714	0.41	0.714	-0.32	0.714	-0.36
0.715	0.55	0.715	-0.23	0.715	0.00
0.715	0.32	0.715	-0.23	0.715	-0.36
0.716	0.37	0.716	-0.41	0.716	-0.72
0.716	0.23	0.716	-0.28	0.716	-1.44
0.717	0.55	0.717	-0.14	0.717	0.00
0.717	0.32	0.717	-0.14	0.717	-0.18
0.718	0.55	0.718	-0.46	0.718	-0.36
0.718	0.28	0.718	-0.18	0.718	0.00
0.719	0.28	0.719	-0.37	0.719	-0.36
0.719	0.23	0.719	-0.09	0.719	-0.18
0.720	0.32	0.720	-0.18	0.720	0.90
0.720	0.51	0.720	-0.18	0.720	0.36
0.721	0.32	0.721	-0.28	0.721	-0.90
0.721	0.37	0.721	0.05	0.721	-0.36
0.722	0.23	0.722	0.00	0.722	0.36
0.722	0.32	0.722	-0.05	0.722	0.72
0.723	0.51	0.723	-0.23	0.723	0.18
0.723	0.51	0.723	0.05	0.723	-0.18
0.724	0.41	0.724	-0.14	0.724	-0.54
0.724	0.32	0.724	-0.23	0.724	-0.54
0.725	0.41	0.725	-0.18	0.725	0.36
0.725	0.32	0.725	-0.09	0.725	0.72
0.726	0.37	0.726	-0.32	0.726	0.54
0.726	0.18	0.726	-0.23	0.726	0.00
0.727	0.18	0.727	-0.32	0.727	0.54
0.727	0.64	0.727	-0.18	0.727	0.54
0.728	0.37	0.728	-0.14	0.728	0.54
0.728	0.37	0.728	-0.37	0.728	0.00
0.729	0.32	0.729	-0.18	0.729	0.54
0.729	0.46	0.729	-0.14	0.729	0.36
0.730	0.41	0.730	-0.09	0.730	0.36
0.730	0.51	0.730	-0.14	0.730	-0.18
0.731	0.14	0.731	-0.05	0.731	-0.18
0.731	0.37	0.731	-0.37	0.731	0.72
0.732	0.51	0.732	-0.32	0.732	0.54
0.732	0.37	0.732	-0.14	0.732	-0.18
0.733	0.37	0.733	-0.14	0.733	0.18
0.733	0.28	0.733	-0.23	0.733	0.00
0.734	0.37	0.734	0.00	0.734	-0.36
0.734	0.37	0.734	-0.32	0.734	-0.54
0.735	0.41	0.735	-0.14	0.735	0.18
0.735	0.64	0.735	-0.14	0.735	0.36
0.736	0.51	0.736	-0.09	0.736	0.18
0.736	0.41	0.736	-0.28	0.736	0.54
0.737	0.23	0.737	-0.51	0.737	1.44
0.737	0.41	0.737	-0.28	0.737	-0.54
0.738	0.37	0.738	-0.09	0.738	0.54
0.738	0.46	0.738	-0.18	0.738	0.18
0.739	0.32	0.739	-0.28	0.739	0.90
0.739	0.51	0.739	-0.41	0.739	0.00
0.740	0.60	0.740	-0.37	0.740	0.72
0.740	0.32	0.740	-0.32	0.740	-0.18
0.741	0.32	0.741	-0.09	0.741	-0.36
0.741	0.32	0.741	-0.37	0.741	0.18
0.742	0.41	0.742	-0.18	0.742	0.00
0.742	0.37	0.742	-0.14	0.742	-0.18
0.743	0.41	0.743	-0.51	0.743	-0.36
0.743	0.51	0.743	-0.32	0.743	-0.72
0.744	0.41	0.744	-0.41	0.744	-0.54
0.744	0.28	0.744	-0.05	0.744	0.00
0.745	0.37	0.745	-0.14	0.745	0.36
0.745	0.37	0.745	-0.32	0.745	-0.54
0.746	0.28	0.746	-0.37	0.746	0.54
0.746	0.41	0.746	-0.14	0.746	0.54
0.747	0.18	0.747	-0.37	0.747	-0.54
0.747	0.32	0.747	-0.14	0.747	0.36
0.748	0.37	0.748	-0.32	0.748	0.18
0.748	0.37	0.748	-0.14	0.748	-0.18
0.749	0.23	0.749	-0.32	0.749	-0.54
0.749	0.41	0.749	-0.28	0.749	0.36
0.750	0.46	0.750	-0.28	0.750	-0.54
0.750	0.18	0.750	-0.28	0.750	-0.36
0.751	0.41	0.751	-0.37	0.751	0.00
0.751	0.51	0.751	-0.14	0.751	0.36
0.752	0.28	0.752	-0.14	0.752	0.00
0.752	0.37	0.752	-0.18	0.752	0.18
0.753	0.46	0.753	-0.23	0.753	0.72
0.753	0.46	0.753	-0.28	0.753	-0.54
0.754	0.55	0.754	-0.14	0.754	0.18
0.754	0.46	0.754	-0.23	0.754	0.00
0.755	0.37	0.755	-0.18	0.755	0.72
0.755	0.14	0.755	-0.32	0.755	-0.54
0.756	0.32	0.756	-0.28	0.756	-0.18
0.756	0.32	0.756	-0.32	0.756	0.54
0.757	0.41	0.757	-0.18	0.757	0.72
0.757	0.14	0.757	-0.23	0.757	0.36
0.758	0.51	0.758	-0.32	0.758	0.00
0.758	0.28	0.758	-0.18	0.758	0.54
0.759	0.32	0.759	-0.32	0.759	0.18
0.759	0.46	0.759	-0.14	0.759	0.00
0.760	0.23	0.760	-0.09	0.760	-0.18
0.760	0.32	0.760	-0.32	0.760	0.36
0.761	0.55	0.761	-0.18	0.761	-0.36
0.761	0.41	0.761	-0.28	0.761	-0.18
0.762	0.23	0.762	-0.09	0.762	0.00
0.762	0.23	0.762	0.00	0.762	-0.36
0.763	0.37	0.763	-0.28	0.763	0.18
0.763	0.51	0.763	-0.23	0.763	-0.36
0.764	0.41	0.764	-0.05	0.764	0.00
0.764	0.37	0.764	-0.14	0.764	0.00
0.765	0.46	0.765	-0.05	0.765	-0.36
0.765	0.23	0.765	-0.23	0.765	-1.08
0.766	0.41	0.766	-0.28	0.766	0.18
0.766	0.41	0.766	-0.23	0.766	0.36
0.767	0.46	0.767	-0.14	0.767	-0.36
0.767	0.32	0.767	-0.09	0.767	-0.72
0.768	0.14	0.768	-0.37	0.768	-0.18
0.768	0.23	0.768	-0.28	0.768	0.54
0.768	0.51	0.768	-0.32	0.768	0.18
0.769	0.23	0.769	-0.09	0.769	0.18
0.769	0.28	0.769	0.05	0.769	0.54
0.770	0.18	0.770	-0.55	0.770	0.72
0.770	0.32	0.770	0.05	0.770	0.54
0.771	0.51	0.771	-0.09	0.771	-0.72
0.771	0.28	0.771	-0.23	0.771	-0.36
0.772	0.46	0.772	-0.23	0.772	0.18
0.772	0.41	0.772	-0.28	0.772	0.36
0.773	0.55	0.773	-0.14	0.773	-0.36
0.773	0.37	0.773	-0.23	0.773	-0.18
0.774	0.37	0.774	-0.23	0.774	0.90
0.774	0.55	0.774	-0.37	0.774	0.72
0.775	0.46	0.775	-0.28	0.775	0.18
0.775	0.37	0.775	0.00	0.775	0.72
0.776	0.32	0.776	-0.32	0.776	0.72
0.776	0.28	0.776	-0.37	0.776	-1.44
0.777	0.64	0.777	-0.23	0.777	0.18
0.777	0.37	0.777	-0.32	0.777	0.36
0.778	0.09	0.778	-0.46	0.778	-0.18
0.778	0.14	0.778	-0.32	0.778	-1.26
0.779	0.37	0.779	-0.41	0.779	0.00
0.779	0.14	0.779	-0.14	0.779	-0.18
0.780	0.41	0.780	-0.18	0.780	0.36
0.780	0.28	0.780	-0.28	0.780	-0.54
0.781	0.32	0.781	-0.14	0.781	0.18
0.781	0.18	0.781	-0.23	0.781	0.18
0.782	0.46	0.782	-0.37	0.782	-0.72
0.782	0.41	0.782	-0.18	0.782	0.72
0.783	0.46	0.783	-0.51	0.783	0.36
0.783	0.32	0.783	0.00	0.783	0.00
0.784	0.41	0.784	-0.37	0.784	0.18
0.784	0.60	0.784	-0.18	0.784	-0.18
0.785	0.28	0.785	-0.14	0.785	0.36
0.785	0.55	0.785	-0.32	0.785	0.00
0.786	0.41	0.786	-0.28	0.786	-0.54
0.786	0.28	0.786	-0.28	0.786	0.00
0.787	0.23	0.787	-0.32	0.787	0.18
0.787	0.41	0.787	-0.23	0.787	0.36
0.788	0.37	0.788	-0.14	0.788	1.08
0.788	0.46	0.788	-0.18	0.788	-0.36
0.789	0.32	0.789	-0.14	0.789	0.18
0.789	0.46	0.789	0.00	0.789	0.36
0.790	0.37	0.790	-0.28	0.790	0.00
0.790	0.37	0.790	-0.32	0.790	0.18
0.791	0.32	0.791	-0.18	0.791	0.00
0.791	0.55	0.791	-0.28	0.791	-0.54
0.792	0.46	0.792	-0.37	0.792	0.36
0.792	0.46	0.792	-0.28	0.792	0.90
0.793	0.14	0.793	-0.23	0.793	-0.36
0.793	0.28	0.793	-0.32	0.793	0.36
0.794	0.23	0.794	-0.18	0.794	0.18
0.794	0.23	0.794	-0.05	0.794	0.00
0.795	0.28	0.795	-0.18	0.795	-0.18
0.795	0.69	0.795	-0.14	0.795	-0.36
0.796	0.32	0.796	-0.46	0.796	0.36
0.796	0.41	0.796	-0.18	0.796	0.18
0.797	0.18	0.797	-0.32	0.797	-0.54
0.797	0.09	0.797	-0.32	0.797	-0.54
0.798	0.28	0.798	-0.32	0.798	0.54
0.798	0.46	0.798	-0.55	0.798	0.54
0.799	0.46	0.799	-0.32	0.799	0.54
0.799	0.28	0.799	-0.14	0.799	0.54
0.800	0.51	0.800	-0.23	0.800	0.00
0.800	0.51	0.800	-0.09	0.800	-0.18
0.801	0.46	0.801	-0.41	0.801	-0.36
0.801	0.18	0.801	-0.23	0.801	0.18
0.802	0.32	0.802	-0.05	0.802	0.18
0.802	0.37	0.802	0.00	0.802	-0.18
0.803	0.23	0.803	-0.18	0.803	-0.90
0.803	0.14	0.803	-0.37	0.803	0.18
0.804	0.46	0.804	-0.09	0.804	0.18
0.804	0.32	0.804	-0.14	0.804	-0.18
0.805	0.55	0.805	-0.28	0.805	0.72
0.805	0.51	0.805	-0.14	0.805	-0.72
0.806	0.23	0.806	-0.14	0.806	0.54
0.806	0.37	0.806	-0.14	0.806	0.00
0.807	0.37	0.807	-0.28	0.807	0.00
0.808	0.60	0.808	-0.18	0.808	-0.36
0.808	0.37	0.808	-0.41	0.808	0.72
0.809	0.51	0.809	-0.23	0.809	0.54
0.809	0.14	0.809	-0.18	0.809	-0.72
0.810	0.55	0.810	-0.32	0.810	-0.36
0.810	0.46	0.810	-0.14	0.810	-0.18
0.811	0.23	0.811	-0.18	0.811	-0.36
0.811	0.41	0.811	-0.28	0.811	-1.08
0.812	0.51	0.812	-0.18	0.812	-0.54
0.812	0.32	0.812	-0.51	0.812	-0.36
0.813	0.37	0.813	-0.14	0.813	-0.18
0.813	0.32	0.813	-0.23	0.813	-0.54
0.814	0.41	0.814	0.09	0.814	-0.18
0.814	0.18	0.814	-0.32	0.814	-0.18
0.815	0.32	0.815	-0.18	0.815	0.54
0.815	0.18	0.815	-0.37	0.815	-0.36
0.816	0.41	0.816	-0.28	0.816	0.00
0.816	0.18	0.816	-0.23	0.816	0.36
0.817	0.14	0.817	-0.32	0.817	-0.18
0.817	0.32	0.817	-0.18	0.817	1.08
0.818	0.32	0.818	-0.18	0.818	-0.18
0.818	0.28	0.818	-0.18	0.818	1.08
0.819	0.46	0.819	-0.32	0.819	0.18
0.819	0.28	0.819	-0.14	0.819	-0.18
0.820	0.28	0.820	-0.32	0.820	-0.54
0.820	0.18	0.820	-0.05	0.820	0.36
0.821	0.51	0.821	0.05	0.821	-0.36
0.821	0.18	0.821	-0.09	0.821	-0.18
0.822	0.32	0.822	-0.37	0.822	0.18
0.822	0.41	0.822	-0.28	0.822	0.54
0.823	0.23	0.823	-0.05	0.823	0.00
0.823	0.09	0.823	0.00	0.823	-1.08
0.824	0.46	0.824	-0.32	0.824	0.18
0.824	0.28	0.824	0.09	0.824	0.36
0.825	0.46	0.825	-0.37	0.825	0.18
0.825	0.23	0.825	-0.18	0.825	-0.90
0.826	0.32	0.826	-0.28	0.826	-0.54
0.826	0.46	0.826	-0.18	0.826	1.08
0.827	0.32	0.827	0.00	0.827	0.00
0.827	0.46	0.827	0.00	0.827	0.18
0.828	0.32	0.828	-0.32	0.828	0.18
0.828	0.28	0.828	-0.32	0.828	-0.54
0.829	0.18	0.829	-0.09	0.829	0.36
0.829	0.51	0.829	-0.23	0.829	0.00
0.830	0.37	0.830	-0.18	0.830	0.18
0.830	0.32	0.830	-0.37	0.830	-0.36
0.831	0.14	0.831	-0.37	0.831	-0.18
0.831	0.37	0.831	-0.23	0.831	0.54
0.832	0.55	0.832	-0.14	0.832	0.00
0.832	0.23	0.832	-0.28	0.832	0.18
0.833	0.14	0.833	-0.23	0.833	0.72
0.833	0.28	0.833	-0.14	0.833	-0.90
0.834	0.37	0.834	-0.09	0.834	0.36
0.834	0.23	0.834	0.09	0.834	-0.18
0.835	0.37	0.835	-0.09	0.835	-0.72
0.835	0.28	0.835	-0.14	0.835	0.36
0.836	0.46	0.836	-0.09	0.836	0.72
0.836	0.32	0.836	0.09	0.836	0.72
0.837	0.14	0.837	-0.14	0.837	-1.08
0.837	0.09	0.837	-0.14	0.837	-0.18
0.838	0.46	0.838	-0.14	0.838	-0.36
0.838	0.41	0.838	-0.28	0.838	0.00
0.839	0.41	0.839	-0.09	0.839	0.36
0.839	0.23	0.839	-0.23	0.839	-1.26
0.840	0.32	0.840	-0.28	0.840	0.18
0.840	0.18	0.840	-0.18	0.840	0.36
0.841	0.32	0.841	-0.28	0.841	0.54
0.841	0.28	0.841	-0.18	0.841	0.18
0.842	0.28	0.842	-0.28	0.842	0.72
0.842	0.46	0.842	-0.18	0.842	0.18
0.843	0.23	0.843	0.05	0.843	0.72
0.843	0.37	0.843	-0.32	0.843	-0.54
0.844	0.28	0.844	-0.28	0.844	-0.36
0.844	0.37	0.844	-0.37	0.844	0.18
0.845	0.37	0.845	-0.14	0.845	-0.54
0.845	0.37	0.845	-0.05	0.845	-0.72
0.846	0.14	0.846	-0.09	0.846	-0.54
0.846	0.41	0.846	-0.09	0.846	0.18
0.847	0.41	0.847	-0.28	0.847	0.36
0.847	0.46	0.847	-0.28	0.847	0.72
0.848	0.37	0.848	-0.23	0.848	-0.54
0.848	0.46	0.848	-0.28	0.848	-1.08
0.849	0.32	0.849	-0.28	0.849	-0.90
0.849	0.41	0.849	-0.14	0.849	0.00
0.850	0.32	0.850	-0.09	0.850	0.54
0.850	0.46	0.850	-0.32	0.850	-0.18
0.851	0.32	0.851	-0.28	0.851	0.18
0.851	0.14	0.851	-0.32	0.851	0.00
0.852	0.37	0.852	-0.14	0.852	-0.36
0.852	0.37	0.852	-0.18	0.852	-0.18
0.853	0.60	0.853	-0.28	0.853	0.00
0.853	0.78	0.853	-0.23	0.853	-0.36
0.854	0.28	0.854	-0.28	0.854	0.72
0.854	0.41	0.854	-0.32	0.854	0.36
0.855	0.41	0.855	-0.23	0.855	-0.36
0.855	0.32	0.855	-0.37	0.855	-0.18
0.856	0.51	0.856	-0.18	0.856	-0.36
0.856	0.55	0.856	-0.32	0.856	0.18
0.857	0.41	0.857	-0.23	0.857	-0.18
0.857	0.18	0.857	-0.18	0.857	-0.36
0.858	0.32	0.858	-0.32	0.858	0.18
0.858	0.37	0.858	-0.37	0.858	-0.54
0.859	0.23	0.859	-0.23	0.859	0.00
0.859	0.37	0.859	-0.41	0.859	-0.36
0.860	0.46	0.860	-0.23	0.860	0.00
0.860	0.28	0.860	-0.18	0.860	-0.18
0.861	0.41	0.861	-0.18	0.861	0.18
0.861	0.37	0.861	-0.46	0.861	-0.90
0.862	0.37	0.862	-0.14	0.862	-0.54
0.862	0.64	0.862	-0.32	0.862	0.00
0.863	0.51	0.863	-0.18	0.863	0.36
0.863	0.51	0.863	-0.41	0.863	-0.18
0.864	0.32	0.864	-0.28	0.864	0.00
0.864	0.46	0.864	-0.28	0.864	0.18
0.865	0.18	0.865	-0.41	0.865	0.90
0.865	0.23	0.865	-0.09	0.865	-0.90
0.866	0.23	0.866	-0.23	0.866	-0.54
0.866	0.41	0.866	-0.32	0.866	0.36
0.867	0.23	0.867	-0.41	0.867	0.00
0.867	0.05	0.867	-0.09	0.867	0.00
0.868	0.23	0.868	-0.55	0.868	-0.54
0.868	0.41	0.868	-0.41	0.868	-0.54
0.869	0.37	0.869	-0.55	0.869	0.00
0.869	0.23	0.869	-0.09	0.869	0.18
0.870	0.23	0.870	-0.41	0.870	0.00
0.870	0.55	0.870	-0.28	0.870	0.18
0.871	0.55	0.871	-0.14	0.871	-0.90
0.871	0.32	0.871	-0.14	0.871	0.00
0.872	0.69	0.872	-0.14	0.872	0.00
0.872	0.37	0.872	-0.09	0.872	-0.90
0.873	0.60	0.873	-0.18	0.873	-0.54
0.873	0.32	0.873	-0.05	0.873	0.18
0.874	0.41	0.874	-0.32	0.874	-0.36
0.874	0.28	0.874	0.00	0.874	1.08
0.875	0.55	0.875	-0.55	0.875	0.18
0.875	0.41	0.875	0.14	0.875	0.18
0.876	0.55	0.876	-0.28	0.876	-0.72
0.876	0.41	0.876	-0.09	0.876	-0.36
0.877	0.18	0.877	-0.23	0.877	0.54
0.877	0.09	0.877	-0.14	0.877	1.44
0.878	0.37	0.878	-0.05	0.878	-0.72
0.878	0.41	0.878	-0.14	0.878	0.18
0.879	0.28	0.879	-0.05	0.879	0.90
0.879	0.37	0.879	-0.37	0.879	0.00
0.880	0.32	0.880	-0.23	0.880	-0.36
0.880	0.32	0.880	-0.28	0.880	-0.36
0.881	0.32	0.881	-0.18	0.881	0.00
0.881	0.46	0.881	-0.32	0.881	0.72
0.882	0.14	0.882	-0.32	0.882	0.90
0.882	0.23	0.882	-0.23	0.882	0.18
0.883	0.28	0.883	-0.09	0.883	0.36
0.883	0.55	0.883	-0.18	0.883	0.18
0.884	0.23	0.884	-0.37	0.884	-0.54
0.884	0.37	0.884	-0.23	0.884	0.00
0.885	0.32	0.885	-0.09	0.885	0.36
0.885	0.51	0.885	-0.32	0.885	0.00
0.886	0.37	0.886	-0.23	0.886	0.54
0.886	0.32	0.886	-0.05	0.886	0.36
0.887	0.46	0.887	-0.37	0.887	0.36
0.887	0.46	0.887	-0.32	0.887	-0.36
0.888	0.37	0.888	-0.41	0.888	-0.36
0.888	0.23	0.888	-0.46	0.888	0.36
0.889	0.51	0.889	-0.05	0.889	0.00
0.889	0.28	0.889	-0.23	0.889	0.18
0.890	0.37	0.890	-0.23	0.890	0.54
0.890	0.18	0.890	-0.41	0.890	-0.36
0.891	0.28	0.891	-0.14	0.891	-0.18
0.891	0.46	0.891	-0.14	0.891	-0.36
0.892	0.51	0.892	-0.14	0.892	-0.72
0.892	0.28	0.892	0.00	0.892	-0.18
0.893	0.37	0.893	-0.14	0.893	-0.54
0.893	0.41	0.893	-0.23	0.893	0.72
0.894	0.60	0.894	-0.23	0.894	0.00
0.894	0.41	0.894	-0.23	0.894	-0.18
0.895	0.51	0.895	-0.14	0.895	0.00
0.895	0.37	0.895	0.05	0.895	-0.54
0.896	0.41	0.896	-0.23	0.896	0.54
0.896	0.18	0.896	-0.32	0.896	0.54
0.896	0.55	0.896	-0.18	0.896	-0.18
0.897	0.23	0.897	-0.28	0.897	0.36
0.897	0.32	0.897	-0.28	0.897	-0.54
0.898	0.37	0.898	-0.28	0.898	0.00
0.898	0.05	0.898	-0.18	0.898	-0.36
0.899	0.23	0.899	-0.18	0.899	0.18
0.899	0.37	0.899	-0.46	0.899	0.36
0.900	0.23	0.900	-0.23	0.900	-0.54
0.900	0.55	0.900	-0.32	0.900	-1.08
0.901	0.46	0.901	-0.09	0.901	0.18
0.901	0.46	0.901	-0.23	0.901	0.18
0.902	0.51	0.902	-0.23	0.902	0.00
0.902	0.37	0.902	0.00	0.902	0.36
0.903	0.55	0.903	-0.28	0.903	0.36
0.903	0.41	0.903	-0.09	0.903	0.54
0.904	0.41	0.904	-0.46	0.904	0.00
0.904	0.18	0.904	-0.32	0.904	0.00
0.905	0.37	0.905	-0.14	0.905	0.90
0.905	0.23	0.905	-0.09	0.905	0.18
0.906	0.37	0.906	-0.18	0.906	0.36
0.906	0.51	0.906	-0.23	0.906	0.54
0.907	0.60	0.907	-0.32	0.907	-0.18
0.907	0.46	0.907	-0.28	0.907	-0.72
0.908	0.28	0.908	0.05	0.908	0.36
0.908	0.55	0.908	-0.28	0.908	0.36
0.909	0.18	0.909	-0.05	0.909	0.18
0.909	0.28	0.909	-0.14	0.909	-0.18
0.910	0.46	0.910	-0.37	0.910	-0.18
0.910	0.05	0.910	-0.09	0.910	0.36
0.911	0.28	0.911	-0.09	0.911	-0.36
0.911	0.28	0.911	-0.14	0.911	0.00
0.912	0.32	0.912	-0.05	0.912	0.00
0.912	0.18	0.912	-0.09	0.912	-0.54
0.913	0.41	0.913	-0.37	0.913	0.54
0.913	0.32	0.913	-0.14	0.913	0.72
0.914	0.51	0.914	-0.32	0.914	-0.72
0.914	0.41	0.914	-0.14	0.914	0.36
0.915	0.60	0.915	-0.32	0.915	0.18
0.915	0.51	0.915	0.05	0.915	0.00
0.916	0.37	0.916	-0.18	0.916	-0.18
0.916	0.14	0.916	-0.28	0.916	-0.54
0.917	0.41	0.917	-0.23	0.917	-0.36
0.917	0.28	0.917	0.09	0.917	0.36
0.918	0.41	0.918	-0.18	0.918	-0.18
0.918	0.32	0.918	-0.09	0.918	0.54
0.919	0.69	0.919	-0.41	0.919	-0.54
0.919	0.41	0.919	0.05	0.919	0.18
0.920	0.32	0.920	-0.37	0.920	0.00
0.920	0.37	0.920	-0.41	0.920	0.00
0.921	0.46	0.921	-0.23	0.921	0.54
0.921	0.28	0.921	-0.14	0.921	0.36
0.922	0.51	0.922	-0.32	0.922	0.00
0.922	0.23	0.922	-0.37	0.922	-0.54
0.923	0.41	0.923	-0.46	0.923	-0.72
0.923	0.55	0.923	-0.14	0.923	0.54
0.924	0.46	0.924	-0.05	0.924	-0.18
0.924	0.28	0.924	-0.14	0.924	0.18
0.925	0.46	0.925	-0.18	0.925	0.90
0.925	0.09	0.925	-0.28	0.925	0.18
0.926	0.41	0.926	-0.18	0.926	0.36
0.926	0.51	0.926	0.00	0.926	0.18
0.927	0.60	0.927	-0.23	0.927	0.18
0.927	0.51	0.927	-0.18	0.927	-0.36
0.928	0.37	0.928	0.14	0.928	0.18
0.928	0.37	0.928	0.00	0.928	0.72
0.929	0.05	0.929	-0.32	0.929	0.00
0.929	0.55	0.929	-0.41	0.929	0.36
0.930	0.28	0.930	-0.28	0.930	0.54
0.930	0.28	0.930	-0.05	0.930	0.18
0.931	0.23	0.931	-0.09	0.931	0.18
0.931	0.37	0.931	-0.05	0.931	-0.54
0.932	0.14	0.932	0.09	0.932	-0.54
0.933	0.23	0.933	-0.23	0.933	-0.18
0.933	0.51	0.933	-0.18	0.933	0.54
0.934	0.46	0.934	-0.09	0.934	0.18
0.934	0.41	0.934	-0.23	0.934	-0.54
0.935	0.37	0.935	-0.28	0.935	-0.36
0.935	0.55	0.935	-0.28	0.935	0.72
0.936	0.32	0.936	-0.09	0.936	-0.36
0.936	0.37	0.936	-0.28	0.936	0.00
0.937	0.18	0.937	-0.05	0.937	-0.72
0.937	0.28	0.937	-0.05	0.937	0.90
0.938	0.41	0.938	-0.14	0.938	-0.36
0.938	0.32	0.938	-0.18	0.938	-0.18
0.939	0.37	0.939	-0.28	0.939	-0.72
0.939	0.41	0.939	-0.18	0.939	0.00
0.940	0.60	0.940	-0.18	0.940	0.36
0.940	0.41	0.940	-0.14	0.940	-0.36
0.941	0.14	0.941	-0.09	0.941	-0.72
0.941	0.23	0.941	-0.23	0.941	0.54
0.942	0.46	0.942	-0.37	0.942	-0.90
0.942	0.37	0.942	-0.28	0.942	0.18
0.943	0.55	0.943	-0.18	0.943	-0.18
0.943	0.41	0.943	-0.32	0.943	0.72
0.944	0.32	0.944	-0.23	0.944	-0.18
0.944	0.41	0.944	-0.18	0.944	0.72
0.945	0.28	0.945	-0.14	0.945	-0.36
0.945	0.41	0.945	-0.23	0.945	0.00
0.946	0.32	0.946	-0.23	0.946	0.00
0.946	0.23	0.946	-0.28	0.946	0.36
0.947	0.09	0.947	-0.23	0.947	0.36
0.947	0.41	0.947	-0.23	0.947	0.36
0.948	0.41	0.948	-0.23	0.948	0.54
0.948	0.37	0.948	-0.05	0.948	0.90
0.949	0.37	0.949	-0.18	0.949	0.72
0.949	0.60	0.949	-0.32	0.949	-0.18
0.950	0.41	0.950	0.00	0.950	-0.18
0.950	0.28	0.950	-0.23	0.950	-0.18
0.951	0.37	0.951	-0.14	0.951	1.26
0.951	0.23	0.951	-0.14	0.951	0.00
0.952	0.41	0.952	-0.37	0.952	-0.18
0.952	0.14	0.952	-0.28	0.952	-0.54
0.953	0.41	0.953	-0.18	0.953	-0.54
0.953	0.23	0.953	-0.32	0.953	0.18
0.954	0.51	0.954	-0.09	0.954	0.18
0.954	0.09	0.954	-0.18	0.954	-0.36
0.955	0.41	0.955	-0.28	0.955	0.00
0.955	0.37	0.955	-0.14	0.955	0.00
0.956	0.41	0.956	-0.32	0.956	0.18
0.956	0.55	0.956	-0.14	0.956	0.36
0.957	0.37	0.957	-0.14	0.957	0.18
0.957	0.41	0.957	-0.41	0.957	0.36
0.958	0.41	0.958	-0.09	0.958	-0.36
0.958	0.23	0.958	-0.05	0.958	-0.72
0.959	0.46	0.959	-0.14	0.959	-0.18
0.959	0.37	0.959	-0.18	0.959	-0.72
0.960	0.18	0.960	-0.09	0.960	-0.72
0.960	0.69	0.960	-0.23	0.960	0.00
0.961	0.46	0.961	-0.14	0.961	-1.26
0.961	0.46	0.961	-0.14	0.961	0.36
0.962	0.23	0.962	-0.18	0.962	0.36
0.962	0.37	0.962	-0.23	0.962	0.00
0.963	0.23	0.963	-0.18	0.963	0.54
0.963	0.51	0.963	-0.05	0.963	0.72
0.964	0.37	0.964	-0.28	0.964	-0.90
0.964	0.46	0.964	-0.14	0.964	0.00
0.965	0.32	0.965	-0.32	0.965	-0.90
0.965	0.37	0.965	-0.41	0.965	-0.54
0.966	0.32	0.966	-0.37	0.966	-0.18
0.966	0.46	0.966	0.09	0.966	0.18
0.967	0.55	0.967	-0.09	0.967	0.36
0.967	0.46	0.967	-0.18	0.967	0.36
0.968	0.51	0.968	-0.23	0.968	-0.54
0.968	0.37	0.968	-0.23	0.968	-0.54
0.969	0.37	0.969	-0.28	0.969	-0.18
0.969	0.37	0.969	-0.23	0.969	-0.18
0.970	0.60	0.970	-0.28	0.970	0.36
0.970	0.41	0.970	-0.05	0.970	-0.36
0.971	0.09	0.971	-0.28	0.971	0.90
0.971	0.41	0.971	-0.23	0.971	0.54
0.972	0.32	0.972	-0.14	0.972	-0.36
0.972	0.18	0.972	-0.23	0.972	0.00
0.973	0.18	0.973	-0.23	0.973	0.18
0.973	0.69	0.973	-0.51	0.973	-1.08
0.974	0.51	0.974	-0.37	0.974	-0.36
0.974	0.46	0.974	-0.18	0.974	-0.36
0.975	0.41	0.975	0.00	0.975	0.54
0.975	0.28	0.975	-0.23	0.975	-0.36
0.976	0.14	0.976	-0.09	0.976	0.72
0.976	0.55	0.976	-0.32	0.976	0.72
0.977	0.41	0.977	-0.14	0.977	-0.90
0.977	0.37	0.977	-0.32	0.977	0.00
0.978	0.55	0.978	-0.18	0.978	-0.36
0.978	0.37	0.978	-0.37	0.978	-0.18
0.979	0.32	0.979	0.00	0.979	0.72
0.979	0.32	0.979	-0.09	0.979	-0.72
0.980	0.28	0.980	-0.32	0.980	-0.18
0.980	0.23	0.980	-0.18	0.980	0.18
0.981	0.41	0.981	-0.23	0.981	0.18
0.981	0.28	0.981	-0.18	0.981	0.36
0.982	0.46	0.982	-0.32	0.982	-0.18
0.982	0.23	0.982	-0.18	0.982	0.18
0.983	0.51	0.983	-0.14	0.983	0.72
0.983	0.28	0.983	-0.18	0.983	-0.72
0.984	0.28	0.984	-0.18	0.984	0.18
0.984	0.60	0.984	-0.14	0.984	0.90
0.985	0.41	0.985	0.09	0.985	-0.36
0.985	0.28	0.985	-0.32	0.985	0.72
0.986	0.32	0.986	-0.09	0.986	0.36
0.986	0.09	0.986	-0.23	0.986	-0.72
0.987	0.37	0.987	-0.18	0.987	0.00
0.987	0.23	0.987	-0.18	0.987	-0.72
0.988	0.32	0.988	-0.14	0.988	0.36
0.988	0.41	0.988	-0.14	0.988	-0.18
0.989	0.09	0.989	0.00	0.989	0.54
0.989	0.32	0.989	-0.23	0.989	-0.90
0.990	0.69	0.990	-0.14	0.990	0.90
0.990	0.37	0.990	-0.37	0.990	0.36
0.991	0.14	0.991	-0.23	0.991	0.00
0.991	0.32	0.991	-0.18	0.991	0.36
0.992	0.41	0.992	-0.32	0.992	-1.08
0.992	0.55	0.992	-0.18	0.992	0.00
0.993	0.37	0.993	-0.18	0.993	-0.36
0.993	0.60	0.993	-0.41	0.993	-0.54
0.994	0.46	0.994	-0.32	0.994	-0.18
0.994	0.46	0.994	-0.18	0.994	0.00
0.995	0.55	0.995	-0.23	0.995	0.72
0.995	0.41	0.995	0.00	0.995	-0.54
0.996	0.28	0.996	-0.32	0.996	0.00
0.996	0.23	0.996	-0.32	0.996	0.36
0.997	0.28	0.997	-0.32	0.997	-1.44
0.997	0.32	0.997	0.09	0.997	0.18
0.998	0.46	0.998	-0.14	0.998	0.00
0.998	0.41	0.998	-0.09	0.998	0.18
0.999	0.14	0.999	-0.18	0.999	-0.54
[truncated: 8,114 more rows]
[truncated: 6 more columns]
