# Supplementary material for: Design and preliminary verification of a novel powered ankle–foot prosthesis: From the perspective of lower-limb biomechanics compared with ESAR foot
Source: PLoS One. 2024 Jun 7;19(6):e0303397. doi: 10.1371/journal.pone.0303397 (PMC11161064; doi:10.1371/journal.pone.0303397)
Supplement: S2 File — (ZIP) [file pone.0303397.s004.zip › NWS/1/left hip angle.txt]

LINK_MODEL_BASED::ORIGINAL::Left Hip Angles
File	Frame	X	Y	Z
Gait LB - IOR 9.c3d	1	5.116513	6.799616	1.231914
-	2	5.117081	6.802133	1.231514
-	3	5.118124	6.804881	1.231523
-	4	5.119850	6.807595	1.232226
-	5	5.122676	6.810280	1.233150
-	6	5.126779	6.812660	1.234743
-	7	5.132379	6.814510	1.236309
-	8	5.139574	6.815494	1.238070
-	9	5.148458	6.815407	1.239448
-	10	5.159043	6.813793	1.240674
-	11	5.171167	6.810186	1.240667
-	12	5.184556	6.804017	1.239260
-	13	5.199057	6.794595	1.236144
-	14	5.214153	6.781583	1.230607
-	15	5.229860	6.764657	1.222936
-	16	5.246152	6.743831	1.212778
-	17	5.263047	6.719264	1.199997
-	18	5.280532	6.691255	1.185270
-	19	5.298865	6.660137	1.168726
-	20	5.318100	6.626344	1.150526
-	21	5.338349	6.590265	1.131037
-	22	5.359705	6.552345	1.111001
-	23	5.382460	6.512944	1.089787
-	24	5.406616	6.472426	1.067735
-	25	5.432351	6.431034	1.045377
-	26	5.459723	6.389002	1.022710
-	27	5.488794	6.346676	0.999099
-	28	5.519564	6.304235	0.975354
-	29	5.551917	6.261880	0.951107
-	30	5.585824	6.219902	0.926486
-	31	5.620962	6.178680	0.901383
-	32	5.657277	6.138419	0.875581
-	33	5.694433	6.099428	0.849486
-	34	5.732254	6.062026	0.822754
-	35	5.770524	6.026336	0.796209
-	36	5.808928	5.992677	0.769930
-	37	5.847085	5.961185	0.745547
-	38	5.884827	5.932074	0.723787
-	39	5.921806	5.905432	0.705292
-	40	5.957891	5.881616	0.690146
-	41	5.992837	5.860773	0.678134
-	42	6.026678	5.843076	0.669285
-	43	6.059112	5.828755	0.662731
-	44	6.089991	5.817840	0.658636
-	45	6.118870	5.810357	0.657027
-	46	6.145332	5.806091	0.658021
-	47	6.168898	5.804771	0.661830
-	48	6.189379	5.806019	0.668808
-	49	6.206589	5.809550	0.678263
-	50	6.220867	5.815067	0.689277
-	51	6.232217	5.822270	0.701073
-	52	6.240942	5.830812	0.713077
-	53	6.247111	5.840382	0.724788
-	54	6.250510	5.850577	0.736467
-	55	6.251061	5.860916	0.748247
-	56	6.248440	5.870960	0.760336
-	57	6.242655	5.880211	0.772003
-	58	6.233645	5.888525	0.782138
-	59	6.221848	5.895607	0.789902
-	60	6.207341	5.901319	0.795085
-	61	6.190634	5.905667	0.797058
-	62	6.172489	5.908784	0.796114
-	63	6.153583	5.911094	0.791908
-	64	6.135077	5.912991	0.783550
-	65	6.118012	5.915109	0.771431
-	66	6.103482	5.918130	0.755745
-	67	6.092492	5.922690	0.736695
-	68	6.085847	5.929409	0.715314
-	69	6.084408	5.938868	0.692300
-	70	6.088710	5.951560	0.668541
-	71	6.099407	5.967937	0.645968
-	72	6.117065	5.988367	0.625501
-	73	6.142275	6.013186	0.609151
-	74	6.175684	6.042563	0.598476
-	75	6.217791	6.076540	0.595639
-	76	6.269095	6.115012	0.601684
-	77	6.330160	6.157622	0.618520
-	78	6.401681	6.203779	0.647723
-	79	6.484334	6.252840	0.690638
-	80	6.578807	6.304044	0.748260
-	81	6.686135	6.356637	0.821407
-	82	6.807431	6.409698	0.910178
-	83	6.943800	6.462198	1.014767
-	84	7.096442	6.513028	1.134389
-	85	7.266625	6.561113	1.268613
-	86	7.455428	6.605088	1.415937
-	87	7.663620	6.643695	1.574223
-	88	7.892315	6.675676	1.740734
-	89	8.142226	6.700235	1.913014
-	90	8.413935	6.716499	2.088061
-	91	8.707546	6.723802	2.263162
-	92	9.022706	6.721483	2.435213
-	93	9.358505	6.709125	2.601712
-	94	9.713808	6.686627	2.760458
-	95	10.087162	6.654163	2.909326
-	96	10.476964	6.612161	3.046295
-	97	10.881374	6.561307	3.169930
-	98	11.298347	6.502571	3.278758
-	99	11.725997	6.437164	3.371526
-	100	12.162472	6.366599	3.448384
-	101	12.605968	6.292492	3.508602
-	102	13.054875	6.216626	3.552895
-	103	13.507842	6.140842	3.581182
-	104	13.963732	6.066914	3.594948
-	105	14.421485	5.996617	3.595640
-	106	14.880472	5.931480	3.584707
-	107	15.340101	5.872859	3.563311
-	108	15.799773	5.821765	3.533013
-	109	16.259270	5.778995	3.494695
-	110	16.718071	5.745079	3.449000
-	111	17.176079	5.720173	3.397388
-	112	17.632744	5.704216	3.340289
-	113	18.087629	5.696791	3.278194
-	114	18.540216	5.697293	3.212516
-	115	18.989977	5.705097	3.143665
-	116	19.435905	5.719670	3.072673
-	117	19.877342	5.740539	3.000536
-	118	20.312836	5.767463	2.928132
-	119	20.741348	5.800404	2.857777
-	120	21.161343	5.839613	2.790025
-	121	21.571407	5.885396	2.726661
-	122	21.970236	5.938137	2.669518
-	123	22.356630	5.998175	2.620236
-	124	22.729326	6.065731	2.580460
-	125	23.087269	6.141078	2.551255
-	126	23.429413	6.224225	2.533635
-	127	23.754885	6.315101	2.528114
-	128	24.063194	6.413405	2.534607
-	129	24.353838	6.518731	2.553708
-	130	24.626663	6.630389	2.585156
-	131	24.881561	6.747453	2.628165
-	132	25.118858	6.868897	2.682357
-	133	25.338715	6.993584	2.746346
-	134	25.541857	7.120440	2.819479
-	135	25.728859	7.248258	2.901001
-	136	25.900625	7.375786	2.988542
-	137	26.057947	7.501790	3.081974
-	138	26.201788	7.624979	3.178740
-	139	26.332937	7.744119	3.277496
-	140	26.452330	7.858058	3.376169
-	141	26.560778	7.965654	3.472802
-	142	26.658815	8.065881	3.565832
-	143	26.746674	8.157833	3.653526
-	144	26.824902	8.240773	3.733436
-	145	26.893564	8.314306	3.804978
-	146	26.953171	8.378085	3.865893
-	147	27.003838	8.432029	3.915747
-	148	27.046011	8.476025	3.952652
-	149	27.079828	8.510287	3.976832
-	150	27.105726	8.535150	3.987347
-	151	27.124067	8.551079	3.984723
-	152	27.135134	8.558817	3.970162
-	153	27.139307	8.559208	3.944140
-	154	27.136669	8.553286	3.908192
-	155	27.127157	8.542236	3.863358
-	156	27.110664	8.527361	3.811198
-	157	27.087214	8.509935	3.753059
-	158	27.056732	8.491199	3.691016
-	159	27.019226	8.472275	3.625659
-	160	26.974840	8.454302	3.558888
-	161	26.923700	8.438277	3.491532
-	162	26.865934	8.424961	3.423873
-	163	26.801910	8.415016	3.356597
-	164	26.732092	8.408986	3.289842
-	165	26.656939	8.407360	3.223897
-	166	26.576807	8.410355	3.158408
-	167	26.492226	8.418001	3.093084
-	168	26.403286	8.430261	3.028049
-	169	26.310184	8.446902	2.963591
-	170	26.212673	8.467539	2.900282
-	171	26.110426	8.491692	2.838433
-	172	26.002720	8.518876	2.779264
-	173	25.888950	8.548503	2.724016
-	174	25.768250	8.580083	2.673273
-	175	25.639902	8.613055	2.627828
-	176	25.503160	8.646803	2.588815
-	177	25.357557	8.680698	2.556835
-	178	25.202513	8.714154	2.532208
-	179	25.037815	8.746528	2.515880
-	180	24.863237	8.777284	2.509058
-	181	24.679085	8.805903	2.512261
-	182	24.485706	8.832101	2.526484
-	183	24.283878	8.855783	2.551939
-	184	24.074703	8.877013	2.590631
-	185	23.860012	8.896053	2.642516
-	186	23.641928	8.913296	2.708676
-	187	23.423008	8.929315	2.789224
-	188	23.206123	8.944861	2.884571
-	189	22.994267	8.960809	2.993755
-	190	22.790648	8.978399	3.116042
-	191	22.598354	8.999006	3.248862
-	192	22.420332	9.024234	3.389450
-	193	22.258965	9.055650	3.534834
-	194	22.116098	9.094789	3.680755
-	195	21.992687	9.142838	3.824109
-	196	21.888832	9.200759	3.960759
-	197	21.803316	9.269098	4.087280
-	198	21.734407	9.347844	4.200722
-	199	21.679071	9.436587	4.299506
-	200	21.633711	9.534310	4.381774
-	201	21.594156	9.639557	4.448069
-	202	21.555882	9.750269	4.498798
-	203	21.514118	9.864081	4.535922
-	204	21.464193	9.978339	4.561838
-	205	21.401400	10.090356	4.579104
-	206	21.321510	10.197403	4.590630
-	207	21.220743	10.296881	4.599850
-	208	21.095764	10.386372	4.608458
-	209	20.943766	10.463813	4.618468
-	210	20.762760	10.527409	4.631219
-	211	20.551508	10.575736	4.646680
-	212	20.309406	10.607864	4.664514
-	213	20.036932	10.623204	4.683030
-	214	19.735161	10.621693	4.699940
-	215	19.406336	10.603592	4.711830
-	216	19.053280	10.569638	4.716361
-	217	18.679703	10.520908	4.709203
-	218	18.289747	10.458996	4.686685
-	219	17.888023	10.385781	4.645752
-	220	17.479404	10.303529	4.582591
-	221	17.068829	10.214976	4.494637
-	222	16.660833	10.123080	4.380420
-	223	16.259773	10.031223	4.238342
-	224	15.869117	9.942794	4.068503
-	225	15.491848	9.861266	3.872132
-	226	15.130139	9.789814	3.652009
-	227	14.785186	9.731291	3.412278
-	228	14.457839	9.687920	3.158494
-	229	14.147802	9.661247	2.898273
-	230	13.854298	9.652252	2.638306
-	231	13.575889	9.661085	2.386447
-	232	13.310313	9.687361	2.149036
-	233	13.055245	9.729855	1.932942
-	234	12.807995	9.786905	1.743209
-	235	12.565838	9.856150	1.585354
-	236	12.326006	9.934875	1.461685
-	237	12.085962	10.019925	1.375399
-	238	11.843462	10.107945	1.326299
-	239	11.596455	10.195457	1.314205
-	240	11.343297	10.278893	1.337586
-	241	11.082585	10.354898	1.392788
-	242	10.813574	10.420337	1.476551
-	243	10.535829	10.472639	1.583311
-	244	10.249979	10.509795	1.708246
-	245	9.956642	10.530618	1.844556
-	246	9.657438	10.534459	1.986165
-	247	9.353971	10.521488	2.127114
-	248	9.048194	10.492274	2.261123
-	249	8.741866	10.447787	2.383097
-	250	8.436702	10.389506	2.487880
-	251	8.134225	10.319125	2.572494
-	252	7.835849	10.238602	2.633161
-	253	7.542710	10.149905	2.668568
-	254	7.255630	10.055167	2.677582
-	255	6.975228	9.956281	2.660754
-	256	6.701903	9.855061	2.618989
-	257	6.435801	9.753080	2.554152
-	258	6.176901	9.651671	2.469226
-	259	5.924928	9.551893	2.366983
-	260	5.679779	9.454535	2.251230
-	261	5.440821	9.360194	2.125262
-	262	5.207787	9.269219	1.993395
-	263	4.980067	9.181851	1.858248
-	264	4.757305	9.098044	1.723456
-	265	4.539002	9.017653	1.591662
-	266	4.324620	8.940229	1.465222
-	267	4.113636	8.865355	1.346256
-	268	3.905564	8.792417	1.235836
-	269	3.700288	8.720844	1.134455
-	270	3.497682	8.650030	1.042093
-	271	3.297835	8.579365	0.957874
-	272	3.100761	8.508598	0.880863
-	273	2.906683	8.437427	0.809618
-	274	2.715431	8.365754	0.744506
-	275	2.526854	8.293574	0.685116
-	276	2.340510	8.221038	0.631772
-	277	2.156088	8.148361	0.584393
-	278	1.972999	8.075912	0.542803
-	279	1.790609	8.004337	0.506640
-	280	1.608344	7.934271	0.476058
-	281	1.425693	7.866519	0.450571
-	282	1.242185	7.801954	0.429787
-	283	1.057409	7.741332	0.413927
-	284	0.870989	7.685298	0.402980
-	285	0.682314	7.634360	0.397229
-	286	0.491122	7.588614	0.397247
-	287	0.297055	7.548093	0.402083
-	288	0.100155	7.512635	0.410779
-	289	-0.099342	7.481968	0.421429
-	290	-0.300994	7.455812	0.432587
-	291	-0.504302	7.433753	0.442549
-	292	-0.708670	7.415185	0.450414
-	293	-0.913577	7.399626	0.455609
-	294	-1.118541	7.386771	0.457258
-	295	-1.323167	7.376242	0.455227
-	296	-1.527219	7.367824	0.449479
-	297	-1.730904	7.361251	0.439301
-	298	-1.934381	7.356230	0.424561
-	299	-2.138011	7.352673	0.404297
-	300	-2.342302	7.350455	0.378578
-	301	-2.547696	7.349430	0.347031
-	302	-2.754504	7.349473	0.310105
-	303	-2.963192	7.350405	0.268700
-	304	-3.174025	7.351905	0.223887
-	305	-3.386910	7.353752	0.176236
-	306	-3.601684	7.355616	0.127014
-	307	-3.817900	7.357391	0.076897
-	308	-4.034968	7.358794	0.026285
-	309	-4.251908	7.359745	-0.024651
-	310	-4.467821	7.360141	-0.074938
-	311	-4.681681	7.359866	-0.125037
-	312	-4.892617	7.358900	-0.174888
-	313	-5.099777	7.357143	-0.224425
-	314	-5.302458	7.354437	-0.273297
-	315	-5.499990	7.350675	-0.322215
-	316	-5.691944	7.345787	-0.370391
-	317	-5.877775	7.339654	-0.418062
-	318	-6.056899	7.332218	-0.464358
-	319	-6.228894	7.323345	-0.508460
-	320	-6.393166	7.312848	-0.549955
-	321	-6.549460	7.300581	-0.586917
-	322	-6.697354	7.286263	-0.617586
-	323	-6.836440	7.269631	-0.639634
-	324	-6.966455	7.250337	-0.651165
-	325	-7.087084	7.228017	-0.649726
-	326	-7.198138	7.202229	-0.633143
-	327	-7.299336	7.172589	-0.599935
-	328	-7.390415	7.138615	-0.548933
-	329	-7.471035	7.099826	-0.480844
-	330	-7.540905	7.055766	-0.396942
-	331	-7.599619	7.005843	-0.299073
-	332	-7.646726	6.949437	-0.190814
-	333	-7.681701	6.885985	-0.074987
-	334	-7.704175	6.814982	0.044405
-	335	-7.713683	6.736055	0.163797
-	336	-7.709824	6.648942	0.279458
-	337	-7.692163	6.553618	0.388440
-	338	-7.660114	6.450294	0.488091
-	339	-7.613070	6.339396	0.575410
-	340	-7.550343	6.221513	0.649025
-	341	-7.470925	6.097380	0.707126
-	342	-7.373989	5.967848	0.748751
-	343	-7.258527	5.833829	0.773759
-	344	-7.123529	5.696277	0.782453
-	345	-6.968157	5.556046	0.775940
-	346	-6.791637	5.414031	0.756442
-	347	-6.593362	5.271112	0.726094
-	348	-6.373006	5.128092	0.687505
-	349	-6.130177	4.985762	0.643472
-	350	-5.864861	4.844863	0.597243
-	351	-5.576962	4.706120	0.551412
-	352	-5.266629	4.570215	0.508903
-	353	-4.934142	4.437816	0.472181
-	354	-4.580017	4.309441	0.443923
-	355	-4.204932	4.185724	0.426558
-	356	-3.809710	4.067230	0.422481
-	357	-3.395429	3.954561	0.433832
-	358	-2.963146	3.848224	0.462428
-	359	-2.514037	3.748678	0.509464
-	360	-2.049199	3.656213	0.575256
-	361	-1.569733	3.570930	0.659414
-	362	-1.076626	3.492787	0.760510
-	363	-0.570782	3.421535	0.876442
-	364	-0.052894	3.356636	1.004192
-	365	0.476436	3.297654	1.140239
-	366	1.016746	3.243910	1.280356
-	367	1.567544	3.194800	1.420398
-	368	2.128268	3.149691	1.556490
-	369	2.698309	3.107975	1.684300
-	370	3.276808	3.069333	1.800237
-	371	3.862839	3.033592	1.900923
-	372	4.455307	3.000621	1.983333
-	373	5.052855	2.970474	2.045883
-	374	5.653961	2.943266	2.087152
-	375	6.257031	2.919163	2.107492
-	376	6.860326	2.898408	2.108289
-	377	7.462157	2.881419	2.091891
-	378	8.061192	2.868895	2.061121
-	379	8.656100	2.861806	2.018074
-	380	9.245731	2.861219	1.965290
-	381	9.829175	2.868336	1.904752
-	382	10.405661	2.884367	1.838448
-	383	10.974357	2.910636	1.768745
-	384	11.534493	2.948370	1.697703
-	385	12.085330	2.998657	1.628049
-	386	12.626231	3.062521	1.561965
-	387	13.156588	3.140564	1.502047
-	388	13.675923	3.233293	1.450623
-	389	14.183956	3.340749	1.409360
-	390	14.680460	3.462773	1.380259
-	391	15.165211	3.598932	1.364214
-	392	15.637964	3.748596	1.362234
-	393	16.098497	3.910938	1.374655
-	394	16.546535	4.084908	1.401780
-	395	16.981926	4.269369	1.443544
-	396	17.404312	4.463047	1.499535
-	397	17.813416	4.664507	1.569029
-	398	18.208672	4.872292	1.650901
-	399	18.589622	5.084871	1.744199
-	400	18.955557	5.300739	1.848110
-	401	19.305782	5.518396	1.961521
-	402	19.639744	5.736226	2.083086
-	403	19.956841	5.952649	2.211878
-	404	20.256561	6.166171	2.346044
-	405	20.538668	6.375373	2.483365
-	406	20.802990	6.579081	2.620817
-	407	21.049839	6.776208	2.754802
-	408	21.279411	6.965839	2.881603
-	409	21.492205	7.147070	2.998995
-	410	21.688597	7.319268	3.104717
-	411	21.869036	7.481708	3.197558
-	412	22.034069	7.633715	3.276871
-	413	22.184200	7.774711	3.342449
-	414	22.319992	7.904191	3.393835
-	415	22.441904	8.021809	3.431374
-	416	22.550577	8.127249	3.455073
-	417	22.646379	8.220521	3.464901
-	418	22.729809	8.301620	3.461563
-	419	22.801168	8.370915	3.444936
-	420	22.860983	8.428724	3.415242
-	421	22.909637	8.475521	3.373052
-	422	22.947521	8.511847	3.318594
-	423	22.974749	8.538199	3.253441
-	424	22.991432	8.555056	3.179239
-	425	22.997547	8.562849	3.098687
-	426	22.992968	8.561925	3.014635
-	427	22.977749	8.552677	2.929769
-	428	22.952034	8.535567	2.846404
-	429	22.916100	8.511039	2.766513
-	430	22.870533	8.479659	2.691460
-	431	22.815992	8.442105	2.622582
-	432	22.753275	8.399240	2.560562
-	433	22.683340	8.351956	2.505497
-	434	22.607351	8.301272	2.457454
-	435	22.526470	8.248294	2.416017
-	436	22.442156	8.194109	2.380651
-	437	22.355757	8.139907	2.351078
-	438	22.268843	8.086884	2.326603
-	439	22.182880	8.036265	2.306722
-	440	22.099154	7.989165	2.291096
-	441	22.018972	7.946772	2.279183
-	442	21.943514	7.909983	2.270847
-	443	21.873827	7.879527	2.265381
-	444	21.810642	7.855936	2.262589
-	445	21.754457	7.839608	2.261807
-	446	21.705708	7.830800	2.262866
-	447	21.664450	7.829545	2.264920
-	448	21.630606	7.835820	2.267407
-	449	21.603844	7.849397	2.269306
-	450	21.583427	7.870009	2.269729
-	451	21.568256	7.897075	2.268239
-	452	21.556870	7.929902	2.264382
-	453	21.547571	7.967523	2.257939
-	454	21.538450	8.008976	2.248915
-	455	21.527491	8.053152	2.237778
-	456	21.512558	8.099026	2.224926
-	457	21.491629	8.145589	2.211231
-	458	21.462732	8.191933	2.197080
-	459	21.424192	8.237476	2.183619
-	460	21.374735	8.281709	2.171924
-	461	21.313482	8.324492	2.163378
-	462	21.240034	8.366006	2.159157
-	463	21.154720	8.406852	2.160560
-	464	21.058416	8.448051	2.168872
-	465	20.952848	8.490857	2.185121
-	466	20.840256	8.536961	2.210297
-	467	20.723618	8.588270	2.244664
-	468	20.606356	8.647024	2.288164
-	469	20.492212	8.715455	2.339835
-	470	20.385012	8.795803	2.398240
-	471	20.288403	8.889977	2.461354
-	472	20.205399	8.999537	2.526930
-	473	20.138224	9.125331	2.592493
-	474	20.087950	9.267433	2.655683
-	475	20.054264	9.425056	2.714466
-	476	20.035385	9.596484	2.768064
-	477	20.027874	9.779070	2.815705
-	478	20.026983	9.969280	2.858149
-	479	20.026958	10.162903	2.897001
-	480	20.021276	10.355224	2.934313
-	481	20.003124	10.541452	2.972636
-	482	19.966154	10.716747	3.014404
-	483	19.904766	10.876773	3.061549
-	484	19.814455	11.017851	3.115160
-	485	19.691898	11.137204	3.175079
-	486	19.535051	11.232819	3.240235
-	487	19.343258	11.303634	3.308672
-	488	19.117186	11.349419	3.377701
-	489	18.858719	11.370666	3.443725
-	490	18.570679	11.368656	3.502455
-	491	18.256750	11.345171	3.549466
-	492	17.921137	11.302447	3.580097
-	493	17.568396	11.243072	3.589401
-	494	17.203421	11.170012	3.572968
-	495	16.831318	11.086171	3.527513
-	496	16.457201	10.994544	3.450066
-	497	16.085966	10.897996	3.339446
-	498	15.722264	10.799126	3.195551
-	499	15.370008	10.700376	3.019596
-	500	15.032563	10.603668	2.814407
-	501	14.712185	10.510653	2.584507
-	502	14.410289	10.422541	2.335495
-	503	14.126878	10.340245	2.074473
-	504	13.860968	10.264188	1.808762
-	505	13.610321	10.194502	1.545807
-	506	13.371832	10.130954	1.293176
-	507	13.141766	10.072996	1.057742
-	508	12.915783	10.020025	0.845751
-	509	12.689440	9.971094	0.662154
-	510	12.458236	9.925338	0.510450
-	511	12.218160	9.881518	0.393183
-	512	11.965609	9.838526	0.311892
-	513	11.697771	9.794949	0.266773
-	514	11.412525	9.749424	0.256728
-	515	11.108681	9.700445	0.279664
-	516	10.785837	9.646753	0.332114
-	517	10.444386	9.587139	0.409473
-	518	10.085511	9.520597	0.506382
-	519	9.710959	9.446401	0.617191
-	520	9.323011	9.363992	0.736144
-	521	8.924260	9.273183	0.857289
-	522	8.517671	9.173972	0.976166
-	523	8.106541	9.066655	1.087958
-	524	7.694075	8.951707	1.188872
-	525	7.283574	8.829975	1.275558
-	526	6.878165	8.702477	1.345576
-	527	6.480766	8.570331	1.397682
-	528	6.093917	8.434884	1.430734
-	529	5.719947	8.297595	1.445007
-	530	5.360574	8.159972	1.441072
-	531	5.017121	8.023407	1.419994
-	532	4.690485	7.889272	1.383315
-	533	4.381241	7.758709	1.332500
-	534	4.089433	7.632936	1.268752
-	535	3.814962	7.512759	1.193151
-	536	3.557316	7.398843	1.107273
-	537	3.315523	7.291751	1.013041
-	538	3.088433	7.191776	0.913403
-	539	2.874236	7.099293	0.811752
-	540	2.671108	7.014415	0.711831
-	541	2.477219	6.937135	0.616604
-	542	2.290631	6.867589	0.528844
-	543	2.109309	6.805994	0.450972
-	544	1.931323	6.752457	0.384965
-	545	1.754715	6.707019	0.332771
-	546	1.577627	6.669747	0.296130
-	547	1.398388	6.640706	0.276242
-	548	1.215387	6.620010	0.273138
-	549	1.027118	6.607703	0.285328
-	550	0.832613	6.603845	0.309996
-	551	0.631102	6.608173	0.343932
-	552	0.422125	6.620227	0.384251
-	553	0.205575	6.639307	0.428401
-	554	-0.018473	6.664471	0.474413
-	555	-0.249519	6.694825	0.520208
-	556	-0.486767	6.729360	0.563958
-	557	-0.729130	6.767173	0.604183
-	558	-0.975412	6.807354	0.639716
-	559	-1.224309	6.848896	0.670008
-	560	-1.474686	6.891029	0.695081
-	561	-1.725534	6.933094	0.714465
-	562	-1.975928	6.974458	0.728646
-	563	-2.225177	7.014734	0.737688
-	564	-2.472780	7.053600	0.741830
-	565	-2.718518	7.090887	0.741582
-	566	-2.962386	7.126540	0.737262
-	567	-3.204281	7.160515	0.728918
-	568	-3.444234	7.192852	0.716815
-	569	-3.682019	7.223593	0.700363
-	570	-3.917555	7.252748	0.678977
-	571	-4.150589	7.280399	0.651529
-	572	-4.380917	7.306609	0.616628
-	573	-4.608243	7.331496	0.573257
-	574	-4.832382	7.355105	0.520323
-	575	-5.053398	7.377428	0.457727
-	576	-5.271267	7.398275	0.386929
-	577	-5.486216	7.417393	0.310247
-	578	-5.698137	7.434492	0.230049
-	579	-5.906720	7.449312	0.148588
-	580	-6.111245	7.461637	0.067509
-	581	-6.310905	7.471227	-0.011496
-	582	-6.504476	7.477899	-0.086752
-	583	-6.690843	7.481549	-0.156916
-	584	-6.868681	7.482016	-0.220549
-	585	-7.036590	7.479230	-0.276157
-	586	-7.193202	7.473148	-0.322437
-	587	-7.337068	7.463699	-0.357812
-	588	-7.466882	7.450964	-0.380730
-	589	-7.581399	7.434963	-0.390110
-	590	-7.679614	7.415851	-0.384895
-	591	-7.760544	7.393799	-0.364634
-	592	-7.823740	7.368986	-0.329027
-	593	-7.868831	7.341580	-0.277974
-	594	-7.895705	7.311723	-0.212374
-	595	-7.904408	7.279566	-0.133288
-	596	-7.895106	7.245121	-0.042422
-	597	-7.868302	7.208447	0.058180
-	598	-7.824409	7.169432	0.165929
-	599	-7.764244	7.127984	0.278236
-	600	-7.688386	7.083882	0.392091
-	601	-7.597589	7.036973	0.504495
-	602	-7.492328	6.986907	0.612408
-	603	-7.373176	6.933342	0.712875
-	604	-7.240330	6.875915	0.803534
-	605	-7.093948	6.814184	0.882007
-	606	-6.934066	6.747786	0.946714
-	607	-6.760483	6.676289	0.996429
-	608	-6.572750	6.599255	1.030856
-	609	-6.370468	6.516356	1.050091
-	610	-6.153012	6.427399	1.055092
-	611	-5.919728	6.332285	1.047537
-	612	-5.669702	6.230968	1.029572
-	613	-5.402169	6.123651	1.003790
-	614	-5.116097	6.010601	0.973361
-	615	-4.810773	5.892423	0.941194
-	616	-4.485374	5.769850	0.910456
-	617	-4.139214	5.643912	0.883881
-	618	-3.771942	5.515782	0.864310
-	619	-3.383430	5.386851	0.853792
-	620	-2.973826	5.258452	0.854250
-	621	-2.543448	5.132011	0.867414
-	622	-2.092924	5.008909	0.894170
-	623	-1.622957	4.890499	0.935271
-	624	-1.134534	4.777973	0.990453
-	625	-0.628553	4.672276	1.058851
-	626	-0.106111	4.574180	1.139211
-	627	0.431832	4.484075	1.229692
-	628	0.984195	4.402228	1.328043
-	629	1.550102	4.328608	1.431563
-	630	2.128429	4.263043	1.537044
-	631	2.718419	4.205322	1.641421
-	632	3.318956	4.155193	1.741346
-	633	3.929260	4.112374	1.833866
-	634	4.548299	4.076638	1.916259
-	635	5.175221	4.047864	1.986075
-	636	5.809022	4.025981	2.041849
-	637	6.448665	4.011135	2.081614
-	638	7.092766	4.003570	2.105078
-	639	7.740061	4.003657	2.111481
-	640	8.388739	4.011810	2.101080
-	641	9.036787	4.028664	2.074427
-	642	9.681992	4.054684	2.032664
-	643	10.322139	4.090430	1.977491
-	644	10.955128	4.136391	1.911108
-	645	11.578997	4.192924	1.836195
-	646	12.191954	4.260400	1.755500
-	647	12.792295	4.339042	1.671800
-	648	13.378488	4.429005	1.588331
-	649	13.949107	4.530193	1.507851
-	650	14.502812	4.642519	1.433304
-	651	15.038557	4.765573	1.367550
-	652	15.555669	4.898633	1.312712
-	653	16.053640	5.040777	1.271567
-	654	16.532452	5.190804	1.245946
-	655	16.992088	5.347344	1.237934
-	656	17.433094	5.508768	1.249205
-	657	17.855972	5.673430	1.280861
-	658	18.261555	5.839611	1.333273
-	659	18.650509	6.005626	1.405539
-	660	19.023691	6.169868	1.496280
-	661	19.381592	6.330778	1.603078
-	662	19.724722	6.487031	1.723018
-	663	20.053308	6.637353	1.852935
-	664	20.367407	6.780829	1.988630
-	665	20.666946	6.916331	2.126604
-	666	20.951828	7.043051	2.262902
-	667	21.221676	7.160118	2.394496
-	668	21.476259	7.266819	2.518363
-	669	21.715254	7.362387	2.631860
-	670	21.938158	7.446289	2.732945
-	671	22.144819	7.518025	2.819896
-	672	22.334688	7.577218	2.891484
-	673	22.507494	7.623617	2.946806
-	674	22.662794	7.657067	2.985451
-	675	22.800333	7.677610	3.007202
-	676	22.919552	7.685466	3.012187
-	677	23.020042	7.681204	3.000837
-	678	23.101345	7.665453	2.973862
-	679	23.162985	7.639120	2.932190
-	680	23.204506	7.603261	2.877415
-	681	23.225693	7.559151	2.810487
-	682	23.226305	7.508089	2.733020
-	683	23.206457	7.451451	2.646866
-	684	23.166374	7.390673	2.553543
-	685	23.106627	7.327078	2.454739
-	686	23.027815	7.261964	2.351872
-	687	22.931055	7.196286	2.246564
-	688	22.817455	7.130932	2.140174
-	689	22.688480	7.066339	2.033939
-	690	22.545595	7.002889	1.929219
-	691	22.390562	6.940549	1.826667
-	692	22.225246	6.879229	1.726767
-	693	22.051552	6.818656	1.629484
-	694	21.871677	6.758456	1.534142
-	695	21.687674	6.698444	1.440440
-	696	21.501740	6.638280	1.347560
-	697	21.315922	6.577864	1.255317
-	698	21.132296	6.517172	1.163416
-	699	20.952723	6.456402	1.071780
-	700	20.779055	6.395858	0.980701
-	701	20.613029	6.336065	0.890530
-	702	20.456127	6.277722	0.801735
-	703	20.309628	6.221612	0.715109
-	704	20.174601	6.168637	0.630920
-	705	20.051800	6.119673	0.550240
-	706	19.941952	6.075609	0.473171
-	707	19.845449	6.037170	0.400592
-	708	19.762426	6.005091	0.332567
-	709	19.692741	5.979889	0.269400
-	710	19.636215	5.961984	0.211167
-	711	19.592213	5.951430	0.157880
-	712	19.560095	5.948135	0.109892
-	713	19.538668	5.951780	0.067359
-	714	19.526783	5.961775	0.030919
-	715	19.522839	5.977339	0.001487
-	716	19.525137	5.997626	-0.019965
-	717	19.531580	6.021689	-0.031972
-	718	19.540192	6.048645	-0.032432
-	719	19.549007	6.077585	-0.019557
-	720	19.555983	6.107669	0.010083
-	721	19.559216	6.138285	0.059583
-	722	19.556953	6.168885	0.132669
-	723	19.548065	6.199333	0.231978
-	724	19.531834	6.229730	0.358638
-	725	19.508543	6.260612	0.511396
-	726	19.479002	6.292940	0.686722
-	727	19.444916	6.327910	0.879760
-	728	19.408333	6.367208	1.084484
-	729	19.371973	6.412781	1.292987
-	730	19.338890	6.466979	1.496465
-	731	19.312321	6.532258	1.684888
-	732	19.295250	6.611071	1.850190
-	733	19.290037	6.705599	1.987175
-	734	19.298088	6.817518	2.093369
-	735	19.319546	6.948014	2.169136
-	736	19.353262	7.097502	2.216436
-	737	19.396769	7.265716	2.238742
-	738	19.446095	7.451421	2.240328
-	739	19.496073	7.652663	2.225986
-	740	19.540348	7.866440	2.201320
-	741	19.572054	8.089160	2.172312
-	742	19.583702	8.316669	2.145104
-	743	19.568283	8.544477	2.125792
-	744	19.519226	8.768139	2.119556
-	745	19.431173	8.983446	2.130935
-	746	19.299875	9.186521	2.162542
-	747	19.122576	9.374274	2.215876
-	748	18.898043	9.544420	2.290076
-	749	18.626680	9.695463	2.382717
-	750	18.310738	9.826933	2.489780
-	751	17.953793	9.939137	2.605272
-	752	17.560951	10.033127	2.722623
-	753	17.138210	10.110638	2.834272
-	754	16.692547	10.173841	2.932918
-	755	16.231213	10.225067	3.012026
-	756	15.761700	10.266781	3.066126
-	757	15.291264	10.301355	3.091035
-	758	14.826778	10.331023	3.084194
-	759	14.374494	10.357711	3.044717
-	760	13.939790	10.383136	2.973097
-	761	13.526736	10.408711	2.871578
-	762	13.138320	10.435540	2.744179
-	763	12.776008	10.464480	2.596035
-	764	12.439962	10.496076	2.433325
-	765	12.129061	10.530458	2.262947
-	766	11.841137	10.567562	2.091935
-	767	11.573078	10.606940	1.927376
-	768	11.321306	10.647887	1.776227
-	769	11.081595	10.689443	1.644317
-	770	10.849774	10.730529	1.536921
-	771	10.621670	10.769842	1.457893
-	772	10.393295	10.806067	1.409836
-	773	10.161191	10.837948	1.394204
-	774	9.922207	10.864142	1.410767
-	775	9.673889	10.883601	1.458350
-	776	9.414318	10.895400	1.534184
-	777	9.142488	10.898716	1.634784
-	778	8.858112	10.892974	1.755469
-	779	8.561754	10.877847	1.890605
-	780	8.254416	10.853161	2.033986
-	781	7.937684	10.818881	2.178963
-	782	7.613348	10.775166	2.318736
-	783	7.283622	10.722312	2.446827
-	784	6.950657	10.660862	2.556504
-	785	6.617028	10.591579	2.641998
-	786	6.285123	10.515351	2.697649
-	787	5.957459	10.433219	2.719082
-	788	5.636142	10.346353	2.703001
-	789	5.323180	10.255902	2.647445
-	790	5.020104	10.163131	2.551984
-	791	4.728429	10.069139	2.417045
-	792	4.449100	9.975111	2.244729
-	793	4.182909	9.882010	2.039091
-	794	3.929872	9.790555	1.806972
-	795	3.689524	9.701260	1.558289
-	796	3.460942	9.614299	1.304962
-	797	3.242808	9.529859	1.058709
-	798	3.033967	9.447846	0.829962
-	799	2.833317	9.368133	0.626566
-	800	2.639794	9.290755	0.453957
-	801	2.452621	9.215747	0.313158
-	802	2.271033	9.143424	0.202836
-	803	2.094337	9.074093	0.119715
-	804	1.921902	9.008033	0.059964
-	805	1.752906	8.945300	0.020034
-	806	1.586506	8.886012	-0.003555
-	807	1.421931	8.830110	-0.013638
-	808	1.258458	8.777448	-0.013033
-	809	1.095399	8.727770	-0.004051
-	810	0.932305	8.680887	0.011136
-	811	0.768788	8.636447	0.030888
-	812	0.604504	8.594384	0.053645
-	813	0.439148	8.554598	0.078255
-	814	0.272671	8.517118	0.103564
-	815	0.104892	8.482164	0.128710
-	816	-0.063995	8.450096	0.152498
-	817	-0.234034	8.421276	0.174522
-	818	-0.405252	8.396184	0.194030
-	819	-0.577864	8.375237	0.211034
-	820	-0.751617	8.358798	0.225826
-	821	-0.926537	8.347150	0.238689
-	822	-1.102394	8.340426	0.250036
-	823	-1.278921	8.338644	0.260325
-	824	-1.456225	8.341887	0.269885
-	825	-1.634268	8.349920	0.279382
-	826	-1.813217	8.362493	0.289080
-	827	-1.993309	8.379112	0.299699
-	828	-2.175086	8.399269	0.311488
-	829	-2.358872	8.422257	0.325043
-	830	-2.545295	8.447289	0.340773
-	831	-2.734725	8.473403	0.358713
-	832	-2.927545	8.499634	0.379339
-	833	-3.124094	8.525043	0.402167
-	834	-3.324534	8.548667	0.427035
-	835	-3.528874	8.569742	0.453156
-	836	-3.736976	8.587513	0.479513
-	837	-3.948429	8.601505	0.504751
-	838	-4.162780	8.611485	0.527318
-	839	-4.379360	8.617351	0.545257
-	840	-4.597547	8.619155	0.556977
-	841	-4.816500	8.617098	0.560491
-	842	-5.035210	8.611520	0.554253
-	843	-5.252574	8.602704	0.536764
-	844	-5.467397	8.591000	0.507447
-	845	-5.678365	8.576831	0.465981
-	846	-5.884158	8.560695	0.412659
-	847	-6.083278	8.543262	0.348564
-	848	-6.274064	8.525213	0.275446
-	849	-6.454980	8.507036	0.195706
-	850	-6.624518	8.489060	0.112339
-	851	-6.781291	8.471288	0.028767
-	852	-6.923957	8.453463	-0.051337
-	853	-7.051289	8.435501	-0.124035
-	854	-7.161751	8.417390	-0.185700
-	855	-7.253803	8.399532	-0.232389
-	856	-7.325786	8.382201	-0.261219
-	857	-7.376593	8.365301	-0.269059
-	858	-7.405478	8.348343	-0.253827
-	859	-7.412565	8.330182	-0.213536
-	860	-7.398335	8.309170	-0.147195
-	861	-7.363872	8.283263	-0.054957
-	862	-7.310165	8.250369	0.061981
-	863	-7.238227	8.208570	0.201185
-	864	-7.148828	8.156020	0.359044
-	865	-7.042721	8.091068	0.531396
-	866	-6.920289	8.012321	0.712756
-	867	-6.781834	7.918792	0.897743
-	868	-6.627433	7.809789	1.079937
-	869	-6.457180	7.685020	1.253091
-	870	-6.271078	7.544526	1.411363
-	871	-6.069054	7.388778	1.549137
-	872	-5.850954	7.218577	1.662212
-	873	-5.616319	7.035194	1.747083
-	874	-5.364913	6.840235	1.801832
-	875	-5.096172	6.635516	1.825943
-	876	-4.809953	6.423145	1.820127
-	877	-4.505910	6.205277	1.786705
-	878	-4.184155	5.984330	1.729017
-	879	-3.844915	5.762741	1.651330
-	880	-3.488858	5.543007	1.559019
-	881	-3.116959	5.327655	1.457239
-	882	-2.730487	5.119095	1.352139
-	883	-2.330544	4.919659	1.248277
-	884	-1.918186	4.731490	1.150961
-	885	-1.494114	4.556606	1.064284
-	886	-1.058980	4.396544	0.991476
-	887	-0.613033	4.252487	0.935052
-	888	-0.156540	4.125075	0.896441
-	889	0.310610	4.014408	0.876278
-	890	0.788599	3.920061	0.874545
-	891	1.277717	3.841084	0.890199
-	892	1.778166	3.776106	0.921845
-	893	2.290006	3.723322	0.967162
-	894	2.813010	3.680722	1.023470
-	895	3.346789	3.646115	1.087765
-	896	3.890464	3.617356	1.156442
-	897	4.443156	3.592419	1.226311
-	898	5.003616	3.569657	1.293673
-	899	5.570225	3.547856	1.355602
-	900	6.141388	3.526326	1.409489
-	901	6.715157	3.505087	1.453429
-	902	7.289743	3.484772	1.486535
-	903	7.863073	3.466655	1.508436
-	904	8.433095	3.452200	1.519588
-	905	8.997221	3.443012	1.521169
-	906	9.552631	3.440328	1.514302
-	907	10.095651	3.444900	1.500831
-	908	10.622315	3.456887	1.482202
-	909	11.127897	3.475807	1.460059
-	910	11.607743	3.500674	1.436266
-	911	12.057038	3.530206	1.412020
-	912	12.471582	3.563026	1.388941
-	913	12.847795	3.597710	1.367773
-	914	13.183312	3.632921	1.349275
-	915	13.477502	3.667551	1.333882
-	916	13.731996	3.700824	1.321502
-	917	13.951174	3.732485	1.312094
-	918	14.142730	3.762913	1.305009
