# Supplementary material for: Design and preliminary verification of a novel powered ankle–foot prosthesis: From the perspective of lower-limb biomechanics compared with ESAR foot
Source: PLoS One. 2024 Jun 7;19(6):e0303397. doi: 10.1371/journal.pone.0303397 (PMC11161064; doi:10.1371/journal.pone.0303397)
Supplement: S2 File — (ZIP) [file pone.0303397.s004.zip › NWS/1/left hip moment.txt]

LINK_MODEL_BASED::ORIGINAL::Left Hip Moment
File	Frame	X	Y	Z
Gait LB - IOR 9.c3d	1
-	2
-	3	0.382626	-0.002022	-0.041758
-	4	0.344132	-0.003807	-0.037844
-	5	0.301322	-0.005205	-0.033471
-	6	0.256399	-0.006422	-0.028833
-	7	0.213756	-0.007433	-0.024409
-	8	0.173237	-0.008776	-0.020208
-	9	0.138622	-0.010071	-0.016573
-	10	0.105701	-0.011530	-0.013013
-	11	0.079055	-0.013105	-0.010109
-	12	0.058037	-0.014690	-0.007777
-	13	0.039053	-0.016383	-0.005684
-	14	0.025513	-0.017811	-0.004250
-	15	0.016755	-0.019169	-0.003344
-	16	0.009300	-0.020582	-0.002627
-	17	0.005020	-0.021618	-0.002321
-	18	0.002328	-0.022969	-0.002201
-	19	0.002119	-0.024091	-0.002293
-	20	0.001391	-0.025504	-0.002391
-	21	0.003123	-0.026660	-0.002698
-	22	0.003434	-0.028321	-0.002779
-	23	0.004428	-0.029848	-0.002998
-	24	0.005926	-0.031520	-0.003349
-	25	0.007629	-0.033550	-0.003674
-	26	0.009052	-0.035401	-0.003953
-	27	0.010792	-0.037624	-0.004418
-	28	0.013520	-0.039528	-0.004936
-	29	0.013782	-0.041649	-0.005238
-	30	0.017368	-0.043280	-0.005818
-	31	0.016780	-0.045089	-0.006007
-	32	0.019002	-0.046433	-0.006463
-	33	0.019565	-0.047640	-0.006744
-	34	0.021026	-0.048700	-0.007148
-	35	0.021837	-0.049388	-0.007494
-	36	0.022252	-0.050183	-0.007888
-	37	0.023948	-0.050417	-0.008295
-	38	0.024106	-0.050657	-0.008428
-	39	0.024129	-0.050473	-0.008381
-	40	0.024336	-0.050068	-0.008267
-	41	0.023526	-0.049630	-0.007984
-	42	0.022516	-0.048944	-0.007625
-	43	0.023637	-0.048540	-0.007571
-	44	0.022668	-0.047941	-0.007383
-	45	0.023166	-0.047607	-0.007379
-	46	0.023446	-0.047047	-0.007410
-	47	0.023112	-0.046096	-0.007341
-	48	0.023161	-0.045170	-0.007209
-	49	0.021943	-0.043766	-0.006835
-	50	0.021107	-0.042432	-0.006548
-	51	0.021053	-0.040565	-0.006316
-	52	0.020626	-0.039004	-0.006167
-	53	0.020863	-0.037087	-0.006152
-	54	0.021269	-0.035556	-0.006203
-	55	0.020799	-0.034028	-0.006138
-	56	0.017856	-0.032659	-0.005696
-	57	0.015136	-0.031857	-0.005216
-	58	0.011779	-0.031311	-0.004719
-	59	0.006727	-0.031558	-0.004204
-	60	0.002457	-0.032132	-0.003805
-	61	-0.002420	-0.033327	-0.003445
-	62	-0.008036	-0.035078	-0.003006
-	63	-0.013648	-0.037218	-0.002557
-	64	-0.020003	-0.040072	-0.002222
-	65	-0.026585	-0.043140	-0.001955
-	66	-0.034286	-0.046848	-0.001645
-	67	-0.041256	-0.050638	-0.001502
-	68	-0.051556	-0.054445	-0.001040
-	69	-0.059625	-0.058295	-0.000839
-	70	-0.069863	-0.061390	-0.000470
-	71	-0.080546	-0.064136	-0.000039
-	72	-0.090258	-0.066216	0.000317
-	73	-0.101785	-0.067731	0.000853
-	74	-0.112625	-0.068404	0.001451
-	75	-0.124556	-0.068154	0.002287
-	76	-0.135078	-0.066967	0.003081
-	77	-0.146306	-0.064893	0.004044
-	78	-0.157905	-0.062090	0.005199
-	79	-0.167127	-0.058366	0.006265
-	80	-0.175349	-0.053865	0.007382
-	81	-0.185692	-0.048402	0.008835
-	82	-0.190475	-0.041940	0.009942
-	83	-0.197746	-0.034750	0.011412
-	84	-0.200120	-0.027081	0.012536
-	85	-0.203587	-0.019654	0.013949
-	86	-0.203720	-0.012486	0.015249
-	87	-0.203945	-0.006302	0.016543
-	88	-0.200950	-0.000729	0.017536
-	89	-0.196798	0.003434	0.018313
-	90	-0.192036	0.006222	0.018918
-	91	-0.185559	0.007806	0.019258
-	92	-0.178050	0.007895	0.019216
-	93	-0.170242	0.006930	0.018886
-	94	-0.162334	0.004774	0.018322
-	95	-0.153300	0.001730	0.017428
-	96	-0.146108	-0.002018	0.016486
-	97	-0.139609	-0.006427	0.015414
-	98	-0.133938	-0.011055	0.014180
-	99	-0.129465	-0.015897	0.012834
-	100	-0.127757	-0.020642	0.011597
-	101	-0.125619	-0.025289	0.010259
-	102	-0.125862	-0.029788	0.009029
-	103	-0.126837	-0.034018	0.007744
-	104	-0.129066	-0.037973	0.006512
-	105	-0.132685	-0.041620	0.005531
-	106	-0.138623	-0.044881	0.004810
-	107	-0.145500	-0.047838	0.004271
-	108	-0.154276	-0.050649	0.003967
-	109	-0.163639	-0.053050	0.003832
-	110	-0.174166	-0.054963	0.003721
-	111	-0.185395	-0.056603	0.003793
-	112	-0.195659	-0.058038	0.003750
-	113	-0.205797	-0.058719	0.003701
-	114	-0.213251	-0.058748	0.003512
-	115	-0.221148	-0.057764	0.003376
-	116	-0.226254	-0.055487	0.003126
-	117	-0.229354	-0.052235	0.002747
-	118	-0.229963	-0.047893	0.002212
-	119	-0.230455	-0.043497	0.001774
-	120	-0.227588	-0.038814	0.001168
-	121	-0.224411	-0.034489	0.000468
-	122	-0.219684	-0.030537	-0.000200
-	123	-0.214258	-0.027051	-0.000865
-	124	-0.209696	-0.024172	-0.001310
-	125	-0.203687	-0.021597	-0.001724
-	126	-0.199755	-0.019165	-0.001697
-	127	-0.194891	-0.016751	-0.001531
-	128	-0.190605	-0.014517	-0.001232
-	129	-0.187086	-0.012253	-0.000598
-	130	-0.184469	-0.010356	0.000313
-	131	-0.181826	-0.008416	0.001379
-	132	-0.180335	-0.006718	0.002672
-	133	-0.179384	-0.005064	0.004059
-	134	-0.177081	-0.003599	0.005428
-	135	-0.177511	-0.002563	0.007088
-	136	-0.174545	-0.001544	0.008390
-	137	-0.172311	-0.000735	0.009873
-	138	-0.168772	-0.000012	0.011226
-	139	-0.165305	0.000809	0.012757
-	140	-0.159059	0.001385	0.013893
-	141	-0.153034	0.002164	0.015087
-	142	-0.145389	0.002789	0.016073
-	143	-0.139518	0.003224	0.017113
-	144	-0.130051	0.003543	0.017602
-	145	-0.122027	0.003388	0.017990
-	146	-0.112060	0.003607	0.018108
-	147	-0.105784	0.003860	0.018602
-	148	-0.094744	0.004443	0.018309
-	149	-0.088056	0.004883	0.018409
-	150	-0.077727	0.004889	0.017652
-	151	-0.069096	0.004562	0.016767
-	152	-0.060525	0.003362	0.015561
-	153	-0.049832	0.001542	0.013711
-	154	-0.042404	-0.001058	0.011998
-	155	-0.030962	-0.004290	0.009486
-	156	-0.023214	-0.008387	0.007054
-	157	-0.011818	-0.013088	0.003885
-	158	-0.002746	-0.018511	0.000826
-	159	0.006757	-0.023946	-0.002414
-	160	0.016657	-0.029084	-0.005491
-	161	0.025092	-0.033914	-0.008274
-	162	0.035692	-0.038042	-0.011037
-	163	0.045035	-0.041628	-0.013474
-	164	0.053646	-0.044508	-0.015529
-	165	0.061585	-0.047033	-0.017316
-	166	0.069150	-0.049066	-0.018888
-	167	0.075012	-0.050372	-0.020100
-	168	0.080693	-0.051122	-0.021221
-	169	0.085247	-0.051364	-0.022123
-	170	0.088363	-0.051264	-0.022781
-	171	0.090112	-0.050476	-0.023272
-	172	0.091733	-0.049146	-0.023581
-	173	0.090530	-0.047233	-0.023317
-	174	0.087172	-0.044705	-0.022595
-	175	0.082833	-0.041317	-0.021518
-	176	0.076108	-0.037140	-0.019824
-	177	0.065882	-0.032519	-0.017466
-	178	0.054810	-0.027428	-0.015004
-	179	0.040595	-0.022014	-0.012051
-	180	0.023991	-0.016323	-0.008628
-	181	0.007725	-0.010991	-0.005374
-	182	-0.012161	-0.005595	-0.001651
-	183	-0.028129	-0.000540	0.001408
-	184	-0.048107	0.003511	0.004791
-	185	-0.066500	0.005787	0.007387
-	186	-0.085878	0.005288	0.009129
-	187	-0.105387	0.001611	0.009855
-	188	-0.125815	-0.005430	0.009687
-	189	-0.147318	-0.014378	0.009278
-	190	-0.167049	-0.024385	0.008620
-	191	-0.186079	-0.034081	0.008431
-	192	-0.201887	-0.041994	0.008803
-	193	-0.212962	-0.047325	0.009878
-	194	-0.220567	-0.049422	0.011828
-	195	-0.223070	-0.049138	0.014124
-	196	-0.220596	-0.046480	0.016614
-	197	-0.214865	-0.041913	0.019172
-	198	-0.204711	-0.036187	0.021313
-	199	-0.192108	-0.029486	0.023207
-	200	-0.177052	-0.022549	0.024446
-	201	-0.161579	-0.015566	0.025293
-	202	-0.144795	-0.008999	0.025398
-	203	-0.125942	-0.003313	0.024549
-	204	-0.109368	0.001692	0.023559
-	205	-0.090176	0.005795	0.021544
-	206	-0.071635	0.009210	0.019263
-	207	-0.056921	0.011348	0.017151
-	208	-0.040924	0.012969	0.014674
-	209	-0.028282	0.013933	0.012521
-	210	-0.018154	0.014156	0.010708
-	211	-0.009602	0.014306	0.009243
-	212	-0.004701	0.013508	0.008222
-	213	-0.003370	0.012562	0.007963
-	214	-0.004868	0.010376	0.007882
-	215	-0.008676	0.006998	0.007859
-	216	-0.016661	0.002375	0.008290
-	217	-0.026121	-0.003723	0.008574
-	218	-0.036611	-0.010847	0.008648
-	219	-0.048566	-0.019527	0.008540
-	220	-0.061431	-0.028880	0.008255
-	221	-0.070099	-0.039520	0.006764
-	222	-0.079839	-0.050595	0.005347
-	223	-0.084669	-0.062609	0.002718
-	224	-0.089168	-0.074408	-0.000061
-	225	-0.089743	-0.086205	-0.003630
-	226	-0.088475	-0.097465	-0.007528
-	227	-0.084353	-0.107304	-0.011712
-	228	-0.077326	-0.115569	-0.016087
-	229	-0.068012	-0.121716	-0.020243
-	230	-0.057640	-0.125405	-0.023823
-	231	-0.045467	-0.126818	-0.026975
-	232	-0.031848	-0.125886	-0.029686
-	233	-0.020061	-0.123201	-0.031507
-	234	-0.007586	-0.119063	-0.032936
-	235	0.000576	-0.113927	-0.033212
-	236	0.011572	-0.107755	-0.033552
-	237	0.017139	-0.101101	-0.032671
-	238	0.023892	-0.093955	-0.031741
-	239	0.027559	-0.086810	-0.030089
-	240	0.029658	-0.080443	-0.028108
-	241	0.029949	-0.074900	-0.025838
-	242	0.027262	-0.070711	-0.023146
-	243	0.024195	-0.067333	-0.020429
-	244	0.017679	-0.064990	-0.017216
-	245	0.013053	-0.063174	-0.014399
-	246	0.006962	-0.061918	-0.011510
-	247	-0.000066	-0.061073	-0.008513
-	248	-0.006025	-0.060537	-0.005872
-	249	-0.012619	-0.060687	-0.003332
-	250	-0.017878	-0.060917	-0.001250
-	251	-0.023898	-0.062024	0.000741
-	252	-0.028919	-0.063449	0.002259
-	253	-0.033943	-0.065414	0.003461
-	254	-0.037074	-0.067622	0.004045
-	255	-0.039627	-0.070381	0.004288
-	256	-0.041546	-0.073423	0.004180
-	257	-0.041623	-0.076498	0.003557
-	258	-0.043164	-0.079987	0.003005
-	259	-0.040835	-0.083149	0.001777
-	260	-0.040880	-0.086286	0.000835
-	261	-0.037295	-0.089085	-0.000592
-	262	-0.036895	-0.091406	-0.001398
-	263	-0.035243	-0.093058	-0.002259
-	264	-0.033575	-0.093609	-0.002961
-	265	-0.030344	-0.093548	-0.003695
-	266	-0.029027	-0.092274	-0.003997
-	267	-0.025296	-0.090422	-0.004427
-	268	-0.022749	-0.088094	-0.004479
-	269	-0.019968	-0.085305	-0.004416
-	270	-0.016259	-0.082439	-0.004345
-	271	-0.012480	-0.079508	-0.004204
-	272	-0.008217	-0.076985	-0.004227
-	273	-0.001262	-0.074812	-0.004814
-	274	0.003656	-0.073638	-0.005210
-	275	0.011186	-0.073098	-0.005997
-	276	0.016929	-0.072974	-0.006563
-	277	0.023925	-0.073572	-0.007200
-	278	0.029772	-0.074382	-0.007637
-	279	0.035874	-0.075338	-0.008092
-	280	0.040320	-0.076230	-0.008240
-	281	0.044020	-0.076777	-0.008273
-	282	0.047775	-0.076942	-0.008340
-	283	0.051471	-0.076600	-0.008411
-	284	0.053458	-0.075538	-0.008280
-	285	0.055628	-0.073984	-0.008078
-	286	0.056770	-0.071561	-0.007554
-	287	0.056276	-0.068583	-0.006690
-	288	0.055953	-0.065153	-0.005736
-	289	0.054705	-0.061379	-0.004697
-	290	0.052954	-0.057457	-0.003653
-	291	0.052929	-0.053293	-0.002970
-	292	0.053247	-0.049264	-0.002432
-	293	0.051619	-0.045134	-0.001757
-	294	0.052136	-0.041551	-0.001444
-	295	0.053980	-0.038251	-0.001360
-	296	0.054436	-0.035302	-0.001159
-	297	0.056751	-0.032675	-0.001211
-	298	0.059051	-0.030618	-0.001298
-	299	0.061981	-0.028747	-0.001544
-	300	0.064614	-0.027609	-0.001804
-	301	0.068287	-0.027018	-0.002306
-	302	0.073089	-0.027358	-0.003061
-	303	0.077693	-0.028330	-0.003807
-	304	0.081296	-0.030484	-0.004339
-	305	0.084391	-0.033616	-0.004790
-	306	0.086127	-0.037667	-0.004909
-	307	0.083877	-0.042320	-0.004421
-	308	0.082527	-0.047539	-0.003925
-	309	0.077640	-0.053339	-0.002935
-	310	0.071078	-0.059362	-0.001542
-	311	0.064384	-0.065498	-0.000036
-	312	0.058898	-0.071122	0.001263
-	313	0.053726	-0.076407	0.002587
-	314	0.048357	-0.081200	0.003929
-	315	0.046023	-0.085575	0.004877
-	316	0.041507	-0.089293	0.006048
-	317	0.038937	-0.092441	0.006844
-	318	0.037153	-0.094654	0.007441
-	319	0.034659	-0.096343	0.008023
-	320	0.034108	-0.097015	0.008078
-	321	0.033107	-0.096898	0.007904
-	322	0.032638	-0.095922	0.007468
-	323	0.032226	-0.093977	0.006821
-	324	0.031849	-0.091399	0.005942
-	325	0.031479	-0.088082	0.004925
-	326	0.031130	-0.084164	0.003822
-	327	0.028214	-0.079795	0.003041
-	328	0.026111	-0.074968	0.002298
-	329	0.022663	-0.069749	0.001805
-	330	0.017474	-0.064088	0.001514
-	331	0.010454	-0.057847	0.001499
-	332	0.003030	-0.051210	0.001495
-	333	-0.006768	-0.044180	0.001704
-	334	-0.017522	-0.036919	0.001981
-	335	-0.029827	-0.029868	0.002439
-	336	-0.043592	-0.022808	0.002944
-	337	-0.059195	-0.016192	0.003691
-	338	-0.074886	-0.009853	0.004501
-	339	-0.091601	-0.004103	0.005373
-	340	-0.109562	0.001188	0.006420
-	341	-0.126619	0.006109	0.007374
-	342	-0.141982	0.010493	0.008124
-	343	-0.157177	0.014344	0.008852
-	344	-0.170386	0.017402	0.009374
-	345	-0.179185	0.019595	0.009575
-	346	-0.186616	0.021188	0.009734
-	347	-0.190063	0.022224	0.009671
-	348	-0.189963	0.022884	0.009368
-	349	-0.186382	0.023335	0.008810
-	350	-0.179194	0.023387	0.008120
-	351	-0.169988	0.022974	0.007337
-	352	-0.156102	0.022052	0.006329
-	353	-0.140238	0.020786	0.005200
-	354	-0.120624	0.018972	0.003891
-	355	-0.099570	0.016740	0.002534
-	356	-0.077068	0.013678	0.001248
-	357	-0.054513	0.009796	0.000155
-	358	-0.032475	0.005237	-0.000645
-	359	-0.014084	0.000155	-0.001014
-	360	0.001878	-0.005024	-0.001069
-	361	0.012841	-0.010117	-0.000706
-	362	0.018334	-0.014843	-0.000049
-	363	0.019405	-0.019078	0.000789
-	364	0.016375	-0.022923	0.001810
-	365	0.009539	-0.026204	0.002869
-	366	-0.000010	-0.029238	0.003929
-	367	-0.012008	-0.032250	0.004997
-	368	-0.028536	-0.035388	0.006196
-	369	-0.046351	-0.038754	0.007398
-	370	-0.065835	-0.041682	0.008456
-	371	-0.086546	-0.044248	0.009371
-	372	-0.104560	-0.045768	0.009826
-	373	-0.122300	-0.046034	0.009899
-	374	-0.135518	-0.045041	0.009432
-	375	-0.144525	-0.043060	0.008460
-	376	-0.151448	-0.040122	0.007168
-	377	-0.153732	-0.036995	0.005766
-	378	-0.154856	-0.033834	0.004453
-	379	-0.153437	-0.031077	0.003179
-	380	-0.150703	-0.029028	0.002047
-	381	-0.146437	-0.027383	0.000920
-	382	-0.140366	-0.026678	-0.000151
-	383	-0.134562	-0.026579	-0.001181
-	384	-0.126854	-0.027228	-0.002246
-	385	-0.119371	-0.028309	-0.003292
-	386	-0.112201	-0.029597	-0.004352
-	387	-0.104993	-0.030834	-0.005382
-	388	-0.098372	-0.031853	-0.006357
-	389	-0.092158	-0.032608	-0.007306
-	390	-0.085757	-0.032974	-0.008162
-	391	-0.080136	-0.032844	-0.008935
-	392	-0.074020	-0.032348	-0.009633
-	393	-0.067837	-0.031533	-0.010207
-	394	-0.061636	-0.030700	-0.010623
-	395	-0.055730	-0.029632	-0.010870
-	396	-0.049814	-0.028714	-0.010968
-	397	-0.044059	-0.027793	-0.010971
-	398	-0.038627	-0.026874	-0.010977
-	399	-0.033240	-0.025935	-0.011017
-	400	-0.028566	-0.024893	-0.010958
-	401	-0.023727	-0.024070	-0.010907
-	402	-0.019539	-0.023332	-0.010782
-	403	-0.016356	-0.022876	-0.010434
-	404	-0.013785	-0.022672	-0.009850
-	405	-0.012762	-0.022696	-0.008935
-	406	-0.012692	-0.023218	-0.007798
-	407	-0.014449	-0.024291	-0.006516
-	408	-0.016832	-0.025979	-0.005454
-	409	-0.019694	-0.028016	-0.004550
-	410	-0.022458	-0.029963	-0.003847
-	411	-0.023568	-0.031534	-0.003449
-	412	-0.023671	-0.032772	-0.003242
-	413	-0.022175	-0.033921	-0.003232
-	414	-0.019851	-0.034950	-0.003428
-	415	-0.016453	-0.036034	-0.003814
-	416	-0.012358	-0.036813	-0.004217
-	417	-0.006882	-0.037541	-0.004867
-	418	-0.001009	-0.038009	-0.005399
-	419	0.006229	-0.038259	-0.006013
-	420	0.014408	-0.038185	-0.006650
-	421	0.023038	-0.037721	-0.007224
-	422	0.033202	-0.036912	-0.008019
-	423	0.044963	-0.035861	-0.009042
-	424	0.057405	-0.034810	-0.010296
-	425	0.069937	-0.033756	-0.011655
-	426	0.082695	-0.032811	-0.013061
-	427	0.094500	-0.031814	-0.014293
-	428	0.104937	-0.030798	-0.015306
-	429	0.115194	-0.029826	-0.016289
-	430	0.123942	-0.028700	-0.016995
-	431	0.132462	-0.027515	-0.017635
-	432	0.139219	-0.026510	-0.018044
-	433	0.146459	-0.025441	-0.018486
-	434	0.152527	-0.024691	-0.018881
-	435	0.158961	-0.023924	-0.019334
-	436	0.164810	-0.023113	-0.019743
-	437	0.171126	-0.022387	-0.020205
-	438	0.176559	-0.021737	-0.020605
-	439	0.182415	-0.021126	-0.021095
-	440	0.187103	-0.020221	-0.021318
-	441	0.191690	-0.019186	-0.021517
-	442	0.197436	-0.018125	-0.021849
-	443	0.201869	-0.016936	-0.022013
-	444	0.206543	-0.015802	-0.022288
-	445	0.210780	-0.014693	-0.022571
-	446	0.213384	-0.014173	-0.022932
-	447	0.215178	-0.013893	-0.023334
-	448	0.214598	-0.014178	-0.023715
-	449	0.211892	-0.014554	-0.023898
-	450	0.206521	-0.015464	-0.024001
-	451	0.197215	-0.016591	-0.023680
-	452	0.184925	-0.018145	-0.023159
-	453	0.169845	-0.020042	-0.022488
-	454	0.152729	-0.022336	-0.021831
-	455	0.133018	-0.025074	-0.021093
-	456	0.110906	-0.028110	-0.020216
-	457	0.086832	-0.031591	-0.019296
-	458	0.061398	-0.035029	-0.018254
-	459	0.034369	-0.038756	-0.017182
-	460	0.007667	-0.042583	-0.016202
-	461	-0.019249	-0.046689	-0.015277
-	462	-0.043328	-0.050870	-0.014710
-	463	-0.065048	-0.054827	-0.014245
-	464	-0.083761	-0.058441	-0.013854
-	465	-0.098683	-0.061673	-0.013563
-	466	-0.112183	-0.064403	-0.012918
-	467	-0.123036	-0.066397	-0.012006
-	468	-0.131030	-0.067777	-0.010922
-	469	-0.138336	-0.068664	-0.009423
-	470	-0.143175	-0.069125	-0.007912
-	471	-0.146622	-0.068952	-0.006191
-	472	-0.147537	-0.067831	-0.004399
-	473	-0.145684	-0.065623	-0.002581
-	474	-0.139418	-0.061553	-0.000820
-	475	-0.128329	-0.055790	0.000612
-	476	-0.113458	-0.048223	0.001887
-	477	-0.092727	-0.039236	0.002380
-	478	-0.070385	-0.029413	0.002441
-	479	-0.044440	-0.019082	0.001708
-	480	-0.019840	-0.009410	0.000562
-	481	0.004594	-0.000425	-0.001078
-	482	0.024995	0.006645	-0.002854
-	483	0.042087	0.011722	-0.004771
-	484	0.054533	0.014403	-0.006613
-	485	0.062645	0.014501	-0.008437
-	486	0.067604	0.012051	-0.010385
-	487	0.067477	0.007247	-0.011960
-	488	0.064291	0.000558	-0.013271
-	489	0.058021	-0.007769	-0.014206
-	490	0.049968	-0.016975	-0.014824
-	491	0.039286	-0.026825	-0.014808
-	492	0.027110	-0.036973	-0.014297
-	493	0.013113	-0.047072	-0.013259
-	494	-0.001402	-0.056792	-0.011943
-	495	-0.016995	-0.065959	-0.010205
-	496	-0.032384	-0.074257	-0.008395
-	497	-0.047189	-0.081687	-0.006611
-	498	-0.060874	-0.088128	-0.004998
-	499	-0.073150	-0.093828	-0.003849
-	500	-0.081336	-0.099042	-0.003675
-	501	-0.087836	-0.104007	-0.004196
-	502	-0.088827	-0.108984	-0.006041
-	503	-0.087210	-0.114182	-0.008642
-	504	-0.080774	-0.119617	-0.012257
-	505	-0.072599	-0.125352	-0.016314
-	506	-0.060370	-0.131101	-0.020983
-	507	-0.046829	-0.136674	-0.025657
-	508	-0.032518	-0.141732	-0.030048
-	509	-0.018786	-0.145693	-0.033741
-	510	-0.005778	-0.148619	-0.036768
-	511	0.006307	-0.149880	-0.038943
-	512	0.016342	-0.149874	-0.040116
-	513	0.024991	-0.148170	-0.040340
-	514	0.031566	-0.144913	-0.039569
-	515	0.035554	-0.140183	-0.037774
-	516	0.038446	-0.133987	-0.035245
-	517	0.038701	-0.126847	-0.031984
-	518	0.038267	-0.118556	-0.028396
-	519	0.035698	-0.109821	-0.024458
-	520	0.032430	-0.100686	-0.020512
-	521	0.028601	-0.091643	-0.016779
-	522	0.023278	-0.082889	-0.013063
-	523	0.017140	-0.074800	-0.009576
-	524	0.010860	-0.067371	-0.006397
-	525	0.004962	-0.060579	-0.003666
-	526	-0.000885	-0.054520	-0.001324
-	527	-0.005437	-0.049080	0.000571
-	528	-0.008187	-0.044176	0.001887
-	529	-0.009522	-0.039638	0.002806
-	530	-0.009192	-0.035273	0.003325
-	531	-0.009263	-0.031270	0.003766
-	532	-0.007206	-0.027481	0.003917
-	533	-0.006560	-0.024168	0.004223
-	534	-0.004263	-0.021543	0.004292
-	535	-0.002616	-0.019883	0.004260
-	536	0.000494	-0.018979	0.003864
-	537	0.003459	-0.019094	0.003173
-	538	0.007447	-0.019956	0.002148
-	539	0.011997	-0.021670	0.000958
-	540	0.015517	-0.024222	-0.000083
-	541	0.020681	-0.027229	-0.001241
-	542	0.023975	-0.030745	-0.002156
-	543	0.028897	-0.034347	-0.003168
-	544	0.033700	-0.037595	-0.004159
-	545	0.037404	-0.040686	-0.004992
-	546	0.041608	-0.043132	-0.005762
-	547	0.043946	-0.045094	-0.006109
-	548	0.045918	-0.046240	-0.006089
-	549	0.046729	-0.046683	-0.005646
-	550	0.046983	-0.046538	-0.005026
-	551	0.047077	-0.045942	-0.004414
-	552	0.047208	-0.045012	-0.003870
-	553	0.046580	-0.043688	-0.003350
-	554	0.045981	-0.042441	-0.002837
-	555	0.044293	-0.041032	-0.002272
-	556	0.042584	-0.039950	-0.001733
-	557	0.041266	-0.039144	-0.001302
-	558	0.039726	-0.038488	-0.000939
-	559	0.040328	-0.038237	-0.000836
-	560	0.039824	-0.038112	-0.000621
-	561	0.041696	-0.038574	-0.000670
-	562	0.042442	-0.039239	-0.000586
-	563	0.045160	-0.040369	-0.000681
-	564	0.047976	-0.041690	-0.000789
-	565	0.050891	-0.043372	-0.000846
-	566	0.053226	-0.045469	-0.000729
-	567	0.055076	-0.048070	-0.000454
-	568	0.054418	-0.051016	0.000294
-	569	0.053419	-0.054202	0.001227
-	570	0.051289	-0.057411	0.002400
-	571	0.049425	-0.060353	0.003558
-	572	0.047616	-0.062819	0.004643
-	573	0.045859	-0.065003	0.005609
-	574	0.042446	-0.066865	0.006499
-	575	0.040345	-0.068845	0.006936
-	576	0.037135	-0.070602	0.007255
-	577	0.033389	-0.072182	0.007586
-	578	0.029152	-0.073082	0.007932
-	579	0.024353	-0.073672	0.008376
-	580	0.020702	-0.073865	0.008642
-	581	0.016903	-0.073996	0.008903
-	582	0.014128	-0.074497	0.009097
-	583	0.013603	-0.075064	0.008993
-	584	0.013099	-0.076006	0.008878
-	585	0.014306	-0.077106	0.008542
-	586	0.014828	-0.078573	0.008242
-	587	0.014868	-0.080278	0.008029
-	588	0.012951	-0.082283	0.008121
-	589	0.009475	-0.084140	0.008434
-	590	0.003265	-0.085645	0.009094
-	591	-0.004845	-0.086921	0.009967
-	592	-0.013733	-0.087666	0.010860
-	593	-0.022962	-0.087922	0.011761
-	594	-0.031817	-0.087547	0.012528
-	595	-0.042025	-0.086423	0.013366
-	596	-0.051953	-0.084657	0.014146
-	597	-0.063717	-0.082168	0.015038
-	598	-0.074991	-0.079157	0.015851
-	599	-0.086645	-0.075469	0.016624
-	600	-0.098999	-0.071185	0.017406
-	601	-0.110204	-0.065951	0.017940
-	602	-0.121423	-0.059973	0.018333
-	603	-0.132744	-0.053520	0.018652
-	604	-0.142822	-0.046312	0.018702
-	605	-0.151741	-0.039183	0.018661
-	606	-0.161116	-0.031850	0.018618
-	607	-0.170784	-0.024598	0.018632
-	608	-0.182215	-0.017314	0.018752
-	609	-0.193401	-0.010293	0.018821
-	610	-0.202561	-0.003698	0.018619
-	611	-0.210902	0.002177	0.018330
-	612	-0.215382	0.006918	0.017725
-	613	-0.216507	0.010455	0.016869
-	614	-0.214311	0.012380	0.015896
-	615	-0.208026	0.012883	0.014692
-	616	-0.198419	0.011976	0.013367
-	617	-0.185332	0.009803	0.011885
-	618	-0.169491	0.006540	0.010353
-	619	-0.151303	0.002357	0.008738
-	620	-0.131525	-0.002855	0.007173
-	621	-0.112054	-0.008720	0.005781
-	622	-0.093143	-0.014991	0.004564
-	623	-0.075402	-0.021451	0.003597
-	624	-0.060608	-0.027627	0.002922
-	625	-0.047396	-0.033640	0.002409
-	626	-0.038182	-0.039134	0.002158
-	627	-0.032300	-0.043792	0.002085
-	628	-0.031031	-0.048083	0.002302
-	629	-0.034220	-0.051745	0.002756
-	630	-0.042443	-0.055278	0.003486
-	631	-0.055045	-0.058730	0.004419
-	632	-0.070967	-0.061674	0.005457
-	633	-0.088945	-0.064608	0.006584
-	634	-0.108500	-0.066955	0.007632
-	635	-0.127263	-0.068794	0.008510
-	636	-0.146991	-0.069839	0.009241
-	637	-0.163195	-0.069680	0.009521
-	638	-0.178453	-0.067793	0.009515
-	639	-0.188059	-0.064082	0.008987
-	640	-0.193903	-0.058868	0.008129
-	641	-0.194765	-0.052569	0.006996
-	642	-0.192213	-0.046012	0.005797
-	643	-0.187012	-0.039617	0.004594
-	644	-0.179528	-0.033848	0.003438
-	645	-0.171565	-0.028942	0.002416
-	646	-0.161740	-0.024823	0.001410
-	647	-0.150844	-0.021898	0.000413
-	648	-0.139564	-0.019954	-0.000541
-	649	-0.127476	-0.019166	-0.001522
-	650	-0.115231	-0.019015	-0.002471
-	651	-0.103380	-0.019385	-0.003360
-	652	-0.090191	-0.019732	-0.004343
-	653	-0.078474	-0.019909	-0.005277
-	654	-0.066108	-0.019428	-0.006272
-	655	-0.054903	-0.018212	-0.007201
-	656	-0.043922	-0.016552	-0.008057
-	657	-0.035282	-0.014225	-0.008519
-	658	-0.027480	-0.011851	-0.008710
-	659	-0.022058	-0.009373	-0.008490
-	660	-0.017306	-0.007103	-0.007960
-	661	-0.014671	-0.005035	-0.007028
-	662	-0.011945	-0.003357	-0.005928
-	663	-0.012097	-0.002035	-0.004365
-	664	-0.011228	-0.001075	-0.002854
-	665	-0.012089	-0.000163	-0.001096
-	666	-0.012771	0.000631	0.000592
-	667	-0.013689	0.001105	0.002257
-	668	-0.014991	0.001661	0.003894
-	669	-0.015365	0.002030	0.005286
-	670	-0.015924	0.002208	0.006491
-	671	-0.016164	0.002080	0.007408
-	672	-0.015273	0.001326	0.007913
-	673	-0.014466	0.000282	0.008082
-	674	-0.012295	-0.001317	0.007781
-	675	-0.009740	-0.003378	0.007095
-	676	-0.006545	-0.006051	0.006002
-	677	-0.002045	-0.009693	0.004381
-	678	0.002716	-0.013873	0.002455
-	679	0.009242	-0.018673	0.000002
-	680	0.015412	-0.023621	-0.002491
-	681	0.022729	-0.028327	-0.005152
-	682	0.030218	-0.032611	-0.007785
-	683	0.038356	-0.036224	-0.010228
-	684	0.046974	-0.039198	-0.012464
-	685	0.055969	-0.041396	-0.014370
-	686	0.064487	-0.042956	-0.015934
-	687	0.073307	-0.043525	-0.017085
-	688	0.081773	-0.043362	-0.017880
-	689	0.089356	-0.042150	-0.018182
-	690	0.096685	-0.040460	-0.018164
-	691	0.102993	-0.038116	-0.017735
-	692	0.108274	-0.035653	-0.017044
-	693	0.112952	-0.033104	-0.016190
-	694	0.117868	-0.030861	-0.015516
-	695	0.121318	-0.029020	-0.014849
-	696	0.124976	-0.027744	-0.014500
-	697	0.128674	-0.027033	-0.014398
-	698	0.132568	-0.026724	-0.014508
-	699	0.136322	-0.026959	-0.014828
-	700	0.139857	-0.027616	-0.015268
-	701	0.144295	-0.028437	-0.015845
-	702	0.149142	-0.029427	-0.016525
-	703	0.154100	-0.030120	-0.017092
-	704	0.160304	-0.030567	-0.017716
-	705	0.164759	-0.030334	-0.017915
-	706	0.170755	-0.030060	-0.018301
-	707	0.174828	-0.029585	-0.018434
-	708	0.178512	-0.029021	-0.018554
-	709	0.180098	-0.028617	-0.018599
-	710	0.179610	-0.028393	-0.018618
-	711	0.177070	-0.028447	-0.018695
-	712	0.171364	-0.028617	-0.018688
-	713	0.162737	-0.029165	-0.018736
-	714	0.150863	-0.030113	-0.018830
-	715	0.135430	-0.031399	-0.018893
-	716	0.116536	-0.033152	-0.019016
-	717	0.094290	-0.035168	-0.019113
-	718	0.067928	-0.037656	-0.019177
-	719	0.039461	-0.040018	-0.019261
-	720	0.008540	-0.042267	-0.019213
-	721	-0.022082	-0.044338	-0.019150
-	722	0.070051	-0.025376	-0.019270
-	723	0.124982	-0.018556	-0.022283
-	724	0.186208	-0.011103	-0.024972
-	725	0.239476	-0.002793	-0.026013
-	726	0.272296	0.006799	-0.024496
-	727	0.281818	0.016147	-0.020995
-	728	0.272317	0.024539	-0.016237
-	729	0.254424	0.033226	-0.010844
-	730	0.231688	0.045231	-0.004268
-	731	0.210192	0.062879	0.003157
-	732	0.196267	0.086991	0.010937
-	733	0.195594	0.119139	0.019389
-	734	0.211348	0.161230	0.029373
-	735	0.239462	0.213266	0.041477
-	736	0.274667	0.272182	0.054853
-	737	0.307169	0.334030	0.068517
-	738	0.327578	0.393052	0.080923
-	739	0.329830	0.441972	0.090139
-	740	0.320314	0.479457	0.095847
-	741	0.310576	0.513601	0.100282
-	742	0.308025	0.555464	0.106533
-	743	0.315057	0.608951	0.115234
-	744	0.326658	0.668947	0.124863
-	745	0.338465	0.727396	0.133286
-	746	0.347964	0.779544	0.139768
-	747	0.356071	0.825445	0.144944
-	748	0.364067	0.866963	0.149560
-	749	0.369756	0.905077	0.154327
-	750	0.369700	0.937150	0.158906
-	751	0.362111	0.960784	0.162886
-	752	0.350476	0.974934	0.165547
-	753	0.334939	0.979695	0.166924
-	754	0.317067	0.977442	0.167350
-	755	0.298646	0.971184	0.167275
-	756	0.283656	0.965457	0.166937
-	757	0.277137	0.965401	0.166529
-	758	0.280534	0.975885	0.166632
-	759	0.286813	0.997814	0.168213
-	760	0.286209	1.025494	0.171358
-	761	0.278130	1.052932	0.175084
-	762	0.266641	1.076330	0.178163
-	763	0.255679	1.094974	0.179834
-	764	0.247239	1.108019	0.179485
-	765	0.241038	1.115383	0.177205
-	766	0.239025	1.117653	0.172945
-	767	0.239887	1.117081	0.167607
-	768	0.243157	1.115933	0.161892
-	769	0.245463	1.116224	0.156750
-	770	0.243978	1.119268	0.152897
-	771	0.240973	1.125225	0.149892
-	772	0.236226	1.133598	0.147723
-	773	0.231749	1.142890	0.145922
-	774	0.225959	1.152219	0.144657
-	775	0.219735	1.160247	0.143548
-	776	0.211278	1.164724	0.142606
-	777	0.200465	1.164505	0.141825
-	778	0.188001	1.158965	0.141097
-	779	0.173516	1.149902	0.140675
-	780	0.158843	1.137815	0.140258
-	781	0.145039	1.123322	0.139666
-	782	0.132719	1.106493	0.138802
-	783	0.121517	1.087619	0.137659
-	784	0.114184	1.068661	0.135875
-	785	0.108232	1.049756	0.133929
-	786	0.103221	1.031568	0.131925
-	787	0.098953	1.014114	0.129844
-	788	0.094406	0.998432	0.127858
-	789	0.091089	0.985126	0.125635
-	790	0.086618	0.973978	0.123484
-	791	0.082806	0.964746	0.120981
-	792	0.078954	0.956017	0.118015
-	793	0.074764	0.946730	0.114388
-	794	0.072005	0.936649	0.109776
-	795	0.069380	0.925961	0.104664
-	796	0.066804	0.915744	0.099632
-	797	0.063673	0.906177	0.095181
-	798	0.061090	0.897867	0.091371
-	799	0.057331	0.891004	0.088669
-	800	0.051746	0.886102	0.087372
-	801	0.044581	0.882424	0.087241
-	802	0.035552	0.879800	0.087893
-	803	0.026386	0.876667	0.088744
-	804	0.017888	0.872322	0.089445
-	805	0.010609	0.866684	0.089864
-	806	0.004151	0.859323	0.089990
-	807	-0.001413	0.851312	0.089877
-	808	-0.006008	0.843647	0.089553
-	809	-0.010835	0.837055	0.089155
-	810	-0.014454	0.831106	0.088411
-	811	-0.019526	0.826076	0.087696
-	812	-0.023131	0.821898	0.086588
-	813	-0.027159	0.818800	0.085415
-	814	-0.031023	0.816602	0.084122
-	815	-0.036096	0.815213	0.082950
-	816	-0.040214	0.814496	0.081655
-	817	-0.041025	0.814561	0.079946
-	818	-0.038275	0.816693	0.077702
-	819	-0.035910	0.821429	0.075439
-	820	-0.036578	0.827568	0.073529
-	821	-0.041029	0.834707	0.072013
-	822	-0.048958	0.841946	0.070871
-	823	-0.059432	0.848801	0.070007
-	824	-0.072449	0.854926	0.069461
-	825	-0.088540	0.860368	0.069296
-	826	-0.104761	0.865097	0.069049
-	827	-0.119026	0.868787	0.068312
-	828	-0.130661	0.871481	0.066952
-	829	-0.140646	0.873034	0.065228
-	830	-0.149493	0.873917	0.063233
-	831	-0.157648	0.874622	0.060999
-	832	-0.167324	0.875538	0.058894
-	833	-0.176168	0.876401	0.056709
-	834	-0.185922	0.877331	0.054677
-	835	-0.195259	0.878365	0.052521
-	836	-0.205301	0.879200	0.050437
-	837	-0.215913	0.879476	0.048506
-	838	-0.227869	0.878868	0.046905
-	839	-0.240924	0.877918	0.045418
-	840	-0.254225	0.877582	0.043868
-	841	-0.266688	0.878042	0.042034
-	842	-0.279260	0.879701	0.039943
-	843	-0.290329	0.881752	0.037433
-	844	-0.300405	0.883581	0.034713
-	845	-0.310114	0.884017	0.031965
-	846	-0.320457	0.882368	0.029376
-	847	-0.330870	0.877829	0.027061
-	848	-0.341580	0.871275	0.024896
-	849	-0.348376	0.864022	0.022106
-	850	-0.348342	0.856103	0.018269
-	851	-0.342941	0.846735	0.013771
-	852	-0.336442	0.834833	0.009526
-	853	-0.334714	0.820067	0.006415
-	854	-0.337964	0.801450	0.004627
-	855	-0.346794	0.778901	0.004256
-	856	-0.353249	0.755493	0.003676
-	857	-0.357016	0.733229	0.002632
-	858	-0.357747	0.711658	0.001175
-	859	-0.359021	0.689030	0.000109
-	860	-0.361699	0.665157	-0.000397
-	861	-0.365179	0.639730	-0.000310
-	862	-0.367110	0.612409	0.000252
-	863	-0.365749	0.583244	0.001140
-	864	-0.360944	0.552888	0.002015
-	865	-0.355985	0.522075	0.003013
-	866	-0.350586	0.490908	0.004032
-	867	-0.346392	0.459205	0.005356
-	868	-0.343840	0.426399	0.006999
-	869	-0.344038	0.392325	0.009052
-	870	-0.347662	0.356963	0.011619
-	871	-0.354279	0.320972	0.014455
-	872	-0.360136	0.285648	0.016910
-	873	-0.362150	0.251304	0.018643
-	874	-0.357981	0.218185	0.019647
-	875	-0.346348	0.186213	0.019939
-	876	-0.330804	0.155807	0.019672
-	877	-0.313110	0.127873	0.018762
-	878	-0.296033	0.102690	0.017369
-	879	-0.277846	0.079758	0.015564
-	880	-0.261306	0.058176	0.013944
-	881	-0.246975	0.037844	0.012595
-	882	-0.239266	0.019364	0.011860
-	883	-0.235717	0.003925	0.011192
-	884	-0.235134	-0.007535	0.010395
-	885	-0.233147	-0.015920	0.009387
-	886	-0.228534	-0.022514	0.008338
-	887	-0.221298	-0.028368	0.007459
-	888	-0.211464	-0.033134	0.006723
-	889	-0.199616	-0.037153	0.006097
-	890	-0.188418	-0.040488	0.005718
-	891	-0.179972	-0.043818	0.005762
-	892	-0.175129	-0.047239	0.006317
-	893	-0.170360	-0.050883	0.007244
-	894	-0.163585	-0.054516	0.008509
-	895	-0.104847	-0.053239	0.007207
-	896	-0.124247	-0.052721	0.008374
-	897	-0.141994	-0.051635	0.009329
-	898	-0.153671	-0.049932	0.009831
-	899	-0.159723	-0.047759	0.009873
-	900	-0.157065	-0.044946	0.009310
-	901	-0.144240	-0.041980	0.008208
-	902	-0.120234	-0.038469	0.006597
-	903	-0.084996	-0.034632	0.004584
-	904	-0.037920	-0.030251	0.002313
-	905	0.019808	-0.025719	0.000046
-	906	0.088780	-0.021068	-0.002173
-	907	0.166350	-0.016389	-0.004128
-	908	0.251932	-0.011862	-0.005869
-	909	0.342769	-0.006993	-0.007390
-	910	0.434521	-0.002199	-0.008722
-	911	0.523050	0.002661	-0.009888
-	912	0.600986	0.006757	-0.010813
-	913	0.660747	0.010209	-0.011499
-	914	0.692332	0.012099	-0.011838
-	915	0.682060	0.011904	-0.011610
-	916	0.616326	0.009368	-0.010739
-	917
-	918
