# Supplementary material for: Design and preliminary verification of a novel powered ankle–foot prosthesis: From the perspective of lower-limb biomechanics compared with ESAR foot
Source: PLoS One. 2024 Jun 7;19(6):e0303397. doi: 10.1371/journal.pone.0303397 (PMC11161064; doi:10.1371/journal.pone.0303397)
Supplement: S2 File — (ZIP) [file pone.0303397.s004.zip › NWS/1/left knee angle.txt]

LINK_MODEL_BASED::ORIGINAL::Left Knee Angles
File	Frame	X	Y	Z
Gait LB - IOR 9.c3d	1	1.050535	-1.734362	-1.679222
-	2	1.044283	-1.722105	-1.702891
-	3	1.036229	-1.709987	-1.730596
-	4	1.027198	-1.698318	-1.762640
-	5	1.018491	-1.687348	-1.799069
-	6	1.010836	-1.677048	-1.839777
-	7	1.004986	-1.667177	-1.883465
-	8	1.001436	-1.657352	-1.928876
-	9	1.000677	-1.647225	-1.974999
-	10	1.002949	-1.636426	-2.020841
-	11	1.008582	-1.624648	-2.064341
-	12	1.017741	-1.611645	-2.104493
-	13	1.030728	-1.597217	-2.139826
-	14	1.047445	-1.581298	-2.169291
-	15	1.068084	-1.563834	-2.192410
-	16	1.092769	-1.544855	-2.208403
-	17	1.121437	-1.524476	-2.217370
-	18	1.154113	-1.502782	-2.219399
-	19	1.190810	-1.479934	-2.215399
-	20	1.231360	-1.456108	-2.205724
-	21	1.275597	-1.431525	-2.192099
-	22	1.323288	-1.406370	-2.175765
-	23	1.374493	-1.380926	-2.157969
-	24	1.428833	-1.355433	-2.140074
-	25	1.486178	-1.330134	-2.123354
-	26	1.546310	-1.305325	-2.108848
-	27	1.609032	-1.281308	-2.095605
-	28	1.674113	-1.258376	-2.084737
-	29	1.741347	-1.236791	-2.074905
-	30	1.810479	-1.216869	-2.066062
-	31	1.881264	-1.198869	-2.056809
-	32	1.953600	-1.183079	-2.046804
-	33	2.027173	-1.169732	-2.035738
-	34	2.101954	-1.159042	-2.022832
-	35	2.177715	-1.151157	-2.008782
-	36	2.254235	-1.146203	-1.993200
-	37	2.331238	-1.144255	-1.978141
-	38	2.408658	-1.145348	-1.963895
-	39	2.486365	-1.149535	-1.951548
-	40	2.564204	-1.156915	-1.941080
-	41	2.642242	-1.167541	-1.932021
-	42	2.720718	-1.181468	-1.924667
-	43	2.799488	-1.198786	-1.917808
-	44	2.878595	-1.219467	-1.912233
-	45	2.957828	-1.243411	-1.907901
-	46	3.036880	-1.270428	-1.905890
-	47	3.115181	-1.300283	-1.907202
-	48	3.192660	-1.332598	-1.912409
-	49	3.268814	-1.367101	-1.922089
-	50	3.343732	-1.403466	-1.935771
-	51	3.417159	-1.441410	-1.954131
-	52	3.489149	-1.480568	-1.976306
-	53	3.559495	-1.520630	-2.002726
-	54	3.627851	-1.561190	-2.033001
-	55	3.694106	-1.601876	-2.067854
-	56	3.758038	-1.642341	-2.107888
-	57	3.819732	-1.682325	-2.152613
-	58	3.879474	-1.721781	-2.202247
-	59	3.937867	-1.760721	-2.256788
-	60	3.995332	-1.799298	-2.317981
-	61	4.052784	-1.837755	-2.386309
-	62	4.111103	-1.876480	-2.463321
-	63	4.171378	-1.916056	-2.550003
-	64	4.235033	-1.957218	-2.645696
-	65	4.303712	-2.000794	-2.751742
-	66	4.379122	-2.047636	-2.868390
-	67	4.463055	-2.098701	-2.996361
-	68	4.557703	-2.154845	-3.136732
-	69	4.664958	-2.216927	-3.290064
-	70	4.786987	-2.285702	-3.458023
-	71	4.926204	-2.361636	-3.642154
-	72	5.084764	-2.445141	-3.843600
-	73	5.265157	-2.536276	-4.064239
-	74	5.469849	-2.634904	-4.305995
-	75	5.701413	-2.740582	-4.570994
-	76	5.962212	-2.852656	-4.860137
-	77	6.254767	-2.970105	-5.175353
-	78	6.581718	-3.091634	-5.518341
-	79	6.945194	-3.215776	-5.891100
-	80	7.347354	-3.340778	-6.294577
-	81	7.790206	-3.464677	-6.729609
-	82	8.275475	-3.585286	-7.195761
-	83	8.804953	-3.700151	-7.691264
-	84	9.380127	-3.806850	-8.212752
-	85	10.002397	-3.902825	-8.756030
-	86	10.672488	-3.985717	-9.316176
-	87	11.390615	-4.053462	-9.886464
-	88	12.156480	-4.104365	-10.461054
-	89	12.968896	-4.137050	-11.033378
-	90	13.826209	-4.150713	-11.597452
-	91	14.725785	-4.145111	-12.148835
-	92	15.664677	-4.120676	-12.682088
-	93	16.639174	-4.078460	-13.194119
-	94	17.645626	-4.020045	-13.681837
-	95	18.679770	-3.947706	-14.143048
-	96	19.737688	-3.864188	-14.575805
-	97	20.815222	-3.772611	-14.978802
-	98	21.908201	-3.676447	-15.350906
-	99	23.012707	-3.579312	-15.690323
-	100	24.125050	-3.484363	-15.996909
-	101	25.241812	-3.394917	-16.268738
-	102	26.359650	-3.313570	-16.504562
-	103	27.475645	-3.242804	-16.702076
-	104	28.586725	-3.183911	-16.860712
-	105	29.689590	-3.137731	-16.980143
-	106	30.781166	-3.104352	-17.061028
-	107	31.858128	-3.083438	-17.104158
-	108	32.916580	-3.073871	-17.111975
-	109	33.952507	-3.074366	-17.087654
-	110	34.961456	-3.083568	-17.035063
-	111	35.938755	-3.099434	-16.959951
-	112	36.878860	-3.120651	-16.867401
-	113	37.776524	-3.145967	-16.763172
-	114	38.626232	-3.173718	-16.653330
-	115	39.422905	-3.202945	-16.542389
-	116	40.161625	-3.232590	-16.435560
-	117	40.838573	-3.261643	-16.335764
-	118	41.449841	-3.289523	-16.246006
-	119	41.992764	-3.314882	-16.168362
-	120	42.464935	-3.337792	-16.104483
-	121	42.864822	-3.357766	-16.054871
-	122	43.191742	-3.374540	-16.020351
-	123	43.445766	-3.388113	-16.000433
-	124	43.627407	-3.398538	-15.994560
-	125	43.737926	-3.406287	-16.002213
-	126	43.778980	-3.411776	-16.022385
-	127	43.752556	-3.415681	-16.053621
-	128	43.661263	-3.418766	-16.092649
-	129	43.507774	-3.421278	-16.137337
-	130	43.295044	-3.423820	-16.183718
-	131	43.025887	-3.427182	-16.228455
-	132	42.703617	-3.431751	-16.268127
-	133	42.331264	-3.438265	-16.299280
-	134	41.911987	-3.446973	-16.319345
-	135	41.448551	-3.457997	-16.325352
-	136	40.943825	-3.472352	-16.314199
-	137	40.400288	-3.489584	-16.284508
-	138	39.820274	-3.510552	-16.233450
-	139	39.206104	-3.535261	-16.160858
-	140	38.559898	-3.564014	-16.065731
-	141	37.883690	-3.596862	-15.948674
-	142	37.179287	-3.633705	-15.810215
-	143	36.448353	-3.674447	-15.651493
-	144	35.692810	-3.719421	-15.472967
-	145	34.914513	-3.767897	-15.276157
-	146	34.115776	-3.820057	-15.061353
-	147	33.298923	-3.875256	-14.829046
-	148	32.466518	-3.933716	-14.579544
-	149	31.621195	-3.994807	-14.314029
-	150	30.765823	-4.058614	-14.033219
-	151	29.903173	-4.124710	-13.739288
-	152	29.036293	-4.192497	-13.434822
-	153	28.167927	-4.261883	-13.122645
-	154	27.300982	-4.332435	-12.806158
-	155	26.438053	-4.404149	-12.489015
-	156	25.582043	-4.476653	-12.174623
-	157	24.735706	-4.549734	-11.867058
-	158	23.901960	-4.622641	-11.570601
-	159	23.083612	-4.695045	-11.287765
-	160	22.283491	-4.765967	-11.021582
-	161	21.504307	-4.834596	-10.772879
-	162	20.748796	-4.900229	-10.542030
-	163	20.019945	-4.961891	-10.328813
-	164	19.320454	-5.018715	-10.132469
-	165	18.652954	-5.069623	-9.952390
-	166	18.019543	-5.113673	-9.787952
-	167	17.421900	-5.149901	-9.639237
-	168	16.861086	-5.177325	-9.507340
-	169	16.337545	-5.195035	-9.393859
-	170	15.850832	-5.202279	-9.301411
-	171	15.400146	-5.198593	-9.232927
-	172	14.983849	-5.183682	-9.191949
-	173	14.600171	-5.157474	-9.181994
-	174	14.246714	-5.120483	-9.205371
-	175	13.921083	-5.073455	-9.264589
-	176	13.620504	-5.017315	-9.361851
-	177	13.342418	-4.953300	-9.497589
-	178	13.084102	-4.882918	-9.671603
-	179	12.842883	-4.807784	-9.883070
-	180	12.616475	-4.729605	-10.130677
-	181	12.402823	-4.650309	-10.410789
-	182	12.200214	-4.571983	-10.719771
-	183	12.007531	-4.496870	-11.051838
-	184	11.824516	-4.426782	-11.400939
-	185	11.652002	-4.363764	-11.758892
-	186	11.491434	-4.309249	-12.117838
-	187	11.344759	-4.264266	-12.468161
-	188	11.214562	-4.229035	-12.800208
-	189	11.103678	-4.203565	-13.104343
-	190	11.015386	-4.187473	-13.371965
-	191	10.953015	-4.180352	-13.593383
-	192	10.919773	-4.181720	-13.760618
-	193	10.918143	-4.191079	-13.866960
-	194	10.949794	-4.208176	-13.905218
-	195	11.015771	-4.232513	-13.871142
-	196	11.115646	-4.263940	-13.762058
-	197	11.247600	-4.302230	-13.577304
-	198	11.409039	-4.346896	-13.318913
-	199	11.595564	-4.397365	-12.992920
-	200	11.802124	-4.452837	-12.605803
-	201	12.022764	-4.512028	-12.168932
-	202	12.251046	-4.573394	-11.693411
-	203	12.480081	-4.634929	-11.193071
-	204	12.702933	-4.694347	-10.682124
-	205	12.912805	-4.749332	-10.174785
-	206	13.103465	-4.797445	-9.684845
-	207	13.269290	-4.836308	-9.225086
-	208	13.405480	-4.864110	-8.806917
-	209	13.507754	-4.879234	-8.439827
-	210	13.572988	-4.880452	-8.131549
-	211	13.598833	-4.867151	-7.887777
-	212	13.583959	-4.839117	-7.710834
-	213	13.528246	-4.796743	-7.601065
-	214	13.432759	-4.740867	-7.555115
-	215	13.299759	-4.672915	-7.567417
-	216	13.132648	-4.594409	-7.632200
-	217	12.935705	-4.507529	-7.739710
-	218	12.714033	-4.414495	-7.880193
-	219	12.473301	-4.317454	-8.042350
-	220	12.219301	-4.218845	-8.213799
-	221	11.958467	-4.120770	-8.381522
-	222	11.696748	-4.025318	-8.533898
-	223	11.440606	-3.934473	-8.658025
-	224	11.195794	-3.849952	-8.743269
-	225	10.967539	-3.773122	-8.779964
-	226	10.760186	-3.704950	-8.761083
-	227	10.576795	-3.646133	-8.682865
-	228	10.419383	-3.596869	-8.543915
-	229	10.288376	-3.556963	-8.347441
-	230	10.183160	-3.526062	-8.097976
-	231	10.101734	-3.503408	-7.803669
-	232	10.041037	-3.488215	-7.473457
-	233	9.997382	-3.479149	-7.118578
-	234	9.966366	-3.474968	-6.750853
-	235	9.943558	-3.473991	-6.383725
-	236	9.924449	-3.474848	-6.028500
-	237	9.904863	-3.475769	-5.696147
-	238	9.880906	-3.475341	-5.395401
-	239	9.849092	-3.472042	-5.132905
-	240	9.806729	-3.464576	-4.913028
-	241	9.751634	-3.452149	-4.736650
-	242	9.682513	-3.434173	-4.603598
-	243	9.598598	-3.410725	-4.511086
-	244	9.500389	-3.381941	-4.455568
-	245	9.388276	-3.348585	-4.431738
-	246	9.263719	-3.311325	-4.433707
-	247	9.128284	-3.270990	-4.456061
-	248	8.983803	-3.228477	-4.492915
-	249	8.832306	-3.184573	-4.539092
-	250	8.675887	-3.140169	-4.590018
-	251	8.516654	-3.095877	-4.642232
-	252	8.356653	-3.052529	-4.692485
-	253	8.198116	-3.010638	-4.739514
-	254	8.042956	-2.970876	-4.782347
-	255	7.893239	-2.933645	-4.820456
-	256	7.750797	-2.899436	-4.853658
-	257	7.617282	-2.868683	-4.882268
-	258	7.494284	-2.841656	-4.906877
-	259	7.383018	-2.818767	-4.928239
-	260	7.284714	-2.800192	-4.946910
-	261	7.200053	-2.786222	-4.963266
-	262	7.129822	-2.776918	-4.978468
-	263	7.074293	-2.772478	-4.993063
-	264	7.033646	-2.772831	-5.009534
-	265	7.007724	-2.777846	-5.029217
-	266	6.996119	-2.787251	-5.054224
-	267	6.998281	-2.800617	-5.086207
-	268	7.013276	-2.817480	-5.126066
-	269	7.040534	-2.837344	-5.174827
-	270	7.079016	-2.859717	-5.232713
-	271	7.127957	-2.884169	-5.299098
-	272	7.186406	-2.910367	-5.373220
-	273	7.253407	-2.938066	-5.453807
-	274	7.327817	-2.966867	-5.540179
-	275	7.408478	-2.996555	-5.631759
-	276	7.494223	-3.026884	-5.727703
-	277	7.583894	-3.057671	-5.826104
-	278	7.676281	-3.088870	-5.925466
-	279	7.770298	-3.120512	-6.023949
-	280	7.864812	-3.152555	-6.120736
-	281	7.958863	-3.185016	-6.214386
-	282	8.051556	-3.217852	-6.303893
-	283	8.142075	-3.250808	-6.389233
-	284	8.229542	-3.283616	-6.470406
-	285	8.313157	-3.315816	-6.547728
-	286	8.392220	-3.346898	-6.622859
-	287	8.466103	-3.376463	-6.695952
-	288	8.534594	-3.404209	-6.767491
-	289	8.597771	-3.430002	-6.836785
-	290	8.655969	-3.453763	-6.903657
-	291	8.709611	-3.475561	-6.967824
-	292	8.759539	-3.495398	-7.029004
-	293	8.806375	-3.513386	-7.087348
-	294	8.850783	-3.529735	-7.142389
-	295	8.893377	-3.544512	-7.194942
-	296	8.934318	-3.557729	-7.245576
-	297	8.973519	-3.569446	-7.293548
-	298	9.011045	-3.579619	-7.338150
-	299	9.046745	-3.588499	-7.378366
-	300	9.080470	-3.596207	-7.413413
-	301	9.112053	-3.603033	-7.442627
-	302	9.141403	-3.609095	-7.465483
-	303	9.168252	-3.614476	-7.482018
-	304	9.192394	-3.619178	-7.490911
-	305	9.213935	-3.623288	-7.491394
-	306	9.232996	-3.626786	-7.483428
-	307	9.250081	-3.629792	-7.467407
-	308	9.266004	-3.632516	-7.444310
-	309	9.281758	-3.635215	-7.415200
-	310	9.298388	-3.638139	-7.383261
-	311	9.317285	-3.641685	-7.350079
-	312	9.339706	-3.646325	-7.318132
-	313	9.367006	-3.652436	-7.287860
-	314	9.400430	-3.660400	-7.259507
-	315	9.441435	-3.670711	-7.231411
-	316	9.491281	-3.683669	-7.203446
-	317	9.551328	-3.699752	-7.174342
-	318	9.623074	-3.719294	-7.144586
-	319	9.707642	-3.742641	-7.113657
-	320	9.806237	-3.770297	-7.082011
-	321	9.919739	-3.802499	-7.050813
-	322	10.048779	-3.839514	-7.021661
-	323	10.193885	-3.881511	-6.996676
-	324	10.355166	-3.928631	-6.977934
-	325	10.532793	-3.980817	-6.968476
-	326	10.726456	-4.037824	-6.971214
-	327	10.935975	-4.099373	-6.989338
-	328	11.161104	-4.164976	-7.026254
-	329	11.401756	-4.234201	-7.083887
-	330	11.657800	-4.306502	-7.163864
-	331	11.929197	-4.381188	-7.267640
-	332	12.215902	-4.457806	-7.394839
-	333	12.517919	-4.535602	-7.546126
-	334	12.835391	-4.613931	-7.720458
-	335	13.168669	-4.691925	-7.916619
-	336	13.518301	-4.768688	-8.133897
-	337	13.885086	-4.843054	-8.371484
-	338	14.270091	-4.913817	-8.629112
-	339	14.674616	-4.979891	-8.905072
-	340	15.100283	-5.039903	-9.198801
-	341	15.549134	-5.092765	-9.508604
-	342	16.023123	-5.137412	-9.832051
-	343	16.524479	-5.172841	-10.167024
-	344	17.055460	-5.198205	-10.510634
-	345	17.618172	-5.212818	-10.859925
-	346	18.214642	-5.216033	-11.212624
-	347	18.846817	-5.207546	-11.565852
-	348	19.516447	-5.187248	-11.916623
-	349	20.225170	-5.155212	-12.262044
-	350	20.974148	-5.111658	-12.599311
-	351	21.764374	-5.057175	-12.925395
-	352	22.596531	-4.992464	-13.237675
-	353	23.470755	-4.918480	-13.533738
-	354	24.386885	-4.836084	-13.811652
-	355	25.344255	-4.746225	-14.070285
-	356	26.341944	-4.649586	-14.308562
-	357	27.378401	-4.546728	-14.526233
-	358	28.451866	-4.437919	-14.723516
-	359	29.559946	-4.323276	-14.900963
-	360	30.699959	-4.202862	-15.059043
-	361	31.868662	-4.076658	-15.198785
-	362	33.062389	-3.944795	-15.320773
-	363	34.276882	-3.807465	-15.425991
-	364	35.507450	-3.665131	-15.515128
-	365	36.749023	-3.518395	-15.588884
-	366	37.996124	-3.368300	-15.647957
-	367	39.242977	-3.215935	-15.693048
-	368	40.483776	-3.062377	-15.725669
-	369	41.712452	-2.909162	-15.747131
-	370	42.923027	-2.757621	-15.760015
-	371	44.109825	-2.609186	-15.766273
-	372	45.267258	-2.465422	-15.767741
-	373	46.390087	-2.327359	-15.766443
-	374	47.473240	-2.196367	-15.763034
-	375	48.511875	-2.073163	-15.758575
-	376	49.501251	-1.958179	-15.753514
-	377	50.436977	-1.851568	-15.748419
-	378	51.315266	-1.753466	-15.743805
-	379	52.132690	-1.664737	-15.739545
-	380	52.886333	-1.586070	-15.736145
-	381	53.573811	-1.518576	-15.734043
-	382	54.193092	-1.463472	-15.734065
-	383	54.742455	-1.421526	-15.737444
-	384	55.220364	-1.393681	-15.745608
-	385	55.625546	-1.380227	-15.760384
-	386	55.957066	-1.381654	-15.783663
-	387	56.214153	-1.397835	-15.817581
-	388	56.396458	-1.428512	-15.864125
-	389	56.503937	-1.473538	-15.925202
-	390	56.536896	-1.532054	-16.002504
-	391	56.496128	-1.603610	-16.096786
-	392	56.382561	-1.687217	-16.208475
-	393	56.197460	-1.781983	-16.336969
-	394	55.942516	-1.886607	-16.481060
-	395	55.619495	-1.999737	-16.638535
-	396	55.230442	-2.119849	-16.806564
-	397	54.777344	-2.245418	-16.981459
-	398	54.262184	-2.375066	-17.158987
-	399	53.686867	-2.507181	-17.334612
-	400	53.053299	-2.640027	-17.503725
-	401	52.363216	-2.772182	-17.661495
-	402	51.618408	-2.902554	-17.803011
-	403	50.820660	-3.029942	-17.924150
-	404	49.971596	-3.154098	-18.020815
-	405	49.072880	-3.275357	-18.089504
-	406	48.126053	-3.394844	-18.127102
-	407	47.132843	-3.514240	-18.131197
-	408	46.094765	-3.635288	-18.099033
-	409	45.013557	-3.758592	-18.029413
-	410	43.890774	-3.884701	-17.921482
-	411	42.728092	-4.013447	-17.775013
-	412	41.527397	-4.144145	-17.590929
-	413	40.290596	-4.275809	-17.370546
-	414	39.019886	-4.407627	-17.115549
-	415	37.717434	-4.538268	-16.828262
-	416	36.385612	-4.666657	-16.511431
-	417	35.026947	-4.791770	-16.168192
-	418	33.644150	-4.912281	-15.802502
-	419	32.240086	-5.027422	-15.418107
-	420	30.818064	-5.136221	-15.019017
-	421	29.381575	-5.237595	-14.609513
-	422	27.934366	-5.330561	-14.193083
-	423	26.480391	-5.413532	-13.774036
-	424	25.023634	-5.484882	-13.355800
-	425	23.568359	-5.542642	-12.942168
-	426	22.118755	-5.584929	-12.536205
-	427	20.679354	-5.610134	-12.140630
-	428	19.254709	-5.617015	-11.757357
-	429	17.849422	-5.604731	-11.388073
-	430	16.468283	-5.572912	-11.033823
-	431	15.115991	-5.521562	-10.695961
-	432	13.797179	-5.451212	-10.374972
-	433	12.516518	-5.362909	-10.071619
-	434	11.278538	-5.258054	-9.786491
-	435	10.087717	-5.138470	-9.520030
-	436	8.948440	-5.006304	-9.272205
-	437	7.864834	-4.864000	-9.043500
-	438	6.840922	-4.714321	-8.833518
-	439	5.880416	-4.560235	-8.642224
-	440	4.986859	-4.404820	-8.469859
-	441	4.163500	-4.251294	-8.315876
-	442	3.413404	-4.102801	-8.180102
-	443	2.739300	-3.962407	-8.061315
-	444	2.143447	-3.832934	-7.958661
-	445	1.627518	-3.716874	-7.870454
-	446	1.192738	-3.616265	-7.795817
-	447	0.839403	-3.532644	-7.733001
-	448	0.567060	-3.466999	-7.680499
-	449	0.374226	-3.419744	-7.636584
-	450	0.258380	-3.390698	-7.599041
-	451	0.216171	-3.379161	-7.567425
-	452	0.243185	-3.383925	-7.541546
-	453	0.334342	-3.403347	-7.522367
-	454	0.483397	-3.435465	-7.511304
-	455	0.683249	-3.478032	-7.510438
-	456	0.926098	-3.528655	-7.522312
-	457	1.203689	-3.584870	-7.549994
-	458	1.507480	-3.644315	-7.596447
-	459	1.829305	-3.704799	-7.665093
-	460	2.161567	-3.764394	-7.758525
-	461	2.497789	-3.821532	-7.878821
-	462	2.832833	-3.875068	-8.026206
-	463	3.163514	-3.924295	-8.198999
-	464	3.488787	-3.968928	-8.392906
-	465	3.809636	-4.009113	-8.600800
-	466	4.129094	-4.045473	-8.813609
-	467	4.451972	-4.079093	-9.019892
-	468	4.784327	-4.111475	-9.206970
-	469	5.132984	-4.144415	-9.360664
-	470	5.504799	-4.179864	-9.467020
-	471	5.906055	-4.219692	-9.512453
-	472	6.341849	-4.265474	-9.485662
-	473	6.815218	-4.318339	-9.378080
-	474	7.326688	-4.378890	-9.185686
-	475	7.874067	-4.447132	-8.908463
-	476	8.452515	-4.522424	-8.552821
-	477	9.054646	-4.603647	-8.129127
-	478	9.671235	-4.688965	-7.652360
-	479	10.291841	-4.775970	-7.141472
-	480	10.905270	-4.861752	-6.616596
-	481	11.500390	-4.943037	-6.099591
-	482	12.066920	-5.016398	-5.611063
-	483	12.595777	-5.078645	-5.170468
-	484	13.079391	-5.127075	-4.794207
-	485	13.512152	-5.159659	-4.494549
-	486	13.890161	-5.175104	-4.279548
-	487	14.211542	-5.172913	-4.152568
-	488	14.476252	-5.153419	-4.112665
-	489	14.685918	-5.117764	-4.154581
-	490	14.843612	-5.067840	-4.269798
-	491	14.953521	-5.005985	-4.446785
-	492	15.020667	-4.934986	-4.672619
-	493	15.050623	-4.857940	-4.933222
-	494	15.049364	-4.777965	-5.214637
-	495	15.023076	-4.697880	-5.504384
-	496	14.977761	-4.620488	-5.790868
-	497	14.919367	-4.547998	-6.065371
-	498	14.853469	-4.482263	-6.320793
-	499	14.785099	-4.424729	-6.552649
-	500	14.718834	-4.376306	-6.758221
-	501	14.658299	-4.337445	-6.936863
-	502	14.606404	-4.308282	-7.088850
-	503	14.565071	-4.288541	-7.215474
-	504	14.535336	-4.277864	-7.317781
-	505	14.517348	-4.275763	-7.396495
-	506	14.510563	-4.281598	-7.452925
-	507	14.513665	-4.294652	-7.487960
-	508	14.524712	-4.314091	-7.502727
-	509	14.541150	-4.338966	-7.498454
-	510	14.559935	-4.368307	-7.476220
-	511	14.577934	-4.400916	-7.438669
-	512	14.591850	-4.435529	-7.388987
-	513	14.598639	-4.470902	-7.331421
-	514	14.595380	-4.505936	-7.270549
-	515	14.579643	-4.539655	-7.211369
-	516	14.549685	-4.571388	-7.158461
-	517	14.504085	-4.600734	-7.114845
-	518	14.442243	-4.627528	-7.083451
-	519	14.364067	-4.651776	-7.065177
-	520	14.270060	-4.673659	-7.060302
-	521	14.161232	-4.693517	-7.067394
-	522	14.039247	-4.711474	-7.084852
-	523	13.906069	-4.727886	-7.109944
-	524	13.763958	-4.742986	-7.139364
-	525	13.615335	-4.757093	-7.169618
-	526	13.462651	-4.770409	-7.196848
-	527	13.308330	-4.783026	-7.217620
-	528	13.154669	-4.795152	-7.228220
-	529	13.003983	-4.806849	-7.225955
-	530	12.858274	-4.818278	-7.208200
-	531	12.719266	-4.829580	-7.172775
-	532	12.588552	-4.840923	-7.118927
-	533	12.467327	-4.852518	-7.046358
-	534	12.356756	-4.864631	-6.955539
-	535	12.257689	-4.877496	-6.847283
-	536	12.170774	-4.891156	-6.723696
-	537	12.096239	-4.905485	-6.587048
-	538	12.033987	-4.920051	-6.440903
-	539	11.983602	-4.934305	-6.289191
-	540	11.944456	-4.947602	-6.136056
-	541	11.915645	-4.959480	-5.985219
-	542	11.896269	-4.969544	-5.839645
-	543	11.885094	-4.977542	-5.702510
-	544	11.880939	-4.983272	-5.575968
-	545	11.882361	-4.986523	-5.461884
-	546	11.888000	-4.987091	-5.361881
-	547	11.896492	-4.984796	-5.276463
-	548	11.906562	-4.979656	-5.205684
-	549	11.916963	-4.971972	-5.147335
-	550	11.927017	-4.962296	-5.098376
-	551	11.935996	-4.951224	-5.055600
-	552	11.943375	-4.939196	-5.015918
-	553	11.948691	-4.926545	-4.977087
-	554	11.951473	-4.913380	-4.936944
-	555	11.951438	-4.899838	-4.894054
-	556	11.948592	-4.886012	-4.846297
-	557	11.943280	-4.871953	-4.792802
-	558	11.935711	-4.857716	-4.733031
-	559	11.926112	-4.843199	-4.667251
-	560	11.914514	-4.828241	-4.596835
-	561	11.900890	-4.812805	-4.522156
-	562	11.885124	-4.796772	-4.445034
-	563	11.867076	-4.780205	-4.366460
-	564	11.846671	-4.763220	-4.287533
-	565	11.823774	-4.745964	-4.209215
-	566	11.798441	-4.728712	-4.132281
-	567	11.771030	-4.711816	-4.057510
-	568	11.742038	-4.695606	-3.986218
-	569	11.712358	-4.680572	-3.919476
-	570	11.682837	-4.667191	-3.858600
-	571	11.654458	-4.655984	-3.804089
-	572	11.628173	-4.647511	-3.755391
-	573	11.605067	-4.642219	-3.711638
-	574	11.585989	-4.640526	-3.671692
-	575	11.571669	-4.642624	-3.635188
-	576	11.562718	-4.648288	-3.603746
-	577	11.559512	-4.657095	-3.579457
-	578	11.562567	-4.668730	-3.564962
-	579	11.572586	-4.683031	-3.562099
-	580	11.590627	-4.700112	-3.571857
-	581	11.617922	-4.720183	-3.594101
-	582	11.655961	-4.743552	-3.627966
-	583	11.706426	-4.770703	-3.671672
-	584	11.771029	-4.802153	-3.722405
-	585	11.851521	-4.838509	-3.777478
-	586	11.949664	-4.880428	-3.833106
-	587	12.067085	-4.928396	-3.886469
-	588	12.205184	-4.982763	-3.935302
-	589	12.365183	-5.043704	-3.979026
-	590	12.548125	-5.111134	-4.019250
-	591	12.754992	-5.184808	-4.059291
-	592	12.986501	-5.264214	-4.104966
-	593	13.243268	-5.348619	-4.162393
-	594	13.525615	-5.437227	-4.237021
-	595	13.833639	-5.529022	-4.333745
-	596	14.167410	-5.622819	-4.456945
-	597	14.526738	-5.717220	-4.610844
-	598	14.911386	-5.810670	-4.798632
-	599	15.320811	-5.901352	-5.023561
-	600	15.754642	-5.987319	-5.286847
-	601	16.212408	-6.066572	-5.589207
-	602	16.694027	-6.137148	-5.929604
-	603	17.199352	-6.197210	-6.306056
-	604	17.728727	-6.244998	-6.716208
-	605	18.282553	-6.278977	-7.155560
-	606	18.861532	-6.297688	-7.619550
-	607	19.466640	-6.299873	-8.103350
-	608	20.099123	-6.284313	-8.603734
-	609	20.760315	-6.250019	-9.118969
-	610	21.451609	-6.196260	-9.648860
-	611	22.174246	-6.122558	-10.193605
-	612	22.929764	-6.028802	-10.753247
-	613	23.719275	-5.915292	-11.327172
-	614	24.544170	-5.782532	-11.913909
-	615	25.405493	-5.631682	-12.510386
-	616	26.304342	-5.464154	-13.111886
-	617	27.241606	-5.281778	-13.712219
-	618	28.217628	-5.086553	-14.304261
-	619	29.232552	-4.880739	-14.879299
-	620	30.285673	-4.666649	-15.428962
-	621	31.375898	-4.446476	-15.945169
-	622	32.501160	-4.222429	-16.420876
-	623	33.658932	-3.996413	-16.850225
-	624	34.845654	-3.770305	-17.228712
-	625	36.057442	-3.545919	-17.553047
-	626	37.289574	-3.324857	-17.822210
-	627	38.536900	-3.108718	-18.036755
-	628	39.793968	-2.899028	-18.198946
-	629	41.054920	-2.697296	-18.312471
-	630	42.313625	-2.505131	-18.382080
-	631	43.563717	-2.323927	-18.413807
-	632	44.798634	-2.155110	-18.414272
-	633	46.011963	-1.999761	-18.390314
-	634	47.197197	-1.858816	-18.348616
-	635	48.348347	-1.733011	-18.294918
-	636	49.459679	-1.622538	-18.234680
-	637	50.526119	-1.528028	-18.171623
-	638	51.542946	-1.449136	-18.109131
-	639	52.506054	-1.386066	-18.048769
-	640	53.411751	-1.338634	-17.991375
-	641	54.256870	-1.306728	-17.936914
-	642	55.038769	-1.290042	-17.884567
-	643	55.755318	-1.288083	-17.833748
-	644	56.404758	-1.299942	-17.784145
-	645	56.985447	-1.324387	-17.736155
-	646	57.496197	-1.360152	-17.690742
-	647	57.935715	-1.405946	-17.649431
-	648	58.302948	-1.460181	-17.614748
-	649	58.596844	-1.521514	-17.589449
-	650	58.816509	-1.588374	-17.577023
-	651	58.961075	-1.659015	-17.580730
-	652	59.029930	-1.731939	-17.603329
-	653	59.022621	-1.804939	-17.647093
-	654	58.938980	-1.876356	-17.713661
-	655	58.779133	-1.944372	-17.804298
-	656	58.543751	-2.007499	-17.919300
-	657	58.233669	-2.064672	-18.058334
-	658	57.850296	-2.115278	-18.220078
-	659	57.395134	-2.159598	-18.402367
-	660	56.870209	-2.198044	-18.602400
-	661	56.277409	-2.231818	-18.816666
-	662	55.619091	-2.262401	-19.040842
-	663	54.897541	-2.291402	-19.270672
-	664	54.115154	-2.321117	-19.501366
-	665	53.274345	-2.353226	-19.727915
-	666	52.377571	-2.389608	-19.945559
-	667	51.427158	-2.431379	-20.149393
-	668	50.425457	-2.479482	-20.334751
-	669	49.374931	-2.534399	-20.497009
-	670	48.277859	-2.596096	-20.631784
-	671	47.136555	-2.664157	-20.735014
-	672	45.953201	-2.737775	-20.802670
-	673	44.729927	-2.815929	-20.831669
-	674	43.468693	-2.897377	-20.819576
-	675	42.171543	-2.980935	-20.765093
-	676	40.840492	-3.065418	-20.667915
-	677	39.477573	-3.149784	-20.529076
-	678	38.084980	-3.233188	-20.351162
-	679	36.665108	-3.314906	-20.137289
-	680	35.220329	-3.394269	-19.892082
-	681	33.753593	-3.471144	-19.619759
-	682	32.267838	-3.545464	-19.325142
-	683	30.766550	-3.617118	-19.013067
-	684	29.253056	-3.686358	-18.687458
-	685	27.731199	-3.753255	-18.351828
-	686	26.204832	-3.817832	-18.008121
-	687	24.677971	-3.879743	-17.658709
-	688	23.154676	-3.938393	-17.304205
-	689	21.639032	-3.992812	-16.945271
-	690	20.135048	-4.041697	-16.581984
-	691	18.646841	-4.083686	-16.214182
-	692	17.178732	-4.117311	-15.841852
-	693	15.735055	-4.141197	-15.465055
-	694	14.320343	-4.154106	-15.084341
-	695	12.939254	-4.154830	-14.701023
-	696	11.596533	-4.142537	-14.317171
-	697	10.296972	-4.116586	-13.935746
-	698	9.045486	-4.076828	-13.560225
-	699	7.847013	-4.023562	-13.194239
-	700	6.706465	-3.957570	-12.842058
-	701	5.628716	-3.880211	-12.508309
-	702	4.618736	-3.793253	-12.196430
-	703	3.681123	-3.698958	-11.909698
-	704	2.820607	-3.599951	-11.649353
-	705	2.041494	-3.499156	-11.416016
-	706	1.347814	-3.399670	-11.207859
-	707	0.742943	-3.304643	-11.022566
-	708	0.229592	-3.217170	-10.856374
-	709	-0.190512	-3.140141	-10.705323
-	710	-0.516728	-3.076176	-10.565405
-	711	-0.749588	-3.027412	-10.433129
-	712	-0.890760	-2.995469	-10.306107
-	713	-0.943416	-2.981324	-10.182590
-	714	-0.911819	-2.985239	-10.062816
-	715	-0.801570	-3.006791	-9.949112
-	716	-0.619464	-3.044803	-9.844742
-	717	-0.373403	-3.097497	-9.755407
-	718	-0.071958	-3.162507	-9.688018
-	719	0.275513	-3.237009	-9.650229
-	720	0.659502	-3.317742	-9.651051
-	721	1.070525	-3.401220	-9.698677
-	722	1.499639	-3.483846	-9.800902
-	723	1.938931	-3.562250	-9.962383
-	724	2.381932	-3.633531	-10.185150
-	725	2.824307	-3.695391	-10.465712
-	726	3.263630	-3.746374	-10.796395
-	727	3.700181	-3.785698	-11.165347
-	728	4.136204	-3.813498	-11.557549
-	729	4.576016	-3.830727	-11.954021
-	730	5.025393	-3.839161	-12.333225
-	731	5.491022	-3.841236	-12.671870
-	732	5.979384	-3.839606	-12.948161
-	733	6.496124	-3.836813	-13.144416
-	734	7.044976	-3.835082	-13.247746
-	735	7.627278	-3.836168	-13.251122
-	736	8.241338	-3.841386	-13.152957
-	737	8.882703	-3.851566	-12.957986
-	738	9.544104	-3.867071	-12.676682
-	739	10.215922	-3.887704	-12.323523
-	740	10.886649	-3.912606	-11.917602
-	741	11.543923	-3.940222	-11.480341
-	742	12.174729	-3.968422	-11.035034
-	743	12.766862	-3.994439	-10.604905
-	744	13.309004	-4.015316	-10.211273
-	745	13.791542	-4.028028	-9.872700
-	746	14.207109	-4.029914	-9.602574
-	747	14.550562	-4.019017	-9.410768
-	748	14.819406	-3.994334	-9.300390
-	749	15.013243	-3.955910	-9.270069
-	750	15.134315	-3.904750	-9.313107
-	751	15.186625	-3.842922	-9.418420
-	752	15.176059	-3.773134	-9.572563
-	753	15.109905	-3.698658	-9.758852
-	754	14.996584	-3.622833	-9.960750
-	755	14.844998	-3.548798	-10.161512
-	756	14.664464	-3.479162	-10.346275
-	757	14.464232	-3.415928	-10.502297
-	758	14.253086	-3.360461	-10.619756
-	759	14.039120	-3.313496	-10.692292
-	760	13.829750	-3.275308	-10.715779
-	761	13.631107	-3.245820	-10.689753
-	762	13.448217	-3.224567	-10.614959
-	763	13.284677	-3.211034	-10.493925
-	764	13.142997	-3.204562	-10.329480
-	765	13.024101	-3.204486	-10.125338
-	766	12.928123	-3.210042	-9.885589
-	767	12.853922	-3.220324	-9.615139
-	768	12.799533	-3.234238	-9.320402
-	769	12.762265	-3.250555	-9.008697
-	770	12.738852	-3.267845	-8.689692
-	771	12.725653	-3.284631	-8.374318
-	772	12.718659	-3.299436	-8.074338
-	773	12.714029	-3.310753	-7.801415
-	774	12.707789	-3.317269	-7.566329
-	775	12.696306	-3.317893	-7.378796
-	776	12.676321	-3.311852	-7.245202
-	777	12.645194	-3.298749	-7.169971
-	778	12.600712	-3.278675	-7.153797
-	779	12.541454	-3.252173	-7.194757
-	780	12.466626	-3.220169	-7.288281
-	781	12.376009	-3.183836	-7.427848
-	782	12.269968	-3.144591	-7.605435
-	783	12.149657	-3.103824	-7.811776
-	784	12.016380	-3.063152	-8.037354
-	785	11.872249	-3.024004	-8.271980
-	786	11.719422	-2.987856	-8.505854
-	787	11.560597	-2.955895	-8.729496
-	788	11.398181	-2.929146	-8.934566
-	789	11.234821	-2.908338	-9.114454
-	790	11.072955	-2.893960	-9.263301
-	791	10.914878	-2.886414	-9.377063
-	792	10.762824	-2.885852	-9.453074
-	793	10.618741	-2.892057	-9.491453
-	794	10.483972	-2.904246	-9.495525
-	795	10.359406	-2.920977	-9.472076
-	796	10.245434	-2.940383	-9.430395
-	797	10.141949	-2.960648	-9.379127
-	798	10.048868	-2.980273	-9.326862
-	799	9.965820	-2.998196	-9.279164
-	800	9.892444	-3.013871	-9.240215
-	801	9.828304	-3.027410	-9.210343
-	802	9.773086	-3.039327	-9.188777
-	803	9.726449	-3.050315	-9.173676
-	804	9.687919	-3.061068	-9.163278
-	805	9.656928	-3.072109	-9.156664
-	806	9.633063	-3.083797	-9.152990
-	807	9.615604	-3.096359	-9.153046
-	808	9.604138	-3.109862	-9.156780
-	809	9.598141	-3.124276	-9.165104
-	810	9.597302	-3.139497	-9.178211
-	811	9.601329	-3.155320	-9.196736
-	812	9.610101	-3.171599	-9.221109
-	813	9.623518	-3.188101	-9.250699
-	814	9.641533	-3.204716	-9.284548
-	815	9.664391	-3.221361	-9.320340
-	816	9.692545	-3.238101	-9.355066
-	817	9.726403	-3.254966	-9.385538
-	818	9.766381	-3.272085	-9.408100
-	819	9.812682	-3.289550	-9.419725
-	820	9.865555	-3.307432	-9.417328
-	821	9.925097	-3.325863	-9.399170
-	822	9.991522	-3.344932	-9.363684
-	823	10.064775	-3.364722	-9.311193
-	824	10.144712	-3.385329	-9.243253
-	825	10.231091	-3.406729	-9.164063
-	826	10.323359	-3.428948	-9.079473
-	827	10.420861	-3.451900	-8.994743
-	828	10.522577	-3.475618	-8.913443
-	829	10.627593	-3.500037	-8.836684
-	830	10.734598	-3.525142	-8.765164
-	831	10.842576	-3.550810	-8.698539
-	832	10.950417	-3.576814	-8.637684
-	833	11.057199	-3.602925	-8.582515
-	834	11.162122	-3.628779	-8.533470
-	835	11.264714	-3.654056	-8.490825
-	836	11.364532	-3.678389	-8.453931
-	837	11.461528	-3.701460	-8.422525
-	838	11.555803	-3.722915	-8.395830
-	839	11.647759	-3.742498	-8.372912
-	840	11.737930	-3.759956	-8.353067
-	841	11.827155	-3.775268	-8.335179
-	842	11.916460	-3.788565	-8.318278
-	843	12.007042	-3.800138	-8.300865
-	844	12.100173	-3.810492	-8.282536
-	845	12.197428	-3.820414	-8.262162
-	846	12.300238	-3.831042	-8.239621
-	847	12.410516	-3.843727	-8.214943
-	848	12.530225	-3.859901	-8.188909
-	849	12.661132	-3.880883	-8.162989
-	850	12.805262	-3.907664	-8.138191
-	851	12.964307	-3.940958	-8.116066
-	852	13.140085	-3.981183	-8.097700
-	853	13.333955	-4.028475	-8.085212
-	854	13.547392	-4.082726	-8.081287
-	855	13.781504	-4.143549	-8.090206
-	856	14.037260	-4.210503	-8.116272
-	857	14.315510	-4.282736	-8.163969
-	858	14.616858	-4.359178	-8.237967
-	859	14.941474	-4.438218	-8.341919
-	860	15.289537	-4.517967	-8.479405
-	861	15.661131	-4.596364	-8.652541
-	862	16.056389	-4.671224	-8.862850
-	863	16.475548	-4.740397	-9.111282
-	864	16.919113	-4.801791	-9.397017
-	865	17.387611	-4.853434	-9.719154
-	866	17.881760	-4.893697	-10.074821
-	867	18.402382	-4.921123	-10.461548
-	868	18.950541	-4.934703	-10.874766
-	869	19.527084	-4.933783	-11.309820
-	870	20.133236	-4.918030	-11.761418
-	871	20.769997	-4.887642	-12.223972
-	872	21.438513	-4.843037	-12.692806
-	873	22.140036	-4.785055	-13.162667
-	874	22.875650	-4.714838	-13.629387
-	875	23.646507	-4.633745	-14.088928
-	876	24.453480	-4.543522	-14.537592
-	877	25.297522	-4.445979	-14.971922
-	878	26.179104	-4.343131	-15.388162
-	879	27.098360	-4.237059	-15.782400
-	880	28.054949	-4.129560	-16.150494
-	881	29.048029	-4.022681	-16.488310
-	882	30.076223	-3.917984	-16.791838
-	883	31.137955	-3.817519	-17.056993
-	884	32.231262	-3.722618	-17.281580
-	885	33.353798	-3.634616	-17.464817
-	886	34.502804	-3.554619	-17.607676
-	887	35.675320	-3.483374	-17.711697
-	888	36.867706	-3.421506	-17.779533
-	889	38.076164	-3.369379	-17.814274
-	890	39.296207	-3.327069	-17.820274
-	891	40.523033	-3.294568	-17.801641
-	892	41.751129	-3.271562	-17.763323
-	893	42.974693	-3.257827	-17.710175
-	894	44.187546	-3.253065	-17.647015
-	895	45.383320	-3.257160	-17.579050
-	896	46.555630	-3.270250	-17.510096
-	897	47.698303	-3.292236	-17.443727
-	898	48.805355	-3.323413	-17.381956
-	899	49.871120	-3.363596	-17.326311
-	900	50.890511	-3.412499	-17.277700
-	901	51.858788	-3.469346	-17.235914
-	902	52.771969	-3.532606	-17.200672
-	903	53.626625	-3.600375	-17.170961
-	904	54.420238	-3.670257	-17.146402
-	905	55.150928	-3.739646	-17.126337
-	906	55.817524	-3.806149	-17.110422
-	907	56.419369	-3.867204	-17.098278
-	908	56.956375	-3.920982	-17.089540
-	909	57.429127	-3.966094	-17.084135
-	910	57.839203	-4.001692	-17.081795
-	911	58.188812	-4.028012	-17.082182
-	912	58.481480	-4.045489	-17.084896
-	913	58.721474	-4.055494	-17.089603
-	914	58.914112	-4.059523	-17.095770
-	915	59.065311	-4.059145	-17.103281
-	916	59.181618	-4.055914	-17.111906
-	917	59.269604	-4.050739	-17.121321
-	918	59.335426	-4.044392	-17.131403
