# Supplementary material for: Design and preliminary verification of a novel powered ankle–foot prosthesis: From the perspective of lower-limb biomechanics compared with ESAR foot
Source: PLoS One. 2024 Jun 7;19(6):e0303397. doi: 10.1371/journal.pone.0303397 (PMC11161064; doi:10.1371/journal.pone.0303397)
Supplement: S2 File — (ZIP) [file pone.0303397.s004.zip › NWS/1/left knee moment.txt]

LINK_MODEL_BASED::ORIGINAL::Left Knee Moment
File	Frame	X	Y	Z
Gait LB - IOR 9.c3d	1
-	2
-	3	-0.084615	-0.000639	0.002827
-	4	-0.076324	-0.000770	0.002509
-	5	-0.066634	-0.000829	0.002123
-	6	-0.056567	-0.000900	0.001700
-	7	-0.046661	-0.000947	0.001282
-	8	-0.037321	-0.001092	0.000903
-	9	-0.029153	-0.001227	0.000569
-	10	-0.021684	-0.001378	0.000269
-	11	-0.015438	-0.001574	0.000028
-	12	-0.010570	-0.001782	-0.000157
-	13	-0.006224	-0.002011	-0.000309
-	14	-0.003061	-0.002202	-0.000422
-	15	-0.000902	-0.002394	-0.000496
-	16	0.000818	-0.002611	-0.000541
-	17	0.001986	-0.002753	-0.000567
-	18	0.002791	-0.002984	-0.000564
-	19	0.003095	-0.003163	-0.000525
-	20	0.003380	-0.003412	-0.000468
-	21	0.003307	-0.003589	-0.000390
-	22	0.003161	-0.003882	-0.000291
-	23	0.003127	-0.004110	-0.000205
-	24	0.002935	-0.004373	-0.000132
-	25	0.002595	-0.004719	-0.000070
-	26	0.002017	-0.005024	-0.000034
-	27	0.001785	-0.005435	-0.000027
-	28	0.000974	-0.005783	-0.000028
-	29	0.000925	-0.006194	-0.000059
-	30	-0.000141	-0.006514	-0.000076
-	31	-0.000155	-0.006851	-0.000103
-	32	-0.000640	-0.007086	-0.000118
-	33	-0.001181	-0.007267	-0.000128
-	34	-0.001557	-0.007393	-0.000130
-	35	-0.002147	-0.007403	-0.000120
-	36	-0.002291	-0.007436	-0.000103
-	37	-0.002957	-0.007348	-0.000076
-	38	-0.003295	-0.007288	-0.000046
-	39	-0.003853	-0.007179	-0.000017
-	40	-0.004187	-0.007040	0.000004
-	41	-0.004570	-0.006946	0.000034
-	42	-0.004665	-0.006812	0.000061
-	43	-0.005111	-0.006786	0.000107
-	44	-0.004928	-0.006710	0.000143
-	45	-0.005029	-0.006736	0.000200
-	46	-0.004698	-0.006739	0.000242
-	47	-0.004528	-0.006676	0.000270
-	48	-0.004225	-0.006652	0.000297
-	49	-0.004031	-0.006507	0.000320
-	50	-0.003601	-0.006377	0.000330
-	51	-0.003652	-0.006080	0.000328
-	52	-0.003556	-0.005810	0.000315
-	53	-0.003395	-0.005390	0.000285
-	54	-0.003827	-0.005044	0.000287
-	55	-0.003569	-0.004660	0.000277
-	56	-0.003251	-0.004277	0.000274
-	57	-0.002947	-0.004010	0.000299
-	58	-0.002716	-0.003725	0.000345
-	59	-0.001805	-0.003561	0.000391
-	60	-0.001336	-0.003425	0.000448
-	61	-0.000638	-0.003403	0.000502
-	62	0.000020	-0.003469	0.000547
-	63	0.000404	-0.003575	0.000585
-	64	0.001078	-0.003838	0.000615
-	65	0.001820	-0.004113	0.000634
-	66	0.002376	-0.004539	0.000665
-	67	0.003241	-0.004974	0.000680
-	68	0.004458	-0.005421	0.000688
-	69	0.005232	-0.005930	0.000723
-	70	0.006620	-0.006293	0.000712
-	71	0.007995	-0.006636	0.000693
-	72	0.009123	-0.006892	0.000677
-	73	0.010613	-0.007081	0.000645
-	74	0.011856	-0.007154	0.000609
-	75	0.013286	-0.007067	0.000540
-	76	0.014344	-0.006842	0.000480
-	77	0.015519	-0.006451	0.000408
-	78	0.016651	-0.005955	0.000328
-	79	0.017380	-0.005294	0.000231
-	80	0.017846	-0.004519	0.000109
-	81	0.018703	-0.003534	-0.000113
-	82	0.018055	-0.002387	-0.000337
-	83	0.017918	-0.001074	-0.000688
-	84	0.016809	0.000304	-0.001041
-	85	0.015540	0.001622	-0.001410
-	86	0.013695	0.002878	-0.001748
-	87	0.012058	0.003962	-0.002076
-	88	0.009499	0.004962	-0.002324
-	89	0.007102	0.005829	-0.002522
-	90	0.004781	0.006566	-0.002656
-	91	0.001994	0.007236	-0.002713
-	92	-0.000642	0.007750	-0.002708
-	93	-0.003179	0.008199	-0.002677
-	94	-0.005741	0.008500	-0.002594
-	95	-0.008322	0.008673	-0.002464
-	96	-0.010424	0.008719	-0.002336
-	97	-0.012285	0.008566	-0.002179
-	98	-0.013759	0.008265	-0.002032
-	99	-0.014879	0.007724	-0.001846
-	100	-0.015339	0.007054	-0.001699
-	101	-0.015782	0.006108	-0.001483
-	102	-0.015692	0.004973	-0.001236
-	103	-0.015135	0.003622	-0.000908
-	104	-0.013884	0.002135	-0.000518
-	105	-0.012314	0.000505	-0.000014
-	106	-0.009807	-0.001161	0.000517
-	107	-0.006776	-0.002899	0.001145
-	108	-0.002793	-0.004626	0.001800
-	109	0.001603	-0.006286	0.002486
-	110	0.007259	-0.007735	0.003032
-	111	0.013167	-0.009027	0.003525
-	112	0.019442	-0.010124	0.003919
-	113	0.025816	-0.010887	0.004105
-	114	0.031467	-0.011265	0.004100
-	115	0.037304	-0.011110	0.003707
-	116	0.042129	-0.010365	0.002932
-	117	0.046287	-0.009151	0.001826
-	118	0.049896	-0.007475	0.000361
-	119	0.052830	-0.005638	-0.001216
-	120	0.054463	-0.003723	-0.002819
-	121	0.055696	-0.001892	-0.004390
-	122	0.055616	-0.000230	-0.005768
-	123	0.055056	0.001276	-0.007003
-	124	0.053937	0.002559	-0.008001
-	125	0.052128	0.003669	-0.008812
-	126	0.050081	0.004598	-0.009497
-	127	0.047250	0.005393	-0.010042
-	128	0.044448	0.006011	-0.010455
-	129	0.041351	0.006546	-0.010793
-	130	0.038061	0.006892	-0.010932
-	131	0.034778	0.007179	-0.011011
-	132	0.031537	0.007361	-0.010983
-	133	0.028573	0.007489	-0.010917
-	134	0.025289	0.007531	-0.010742
-	135	0.022461	0.007537	-0.010536
-	136	0.019266	0.007478	-0.010216
-	137	0.015778	0.007427	-0.009818
-	138	0.012455	0.007387	-0.009361
-	139	0.008629	0.007343	-0.008795
-	140	0.004481	0.007211	-0.008078
-	141	0.000466	0.007132	-0.007372
-	142	-0.003900	0.007028	-0.006579
-	143	-0.007595	0.006925	-0.005848
-	144	-0.012272	0.006652	-0.004938
-	145	-0.016688	0.006323	-0.004043
-	146	-0.021300	0.006134	-0.003226
-	147	-0.025504	0.006151	-0.002531
-	148	-0.030151	0.006370	-0.001875
-	149	-0.034122	0.006750	-0.001322
-	150	-0.038749	0.007046	-0.000618
-	151	-0.042733	0.007371	0.000048
-	152	-0.046949	0.007487	0.000871
-	153	-0.051194	0.007444	0.001787
-	154	-0.054994	0.007191	0.002749
-	155	-0.059706	0.006633	0.003904
-	156	-0.063577	0.005809	0.005062
-	157	-0.068089	0.004594	0.006368
-	158	-0.072469	0.003007	0.007701
-	159	-0.076394	0.001189	0.008947
-	160	-0.080816	-0.000810	0.010158
-	161	-0.084505	-0.002803	0.011171
-	162	-0.088981	-0.004850	0.012155
-	163	-0.092987	-0.006830	0.012974
-	164	-0.096534	-0.008695	0.013657
-	165	-0.099802	-0.010474	0.014260
-	166	-0.102664	-0.012099	0.014778
-	167	-0.104501	-0.013437	0.015122
-	168	-0.105767	-0.014491	0.015348
-	169	-0.106198	-0.015196	0.015433
-	170	-0.106118	-0.015567	0.015423
-	171	-0.104677	-0.015409	0.015168
-	172	-0.103305	-0.014918	0.014849
-	173	-0.100722	-0.013900	0.014311
-	174	-0.097389	-0.012418	0.013617
-	175	-0.093493	-0.010456	0.012768
-	176	-0.088763	-0.007965	0.011725
-	177	-0.083413	-0.005118	0.010555
-	178	-0.077166	-0.001862	0.009231
-	179	-0.070164	0.001702	0.007776
-	180	-0.062775	0.005517	0.006229
-	181	-0.055366	0.009308	0.004691
-	182	-0.047080	0.013231	0.003035
-	183	-0.040388	0.016788	0.001543
-	184	-0.033284	0.019984	0.000072
-	185	-0.027078	0.022247	-0.001197
-	186	-0.021211	0.023184	-0.002301
-	187	-0.015875	0.022497	-0.003193
-	188	-0.010922	0.020241	-0.003871
-	189	-0.005996	0.016995	-0.004432
-	190	-0.001651	0.013322	-0.004868
-	191	0.002118	0.009763	-0.005172
-	192	0.005588	0.006963	-0.005421
-	193	0.007576	0.005060	-0.005534
-	194	0.009485	0.004284	-0.005638
-	195	0.010482	0.004208	-0.005614
-	196	0.010984	0.004681	-0.005509
-	197	0.011344	0.005520	-0.005330
-	198	0.011431	0.006482	-0.005028
-	199	0.011429	0.007601	-0.004653
-	200	0.011357	0.008575	-0.004176
-	201	0.011520	0.009500	-0.003671
-	202	0.011811	0.010150	-0.003113
-	203	0.011593	0.010407	-0.002447
-	204	0.011967	0.010508	-0.001835
-	205	0.011576	0.010285	-0.001152
-	206	0.010983	0.009909	-0.000477
-	207	0.011185	0.009483	0.000093
-	208	0.010401	0.008907	0.000703
-	209	0.010153	0.008404	0.001166
-	210	0.009816	0.007871	0.001560
-	211	0.009312	0.007492	0.001816
-	212	0.009084	0.007134	0.001934
-	213	0.008723	0.006951	0.001903
-	214	0.008311	0.006694	0.001803
-	215	0.007937	0.006311	0.001645
-	216	0.007965	0.005896	0.001377
-	217	0.007626	0.005165	0.001127
-	218	0.007467	0.004292	0.000822
-	219	0.007232	0.003092	0.000513
-	220	0.007168	0.001764	0.000164
-	221	0.006317	0.000017	-0.000091
-	222	0.005259	-0.001907	-0.000328
-	223	0.003734	-0.004171	-0.000471
-	224	0.002249	-0.006545	-0.000585
-	225	0.000493	-0.009075	-0.000603
-	226	-0.000871	-0.011596	-0.000575
-	227	-0.002307	-0.013938	-0.000490
-	228	-0.003502	-0.016000	-0.000351
-	229	-0.004555	-0.017600	-0.000166
-	230	-0.005486	-0.018707	0.000072
-	231	-0.006472	-0.019296	0.000365
-	232	-0.007158	-0.019329	0.000665
-	233	-0.007717	-0.018991	0.001008
-	234	-0.007907	-0.018289	0.001353
-	235	-0.007585	-0.017344	0.001651
-	236	-0.007848	-0.016252	0.001952
-	237	-0.007327	-0.015062	0.002168
-	238	-0.007138	-0.013844	0.002335
-	239	-0.006866	-0.012668	0.002432
-	240	-0.006639	-0.011623	0.002469
-	241	-0.006220	-0.010660	0.002450
-	242	-0.005780	-0.009891	0.002406
-	243	-0.005555	-0.009197	0.002336
-	244	-0.004655	-0.008597	0.002200
-	245	-0.004722	-0.008104	0.002096
-	246	-0.004106	-0.007650	0.001949
-	247	-0.003805	-0.007255	0.001829
-	248	-0.003278	-0.006889	0.001703
-	249	-0.002944	-0.006707	0.001627
-	250	-0.002318	-0.006493	0.001536
-	251	-0.001971	-0.006512	0.001504
-	252	-0.001406	-0.006612	0.001477
-	253	-0.001012	-0.006864	0.001461
-	254	-0.000760	-0.007190	0.001426
-	255	-0.000791	-0.007680	0.001406
-	256	-0.000940	-0.008253	0.001385
-	257	-0.001299	-0.008870	0.001354
-	258	-0.001271	-0.009589	0.001297
-	259	-0.001938	-0.010286	0.001247
-	260	-0.002160	-0.010962	0.001152
-	261	-0.003085	-0.011628	0.001105
-	262	-0.003260	-0.012168	0.001042
-	263	-0.003667	-0.012649	0.001024
-	264	-0.003930	-0.012918	0.000996
-	265	-0.004640	-0.013112	0.001012
-	266	-0.004567	-0.013031	0.000972
-	267	-0.005240	-0.012873	0.000969
-	268	-0.005642	-0.012633	0.000972
-	269	-0.006064	-0.012292	0.000968
-	270	-0.006883	-0.011917	0.000986
-	271	-0.007832	-0.011504	0.001014
-	272	-0.008848	-0.011133	0.001040
-	273	-0.010110	-0.010813	0.001066
-	274	-0.011289	-0.010706	0.001103
-	275	-0.013006	-0.010712	0.001155
-	276	-0.014276	-0.010756	0.001165
-	277	-0.015803	-0.010912	0.001218
-	278	-0.017209	-0.011090	0.001287
-	279	-0.018458	-0.011288	0.001369
-	280	-0.019566	-0.011491	0.001456
-	281	-0.020349	-0.011634	0.001536
-	282	-0.021275	-0.011722	0.001635
-	283	-0.021860	-0.011710	0.001721
-	284	-0.022195	-0.011538	0.001794
-	285	-0.022531	-0.011305	0.001896
-	286	-0.022843	-0.010891	0.001991
-	287	-0.022639	-0.010375	0.002049
-	288	-0.022819	-0.009743	0.002115
-	289	-0.022749	-0.009022	0.002147
-	290	-0.022676	-0.008243	0.002171
-	291	-0.022928	-0.007370	0.002178
-	292	-0.023415	-0.006517	0.002187
-	293	-0.023451	-0.005595	0.002158
-	294	-0.023852	-0.004809	0.002168
-	295	-0.024455	-0.004121	0.002180
-	296	-0.024810	-0.003559	0.002144
-	297	-0.025540	-0.003063	0.002106
-	298	-0.026346	-0.002685	0.002068
-	299	-0.027260	-0.002264	0.002027
-	300	-0.028146	-0.001942	0.002002
-	301	-0.029275	-0.001674	0.001993
-	302	-0.030382	-0.001570	0.001983
-	303	-0.031626	-0.001589	0.001963
-	304	-0.032896	-0.001903	0.001990
-	305	-0.033690	-0.002426	0.002038
-	306	-0.034589	-0.003177	0.002156
-	307	-0.034441	-0.004061	0.002263
-	308	-0.034764	-0.005067	0.002446
-	309	-0.033932	-0.006216	0.002617
-	310	-0.033077	-0.007413	0.002810
-	311	-0.032041	-0.008684	0.002987
-	312	-0.031295	-0.009815	0.003108
-	313	-0.030872	-0.010919	0.003197
-	314	-0.030362	-0.011883	0.003236
-	315	-0.030432	-0.012755	0.003299
-	316	-0.030553	-0.013414	0.003356
-	317	-0.030608	-0.013899	0.003398
-	318	-0.031159	-0.014082	0.003441
-	319	-0.031448	-0.014101	0.003466
-	320	-0.032106	-0.013776	0.003480
-	321	-0.032278	-0.013206	0.003436
-	322	-0.032475	-0.012360	0.003364
-	323	-0.032667	-0.011217	0.003266
-	324	-0.032412	-0.009909	0.003123
-	325	-0.032401	-0.008388	0.002973
-	326	-0.032079	-0.006741	0.002802
-	327	-0.031354	-0.005030	0.002600
-	328	-0.030748	-0.003294	0.002399
-	329	-0.030362	-0.001565	0.002201
-	330	-0.029133	0.000165	0.001927
-	331	-0.027940	0.001923	0.001627
-	332	-0.026636	0.003664	0.001293
-	333	-0.025011	0.005378	0.000894
-	334	-0.023109	0.007011	0.000451
-	335	-0.021164	0.008459	0.000022
-	336	-0.018835	0.009796	-0.000440
-	337	-0.016186	0.010881	-0.000906
-	338	-0.013767	0.011796	-0.001347
-	339	-0.010928	0.012477	-0.001806
-	340	-0.008033	0.012989	-0.002260
-	341	-0.005385	0.013365	-0.002701
-	342	-0.002977	0.013593	-0.003114
-	343	-0.000797	0.013692	-0.003502
-	344	0.001142	0.013597	-0.003842
-	345	0.002139	0.013266	-0.004046
-	346	0.002703	0.012795	-0.004181
-	347	0.002432	0.012217	-0.004209
-	348	0.001319	0.011615	-0.004148
-	349	-0.000422	0.011085	-0.004041
-	350	-0.003273	0.010621	-0.003842
-	351	-0.006390	0.010195	-0.003619
-	352	-0.010657	0.009875	-0.003314
-	353	-0.015409	0.009667	-0.002999
-	354	-0.020888	0.009513	-0.002630
-	355	-0.026819	0.009404	-0.002244
-	356	-0.032888	0.009115	-0.001760
-	357	-0.038839	0.008608	-0.001166
-	358	-0.044629	0.007855	-0.000433
-	359	-0.049347	0.006858	0.000386
-	360	-0.053196	0.005777	0.001267
-	361	-0.055698	0.004598	0.002178
-	362	-0.056521	0.003480	0.003024
-	363	-0.055776	0.002467	0.003779
-	364	-0.053648	0.001482	0.004487
-	365	-0.050114	0.000676	0.005053
-	366	-0.045286	-0.000114	0.005574
-	367	-0.039368	-0.000922	0.006092
-	368	-0.032386	-0.001781	0.006627
-	369	-0.024723	-0.002749	0.007256
-	370	-0.016749	-0.003589	0.007779
-	371	-0.008713	-0.004354	0.008219
-	372	-0.000996	-0.004869	0.008414
-	373	0.006556	-0.005080	0.008245
-	374	0.013536	-0.005017	0.007745
-	375	0.019939	-0.004758	0.006951
-	376	0.025798	-0.004268	0.005839
-	377	0.030552	-0.003779	0.004674
-	378	0.034351	-0.003258	0.003440
-	379	0.037351	-0.002781	0.002258
-	380	0.039321	-0.002429	0.001240
-	381	0.040585	-0.002094	0.000290
-	382	0.041085	-0.001982	-0.000358
-	383	0.041139	-0.001973	-0.000822
-	384	0.040524	-0.002096	-0.001040
-	385	0.039580	-0.002270	-0.001109
-	386	0.038377	-0.002438	-0.001097
-	387	0.036796	-0.002558	-0.001046
-	388	0.034860	-0.002558	-0.001029
-	389	0.032836	-0.002467	-0.001062
-	390	0.030190	-0.002270	-0.001139
-	391	0.027476	-0.001940	-0.001339
-	392	0.024355	-0.001562	-0.001560
-	393	0.020912	-0.001189	-0.001764
-	394	0.017210	-0.000928	-0.001837
-	395	0.013346	-0.000718	-0.001864
-	396	0.009184	-0.000652	-0.001735
-	397	0.004912	-0.000683	-0.001529
-	398	0.000500	-0.000761	-0.001294
-	399	-0.003819	-0.000886	-0.001043
-	400	-0.008277	-0.000997	-0.000811
-	401	-0.012833	-0.001175	-0.000503
-	402	-0.017125	-0.001407	-0.000158
-	403	-0.021369	-0.001716	0.000277
-	404	-0.025428	-0.002080	0.000782
-	405	-0.029271	-0.002458	0.001324
-	406	-0.032674	-0.002954	0.001974
-	407	-0.035758	-0.003620	0.002746
-	408	-0.037806	-0.004522	0.003608
-	409	-0.039368	-0.005537	0.004500
-	410	-0.040700	-0.006475	0.005286
-	411	-0.042317	-0.007235	0.005972
-	412	-0.044017	-0.007804	0.006530
-	413	-0.046222	-0.008258	0.007083
-	414	-0.048457	-0.008559	0.007564
-	415	-0.050878	-0.008732	0.008026
-	416	-0.053617	-0.008693	0.008448
-	417	-0.056343	-0.008524	0.008844
-	418	-0.059407	-0.008179	0.009236
-	419	-0.062829	-0.007705	0.009655
-	420	-0.066495	-0.007111	0.010088
-	421	-0.070416	-0.006413	0.010527
-	422	-0.074499	-0.005723	0.010997
-	423	-0.079020	-0.005156	0.011533
-	424	-0.083523	-0.004821	0.012098
-	425	-0.087890	-0.004726	0.012638
-	426	-0.092364	-0.004864	0.013163
-	427	-0.096577	-0.005177	0.013595
-	428	-0.100443	-0.005577	0.013901
-	429	-0.104249	-0.006029	0.014113
-	430	-0.107967	-0.006403	0.014208
-	431	-0.111621	-0.006604	0.014191
-	432	-0.115093	-0.006639	0.014090
-	433	-0.118723	-0.006425	0.013940
-	434	-0.122335	-0.006000	0.013747
-	435	-0.126189	-0.005253	0.013540
-	436	-0.129864	-0.004112	0.013302
-	437	-0.133922	-0.002699	0.013114
-	438	-0.137690	-0.000999	0.012938
-	439	-0.141495	0.000887	0.012819
-	440	-0.145089	0.003041	0.012725
-	441	-0.148318	0.005291	0.012650
-	442	-0.151769	0.007465	0.012633
-	443	-0.154471	0.009573	0.012597
-	444	-0.156717	0.011469	0.012567
-	445	-0.158298	0.013072	0.012525
-	446	-0.158760	0.014206	0.012424
-	447	-0.158204	0.014893	0.012263
-	448	-0.156154	0.015055	0.012002
-	449	-0.152693	0.014841	0.011665
-	450	-0.147660	0.014134	0.011266
-	451	-0.140781	0.013081	0.010791
-	452	-0.132321	0.011637	0.010243
-	453	-0.122387	0.009824	0.009607
-	454	-0.110991	0.007694	0.008870
-	455	-0.098367	0.005270	0.008042
-	456	-0.084564	0.002711	0.007123
-	457	-0.070022	0.000031	0.006131
-	458	-0.055086	-0.002568	0.005073
-	459	-0.040084	-0.005097	0.003944
-	460	-0.025883	-0.007478	0.002791
-	461	-0.012794	-0.009702	0.001617
-	462	-0.001771	-0.011641	0.000487
-	463	0.006783	-0.013134	-0.000562
-	464	0.012773	-0.014005	-0.001490
-	465	0.016095	-0.014217	-0.002254
-	466	0.017251	-0.013671	-0.002874
-	467	0.016440	-0.012415	-0.003353
-	468	0.014034	-0.010632	-0.003719
-	469	0.010647	-0.008600	-0.004001
-	470	0.006903	-0.006574	-0.004223
-	471	0.003131	-0.004737	-0.004378
-	472	-0.000044	-0.003127	-0.004456
-	473	-0.002421	-0.001772	-0.004429
-	474	-0.004232	-0.000423	-0.004247
-	475	-0.005150	0.000948	-0.003909
-	476	-0.005352	0.002461	-0.003423
-	477	-0.005557	0.004017	-0.002763
-	478	-0.004710	0.005527	-0.002057
-	479	-0.004250	0.006919	-0.001248
-	480	-0.003106	0.008030	-0.000455
-	481	-0.002235	0.008941	0.000337
-	482	-0.001042	0.009552	0.001060
-	483	-0.000011	0.009865	0.001706
-	484	0.000924	0.009900	0.002232
-	485	0.001670	0.009548	0.002636
-	486	0.001979	0.008810	0.002935
-	487	0.002320	0.007767	0.003078
-	488	0.002237	0.006472	0.003124
-	489	0.001947	0.004954	0.003083
-	490	0.001509	0.003378	0.002951
-	491	0.000906	0.001774	0.002781
-	492	0.000315	0.000203	0.002588
-	493	-0.000252	-0.001314	0.002388
-	494	-0.000558	-0.002719	0.002194
-	495	-0.000884	-0.003965	0.002038
-	496	-0.000921	-0.005006	0.001893
-	497	-0.000986	-0.005917	0.001794
-	498	-0.001022	-0.006661	0.001723
-	499	-0.000688	-0.007323	0.001643
-	500	-0.000997	-0.008064	0.001648
-	501	-0.000952	-0.008846	0.001627
-	502	-0.001675	-0.009849	0.001684
-	503	-0.002591	-0.011032	0.001754
-	504	-0.004213	-0.012413	0.001896
-	505	-0.005898	-0.013975	0.002071
-	506	-0.008240	-0.015650	0.002327
-	507	-0.010683	-0.017344	0.002622
-	508	-0.013084	-0.018951	0.002945
-	509	-0.015272	-0.020360	0.003280
-	510	-0.017054	-0.021516	0.003626
-	511	-0.018575	-0.022331	0.003977
-	512	-0.019656	-0.022852	0.004329
-	513	-0.020403	-0.022983	0.004658
-	514	-0.020883	-0.022753	0.004952
-	515	-0.020837	-0.022173	0.005165
-	516	-0.020945	-0.021246	0.005314
-	517	-0.020606	-0.020107	0.005367
-	518	-0.020348	-0.018654	0.005318
-	519	-0.019785	-0.017063	0.005159
-	520	-0.019411	-0.015326	0.004923
-	521	-0.018791	-0.013584	0.004606
-	522	-0.018274	-0.011866	0.004252
-	523	-0.017402	-0.010246	0.003848
-	524	-0.016741	-0.008775	0.003455
-	525	-0.016036	-0.007407	0.003046
-	526	-0.015257	-0.006173	0.002636
-	527	-0.015007	-0.005058	0.002282
-	528	-0.014759	-0.004025	0.001943
-	529	-0.015043	-0.003027	0.001656
-	530	-0.015339	-0.002004	0.001388
-	531	-0.015514	-0.000997	0.001166
-	532	-0.016063	0.000005	0.001031
-	533	-0.016201	0.000903	0.000928
-	534	-0.016783	0.001636	0.000928
-	535	-0.016964	0.002077	0.000966
-	536	-0.017548	0.002322	0.001080
-	537	-0.017770	0.002322	0.001198
-	538	-0.018216	0.002181	0.001357
-	539	-0.018620	0.001830	0.001533
-	540	-0.019021	0.001299	0.001725
-	541	-0.019728	0.000641	0.001946
-	542	-0.020082	-0.000157	0.002147
-	543	-0.020892	-0.000993	0.002369
-	544	-0.021618	-0.001770	0.002548
-	545	-0.022298	-0.002521	0.002698
-	546	-0.023107	-0.003086	0.002811
-	547	-0.023660	-0.003521	0.002869
-	548	-0.024327	-0.003734	0.002880
-	549	-0.024990	-0.003799	0.002866
-	550	-0.025496	-0.003724	0.002827
-	551	-0.025886	-0.003556	0.002769
-	552	-0.026290	-0.003351	0.002723
-	553	-0.026396	-0.003073	0.002643
-	554	-0.026588	-0.002816	0.002586
-	555	-0.026588	-0.002493	0.002495
-	556	-0.026713	-0.002200	0.002441
-	557	-0.026721	-0.001978	0.002408
-	558	-0.026695	-0.001766	0.002394
-	559	-0.026802	-0.001692	0.002426
-	560	-0.026735	-0.001659	0.002446
-	561	-0.026944	-0.001734	0.002513
-	562	-0.026978	-0.001800	0.002567
-	563	-0.027386	-0.001906	0.002657
-	564	-0.027933	-0.001974	0.002750
-	565	-0.028413	-0.002068	0.002850
-	566	-0.029068	-0.002217	0.002989
-	567	-0.029451	-0.002495	0.003150
-	568	-0.029647	-0.002858	0.003339
-	569	-0.029660	-0.003301	0.003537
-	570	-0.029637	-0.003751	0.003720
-	571	-0.029703	-0.004145	0.003860
-	572	-0.029941	-0.004429	0.003963
-	573	-0.030113	-0.004656	0.004032
-	574	-0.029888	-0.004754	0.004052
-	575	-0.029683	-0.004839	0.004085
-	576	-0.029150	-0.004811	0.004079
-	577	-0.028566	-0.004740	0.004060
-	578	-0.027958	-0.004476	0.003990
-	579	-0.027394	-0.004147	0.003876
-	580	-0.027187	-0.003725	0.003722
-	581	-0.027122	-0.003279	0.003532
-	582	-0.027350	-0.002947	0.003335
-	583	-0.028127	-0.002615	0.003140
-	584	-0.028915	-0.002398	0.002931
-	585	-0.030183	-0.002199	0.002743
-	586	-0.031007	-0.002131	0.002550
-	587	-0.031747	-0.002156	0.002414
-	588	-0.031816	-0.002310	0.002334
-	589	-0.031376	-0.002485	0.002329
-	590	-0.030291	-0.002630	0.002383
-	591	-0.028572	-0.002783	0.002482
-	592	-0.026635	-0.002883	0.002588
-	593	-0.024729	-0.002906	0.002680
-	594	-0.022844	-0.002869	0.002739
-	595	-0.020825	-0.002726	0.002755
-	596	-0.018924	-0.002513	0.002768
-	597	-0.016574	-0.002244	0.002704
-	598	-0.014473	-0.001953	0.002638
-	599	-0.012378	-0.001628	0.002504
-	600	-0.010300	-0.001249	0.002299
-	601	-0.008763	-0.000695	0.002037
-	602	-0.007274	-0.000002	0.001684
-	603	-0.005996	0.000795	0.001267
-	604	-0.005067	0.001725	0.000781
-	605	-0.004522	0.002596	0.000306
-	606	-0.003963	0.003507	-0.000181
-	607	-0.003348	0.004368	-0.000619
-	608	-0.002181	0.005317	-0.001082
-	609	-0.001045	0.006297	-0.001509
-	610	-0.000148	0.007290	-0.001922
-	611	0.000467	0.008224	-0.002321
-	612	0.000371	0.008982	-0.002646
-	613	-0.000518	0.009590	-0.002916
-	614	-0.002222	0.009890	-0.003083
-	615	-0.004944	0.010020	-0.003192
-	616	-0.008523	0.009891	-0.003208
-	617	-0.012739	0.009550	-0.003162
-	618	-0.017787	0.009049	-0.003036
-	619	-0.023186	0.008420	-0.002848
-	620	-0.028906	0.007614	-0.002536
-	621	-0.034359	0.006664	-0.002129
-	622	-0.039353	0.005598	-0.001620
-	623	-0.043728	0.004427	-0.001003
-	624	-0.047116	0.003259	-0.000338
-	625	-0.049364	0.002086	0.000401
-	626	-0.050361	0.001026	0.001136
-	627	-0.049944	0.000111	0.001840
-	628	-0.047907	-0.000728	0.002532
-	629	-0.044233	-0.001447	0.003184
-	630	-0.038892	-0.002162	0.003870
-	631	-0.031950	-0.002898	0.004589
-	632	-0.024033	-0.003602	0.005306
-	633	-0.015295	-0.004446	0.006126
-	634	-0.006228	-0.005201	0.006855
-	635	0.002691	-0.005903	0.007520
-	636	0.011342	-0.006383	0.007939
-	637	0.019380	-0.006586	0.008040
-	638	0.026716	-0.006370	0.007639
-	639	0.032869	-0.005722	0.006703
-	640	0.037836	-0.004771	0.005331
-	641	0.041247	-0.003639	0.003670
-	642	0.043603	-0.002544	0.001984
-	643	0.044851	-0.001529	0.000397
-	644	0.045355	-0.000673	-0.000976
-	645	0.045299	0.000024	-0.002109
-	646	0.044582	0.000579	-0.002994
-	647	0.043538	0.000926	-0.003540
-	648	0.041998	0.001134	-0.003804
-	649	0.040257	0.001137	-0.003726
-	650	0.038090	0.001013	-0.003413
-	651	0.035629	0.000775	-0.002914
-	652	0.032730	0.000484	-0.002331
-	653	0.029586	0.000278	-0.001842
-	654	0.025995	0.000200	-0.001526
-	655	0.022019	0.000316	-0.001485
-	656	0.017720	0.000558	-0.001610
-	657	0.013212	0.000933	-0.001930
-	658	0.008469	0.001330	-0.002269
-	659	0.003751	0.001729	-0.002626
-	660	-0.001124	0.002024	-0.002851
-	661	-0.005876	0.002209	-0.002970
-	662	-0.010580	0.002237	-0.002896
-	663	-0.014858	0.002091	-0.002674
-	664	-0.019150	0.001776	-0.002281
-	665	-0.023051	0.001339	-0.001812
-	666	-0.026670	0.000791	-0.001282
-	667	-0.030095	0.000084	-0.000635
-	668	-0.033183	-0.000644	-0.000029
-	669	-0.036247	-0.001459	0.000623
-	670	-0.038941	-0.002298	0.001239
-	671	-0.041411	-0.003133	0.001822
-	672	-0.044063	-0.004002	0.002488
-	673	-0.046413	-0.004696	0.003030
-	674	-0.049072	-0.005282	0.003591
-	675	-0.051761	-0.005670	0.004101
-	676	-0.054533	-0.005924	0.004632
-	677	-0.057621	-0.006141	0.005289
-	678	-0.060849	-0.006291	0.005987
-	679	-0.064243	-0.006353	0.006723
-	680	-0.067810	-0.006230	0.007403
-	681	-0.071356	-0.005910	0.007993
-	682	-0.074860	-0.005390	0.008470
-	683	-0.078464	-0.004760	0.008868
-	684	-0.082017	-0.004105	0.009196
-	685	-0.085529	-0.003584	0.009505
-	686	-0.088638	-0.003221	0.009780
-	687	-0.091668	-0.003052	0.010019
-	688	-0.094475	-0.003089	0.010220
-	689	-0.096859	-0.003206	0.010321
-	690	-0.099347	-0.003508	0.010412
-	691	-0.101562	-0.003833	0.010427
-	692	-0.103749	-0.004254	0.010430
-	693	-0.106114	-0.004695	0.010434
-	694	-0.108540	-0.005150	0.010440
-	695	-0.111070	-0.005537	0.010457
-	696	-0.113656	-0.005843	0.010487
-	697	-0.116627	-0.005966	0.010554
-	698	-0.119799	-0.005817	0.010644
-	699	-0.123122	-0.005418	0.010783
-	700	-0.126574	-0.004718	0.010963
-	701	-0.130435	-0.003742	0.011181
-	702	-0.134355	-0.002466	0.011408
-	703	-0.138479	-0.000860	0.011627
-	704	-0.142667	0.001029	0.011827
-	705	-0.146479	0.003211	0.011972
-	706	-0.150063	0.005448	0.012081
-	707	-0.152939	0.007680	0.012135
-	708	-0.154891	0.009780	0.012126
-	709	-0.155568	0.011619	0.012049
-	710	-0.154771	0.013062	0.011887
-	711	-0.152398	0.013994	0.011634
-	712	-0.148064	0.014378	0.011264
-	713	-0.141731	0.014177	0.010799
-	714	-0.133294	0.013312	0.010225
-	715	-0.122871	0.011851	0.009537
-	716	-0.110390	0.009835	0.008739
-	717	-0.096079	0.007347	0.007817
-	718	-0.080145	0.004446	0.006768
-	719	-0.062913	0.001316	0.005583
-	720	-0.045213	-0.001952	0.004278
-	721	-0.027741	-0.005208	0.002880
-	722	-0.070298	-0.000890	0.006208
-	723	-0.095662	-0.002002	0.006857
-	724	-0.123433	-0.003309	0.007622
-	725	-0.145774	-0.004265	0.008215
-	726	-0.156081	-0.004459	0.008156
-	727	-0.152612	-0.004590	0.007170
-	728	-0.138686	-0.005150	0.005235
-	729	-0.119141	-0.005579	0.002514
-	730	-0.096746	-0.004146	-0.000921
-	731	-0.073135	0.000335	-0.005056
-	732	-0.051300	0.008252	-0.009615
-	733	-0.033953	0.020247	-0.014101
-	734	-0.022356	0.037416	-0.017991
-	735	-0.015035	0.059829	-0.021233
-	736	-0.009667	0.085802	-0.024189
-	737	-0.002185	0.113104	-0.027618
-	738	0.012074	0.138649	-0.032175
-	739	0.036604	0.158826	-0.037992
-	740	0.067640	0.172886	-0.044260
-	741	0.098632	0.185110	-0.050304
-	742	0.124536	0.201391	-0.056114
-	743	0.143893	0.223766	-0.062061
-	744	0.158502	0.249455	-0.068427
-	745	0.169915	0.274392	-0.075016
-	746	0.178793	0.296516	-0.081250
-	747	0.183535	0.316344	-0.086473
-	748	0.183567	0.335212	-0.090399
-	749	0.179842	0.353539	-0.093061
-	750	0.175023	0.369946	-0.094521
-	751	0.170656	0.382911	-0.094725
-	752	0.165717	0.391495	-0.093538
-	753	0.160426	0.395675	-0.091000
-	754	0.154659	0.396385	-0.087342
-	755	0.147839	0.394876	-0.082831
-	756	0.138590	0.393171	-0.077918
-	757	0.124736	0.393493	-0.072930
-	758	0.106089	0.398561	-0.068254
-	759	0.086469	0.409506	-0.064253
-	760	0.071584	0.424180	-0.060869
-	761	0.062305	0.439579	-0.057614
-	762	0.056947	0.453710	-0.054163
-	763	0.053262	0.465805	-0.050567
-	764	0.050427	0.474961	-0.047055
-	765	0.047885	0.480685	-0.043764
-	766	0.044554	0.483297	-0.040655
-	767	0.040293	0.483970	-0.037691
-	768	0.034846	0.483988	-0.034846
-	769	0.029679	0.484448	-0.032232
-	770	0.025791	0.486057	-0.029942
-	771	0.022479	0.489009	-0.027987
-	772	0.019230	0.493123	-0.026265
-	773	0.015218	0.497724	-0.024544
-	774	0.010985	0.502282	-0.022751
-	775	0.006401	0.506071	-0.020833
-	776	0.002272	0.508051	-0.018702
-	777	-0.001378	0.507489	-0.016232
-	778	-0.004868	0.504286	-0.013347
-	779	-0.007896	0.499351	-0.010171
-	780	-0.011211	0.492978	-0.006739
-	781	-0.015063	0.485347	-0.003114
-	782	-0.019828	0.476434	0.000689
-	783	-0.025248	0.466378	0.004524
-	784	-0.031804	0.455846	0.008278
-	785	-0.038521	0.445147	0.011965
-	786	-0.044963	0.434362	0.015587
-	787	-0.050947	0.423539	0.019157
-	788	-0.056215	0.413256	0.022589
-	789	-0.061019	0.403917	0.025784
-	790	-0.065079	0.395897	0.028673
-	791	-0.068757	0.389169	0.031298
-	792	-0.071828	0.383032	0.033735
-	793	-0.073914	0.376890	0.035990
-	794	-0.075540	0.370638	0.038078
-	795	-0.076393	0.364480	0.039981
-	796	-0.076761	0.358752	0.041747
-	797	-0.076843	0.353584	0.043420
-	798	-0.077349	0.349094	0.044996
-	799	-0.077957	0.345304	0.046491
-	800	-0.078665	0.342385	0.048014
-	801	-0.079370	0.339972	0.049606
-	802	-0.079552	0.337796	0.051168
-	803	-0.079918	0.335131	0.052729
-	804	-0.080450	0.331571	0.054276
-	805	-0.081737	0.326977	0.055823
-	806	-0.083293	0.321168	0.057334
-	807	-0.085310	0.314802	0.058797
-	808	-0.087618	0.308444	0.060216
-	809	-0.089915	0.302486	0.061540
-	810	-0.092182	0.296912	0.062727
-	811	-0.093798	0.291784	0.063736
-	812	-0.095512	0.287273	0.064574
-	813	-0.097236	0.283525	0.065269
-	814	-0.098629	0.280500	0.065829
-	815	-0.099331	0.278145	0.066312
-	816	-0.099980	0.276351	0.066823
-	817	-0.102232	0.275261	0.067405
-	818	-0.105677	0.275545	0.068026
-	819	-0.109058	0.277392	0.068659
-	820	-0.110923	0.280236	0.069285
-	821	-0.111006	0.283703	0.069849
-	822	-0.109542	0.287424	0.070376
-	823	-0.107091	0.291077	0.070894
-	824	-0.103702	0.294403	0.071445
-	825	-0.099172	0.297338	0.072000
-	826	-0.094223	0.299892	0.072491
-	827	-0.089385	0.301766	0.072774
-	828	-0.085036	0.302814	0.072816
-	829	-0.081172	0.303046	0.072710
-	830	-0.078006	0.302726	0.072488
-	831	-0.075005	0.302131	0.072156
-	832	-0.071904	0.301604	0.071736
-	833	-0.069055	0.301157	0.071370
-	834	-0.066597	0.300913	0.071028
-	835	-0.064623	0.301036	0.070612
-	836	-0.062884	0.301469	0.070145
-	837	-0.061074	0.301975	0.069686
-	838	-0.059098	0.302358	0.069270
-	839	-0.056557	0.302882	0.068782
-	840	-0.054089	0.303879	0.068206
-	841	-0.051678	0.305482	0.067525
-	842	-0.049490	0.307852	0.066707
-	843	-0.047500	0.310651	0.065798
-	844	-0.045909	0.313561	0.064850
-	845	-0.044111	0.316206	0.063854
-	846	-0.041634	0.318287	0.062787
-	847	-0.038460	0.319315	0.061736
-	848	-0.034467	0.319329	0.060585
-	849	-0.031583	0.318720	0.059261
-	850	-0.031224	0.317456	0.057727
-	851	-0.032915	0.315150	0.056033
-	852	-0.034062	0.311332	0.054335
-	853	-0.031973	0.305910	0.052599
-	854	-0.025789	0.298390	0.050817
-	855	-0.016403	0.288742	0.048879
-	856	-0.006968	0.278488	0.046624
-	857	0.001501	0.268542	0.044034
-	858	0.009688	0.258491	0.041143
-	859	0.018685	0.247624	0.038004
-	860	0.028887	0.236073	0.034618
-	861	0.039706	0.223935	0.031115
-	862	0.049773	0.211118	0.027698
-	863	0.057912	0.197718	0.024516
-	864	0.064393	0.184135	0.021389
-	865	0.070117	0.170866	0.018121
-	866	0.075793	0.157957	0.014745
-	867	0.081530	0.145311	0.011319
-	868	0.088166	0.132551	0.007868
-	869	0.096101	0.119566	0.004448
-	870	0.105725	0.106340	0.001210
-	871	0.116680	0.093276	-0.001797
-	872	0.127037	0.080912	-0.004546
-	873	0.135214	0.069568	-0.006900
-	874	0.139133	0.059260	-0.008576
-	875	0.138250	0.049800	-0.009489
-	876	0.133903	0.041355	-0.009895
-	877	0.127399	0.034180	-0.010098
-	878	0.119736	0.028331	-0.010264
-	879	0.111369	0.023338	-0.010269
-	880	0.103216	0.018660	-0.009949
-	881	0.096986	0.014191	-0.009351
-	882	0.093953	0.010260	-0.008569
-	883	0.094067	0.007492	-0.007835
-	884	0.095779	0.006118	-0.007333
-	885	0.096879	0.005704	-0.006951
-	886	0.096322	0.005558	-0.006504
-	887	0.093763	0.005146	-0.005829
-	888	0.088510	0.004672	-0.004965
-	889	0.080947	0.004073	-0.003972
-	890	0.072108	0.003234	-0.002901
-	891	0.064070	0.001935	-0.001647
-	892	0.056773	0.000292	-0.000155
-	893	0.048658	-0.001571	0.001695
-	894	0.037604	-0.003583	0.003993
-	895	-0.011571	-0.003041	0.006358
-	896	-0.003344	-0.003666	0.006684
-	897	0.004106	-0.004194	0.006851
-	898	0.010182	-0.004629	0.006899
-	899	0.014867	-0.004977	0.006826
-	900	0.017652	-0.005233	0.006658
-	901	0.018202	-0.005535	0.006587
-	902	0.015906	-0.005751	0.006601
-	903	0.010502	-0.005869	0.006777
-	904	0.001633	-0.005845	0.007167
-	905	-0.010696	-0.005728	0.007918
-	906	-0.026720	-0.005465	0.009065
-	907	-0.046048	-0.005066	0.010633
-	908	-0.068589	-0.004522	0.012622
-	909	-0.093947	-0.003726	0.014828
-	910	-0.121066	-0.002708	0.017127
-	911	-0.148823	-0.001464	0.019341
-	912	-0.175300	-0.000146	0.021377
-	913	-0.198307	0.001269	0.022888
-	914	-0.215012	0.002602	0.023720
-	915	-0.221749	0.003719	0.023505
-	916	-0.214312	0.004599	0.021676
-	917
-	918
