# Supplementary material for: Design and preliminary verification of a novel powered ankle–foot prosthesis: From the perspective of lower-limb biomechanics compared with ESAR foot
Source: PLoS One. 2024 Jun 7;19(6):e0303397. doi: 10.1371/journal.pone.0303397 (PMC11161064; doi:10.1371/journal.pone.0303397)
Supplement: S2 File — (ZIP) [file pone.0303397.s004.zip › NWS/1/right ankle angle.txt]

LINK_MODEL_BASED::ORIGINAL::Right Ankle Angles
File	Frame	X	Y	Z
Gait LB - IOR 9.c3d	1	7.350438	0.253031	-0.081807
-	2	7.357655	0.265349	-0.098219
-	3	7.364266	0.277698	-0.113600
-	4	7.370008	0.290037	-0.127567
-	5	7.374740	0.302227	-0.139357
-	6	7.378335	0.313962	-0.148257
-	7	7.381049	0.324879	-0.154297
-	8	7.382952	0.334718	-0.157660
-	9	7.384438	0.343475	-0.158314
-	10	7.385777	0.351081	-0.156950
-	11	7.387249	0.357687	-0.153525
-	12	7.389344	0.363403	-0.148564
-	13	7.392424	0.368344	-0.142703
-	14	7.396931	0.372696	-0.136212
-	15	7.403327	0.376637	-0.129575
-	16	7.412052	0.380448	-0.122641
-	17	7.423574	0.384362	-0.115724
-	18	7.438376	0.388708	-0.108750
-	19	7.456779	0.393820	-0.101602
-	20	7.479296	0.400043	-0.094194
-	21	7.506241	0.407696	-0.086574
-	22	7.537770	0.417179	-0.078183
-	23	7.574176	0.428725	-0.069414
-	24	7.615571	0.442603	-0.059779
-	25	7.661680	0.458585	-0.049913
-	26	7.712446	0.476399	-0.039883
-	27	7.767372	0.495716	-0.029282
-	28	7.826179	0.516086	-0.018859
-	29	7.888604	0.537283	-0.008433
-	30	7.954390	0.558969	0.001217
-	31	8.023249	0.580892	0.009466
-	32	8.094994	0.602804	0.015323
-	33	8.169455	0.624488	0.017812
-	34	8.246574	0.645617	0.015123
-	35	8.326129	0.666000	0.005939
-	36	8.407904	0.685371	-0.011592
-	37	8.491778	0.703500	-0.039081
-	38	8.577244	0.720210	-0.077459
-	39	8.664132	0.735160	-0.128400
-	40	8.751949	0.748191	-0.192401
-	41	8.840478	0.759232	-0.269439
-	42	8.929132	0.768283	-0.358769
-	43	9.017686	0.775436	-0.459314
-	44	9.105799	0.780930	-0.569155
-	45	9.193033	0.784892	-0.686664
-	46	9.279324	0.787546	-0.809856
-	47	9.364310	0.789181	-0.936143
-	48	9.447859	0.789897	-1.063895
-	49	9.529802	0.789896	-1.190912
-	50	9.610015	0.789260	-1.315441
-	51	9.688494	0.788083	-1.435861
-	52	9.765004	0.786202	-1.551384
-	53	9.839533	0.783550	-1.660959
-	54	9.911982	0.779950	-1.764430
-	55	9.982275	0.775589	-1.860823
-	56	10.050258	0.770510	-1.950607
-	57	10.115888	0.765019	-2.033620
-	58	10.179096	0.759368	-2.110087
-	59	10.239822	0.753649	-2.180561
-	60	10.297956	0.747920	-2.245130
-	61	10.353571	0.741865	-2.304864
-	62	10.406799	0.735040	-2.360799
-	63	10.457864	0.726941	-2.413664
-	64	10.507089	0.716870	-2.464628
-	65	10.554864	0.704360	-2.513874
-	66	10.601371	0.688782	-2.562094
-	67	10.647018	0.669733	-2.609358
-	68	10.692097	0.647014	-2.654930
-	69	10.736782	0.620464	-2.697766
-	70	10.781337	0.590194	-2.736201
-	71	10.825882	0.556240	-2.768757
-	72	10.870450	0.518816	-2.793602
-	73	10.915159	0.478270	-2.808466
-	74	10.960035	0.434869	-2.811616
-	75	11.005222	0.389111	-2.800776
-	76	11.050654	0.341192	-2.774890
-	77	11.096459	0.291480	-2.732456
-	78	11.142632	0.240001	-2.673547
-	79	11.189178	0.186758	-2.598295
-	80	11.236124	0.131479	-2.508053
-	81	11.283303	0.073622	-2.405072
-	82	11.330550	0.012310	-2.292900
-	83	11.377540	-0.053417	-2.175501
-	84	11.424025	-0.124577	-2.057478
-	85	11.470095	-0.201654	-1.941941
-	86	11.515468	-0.284849	-1.831333
-	87	11.560349	-0.374025	-1.727743
-	88	11.604776	-0.468542	-1.631754
-	89	11.648752	-0.567693	-1.543761
-	90	11.692158	-0.670926	-1.464498
-	91	11.734993	-0.777508	-1.394202
-	92	11.777227	-0.886792	-1.333554
-	93	11.818577	-0.997749	-1.282217
-	94	11.858900	-1.109250	-1.239988
-	95	11.897991	-1.219894	-1.205459
-	96	11.935607	-1.328597	-1.177405
-	97	11.971443	-1.434466	-1.154033
-	98	12.005396	-1.536884	-1.133656
-	99	12.037436	-1.635089	-1.114446
-	100	12.067737	-1.727634	-1.094164
-	101	12.096719	-1.812653	-1.071176
-	102	12.124886	-1.887745	-1.042123
-	103	12.152603	-1.951317	-1.005076
-	104	12.180086	-2.002159	-0.956218
-	105	12.207439	-2.040684	-0.893925
-	106	12.234412	-2.068213	-0.816560
-	107	12.260835	-2.086904	-0.724083
-	108	12.286296	-2.099171	-0.617838
-	109	12.310381	-2.107717	-0.501628
-	110	12.332679	-2.114728	-0.379623
-	111	12.352999	-2.122224	-0.257378
-	112	12.371318	-2.131513	-0.138989
-	113	12.387633	-2.143678	-0.028506
-	114	12.402368	-2.159446	0.070770
-	115	12.415875	-2.179314	0.156685
-	116	12.428643	-2.203762	0.227304
-	117	12.441081	-2.233170	0.281872
-	118	12.453682	-2.267870	0.320372
-	119	12.466829	-2.307993	0.343568
-	120	12.480945	-2.353302	0.352748
-	121	12.496363	-2.403086	0.350439
-	122	12.513626	-2.456633	0.338544
-	123	12.533161	-2.512808	0.320125
-	124	12.555346	-2.570344	0.297727
-	125	12.580614	-2.627647	0.274215
-	126	12.609516	-2.683069	0.252197
-	127	12.642370	-2.735314	0.233872
-	128	12.679534	-2.783378	0.221018
-	129	12.721363	-2.826442	0.215035
-	130	12.768192	-2.863755	0.217380
-	131	12.820128	-2.895111	0.227936
-	132	12.877413	-2.920037	0.247789
-	133	12.940088	-2.938300	0.277198
-	134	13.008152	-2.949501	0.316834
-	135	13.081400	-2.953203	0.367730
-	136	13.159708	-2.949145	0.431072
-	137	13.242658	-2.937040	0.509093
-	138	13.329880	-2.917193	0.602881
-	139	13.420886	-2.890058	0.712798
-	140	13.515087	-2.856218	0.838679
-	141	13.611744	-2.816641	0.979297
-	142	13.710157	-2.772694	1.131917
-	143	13.809524	-2.725846	1.292832
-	144	13.909128	-2.677381	1.457755
-	145	14.008385	-2.628471	1.622127
-	146	14.106646	-2.580374	1.781110
-	147	14.203392	-2.534066	1.930792
-	148	14.298251	-2.490312	2.068252
-	149	14.391066	-2.449630	2.191576
-	150	14.481779	-2.412243	2.300222
-	151	14.570530	-2.378168	2.394565
-	152	14.657484	-2.347167	2.475256
-	153	14.743052	-2.318793	2.542821
-	154	14.827519	-2.292212	2.598151
-	155	14.911550	-2.266215	2.642725
-	156	14.995731	-2.239329	2.678871
-	157	15.080754	-2.210331	2.708474
-	158	15.167211	-2.178057	2.733979
-	159	15.255527	-2.141687	2.757479
-	160	15.346268	-2.100929	2.780115
-	161	15.439477	-2.056169	2.801676
-	162	15.535236	-2.007929	2.821646
-	163	15.633521	-1.957333	2.837896
-	164	15.734072	-1.905113	2.849540
-	165	15.836716	-1.851625	2.856758
-	166	15.941131	-1.796500	2.861797
-	167	16.047037	-1.738816	2.867920
-	168	16.153780	-1.677358	2.878943
-	169	16.260904	-1.610746	2.898829
-	170	16.367880	-1.537807	2.930932
-	171	16.474331	-1.457419	2.978179
-	172	16.579763	-1.368887	3.042293
-	173	16.683819	-1.271443	3.124820
-	174	16.786091	-1.164470	3.226747
-	175	16.886316	-1.046840	3.350284
-	176	16.984200	-0.917705	3.496699
-	177	17.079432	-0.775946	3.668151
-	178	17.171535	-0.621136	3.864659
-	179	17.259937	-0.453019	4.085815
-	180	17.343868	-0.271302	4.331303
-	181	17.422270	-0.075726	4.600751
-	182	17.493979	0.134267	4.894364
-	183	17.557581	0.358936	5.211465
-	184	17.611515	0.598453	5.551060
-	185	17.654146	0.852854	5.912263
-	186	17.683643	1.121292	6.292580
-	187	17.698421	1.402553	6.689252
-	188	17.696669	1.694985	7.099257
-	189	17.676933	1.996210	7.517998
-	190	17.637997	2.303892	7.941259
-	191	17.578857	2.615183	8.363403
-	192	17.498873	2.927420	8.779426
-	193	17.397902	3.237653	9.183302
-	194	17.276125	3.543098	9.569498
-	195	17.134077	3.841018	9.932667
-	196	16.972687	4.129140	10.268277
-	197	16.792788	4.405485	10.572195
-	198	16.595537	4.668642	10.840931
-	199	16.381798	4.917767	11.072266
-	200	16.152739	5.152388	11.264338
-	201	15.909610	5.372744	11.416624
-	202	15.653660	5.579574	11.529927
-	203	15.386042	5.774328	11.606750
-	204	15.107635	5.958816	11.650893
-	205	14.818770	6.135498	11.668383
-	206	14.519350	6.306875	11.665844
-	207	14.208686	6.475984	11.652461
-	208	13.885484	6.645499	11.637535
-	209	13.547865	6.818131	11.631423
-	210	13.193427	6.995852	11.644042
-	211	12.819317	7.180072	11.684170
-	212	12.422375	7.371223	11.758061
-	213	11.999418	7.568821	11.869367
-	214	11.547251	7.771936	12.019180
-	215	11.062859	7.979095	12.206226
-	216	10.543776	8.188591	12.427377
-	217	9.988194	8.398642	12.678000
-	218	9.395069	8.607503	12.953061
-	219	8.764587	8.813370	13.246087
-	220	8.097571	9.014825	13.550638
-	221	7.395776	9.210590	13.859885
-	222	6.661790	9.399653	14.166913
-	223	5.899230	9.581381	14.464763
-	224	5.112632	9.755686	14.746804
-	225	4.307848	9.922629	15.006542
-	226	3.492113	10.083181	15.237187
-	227	2.673783	10.239157	15.432526
-	228	1.862639	10.393101	15.586439
-	229	1.069108	10.547739	15.693499
-	230	0.304652	10.705583	15.749240
-	231	-0.418952	10.868767	15.751100
-	232	-1.089801	11.038062	15.699071
-	233	-1.696306	11.213040	15.595434
-	234	-2.227041	11.391583	15.444518
-	235	-2.671266	11.569960	15.251963
-	236	-3.019196	11.742622	15.025035
-	237	-3.262320	11.902286	14.771584
-	238	-3.394150	12.040377	14.499266
-	239	-3.411420	12.147964	14.215236
-	240	-3.313987	12.216044	13.925190
-	241	-3.105592	12.237297	13.633161
-	242	-2.793882	12.207327	13.341143
-	243	-2.389449	12.125768	13.049284
-	244	-1.905442	11.996961	12.755684
-	245	-1.356524	11.828568	12.457563
-	246	-0.757594	11.630289	12.151331
-	247	-0.123195	11.410602	11.833843
-	248	0.533695	11.176080	11.502646
-	249	1.201718	10.932183	11.156201
-	250	1.871067	10.682370	10.793958
-	251	2.534131	10.429104	10.416935
-	252	3.184965	10.173021	10.027371
-	253	3.819171	9.914344	9.628527
-	254	4.433458	9.653204	9.225322
-	255	5.025479	9.391031	8.823039
-	256	5.593702	9.129950	8.427245
-	257	6.137157	8.873206	8.043468
-	258	6.655037	8.624262	7.676953
-	259	7.147027	8.385571	7.332490
-	260	7.612288	8.158884	7.014414
-	261	8.050274	7.945700	6.725672
-	262	8.460547	7.746503	6.468182
-	263	8.842348	7.562059	6.243267
-	264	9.195133	7.392258	6.050769
-	265	9.518324	7.237592	5.890130
-	266	9.811622	7.098466	5.759752
-	267	10.074863	6.976023	5.657959
-	268	10.308393	6.871159	5.581929
-	269	10.512576	6.785074	5.529573
-	270	10.687707	6.718404	5.497811
-	271	10.834089	6.671325	5.482933
-	272	10.951830	6.643447	5.480946
-	273	11.040960	6.633904	5.487895
-	274	11.101340	6.641166	5.499523
-	275	11.132932	6.663583	5.511937
-	276	11.135710	6.698702	5.521147
-	277	11.109629	6.743724	5.523871
-	278	11.054859	6.795796	5.516950
-	279	10.971801	6.851809	5.497788
-	280	10.860891	6.908480	5.464904
-	281	10.722810	6.962810	5.417686
-	282	10.558586	7.012521	5.356778
-	283	10.369391	7.056073	5.283965
-	284	10.156655	7.092329	5.202562
-	285	9.922231	7.120406	5.117179
-	286	9.668188	7.139584	5.033759
-	287	9.396791	7.149217	4.959335
-	288	9.110778	7.148549	4.900568
-	289	8.813238	7.137010	4.864369
-	290	8.507818	7.114398	4.856250
-	291	8.198443	7.081427	4.880476
-	292	7.889191	7.039894	4.939921
-	293	7.584141	6.991976	5.034844
-	294	7.286683	6.940077	5.163836
-	295	6.999576	6.886616	5.322913
-	296	6.724524	6.834093	5.506312
-	297	6.462401	6.784800	5.706465
-	298	6.213308	6.740692	5.914512
-	299	5.976728	6.703362	6.121113
-	300	5.751539	6.674478	6.318592
-	301	5.536486	6.655664	6.500479
-	302	5.330225	6.648805	6.662836
-	303	5.131532	6.655616	6.803114
-	304	4.939579	6.677706	6.920813
-	305	4.753998	6.716033	7.016892
-	306	4.575003	6.771112	7.093691
-	307	4.403106	6.842404	7.154347
-	308	4.239190	6.928501	7.202429
-	309	4.084156	7.027129	7.241908
-	310	3.938644	7.134726	7.276451
-	311	3.802918	7.246984	7.308815
-	312	3.676286	7.358780	7.341169
-	313	3.557149	7.464746	7.374722
-	314	3.442995	7.559129	7.409585
-	315	3.330403	7.636111	7.444799
-	316	3.215148	7.690084	7.478580
-	317	3.092316	7.716035	7.508465
-	318	2.956543	7.709804	7.531825
-	319	2.802182	7.668301	7.546134
-	320	2.623922	7.589982	7.549530
-	321	2.417002	7.474772	7.540720
-	322	2.177818	7.324058	7.519197
-	323	1.904111	7.140666	7.485680
-	324	1.595080	6.927990	7.441473
-	325	1.251191	6.689767	7.388977
-	326	0.874278	6.428962	7.330598
-	327	0.467566	6.148156	7.268464
-	328	0.035747	5.849176	7.203663
-	329	-0.414786	5.533547	7.135965
-	330	-0.875843	5.202993	7.063503
-	331	-1.337496	4.859729	6.983150
-	332	-1.788258	4.506897	6.890675
-	333	-2.215759	4.148782	6.781021
-	334	-2.607447	3.790728	6.648959
-	335	-2.951621	3.438869	6.489147
-	336	-3.238310	3.099633	6.297319
-	337	-3.460140	2.778795	6.070926
-	338	-3.612903	2.480929	5.809685
-	339	-3.695438	2.208540	5.516372
-	340	-3.709565	1.961801	5.197087
-	341	-3.659437	1.738497	4.860092
-	342	-3.550962	1.534662	4.516084
-	343	-3.391112	1.345517	4.176493
-	344	-3.187390	1.166496	3.852939
-	345	-2.947459	0.993891	3.555789
-	346	-2.678590	0.825394	3.293369
-	347	-2.387496	0.660266	3.071547
-	348	-2.080305	0.499044	2.893421
-	349	-1.762414	0.343101	2.758711
-	350	-1.438706	0.193926	2.664804
-	351	-1.113478	0.052855	2.607124
-	352	-0.790423	-0.079117	2.579627
-	353	-0.472690	-0.201491	2.575905
-	354	-0.162521	-0.314215	2.589874
-	355	0.138423	-0.417777	2.616595
-	356	0.429209	-0.512899	2.652569
-	357	0.709456	-0.600424	2.696036
-	358	0.979323	-0.681199	2.746509
-	359	1.239398	-0.755971	2.804843
-	360	1.490511	-0.825450	2.872154
-	361	1.733687	-0.890080	2.949934
-	362	1.969979	-0.950041	3.039535
-	363	2.200448	-1.005367	3.141732
-	364	2.426138	-1.055818	3.256976
-	365	2.647962	-1.101117	3.384196
-	366	2.866742	-1.140952	3.521302
-	367	3.083074	-1.174939	3.665229
-	368	3.297422	-1.202846	3.811103
-	369	3.510102	-1.224479	3.953810
-	370	3.721143	-1.239911	4.087307
-	371	3.930545	-1.249303	4.205696
-	372	4.138094	-1.253046	4.302773
-	373	4.343523	-1.251622	4.373335
-	374	4.546514	-1.245640	4.412987
-	375	4.746602	-1.235862	4.418630
-	376	4.943475	-1.223059	4.389284
-	377	5.136742	-1.208148	4.325144
-	378	5.326117	-1.191905	4.228902
-	379	5.511324	-1.175055	4.104419
-	380	5.692221	-1.158085	3.957317
-	381	5.868587	-1.141151	3.794707
-	382	6.040306	-1.124147	3.624104
-	383	6.207318	-1.106771	3.453332
-	384	6.369602	-1.088684	3.289610
-	385	6.527257	-1.069585	3.139039
-	386	6.680243	-1.049294	3.006207
-	387	6.828620	-1.027755	2.893787
-	388	6.972497	-1.005103	2.802602
-	389	7.111942	-0.981531	2.732423
-	390	7.247097	-0.957377	2.681316
-	391	7.378129	-0.933024	2.646792
-	392	7.505157	-0.908893	2.626045
-	393	7.628435	-0.885471	2.616027
-	394	7.748231	-0.863355	2.613775
-	395	7.864748	-0.843062	2.616751
-	396	7.978216	-0.825007	2.623078
-	397	8.089071	-0.809484	2.630937
-	398	8.197785	-0.796699	2.638937
-	399	8.304956	-0.786851	2.645513
-	400	8.411278	-0.780120	2.648576
-	401	8.517241	-0.776608	2.645875
-	402	8.623441	-0.776158	2.635271
-	403	8.730328	-0.778090	2.615837
-	404	8.838343	-0.781167	2.587681
-	405	8.947958	-0.783713	2.551020
-	406	9.059391	-0.783544	2.506750
-	407	9.172956	-0.778396	2.455295
-	408	9.288830	-0.766264	2.397477
-	409	9.407353	-0.745752	2.333963
-	410	9.528809	-0.716003	2.265858
-	411	9.653526	-0.676764	2.194080
-	412	9.781848	-0.628117	2.120056
-	413	9.913997	-0.570547	2.044744
-	414	10.050216	-0.504575	1.969828
-	415	10.190828	-0.430787	1.896542
-	416	10.336178	-0.349789	1.826281
-	417	10.486619	-0.262128	1.760753
-	418	10.642414	-0.168484	1.701764
-	419	10.803670	-0.069462	1.651240
-	420	10.970217	0.034390	1.611236
-	421	11.141541	0.142610	1.583979
-	422	11.317013	0.254848	1.572025
-	423	11.495912	0.370662	1.577576
-	424	11.677505	0.489873	1.602631
-	425	11.861002	0.612559	1.648756
-	426	12.045694	0.738844	1.715908
-	427	12.230656	0.868907	1.803241
-	428	12.414893	1.002717	1.908281
-	429	12.597499	1.140000	2.027487
-	430	12.777316	1.280307	2.156946
-	431	12.953179	1.423029	2.292375
-	432	13.123827	1.567302	2.429572
-	433	13.287871	1.712310	2.565440
-	434	13.444317	1.856847	2.697193
-	435	13.592243	1.999396	2.823130
-	436	13.731005	2.138568	2.942927
-	437	13.860287	2.273206	3.056659
-	438	13.979968	2.403046	3.165431
-	439	14.089925	2.528701	3.270906
-	440	14.190145	2.651438	3.375176
-	441	14.280541	2.773330	3.480948
-	442	14.360952	2.896733	3.590880
-	443	14.431235	3.023988	3.707545
-	444	14.491247	3.157150	3.833834
-	445	14.540875	3.297599	3.972249
-	446	14.580183	3.446224	4.124890
-	447	14.609032	3.603505	4.293629
-	448	14.627457	3.769839	4.479966
-	449	14.635613	3.945295	4.684519
-	450	14.633715	4.129808	4.907682
-	451	14.621974	4.323184	5.149423
-	452	14.600590	4.525066	5.408955
-	453	14.569624	4.735122	5.685621
-	454	14.528954	4.952923	5.978265
-	455	14.478159	5.178145	6.285746
-	456	14.416538	5.410393	6.607026
-	457	14.343092	5.649310	6.940950
-	458	14.256345	5.894612	7.286836
-	459	14.154645	6.145830	7.643557
-	460	14.036122	6.402312	8.009964
-	461	13.898690	6.663088	8.384740
-	462	13.740254	6.926945	8.766079
-	463	13.558742	7.192613	9.151742
-	464	13.351935	7.458838	9.538947
-	465	13.117686	7.724522	9.924544
-	466	12.853679	7.988374	10.304723
-	467	12.557555	8.249200	10.675611
-	468	12.226961	8.505611	11.032612
-	469	11.859380	8.756028	11.371373
-	470	11.452456	8.998606	11.687207
-	471	11.003757	9.231221	11.975533
-	472	10.510984	9.451593	12.232432
-	473	9.971997	9.657395	12.454034
-	474	9.384798	9.846331	12.637479
-	475	8.747399	10.016140	12.781407
-	476	8.058104	10.164639	12.885450
-	477	7.315196	10.289873	12.951287
-	478	6.517279	10.389774	12.982223
-	479	5.663561	10.462396	12.983379
-	480	4.753647	10.505852	12.962159
-	481	3.788230	10.518290	12.927481
-	482	2.769074	10.498217	12.889821
-	483	1.699507	10.444392	12.860301
-	484	0.584778	10.356160	12.849715
-	485	-0.567504	10.233522	12.867467
-	486	-1.747255	10.077873	12.920226
-	487	-2.941743	9.892319	13.010791
-	488	-4.136246	9.681067	13.137489
-	489	-5.314262	9.449820	13.294212
-	490	-6.458244	9.204531	13.471340
-	491	-7.550455	8.951982	13.657142
-	492	-8.573543	8.699170	13.839341
-	493	-9.510974	8.452518	14.006371
-	494	-10.347237	8.218137	14.147892
-	495	-11.067887	8.001121	14.255316
-	496	-11.659952	7.805667	14.321882
-	497	-12.112449	7.634723	14.343053
-	498	-12.416317	7.489452	14.315623
-	499	-12.565729	7.369142	14.237842
-	500	-12.557934	7.270408	14.108609
-	501	-12.394292	7.187468	13.927082
-	502	-12.080159	7.113332	13.692944
-	503	-11.624832	7.040801	13.405773
-	504	-11.040853	6.964403	13.065316
-	505	-10.343260	6.880523	12.671638
-	506	-9.548450	6.787316	12.225097
-	507	-8.673429	6.683920	11.726706
-	508	-7.735111	6.570273	11.178976
-	509	-6.749802	6.446402	10.585904
-	510	-5.733270	6.312135	9.953488
-	511	-4.700173	6.167589	9.289371
-	512	-3.664406	6.012779	8.603131
-	513	-2.638380	5.847634	7.905632
-	514	-1.633234	5.672460	7.208409
-	515	-0.658703	5.489401	6.523696
-	516	0.277360	5.301899	5.863739
-	517	1.168465	5.113964	5.240386
-	518	2.009763	4.930214	4.664414
-	519	2.797617	4.755344	4.145838
-	520	3.529572	4.594152	3.692676
-	521	4.204269	4.451151	3.311208
-	522	4.821296	4.330067	3.005557
-	523	5.381090	4.234006	2.777455
-	524	5.884747	4.165522	2.626658
-	525	6.334080	4.126720	2.550837
-	526	6.731144	4.118675	2.545437
-	527	7.078227	4.141673	2.605163
-	528	7.377783	4.194338	2.723072
-	529	7.632509	4.274312	2.891237
-	530	7.845503	4.378493	3.100634
-	531	8.020031	4.503028	3.341279
-	532	8.159302	4.643914	3.603222
-	533	8.266582	4.796630	3.876189
-	534	8.345090	4.956817	4.150064
-	535	8.397942	5.120130	4.415713
-	536	8.428141	5.281994	4.664204
-	537	8.438540	5.437946	4.887723
-	538	8.431622	5.583885	5.079652
-	539	8.409857	5.716243	5.234534
-	540	8.375530	5.832812	5.348696
-	541	8.330610	5.932239	5.420069
-	542	8.276928	6.014216	5.448532
-	543	8.215864	6.079194	5.435526
-	544	8.148282	6.128376	5.384254
-	545	8.074658	6.163634	5.299356
-	546	7.995054	6.187042	5.187031
-	547	7.909298	6.200578	5.054473
-	548	7.817132	6.205991	4.909542
-	549	7.718143	6.204915	4.760630
-	550	7.612178	6.198763	4.615991
-	551	7.499071	6.188664	4.483657
-	552	7.378919	6.175599	4.371086
-	553	7.251786	6.160553	4.284974
-	554	7.117966	6.144508	4.230116
-	555	6.977865	6.128717	4.209890
-	556	6.832051	6.114591	4.225367
-	557	6.681349	6.103849	4.276074
-	558	6.526746	6.098076	4.359412
-	559	6.369325	6.098748	4.471289
-	560	6.210030	6.107401	4.606731
-	561	6.049838	6.125441	4.759587
-	562	5.889732	6.154221	4.923372
-	563	5.730613	6.194741	5.091395
-	564	5.573515	6.247520	5.257433
-	565	5.419383	6.312438	5.415693
-	566	5.269324	6.388712	5.561050
-	567	5.124374	6.474837	5.689604
-	568	4.985360	6.568704	5.798802
-	569	4.853063	6.667578	5.887106
-	570	4.728007	6.768539	5.954297
-	571	4.610579	6.868424	6.000709
-	572	4.501018	6.963908	6.027057
-	573	4.399323	7.051721	6.034094
-	574	4.305260	7.128889	6.022791
-	575	4.217998	7.192811	5.994023
-	576	4.136014	7.241805	5.949187
-	577	4.056941	7.274992	5.889616
-	578	3.977565	7.292438	5.817051
-	579	3.893925	7.295110	5.733256
-	580	3.801335	7.284540	5.640656
-	581	3.694560	7.262818	5.542108
-	582	3.567804	7.232172	5.441418
-	583	3.415462	7.194773	5.342925
-	584	3.232341	7.152300	5.251463
-	585	3.014455	7.105705	5.172443
-	586	2.759743	7.055083	5.110438
-	587	2.467767	6.999516	5.069776
-	588	2.139752	6.936755	5.053281
-	589	1.777901	6.863788	5.062361
-	590	1.385628	6.777383	5.096917
-	591	0.968132	6.674562	5.154411
-	592	0.532632	6.553079	5.230136
-	593	0.088545	6.411808	5.317379
-	594	-0.352682	6.251128	5.406975
-	595	-0.778112	6.073317	5.488610
-	596	-1.174260	5.882698	5.551044
-	597	-1.528189	5.685466	5.583664
-	598	-1.828899	5.488522	5.577623
-	599	-2.068231	5.298140	5.526631
-	600	-2.241187	5.118968	5.427444
-	601	-2.346095	4.953609	5.280172
-	602	-2.384204	4.802456	5.088981
-	603	-2.359257	4.663939	4.861434
-	604	-2.277143	4.535090	4.607919
-	605	-2.144876	4.412442	4.339573
-	606	-1.970187	4.292705	4.067404
-	607	-1.760705	4.173011	3.801538
-	608	-1.523686	4.051108	3.550246
-	609	-1.265574	3.925448	3.319864
-	610	-0.991871	3.795041	3.113949
-	611	-0.707331	3.659477	2.934341
-	612	-0.416057	3.518551	2.779683
-	613	-0.121460	3.372072	2.647293
-	614	0.173550	3.219595	2.533000
-	615	0.466521	3.060627	2.431657
-	616	0.755568	2.895149	2.338314
-	617	1.039256	2.723781	2.248520
-	618	1.316481	2.547558	2.159010
-	619	1.586271	2.367721	2.068163
-	620	1.848105	2.185627	1.975602
-	621	2.101732	2.002762	1.882438
-	622	2.347018	1.820749	1.791407
-	623	2.584315	1.641278	1.706040
-	624	2.814147	1.465952	1.630744
-	625	3.037116	1.296269	1.570352
-	626	3.253946	1.133555	1.529851
-	627	3.465178	0.978827	1.513965
-	628	3.671386	0.832860	1.526610
-	629	3.872884	0.696010	1.570419
-	630	4.069994	0.568322	1.646564
-	631	4.263005	0.449566	1.754227
-	632	4.452052	0.339296	1.890499
-	633	4.637367	0.237043	2.050795
-	634	4.819185	0.142280	2.228445
-	635	4.997888	0.054530	2.415073
-	636	5.173717	-0.026575	2.601462
-	637	5.347047	-0.101285	2.778090
-	638	5.518058	-0.169634	2.936574
-	639	5.686810	-0.231696	3.069046
-	640	5.853397	-0.287465	3.169441
-	641	6.017846	-0.336950	3.233376
-	642	6.180116	-0.380212	3.258735
-	643	6.340229	-0.417539	3.245145
-	644	6.498032	-0.449268	3.195477
-	645	6.653351	-0.475997	3.114319
-	646	6.805803	-0.498415	3.008366
-	647	6.955002	-0.517120	2.885739
-	648	7.100600	-0.532558	2.755031
-	649	7.242077	-0.544885	2.625467
-	650	7.379136	-0.554138	2.505525
-	651	7.511541	-0.560113	2.402729
-	652	7.639269	-0.562409	2.323604
-	653	7.762388	-0.560400	2.273902
-	654	7.881310	-0.553336	2.258391
-	655	7.996458	-0.540269	2.281497
-	656	8.108335	-0.520477	2.345780
-	657	8.217602	-0.493374	2.453010
-	658	8.324982	-0.458807	2.603222
-	659	8.431295	-0.417014	2.795563
-	660	8.537044	-0.368771	3.027955
-	661	8.642616	-0.315452	3.296576
-	662	8.748044	-0.259031	3.596121
-	663	8.852853	-0.202146	3.919167
-	664	8.956424	-0.147957	4.256385
-	665	9.057985	-0.099859	4.597593
-	666	9.156590	-0.061180	4.933237
-	667	9.251686	-0.034904	5.254585
-	668	9.343029	-0.023535	5.554092
-	669	9.430666	-0.028729	5.825881
-	670	9.514706	-0.051333	6.065095
-	671	9.595433	-0.090993	6.268392
-	672	9.673220	-0.146019	6.433340
-	673	9.748366	-0.213309	6.558497
-	674	9.821406	-0.288433	6.643718
-	675	9.892925	-0.366466	6.689507
-	676	9.963559	-0.443004	6.696985
-	677	10.033628	-0.514679	6.668242
-	678	10.103485	-0.579227	6.605393
-	679	10.173398	-0.635191	6.511304
-	680	10.243501	-0.681797	6.389065
-	681	10.314101	-0.718665	6.241665
-	682	10.385523	-0.745311	6.072689
-	683	10.458080	-0.761426	5.884993
-	684	10.532134	-0.766787	5.681688
-	685	10.607962	-0.761343	5.465732
-	686	10.685814	-0.745378	5.239621
-	687	10.765886	-0.719286	5.005970
-	688	10.848483	-0.683610	4.766768
-	689	10.934052	-0.638846	4.524125
-	690	11.022951	-0.585435	4.280035
-	691	11.115465	-0.523954	4.036788
-	692	11.211707	-0.455349	3.796839
-	693	11.311584	-0.380606	3.563442
-	694	11.414807	-0.300536	3.340070
-	695	11.521043	-0.215461	3.130570
-	696	11.629718	-0.125159	2.939245
-	697	11.739863	-0.028975	2.770783
-	698	11.850378	0.073966	2.629702
-	699	11.960064	0.184935	2.520834
-	700	12.067832	0.305237	2.448609
-	701	12.172569	0.436132	2.416981
-	702	12.273249	0.578745	2.429402
-	703	12.368834	0.733900	2.488164
-	704	12.458105	0.902263	2.594937
-	705	12.540081	1.083950	2.749374
-	706	12.613772	1.278778	2.949507
-	707	12.678404	1.485895	3.191420
-	708	12.733521	1.704031	3.469284
-	709	12.779106	1.931434	3.775320
-	710	12.815480	2.166121	4.100700
-	711	12.843380	2.405822	4.435040
-	712	12.863889	2.648353	4.768264
-	713	12.878155	2.891837	5.091363
-	714	12.887210	3.134912	5.397534
-	715	12.891902	3.376707	5.682189
-	716	12.892927	3.616703	5.942846
-	717	12.890722	3.854734	6.179038
-	718	12.885341	4.090640	6.391757
-	719	12.876583	4.324343	6.583255
-	720	12.864003	4.555756	6.756190
-	721	12.846427	4.784672	6.914018
-	722	12.822510	5.010686	7.059789
-	723	12.790206	5.233459	7.196675
-	724	12.746918	5.452590	7.327957
-	725	12.689598	5.667852	7.456291
-	726	12.614692	5.879240	7.584165
-	727	12.518189	6.087066	7.713124
-	728	12.395527	6.292328	7.844478
-	729	12.241736	6.496670	7.979019
-	730	12.051603	6.701762	8.117559
-	731	11.819608	6.908462	8.260710
-	732	11.540094	7.116105	8.410110
-	733	11.207516	7.322557	8.566841
-	734	10.816471	7.524794	8.732693
-	735	10.361823	7.718970	8.909373
-	736	9.839120	7.901070	9.098083
-	737	9.244663	8.066806	9.300148
-	738	8.575615	8.212033	9.516066
-	739	7.830490	8.332821	9.745938
-	740	7.009150	8.425671	9.989322
-	741	6.113241	8.488021	10.245458
-	742	5.146544	8.517941	10.512776
-	743	4.115149	8.514687	10.789179
-	744	3.027493	8.478717	11.071426
-	745	1.894438	8.412018	11.355360
-	746	0.728945	8.318666	11.636134
-	747	-0.454080	8.204236	11.908944
-	748	-1.638729	8.075614	12.169487
-	749	-2.808091	7.940669	12.414202
-	750	-3.945208	7.807899	12.639988
-	751	-5.033031	7.685457	12.843638
-	752	-6.055177	7.581155	13.021468
-	753	-6.995780	7.501346	13.169934
-	754	-7.840210	7.450517	13.286144
-	755	-8.574982	7.430992	13.368541
-	756	-9.188553	7.442543	13.417650
-	757	-9.671553	7.482885	13.436298
-	758	-10.017534	7.546634	13.429387
-	759	-10.224010	7.626677	13.403279
-	760	-10.291908	7.714575	13.364091
-	761	-10.226656	7.802434	13.317021
-	762	-10.037041	7.884199	13.264788
-	763	-9.735024	7.957321	13.207449
-	764	-9.334365	8.022030	13.142580
-	765	-8.850270	8.080829	13.066152
-	766	-8.297830	8.137566	12.973008
-	767	-7.691650	8.196123	12.857563
-	768	-7.044908	8.260612	12.715000
-	769	-6.369259	8.333462	12.541757
-	770	-5.674271	8.415625	12.336468
-	771	-4.967824	8.506209	12.099863
-	772	-4.255951	8.602279	11.835008
-	773	-3.543618	8.700132	11.546600
-	774	-2.834533	8.795020	11.240627
-	775	-2.132048	8.882385	10.923481
-	776	-1.439076	8.957902	10.601875
-	777	-0.758301	9.017752	10.281662
-	778	-0.091956	9.059194	9.967850
-	779	0.557735	9.080105	9.664588
-	780	1.189004	9.079429	9.374903
-	781	1.800040	9.057212	9.100926
-	782	2.389207	9.014736	8.844107
-	783	2.955075	8.954167	8.605045
-	784	3.496215	8.878314	8.383799
-	785	4.011493	8.789447	8.180088
-	786	4.499795	8.689831	7.993326
-	787	4.960604	8.582149	7.822689
-	788	5.393578	8.469311	7.666993
-	789	5.798660	8.354177	7.524698
-	790	6.175827	8.238776	7.394141
-	791	6.525350	8.124562	7.273514
-	792	6.847584	8.012500	7.160777
-	793	7.143027	7.903128	7.053927
-	794	7.412208	7.796617	6.950975
-	795	7.655904	7.693055	6.850199
-	796	7.874766	7.591850	6.750045
-	797	8.069871	7.492414	6.648917
-	798	8.242117	7.394340	6.545880
-	799	8.392545	7.297410	6.439873
-	800	8.521747	7.201849	6.330271
-	801	8.630116	7.107911	6.216983
-	802	8.717592	7.016279	6.100336
-	803	8.783861	6.928020	5.980913
-	804	8.828359	6.844786	5.859643
-	805	8.850742	6.768643	5.736957
-	806	8.850555	6.701767	5.613597
-	807	8.827790	6.646250	5.490145
-	808	8.782726	6.603845	5.367098
-	809	8.715602	6.576051	5.246229
-	810	8.626938	6.563978	5.129846
-	811	8.517908	6.568290	5.021579
-	812	8.390447	6.589093	4.926400
-	813	8.246952	6.625488	4.849938
-	814	8.090510	6.675334	4.797195
-	815	7.924547	6.735463	4.771872
-	816	7.752911	6.801806	4.775488
-	817	7.579222	6.869912	4.807780
-	818	7.406918	6.935395	4.867078
-	819	7.238914	6.994366	4.950514
-	820	7.077009	7.044041	5.054957
-	821	6.922137	7.082679	5.176632
-	822	6.774045	7.109451	5.311872
-	823	6.631354	7.123792	5.456919
-	824	6.492119	7.125737	5.608408
-	825	6.354302	7.116269	5.762736
-	826	6.216141	7.097683	5.916791
-	827	6.076574	7.072922	6.066827
-	828	5.935164	7.045569	6.209421
-	829	5.792023	7.019218	6.341419
-	830	5.647612	6.997167	6.460070
-	831	5.502867	6.982607	6.563607
-	832	5.359326	6.978116	6.650477
-	833	5.218847	6.986061	6.720064
-	834	5.083408	7.008019	6.772326
-	835	4.954932	7.044386	6.807849
-	836	4.835114	7.094468	6.827586
-	837	4.725017	7.156155	6.832995
-	838	4.625592	7.226534	6.824570
-	839	4.536978	7.302272	6.802782
-	840	4.458377	7.380119	6.767518
-	841	4.387884	7.457676	6.718235
-	842	4.322251	7.533676	6.654440
-	843	4.256994	7.608697	6.575559
-	844	4.186390	7.685058	6.481435
-	845	4.103846	7.766541	6.372676
-	846	4.002335	7.857831	6.250969
-	847	3.874602	7.963575	6.119276
-	848	3.713773	8.087415	5.982391
-	849	3.513773	8.231158	5.846130
-	850	3.269942	8.393543	5.717269
-	851	2.979150	8.569430	5.603230
-	852	2.640452	8.749042	5.510780
-	853	2.254464	8.918015	5.445728
-	854	1.823305	9.060168	5.412061
-	855	1.350275	9.161293	5.411735
-	856	0.840147	9.211590	5.444711
-	857	0.300095	9.205926	5.508357
-	858	-0.260268	9.142895	5.597867
-	859	-0.828763	9.023901	5.706150
-	860	-1.391229	8.852873	5.824210
-	861	-1.932367	8.635500	5.941669
-	862	-2.436697	8.379101	6.047909
-	863	-2.889690	8.092515	6.132916
-	864	-3.279222	7.785781	6.188818
-	865	-3.595686	7.469149	6.210158
-	866	-3.832643	7.151041	6.194892
-	867	-3.986848	6.836941	6.144439
-	868	-4.058363	6.529021	6.062655
-	869	-4.049984	6.227064	5.955415
-	870	-3.967057	5.929409	5.830111
-	871	-3.816720	5.634146	5.693868
-	872	-3.607219	5.339877	5.553071
-	873	-3.347446	5.045999	5.412921
-	874	-3.046425	4.752619	5.276738
-	875	-2.713329	4.460340	5.146618
-	876	-2.356902	4.170405	5.022943
-	877	-1.985354	3.884933	4.905274
-	878	-1.605918	3.607167	4.793120
-	879	-1.224337	3.341164	4.685812
-	880	-0.845063	3.090801	4.582902
-	881	-0.471656	2.859052	4.484333
-	882	-0.106507	2.647704	4.389630
-	883	0.248700	2.457297	4.298263
-	884	0.593004	2.287446	4.210150
-	885	0.925883	2.136984	4.125020
-	886	1.247274	2.004406	4.043131
-	887	1.557586	1.887878	3.964424
-	888	1.857365	1.785395	3.889232
-	889	2.147467	1.694899	3.818029
-	890	2.428824	1.614526	3.751739
-	891	2.702415	1.542845	3.691431
-	892	2.968953	1.479094	3.638765
-	893	3.229195	1.423070	3.595376
-	894	3.483714	1.374925	3.562871
-	895	3.732780	1.334790	3.542637
-	896	3.976612	1.302506	3.535001
-	897	4.215131	1.277520	3.539866
-	898	4.448159	1.258711	3.555523
-	899	4.675240	1.244613	3.580016
-	900	4.895965	1.233492	3.610354
-	901	5.109952	1.223569	3.642663
-	902	5.316910	1.213132	3.671804
-	903	5.516809	1.200796	3.692352
-	904	5.709858	1.185403	3.698141
-	905	5.896129	1.166113	3.684197
-	906	6.075670	1.142471	3.647231
-	907	6.248246	1.114480	3.586065
-	908	6.413278	1.082713	3.502599
-	909	6.569859	1.048269	3.400438
-	910	6.717054	1.012600	3.284867
-	911	6.853904	0.977307	3.161730
-	912	6.979426	0.943906	3.037063
-	913	7.092950	0.913483	2.916264
-	914	7.193952	0.886484	2.803849
-	915	7.282467	0.862953	2.703027
-	916	7.359033	0.842695	2.615414
-	917	7.425055	0.825376	2.540589
-	918	7.482996	0.810495	2.476460
