# Supplementary material for: Design and preliminary verification of a novel powered ankle–foot prosthesis: From the perspective of lower-limb biomechanics compared with ESAR foot
Source: PLoS One. 2024 Jun 7;19(6):e0303397. doi: 10.1371/journal.pone.0303397 (PMC11161064; doi:10.1371/journal.pone.0303397)
Supplement: S2 File — (ZIP) [file pone.0303397.s004.zip › NWS/1/right hip angle.txt]

LINK_MODEL_BASED::ORIGINAL::Right Hip Angles
File	Frame	X	Y	Z
Gait LB - IOR 9.c3d	1	3.298188	0.289140	9.052642
-	2	3.288533	0.288069	9.072277
-	3	3.279879	0.286250	9.097204
-	4	3.272829	0.283834	9.128857
-	5	3.267699	0.280687	9.167624
-	6	3.264766	0.276893	9.213506
-	7	3.264251	0.272455	9.266644
-	8	3.266143	0.267519	9.326493
-	9	3.270422	0.262132	9.392177
-	10	3.276945	0.256634	9.463509
-	11	3.285321	0.251508	9.538018
-	12	3.295165	0.247363	9.614254
-	13	3.305890	0.245002	9.689957
-	14	3.317157	0.244945	9.762794
-	15	3.328537	0.247633	9.831819
-	16	3.339926	0.253199	9.897055
-	17	3.351178	0.261655	9.958063
-	18	3.362421	0.272883	10.015294
-	19	3.373775	0.286717	10.069719
-	20	3.385514	0.302967	10.121663
-	21	3.397799	0.321485	10.171721
-	22	3.411212	0.342080	10.220242
-	23	3.425901	0.364651	10.267550
-	24	3.442441	0.389139	10.313573
-	25	3.461178	0.415597	10.358257
-	26	3.482590	0.444094	10.401933
-	27	3.506958	0.474632	10.444206
-	28	3.534807	0.507334	10.485341
-	29	3.566286	0.542296	10.525647
-	30	3.601989	0.579506	10.564827
-	31	3.642020	0.618826	10.603415
-	32	3.686808	0.660252	10.641628
-	33	3.736433	0.703653	10.679327
-	34	3.790962	0.748840	10.716640
-	35	3.850328	0.795743	10.753707
-	36	3.914142	0.844079	10.790462
-	37	3.981750	0.893665	10.826778
-	38	4.052173	0.944147	10.863510
-	39	4.124125	0.995260	10.900243
-	40	4.196087	1.046376	10.937368
-	41	4.266218	1.096982	10.975334
-	42	4.332888	1.146475	11.014636
-	43	4.394560	1.194227	11.054348
-	44	4.449769	1.239683	11.095324
-	45	4.497484	1.282357	11.136441
-	46	4.536865	1.321960	11.177792
-	47	4.567586	1.358322	11.218805
-	48	4.589611	1.391394	11.259137
-	49	4.603233	1.421075	11.298722
-	50	4.608778	1.447319	11.337233
-	51	4.606901	1.470121	11.374844
-	52	4.598125	1.489567	11.410945
-	53	4.583027	1.505707	11.445999
-	54	4.562237	1.518773	11.479338
-	55	4.536263	1.529094	11.510737
-	56	4.505542	1.537006	11.540426
-	57	4.470691	1.543028	11.567230
-	58	4.432075	1.547400	11.591578
-	59	4.390414	1.550603	11.612658
-	60	4.346233	1.553014	11.630408
-	61	4.300151	1.554964	11.644116
-	62	4.252980	1.556695	11.654148
-	63	4.205091	1.558285	11.660176
-	64	4.157208	1.559908	11.661614
-	65	4.109746	1.561516	11.658721
-	66	4.063249	1.563052	11.651371
-	67	4.017833	1.564531	11.638960
-	68	3.973480	1.565989	11.621480
-	69	3.929990	1.567460	11.598147
-	70	3.886830	1.569019	11.568435
-	71	3.843294	1.570620	11.533128
-	72	3.798420	1.572175	11.492803
-	73	3.751252	1.573446	11.449124
-	74	3.700719	1.574243	11.403501
-	75	3.645667	1.574351	11.357753
-	76	3.585048	1.573655	11.312458
-	77	3.517861	1.572143	11.268991
-	78	3.443217	1.569952	11.227763
-	79	3.360502	1.567166	11.189218
-	80	3.269380	1.563912	11.153403
-	81	3.169697	1.560205	11.120576
-	82	3.061746	1.556151	11.090941
-	83	2.945686	1.551894	11.064266
-	84	2.822332	1.547640	11.040236
-	85	2.692227	1.543561	11.018656
-	86	2.556188	1.540193	10.998406
-	87	2.414832	1.538103	10.977694
-	88	2.269052	1.537919	10.955667
-	89	2.119772	1.539932	10.931780
-	90	1.967703	1.544619	10.905814
-	91	1.813542	1.552360	10.878586
-	92	1.657539	1.563733	10.849527
-	93	1.500033	1.579272	10.818434
-	94	1.341217	1.599364	10.785067
-	95	1.181211	1.624357	10.749028
-	96	1.020222	1.654531	10.709851
-	97	0.858073	1.690068	10.667093
-	98	0.694648	1.731010	10.619688
-	99	0.529673	1.777177	10.567833
-	100	0.363122	1.828089	10.511493
-	101	0.194707	1.883132	10.450843
-	102	0.024491	1.941575	10.385123
-	103	-0.147693	2.002550	10.313929
-	104	-0.321421	2.065191	10.236969
-	105	-0.496611	2.128534	10.155132
-	106	-0.672701	2.191707	10.069020
-	107	-0.849123	2.253865	9.979697
-	108	-1.025196	2.314292	9.889162
-	109	-1.199861	2.372251	9.799324
-	110	-1.372080	2.427195	9.711858
-	111	-1.540568	2.478664	9.629554
-	112	-1.704040	2.526419	9.553245
-	113	-1.861360	2.570486	9.483717
-	114	-2.011049	2.611018	9.421890
-	115	-2.152162	2.648217	9.368188
-	116	-2.283882	2.682280	9.322600
-	117	-2.405477	2.713359	9.285974
-	118	-2.516888	2.741503	9.258062
-	119	-2.617823	2.766636	9.238911
-	120	-2.708888	2.788378	9.228709
-	121	-2.790330	2.806421	9.225863
-	122	-2.862934	2.820326	9.230310
-	123	-2.927411	2.829800	9.239642
-	124	-2.984891	2.834537	9.252973
-	125	-3.036744	2.834169	9.269432
-	126	-3.084404	2.828517	9.287691
-	127	-3.129528	2.817399	9.307144
-	128	-3.173521	2.800770	9.326474
-	129	-3.217856	2.778615	9.345304
-	130	-3.263753	2.751185	9.361686
-	131	-3.312304	2.718815	9.374949
-	132	-3.364459	2.681946	9.384597
-	133	-3.420937	2.640992	9.390369
-	134	-3.482075	2.596350	9.391899
-	135	-3.548042	2.548512	9.389938
-	136	-3.618740	2.498070	9.383427
-	137	-3.693743	2.445648	9.373103
-	138	-3.772858	2.391855	9.359608
-	139	-3.855600	2.337324	9.343700
-	140	-3.941416	2.282623	9.326066
-	141	-4.029597	2.228267	9.307910
-	142	-4.119771	2.174860	9.289506
-	143	-4.211365	2.122870	9.271919
-	144	-4.304109	2.072752	9.255493
-	145	-4.397677	2.024768	9.241291
-	146	-4.491540	1.979199	9.229864
-	147	-4.585328	1.936335	9.222098
-	148	-4.678611	1.896566	9.217710
-	149	-4.771148	1.860200	9.217542
-	150	-4.862671	1.827511	9.221248
-	151	-4.952831	1.798811	9.228859
-	152	-5.041743	1.774220	9.240866
-	153	-5.129281	1.753804	9.256620
-	154	-5.215683	1.737514	9.276155
-	155	-5.301075	1.725253	9.299114
-	156	-5.385996	1.716730	9.324657
-	157	-5.470777	1.711675	9.352002
-	158	-5.555842	1.709637	9.380468
-	159	-5.641841	1.710100	9.409358
-	160	-5.729243	1.712439	9.437657
-	161	-5.818738	1.715863	9.465794
-	162	-5.910856	1.719706	9.492835
-	163	-6.006094	1.723265	9.518538
-	164	-6.104858	1.725827	9.542742
-	165	-6.207433	1.726636	9.564859
-	166	-6.314169	1.725100	9.584219
-	167	-6.425183	1.720734	9.601290
-	168	-6.540428	1.713224	9.614256
-	169	-6.659886	1.702362	9.623020
-	170	-6.783209	1.688120	9.626791
-	171	-6.910200	1.670566	9.624640
-	172	-7.040473	1.649967	9.615970
-	173	-7.173743	1.626610	9.600229
-	174	-7.309548	1.600846	9.576849
-	175	-7.447455	1.573108	9.545449
-	176	-7.586728	1.543837	9.506125
-	177	-7.726628	1.513550	9.458820
-	178	-7.866573	1.482595	9.404264
-	179	-8.005748	1.451444	9.343593
-	180	-8.143430	1.420493	9.278109
-	181	-8.278740	1.390021	9.209128
-	182	-8.411100	1.360274	9.139158
-	183	-8.539581	1.331386	9.069662
-	184	-8.663545	1.303392	9.003989
-	185	-8.782148	1.276271	8.943763
-	186	-8.894661	1.249839	8.891866
-	187	-9.000381	1.223932	8.850404
-	188	-9.098545	1.198207	8.821218
-	189	-9.188652	1.172283	8.805806
-	190	-9.270306	1.145657	8.804144
-	191	-9.343008	1.117734	8.816093
-	192	-9.406410	1.087943	8.839828
-	193	-9.460270	1.055739	8.873740
-	194	-9.504443	1.020638	8.914959
-	195	-9.538597	0.982391	8.960481
-	196	-9.562534	0.940785	9.006421
-	197	-9.576237	0.895878	9.049098
-	198	-9.579165	0.847878	9.084618
-	199	-9.571182	0.797090	9.110300
-	200	-9.551961	0.744096	9.122652
-	201	-9.521044	0.689544	9.120261
-	202	-9.478192	0.634385	9.101563
-	203	-9.422946	0.579503	9.066978
-	204	-9.354820	0.525779	9.017238
-	205	-9.273370	0.474023	8.953507
-	206	-9.177992	0.424762	8.878206
-	207	-9.067975	0.378535	8.793815
-	208	-8.942765	0.335620	8.703465
-	209	-8.801625	0.296155	8.610057
-	210	-8.643758	0.260148	8.517622
-	211	-8.468178	0.227436	8.429421
-	212	-8.274103	0.197774	8.348471
-	213	-8.060397	0.170833	8.278067
-	214	-7.826307	0.146234	8.221095
-	215	-7.570755	0.123754	8.178763
-	216	-7.293021	0.103063	8.153356
-	217	-6.992393	0.083888	8.145735
-	218	-6.668552	0.065748	8.156353
-	219	-6.321248	0.048171	8.185377
-	220	-5.950465	0.030546	8.232486
-	221	-5.556420	0.012001	8.295912
-	222	-5.139823	-0.008516	8.374871
-	223	-4.701902	-0.032441	8.467956
-	224	-4.244113	-0.061170	8.573225
-	225	-3.768367	-0.096372	8.688728
-	226	-3.276772	-0.139632	8.812738
-	227	-2.771658	-0.192485	8.943681
-	228	-2.255094	-0.256187	9.080457
-	229	-1.729406	-0.331560	9.222419
-	230	-1.196675	-0.419276	9.369707
-	231	-0.659052	-0.519439	9.522499
-	232	-0.118816	-0.631836	9.680590
-	233	0.422094	-0.755734	9.845112
-	234	0.962027	-0.890049	10.016462
-	235	1.499484	-1.033106	10.195134
-	236	2.033472	-1.182912	10.381132
-	237	2.562935	-1.337059	10.573956
-	238	3.087372	-1.493057	10.773417
-	239	3.606406	-1.648174	10.978223
-	240	4.119847	-1.799471	11.186141
-	241	4.627751	-1.943994	11.394847
-	242	5.130451	-2.078660	11.601034
-	243	5.628403	-2.200688	11.800452
-	244	6.122432	-2.307693	11.990591
-	245	6.613347	-2.397908	12.168215
-	246	7.102284	-2.470028	12.331745
-	247	7.590419	-2.523498	12.479766
-	248	8.078999	-2.558155	12.611226
-	249	8.568966	-2.574282	12.725835
-	250	9.060906	-2.572722	12.823622
-	251	9.555202	-2.554595	12.905199
-	252	10.051689	-2.521359	12.971359
-	253	10.550028	-2.474530	13.023446
-	254	11.049380	-2.415897	13.063206
-	255	11.548546	-2.347121	13.092852
-	256	12.046138	-2.269788	13.114585
-	257	12.540235	-2.185318	13.130239
-	258	13.028982	-2.094936	13.142398
-	259	13.510218	-1.999651	13.152893
-	260	13.981896	-1.900264	13.164536
-	261	14.441629	-1.797432	13.179363
-	262	14.887480	-1.691605	13.198986
-	263	15.317292	-1.583198	13.225142
-	264	15.729291	-1.472479	13.258932
-	265	16.121775	-1.359730	13.301350
-	266	16.493399	-1.244978	13.352557
-	267	16.843220	-1.128363	13.412428
-	268	17.170565	-1.009822	13.481201
-	269	17.475439	-0.889325	13.557615
-	270	17.758081	-0.766743	13.640757
-	271	18.019213	-0.641856	13.729563
-	272	18.259672	-0.514678	13.822564
-	273	18.480915	-0.384993	13.918172
-	274	18.684317	-0.252781	14.014450
-	275	18.871332	-0.117991	14.109223
-	276	19.043201	0.019281	14.200664
-	277	19.201332	0.158929	14.286297
-	278	19.346474	0.300626	14.364648
-	279	19.479408	0.443768	14.432745
-	280	19.600513	0.587672	14.490199
-	281	19.710125	0.731440	14.534836
-	282	19.808197	0.873978	14.566475
-	283	19.894735	1.014229	14.584785
-	284	19.969584	1.151114	14.589858
-	285	20.032404	1.283622	14.582626
-	286	20.083101	1.410980	14.563086
-	287	20.121269	1.532477	14.532399
-	288	20.146933	1.647465	14.491228
-	289	20.160112	1.755360	14.440809
-	290	20.160936	1.855507	14.382734
-	291	20.149603	1.947292	14.318521
-	292	20.126698	2.030195	14.249187
-	293	20.092676	2.103597	14.176227
-	294	20.048292	2.166737	14.100322
-	295	19.994375	2.218991	14.022417
-	296	19.931753	2.259687	13.943738
-	297	19.861259	2.288391	13.863761
-	298	19.783846	2.304904	13.782294
-	299	19.700314	2.309070	13.698435
-	300	19.611580	2.301052	13.611473
-	301	19.518511	2.281267	13.519412
-	302	19.422188	2.250360	13.421280
-	303	19.323368	2.209178	13.316245
-	304	19.222954	2.158859	13.203375
-	305	19.121784	2.100629	13.082778
-	306	19.020702	2.035940	12.955907
-	307	18.920435	1.966159	12.825554
-	308	18.821793	1.892857	12.695516
-	309	18.725899	1.817557	12.570350
-	310	18.633961	1.741821	12.454041
-	311	18.547377	1.667413	12.349808
-	312	18.467596	1.595941	12.259469
-	313	18.396095	1.529054	12.183972
-	314	18.334148	1.468312	12.123273
-	315	18.282866	1.415166	12.076632
-	316	18.243008	1.370738	12.043440
-	317	18.214991	1.335994	12.022454
-	318	18.198965	1.311563	12.012732
-	319	18.194445	1.297822	12.013705
-	320	18.200485	1.294872	12.024673
-	321	18.215349	1.302436	12.045344
-	322	18.237051	1.320067	12.076304
-	323	18.263105	1.347070	12.117336
-	324	18.290840	1.382667	12.169353
-	325	18.317591	1.426024	12.232264
-	326	18.340902	1.476413	12.306559
-	327	18.358747	1.533175	12.392683
-	328	18.369623	1.595914	12.490729
-	329	18.372721	1.664579	12.600422
-	330	18.367846	1.739298	12.721672
-	331	18.355789	1.820725	12.853482
-	332	18.337978	1.909772	12.994340
-	333	18.316620	2.007603	13.142178
-	334	18.294209	2.115570	13.293997
-	335	18.273651	2.235030	13.446797
-	336	18.257717	2.367290	13.596884
-	337	18.248978	2.513360	13.740718
-	338	18.249519	2.673878	13.875246
-	339	18.260317	2.849016	13.997662
-	340	18.281466	3.038422	14.105500
-	341	18.311716	3.241187	14.197537
-	342	18.348406	3.455748	14.272816
-	343	18.387722	3.679984	14.332268
-	344	18.424915	3.911243	14.376816
-	345	18.454390	4.146488	14.408921
-	346	18.470457	4.382400	14.431157
-	347	18.467417	4.615500	14.446755
-	348	18.439905	4.842370	14.458437
-	349	18.383442	5.059690	14.469512
-	350	18.294369	5.264431	14.482359
-	351	18.170364	5.453939	14.499346
-	352	18.010187	5.626064	14.521785
-	353	17.813877	5.779155	14.550771
-	354	17.582546	5.912263	14.585896
-	355	17.318340	6.024826	14.626219
-	356	17.024240	6.116907	14.669759
-	357	16.703951	6.188936	14.713599
-	358	16.361708	6.241869	14.754271
-	359	16.002090	6.277049	14.787522
-	360	15.629894	6.296258	14.808320
-	361	15.249900	6.301589	14.811738
-	362	14.866902	6.295343	14.792242
-	363	14.485370	6.280043	14.745131
-	364	14.109499	6.258370	14.666348
-	365	13.743070	6.232768	14.553877
-	366	13.389214	6.205637	14.407383
-	367	13.050486	6.179060	14.228272
-	368	12.728632	6.154770	14.020222
-	369	12.424547	6.134172	13.788977
-	370	12.138174	6.118025	13.542271
-	371	11.868652	6.106625	13.289081
-	372	11.614488	6.099997	13.038209
-	373	11.373685	6.097792	12.797451
-	374	11.143883	6.099472	12.573860
-	375	10.922610	6.104300	12.372787
-	376	10.707443	6.111443	12.197977
-	377	10.495856	6.119861	12.052733
-	378	10.285769	6.128333	11.938354
-	379	10.075049	6.135495	11.855044
-	380	9.861885	6.140007	11.801386
-	381	9.644510	6.140493	11.775524
-	382	9.421613	6.135685	11.774284
-	383	9.191981	6.124284	11.794107
-	384	8.954817	6.105203	11.830727
-	385	8.709490	6.077604	11.879724
-	386	8.455788	6.040806	11.935905
-	387	8.193649	5.994616	11.994723
-	388	7.923314	5.938957	12.051491
-	389	7.645308	5.874252	12.102214
-	390	7.360335	5.801123	12.143308
-	391	7.069187	5.720436	12.171940
-	392	6.772770	5.633161	12.186101
-	393	6.472266	5.540379	12.183982
-	394	6.168782	5.443245	12.164738
-	395	5.863650	5.342838	12.128224
-	396	5.558091	5.240242	12.074759
-	397	5.253403	5.136545	12.005216
-	398	4.950675	5.032707	11.921228
-	399	4.651139	4.929695	11.824589
-	400	4.355753	4.828313	11.717616
-	401	4.065393	4.729305	11.602345
-	402	3.780952	4.633441	11.481190
-	403	3.503029	4.541368	11.356590
-	404	3.232220	4.453620	11.230659
-	405	2.968952	4.370602	11.105234
-	406	2.713546	4.292461	10.981894
-	407	2.466350	4.219317	10.861897
-	408	2.227375	4.151165	10.745845
-	409	1.996831	4.088026	10.634239
-	410	1.774684	4.029714	10.527498
-	411	1.560992	3.976315	10.425295
-	412	1.355888	3.927904	10.327616
-	413	1.159407	3.884526	10.234659
-	414	0.971517	3.846296	10.146117
-	415	0.792110	3.813216	10.062386
-	416	0.621084	3.785357	9.984018
-	417	0.457988	3.762585	9.911058
-	418	0.302336	3.744839	9.844569
-	419	0.153389	3.731821	9.785103
-	420	0.010358	3.723346	9.733268
-	421	-0.127743	3.719137	9.689610
-	422	-0.262044	3.718825	9.654491
-	423	-0.393927	3.722079	9.628058
-	424	-0.524811	3.728534	9.610407
-	425	-0.656145	3.737845	9.601111
-	426	-0.789472	3.749704	9.599863
-	427	-0.926218	3.763793	9.605706
-	428	-1.067759	3.779732	9.617727
-	429	-1.215288	3.797237	9.634622
-	430	-1.369852	3.815948	9.655396
-	431	-1.532344	3.835523	9.678805
-	432	-1.703527	3.855490	9.703656
-	433	-1.883945	3.875457	9.728738
-	434	-2.073967	3.895029	9.753063
-	435	-2.273858	3.913820	9.775752
-	436	-2.483648	3.931613	9.796235
-	437	-2.703221	3.948237	9.814086
-	438	-2.932140	3.963642	9.828609
-	439	-3.169874	3.977877	9.839376
-	440	-3.415698	3.991119	9.845721
-	441	-3.668741	4.003565	9.846490
-	442	-3.927901	4.015579	9.840715
-	443	-4.192172	4.027508	9.828286
-	444	-4.460536	4.039663	9.808998
-	445	-4.731967	4.052217	9.783765
-	446	-5.005379	4.065160	9.753848
-	447	-5.279735	4.078459	9.720661
-	448	-5.553966	4.091895	9.686035
-	449	-5.826958	4.105192	9.651707
-	450	-6.097854	4.118037	9.618594
-	451	-6.365738	4.130321	9.587181
-	452	-6.629971	4.141986	9.557063
-	453	-6.889985	4.153256	9.527447
-	454	-7.145321	4.164283	9.496802
-	455	-7.395489	4.175251	9.464404
-	456	-7.640100	4.186236	9.428918
-	457	-7.878628	4.197220	9.389950
-	458	-8.110659	4.208084	9.347145
-	459	-8.335651	4.218359	9.301241
-	460	-8.553018	4.227593	9.252913
-	461	-8.762059	4.235002	9.203775
-	462	-8.962031	4.239625	9.155477
-	463	-9.151942	4.240238	9.110246
-	464	-9.330739	4.235405	9.070263
-	465	-9.497056	4.223728	9.037438
-	466	-9.649377	4.203685	9.013396
-	467	-9.786022	4.173850	8.999158
-	468	-9.905139	4.132739	8.995266
-	469	-10.004763	4.079104	9.001471
-	470	-10.082916	4.011878	9.016626
-	471	-10.137621	3.930301	9.039501
-	472	-10.167042	3.833895	9.067873
-	473	-10.169330	3.722590	9.099397
-	474	-10.142820	3.596697	9.131602
-	475	-10.085954	3.456932	9.162095
-	476	-9.997211	3.304363	9.188553
-	477	-9.875383	3.140381	9.209226
-	478	-9.719264	2.966757	9.222365
-	479	-9.527881	2.785352	9.227618
-	480	-9.300422	2.598216	9.224326
-	481	-9.036427	2.407154	9.212441
-	482	-8.735665	2.214001	9.192644
-	483	-8.398165	2.020233	9.166621
-	484	-8.024238	1.827061	9.136204
-	485	-7.614644	1.635307	9.103969
-	486	-7.170453	1.445677	9.072961
-	487	-6.693138	1.258631	9.046986
-	488	-6.184515	1.074653	9.029839
-	489	-5.646737	0.894229	9.025665
-	490	-5.082231	0.717836	9.038218
-	491	-4.493667	0.545982	9.071751
-	492	-3.884038	0.379172	9.129633
-	493	-3.256733	0.217852	9.215408
-	494	-2.615105	0.062312	9.330885
-	495	-1.962351	-0.087060	9.477194
-	496	-1.301577	-0.229912	9.652514
-	497	-0.635664	-0.366025	9.854450
-	498	0.032923	-0.495165	10.078221
-	499	0.701716	-0.617340	10.318069
-	500	1.368768	-0.732494	10.567191
-	501	2.032329	-0.840707	10.818301
-	502	2.690998	-0.942060	11.063777
-	503	3.343269	-1.036684	11.296674
-	504	3.987921	-1.124493	11.510032
-	505	4.623579	-1.205388	11.698040
-	506	5.248829	-1.279092	11.856012
-	507	5.862398	-1.345203	11.980425
-	508	6.462855	-1.403345	12.069614
-	509	7.048882	-1.452892	12.122980
-	510	7.618981	-1.493361	12.141360
-	511	8.171964	-1.523976	12.127544
-	512	8.706633	-1.544099	12.085241
-	513	9.222054	-1.552868	12.019419
-	514	9.717449	-1.549443	11.935849
-	515	10.192490	-1.532845	11.840744
-	516	10.646923	-1.502351	11.740558
-	517	11.080924	-1.457208	11.640908
-	518	11.494826	-1.396931	11.547951
-	519	11.889160	-1.321290	11.466544
-	520	12.264695	-1.230198	11.400757
-	521	12.622247	-1.123963	11.354088
-	522	12.962765	-1.003092	11.328820
-	523	13.287424	-0.868391	11.326824
-	524	13.597157	-0.720873	11.348775
-	525	13.893050	-0.561889	11.394374
-	526	14.175963	-0.392987	11.462830
-	527	14.446846	-0.215777	11.552172
-	528	14.706331	-0.032091	11.660048
-	529	14.955234	0.156117	11.783650
-	530	15.194007	0.346852	11.920132
-	531	15.423122	0.538212	12.066284
-	532	15.642844	0.728249	12.218734
-	533	15.853491	0.915242	12.374205
-	534	16.055212	1.097363	12.529462
-	535	16.248251	1.273171	12.681057
-	536	16.432804	1.441351	12.825562
-	537	16.608921	1.600706	12.959584
-	538	16.776814	1.750308	13.080220
-	539	16.936274	1.889216	13.184731
-	540	17.087181	2.016783	13.270966
-	541	17.229361	2.132638	13.337156
-	542	17.362465	2.236313	13.382297
-	543	17.486040	2.327402	13.406019
-	544	17.599552	2.405671	13.408139
-	545	17.702415	2.470982	13.389537
-	546	17.793894	2.523227	13.351339
-	547	17.873331	2.562335	13.295314
-	548	17.939823	2.588244	13.224271
-	549	17.992445	2.600979	13.140730
-	550	18.030310	2.600514	13.048274
-	551	18.052801	2.587121	12.949870
-	552	18.059547	2.561158	12.848574
-	553	18.050604	2.523169	12.747236
-	554	18.026415	2.473854	12.647983
-	555	17.987909	2.413856	12.553127
-	556	17.936413	2.343973	12.463812
-	557	17.873537	2.264880	12.381648
-	558	17.801289	2.177321	12.306887
-	559	17.722019	2.082166	12.239799
-	560	17.638260	1.980127	12.179712
-	561	17.552597	1.871939	12.125540
-	562	17.467749	1.758480	12.075695
-	563	17.386196	1.640586	12.028590
-	564	17.310337	1.519253	11.982251
-	565	17.242302	1.395515	11.934908
-	566	17.183802	1.270449	11.885399
-	567	17.136408	1.145307	11.832609
-	568	17.101334	1.021313	11.776390
-	569	17.079519	0.899814	11.716967
-	570	17.071568	0.782155	11.654264
-	571	17.077793	0.669634	11.589570
-	572	17.098122	0.563515	11.523684
-	573	17.132126	0.464867	11.458343
-	574	17.178841	0.374632	11.395891
-	575	17.236820	0.293540	11.338989
-	576	17.304436	0.222210	11.290603
-	577	17.379631	0.161039	11.253620
-	578	17.460243	0.110225	11.230166
-	579	17.543890	0.069819	11.221417
-	580	17.628202	0.039645	11.227943
-	581	17.710598	0.019332	11.249407
-	582	17.788534	0.008295	11.285316
-	583	17.859308	0.005705	11.334481
-	584	17.920330	0.010705	11.395809
-	585	17.969336	0.022335	11.467448
-	586	18.004240	0.039578	11.547723
-	587	18.023685	0.061625	11.634602
-	588	18.026684	0.087582	11.726058
-	589	18.012928	0.116877	11.820506
-	590	17.982656	0.149001	11.916605
-	591	17.936962	0.183689	12.013003
-	592	17.877316	0.220947	12.108685
-	593	17.806021	0.261076	12.202378
-	594	17.726027	0.304749	12.293207
-	595	17.640907	0.352917	12.380344
-	596	17.554682	0.406908	12.462317
-	597	17.471460	0.468150	12.538553
-	598	17.395466	0.538373	12.607656
-	599	17.330420	0.619259	12.668715
-	600	17.279501	0.712443	12.721208
-	601	17.244823	0.819264	12.764908
-	602	17.227348	0.940833	12.800071
-	603	17.226528	1.077794	12.827596
-	604	17.240427	1.230270	12.848751
-	605	17.265619	1.397874	12.865908
-	606	17.297247	1.579583	12.881694
-	607	17.329672	1.773902	12.899019
-	608	17.356625	1.978889	12.921027
-	609	17.371490	2.192138	12.950978
-	610	17.368042	2.410939	12.991766
-	611	17.340693	2.632460	13.045802
-	612	17.284847	2.853854	13.114923
-	613	17.196896	3.072214	13.200078
-	614	17.074659	3.284859	13.301590
-	615	16.916956	3.489198	13.418059
-	616	16.724045	3.682997	13.547578
-	617	16.497078	3.864272	13.687077
-	618	16.238338	4.031459	13.832403
-	619	15.950630	4.183361	13.978823
-	620	15.637541	4.319368	14.120865
-	621	15.302954	4.439216	14.252792
-	622	14.951200	4.543171	14.368931
-	623	14.586659	4.631788	14.463728
-	624	14.213748	4.706094	14.532108
-	625	13.836845	4.767447	14.569639
-	626	13.460061	4.817419	14.572783
-	627	13.087317	4.857873	14.539159
-	628	12.721879	4.890645	14.467832
-	629	12.366715	4.917700	14.359038
-	630	12.023829	4.940803	14.214567
-	631	11.694949	4.961510	14.037400
-	632	11.380736	4.981102	13.832027
-	633	11.081413	5.000513	13.604527
-	634	10.796283	5.020324	13.361596
-	635	10.524245	5.040716	13.111076
-	636	10.263543	5.061600	12.861136
-	637	10.011993	5.082571	12.619554
-	638	9.766979	5.102971	12.393927
-	639	9.526051	5.121978	12.190701
-	640	9.286481	5.138646	12.014856
-	641	9.045726	5.151767	11.870278
-	642	8.801453	5.160273	11.758915
-	643	8.551650	5.162996	11.681106
-	644	8.294584	5.158827	11.636065
-	645	8.029140	5.146846	11.621693
-	646	7.754335	5.126205	11.634686
-	647	7.469808	5.096285	11.670945
-	648	7.175374	5.056625	11.726107
-	649	6.871411	5.007128	11.795065
-	650	6.558177	4.947771	11.872824
-	651	6.236599	4.878939	11.954232
-	652	5.907576	4.801297	12.034752
-	653	5.572517	4.715780	12.110247
-	654	5.232996	4.623565	12.177132
-	655	4.890790	4.526054	12.232070
-	656	4.547697	4.424895	12.273135
-	657	4.205677	4.321796	12.298492
-	658	3.866399	4.218431	12.307538
-	659	3.531456	4.116420	12.300070
-	660	3.202242	4.017155	12.276630
-	661	2.879816	3.921874	12.237708
-	662	2.565146	3.831496	12.183743
-	663	2.258849	3.746734	12.115905
-	664	1.961231	3.667842	12.034996
-	665	1.672420	3.595159	11.942638
-	666	1.392473	3.528670	11.839936
-	667	1.121137	3.468382	11.728374
-	668	0.858359	3.414129	11.609190
-	669	0.603786	3.365816	11.483780
-	670	0.357161	3.323170	11.353547
-	671	0.118280	3.285952	11.219752
-	672	-0.113300	3.253913	11.084249
-	673	-0.338084	3.226838	10.948235
-	674	-0.556641	3.204578	10.813429
-	675	-0.769758	3.186976	10.681316
-	676	-0.978462	3.173897	10.553243
-	677	-1.184096	3.165053	10.430822
-	678	-1.388043	3.160312	10.315520
-	679	-1.592109	3.159396	10.208303
-	680	-1.797978	3.162124	10.110396
-	681	-2.007505	3.168159	10.022786
-	682	-2.222370	3.177345	9.946052
-	683	-2.444152	3.189385	9.881041
-	684	-2.673950	3.203940	9.827923
-	685	-2.912578	3.220639	9.786769
-	686	-3.160258	3.239052	9.756923
-	687	-3.416631	3.258790	9.737552
-	688	-3.680674	3.279366	9.727565
-	689	-3.950835	3.300465	9.725079
-	690	-4.225160	3.321688	9.728165
-	691	-4.501768	3.342825	9.734397
-	692	-4.778784	3.363654	9.741791
-	693	-5.054951	3.384067	9.748199
-	694	-5.328919	3.404033	9.751722
-	695	-5.599871	3.423409	9.751108
-	696	-5.867108	3.442276	9.745093
-	697	-6.130295	3.460654	9.733122
-	698	-6.389366	3.478649	9.714762
-	699	-6.644372	3.496345	9.690220
-	700	-6.895726	3.513857	9.660145
-	701	-7.143738	3.531291	9.625512
-	702	-7.389112	3.548657	9.587347
-	703	-7.632328	3.566071	9.546494
-	704	-7.874145	3.583463	9.504121
-	705	-8.115005	3.600958	9.460575
-	706	-8.355442	3.618519	9.416023
-	707	-8.595619	3.636276	9.370803
-	708	-8.835883	3.654241	9.324669
-	709	-9.076094	3.672534	9.277415
-	710	-9.316003	3.691249	9.228607
-	711	-9.555051	3.710662	9.177725
-	712	-9.792521	3.730975	9.124529
-	713	-10.027596	3.752412	9.068262
-	714	-10.259271	3.775122	9.009076
-	715	-10.486304	3.799237	8.946788
-	716	-10.707452	3.824614	8.881851
-	717	-10.921369	3.851017	8.814923
-	718	-11.126564	3.878030	8.746659
-	719	-11.321534	3.905017	8.678863
-	720	-11.504702	3.931287	8.612879
-	721	-11.674460	3.955892	8.550097
-	722	-11.829345	3.977842	8.492250
-	723	-11.967623	3.995945	8.440775
-	724	-12.087797	4.009015	8.397153
-	725	-12.188130	4.015819	8.362296
-	726	-12.267118	4.014999	8.336963
-	727	-12.323128	4.005292	8.321811
-	728	-12.354866	3.985294	8.317231
-	729	-12.360961	3.953580	8.323409
-	730	-12.340310	3.908702	8.340227
-	731	-12.291962	3.849259	8.367380
-	732	-12.215122	3.773928	8.404509
-	733	-12.109087	3.681613	8.450986
-	734	-11.973246	3.571498	8.506029
-	735	-11.807403	3.443106	8.568541
-	736	-11.611085	3.296378	8.636543
-	737	-11.384315	3.131669	8.708055
-	738	-11.127110	2.949998	8.780821
-	739	-10.839939	2.752677	8.853084
-	740	-10.523299	2.541797	8.923180
-	741	-10.177949	2.319722	8.989717
-	742	-9.804988	2.089197	9.052205
-	743	-9.405806	1.853158	9.110976
-	744	-8.982080	1.614526	9.167497
-	745	-8.535863	1.376196	9.223761
-	746	-8.069478	1.140956	9.282233
-	747	-7.585477	0.911241	9.345710
-	748	-7.086530	0.689146	9.416823
-	749	-6.575286	0.476410	9.498425
-	750	-6.053900	0.274311	9.592686
-	751	-5.524444	0.083713	9.701914
-	752	-4.988331	-0.094822	9.827447
-	753	-4.446766	-0.261135	9.969876
-	754	-3.900285	-0.415410	10.129448
-	755	-3.349225	-0.557844	10.305373
-	756	-2.793491	-0.688918	10.496275
-	757	-2.232869	-0.809173	10.699859
-	758	-1.666959	-0.919227	10.912874
-	759	-1.095240	-1.019698	11.131777
-	760	-0.517251	-1.111222	11.352209
-	761	0.067151	-1.194413	11.569402
-	762	0.658062	-1.269827	11.778497
-	763	1.255059	-1.338028	11.974776
-	764	1.857388	-1.399549	12.154087
-	765	2.463888	-1.454744	12.312866
-	766	3.073153	-1.504007	12.448325
-	767	3.683390	-1.547619	12.559084
-	768	4.292898	-1.585747	12.644264
-	769	4.899578	-1.618488	12.704237
-	770	5.501594	-1.645891	12.740211
-	771	6.096985	-1.667850	12.754638
-	772	6.683979	-1.684161	12.750520
-	773	7.261090	-1.694599	12.731582
-	774	7.826935	-1.698738	12.702085
-	775	8.380541	-1.696211	12.666233
-	776	8.921169	-1.686556	12.628292
-	777	9.448597	-1.669099	12.592050
-	778	9.962960	-1.643156	12.560922
-	779	10.464848	-1.608052	12.538019
-	780	10.954929	-1.563032	12.525187
-	781	11.434129	-1.507409	12.523905
-	782	11.903152	-1.440659	12.535006
-	783	12.362881	-1.362411	12.558429
-	784	12.813789	-1.272593	12.593514
-	785	13.256489	-1.171487	12.639344
-	786	13.691174	-1.059592	12.694985
-	787	14.117999	-0.937793	12.759367
-	788	14.536683	-0.807283	12.831593
-	789	14.946910	-0.669487	12.910724
-	790	15.348014	-0.526056	12.995366
-	791	15.739478	-0.378490	13.083813
-	792	16.120445	-0.228430	13.173416
-	793	16.490284	-0.077423	13.261617
-	794	16.848070	0.072999	13.345961
-	795	17.192993	0.221189	13.424678
-	796	17.524040	0.365583	13.496975
-	797	17.840212	0.504566	13.562337
-	798	18.140253	0.636779	13.621437
-	799	18.423250	0.761144	13.674810
-	800	18.687908	0.876584	13.722694
-	801	18.933216	0.982440	13.765570
-	802	19.157879	1.078090	13.802973
-	803	19.361019	1.163257	13.834238
-	804	19.541754	1.237962	13.858051
-	805	19.699463	1.302663	13.872518
-	806	19.833406	1.357883	13.876224
-	807	19.943102	1.404323	13.868310
-	808	20.028107	1.442798	13.848834
-	809	20.088072	1.474158	13.818189
-	810	20.123020	1.499191	13.776979
-	811	20.133242	1.518837	13.725874
-	812	20.119362	1.533719	13.665298
-	813	20.082323	1.544488	13.595670
-	814	20.023380	1.551681	13.517316
-	815	19.943800	1.555576	13.430161
-	816	19.845177	1.556357	13.334576
-	817	19.728971	1.554043	13.230697
-	818	19.596725	1.548549	13.118909
-	819	19.449928	1.539654	12.999501
-	820	19.290535	1.527112	12.872928
-	821	19.120255	1.510629	12.739738
-	822	18.941149	1.489927	12.600336
-	823	18.755322	1.464762	12.455298
-	824	18.564913	1.434677	12.304656
-	825	18.372152	1.399466	12.148608
-	826	18.179546	1.358944	11.986966
-	827	17.989351	1.313123	11.819468
-	828	17.803844	1.262229	11.645862
-	829	17.625198	1.206730	11.465953
-	830	17.455359	1.147394	11.279944
-	831	17.296125	1.085409	11.087852
-	832	17.149307	1.022127	10.890175
-	833	17.016220	0.959163	10.687973
-	834	16.898350	0.898316	10.482738
-	835	16.796665	0.841311	10.276947
-	836	16.712189	0.789938	10.073835
-	837	16.645531	0.745733	9.877358
-	838	16.597294	0.709975	9.692118
-	839	16.567757	0.683746	9.521811
-	840	16.557190	0.667930	9.369730
-	841	16.565489	0.663081	9.238194
-	842	16.592424	0.669346	9.129012
-	843	16.637064	0.686616	9.043718
-	844	16.698021	0.714313	8.983204
-	845	16.773155	0.751518	8.948407
-	846	16.859554	0.796987	8.939684
-	847	16.953688	0.849129	8.957059
-	848	17.051371	0.906223	9.000676
-	849	17.148136	0.966482	9.070161
-	850	17.239100	1.027993	9.164955
-	851	17.319773	1.088935	9.284033
-	852	17.385851	1.147688	9.425686
-	853	17.434008	1.202630	9.588341
-	854	17.461981	1.252351	9.770692
-	855	17.468992	1.295505	9.972102
-	856	17.455328	1.331358	10.191327
-	857	17.422318	1.359799	10.426595
-	858	17.371881	1.381281	10.675706
-	859	17.306606	1.396965	10.935512
-	860	17.229677	1.408786	11.201751
-	861	17.144888	1.419465	11.468715
-	862	17.056631	1.432214	11.729877
-	863	16.969845	1.450464	11.978949
-	864	16.889328	1.477834	12.209825
-	865	16.819637	1.517845	12.417143
-	866	16.764452	1.573796	12.596391
-	867	16.726488	1.648361	12.744558
-	868	16.706762	1.743672	12.859832
-	869	16.704771	1.860966	12.941851
-	870	16.718016	2.000664	12.991813
-	871	16.742682	2.162244	13.012312
-	872	16.773375	2.344320	13.007522
-	873	16.804121	2.544601	12.983074
-	874	16.828129	2.760047	12.945580
-	875	16.838890	2.987141	12.902474
-	876	16.829954	3.221922	12.860814
-	877	16.795879	3.460367	12.827771
-	878	16.732050	3.698234	12.809337
-	879	16.635248	3.931479	12.809960
-	880	16.503496	4.156255	12.833114
-	881	16.335884	4.369095	12.879764
-	882	16.132793	4.567039	12.948991
-	883	15.895430	4.747826	13.037855
-	884	15.626201	4.909834	13.141807
-	885	15.328169	5.052083	13.255287
-	886	15.005121	5.174454	13.371391
-	887	14.661211	5.277503	13.482557
-	888	14.300985	5.362452	13.580654
-	889	13.929127	5.431170	13.657319
-	890	13.550653	5.486030	13.704262
-	891	13.170261	5.529744	13.713504
-	892	12.792667	5.565265	13.677572
-	893	12.421737	5.595727	13.590312
-	894	12.060908	5.624248	13.446649
-	895	11.712642	5.653861	13.243088
-	896	11.378649	5.687300	12.977808
-	897	11.059896	5.726924	12.651334
-	898	10.756621	5.774493	12.266109
-	899	10.468234	5.831012	11.827971
-	900	10.193840	5.896702	11.345725
-	901	9.932067	5.970819	10.831792
-	902	9.681746	6.051730	10.301668
-	903	9.441757	6.136959	9.772349
-	904	9.211596	6.223656	9.260499
-	905	8.990977	6.308687	8.780789
-	906	8.780194	6.389209	8.345085
-	907	8.579455	6.462880	7.961629
-	908	8.389293	6.528013	7.635165
-	909	8.210056	6.583678	7.366271
-	910	8.042383	6.629651	7.152214
-	911	7.886719	6.666213	6.987832
-	912	7.743812	6.694010	6.866189
-	913	7.614232	6.713977	6.779335
-	914	7.498424	6.727281	6.719292
-	915	7.396496	6.735148	6.678706
-	916	7.307973	6.738790	6.651258
-	917	7.231379	6.739185	6.632492
-	918	7.163732	6.737092	6.618872
