# Supplementary material for: Design and preliminary verification of a novel powered ankle–foot prosthesis: From the perspective of lower-limb biomechanics compared with ESAR foot
Source: PLoS One. 2024 Jun 7;19(6):e0303397. doi: 10.1371/journal.pone.0303397 (PMC11161064; doi:10.1371/journal.pone.0303397)
Supplement: S2 File — (ZIP) [file pone.0303397.s004.zip › NWS/1/right knee angle.txt]

LINK_MODEL_BASED::ORIGINAL::Right Knee Angles
File	Frame	X	Y	Z
Gait LB - IOR 9.c3d	1	0.828849	-2.859409	-16.607706
-	2	0.822842	-2.859568	-16.636990
-	3	0.816572	-2.859686	-16.670700
-	4	0.810470	-2.859688	-16.709694
-	5	0.804883	-2.859518	-16.754177
-	6	0.799996	-2.859138	-16.804146
-	7	0.796329	-2.858393	-16.859135
-	8	0.793935	-2.857224	-16.918398
-	9	0.793217	-2.855554	-16.981060
-	10	0.794296	-2.853310	-17.046709
-	11	0.797229	-2.850628	-17.113411
-	12	0.802331	-2.847537	-17.180027
-	13	0.809560	-2.844185	-17.244663
-	14	0.819267	-2.840675	-17.305508
-	15	0.831553	-2.837071	-17.361910
-	16	0.846835	-2.833380	-17.414612
-	17	0.865426	-2.829614	-17.463373
-	18	0.887913	-2.825726	-17.509212
-	19	0.914597	-2.821723	-17.553448
-	20	0.946190	-2.817569	-17.596825
-	21	0.983093	-2.813313	-17.640125
-	22	1.025843	-2.809000	-17.684404
-	23	1.074878	-2.804655	-17.729767
-	24	1.130793	-2.800364	-17.776638
-	25	1.193553	-2.796204	-17.824411
-	26	1.263514	-2.792211	-17.873415
-	27	1.340429	-2.788561	-17.923637
-	28	1.424487	-2.785278	-17.974598
-	29	1.515636	-2.782500	-18.026682
-	30	1.614143	-2.780276	-18.078712
-	31	1.719982	-2.778695	-18.130339
-	32	1.833391	-2.777839	-18.180643
-	33	1.954406	-2.777844	-18.228329
-	34	2.083095	-2.778806	-18.271387
-	35	2.219151	-2.780894	-18.308525
-	36	2.362018	-2.784270	-18.337547
-	37	2.510944	-2.789065	-18.356745
-	38	2.664423	-2.795408	-18.366013
-	39	2.821041	-2.803334	-18.363352
-	40	2.978762	-2.812821	-18.348831
-	41	3.135560	-2.823688	-18.323076
-	42	3.289148	-2.835716	-18.287687
-	43	3.437641	-2.848614	-18.243086
-	44	3.579118	-2.861962	-18.192238
-	45	3.711916	-2.875438	-18.135857
-	46	3.834937	-2.888602	-18.075956
-	47	3.947139	-2.901154	-18.014511
-	48	4.047982	-2.912710	-17.952501
-	49	4.137185	-2.922907	-17.891567
-	50	4.214517	-2.931438	-17.832537
-	51	4.280354	-2.937922	-17.776522
-	52	4.334778	-2.942121	-17.723106
-	53	4.378370	-2.943751	-17.673100
-	54	4.411749	-2.942690	-17.625475
-	55	4.435651	-2.938952	-17.580275
-	56	4.450797	-2.932562	-17.536591
-	57	4.458148	-2.923790	-17.492723
-	58	4.458635	-2.912802	-17.448162
-	59	4.453262	-2.899921	-17.400974
-	60	4.442899	-2.885484	-17.350485
-	61	4.428466	-2.869852	-17.294474
-	62	4.410844	-2.853209	-17.232206
-	63	4.390818	-2.835867	-17.162283
-	64	4.369139	-2.818062	-17.082981
-	65	4.346557	-2.799922	-16.994410
-	66	4.323539	-2.781613	-16.895826
-	67	4.300559	-2.763287	-16.786795
-	68	4.277989	-2.745078	-16.668337
-	69	4.255930	-2.727119	-16.541294
-	70	4.234416	-2.709540	-16.407202
-	71	4.213334	-2.692204	-16.268965
-	72	4.192183	-2.675002	-16.129522
-	73	4.170732	-2.657610	-15.993358
-	74	4.148493	-2.639750	-15.864240
-	75	4.125206	-2.621059	-15.747011
-	76	4.100519	-2.601311	-15.643911
-	77	4.074322	-2.580182	-15.558454
-	78	4.046408	-2.557400	-15.491505
-	79	4.016751	-2.532643	-15.443842
-	80	3.985481	-2.505594	-15.414392
-	81	3.952543	-2.475864	-15.401351
-	82	3.918132	-2.443068	-15.401211
-	83	3.882010	-2.406909	-15.409657
-	84	3.844536	-2.367041	-15.421546
-	85	3.806006	-2.323214	-15.433446
-	86	3.766598	-2.275399	-15.441550
-	87	3.726759	-2.223610	-15.442136
-	88	3.686775	-2.167952	-15.433642
-	89	3.646886	-2.108559	-15.415085
-	90	3.607028	-2.045630	-15.385463
-	91	3.567266	-1.979377	-15.345371
-	92	3.527505	-1.910177	-15.293760
-	93	3.487461	-1.838494	-15.230953
-	94	3.446995	-1.764754	-15.157090
-	95	3.405734	-1.689497	-15.073519
-	96	3.363442	-1.613230	-14.981291
-	97	3.319458	-1.536481	-14.882265
-	98	3.273438	-1.459750	-14.777509
-	99	3.224815	-1.383408	-14.669611
-	100	3.173202	-1.307736	-14.561392
-	101	3.118147	-1.232969	-14.455259
-	102	3.059405	-1.159409	-14.354623
-	103	2.996522	-1.087308	-14.261718
-	104	2.929522	-1.017013	-14.180577
-	105	2.858303	-0.948752	-14.114280
-	106	2.783021	-0.882901	-14.065327
-	107	2.704264	-0.819791	-14.035186
-	108	2.622530	-0.759832	-14.024556
-	109	2.538691	-0.703409	-14.031488
-	110	2.453589	-0.651034	-14.053420
-	111	2.368362	-0.603078	-14.087087
-	112	2.284118	-0.560101	-14.128783
-	113	2.201915	-0.522619	-14.174637
-	114	2.123306	-0.490980	-14.221619
-	115	2.049334	-0.465566	-14.267305
-	116	1.981227	-0.446619	-14.309163
-	117	1.919958	-0.434204	-14.346663
-	118	1.866331	-0.428338	-14.379065
-	119	1.821096	-0.428807	-14.406895
-	120	1.784498	-0.435287	-14.431346
-	121	1.756914	-0.447378	-14.453286
-	122	1.738464	-0.464414	-14.474651
-	123	1.729170	-0.485826	-14.496216
-	124	1.728636	-0.510917	-14.519649
-	125	1.736346	-0.538992	-14.547000
-	126	1.751721	-0.569464	-14.579535
-	127	1.773905	-0.601772	-14.618787
-	128	1.802014	-0.635490	-14.665135
-	129	1.835242	-0.670155	-14.719417
-	130	1.872719	-0.705538	-14.780953
-	131	1.913558	-0.741312	-14.848470
-	132	1.956937	-0.777216	-14.922311
-	133	2.002110	-0.812988	-15.001904
-	134	2.048406	-0.848304	-15.087215
-	135	2.095050	-0.882877	-15.179645
-	136	2.141552	-0.916495	-15.278864
-	137	2.187384	-0.948927	-15.387464
-	138	2.231929	-0.979965	-15.506561
-	139	2.274811	-1.009422	-15.636627
-	140	2.315511	-1.037196	-15.777529
-	141	2.353659	-1.063232	-15.928370
-	142	2.388811	-1.087565	-16.085955
-	143	2.420653	-1.110231	-16.246918
-	144	2.448707	-1.131364	-16.406792
-	145	2.472789	-1.151085	-16.561831
-	146	2.492843	-1.169568	-16.707378
-	147	2.508934	-1.187030	-16.840527
-	148	2.521291	-1.203829	-16.958086
-	149	2.530269	-1.220226	-17.059265
-	150	2.536268	-1.236604	-17.143496
-	151	2.539806	-1.253289	-17.211634
-	152	2.541088	-1.270585	-17.265509
-	153	2.540702	-1.288822	-17.305593
-	154	2.538958	-1.308271	-17.333740
-	155	2.536616	-1.329123	-17.352131
-	156	2.534046	-1.351621	-17.363340
-	157	2.531866	-1.375866	-17.369501
-	158	2.530534	-1.401860	-17.373379
-	159	2.530127	-1.429560	-17.377222
-	160	2.530961	-1.458774	-17.382139
-	161	2.532762	-1.489213	-17.389053
-	162	2.535382	-1.520661	-17.397127
-	163	2.538601	-1.552770	-17.404402
-	164	2.541973	-1.585266	-17.410131
-	165	2.545226	-1.617859	-17.414057
-	166	2.547853	-1.650422	-17.417734
-	167	2.549555	-1.682831	-17.424906
-	168	2.549865	-1.715214	-17.437620
-	169	2.548479	-1.747623	-17.459822
-	170	2.545353	-1.780127	-17.493988
-	171	2.540515	-1.812843	-17.541935
-	172	2.534144	-1.845818	-17.604527
-	173	2.526422	-1.879167	-17.682167
-	174	2.517810	-1.912942	-17.774620
-	175	2.508799	-1.947232	-17.882944
-	176	2.500252	-1.982072	-18.007490
-	177	2.493008	-2.017568	-18.149342
-	178	2.487790	-2.053785	-18.307951
-	179	2.485449	-2.090756	-18.482805
-	180	2.486742	-2.128572	-18.673769
-	181	2.492336	-2.167325	-18.880507
-	182	2.502732	-2.207088	-19.104992
-	183	2.518743	-2.247946	-19.347328
-	184	2.540805	-2.289887	-19.609478
-	185	2.569640	-2.332952	-19.892162
-	186	2.605749	-2.377025	-20.195780
-	187	2.650000	-2.421942	-20.520224
-	188	2.703118	-2.467543	-20.864870
-	189	2.766075	-2.513507	-21.227402
-	190	2.839895	-2.559603	-21.604673
-	191	2.925958	-2.605529	-21.991930
-	192	3.025678	-2.651063	-22.383595
-	193	3.140619	-2.695921	-22.773182
-	194	3.272239	-2.739862	-23.153561
-	195	3.422234	-2.782665	-23.517357
-	196	3.592284	-2.824204	-23.857056
-	197	3.783756	-2.864423	-24.165646
-	198	3.998592	-2.903285	-24.436216
-	199	4.238148	-2.940711	-24.664244
-	200	4.503997	-2.976703	-24.844265
-	201	4.797926	-3.011052	-24.974009
-	202	5.121335	-3.043625	-25.051966
-	203	5.475898	-3.074144	-25.080063
-	204	5.863035	-3.102292	-25.061573
-	205	6.284091	-3.127801	-25.002464
-	206	6.740344	-3.150118	-24.910299
-	207	7.232996	-3.168650	-24.795412
-	208	7.762922	-3.182528	-24.668650
-	209	8.330916	-3.190780	-24.541719
-	210	8.937499	-3.191986	-24.426933
-	211	9.582968	-3.184677	-24.334465
-	212	10.267252	-3.167140	-24.271898
-	213	10.990353	-3.137446	-24.244181
-	214	11.752059	-3.093602	-24.253515
-	215	12.552146	-3.033928	-24.298162
-	216	13.390450	-2.956409	-24.375822
-	217	14.266742	-2.859362	-24.481503
-	218	15.180818	-2.741234	-24.609894
-	219	16.132603	-2.600664	-24.754423
-	220	17.121670	-2.436810	-24.908619
-	221	18.147335	-2.249645	-25.064884
-	222	19.208538	-2.039324	-25.216906
-	223	20.303791	-1.806491	-25.358315
-	224	21.431511	-1.552360	-25.483059
-	225	22.589788	-1.278290	-25.585592
-	226	23.776407	-0.985612	-25.660582
-	227	24.988703	-0.675471	-25.703661
-	228	26.223671	-0.348737	-25.710913
-	229	27.477432	-0.005919	-25.679626
-	230	28.745617	0.352816	-25.608240
-	231	30.023081	0.727351	-25.496813
-	232	31.303734	1.117260	-25.347027
-	233	32.580727	1.522545	-25.163280
-	234	33.846848	1.942646	-24.950922
-	235	35.094540	2.376754	-24.716293
-	236	36.316521	2.823398	-24.466541
-	237	37.505558	3.280559	-24.209032
-	238	38.655067	3.745869	-23.951082
-	239	39.758720	4.216019	-23.699509
-	240	40.811188	4.686843	-23.459755
-	241	41.807934	5.153772	-23.236490
-	242	42.745415	5.611500	-23.032757
-	243	43.621151	6.053885	-22.849800
-	244	44.433414	6.476105	-22.688751
-	245	45.181320	6.872840	-22.549347
-	246	45.864643	7.240251	-22.431395
-	247	46.483635	7.574967	-22.334328
-	248	47.039211	7.874203	-22.257114
-	249	47.532215	8.136261	-22.198921
-	250	47.963585	8.360141	-22.158674
-	251	48.334190	8.545815	-22.135963
-	252	48.644466	8.693703	-22.130358
-	253	48.894917	8.805004	-22.141714
-	254	49.085560	8.881559	-22.170979
-	255	49.216312	8.925768	-22.219324
-	256	49.287003	8.940142	-22.287981
-	257	49.297337	8.927032	-22.377958
-	258	49.247112	8.889345	-22.490513
-	259	49.136333	8.829599	-22.626280
-	260	48.964725	8.750917	-22.786531
-	261	48.732189	8.655886	-22.971167
-	262	48.438915	8.546765	-23.179344
-	263	48.084946	8.425662	-23.410183
-	264	47.670761	8.294261	-23.661451
-	265	47.196934	8.154057	-23.931122
-	266	46.664555	8.005880	-24.216240
-	267	46.075237	7.850333	-24.514174
-	268	45.430954	7.688110	-24.821848
-	269	44.734467	7.518814	-25.136480
-	270	43.988308	7.341982	-25.455025
-	271	43.195263	7.156911	-25.774109
-	272	42.357895	6.962400	-26.090082
-	273	41.479012	6.757044	-26.399200
-	274	40.561134	6.539405	-26.697168
-	275	39.607079	6.307837	-26.979561
-	276	38.619541	6.061229	-27.241850
-	277	37.601440	5.798145	-27.479206
-	278	36.555328	5.518039	-27.687351
-	279	35.484211	5.219705	-27.860823
-	280	34.390533	4.903507	-27.996708
-	281	33.276932	4.569018	-28.091028
-	282	32.145721	4.217093	-28.142145
-	283	30.999121	3.848616	-28.149269
-	284	29.839045	3.464894	-28.113449
-	285	28.667395	3.067809	-28.037785
-	286	27.485920	2.659055	-27.926432
-	287	26.296011	2.240921	-27.785702
-	288	25.099167	1.815879	-27.621721
-	289	23.896769	1.386826	-27.442060
-	290	22.690212	0.957073	-27.253958
-	291	21.480740	0.530148	-27.064264
-	292	20.270044	0.109638	-26.879120
-	293	19.059772	-0.300589	-26.703482
-	294	17.851795	-0.696936	-26.541117
-	295	16.648268	-1.075748	-26.394611
-	296	15.451321	-1.433519	-26.265919
-	297	14.263206	-1.767536	-26.154243
-	298	13.086273	-2.075346	-26.058138
-	299	11.922854	-2.355081	-25.975023
-	300	10.775744	-2.605356	-25.903954
-	301	9.648180	-2.825518	-25.843433
-	302	8.543859	-3.015285	-25.794424
-	303	7.466688	-3.174941	-25.758179
-	304	6.420895	-3.305373	-25.736551
-	305	5.411255	-3.407936	-25.732141
-	306	4.443026	-3.484482	-25.748619
-	307	3.521651	-3.537397	-25.790052
-	308	2.652989	-3.569517	-25.860552
-	309	1.842937	-3.584124	-25.963936
-	310	1.097290	-3.584801	-26.102423
-	311	0.421525	-3.575246	-26.275640
-	312	-0.179517	-3.559008	-26.481136
-	313	-0.701670	-3.539325	-26.714695
-	314	-1.141707	-3.518927	-26.970619
-	315	-1.497458	-3.499969	-27.242077
-	316	-1.767951	-3.483925	-27.522646
-	317	-1.953782	-3.471660	-27.805687
-	318	-2.056883	-3.463438	-28.085789
-	319	-2.081002	-3.459019	-28.358980
-	320	-2.031418	-3.457731	-28.622589
-	321	-1.915307	-3.458620	-28.875237
-	322	-1.741098	-3.460457	-29.117237
-	323	-1.518427	-3.461945	-29.348948
-	324	-1.257600	-3.461765	-29.571577
-	325	-0.969104	-3.458742	-29.785509
-	326	-0.662961	-3.451872	-29.990740
-	327	-0.348004	-3.440323	-30.186415
-	328	-0.031493	-3.423405	-30.370296
-	329	0.281257	-3.400552	-30.538893
-	330	0.587184	-3.371196	-30.687952
-	331	0.885502	-3.334923	-30.812016
-	332	1.177673	-3.291395	-30.905125
-	333	1.466988	-3.240485	-30.960779
-	334	1.758039	-3.182290	-30.972223
-	335	2.056112	-3.117070	-30.933056
-	336	2.366493	-3.045361	-30.837587
-	337	2.693717	-2.967837	-30.681793
-	338	3.041040	-2.885421	-30.464010
-	339	3.409857	-2.799226	-30.185472
-	340	3.799535	-2.710613	-29.850754
-	341	4.207216	-2.620998	-29.467707
-	342	4.627990	-2.531916	-29.047085
-	343	5.055400	-2.444682	-28.602501
-	344	5.481901	-2.360527	-28.148151
-	345	5.899157	-2.280331	-27.699070
-	346	6.299047	-2.204711	-27.268709
-	347	6.673903	-2.133899	-26.868938
-	348	7.016786	-2.067980	-26.508614
-	349	7.322092	-2.006591	-26.193621
-	350	7.585416	-1.949276	-25.926476
-	351	7.803885	-1.895288	-25.707289
-	352	7.975906	-1.843910	-25.533489
-	353	8.101187	-1.794329	-25.401545
-	354	8.180913	-1.745965	-25.306528
-	355	8.217402	-1.698328	-25.243799
-	356	8.214126	-1.651225	-25.208786
-	357	8.175360	-1.604631	-25.197416
-	358	8.105975	-1.558682	-25.206034
-	359	8.011346	-1.513686	-25.231243
-	360	7.896986	-1.470060	-25.268883
-	361	7.768499	-1.428203	-25.315062
-	362	7.631449	-1.388645	-25.364946
-	363	7.491137	-1.351843	-25.413681
-	364	7.352660	-1.318304	-25.456478
-	365	7.220690	-1.288322	-25.488583
-	366	7.099273	-1.262166	-25.505625
-	367	6.991884	-1.240147	-25.503746
-	368	6.901284	-1.222375	-25.479364
-	369	6.829397	-1.209003	-25.430672
-	370	6.777219	-1.200045	-25.356991
-	371	6.744987	-1.195478	-25.259230
-	372	6.732192	-1.195390	-25.138226
-	373	6.737755	-1.199916	-24.995211
-	374	6.760234	-1.209184	-24.831898
-	375	6.797635	-1.223318	-24.650135
-	376	6.847879	-1.242378	-24.452681
-	377	6.908543	-1.266121	-24.243443
-	378	6.977243	-1.294196	-24.027195
-	379	7.051455	-1.326107	-23.809008
-	380	7.128736	-1.361285	-23.594393
-	381	7.206532	-1.399087	-23.390007
-	382	7.282564	-1.438849	-23.201870
-	383	7.354689	-1.479906	-23.036045
-	384	7.421027	-1.521686	-22.897345
-	385	7.479960	-1.563702	-22.789461
-	386	7.530135	-1.605689	-22.713833
-	387	7.570500	-1.647477	-22.670555
-	388	7.600438	-1.689002	-22.657669
-	389	7.619619	-1.730396	-22.672405
-	390	7.628147	-1.771839	-22.710327
-	391	7.626486	-1.813571	-22.766592
-	392	7.615238	-1.855849	-22.836443
-	393	7.595465	-1.898949	-22.914673
-	394	7.568335	-1.943002	-22.996870
-	395	7.535141	-1.988072	-23.079462
-	396	7.497266	-2.034161	-23.159790
-	397	7.456224	-2.081144	-23.235470
-	398	7.413435	-2.128738	-23.305113
-	399	7.370376	-2.176621	-23.367020
-	400	7.328640	-2.224307	-23.419401
-	401	7.289550	-2.271432	-23.459932
-	402	7.254690	-2.317596	-23.486803
-	403	7.225392	-2.362521	-23.499538
-	404	7.202991	-2.406065	-23.498587
-	405	7.188731	-2.448128	-23.484514
-	406	7.183569	-2.488687	-23.458620
-	407	7.188468	-2.527742	-23.421679
-	408	7.203896	-2.565422	-23.374458
-	409	7.230446	-2.601790	-23.317720
-	410	7.268346	-2.636964	-23.252735
-	411	7.317832	-2.671134	-23.180149
-	412	7.379132	-2.704484	-23.101412
-	413	7.452287	-2.737127	-23.017820
-	414	7.537221	-2.769295	-22.930943
-	415	7.633808	-2.801052	-22.842623
-	416	7.741785	-2.832433	-22.754908
-	417	7.860611	-2.863552	-22.669722
-	418	7.989568	-2.894295	-22.590113
-	419	8.127749	-2.924561	-22.518867
-	420	8.274107	-2.954233	-22.459023
-	421	8.427382	-2.983090	-22.413828
-	422	8.586268	-3.010897	-22.386747
-	423	8.749311	-3.037362	-22.380642
-	424	8.914902	-3.062196	-22.398157
-	425	9.081442	-3.085174	-22.441050
-	426	9.247342	-3.106027	-22.509615
-	427	9.410978	-3.124665	-22.602749
-	428	9.570730	-3.141062	-22.717798
-	429	9.725293	-3.155282	-22.850594
-	430	9.873238	-3.167429	-22.996809
-	431	10.013370	-3.177741	-23.151562
-	432	10.144622	-3.186493	-23.309824
-	433	10.266037	-3.194116	-23.467634
-	434	10.377191	-3.200833	-23.621431
-	435	10.477912	-3.206784	-23.768684
-	436	10.568390	-3.212046	-23.908424
-	437	10.649180	-3.216549	-24.040312
-	438	10.721004	-3.220268	-24.164883
-	439	10.784695	-3.223150	-24.283735
-	440	10.841256	-3.225223	-24.398520
-	441	10.891772	-3.226719	-24.511162
-	442	10.937382	-3.227935	-24.623415
-	443	10.979153	-3.229076	-24.737610
-	444	11.018174	-3.230407	-24.856083
-	445	11.055523	-3.231921	-24.981701
-	446	11.092450	-3.233501	-25.117115
-	447	11.129972	-3.235107	-25.264702
-	448	11.169354	-3.236594	-25.426991
-	449	11.211836	-3.237767	-25.605455
-	450	11.258646	-3.238517	-25.800764
-	451	11.311115	-3.238678	-26.012957
-	452	11.370442	-3.238177	-26.240692
-	453	11.437810	-3.236990	-26.482635
-	454	11.514177	-3.235216	-26.736317
-	455	11.600446	-3.232846	-27.000071
-	456	11.697355	-3.230040	-27.271706
-	457	11.805523	-3.226842	-27.549757
-	458	11.925297	-3.223448	-27.833248
-	459	12.057045	-3.219750	-28.121796
-	460	12.201098	-3.215616	-28.414858
-	461	12.357901	-3.210571	-28.712538
-	462	12.528101	-3.203948	-29.014433
-	463	12.712640	-3.194709	-29.320202
-	464	12.912647	-3.181618	-29.629019
-	465	13.129623	-3.163265	-29.939430
-	466	13.365270	-3.138084	-30.249128
-	467	13.621588	-3.104453	-30.555235
-	468	13.900895	-3.060621	-30.853802
-	469	14.205650	-3.004911	-31.140244
-	470	14.538621	-2.935739	-31.408850
-	471	14.902576	-2.851477	-31.653702
-	472	15.300414	-2.750774	-31.868454
-	473	15.734963	-2.632352	-32.046352
-	474	16.209024	-2.495172	-32.181026
-	475	16.725227	-2.338390	-32.267189
-	476	17.286158	-2.161479	-32.299946
-	477	17.894079	-1.964206	-32.276451
-	478	18.551147	-1.746871	-32.195080
-	479	19.259243	-1.509808	-32.056870
-	480	20.019978	-1.254074	-31.864630
-	481	20.834578	-0.981052	-31.622911
-	482	21.704018	-0.692420	-31.338511
-	483	22.628742	-0.389916	-31.019878
-	484	23.608952	-0.075544	-30.675770
-	485	24.644136	0.248755	-30.315126
-	486	25.733061	0.581050	-29.945831
-	487	26.873756	0.919799	-29.574129
-	488	28.063139	1.263496	-29.203362
-	489	29.297424	1.610977	-28.834221
-	490	30.571848	1.961317	-28.464859
-	491	31.880655	2.314316	-28.092897
-	492	33.217125	2.670002	-27.715475
-	493	34.573574	3.029156	-27.331028
-	494	35.941589	3.392363	-26.938120
-	495	37.312290	3.760444	-26.536510
-	496	38.676575	4.133150	-26.125731
-	497	40.025158	4.510212	-25.707073
-	498	41.349136	4.890272	-25.281719
-	499	42.639771	5.271451	-24.852003
-	500	43.889000	5.651227	-24.420679
-	501	45.089622	6.026574	-23.990849
-	502	46.235363	6.393990	-23.565989
-	503	47.320950	6.749991	-23.149740
-	504	48.342312	7.090588	-22.745218
-	505	49.296291	7.411944	-22.355457
-	506	50.180576	7.710431	-21.982868
-	507	50.993610	7.982610	-21.629164
-	508	51.734173	8.225959	-21.296305
-	509	52.401432	8.438175	-20.985775
-	510	52.994415	8.617856	-20.699266
-	511	53.512211	8.764821	-20.438780
-	512	53.953648	8.879571	-20.206690
-	513	54.317413	8.963563	-20.005646
-	514	54.602058	9.018953	-19.838383
-	515	54.806301	9.048339	-19.708103
-	516	54.928967	9.054748	-19.618137
-	517	54.969296	9.040726	-19.571474
-	518	54.926834	9.009528	-19.571138
-	519	54.801548	8.963655	-19.619942
-	520	54.593937	8.905270	-19.719934
-	521	54.304958	8.836351	-19.872911
-	522	53.936104	8.758327	-20.079657
-	523	53.489452	8.672581	-20.340019
-	524	52.967300	8.579864	-20.652790
-	525	52.372524	8.480402	-21.015551
-	526	51.708023	8.374220	-21.424597
-	527	50.976952	8.260556	-21.875784
-	528	50.182560	8.138415	-22.363754
-	529	49.328186	8.006621	-22.882454
-	530	48.417332	7.864067	-23.425161
-	531	47.453537	7.709415	-23.984148
-	532	46.440334	7.541250	-24.551550
-	533	45.381371	7.358206	-25.118952
-	534	44.280415	7.158944	-25.677729
-	535	43.141376	6.942070	-26.219683
-	536	41.968319	6.706323	-26.736145
-	537	40.765461	6.450639	-27.218992
-	538	39.536919	6.174415	-27.660917
-	539	38.286877	5.877330	-28.054876
-	540	37.019501	5.559741	-28.395382
-	541	35.738815	5.222375	-28.677889
-	542	34.448822	4.866684	-28.899727
-	543	33.153217	4.494506	-29.059662
-	544	31.855143	4.107695	-29.157948
-	545	30.557207	3.708510	-29.196815
-	546	29.261278	3.299026	-29.180014
-	547	27.968693	2.881413	-29.112719
-	548	26.680212	2.458098	-29.001442
-	549	25.396160	2.031242	-28.853203
-	550	24.116730	1.603499	-28.676123
-	551	22.841972	1.177283	-28.477949
-	552	21.572069	0.755213	-28.266577
-	553	20.307438	0.339889	-28.049791
-	554	19.049023	-0.066133	-27.833809
-	555	17.798246	-0.460092	-27.624594
-	556	16.557146	-0.839467	-27.426062
-	557	15.328425	-1.201460	-27.242088
-	558	14.115358	-1.543611	-27.074306
-	559	12.921913	-1.863521	-26.923876
-	560	11.752473	-2.159232	-26.790815
-	561	10.611901	-2.429131	-26.674202
-	562	9.505441	-2.672062	-26.572502
-	563	8.438416	-2.887349	-26.483900
-	564	7.416494	-3.074836	-26.406111
-	565	6.445187	-3.234900	-26.336704
-	566	5.530004	-3.368343	-26.273470
-	567	4.676189	-3.476604	-26.214212
-	568	3.888556	-3.561548	-26.157715
-	569	3.171531	-3.625484	-26.102869
-	570	2.528959	-3.671132	-26.048452
-	571	1.964144	-3.701361	-25.994156
-	572	1.479752	-3.719140	-25.938808
-	573	1.077720	-3.727320	-25.881910
-	574	0.759076	-3.728538	-25.823601
-	575	0.523775	-3.725125	-25.764578
-	576	0.370633	-3.719103	-25.706728
-	577	0.297171	-3.712072	-25.652462
-	578	0.299618	-3.705256	-25.604435
-	579	0.372890	-3.699478	-25.565008
-	580	0.510659	-3.695146	-25.536955
-	581	0.705251	-3.692316	-25.522879
-	582	0.947722	-3.690725	-25.526009
-	583	1.228245	-3.689870	-25.549177
-	584	1.536238	-3.689128	-25.595148
-	585	1.860952	-3.687871	-25.665777
-	586	2.191906	-3.685508	-25.761578
-	587	2.519292	-3.681673	-25.881779
-	588	2.834568	-3.676059	-26.023771
-	589	3.130618	-3.668519	-26.183702
-	590	3.402348	-3.658946	-26.356737
-	591	3.647051	-3.647194	-26.536299
-	592	3.864528	-3.633070	-26.714947
-	593	4.057162	-3.616296	-26.884169
-	594	4.229681	-3.596476	-27.034555
-	595	4.388802	-3.573119	-27.156721
-	596	4.542441	-3.545768	-27.240515
-	597	4.699219	-3.513961	-27.277514
-	598	4.867537	-3.477486	-27.260029
-	599	5.054749	-3.436334	-27.182714
-	600	5.266725	-3.390630	-27.042852
-	601	5.507160	-3.340861	-26.840401
-	602	5.777472	-3.287763	-26.579067
-	603	6.076610	-3.232341	-26.265951
-	604	6.401108	-3.175839	-25.911190
-	605	6.745592	-3.119395	-25.526848
-	606	7.103024	-3.064138	-25.125549
-	607	7.465516	-3.010963	-24.719879
-	608	7.824680	-2.960553	-24.321556
-	609	8.172192	-2.913261	-23.940794
-	610	8.500518	-2.869104	-23.585312
-	611	8.802977	-2.827974	-23.260883
-	612	9.074059	-2.789490	-22.969995
-	613	9.309573	-2.753169	-22.713217
-	614	9.506907	-2.718400	-22.489214
-	615	9.664596	-2.684762	-22.294086
-	616	9.782758	-2.651776	-22.123688
-	617	9.862417	-2.619095	-21.973007
-	618	9.905634	-2.586488	-21.837141
-	619	9.914847	-2.553880	-21.711796
-	620	9.893289	-2.521277	-21.593060
-	621	9.844530	-2.488766	-21.477945
-	622	9.772435	-2.456556	-21.364632
-	623	9.681204	-2.424816	-21.251966
-	624	9.575096	-2.393794	-21.139503
-	625	9.458313	-2.363714	-21.027653
-	626	9.334921	-2.334815	-20.917255
-	627	9.208647	-2.307302	-20.809813
-	628	9.082774	-2.281341	-20.707026
-	629	8.960149	-2.257211	-20.610260
-	630	8.843065	-2.235146	-20.520710
-	631	8.733526	-2.215445	-20.438669
-	632	8.632762	-2.198469	-20.363636
-	633	8.541755	-2.184478	-20.295059
-	634	8.460809	-2.173852	-20.230835
-	635	8.390085	-2.166850	-20.168497
-	636	8.329062	-2.163757	-20.105225
-	637	8.277122	-2.164837	-20.037762
-	638	8.233120	-2.170341	-19.964275
-	639	8.195838	-2.180473	-19.882656
-	640	8.163939	-2.195391	-19.791727
-	641	8.136129	-2.215078	-19.691303
-	642	8.111027	-2.239488	-19.582039
-	643	8.087476	-2.268372	-19.465210
-	644	8.064220	-2.301347	-19.344347
-	645	8.040317	-2.337815	-19.223572
-	646	8.014612	-2.377103	-19.107838
-	647	7.986188	-2.418368	-19.002615
-	648	7.954169	-2.460616	-18.913532
-	649	7.917727	-2.502941	-18.845852
-	650	7.876171	-2.544362	-18.804010
-	651	7.829133	-2.584024	-18.791138
-	652	7.776349	-2.621195	-18.809668
-	653	7.717947	-2.655273	-18.861662
-	654	7.654380	-2.685817	-18.948343
-	655	7.586371	-2.712618	-19.070862
-	656	7.514562	-2.735473	-19.229620
-	657	7.439927	-2.754376	-19.424152
-	658	7.363283	-2.769306	-19.653240
-	659	7.285655	-2.780389	-19.914890
-	660	7.207793	-2.787788	-20.206375
-	661	7.130555	-2.791737	-20.522991
-	662	7.054783	-2.792529	-20.858360
-	663	6.981027	-2.790461	-21.204624
-	664	6.909896	-2.785879	-21.551525
-	665	6.841920	-2.779077	-21.888830
-	666	6.777527	-2.770449	-22.206427
-	667	6.717278	-2.760276	-22.495657
-	668	6.661822	-2.748790	-22.748964
-	669	6.611731	-2.736243	-22.960848
-	670	6.567650	-2.722819	-23.127174
-	671	6.530216	-2.708726	-23.245428
-	672	6.500085	-2.694084	-23.314934
-	673	6.477530	-2.679154	-23.335636
-	674	6.462869	-2.664093	-23.309441
-	675	6.456088	-2.649160	-23.238926
-	676	6.457004	-2.634655	-23.127136
-	677	6.464723	-2.620924	-22.978458
-	678	6.478321	-2.608298	-22.797205
-	679	6.496497	-2.597083	-22.587952
-	680	6.517972	-2.587492	-22.355816
-	681	6.541481	-2.579621	-22.105495
-	682	6.565887	-2.573517	-21.842129
-	683	6.590130	-2.569080	-21.570230
-	684	6.613599	-2.566120	-21.293966
-	685	6.635899	-2.564376	-21.017122
-	686	6.657189	-2.563493	-20.742470
-	687	6.677899	-2.563083	-20.472607
-	688	6.699121	-2.562638	-20.209539
-	689	6.722345	-2.561765	-19.954405
-	690	6.749360	-2.560050	-19.708363
-	691	6.781673	-2.557266	-19.471987
-	692	6.820735	-2.553177	-19.246206
-	693	6.867376	-2.547776	-19.032309
-	694	6.922183	-2.541169	-18.831738
-	695	6.985268	-2.533495	-18.646852
-	696	7.056452	-2.525048	-18.480165
-	697	7.134931	-2.516155	-18.335262
-	698	7.219740	-2.507206	-18.215483
-	699	7.309852	-2.498560	-18.125154
-	700	7.404191	-2.490571	-18.068621
-	701	7.501729	-2.483591	-18.050083
-	702	7.601508	-2.477858	-18.073532
-	703	7.702818	-2.473663	-18.141588
-	704	7.804751	-2.471232	-18.256655
-	705	7.906913	-2.470792	-18.418549
-	706	8.008872	-2.472589	-18.625454
-	707	8.110605	-2.476685	-18.873795
-	708	8.212347	-2.483146	-19.157589
-	709	8.314851	-2.491869	-19.468763
-	710	8.419127	-2.502740	-19.797911
-	711	8.526672	-2.515554	-20.133738
-	712	8.639177	-2.530017	-20.465311
-	713	8.758536	-2.546055	-20.782183
-	714	8.886447	-2.563589	-21.076696
-	715	9.024838	-2.582694	-21.343151
-	716	9.175521	-2.603459	-21.578230
-	717	9.340495	-2.625973	-21.780890
-	718	9.521588	-2.650345	-21.951450
-	719	9.720861	-2.676470	-22.092636
-	720	9.940392	-2.704240	-22.207348
-	721	10.182185	-2.733496	-22.299501
-	722	10.448316	-2.763785	-22.373175
-	723	10.740964	-2.794562	-22.432711
-	724	11.062101	-2.825137	-22.482853
-	725	11.413917	-2.854658	-22.527739
-	726	11.798369	-2.882066	-22.571466
-	727	12.217471	-2.905976	-22.617567
-	728	12.672747	-2.924753	-22.669392
-	729	13.165758	-2.936526	-22.729841
-	730	13.697719	-2.939152	-22.801563
-	731	14.269758	-2.930302	-22.886522
-	732	14.882714	-2.907399	-22.986984
-	733	15.537383	-2.867711	-23.104002
-	734	16.234304	-2.808544	-23.238499
-	735	16.973682	-2.727302	-23.390751
-	736	17.755854	-2.621808	-23.559280
-	737	18.580679	-2.490322	-23.742418
-	738	19.447836	-2.331795	-23.937243
-	739	20.356649	-2.145777	-24.140570
-	740	21.306347	-1.932713	-24.348516
-	741	22.295757	-1.693885	-24.556911
-	742	23.323767	-1.431203	-24.761450
-	743	24.388865	-1.147055	-24.958199
-	744	25.489435	-0.844073	-25.143286
-	745	26.623398	-0.525065	-25.312878
-	746	27.788561	-0.192902	-25.463099
-	747	28.982227	0.149761	-25.590723
-	748	30.201218	0.500363	-25.693054
-	749	31.441799	0.856795	-25.768372
-	750	32.699867	1.217121	-25.815197
-	751	33.970684	1.579827	-25.832090
-	752	35.249271	1.943331	-25.816660
-	753	36.530342	2.306033	-25.766092
-	754	37.808502	2.666553	-25.677923
-	755	39.078121	3.023358	-25.550171
-	756	40.333721	3.375104	-25.382408
-	757	41.569691	3.720431	-25.175875
-	758	42.780685	4.057978	-24.933727
-	759	43.961262	4.386603	-24.661161
-	760	45.106655	4.705192	-24.363897
-	761	46.212387	5.012479	-24.047865
-	762	47.274776	5.307142	-23.717983
-	763	48.290661	5.587712	-23.377855
-	764	49.257641	5.852769	-23.029934
-	765	50.173561	6.100761	-22.676115
-	766	51.036900	6.330232	-22.317739
-	767	51.846169	6.540184	-21.956406
-	768	52.600368	6.729504	-21.594042
-	769	53.298389	6.897390	-21.233286
-	770	53.939400	7.043341	-20.877745
-	771	54.522537	7.167451	-20.531977
-	772	55.046917	7.270027	-20.201313
-	773	55.511757	7.351905	-19.891380
-	774	55.916229	7.414134	-19.607845
-	775	56.259739	7.457769	-19.355682
-	776	56.541668	7.483803	-19.139509
-	777	56.761887	7.493115	-18.962648
-	778	56.920418	7.486506	-18.827473
-	779	57.017704	7.464766	-18.735624
-	780	57.054436	7.428049	-18.687523
-	781	57.031754	7.376519	-18.682877
-	782	56.950642	7.310259	-18.720858
-	783	56.812580	7.229103	-18.799696
-	784	56.618881	7.132874	-18.917009
-	785	56.370941	7.021773	-19.070160
-	786	56.069855	6.896353	-19.256281
-	787	55.716568	6.757534	-19.472517
-	788	55.311638	6.606539	-19.715858
-	789	54.855309	6.444804	-19.983101
-	790	54.347572	6.273531	-20.270704
-	791	53.788544	6.093770	-20.574879
-	792	53.178314	5.905919	-20.891085
-	793	52.517021	5.710485	-21.214773
-	794	51.804810	5.508108	-21.541325
-	795	51.041943	5.299981	-21.866529
-	796	50.228401	5.087971	-22.186810
-	797	49.364388	4.874005	-22.498701
-	798	48.449757	4.660632	-22.800320
-	799	47.484760	4.449867	-23.089607
-	800	46.469498	4.243108	-23.364861
-	801	45.404583	4.041285	-23.624861
-	802	44.290855	3.844086	-23.868086
-	803	43.129662	3.650481	-24.093021
-	804	41.922653	3.458501	-24.298147
-	805	40.672085	3.265503	-24.481388
-	806	39.380291	3.068820	-24.641577
-	807	38.049984	2.866218	-24.778160
-	808	36.684029	2.656067	-24.891380
-	809	35.285004	2.436992	-24.983368
-	810	33.855568	2.207784	-25.056923
-	811	32.398796	1.967359	-25.116257
-	812	30.918556	1.714750	-25.166563
-	813	29.418947	1.449346	-25.213503
-	814	27.904526	1.171086	-25.261837
-	815	26.379919	0.880330	-25.314558
-	816	24.850071	0.578228	-25.372620
-	817	23.319668	0.266237	-25.435163
-	818	21.793566	-0.053753	-25.500051
-	819	20.276388	-0.379476	-25.564323
-	820	18.772421	-0.708353	-25.625347
-	821	17.285646	-1.037382	-25.680573
-	822	15.819881	-1.363294	-25.728149
-	823	14.378458	-1.682569	-25.766874
-	824	12.964741	-1.991427	-25.796001
-	825	11.582078	-2.285942	-25.815428
-	826	10.234391	-2.562263	-25.825769
-	827	8.926006	-2.816732	-25.827707
-	828	7.662052	-3.046146	-25.822384
-	829	6.447929	-3.247908	-25.811251
-	830	5.289313	-3.420187	-25.795990
-	831	4.192061	-3.562254	-25.778095
-	832	3.162347	-3.674285	-25.758692
-	833	2.206294	-3.757628	-25.738583
-	834	1.329904	-3.814605	-25.717960
-	835	0.538685	-3.848382	-25.696722
-	836	-0.162316	-3.862772	-25.674229
-	837	-0.769106	-3.862093	-25.649788
-	838	-1.278169	-3.850766	-25.621578
-	839	-1.687046	-3.833145	-25.586784
-	840	-1.994301	-3.813271	-25.542068
-	841	-2.199970	-3.794594	-25.483692
-	842	-2.305720	-3.779831	-25.409220
-	843	-2.315157	-3.770832	-25.317619
-	844	-2.234054	-3.768530	-25.209785
-	845	-2.070064	-3.773004	-25.089161
-	846	-1.832901	-3.783559	-24.961107
-	847	-1.534030	-3.798858	-24.832754
-	848	-1.186424	-3.817116	-24.713404
-	849	-0.803962	-3.836194	-24.612471
-	850	-0.401121	-3.853848	-24.539387
-	851	0.007793	-3.867913	-24.502615
-	852	0.409220	-3.876510	-24.508579
-	853	0.791110	-3.878122	-24.561941
-	854	1.143413	-3.871675	-24.665056
-	855	1.459029	-3.856435	-24.817938
-	856	1.733694	-3.832135	-25.017433
-	857	1.966444	-3.798758	-25.257660
-	858	2.159050	-3.756464	-25.530630
-	859	2.316261	-3.705484	-25.826571
-	860	2.445415	-3.646106	-26.133686
-	861	2.555906	-3.578742	-26.438511
-	862	2.658618	-3.503837	-26.726641
-	863	2.765166	-3.421858	-26.984304
-	864	2.886587	-3.333417	-27.199265
-	865	3.033288	-3.239111	-27.361521
-	866	3.213883	-3.139684	-27.464098
-	867	3.434939	-3.036012	-27.504049
-	868	3.699888	-2.929291	-27.481209
-	869	4.009544	-2.820961	-27.398746
-	870	4.361700	-2.712733	-27.262934
-	871	4.751695	-2.606449	-27.081686
-	872	5.172713	-2.503886	-26.864594
-	873	5.616364	-2.406551	-26.622280
-	874	6.072970	-2.315579	-26.365265
-	875	6.532033	-2.231593	-26.104126
-	876	6.982834	-2.154718	-25.847597
-	877	7.415225	-2.084527	-25.603813
-	878	7.820263	-2.020197	-25.379463
-	879	8.191183	-1.960612	-25.179653
-	880	8.523222	-1.904438	-25.008717
-	881	8.813275	-1.850542	-24.869036
-	882	9.060291	-1.797870	-24.761080
-	883	9.264461	-1.745733	-24.683216
-	884	9.427505	-1.693789	-24.632820
-	885	9.551956	-1.642023	-24.605944
-	886	9.641366	-1.590871	-24.597761
-	887	9.699887	-1.541075	-24.602320
-	888	9.732131	-1.493640	-24.613256
-	889	9.743018	-1.449799	-24.623816
-	890	9.737729	-1.410859	-24.627392
-	891	9.721272	-1.378183	-24.617352
-	892	9.698435	-1.353168	-24.587757
-	893	9.673526	-1.337069	-24.533432
-	894	9.650476	-1.331096	-24.449986
-	895	9.632262	-1.336378	-24.334028
-	896	9.621404	-1.353835	-24.182520
-	897	9.619521	-1.384235	-23.994057
-	898	9.627583	-1.428141	-23.767334
-	899	9.645569	-1.485719	-23.503824
-	900	9.672973	-1.556569	-23.206778
-	901	9.708685	-1.639565	-22.881802
-	902	9.751401	-1.732680	-22.536139
-	903	9.799770	-1.833261	-22.178030
-	904	9.852867	-1.938220	-21.814837
-	905	9.909657	-2.044429	-21.453449
-	906	9.969473	-2.148941	-21.100069
-	907	10.031472	-2.249248	-20.760029
-	908	10.094794	-2.343337	-20.438913
-	909	10.158380	-2.429905	-20.140661
-	910	10.221324	-2.508134	-19.868525
-	911	10.282581	-2.577692	-19.624397
-	912	10.341300	-2.638590	-19.409208
-	913	10.396760	-2.691197	-19.222391
-	914	10.448462	-2.736091	-19.062582
-	915	10.496104	-2.774051	-18.927681
-	916	10.539701	-2.805996	-18.814678
-	917	10.579613	-2.832894	-18.720112
-	918	10.616640	-2.856079	-18.639225
