# Supplementary material for: Design and preliminary verification of a novel powered ankle–foot prosthesis: From the perspective of lower-limb biomechanics compared with ESAR foot
Source: PLoS One. 2024 Jun 7;19(6):e0303397. doi: 10.1371/journal.pone.0303397 (PMC11161064; doi:10.1371/journal.pone.0303397)
Supplement: S2 File — (ZIP) [file pone.0303397.s004.zip › NWS/2/left ankle angle.txt]

LINK_MODEL_BASED::ORIGINAL::Left Ankle Angles
File	Frame	X	Y	Z
Gait LB - IOR 10.c3d	1	5.929406	-1.562421	-0.703722
-	2	5.919834	-1.554210	-0.732457
-	3	5.910846	-1.542589	-0.756680
-	4	5.902692	-1.526941	-0.774401
-	5	5.895666	-1.506980	-0.784217
-	6	5.889894	-1.482886	-0.785577
-	7	5.885252	-1.455269	-0.778942
-	8	5.881536	-1.424953	-0.764871
-	9	5.878503	-1.392801	-0.744260
-	10	5.875676	-1.359676	-0.718142
-	11	5.872774	-1.326441	-0.687946
-	12	5.869444	-1.293810	-0.654955
-	13	5.865490	-1.262307	-0.620553
-	14	5.860657	-1.232218	-0.585874
-	15	5.854884	-1.203745	-0.552117
-	16	5.848131	-1.176980	-0.520201
-	17	5.840419	-1.151954	-0.490612
-	18	5.831850	-1.128680	-0.464283
-	19	5.822444	-1.107093	-0.441620
-	20	5.812282	-1.087074	-0.422879
-	21	5.801450	-1.068499	-0.408083
-	22	5.790049	-1.051256	-0.397193
-	23	5.778084	-1.035179	-0.389903
-	24	5.765652	-1.020136	-0.385611
-	25	5.752909	-1.006009	-0.383876
-	26	5.739879	-0.992680	-0.384007
-	27	5.726737	-0.980031	-0.385204
-	28	5.713645	-0.968016	-0.387246
-	29	5.700740	-0.956584	-0.389686
-	30	5.688300	-0.945680	-0.392358
-	31	5.676442	-0.935302	-0.395316
-	32	5.665439	-0.925493	-0.399045
-	33	5.655355	-0.916242	-0.403925
-	34	5.646407	-0.907487	-0.410073
-	35	5.638689	-0.899320	-0.418364
-	36	5.632482	-0.891754	-0.428806
-	37	5.627726	-0.884823	-0.441674
-	38	5.624542	-0.878598	-0.457354
-	39	5.622879	-0.873067	-0.475694
-	40	5.622571	-0.868188	-0.496420
-	41	5.623513	-0.863836	-0.518724
-	42	5.625489	-0.859883	-0.541684
-	43	5.628066	-0.856067	-0.563702
-	44	5.630862	-0.852039	-0.582555
-	45	5.633410	-0.847392	-0.596096
-	46	5.635418	-0.841736	-0.602192
-	47	5.636545	-0.834917	-0.600250
-	48	5.636576	-0.826680	-0.588747
-	49	5.635638	-0.817319	-0.569577
-	50	5.633963	-0.807176	-0.544380
-	51	5.631973	-0.796936	-0.516885
-	52	5.630130	-0.787129	-0.489997
-	53	5.628685	-0.778105	-0.465600
-	54	5.627989	-0.770142	-0.445630
-	55	5.628030	-0.763275	-0.430302
-	56	5.628948	-0.757356	-0.419285
-	57	5.630576	-0.752150	-0.411533
-	58	5.632853	-0.747370	-0.405701
-	59	5.635749	-0.742638	-0.400028
-	60	5.639049	-0.737642	-0.393180
-	61	5.642748	-0.731940	-0.382853
-	62	5.646633	-0.725263	-0.367499
-	63	5.650690	-0.717310	-0.345028
-	64	5.655008	-0.708010	-0.314461
-	65	5.659659	-0.697345	-0.274829
-	66	5.665007	-0.685546	-0.226560
-	67	5.671212	-0.672623	-0.169072
-	68	5.678670	-0.658775	-0.103029
-	69	5.687649	-0.644173	-0.029035
-	70	5.698538	-0.629014	0.052198
-	71	5.711895	-0.613632	0.138929
-	72	5.727992	-0.598222	0.229544
-	73	5.747273	-0.582776	0.322803
-	74	5.769945	-0.567121	0.417833
-	75	5.796299	-0.551099	0.513934
-	76	5.826581	-0.534611	0.610282
-	77	5.861013	-0.517478	0.706563
-	78	5.899772	-0.499521	0.802139
-	79	5.943110	-0.480455	0.896464
-	80	5.991108	-0.459760	0.990005
-	81	6.043853	-0.437048	1.081585
-	82	6.101510	-0.411750	1.170832
-	83	6.164183	-0.383536	1.255492
-	84	6.232257	-0.351760	1.334879
-	85	6.305856	-0.315883	1.406608
-	86	6.385072	-0.274982	1.469983
-	87	6.469707	-0.228111	1.523880
-	88	6.559622	-0.174253	1.568362
-	89	6.654426	-0.112690	1.603309
-	90	6.753940	-0.043014	1.629340
-	91	6.857830	0.034911	1.647396
-	92	6.965857	0.121132	1.659068
-	93	7.077789	0.215567	1.666020
-	94	7.193596	0.318081	1.670237
-	95	7.313104	0.428394	1.673682
-	96	7.436233	0.546388	1.679154
-	97	7.562918	0.671883	1.688885
-	98	7.693080	0.804954	1.705849
-	99	7.826775	0.945623	1.732235
-	100	7.964166	1.093895	1.769600
-	101	8.105645	1.249824	1.819029
-	102	8.251770	1.413429	1.880993
-	103	8.403104	1.584987	1.956761
-	104	8.560186	1.764927	2.048088
-	105	8.723416	1.953852	2.157501
-	106	8.893181	2.152126	2.286634
-	107	9.069882	2.359925	2.436639
-	108	9.253782	2.577153	2.608233
-	109	9.445136	2.803262	2.800939
-	110	9.644143	3.037374	3.013546
-	111	9.850879	3.278208	3.243768
-	112	10.065247	3.524248	3.488963
-	113	10.287119	3.773681	3.745577
-	114	10.515998	4.024540	4.009615
-	115	10.751380	4.274668	4.276293
-	116	10.992442	4.521647	4.540099
-	117	11.238272	4.762699	4.794239
-	118	11.487525	4.995053	5.032208
-	119	11.738731	5.215873	5.247102
-	120	11.989844	5.422917	5.433778
-	121	12.238381	5.614637	5.588643
-	122	12.481665	5.790237	5.709098
-	123	12.716399	5.950161	5.795009
-	124	12.939472	6.095778	5.846755
-	125	13.147573	6.229646	5.866158
-	126	13.337790	6.355082	5.854856
-	127	13.507545	6.476059	5.814678
-	128	13.654998	6.596952	5.747308
-	129	13.778907	6.722409	5.655229
-	130	13.879072	6.856602	5.540218
-	131	13.955982	7.003100	5.405064
-	132	14.011042	7.164013	5.252014
-	133	14.046206	7.339813	5.084042
-	134	14.063922	7.529119	4.904632
-	135	14.066741	7.728583	4.718115
-	136	14.057662	7.932883	4.528384
-	137	14.039267	8.135387	4.340558
-	138	14.014305	8.328164	4.158642
-	139	13.984791	8.503463	3.987652
-	140	13.952696	8.654187	3.831363
-	141	13.919063	8.775132	3.693555
-	142	13.884547	8.863415	3.576758
-	143	13.848867	8.918935	3.483503
-	144	13.811130	8.943610	3.414603
-	145	13.769679	8.941143	3.371181
-	146	13.722641	8.915894	3.352824
-	147	13.667806	8.872471	3.359406
-	148	13.603141	8.814791	3.389261
-	149	13.526812	8.746010	3.440125
-	150	13.437063	8.668554	3.509248
-	151	13.332453	8.584038	3.593262
-	152	13.212071	8.493148	3.688217
-	153	13.075516	8.395697	3.789226
-	154	12.922797	8.291246	3.891406
-	155	12.754220	8.179355	3.990061
-	156	12.570484	8.059591	4.080730
-	157	12.372617	7.931688	4.159309
-	158	12.161909	7.795579	4.222994
-	159	11.939826	7.651352	4.268794
-	160	11.707813	7.499385	4.295533
-	161	11.467432	7.340452	4.302505
-	162	11.219940	7.175888	4.290777
-	163	10.966646	7.007277	4.262000
-	164	10.708772	6.836503	4.218873
-	165	10.447117	6.665712	4.165593
-	166	10.182143	6.497064	4.106086
-	167	9.913987	6.332815	4.045192
-	168	9.642196	6.175251	3.987243
-	169	9.366165	6.026402	3.936550
-	170	9.084910	5.887853	3.896965
-	171	8.797296	5.760323	3.871364
-	172	8.502145	5.643753	3.862638
-	173	8.198286	5.536801	3.871937
-	174	7.884797	5.437396	3.899718
-	175	7.560969	5.342831	3.945288
-	176	7.226214	5.250568	4.007155
-	177	6.880158	5.158605	4.083339
-	178	6.522565	5.065441	4.171418
-	179	6.153439	4.969524	4.268322
-	180	5.773099	4.868967	4.371545
-	181	5.382502	4.761575	4.478371
-	182	4.983055	4.645440	4.586613
-	183	4.576696	4.519394	4.694327
-	184	4.166100	4.382986	4.799483
-	185	3.754054	4.236543	4.901399
-	186	3.343617	4.080790	4.999248
-	187	2.937850	3.916877	5.093055
-	188	2.539584	3.746252	5.183977
-	189	2.151343	3.570510	5.273717
-	190	1.775267	3.391510	5.364691
-	191	1.413296	3.211239	5.459341
-	192	1.066935	3.031681	5.560026
-	193	0.737543	2.854782	5.669516
-	194	0.426087	2.682205	5.789692
-	195	0.133577	2.515447	5.922665
-	196	-0.139365	2.355791	6.069135
-	197	-0.392421	2.204489	6.229458
-	198	-0.625700	2.062666	6.402711
-	199	-0.839498	1.931324	6.586669
-	200	-1.034320	1.811243	6.777005
-	201	-1.210786	1.702972	6.968832
-	202	-1.369491	1.606889	7.157090
-	203	-1.510845	1.523105	7.336126
-	204	-1.635178	1.451432	7.501208
-	205	-1.742766	1.391331	7.648819
-	206	-1.833691	1.341901	7.776410
-	207	-1.908210	1.301924	7.882415
-	208	-1.966521	1.269606	7.966063
-	209	-2.009058	1.242603	8.027205
-	210	-2.036886	1.218030	8.066554
-	211	-2.051678	1.192617	8.085542
-	212	-2.055994	1.162847	8.086349
-	213	-2.053193	1.124990	8.071823
-	214	-2.047495	1.075621	8.045974
-	215	-2.044241	1.011633	8.014073
-	216	-2.049932	0.930538	7.982465
-	217	-2.071188	0.830442	7.957796
-	218	-2.113408	0.709853	7.945252
-	219	-2.179195	0.567738	7.948412
-	220	-2.268048	0.403634	7.967652
-	221	-2.376192	0.218344	8.001039
-	222	-2.496893	0.014466	8.044082
-	223	-2.621411	-0.203362	8.089956
-	224	-2.739916	-0.428877	8.129908
-	225	-2.842391	-0.655144	8.154543
-	226	-2.919229	-0.875552	8.154378
-	227	-2.961965	-1.084421	8.120362
-	228	-2.963885	-1.277281	8.045087
-	229	-2.920593	-1.450990	7.922266
-	230	-2.829967	-1.603726	7.747468
-	231	-2.692571	-1.734640	7.518799
-	232	-2.511144	-1.843625	7.236642
-	233	-2.290391	-1.931140	6.903593
-	234	-2.036276	-1.998152	6.525657
-	235	-1.755532	-2.046385	6.112161
-	236	-1.455017	-2.078469	5.674753
-	237	-1.141297	-2.097865	5.225204
-	238	-0.819929	-2.108531	4.775395
-	239	-0.495224	-2.114668	4.334450
-	240	-0.170022	-2.120428	3.910847
-	241	0.153629	-2.129634	3.510849
-	242	0.473547	-2.145404	3.140753
-	243	0.787320	-2.170055	2.806298
-	244	1.092294	-2.205065	2.512729
-	245	1.386144	-2.251261	2.263266
-	246	1.666990	-2.308834	2.059949
-	247	1.933580	-2.377526	1.902939
-	248	2.185541	-2.456717	1.790165
-	249	2.422897	-2.545334	1.719406
-	250	2.646223	-2.642128	1.686924
-	251	2.856410	-2.745707	1.688627
-	252	3.054739	-2.854738	1.720193
-	253	3.242575	-2.967826	1.777987
-	254	3.421553	-3.083745	1.858086
-	255	3.593272	-3.201199	1.957719
-	256	3.759371	-3.318961	2.074126
-	257	3.921135	-3.435808	2.204542
-	258	4.079729	-3.550495	2.346678
-	259	4.235868	-3.661944	2.497378
-	260	4.390077	-3.769135	2.653329
-	261	4.542762	-3.871342	2.810122
-	262	4.694024	-3.967957	2.963006
-	263	4.844051	-4.058595	3.107024
-	264	4.992888	-4.143204	3.236816
-	265	5.140395	-4.222051	3.347966
-	266	5.286366	-4.295729	3.436882
-	267	5.430483	-4.364990	3.501555
-	268	5.572449	-4.430541	3.542094
-	269	5.711853	-4.493105	3.560226
-	270	5.848357	-4.553379	3.559788
-	271	5.981548	-4.612079	3.546234
-	272	6.111059	-4.669786	3.526281
-	273	6.236488	-4.726554	3.506654
-	274	6.357452	-4.781969	3.493147
-	275	6.473750	-4.835321	3.490295
-	276	6.585388	-4.886104	3.500762
-	277	6.692552	-4.934099	3.525467
-	278	6.795661	-4.979385	3.563522
-	279	6.895294	-5.022043	3.613413
-	280	6.992071	-5.062244	3.672121
-	281	7.086438	-5.099985	3.736585
-	282	7.178916	-5.135129	3.803302
-	283	7.269673	-5.167400	3.868798
-	284	7.359069	-5.196465	3.930082
-	285	7.447292	-5.222072	3.984449
-	286	7.534734	-5.243990	4.030457
-	287	7.621862	-5.262318	4.067269
-	288	7.709046	-5.277385	4.094649
-	289	7.796573	-5.289526	4.112906
-	290	7.884881	-5.298980	4.122926
-	291	7.974220	-5.305820	4.126086
-	292	8.064815	-5.310129	4.123761
-	293	8.156741	-5.312020	4.116865
-	294	8.250188	-5.311594	4.106569
-	295	8.345174	-5.308991	4.093644
-	296	8.441668	-5.304236	4.079170
-	297	8.539676	-5.297349	4.064199
-	298	8.639195	-5.288353	4.049881
-	299	8.740264	-5.277343	4.037031
-	300	8.842999	-5.264333	4.026905
-	301	8.947474	-5.249685	4.019566
-	302	9.053845	-5.233733	4.015157
-	303	9.162374	-5.216861	4.013931
-	304	9.273299	-5.199625	4.015510
-	305	9.387019	-5.182523	4.019808
-	306	9.503869	-5.166048	4.026041
-	307	9.624221	-5.150684	4.033084
-	308	9.748335	-5.137037	4.039159
-	309	9.876366	-5.125676	4.042939
-	310	10.008361	-5.117219	4.042862
-	311	10.144344	-5.111845	4.037921
-	312	10.284180	-5.109248	4.027207
-	313	10.427845	-5.108615	4.010400
-	314	10.575054	-5.108871	3.987088
-	315	10.725684	-5.108870	3.957625
-	316	10.879230	-5.107693	3.922502
-	317	11.035386	-5.104474	3.883032
-	318	11.193657	-5.098535	3.840848
-	319	11.353681	-5.089490	3.797385
-	320	11.515091	-5.076911	3.754712
-	321	11.677523	-5.060534	3.714602
-	322	11.840828	-5.040289	3.678011
-	323	12.004850	-5.015817	3.646480
-	324	12.169392	-4.987079	3.620137
-	325	12.334465	-4.953781	3.600278
-	326	12.500012	-4.915822	3.587379
-	327	12.665862	-4.873145	3.581997
-	328	12.831968	-4.825776	3.584655
-	329	12.998027	-4.773862	3.594995
-	330	13.163785	-4.717454	3.613184
-	331	13.328931	-4.656611	3.639054
-	332	13.493090	-4.591276	3.673070
-	333	13.655906	-4.521326	3.715680
-	334	13.817034	-4.446619	3.767354
-	335	13.976297	-4.366986	3.828816
-	336	14.133240	-4.282253	3.900398
-	337	14.287667	-4.192455	3.981646
-	338	14.439342	-4.097543	4.072327
-	339	14.588115	-3.997744	4.171358
-	340	14.733751	-3.893112	4.278230
-	341	14.876007	-3.783764	4.392386
-	342	15.014597	-3.669947	4.512732
-	343	15.149505	-3.551832	4.638645
-	344	15.280595	-3.429501	4.769395
-	345	15.407784	-3.303187	4.903790
-	346	15.531060	-3.173027	5.040699
-	347	15.650286	-3.039449	5.178600
-	348	15.765414	-2.902909	5.315774
-	349	15.876267	-2.764102	5.450139
-	350	15.982807	-2.623585	5.580487
-	351	16.085327	-2.481833	5.706010
-	352	16.184111	-2.339192	5.826684
-	353	16.279776	-2.195930	5.942326
-	354	16.372643	-2.052154	6.053242
-	355	16.463011	-1.907352	6.160516
-	356	16.550909	-1.760963	6.265117
-	357	16.636087	-1.612311	6.367857
-	358	16.718056	-1.460796	6.468617
-	359	16.796268	-1.306115	6.566373
-	360	16.870035	-1.147859	6.660129
-	361	16.938747	-0.985830	6.748923
-	362	17.001783	-0.819617	6.832537
-	363	17.058344	-0.648941	6.911116
-	364	17.107414	-0.473405	6.985470
-	365	17.147602	-0.292509	7.056660
-	366	17.177237	-0.105775	7.125882
-	367	17.194258	0.087714	7.195409
-	368	17.196507	0.288541	7.266896
-	369	17.181589	0.497120	7.341934
-	370	17.146984	0.714050	7.422573
-	371	17.090097	0.939361	7.510348
-	372	17.008299	1.173012	7.606592
-	373	16.898726	1.414453	7.712111
-	374	16.758512	1.663156	7.828732
-	375	16.584761	1.918074	7.957342
-	376	16.374537	2.178062	8.099557
-	377	16.125002	2.441775	8.257130
-	378	15.833413	2.707850	8.432292
-	379	15.497015	2.974772	8.627195
-	380	15.113342	3.240707	8.844256
-	381	14.679986	3.503699	9.086029
-	382	14.194987	3.761156	9.354446
-	383	13.656507	4.010472	9.650971
-	384	13.063113	4.249166	9.977038
-	385	12.413848	4.474975	10.332609
-	386	11.708134	4.686664	10.717195
-	387	10.946208	4.883124	11.129831
-	388	10.129040	5.063536	11.567968
-	389	9.258448	5.227366	12.028048
-	390	8.336911	5.374585	12.505507
-	391	7.367885	5.505956	12.994943
-	392	6.355558	5.623049	13.490103
-	393	5.304862	5.727974	13.984849
-	394	4.221725	5.823888	14.472664
-	395	3.113260	5.913583	14.947005
-	396	1.987958	6.000155	15.401141
-	397	0.855943	6.086558	15.828436
-	398	-0.271109	6.175307	16.222467
-	399	-1.380547	6.268276	16.577925
-	400	-2.458511	6.366790	16.890398
-	401	-3.491021	6.472022	17.156946
-	402	-4.463679	6.584557	17.375702
-	403	-5.362450	6.705212	17.545992
-	404	-6.173437	6.835042	17.667522
-	405	-6.883424	6.975431	17.740051
-	406	-7.480460	7.127610	17.763460
-	407	-7.953478	7.291844	17.737411
-	408	-8.293365	7.466094	17.661814
-	409	-8.493669	7.646744	17.536503
-	410	-8.551091	7.827486	17.361471
-	411	-8.466449	8.000671	17.136997
-	412	-8.244525	8.158080	16.863403
-	413	-7.893576	8.291817	16.541590
-	414	-7.425506	8.396029	16.173079
-	415	-6.854072	8.466102	15.759900
-	416	-6.194963	8.500031	15.305276
-	417	-5.463928	8.497197	14.813189
-	418	-4.676586	8.458679	14.288725
-	419	-3.848077	8.387162	13.738089
-	420	-2.992218	8.285770	13.168194
-	421	-2.121940	8.158528	12.586884
-	422	-1.248414	8.009525	12.002502
-	423	-0.381766	7.844666	11.423404
-	424	0.469331	7.669146	10.858568
-	425	1.297688	7.488761	10.316434
-	426	2.097226	7.308848	9.805115
-	427	2.862913	7.133475	9.332051
-	428	3.590941	6.965517	8.903564
-	429	4.278392	6.806908	8.524543
-	430	4.923389	6.658745	8.198429
-	431	5.524893	6.521881	7.926816
-	432	6.082469	6.397267	7.709500
-	433	6.596120	6.285588	7.544523
-	434	7.065944	6.187988	7.428116
-	435	7.492176	6.104842	7.355245
-	436	7.875232	6.036436	7.319860
-	437	8.215280	5.982594	7.315255
-	438	8.512752	5.943327	7.334313
-	439	8.768059	5.918613	7.370027
-	440	8.982056	5.907835	7.415581
-	441	9.155948	5.909935	7.465024
-	442	9.291246	5.923305	7.512956
-	443	9.389236	5.946136	7.554702
-	444	9.451037	5.976389	7.586880
-	445	9.477410	6.012004	7.606730
-	446	9.468995	6.051086	7.612781
-	447	9.426293	6.091710	7.604325
-	448	9.349736	6.132196	7.581277
-	449	9.239756	6.170892	7.544423
-	450	9.096805	6.206150	7.495286
-	451	8.921659	6.236557	7.436008
-	452	8.715404	6.261220	7.369783
-	453	8.479594	6.279875	7.299838
-	454	8.216174	6.293230	7.230075
-	455	7.927602	6.303143	7.164666
-	456	7.616679	6.312268	7.107915
-	457	7.286429	6.323699	7.064052
-	458	6.939877	6.340287	7.036983
-	459	6.579771	6.364129	7.030268
-	460	6.208616	6.396176	7.046044
-	461	5.828333	6.435904	7.085994
-	462	5.440677	6.481064	7.150354
-	463	5.047352	6.528046	7.238398
-	464	4.650219	6.572413	7.348413
-	465	4.251380	6.609315	7.477334
-	466	3.852885	6.633948	7.621319
-	467	3.456986	6.641911	7.775455
-	468	3.066164	6.629567	7.934600
-	469	2.682998	6.594176	8.093042
-	470	2.309927	6.534148	8.245588
-	471	1.949031	6.449161	8.387625
-	472	1.601946	6.340137	8.515434
-	473	1.269704	6.209096	8.626520
-	474	0.952743	6.058838	8.719647
-	475	0.651052	5.892826	8.794797
-	476	0.364179	5.714952	8.853334
-	477	0.091457	5.529333	8.897372
-	478	-0.167996	5.339977	8.930006
-	479	-0.415246	5.150787	8.954785
-	480	-0.651295	4.965367	8.975283
-	481	-0.877042	4.787033	8.995031
-	482	-1.093019	4.618609	9.016960
-	483	-1.299468	4.462436	9.043140
-	484	-1.496370	4.320221	9.074739
-	485	-1.683377	4.192777	9.111742
-	486	-1.859943	4.079748	9.152540
-	487	-2.025416	3.979611	9.194645
-	488	-2.179493	3.889705	9.234254
-	489	-2.322219	3.806448	9.267070
-	490	-2.454561	3.725831	9.288863
-	491	-2.578224	3.643564	9.295404
-	492	-2.696311	3.555617	9.283645
-	493	-2.813186	3.458281	9.251567
-	494	-2.934313	3.348282	9.198745
-	495	-3.066100	3.222896	9.126394
-	496	-3.215205	3.080021	9.037475
-	497	-3.387831	2.918345	8.936308
-	498	-3.589135	2.737430	8.828467
-	499	-3.822140	2.537773	8.720187
-	500	-4.087073	2.320858	8.618129
-	501	-4.381159	2.088663	8.528876
-	502	-4.698499	1.842875	8.458053
-	503	-5.030292	1.584334	8.409709
-	504	-5.365053	1.312862	8.385437
-	505	-5.689279	1.027844	8.383668
-	506	-5.988412	0.729423	8.399348
-	507	-6.247788	0.419718	8.424355
-	508	-6.453732	0.103389	8.447944
-	509	-6.594393	-0.212489	8.457043
-	510	-6.660424	-0.519444	8.438387
-	511	-6.645754	-0.808764	8.378813
-	512	-6.548100	-1.072897	8.267486
-	513	-6.369002	-1.306659	8.096443
-	514	-6.113465	-1.507996	7.861455
-	515	-5.789221	-1.678117	7.562805
-	516	-5.405824	-1.820961	7.205492
-	517	-4.973816	-1.942208	6.798924
-	518	-4.504103	-2.048313	6.355854
-	519	-4.007310	-2.145716	5.891558
-	520	-3.493514	-2.240260	5.422762
-	521	-2.971807	-2.336663	4.966489
-	522	-2.450167	-2.438181	4.539129
-	523	-1.935495	-2.546436	4.154781
-	524	-1.433459	-2.661555	3.824773
-	525	-0.948750	-2.782604	3.557004
-	526	-0.484868	-2.908006	3.355780
-	527	-0.043983	-3.035818	3.222145
-	528	0.372697	-3.163858	3.154045
-	529	0.765069	-3.289868	3.146658
-	530	1.133767	-3.411674	3.193476
-	531	1.480031	-3.527372	3.287062
-	532	1.805446	-3.635386	3.419700
-	533	2.111892	-3.734526	3.584027
-	534	2.401294	-3.823988	3.773289
-	535	2.675683	-3.903284	3.982099
-	536	2.937148	-3.972212	4.206272
-	537	3.187618	-4.030686	4.442867
-	538	3.428943	-4.078719	4.689947
-	539	3.662907	-4.116384	4.946647
-	540	3.891245	-4.143969	5.212417
-	541	4.115582	-4.162001	5.486184
-	542	4.337368	-4.171067	5.766468
-	543	4.557840	-4.171687	6.050816
-	544	4.777888	-4.164253	6.335295
-	545	4.997899	-4.148893	6.615080
-	546	5.217746	-4.125753	6.884042
-	547	5.436767	-4.095129	7.135763
-	548	5.653841	-4.057690	7.363506
-	549	5.867579	-4.014494	7.560922
-	550	6.076555	-3.966870	7.722932
-	551	6.279447	-3.916293	7.845794
-	552	6.475112	-3.864225	7.927976
-	553	6.662623	-3.812066	7.969786
-	554	6.841194	-3.761027	7.973783
-	555	7.010339	-3.712097	7.944671
-	556	7.169763	-3.666058	7.888561
-	557	7.319524	-3.623343	7.813061
-	558	7.459751	-3.584231	7.725722
-	559	7.590844	-3.548758	7.634139
-	560	7.713315	-3.516854	7.544922
-	561	7.827842	-3.488340	7.463561
-	562	7.935102	-3.462996	7.394156
-	563	8.035841	-3.440560	7.339561
-	564	8.130951	-3.420860	7.300624
-	565	8.221426	-3.403747	7.277028
-	566	8.308509	-3.389231	7.266709
-	567	8.393462	-3.377496	7.266154
-	568	8.477513	-3.368965	7.270719
-	569	8.561884	-3.364280	7.275048
-	570	8.647590	-3.364226	7.273849
-	571	8.735620	-3.369694	7.261947
-	572	8.826859	-3.381650	7.234616
-	573	8.922224	-3.400951	7.188248
-	574	9.022637	-3.428268	7.120025
-	575	9.128915	-3.463865	7.028307
-	576	9.241723	-3.507512	6.912279
-	577	9.361647	-3.558644	6.772196
-	578	9.489080	-3.616571	6.609272
-	579	9.624187	-3.680536	6.425199
-	580	9.767139	-3.749580	6.222149
-	581	9.918015	-3.822538	6.002942
-	582	10.076770	-3.898274	5.770347
-	583	10.243441	-3.975587	5.527507
-	584	10.417894	-4.053456	5.276931
-	585	10.599927	-4.130860	5.021139
-	586	10.789239	-4.206734	4.762587
-	587	10.985183	-4.280072	4.503249
-	588	11.186916	-4.349868	4.245095
-	589	11.393355	-4.415168	3.989974
-	590	11.603299	-4.475139	3.739495
-	591	11.815724	-4.529027	3.495327
-	592	12.029987	-4.576302	3.258857
-	593	12.245692	-4.616523	3.031668
-	594	12.462628	-4.649510	2.815140
-	595	12.680576	-4.675296	2.610193
-	596	12.899479	-4.693998	2.417748
-	597	13.119229	-4.705974	2.238039
-	598	13.339841	-4.711733	2.070939
-	599	13.561229	-4.711749	1.916560
-	600	13.783237	-4.706538	1.774685
-	601	14.005662	-4.696396	1.645846
-	602	14.228158	-4.681532	1.530757
-	603	14.450437	-4.662121	1.430212
-	604	14.672136	-4.638272	1.345264
-	605	14.893001	-4.610045	1.276864
-	606	15.112769	-4.577381	1.225586
-	607	15.331299	-4.539993	1.191990
-	608	15.548512	-4.497336	1.176347
-	609	15.764401	-4.448350	1.179735
-	610	15.978943	-4.391912	1.202909
-	611	16.192112	-4.326733	1.247197
-	612	16.403759	-4.251774	1.313211
-	613	16.613554	-4.166364	1.400608
-	614	16.820936	-4.070356	1.507736
-	615	17.025129	-3.963896	1.632693
-	616	17.225258	-3.847342	1.773340
-	617	17.420338	-3.721140	1.927378
-	618	17.609287	-3.585562	2.092557
-	619	17.791073	-3.441025	2.265788
-	620	17.964712	-3.287773	2.444116
-	621	18.129227	-3.126300	2.623493
-	622	18.283747	-2.956895	2.800233
-	623	18.427378	-2.779816	2.970608
-	624	18.559225	-2.595186	3.131375
-	625	18.678366	-2.403003	3.280043
-	626	18.783979	-2.202892	3.415442
-	627	18.875275	-1.993861	3.538504
-	628	18.951567	-1.774398	3.652052
-	629	19.011826	-1.542690	3.760474
-	630	19.054878	-1.297113	3.868386
-	631	19.079226	-1.036665	3.979334
-	632	19.083334	-0.761007	4.096013
-	633	19.065475	-0.470360	4.220059
-	634	19.023783	-0.165646	4.352324
-	635	18.956129	0.151798	4.493430
-	636	18.860250	0.479872	4.643046
-	637	18.733593	0.816066	4.801041
-	638	18.573441	1.157229	4.967194
-	639	18.377077	1.499820	5.141617
-	640	18.141758	1.839792	5.324782
-	641	17.864868	2.172825	5.517020
-	642	17.543955	2.494470	5.718581
-	643	17.176823	2.800112	5.929542
-	644	16.761396	3.085519	6.150198
-	645	16.295900	3.346173	6.380551
-	646	15.778693	3.577603	6.620312
-	647	15.208412	3.775280	6.868977
-	648	14.584158	3.934980	7.125366
-	649	13.905392	4.053339	7.388772
-	650	13.172071	4.128075	7.659255
-	651	12.384501	4.158045	7.938122
-	652	11.543561	4.142896	8.227167
-	653	10.650880	4.082564	8.527562
-	654	9.709002	3.977289	8.839667
-	655	8.721608	3.827748	9.162136
-	656	7.693720	3.635043	9.491821
-	657	6.631759	3.401337	9.823833
-	658	5.543296	3.129841	10.151969
-	659	4.436921	2.825743	10.468833
-	660	3.322315	2.494117	10.766312
-	661	2.209583	2.143003	11.035983
-	662	1.109585	1.780110	11.269585
-	663	0.033215	1.415462	11.459298
-	664	-1.008129	1.058319	11.598289
-	665	-2.003105	0.718646	11.680918
-	666	-2.940236	0.406476	11.703387
-	667	-3.808092	0.131479	11.664028
-	668	-4.595469	-0.097817	11.563320
-	669	-5.291421	-0.273800	11.403539
-	670	-5.885591	-0.391391	11.188927
-	671	-6.368907	-0.448236	10.925359
-	672	-6.733708	-0.446341	10.620466
-	673	-6.975077	-0.391157	10.283095
-	674	-7.091159	-0.291132	9.922936
-	675	-7.084048	-0.156926	9.549929
-	676	-6.959432	-0.000088	9.173829
-	677	-6.726728	0.168459	8.803748
-	678	-6.397814	0.339655	8.447685
-	679	-5.986283	0.506675	8.112247
-	680	-5.506670	0.664971	7.802702
-	681	-4.973171	0.811475	7.523021
-	682	-4.399406	0.944443	7.275718
-	683	-3.797224	1.062365	7.062374
-	684	-3.177074	1.165107	6.883449
-	685	-2.547250	1.254193	6.738311
-	686	-1.914334	1.332019	6.625408
-	687	-1.283394	1.401765	6.542341
-	688	-0.658225	1.465409	6.486048
-	689	-0.041623	1.524995	6.453036
-	690	0.564191	1.581947	6.439312
-	691	1.157560	1.638492	6.440480
-	692	1.737010	1.695793	6.451984
-	693	2.301327	1.755468	6.469049
-	694	2.849177	1.818372	6.487235
-	695	3.378845	1.885138	6.502297
-	696	3.888407	1.955317	6.510356
-	697	4.375560	2.027936	6.508035
-	698	4.837980	2.102436	6.492363
-	699	5.273364	2.177877	6.461121
-	700	5.679341	2.253519	6.412614
-	701	6.053784	2.328166	6.345369
-	702	6.394876	2.400807	6.258505
-	703	6.700989	2.470256	6.151673
-	704	6.970929	2.535891	6.025002
-	705	7.203558	2.596849	5.879455
-	706	7.398211	2.652108	5.717019
-	707	7.554190	2.701025	5.540591
-	708	7.671212	2.743023	5.353983
-	709	7.748831	2.778653	5.161805
-	710	7.786747	2.808721	4.969233
-	711	7.784609	2.834615	4.782100
-	712	7.741943	2.857661	4.606867
-	713	7.658112	2.879527	4.450126
-	714	7.532239	2.902158	4.318175
-	715	7.363473	2.927459	4.216917
-	716	7.151126	2.957450	4.151253
-	717	6.894885	2.993752	4.125174
-	718	6.594941	3.037579	4.141440
-	719	6.252238	3.089355	4.201436
-	720	5.868364	3.148806	4.305080
-	721	5.445877	3.214582	4.450939
-	722	4.988405	3.284714	4.636074
-	723	4.500895	3.356913	4.856328
-	724	3.989653	3.428936	5.106272
-	725	3.462376	3.498868	5.379149
-	726	2.927902	3.564980	5.667449
-	727	2.395826	3.625859	5.962771
-	728	1.875965	3.680352	6.256606
-	729	1.377627	3.727738	6.540617
-	730	0.909016	3.767614	6.807456
-	731	0.476761	3.799905	7.051074
-	732	0.085607	3.824762	7.267384
-	733	-0.261688	3.842546	7.454359
-	734	-0.564599	3.853866	7.612149
-	735	-0.824431	3.859655	7.743023
-	736	-1.043884	3.861150	7.850778
-	737	-1.226556	3.859916	7.940174
-	738	-1.376607	3.857632	8.016326
-	739	-1.498344	3.855970	8.084283
-	740	-1.595877	3.856290	8.148554
-	741	-1.672861	3.859586	8.212979
-	742	-1.732206	3.866195	8.280107
-	743	-1.776030	3.876048	8.351060
-	744	-1.805837	3.888792	8.425493
-	745	-1.822763	3.903627	8.501660
-	746	-1.827709	3.919453	8.576534
-	747	-1.821594	3.934566	8.646211
-	748	-1.805597	3.946959	8.706633
-	749	-1.781432	3.954064	8.753795
-	750	-1.751348	3.953028	8.784225
-	751	-1.718440	3.940516	8.794893
-	752	-1.686534	3.913031	8.783462
-	753	-1.660381	3.867210	8.748424
-	754	-1.645506	3.799973	8.689329
-	755	-1.648141	3.709059	8.606992
-	756	-1.674948	3.593563	8.503405
-	757	-1.732666	3.454370	8.381824
-	758	-1.827682	3.293512	8.246595
-	759	-1.965390	3.113803	8.103328
-	760	-2.149284	2.918124	7.958307
-	761	-2.380107	2.709511	7.818106
-	762	-2.655511	2.491254	7.689094
-	763	-2.969987	2.266227	7.576854
-	764	-3.315279	2.036598	7.485480
-	765	-3.680622	1.803152	7.416813
-	766	-4.053163	1.565997	7.370105
-	767	-4.418721	1.325133	7.341465
-	768	-4.762445	1.081658	7.324310
-	769	-5.069500	0.838192	7.309440
-	770	-5.325823	0.599042	7.285611
-	771	-5.518792	0.369416	7.240848
-	772	-5.638086	0.154647	7.162696
-	773	-5.676395	-0.040987	7.040309
-	774	-5.629846	-0.215400	6.865230
-	775	-5.498229	-0.369439	6.632654
-	776	-5.284811	-0.506922	6.341731
-	777	-4.995989	-0.633920	5.995934
-	778	-4.640697	-0.757552	5.602630
-	779	-4.229666	-0.884498	5.172610
-	780	-3.774626	-1.019779	4.719017
-	781	-3.287514	-1.166268	4.256639
-	782	-2.779921	-1.324960	3.801081
-	783	-2.262445	-1.495451	3.367758
-	784	-1.744540	-1.676244	2.970979
-	785	-1.234134	-1.864998	2.622771
-	786	-0.737561	-2.058916	2.332009
-	787	-0.259651	-2.255131	2.103788
-	788	0.196147	-2.451039	1.939268
-	789	0.627621	-2.644414	1.835753
-	790	1.033699	-2.833445	1.787050
-	791	1.414324	-3.016736	1.784353
-	792	1.770273	-3.193236	1.816796
-	793	2.102932	-3.362267	1.872834
-	794	2.414196	-3.523569	1.940589
-	795	2.706215	-3.677085	2.009524
-	796	2.981328	-3.822850	2.070405
-	797	3.241905	-3.960865	2.115911
-	798	3.490245	-4.091053	2.140707
-	799	3.728488	-4.213234	2.141612
-	800	3.958734	-4.327180	2.117562
-	801	4.182779	-4.432704	2.069114
-	802	4.402285	-4.529745	1.998373
-	803	4.618664	-4.618447	1.908461
-	804	4.833025	-4.699165	1.803323
-	805	5.046131	-4.772328	1.687029
-	806	5.258387	-4.838348	1.563516
-	807	5.469871	-4.897630	1.435771
-	808	5.680464	-4.950642	1.305745
-	809	5.889920	-4.997980	1.174325
-	810	6.097813	-5.040283	1.041567
-	811	6.303546	-5.078253	0.907196
-	812	6.506373	-5.112581	0.770614
-	813	6.705459	-5.143936	0.631405
-	814	6.899904	-5.172913	0.489475
-	815	7.088839	-5.200027	0.345553
-	816	7.271379	-5.225681	0.201044
-	817	7.446840	-5.250196	0.058267
-	818	7.614619	-5.273833	-0.079963
-	819	7.774322	-5.296780	-0.210470
-	820	7.925822	-5.319139	-0.329712
-	821	8.069173	-5.340943	-0.434328
-	822	8.204622	-5.362177	-0.521258
-	823	8.332541	-5.382820	-0.588281
-	824	8.453430	-5.402988	-0.634186
-	825	8.567873	-5.422881	-0.659003
-	826	8.676606	-5.442770	-0.663815
-	827	8.780540	-5.462751	-0.650583
-	828	8.880915	-5.482399	-0.621814
-	829	8.979282	-5.500808	-0.580212
-	830	9.077323	-5.516957	-0.528597
-	831	9.176652	-5.529922	-0.469562
-	832	9.278648	-5.538915	-0.405424
-	833	9.384529	-5.543460	-0.338139
-	834	9.495068	-5.543338	-0.269454
-	835	9.610784	-5.538586	-0.200788
-	836	9.731929	-5.529386	-0.133232
-	837	9.858544	-5.516021	-0.067509
-	838	9.990528	-5.498837	-0.003766
-	839	10.127701	-5.478110	0.058382
-	840	10.269842	-5.454030	0.119876
-	841	10.416724	-5.426622	0.182055
-	842	10.568097	-5.395801	0.246499
-	843	10.723654	-5.361403	0.314544
-	844	10.883020	-5.323296	0.387136
-	845	11.045853	-5.281361	0.464417
-	846	11.211976	-5.235677	0.545824
-	847	11.381407	-5.186502	0.630586
-	848	11.554197	-5.134086	0.718160
-	849	11.730309	-5.078641	0.808604
-	850	11.909797	-5.020273	0.902427
-	851	12.092645	-4.959136	1.000070
-	852	12.278880	-4.895461	1.101445
-	853	12.468513	-4.829621	1.206111
-	854	12.661514	-4.762071	1.313132
-	855	12.857828	-4.693382	1.421228
-	856	13.057325	-4.624197	1.528435
-	857	13.259823	-4.555139	1.632304
-	858	13.465057	-4.486697	1.729828
-	859	13.672675	-4.418998	1.817931
-	860	13.882451	-4.351735	1.895289
-	861	14.094445	-4.283916	1.963801
-	862	14.308973	-4.214167	2.027992
-	863	14.526353	-4.141187	2.092280
-	864	14.746734	-4.064245	2.159458
-	865	14.970076	-3.983045	2.230764
-	866	15.196165	-3.897562	2.306802
-	867	15.424756	-3.807857	2.387905
-	868	15.655422	-3.713873	2.474082
-	869	15.887674	-3.615414	2.565320
-	870	16.120886	-3.511967	2.661505
-	871	16.354300	-3.402808	2.762530
-	872	16.586998	-3.287012	2.868162
-	873	16.818073	-3.163827	2.977957
-	874	17.046650	-3.032907	3.091207
-	875	17.271982	-2.894486	3.207047
-	876	17.493370	-2.749172	3.324696
-	877	17.709972	-2.597631	3.443381
-	878	17.920855	-2.440435	3.562703
-	879	18.124922	-2.277967	3.682376
-	880	18.321081	-2.110407	3.802344
-	881	18.508247	-1.937715	3.922562
-	882	18.685373	-1.759792	4.043321
-	883	18.851337	-1.576566	4.164956
-	884	19.005161	-1.387806	4.288314
-	885	19.145761	-1.193130	4.414454
-	886	19.272083	-0.991865	4.544326
-	887	19.383101	-0.783424	4.677963
-	888	19.477676	-0.567096	4.814787
-	889	19.554581	-0.342466	4.953656
-	890	19.612394	-0.109414	5.093325
-	891	19.649466	0.131713	5.232889
-	892	19.663841	0.380514	5.371941
-	893	19.653322	0.636480	5.510684
-	894	19.615379	0.899223	5.649816
-	895	19.547272	1.168224	5.790606
-	896	19.446022	1.442978	5.935063
-	897	19.308514	1.723000	6.085510
-	898	19.131449	2.007720	6.244776
-	899	18.911438	2.296477	6.415812
-	900	18.645016	2.588178	6.601693
-	901	18.328779	2.881359	6.805424
-	902	17.959242	3.173937	7.029968
-	903	17.533043	3.463329	7.278358
-	904	17.046896	3.746058	7.553585
-	905	16.497934	4.017584	7.858262
-	906	15.883648	4.273243	8.194302
-	907	15.202198	4.508053	8.563028
-	908	14.452525	4.717575	8.964737
-	909	13.634408	4.897815	9.398730
-	910	12.748652	5.045942	9.862771
-	911	11.797133	5.160047	10.352930
-	912	10.783098	5.239581	10.863516
-	913	9.711136	5.285178	11.387179
-	914	8.587610	5.298429	11.915286
-	915	7.420256	5.282257	12.438127
-	916	6.218569	5.240225	12.945287
-	917	4.993289	5.177238	13.426098
-	918	3.756488	5.099107	13.870499
-	919	2.520828	5.013551	14.269457
-	920	1.299883	4.928554	14.615820
-	921	0.107349	4.852407	14.904607
-	922	-1.042953	4.792645	15.133425
-	923	-2.136974	4.755148	15.302453
-	924	-3.161405	4.744256	15.414086
-	925	-4.103038	4.761686	15.472006
-	926	-4.949813	4.807284	15.480245
-	927	-5.690190	4.878460	15.442611
-	928	-6.314413	4.971318	15.362248
-	929	-6.814061	5.080110	15.241400
-	930	-7.183444	5.198789	15.081496
-	931	-7.419265	5.320669	14.883259
-	932	-7.521974	5.439937	14.647146
-	933	-7.495562	5.550816	14.373544
-	934	-7.347672	5.648061	14.062983
-	935	-7.088989	5.727973	13.715935
-	936	-6.732159	5.787485	13.333266
-	937	-6.291236	5.824975	12.916637
-	938	-5.780292	5.839218	12.468777
-	939	-5.213621	5.830038	11.993793
-	940	-4.604353	5.797077	11.497183
-	941	-3.965048	5.740423	10.985961
-	942	-3.306930	5.660364	10.468009
-	943	-2.640224	5.557121	9.951756
-	944	-1.974029	5.432397	9.445631
-	945	-1.316545	5.288208	8.957833
-	946	-0.675150	5.128422	8.496122
-	947	-0.056532	4.957510	8.067290
-	948	0.533380	4.780925	7.676978
-	949	1.089264	4.603664	7.329586
-	950	1.606549	4.430632	7.027843
-	951	2.081344	4.266134	6.773073
-	952	2.510742	4.113601	6.564898
-	953	2.893028	3.976296	6.401208
-	954	3.227762	3.856290	6.278683
-	955	3.516111	3.754861	6.192692
-	956	3.761061	3.671568	6.138113
-	957	3.968162	3.605237	6.109246
-	958	4.145945	3.552372	6.100694
