# Supplementary material for: Design and preliminary verification of a novel powered ankle–foot prosthesis: From the perspective of lower-limb biomechanics compared with ESAR foot
Source: PLoS One. 2024 Jun 7;19(6):e0303397. doi: 10.1371/journal.pone.0303397 (PMC11161064; doi:10.1371/journal.pone.0303397)
Supplement: S2 File — (ZIP) [file pone.0303397.s004.zip › NWS/2/left ankle moment.txt]

LINK_MODEL_BASED::ORIGINAL::Left Ankle Moment
File	Frame	X	Y	Z
Gait LB - IOR 10.c3d	1
-	2
-	3	-0.007738	0.000679	0.000913
-	4	-0.007975	0.000674	0.000835
-	5	-0.008253	0.000669	0.000748
-	6	-0.008530	0.000664	0.000663
-	7	-0.008786	0.000659	0.000583
-	8	-0.009041	0.000654	0.000507
-	9	-0.009254	0.000647	0.000439
-	10	-0.009439	0.000639	0.000379
-	11	-0.009595	0.000630	0.000329
-	12	-0.009720	0.000620	0.000288
-	13	-0.009805	0.000609	0.000258
-	14	-0.009874	0.000598	0.000235
-	15	-0.009924	0.000588	0.000217
-	16	-0.009941	0.000578	0.000207
-	17	-0.009964	0.000569	0.000200
-	18	-0.009967	0.000562	0.000197
-	19	-0.009964	0.000555	0.000198
-	20	-0.009952	0.000550	0.000201
-	21	-0.009952	0.000546	0.000202
-	22	-0.009926	0.000543	0.000209
-	23	-0.009917	0.000541	0.000213
-	24	-0.009905	0.000540	0.000219
-	25	-0.009894	0.000540	0.000224
-	26	-0.009872	0.000539	0.000230
-	27	-0.009867	0.000540	0.000234
-	28	-0.009849	0.000539	0.000236
-	29	-0.009842	0.000539	0.000239
-	30	-0.009819	0.000539	0.000242
-	31	-0.009815	0.000539	0.000244
-	32	-0.009808	0.000539	0.000246
-	33	-0.009797	0.000540	0.000249
-	34	-0.009796	0.000541	0.000250
-	35	-0.009788	0.000542	0.000252
-	36	-0.009795	0.000543	0.000252
-	37	-0.009788	0.000545	0.000253
-	38	-0.009795	0.000548	0.000253
-	39	-0.009793	0.000551	0.000254
-	40	-0.009794	0.000554	0.000255
-	41	-0.009798	0.000558	0.000255
-	42	-0.009803	0.000561	0.000254
-	43	-0.009800	0.000565	0.000254
-	44	-0.009803	0.000568	0.000256
-	45	-0.009808	0.000571	0.000258
-	46	-0.009802	0.000572	0.000262
-	47	-0.009828	0.000585	0.000262
-	48	-0.009806	0.000570	0.000267
-	49	-0.009812	0.000568	0.000270
-	50	-0.009805	0.000562	0.000270
-	51	-0.009811	0.000560	0.000275
-	52	-0.009810	0.000552	0.000274
-	53	-0.009802	0.000551	0.000280
-	54	-0.009810	0.000544	0.000277
-	55	-0.009788	0.000519	0.000274
-	56	-0.009795	0.000538	0.000283
-	57	-0.009790	0.000536	0.000284
-	58	-0.009773	0.000535	0.000287
-	59	-0.009769	0.000533	0.000288
-	60	-0.009753	0.000531	0.000292
-	61	-0.009757	0.000528	0.000293
-	62	-0.009737	0.000526	0.000298
-	63	-0.009729	0.000522	0.000302
-	64	-0.009729	0.000518	0.000306
-	65	-0.009719	0.000512	0.000313
-	66	-0.009714	0.000505	0.000322
-	67	-0.009702	0.000496	0.000331
-	68	-0.009706	0.000485	0.000340
-	69	-0.009702	0.000474	0.000350
-	70	-0.009705	0.000461	0.000360
-	71	-0.009715	0.000447	0.000370
-	72	-0.009726	0.000431	0.000380
-	73	-0.009717	0.000414	0.000390
-	74	-0.009750	0.000397	0.000392
-	75	-0.009753	0.000380	0.000394
-	76	-0.009783	0.000362	0.000388
-	77	-0.009806	0.000344	0.000381
-	78	-0.009837	0.000326	0.000371
-	79	-0.009867	0.000307	0.000362
-	80	-0.009898	0.000289	0.000353
-	81	-0.009935	0.000270	0.000347
-	82	-0.009967	0.000252	0.000344
-	83	-0.009998	0.000234	0.000344
-	84	-0.010033	0.000216	0.000347
-	85	-0.010063	0.000198	0.000354
-	86	-0.010076	0.000180	0.000365
-	87	-0.010106	0.000163	0.000371
-	88	-0.010105	0.000149	0.000378
-	89	-0.010117	0.000135	0.000374
-	90	-0.010118	0.000125	0.000366
-	91	-0.010109	0.000115	0.000353
-	92	-0.010109	0.000106	0.000335
-	93	-0.010097	0.000098	0.000316
-	94	-0.010099	0.000090	0.000293
-	95	-0.010082	0.000082	0.000273
-	96	-0.010068	0.000074	0.000252
-	97	-0.010068	0.000064	0.000233
-	98	-0.010062	0.000052	0.000217
-	99	-0.010036	0.000040	0.000208
-	100	-0.010037	0.000025	0.000203
-	101	-0.010032	0.000009	0.000205
-	102	-0.010028	-0.000010	0.000211
-	103	-0.010018	-0.000030	0.000223
-	104	-0.010025	-0.000054	0.000234
-	105	-0.010012	-0.000080	0.000248
-	106	-0.010006	-0.000110	0.000259
-	107	-0.009997	-0.000142	0.000266
-	108	-0.009993	-0.000178	0.000266
-	109	-0.009972	-0.000217	0.000261
-	110	-0.009967	-0.000260	0.000250
-	111	-0.009953	-0.000306	0.000235
-	112	-0.009942	-0.000356	0.000218
-	113	-0.009932	-0.000408	0.000198
-	114	-0.009925	-0.000464	0.000177
-	115	-0.009927	-0.000522	0.000153
-	116	-0.009926	-0.000580	0.000128
-	117	-0.009944	-0.000640	0.000103
-	118	-0.009972	-0.000699	0.000084
-	119	-0.010017	-0.000758	0.000076
-	120	-0.010082	-0.000816	0.000081
-	121	-0.010168	-0.000873	0.000106
-	122	-0.010275	-0.000929	0.000151
-	123	-0.010403	-0.000984	0.000222
-	124	-0.010553	-0.001037	0.000319
-	125	-0.010723	-0.001089	0.000439
-	126	-0.010923	-0.001140	0.000579
-	127	-0.011124	-0.001184	0.000735
-	128	-0.011364	-0.001225	0.000891
-	129	-0.011595	-0.001255	0.001037
-	130	-0.011861	-0.001278	0.001151
-	131	-0.012129	-0.001289	0.001217
-	132	-0.012439	-0.001289	0.001214
-	133	-0.012749	-0.001275	0.001130
-	134	-0.013069	-0.001249	0.000949
-	135	-0.013393	-0.001214	0.000672
-	136	-0.013695	-0.001171	0.000304
-	137	-0.013991	-0.001127	-0.000130
-	138	-0.014247	-0.001084	-0.000595
-	139	-0.014461	-0.001050	-0.001054
-	140	-0.014592	-0.001026	-0.001475
-	141	-0.014658	-0.001020	-0.001832
-	142	-0.014608	-0.001025	-0.002105
-	143	-0.014451	-0.001041	-0.002288
-	144	-0.014222	-0.001065	-0.002391
-	145	-0.013926	-0.001091	-0.002422
-	146	-0.013572	-0.001112	-0.002392
-	147	-0.013207	-0.001129	-0.002312
-	148	-0.012826	-0.001138	-0.002186
-	149	-0.012448	-0.001138	-0.002016
-	150	-0.012093	-0.001129	-0.001805
-	151	-0.011742	-0.001111	-0.001570
-	152	-0.011460	-0.001090	-0.001329
-	153	-0.011195	-0.001065	-0.001088
-	154	-0.011003	-0.001041	-0.000859
-	155	-0.010833	-0.001016	-0.000645
-	156	-0.010739	-0.000993	-0.000449
-	157	-0.010679	-0.000970	-0.000278
-	158	-0.010662	-0.000948	-0.000130
-	159	-0.010693	-0.000929	-0.000014
-	160	-0.010751	-0.000912	0.000075
-	161	-0.010826	-0.000897	0.000136
-	162	-0.010928	-0.000885	0.000173
-	163	-0.011051	-0.000875	0.000191
-	164	-0.011155	-0.000862	0.000200
-	165	-0.011278	-0.000851	0.000209
-	166	-0.011350	-0.000834	0.000224
-	167	-0.011396	-0.000814	0.000256
-	168	-0.011419	-0.000790	0.000306
-	169	-0.011409	-0.000759	0.000374
-	170	-0.011388	-0.000724	0.000455
-	171	-0.011327	-0.000680	0.000542
-	172	-0.011267	-0.000633	0.000631
-	173	-0.011210	-0.000583	0.000724
-	174	-0.011134	-0.000532	0.000817
-	175	-0.011072	-0.000486	0.000915
-	176	-0.010996	-0.000447	0.001010
-	177	-0.010901	-0.000414	0.001095
-	178	-0.010797	-0.000387	0.001157
-	179	-0.010700	-0.000365	0.001186
-	180	-0.010594	-0.000348	0.001182
-	181	-0.010511	-0.000339	0.001152
-	182	-0.010419	-0.000338	0.001104
-	183	-0.010355	-0.000349	0.001042
-	184	-0.010285	-0.000369	0.000963
-	185	-0.010196	-0.000396	0.000868
-	186	-0.010085	-0.000427	0.000764
-	187	-0.009939	-0.000459	0.000657
-	188	-0.009772	-0.000490	0.000557
-	189	-0.009585	-0.000521	0.000464
-	190	-0.009378	-0.000554	0.000376
-	191	-0.009148	-0.000590	0.000288
-	192	-0.008906	-0.000627	0.000204
-	193	-0.008615	-0.000662	0.000122
-	194	-0.008310	-0.000694	0.000049
-	195	-0.007993	-0.000722	-0.000013
-	196	-0.007638	-0.000747	-0.000065
-	197	-0.007279	-0.000768	-0.000105
-	198	-0.006911	-0.000783	-0.000132
-	199	-0.006533	-0.000789	-0.000142
-	200	-0.006149	-0.000784	-0.000133
-	201	-0.005766	-0.000767	-0.000104
-	202	-0.005406	-0.000739	-0.000055
-	203	-0.005058	-0.000698	0.000013
-	204	-0.004736	-0.000646	0.000096
-	205	-0.004415	-0.000585	0.000186
-	206	-0.004133	-0.000515	0.000285
-	207	-0.003884	-0.000443	0.000381
-	208	-0.003660	-0.000367	0.000467
-	209	-0.003504	-0.000291	0.000550
-	210	-0.003393	-0.000219	0.000618
-	211	-0.003349	-0.000151	0.000673
-	212	-0.003405	-0.000091	0.000725
-	213	-0.003549	-0.000035	0.000777
-	214	-0.003818	0.000021	0.000854
-	215	-0.004221	0.000079	0.000967
-	216	-0.004744	0.000129	0.001093
-	217	-0.005374	0.000152	0.001189
-	218	-0.006115	0.000138	0.001237
-	219	-0.006933	0.000088	0.001242
-	220	-0.007844	0.000007	0.001233
-	221	-0.008815	-0.000101	0.001225
-	222	-0.009839	-0.000226	0.001241
-	223	-0.010857	-0.000357	0.001277
-	224	-0.011813	-0.000488	0.001313
-	225	-0.012656	-0.000613	0.001320
-	226	-0.013335	-0.000730	0.001273
-	227	-0.013789	-0.000832	0.001168
-	228	-0.014034	-0.000910	0.001026
-	229	-0.014055	-0.000953	0.000877
-	230	-0.013898	-0.000953	0.000758
-	231	-0.013609	-0.000908	0.000699
-	232	-0.013205	-0.000821	0.000703
-	233	-0.012771	-0.000704	0.000762
-	234	-0.012302	-0.000573	0.000836
-	235	-0.011845	-0.000447	0.000888
-	236	-0.011411	-0.000337	0.000893
-	237	-0.011022	-0.000249	0.000846
-	238	-0.010670	-0.000189	0.000741
-	239	-0.010356	-0.000156	0.000582
-	240	-0.010112	-0.000139	0.000396
-	241	-0.009906	-0.000122	0.000222
-	242	-0.009757	-0.000095	0.000082
-	243	-0.009655	-0.000063	-0.000029
-	244	-0.009593	-0.000029	-0.000121
-	245	-0.009551	0.000003	-0.000198
-	246	-0.009547	0.000033	-0.000260
-	247	-0.009540	0.000058	-0.000309
-	248	-0.009580	0.000082	-0.000336
-	249	-0.009598	0.000102	-0.000348
-	250	-0.009639	0.000121	-0.000337
-	251	-0.009676	0.000138	-0.000311
-	252	-0.009703	0.000151	-0.000272
-	253	-0.009727	0.000162	-0.000223
-	254	-0.009755	0.000170	-0.000166
-	255	-0.009764	0.000172	-0.000109
-	256	-0.009786	0.000170	-0.000052
-	257	-0.009800	0.000163	-0.000002
-	258	-0.009807	0.000151	0.000037
-	259	-0.009836	0.000135	0.000068
-	260	-0.009846	0.000114	0.000081
-	261	-0.009865	0.000090	0.000079
-	262	-0.009882	0.000065	0.000062
-	263	-0.009891	0.000039	0.000030
-	264	-0.009910	0.000014	-0.000018
-	265	-0.009913	-0.000008	-0.000079
-	266	-0.009922	-0.000027	-0.000146
-	267	-0.009942	-0.000042	-0.000215
-	268	-0.009956	-0.000052	-0.000282
-	269	-0.009980	-0.000056	-0.000347
-	270	-0.009992	-0.000056	-0.000412
-	271	-0.009999	-0.000054	-0.000474
-	272	-0.009997	-0.000053	-0.000528
-	273	-0.009971	-0.000056	-0.000576
-	274	-0.009943	-0.000063	-0.000618
-	275	-0.009909	-0.000071	-0.000654
-	276	-0.009883	-0.000078	-0.000681
-	277	-0.009871	-0.000084	-0.000696
-	278	-0.009847	-0.000089	-0.000699
-	279	-0.009843	-0.000093	-0.000686
-	280	-0.009853	-0.000096	-0.000658
-	281	-0.009854	-0.000097	-0.000616
-	282	-0.009881	-0.000097	-0.000561
-	283	-0.009890	-0.000097	-0.000507
-	284	-0.009896	-0.000098	-0.000458
-	285	-0.009898	-0.000100	-0.000425
-	286	-0.009891	-0.000102	-0.000411
-	287	-0.009858	-0.000104	-0.000414
-	288	-0.009847	-0.000105	-0.000419
-	289	-0.009822	-0.000105	-0.000422
-	290	-0.009807	-0.000104	-0.000423
-	291	-0.009812	-0.000101	-0.000421
-	292	-0.009791	-0.000100	-0.000421
-	293	-0.009798	-0.000098	-0.000421
-	294	-0.009788	-0.000096	-0.000423
-	295	-0.009787	-0.000095	-0.000425
-	296	-0.009801	-0.000093	-0.000427
-	297	-0.009806	-0.000092	-0.000435
-	298	-0.009806	-0.000092	-0.000445
-	299	-0.009813	-0.000092	-0.000459
-	300	-0.009814	-0.000093	-0.000480
-	301	-0.009808	-0.000095	-0.000507
-	302	-0.009802	-0.000098	-0.000541
-	303	-0.009789	-0.000101	-0.000581
-	304	-0.009776	-0.000104	-0.000620
-	305	-0.009767	-0.000105	-0.000644
-	306	-0.009739	-0.000105	-0.000658
-	307	-0.009738	-0.000103	-0.000663
-	308	-0.009702	-0.000100	-0.000669
-	309	-0.009674	-0.000097	-0.000674
-	310	-0.009655	-0.000094	-0.000666
-	311	-0.009647	-0.000092	-0.000645
-	312	-0.009656	-0.000091	-0.000610
-	313	-0.009691	-0.000090	-0.000565
-	314	-0.009711	-0.000089	-0.000522
-	315	-0.009743	-0.000086	-0.000484
-	316	-0.009758	-0.000082	-0.000456
-	317	-0.009782	-0.000076	-0.000434
-	318	-0.009790	-0.000069	-0.000422
-	319	-0.009801	-0.000062	-0.000415
-	320	-0.009823	-0.000054	-0.000413
-	321	-0.009811	-0.000047	-0.000417
-	322	-0.009832	-0.000041	-0.000419
-	323	-0.009829	-0.000036	-0.000425
-	324	-0.009828	-0.000032	-0.000431
-	325	-0.009837	-0.000029	-0.000434
-	326	-0.009823	-0.000028	-0.000438
-	327	-0.009834	-0.000027	-0.000437
-	328	-0.009816	-0.000027	-0.000431
-	329	-0.009828	-0.000029	-0.000418
-	330	-0.009825	-0.000031	-0.000398
-	331	-0.009835	-0.000034	-0.000373
-	332	-0.009839	-0.000039	-0.000343
-	333	-0.009839	-0.000045	-0.000315
-	334	-0.009839	-0.000054	-0.000288
-	335	-0.009838	-0.000064	-0.000264
-	336	-0.009835	-0.000076	-0.000245
-	337	-0.009819	-0.000091	-0.000233
-	338	-0.009823	-0.000108	-0.000226
-	339	-0.009809	-0.000128	-0.000229
-	340	-0.009801	-0.000150	-0.000245
-	341	-0.009818	-0.000175	-0.000271
-	342	-0.009814	-0.000201	-0.000307
-	343	-0.009847	-0.000229	-0.000339
-	344	-0.009854	-0.000259	-0.000365
-	345	-0.009863	-0.000288	-0.000382
-	346	-0.009874	-0.000318	-0.000396
-	347	-0.009881	-0.000348	-0.000405
-	348	-0.009897	-0.000377	-0.000411
-	349	-0.009901	-0.000406	-0.000419
-	350	-0.009927	-0.000435	-0.000429
-	351	-0.009922	-0.000463	-0.000448
-	352	-0.009945	-0.000493	-0.000470
-	353	-0.009951	-0.000522	-0.000499
-	354	-0.009973	-0.000553	-0.000527
-	355	-0.009992	-0.000585	-0.000555
-	356	-0.010004	-0.000617	-0.000588
-	357	-0.010029	-0.000651	-0.000616
-	358	-0.010059	-0.000686	-0.000642
-	359	-0.010087	-0.000720	-0.000662
-	360	-0.010114	-0.000752	-0.000671
-	361	-0.010132	-0.000780	-0.000665
-	362	-0.010150	-0.000806	-0.000645
-	363	-0.010156	-0.000829	-0.000613
-	364	-0.010161	-0.000851	-0.000568
-	365	-0.010172	-0.000873	-0.000516
-	366	-0.010175	-0.000894	-0.000456
-	367	-0.010197	-0.000916	-0.000391
-	368	-0.010198	-0.000938	-0.000327
-	369	-0.010215	-0.000962	-0.000257
-	370	-0.010229	-0.000987	-0.000192
-	371	-0.010250	-0.001015	-0.000123
-	372	-0.010266	-0.001044	-0.000058
-	373	-0.010280	-0.001074	0.000004
-	374	-0.010300	-0.001107	0.000067
-	375	-0.010321	-0.001141	0.000123
-	376	-0.010332	-0.001177	0.000174
-	377	-0.010356	-0.001218	0.000219
-	378	-0.010394	-0.001264	0.000256
-	379	-0.010429	-0.001313	0.000279
-	380	-0.010485	-0.001369	0.000296
-	381	-0.010548	-0.001430	0.000302
-	382	-0.010633	-0.001499	0.000305
-	383	-0.010704	-0.001574	0.000309
-	384	-0.010840	-0.001668	0.000333
-	385	-0.010976	-0.001771	0.000387
-	386	-0.011109	-0.001880	0.000452
-	387	-0.011267	-0.001998	0.000539
-	388	-0.011439	-0.002122	0.000644
-	389	-0.011580	-0.002244	0.000763
-	390	-0.011743	-0.002372	0.000907
-	391	-0.011891	-0.002497	0.001064
-	392	-0.012005	-0.002615	0.001218
-	393	-0.012102	-0.002725	0.001377
-	394	-0.012178	-0.002830	0.001506
-	395	-0.012205	-0.002919	0.001602
-	396	-0.012206	-0.003002	0.001654
-	397	-0.012245	-0.003089	0.001673
-	398	-0.012274	-0.003169	0.001656
-	399	-0.012337	-0.003251	0.001624
-	400	-0.012472	-0.003340	0.001604
-	401	-0.012726	-0.003450	0.001601
-	402	-0.013037	-0.003563	0.001626
-	403	-0.013510	-0.003710	0.001692
-	404	-0.014124	-0.003887	0.001791
-	405	-0.014859	-0.004092	0.001904
-	406	-0.015644	-0.004306	0.001998
-	407	-0.016477	-0.004530	0.002054
-	408	-0.017236	-0.004723	0.002068
-	409	-0.017901	-0.004883	0.002025
-	410	-0.018324	-0.004961	0.001931
-	411	-0.018587	-0.004981	0.001812
-	412	-0.018562	-0.004915	0.001656
-	413	-0.018292	-0.004776	0.001488
-	414	-0.017830	-0.004597	0.001284
-	415	-0.017170	-0.004376	0.001056
-	416	-0.016446	-0.004159	0.000791
-	417	-0.015637	-0.003939	0.000493
-	418	-0.014841	-0.003734	0.000183
-	419	-0.014009	-0.003533	-0.000154
-	420	-0.013217	-0.003345	-0.000486
-	421	-0.012478	-0.003178	-0.000823
-	422	-0.011820	-0.003026	-0.001124
-	423	-0.011211	-0.002889	-0.001421
-	424	-0.010738	-0.002770	-0.001677
-	425	-0.010286	-0.002648	-0.001906
-	426	-0.009899	-0.002529	-0.002112
-	427	-0.009569	-0.002410	-0.002287
-	428	-0.009278	-0.002287	-0.002420
-	429	-0.009099	-0.002177	-0.002508
-	430	-0.008909	-0.002064	-0.002540
-	431	-0.008854	-0.001971	-0.002513
-	432	-0.008810	-0.001887	-0.002445
-	433	-0.008815	-0.001815	-0.002328
-	434	-0.008877	-0.001762	-0.002202
-	435	-0.008993	-0.001724	-0.002062
-	436	-0.009166	-0.001704	-0.001917
-	437	-0.009340	-0.001693	-0.001760
-	438	-0.009533	-0.001693	-0.001603
-	439	-0.009722	-0.001698	-0.001463
-	440	-0.009892	-0.001703	-0.001344
-	441	-0.010042	-0.001710	-0.001255
-	442	-0.010188	-0.001720	-0.001192
-	443	-0.010335	-0.001734	-0.001166
-	444	-0.010499	-0.001754	-0.001173
-	445	-0.010664	-0.001778	-0.001211
-	446	-0.010844	-0.001807	-0.001283
-	447	-0.011025	-0.001837	-0.001377
-	448	-0.011202	-0.001866	-0.001497
-	449	-0.011415	-0.001898	-0.001641
-	450	-0.011610	-0.001930	-0.001811
-	451	-0.011837	-0.001968	-0.002000
-	452	-0.012068	-0.002010	-0.002192
-	453	-0.012335	-0.002058	-0.002364
-	454	-0.012625	-0.002110	-0.002498
-	455	-0.012906	-0.002162	-0.002591
-	456	-0.013182	-0.002208	-0.002631
-	457	-0.013400	-0.002239	-0.002618
-	458	-0.013564	-0.002250	-0.002544
-	459	-0.013638	-0.002235	-0.002406
-	460	-0.013641	-0.002192	-0.002208
-	461	-0.013563	-0.002124	-0.001967
-	462	-0.013404	-0.002032	-0.001692
-	463	-0.013199	-0.001927	-0.001391
-	464	-0.012937	-0.001813	-0.001081
-	465	-0.012635	-0.001695	-0.000764
-	466	-0.012282	-0.001577	-0.000454
-	467	-0.011900	-0.001461	-0.000156
-	468	-0.011477	-0.001351	0.000119
-	469	-0.011012	-0.001248	0.000360
-	470	-0.010509	-0.001152	0.000567
-	471	-0.009958	-0.001064	0.000731
-	472	-0.009373	-0.000980	0.000863
-	473	-0.008767	-0.000900	0.000962
-	474	-0.008134	-0.000820	0.001035
-	475	-0.007488	-0.000740	0.001088
-	476	-0.006819	-0.000654	0.001127
-	477	-0.006144	-0.000563	0.001161
-	478	-0.005474	-0.000466	0.001197
-	479	-0.004816	-0.000361	0.001247
-	480	-0.004172	-0.000247	0.001313
-	481	-0.003538	-0.000124	0.001394
-	482	-0.002931	0.000006	0.001495
-	483	-0.002353	0.000142	0.001608
-	484	-0.001829	0.000279	0.001729
-	485	-0.001371	0.000415	0.001852
-	486	-0.000996	0.000549	0.001977
-	487	-0.000706	0.000677	0.002096
-	488	-0.000505	0.000793	0.002204
-	489	-0.000391	0.000890	0.002293
-	490	-0.000361	0.000961	0.002352
-	491	-0.000420	0.001001	0.002382
-	492	-0.000560	0.001004	0.002367
-	493	-0.000791	0.000963	0.002295
-	494	-0.001122	0.000877	0.002162
-	495	-0.001568	0.000741	0.001961
-	496	-0.002139	0.000552	0.001686
-	497	-0.002841	0.000311	0.001336
-	498	-0.003671	0.000021	0.000917
-	499	-0.004627	-0.000314	0.000432
-	500	-0.005706	-0.000685	-0.000106
-	501	-0.006884	-0.001079	-0.000686
-	502	-0.008126	-0.001479	-0.001281
-	503	-0.009377	-0.001860	-0.001851
-	504	-0.010585	-0.002197	-0.002341
-	505	-0.011700	-0.002463	-0.002687
-	506	-0.012689	-0.002642	-0.002849
-	507	-0.013535	-0.002727	-0.002810
-	508	-0.014206	-0.002717	-0.002591
-	509	-0.014684	-0.002624	-0.002231
-	510	-0.014961	-0.002467	-0.001794
-	511	-0.015042	-0.002265	-0.001333
-	512	-0.014933	-0.002043	-0.000911
-	513	-0.014658	-0.001815	-0.000560
-	514	-0.014261	-0.001593	-0.000294
-	515	-0.013798	-0.001383	-0.000105
-	516	-0.013289	-0.001181	0.000031
-	517	-0.012784	-0.000990	0.000132
-	518	-0.012281	-0.000813	0.000203
-	519	-0.011807	-0.000652	0.000252
-	520	-0.011369	-0.000514	0.000274
-	521	-0.010978	-0.000398	0.000277
-	522	-0.010638	-0.000301	0.000274
-	523	-0.010361	-0.000223	0.000267
-	524	-0.010128	-0.000160	0.000260
-	525	-0.009948	-0.000111	0.000247
-	526	-0.009813	-0.000077	0.000226
-	527	-0.009711	-0.000060	0.000192
-	528	-0.009641	-0.000058	0.000149
-	529	-0.009610	-0.000066	0.000101
-	530	-0.009587	-0.000085	0.000048
-	531	-0.009591	-0.000112	-0.000011
-	532	-0.009600	-0.000144	-0.000071
-	533	-0.009623	-0.000180	-0.000136
-	534	-0.009637	-0.000220	-0.000205
-	535	-0.009663	-0.000260	-0.000272
-	536	-0.009691	-0.000299	-0.000330
-	537	-0.009725	-0.000336	-0.000377
-	538	-0.009771	-0.000374	-0.000420
-	539	-0.009818	-0.000411	-0.000457
-	540	-0.009858	-0.000452	-0.000499
-	541	-0.009892	-0.000496	-0.000542
-	542	-0.009907	-0.000544	-0.000585
-	543	-0.009915	-0.000595	-0.000625
-	544	-0.009920	-0.000647	-0.000655
-	545	-0.009925	-0.000701	-0.000683
-	546	-0.009938	-0.000753	-0.000708
-	547	-0.009947	-0.000799	-0.000726
-	548	-0.009967	-0.000837	-0.000735
-	549	-0.009972	-0.000868	-0.000740
-	550	-0.009979	-0.000890	-0.000737
-	551	-0.009987	-0.000907	-0.000737
-	552	-0.009986	-0.000915	-0.000733
-	553	-0.009986	-0.000916	-0.000727
-	554	-0.009983	-0.000911	-0.000720
-	555	-0.009981	-0.000900	-0.000711
-	556	-0.009966	-0.000884	-0.000701
-	557	-0.009953	-0.000867	-0.000692
-	558	-0.009926	-0.000848	-0.000688
-	559	-0.009905	-0.000831	-0.000688
-	560	-0.009875	-0.000815	-0.000692
-	561	-0.009859	-0.000799	-0.000691
-	562	-0.009845	-0.000784	-0.000682
-	563	-0.009829	-0.000771	-0.000672
-	564	-0.009826	-0.000761	-0.000658
-	565	-0.009805	-0.000754	-0.000652
-	566	-0.009799	-0.000750	-0.000643
-	567	-0.009791	-0.000750	-0.000644
-	568	-0.009776	-0.000751	-0.000653
-	569	-0.009764	-0.000752	-0.000667
-	570	-0.009754	-0.000754	-0.000692
-	571	-0.009744	-0.000753	-0.000723
-	572	-0.009727	-0.000748	-0.000754
-	573	-0.009712	-0.000739	-0.000783
-	574	-0.009709	-0.000724	-0.000793
-	575	-0.009704	-0.000707	-0.000795
-	576	-0.009719	-0.000685	-0.000784
-	577	-0.009715	-0.000659	-0.000776
-	578	-0.009726	-0.000630	-0.000764
-	579	-0.009731	-0.000597	-0.000748
-	580	-0.009744	-0.000561	-0.000723
-	581	-0.009756	-0.000521	-0.000695
-	582	-0.009769	-0.000477	-0.000657
-	583	-0.009771	-0.000430	-0.000616
-	584	-0.009778	-0.000380	-0.000567
-	585	-0.009777	-0.000328	-0.000511
-	586	-0.009771	-0.000275	-0.000449
-	587	-0.009766	-0.000221	-0.000380
-	588	-0.009755	-0.000167	-0.000307
-	589	-0.009752	-0.000113	-0.000227
-	590	-0.009744	-0.000062	-0.000155
-	591	-0.009741	-0.000012	-0.000088
-	592	-0.009745	0.000035	-0.000030
-	593	-0.009752	0.000079	0.000014
-	594	-0.009759	0.000122	0.000052
-	595	-0.009771	0.000161	0.000076
-	596	-0.009788	0.000198	0.000092
-	597	-0.009799	0.000232	0.000099
-	598	-0.009811	0.000264	0.000096
-	599	-0.009824	0.000292	0.000085
-	600	-0.009833	0.000318	0.000070
-	601	-0.009834	0.000340	0.000042
-	602	-0.009840	0.000359	0.000007
-	603	-0.009845	0.000375	-0.000041
-	604	-0.009834	0.000386	-0.000096
-	605	-0.009830	0.000393	-0.000153
-	606	-0.009818	0.000395	-0.000207
-	607	-0.009807	0.000393	-0.000251
-	608	-0.009809	0.000386	-0.000284
-	609	-0.009818	0.000377	-0.000303
-	610	-0.009831	0.000363	-0.000323
-	611	-0.009851	0.000348	-0.000334
-	612	-0.009873	0.000329	-0.000345
-	613	-0.009905	0.000308	-0.000351
-	614	-0.009934	0.000284	-0.000355
-	615	-0.009965	0.000258	-0.000351
-	616	-0.010000	0.000230	-0.000343
-	617	-0.010022	0.000199	-0.000326
-	618	-0.010055	0.000165	-0.000301
-	619	-0.010074	0.000129	-0.000265
-	620	-0.010111	0.000092	-0.000219
-	621	-0.010137	0.000053	-0.000161
-	622	-0.010172	0.000014	-0.000095
-	623	-0.010202	-0.000026	-0.000021
-	624	-0.010248	-0.000065	0.000057
-	625	-0.010294	-0.000104	0.000133
-	626	-0.010329	-0.000140	0.000210
-	627	-0.010379	-0.000176	0.000276
-	628	-0.010428	-0.000210	0.000335
-	629	-0.010474	-0.000243	0.000382
-	630	-0.010536	-0.000276	0.000411
-	631	-0.010577	-0.000309	0.000420
-	632	-0.010626	-0.000342	0.000408
-	633	-0.010670	-0.000377	0.000377
-	634	-0.010718	-0.000414	0.000324
-	635	-0.010771	-0.000454	0.000253
-	636	-0.010802	-0.000494	0.000158
-	637	-0.010843	-0.000537	0.000048
-	638	-0.010870	-0.000579	-0.000072
-	639	-0.010887	-0.000622	-0.000206
-	640	-0.010905	-0.000666	-0.000342
-	641	-0.010918	-0.000711	-0.000469
-	642	-0.010949	-0.000760	-0.000584
-	643	-0.010986	-0.000813	-0.000678
-	644	-0.011048	-0.000870	-0.000761
-	645	-0.011117	-0.000929	-0.000829
-	646	-0.011200	-0.000990	-0.000888
-	647	-0.011293	-0.001055	-0.000926
-	648	-0.011408	-0.001126	-0.000942
-	649	-0.011525	-0.001202	-0.000930
-	650	-0.011679	-0.001285	-0.000887
-	651	-0.011818	-0.001368	-0.000822
-	652	-0.011978	-0.001453	-0.000742
-	653	-0.012142	-0.001539	-0.000649
-	654	-0.012304	-0.001623	-0.000542
-	655	-0.012483	-0.001709	-0.000419
-	656	-0.012642	-0.001791	-0.000283
-	657	-0.012833	-0.001874	-0.000126
-	658	-0.012983	-0.001945	0.000052
-	659	-0.013140	-0.002010	0.000248
-	660	-0.013272	-0.002058	0.000463
-	661	-0.013399	-0.002093	0.000682
-	662	-0.013548	-0.002116	0.000906
-	663	-0.013703	-0.002126	0.001125
-	664	-0.013925	-0.002132	0.001341
-	665	-0.014220	-0.002135	0.001550
-	666	-0.014601	-0.002134	0.001757
-	667	-0.015094	-0.002137	0.001947
-	668	-0.015683	-0.002136	0.002126
-	669	-0.016367	-0.002145	0.002247
-	670	-0.017107	-0.002164	0.002286
-	671	-0.017833	-0.002195	0.002203
-	672	-0.018511	-0.002238	0.002000
-	673	-0.019044	-0.002280	0.001693
-	674	-0.019394	-0.002313	0.001304
-	675	-0.019473	-0.002330	0.000853
-	676	-0.019303	-0.002337	0.000370
-	677	-0.018881	-0.002324	-0.000103
-	678	-0.018289	-0.002306	-0.000552
-	679	-0.017533	-0.002272	-0.000956
-	680	-0.016676	-0.002228	-0.001312
-	681	-0.015779	-0.002174	-0.001614
-	682	-0.014860	-0.002111	-0.001861
-	683	-0.013988	-0.002035	-0.002023
-	684	-0.013204	-0.001948	-0.002083
-	685	-0.012525	-0.001857	-0.002061
-	686	-0.011935	-0.001760	-0.001975
-	687	-0.011412	-0.001666	-0.001863
-	688	-0.010959	-0.001567	-0.001709
-	689	-0.010583	-0.001475	-0.001532
-	690	-0.010261	-0.001382	-0.001315
-	691	-0.009990	-0.001298	-0.001094
-	692	-0.009759	-0.001215	-0.000851
-	693	-0.009579	-0.001142	-0.000616
-	694	-0.009412	-0.001070	-0.000379
-	695	-0.009228	-0.001001	-0.000169
-	696	-0.009102	-0.000942	0.000019
-	697	-0.008985	-0.000887	0.000201
-	698	-0.008944	-0.000846	0.000354
-	699	-0.008931	-0.000809	0.000490
-	700	-0.008967	-0.000782	0.000588
-	701	-0.009031	-0.000760	0.000656
-	702	-0.009147	-0.000749	0.000677
-	703	-0.009277	-0.000740	0.000671
-	704	-0.009450	-0.000739	0.000616
-	705	-0.009666	-0.000742	0.000512
-	706	-0.009919	-0.000749	0.000375
-	707	-0.010212	-0.000763	0.000203
-	708	-0.010534	-0.000781	0.000015
-	709	-0.010877	-0.000803	-0.000188
-	710	-0.011208	-0.000823	-0.000392
-	711	-0.011527	-0.000842	-0.000595
-	712	-0.011829	-0.000859	-0.000776
-	713	-0.012118	-0.000875	-0.000927
-	714	-0.012398	-0.000894	-0.001053
-	715	-0.012659	-0.000914	-0.001138
-	716	-0.012921	-0.000937	-0.001194
-	717	-0.013159	-0.000959	-0.001206
-	718	-0.013387	-0.000983	-0.001188
-	719	-0.013586	-0.001006	-0.001132
-	720	-0.013774	-0.001027	-0.001044
-	721	-0.013952	-0.001045	-0.000919
-	722	-0.014112	-0.001062	-0.000759
-	723	-0.014289	-0.001082	-0.000580
-	724	-0.014452	-0.001105	-0.000382
-	725	-0.014595	-0.001132	-0.000191
-	726	-0.014699	-0.001162	-0.000014
-	727	-0.014734	-0.001195	0.000136
-	728	-0.014681	-0.001224	0.000257
-	729	-0.014508	-0.001248	0.000340
-	730	-0.014199	-0.001260	0.000395
-	731	-0.013741	-0.001256	0.000418
-	732	-0.013134	-0.001230	0.000424
-	733	-0.012383	-0.001179	0.000427
-	734	-0.011517	-0.001105	0.000436
-	735	-0.010546	-0.001008	0.000459
-	736	-0.009510	-0.000890	0.000508
-	737	-0.008417	-0.000750	0.000592
-	738	-0.007308	-0.000590	0.000712
-	739	-0.006198	-0.000409	0.000874
-	740	-0.005113	-0.000214	0.001064
-	741	-0.004066	-0.000005	0.001283
-	742	-0.003064	0.000212	0.001517
-	743	-0.002122	0.000432	0.001759
-	744	-0.001246	0.000652	0.002004
-	745	-0.000458	0.000862	0.002233
-	746	0.000234	0.001060	0.002442
-	747	0.000813	0.001235	0.002617
-	748	0.001277	0.001382	0.002746
-	749	0.001612	0.001496	0.002826
-	750	0.001810	0.001567	0.002838
-	751	0.001861	0.001591	0.002785
-	752	0.001754	0.001558	0.002654
-	753	0.001481	0.001466	0.002452
-	754	0.001042	0.001314	0.002181
-	755	0.000446	0.001103	0.001854
-	756	-0.000298	0.000841	0.001485
-	757	-0.001165	0.000536	0.001072
-	758	-0.002136	0.000200	0.000621
-	759	-0.003183	-0.000154	0.000135
-	760	-0.004301	-0.000514	-0.000359
-	761	-0.005158	-0.000915	-0.000144
-	762	-0.003630	0.000733	-0.000952
-	763	-0.002330	0.002831	-0.001945
-	764	-0.002041	0.005378	-0.003097
-	765	-0.003493	0.008194	-0.004341
-	766	-0.006821	0.010721	-0.005573
-	767	-0.011004	0.012605	-0.006659
-	768	-0.014412	0.013982	-0.007511
-	769	-0.015614	0.015106	-0.008194
-	770	-0.013757	0.016015	-0.008860
-	771	-0.008834	0.016897	-0.009490
-	772	-0.001948	0.018150	-0.009808
-	773	0.005354	0.020134	-0.009570
-	774	0.012166	0.022581	-0.008690
-	775	0.018818	0.025002	-0.007443
-	776	0.026416	0.026930	-0.006390
-	777	0.035546	0.027968	-0.005956
-	778	0.045283	0.028168	-0.006180
-	779	0.054280	0.027785	-0.006812
-	780	0.063114	0.027205	-0.007328
-	781	0.072929	0.027024	-0.007195
-	782	0.084193	0.027454	-0.006342
-	783	0.096418	0.028342	-0.005185
-	784	0.108788	0.029388	-0.004190
-	785	0.120954	0.030418	-0.003459
-	786	0.132964	0.031625	-0.002729
-	787	0.145135	0.033158	-0.001721
-	788	0.157882	0.035041	-0.000285
-	789	0.171409	0.037084	0.001444
-	790	0.185953	0.039194	0.003212
-	791	0.201424	0.041811	0.005041
-	792	0.217357	0.045332	0.007249
-	793	0.233210	0.049598	0.010136
-	794	0.248429	0.054269	0.013648
-	795	0.262932	0.059209	0.017401
-	796	0.276831	0.064290	0.020954
-	797	0.290407	0.069438	0.024114
-	798	0.304060	0.074655	0.026868
-	799	0.317940	0.079807	0.029310
-	800	0.331729	0.084626	0.031538
-	801	0.345340	0.088907	0.033532
-	802	0.359204	0.092612	0.035256
-	803	0.373375	0.095851	0.036829
-	804	0.387372	0.098738	0.038573
-	805	0.400565	0.101229	0.040754
-	806	0.412349	0.103116	0.043293
-	807	0.422352	0.104428	0.045953
-	808	0.430775	0.105237	0.048581
-	809	0.438244	0.105679	0.051164
-	810	0.445160	0.105972	0.053691
-	811	0.451474	0.106171	0.056159
-	812	0.457062	0.106229	0.058485
-	813	0.462206	0.106029	0.060562
-	814	0.467492	0.105465	0.062388
-	815	0.473161	0.104613	0.064001
-	816	0.478984	0.103707	0.065436
-	817	0.484722	0.102876	0.066665
-	818	0.490295	0.102087	0.067690
-	819	0.495791	0.101126	0.068538
-	820	0.501275	0.099788	0.069218
-	821	0.506760	0.098215	0.069760
-	822	0.512285	0.096667	0.070236
-	823	0.517921	0.095371	0.070805
-	824	0.523790	0.094361	0.071596
-	825	0.529898	0.093596	0.072638
-	826	0.536164	0.092994	0.073885
-	827	0.542536	0.092454	0.075302
-	828	0.548827	0.092024	0.076890
-	829	0.555065	0.091821	0.078685
-	830	0.561505	0.091751	0.080657
-	831	0.568339	0.091711	0.082747
-	832	0.575624	0.091737	0.084891
-	833	0.583382	0.091866	0.087112
-	834	0.591674	0.092167	0.089407
-	835	0.600616	0.092712	0.091772
-	836	0.610423	0.093432	0.094215
-	837	0.621248	0.094206	0.096710
-	838	0.633222	0.094961	0.099147
-	839	0.646282	0.095580	0.101434
-	840	0.660325	0.096024	0.103528
-	841	0.675152	0.096352	0.105399
-	842	0.690576	0.096591	0.106995
-	843	0.706329	0.096686	0.108252
-	844	0.722509	0.096673	0.109248
-	845	0.739399	0.096688	0.110210
-	846	0.756969	0.096836	0.111194
-	847	0.775123	0.097100	0.112175
-	848	0.793685	0.097283	0.113130
-	849	0.812580	0.097190	0.114068
-	850	0.831703	0.096873	0.115004
-	851	0.850938	0.096486	0.115928
-	852	0.870017	0.095972	0.116782
-	853	0.888844	0.095208	0.117496
-	854	0.907296	0.094253	0.118120
-	855	0.925433	0.093277	0.118758
-	856	0.943198	0.092249	0.119465
-	857	0.960393	0.090958	0.120131
-	858	0.976915	0.089139	0.120639
-	859	0.993005	0.086780	0.120985
-	860	1.009146	0.084083	0.121206
-	861	1.025671	0.081176	0.121290
-	862	1.042697	0.078196	0.121310
-	863	1.060140	0.075493	0.121420
-	864	1.077866	0.073477	0.121790
-	865	1.095554	0.072139	0.122331
-	866	1.113055	0.071332	0.123012
-	867	1.130373	0.070997	0.123893
-	868	1.147617	0.071056	0.125001
-	869	1.164956	0.071534	0.126218
-	870	1.182254	0.072471	0.127375
-	871	1.199161	0.073718	0.128321
-	872	1.215351	0.075125	0.128994
-	873	1.230860	0.076805	0.129534
-	874	1.246019	0.078769	0.130018
-	875	1.261046	0.081062	0.130430
-	876	1.276003	0.083706	0.130733
-	877	1.290847	0.086642	0.130816
-	878	1.305557	0.089853	0.130610
-	879	1.320002	0.093320	0.130174
-	880	1.334069	0.096947	0.129592
-	881	1.347468	0.100665	0.128793
-	882	1.360059	0.104500	0.127755
-	883	1.371861	0.108527	0.126543
-	884	1.382638	0.112860	0.125198
-	885	1.392224	0.117587	0.123694
-	886	1.400729	0.122851	0.121971
-	887	1.408064	0.128655	0.120072
-	888	1.413643	0.134709	0.118096
-	889	1.416860	0.140736	0.116167
-	890	1.417282	0.146701	0.114266
-	891	1.414746	0.152587	0.112284
-	892	1.409082	0.158303	0.110022
-	893	1.400107	0.163832	0.107341
-	894	1.387569	0.169162	0.104202
-	895	1.371020	0.174190	0.100622
-	896	1.349977	0.178825	0.096627
-	897	1.324174	0.182845	0.092193
-	898	1.293540	0.186126	0.087242
-	899	1.258111	0.188740	0.081883
-	900	1.218045	0.190525	0.076266
-	901	1.173464	0.191282	0.070347
-	902	1.124440	0.190794	0.063985
-	903	1.071029	0.188981	0.057136
-	904	1.013437	0.186019	0.049939
-	905	0.951757	0.181701	0.042633
-	906	0.886117	0.175724	0.035383
-	907	0.817014	0.168053	0.028346
-	908	0.745061	0.158914	0.021719
-	909	0.671006	0.148498	0.015639
-	910	0.595925	0.136939	0.010273
-	911	0.521288	0.124404	0.005802
-	912	0.448863	0.111135	0.002338
-	913	0.380617	0.097616	-0.000226
-	914	0.318075	0.084402	-0.001957
-	915	0.262224	0.071867	-0.002902
-	916	0.213589	0.060305	-0.003140
-	917	0.172402	0.050067	-0.002815
-	918	0.138262	0.041334	-0.002055
-	919	0.110086	0.033996	-0.001127
-	920	0.086542	0.027767	-0.000161
-	921	0.066669	0.022358	0.000726
-	922	0.049832	0.017605	0.001422
-	923	0.035725	0.013568	0.001858
-	924	0.023900	0.010184	0.001934
-	925	0.013802	0.007261	0.001719
-	926	0.005127	0.004609	0.001255
-	927	-0.002070	0.002210	0.000622
-	928	-0.007429	0.000212	-0.000103
-	929	-0.016634	-0.003598	0.001963
-	930	-0.017125	-0.003675	0.001879
-	931	-0.017528	-0.003738	0.001767
-	932	-0.017743	-0.003772	0.001599
-	933	-0.017773	-0.003773	0.001392
-	934	-0.017553	-0.003725	0.001149
-	935	-0.017138	-0.003650	0.000856
-	936	-0.016524	-0.003540	0.000529
-	937	-0.015755	-0.003409	0.000165
-	938	-0.014857	-0.003252	-0.000208
-	939	-0.013838	-0.003074	-0.000596
-	940	-0.012699	-0.002869	-0.000971
-	941	-0.011410	-0.002631	-0.001319
-	942	-0.009982	-0.002367	-0.001632
-	943	-0.008350	-0.002065	-0.001876
-	944	-0.006522	-0.001743	-0.002063
-	945	-0.004446	-0.001389	-0.002151
-	946	-0.002175	-0.001020	-0.002143
-	947	0.000315	-0.000624	-0.002012
-	948	0.002932	-0.000221	-0.001772
-	949	0.005655	0.000192	-0.001421
-	950	0.008349	0.000597	-0.000972
-	951	0.010873	0.000976	-0.000450
-	952	0.013073	0.001321	0.000136
-	953	0.014672	0.001593	0.000716
-	954	0.015437	0.001772	0.001251
-	955	0.014964	0.001804	0.001650
-	956	0.012878	0.001649	0.001857
-	957
-	958
