# Supplementary material for: Design and preliminary verification of a novel powered ankle–foot prosthesis: From the perspective of lower-limb biomechanics compared with ESAR foot
Source: PLoS One. 2024 Jun 7;19(6):e0303397. doi: 10.1371/journal.pone.0303397 (PMC11161064; doi:10.1371/journal.pone.0303397)
Supplement: S2 File — (ZIP) [file pone.0303397.s004.zip › NWS/2/left ground reaction force.TXT]

XY
	Fx		Fy		Fz
0.000	0.00	0.000	0.00	0.000	-0.18
0.001	-0.23	0.001	0.09	0.001	-0.54
0.001	-0.23	0.001	-0.28	0.001	0.00
0.002	-0.09	0.002	0.00	0.002	-0.36
0.002	-0.14	0.002	0.00	0.002	0.00
0.003	-0.09	0.003	-0.14	0.003	-0.36
0.003	-0.14	0.003	-0.05	0.003	-0.72
0.004	0.09	0.004	-0.09	0.004	0.90
0.004	-0.05	0.004	0.05	0.004	0.00
0.005	-0.09	0.005	-0.37	0.005	0.72
0.005	-0.09	0.005	0.37	0.005	-0.54
0.005	-0.18	0.005	0.09	0.005	0.00
0.006	-0.09	0.006	-0.09	0.006	0.36
0.007	0.23	0.007	0.05	0.007	0.18
0.007	-0.37	0.007	0.28	0.007	-0.18
0.007	0.00	0.007	0.00	0.007	-0.36
0.008	-0.18	0.008	-0.32	0.008	-0.54
0.009	0.00	0.009	-0.05	0.009	-0.90
0.009	0.00	0.009	0.09	0.009	-0.72
0.009	-0.05	0.009	0.14	0.009	-0.36
0.010	0.05	0.010	-0.09	0.010	-0.54
0.011	-0.05	0.011	-0.05	0.011	0.54
0.011	-0.05	0.011	-0.05	0.011	-0.72
0.012	0.18	0.012	0.00	0.012	0.36
0.012	-0.23	0.012	0.05	0.012	0.00
0.013	0.18	0.013	-0.05	0.013	-0.72
0.013	-0.05	0.013	0.00	0.013	-0.54
0.014	-0.09	0.014	0.18	0.014	0.36
0.014	-0.14	0.014	-0.09	0.014	0.72
0.015	0.00	0.015	0.05	0.015	0.36
0.015	-0.23	0.015	-0.05	0.015	-0.54
0.016	0.00	0.016	0.05	0.016	-0.90
0.016	0.05	0.016	0.00	0.016	0.36
0.017	-0.05	0.017	0.09	0.017	0.36
0.017	-0.09	0.017	-0.18	0.017	-1.08
0.018	-0.05	0.018	-0.09	0.018	-0.54
0.018	-0.05	0.018	-0.23	0.018	0.00
0.018	0.23	0.018	-0.14	0.018	0.36
0.019	0.05	0.019	-0.05	0.019	-0.18
0.020	-0.09	0.020	0.00	0.020	-0.90
0.020	-0.14	0.020	0.05	0.020	0.00
0.021	0.00	0.021	-0.09	0.021	0.36
0.021	-0.32	0.021	-0.23	0.021	0.18
0.022	-0.18	0.022	0.18	0.022	0.90
0.022	-0.05	0.022	-0.23	0.022	0.72
0.022	0.09	0.022	0.00	0.022	0.36
0.023	-0.28	0.023	0.09	0.023	0.18
0.024	-0.05	0.024	-0.28	0.024	-0.18
0.024	0.05	0.024	-0.09	0.024	0.00
0.025	-0.41	0.025	-0.14	0.025	0.36
0.025	-0.09	0.025	0.05	0.025	-0.54
0.026	0.00	0.026	0.09	0.026	-0.72
0.026	-0.05	0.026	-0.18	0.026	-0.72
0.026	-0.05	0.026	-0.14	0.026	-1.08
0.027	-0.05	0.027	-0.09	0.027	-0.54
0.028	-0.09	0.028	-0.18	0.028	-0.72
0.028	-0.05	0.028	-0.14	0.028	0.72
0.029	0.00	0.029	-0.23	0.029	0.18
0.029	-0.18	0.029	-0.09	0.029	0.18
0.030	-0.09	0.030	0.09	0.030	0.00
0.030	-0.09	0.030	0.05	0.030	0.72
0.030	-0.09	0.030	0.18	0.030	0.36
0.031	0.00	0.031	0.14	0.031	0.54
0.032	-0.09	0.032	-0.28	0.032	0.18
0.032	0.00	0.032	-0.05	0.032	-0.90
0.033	0.14	0.033	0.14	0.033	0.36
0.033	0.00	0.033	0.18	0.033	0.18
0.034	0.00	0.034	-0.09	0.034	0.36
0.034	-0.14	0.034	-0.18	0.034	-0.54
0.035	-0.09	0.035	0.14	0.035	-0.18
0.035	-0.28	0.035	-0.14	0.035	0.18
0.036	0.00	0.036	0.14	0.036	0.54
0.036	-0.09	0.036	-0.09	0.036	0.36
0.036	0.09	0.036	0.00	0.036	0.00
0.037	-0.37	0.037	-0.09	0.037	-0.18
0.037	0.05	0.037	-0.14	0.037	0.18
0.038	-0.09	0.038	-0.05	0.038	-0.54
0.039	0.18	0.039	-0.09	0.039	0.00
0.039	0.18	0.039	0.00	0.039	-0.54
0.040	-0.05	0.040	-0.14	0.040	0.00
0.040	0.00	0.040	0.14	0.040	-1.08
0.041	0.09	0.041	0.09	0.041	-0.36
0.041	-0.05	0.041	-0.14	0.041	0.18
0.042	0.14	0.042	-0.14	0.042	0.18
0.042	-0.05	0.042	-0.05	0.042	0.18
0.043	0.05	0.043	-0.18	0.043	-0.72
0.043	-0.09	0.043	-0.05	0.043	0.36
0.044	-0.14	0.044	0.14	0.044	-0.54
0.044	0.00	0.044	0.28	0.044	-0.18
0.044	-0.05	0.044	0.00	0.044	0.36
0.045	0.00	0.045	-0.18	0.045	-0.90
0.045	0.00	0.045	-0.05	0.045	0.72
0.046	0.23	0.046	0.05	0.046	0.00
0.047	0.00	0.047	0.05	0.047	0.54
0.047	-0.05	0.047	0.09	0.047	-0.36
0.048	0.00	0.048	-0.09	0.048	0.00
0.048	-0.18	0.048	0.23	0.048	0.18
0.049	-0.14	0.049	0.00	0.049	-0.18
0.049	-0.14	0.049	-0.09	0.049	0.00
0.050	-0.05	0.050	-0.32	0.050	-0.36
0.050	-0.14	0.050	0.09	0.050	0.18
0.051	0.09	0.051	0.00	0.051	-0.36
0.051	0.05	0.051	0.18	0.051	0.18
0.052	0.00	0.052	0.23	0.052	-0.36
0.052	-0.05	0.052	-0.14	0.052	0.72
0.052	0.14	0.052	-0.09	0.052	0.18
0.053	0.05	0.053	-0.05	0.053	0.18
0.053	0.14	0.053	-0.05	0.053	-0.36
0.054	-0.14	0.054	0.23	0.054	-0.72
0.055	-0.09	0.055	-0.05	0.055	0.90
0.055	-0.18	0.055	0.00	0.055	1.26
0.056	-0.37	0.056	0.28	0.056	-0.18
0.056	-0.14	0.056	-0.18	0.056	0.18
0.057	-0.14	0.057	-0.09	0.057	0.54
0.057	-0.05	0.057	0.14	0.057	-0.54
0.058	0.05	0.058	0.00	0.058	-0.36
0.058	-0.05	0.058	0.09	0.058	-0.18
0.059	-0.14	0.059	-0.28	0.059	-0.18
0.059	0.00	0.059	-0.14	0.059	0.18
0.060	-0.14	0.060	0.05	0.060	0.00
0.060	-0.05	0.060	-0.05	0.060	-0.54
0.060	0.09	0.060	-0.05	0.060	-0.72
0.061	-0.05	0.061	0.09	0.061	-0.18
0.061	0.23	0.061	0.00	0.061	0.54
0.062	-0.28	0.062	-0.18	0.062	-0.90
0.063	0.05	0.063	0.05	0.063	1.26
0.063	0.05	0.063	-0.05	0.063	0.54
0.064	-0.05	0.064	0.05	0.064	-0.54
0.064	-0.09	0.064	0.14	0.064	0.00
0.065	-0.05	0.065	-0.09	0.065	-0.54
0.065	-0.05	0.065	0.14	0.065	-0.54
0.066	0.00	0.066	-0.18	0.066	-0.90
0.066	-0.05	0.066	-0.09	0.066	0.00
0.067	-0.23	0.067	0.05	0.067	-0.18
0.067	-0.14	0.067	0.00	0.067	-1.08
0.068	-0.14	0.068	-0.23	0.068	0.36
0.068	-0.14	0.068	-0.18	0.068	0.90
0.069	-0.18	0.069	-0.14	0.069	-0.54
0.069	-0.05	0.069	-0.18	0.069	0.72
0.070	-0.28	0.070	0.00	0.070	0.00
0.070	0.00	0.070	-0.09	0.070	-0.36
0.071	-0.09	0.071	0.00	0.071	-0.54
0.071	-0.09	0.071	0.00	0.071	0.00
0.072	-0.14	0.072	0.00	0.072	-1.08
0.072	-0.05	0.072	0.00	0.072	-0.54
0.072	0.09	0.072	-0.23	0.072	0.72
0.073	-0.09	0.073	0.09	0.073	0.54
0.073	-0.18	0.073	-0.18	0.073	-0.54
0.074	-0.28	0.074	-0.05	0.074	0.18
0.074	0.05	0.074	-0.14	0.074	-0.18
0.075	0.00	0.075	0.00	0.075	-0.18
0.075	-0.05	0.075	0.00	0.075	-1.44
0.076	0.09	0.076	0.23	0.076	0.72
0.076	0.09	0.076	0.46	0.076	0.36
0.077	-0.09	0.077	0.14	0.077	-0.18
0.077	-0.09	0.077	-0.32	0.077	-0.18
0.078	-0.18	0.078	0.14	0.078	0.18
0.079	-0.05	0.079	0.00	0.079	-0.18
0.079	-0.18	0.079	0.00	0.079	0.00
0.080	-0.23	0.080	0.00	0.080	-0.36
0.080	-0.09	0.080	0.00	0.080	0.54
0.081	-0.14	0.081	-0.14	0.081	0.54
0.081	-0.28	0.081	0.18	0.081	0.18
0.082	0.05	0.082	0.32	0.082	0.00
0.082	-0.18	0.082	0.23	0.082	-0.54
0.083	-0.05	0.083	-0.41	0.083	0.36
0.083	0.09	0.083	0.00	0.083	-0.18
0.084	-0.32	0.084	-0.05	0.084	-0.36
0.084	-0.18	0.084	0.14	0.084	-0.36
0.085	-0.05	0.085	-0.14	0.085	-0.18
0.085	0.00	0.085	0.00	0.085	-0.36
0.086	0.09	0.086	0.14	0.086	0.18
0.086	0.00	0.086	-0.28	0.086	0.00
0.087	0.05	0.087	-0.18	0.087	0.54
0.087	-0.37	0.087	-0.05	0.087	0.36
0.088	0.00	0.088	-0.51	0.088	-0.18
0.088	0.05	0.088	0.14	0.088	-0.36
0.088	0.05	0.088	-0.18	0.088	0.36
0.089	-0.18	0.089	-0.09	0.089	1.08
0.089	-0.05	0.089	0.28	0.089	0.00
0.090	-0.14	0.090	0.05	0.090	-0.18
0.090	0.18	0.090	-0.37	0.090	0.72
0.091	-0.18	0.091	0.18	0.091	-0.36
0.091	-0.09	0.091	0.09	0.091	0.36
0.092	-0.23	0.092	0.37	0.092	-0.36
0.092	-0.14	0.092	0.05	0.092	-0.72
0.093	0.00	0.093	0.18	0.093	0.00
0.094	-0.05	0.094	-0.18	0.094	-0.18
0.094	-0.32	0.094	0.00	0.094	-0.90
0.095	-0.05	0.095	-0.05	0.095	-0.90
0.095	0.05	0.095	0.37	0.095	-0.36
0.096	-0.05	0.096	0.23	0.096	0.18
0.096	-0.09	0.096	-0.09	0.096	0.18
0.097	-0.05	0.097	0.09	0.097	-0.36
0.097	-0.05	0.097	-0.05	0.097	-0.18
0.098	-0.05	0.098	-0.09	0.098	0.00
0.098	-0.05	0.098	-0.09	0.098	0.72
0.099	0.00	0.099	0.37	0.099	1.08
0.099	-0.28	0.099	0.14	0.099	0.36
0.100	0.05	0.100	0.23	0.100	-0.18
0.100	0.05	0.100	-0.05	0.100	-0.18
0.101	-0.09	0.101	0.09	0.101	0.36
0.101	0.00	0.101	0.09	0.101	0.54
0.102	-0.14	0.102	-0.14	0.102	0.00
0.102	0.05	0.102	-0.14	0.102	0.54
0.103	-0.09	0.103	-0.05	0.103	-0.18
0.103	-0.23	0.103	0.00	0.103	0.36
0.104	-0.14	0.104	-0.14	0.104	-1.08
0.104	-0.37	0.104	0.00	0.104	-0.36
0.105	0.00	0.105	-0.09	0.105	-0.36
0.105	-0.18	0.105	-0.23	0.105	0.18
0.106	0.23	0.106	-0.09	0.106	-0.36
0.106	0.00	0.106	0.23	0.106	0.00
0.107	-0.18	0.107	0.14	0.107	-0.54
0.107	0.09	0.107	0.18	0.107	0.18
0.108	0.05	0.108	-0.05	0.108	-0.90
0.108	-0.09	0.108	-0.14	0.108	-0.18
0.109	-0.23	0.109	0.00	0.109	-0.54
0.109	-0.05	0.109	-0.05	0.109	-0.54
0.110	-0.09	0.110	0.18	0.110	-0.72
0.110	0.00	0.110	-0.23	0.110	-0.72
0.111	0.09	0.111	-0.09	0.111	-0.90
0.111	0.05	0.111	-0.09	0.111	-0.18
0.112	-0.18	0.112	-0.18	0.112	-0.36
0.112	-0.14	0.112	-0.14	0.112	0.72
0.113	0.14	0.113	-0.18	0.113	-0.72
0.113	-0.14	0.113	0.23	0.113	0.36
0.114	-0.18	0.114	0.05	0.114	-0.36
0.114	-0.23	0.114	-0.23	0.114	-0.36
0.115	-0.18	0.115	-0.23	0.115	-0.36
0.115	-0.37	0.115	-0.05	0.115	-0.36
0.116	0.00	0.116	0.41	0.116	0.36
0.116	-0.23	0.116	0.23	0.116	-0.18
0.117	0.00	0.117	-0.14	0.117	-0.90
0.117	-0.41	0.117	-0.14	0.117	0.18
0.118	-0.09	0.118	-0.09	0.118	0.36
0.118	-0.05	0.118	-0.18	0.118	0.90
0.119	0.00	0.119	-0.18	0.119	0.00
0.119	-0.05	0.119	0.00	0.119	0.36
0.120	-0.05	0.120	-0.37	0.120	0.18
0.120	0.00	0.120	-0.14	0.120	0.36
0.121	0.05	0.121	-0.14	0.121	-1.08
0.121	0.14	0.121	0.00	0.121	0.36
0.122	0.00	0.122	0.14	0.122	-0.72
0.122	-0.09	0.122	0.00	0.122	-0.18
0.123	-0.05	0.123	0.23	0.123	0.18
0.123	-0.18	0.123	0.05	0.123	-0.36
0.124	-0.09	0.124	-0.09	0.124	-0.18
0.124	0.00	0.124	-0.09	0.124	0.54
0.125	-0.09	0.125	-0.09	0.125	-0.54
0.125	0.05	0.125	-0.09	0.125	-0.18
0.126	-0.14	0.126	-0.28	0.126	0.18
0.126	-0.14	0.126	0.09	0.126	-0.90
0.127	-0.09	0.127	0.05	0.127	0.00
0.127	-0.23	0.127	0.14	0.127	-0.54
0.128	0.00	0.128	-0.18	0.128	-0.36
0.128	-0.09	0.128	-0.23	0.128	-0.36
0.129	0.09	0.129	0.00	0.129	-0.36
0.129	0.14	0.129	0.14	0.129	0.36
0.130	-0.05	0.130	-0.14	0.130	0.00
0.130	-0.09	0.130	-0.09	0.130	-0.18
0.131	-0.05	0.131	0.05	0.131	-0.72
0.131	0.05	0.131	0.05	0.131	-0.18
0.132	-0.18	0.132	0.14	0.132	0.54
0.132	-0.23	0.132	0.14	0.132	-0.36
0.133	-0.05	0.133	0.14	0.133	-0.18
0.133	0.05	0.133	0.14	0.133	-0.54
0.134	-0.23	0.134	0.05	0.134	0.18
0.134	-0.05	0.134	-0.09	0.134	0.00
0.135	0.00	0.135	0.14	0.135	0.36
0.135	-0.14	0.135	-0.14	0.135	0.54
0.136	-0.18	0.136	0.09	0.136	-0.36
0.136	0.09	0.136	0.18	0.136	0.00
0.137	-0.14	0.137	0.05	0.137	-0.54
0.137	-0.05	0.137	-0.05	0.137	-0.18
0.138	0.05	0.138	0.28	0.138	0.54
0.138	-0.28	0.138	0.05	0.138	0.54
0.139	0.09	0.139	0.18	0.139	-0.90
0.139	0.00	0.139	-0.14	0.139	0.00
0.140	-0.28	0.140	0.14	0.140	0.54
0.140	-0.14	0.140	0.14	0.140	-1.08
0.141	0.05	0.141	0.00	0.141	0.00
0.141	0.14	0.141	-0.14	0.141	0.18
0.142	-0.23	0.142	-0.18	0.142	0.72
0.142	-0.23	0.142	-0.32	0.142	-0.18
0.143	0.00	0.143	0.32	0.143	0.36
0.143	-0.14	0.143	-0.23	0.143	0.36
0.144	-0.18	0.144	0.00	0.144	0.00
0.144	-0.09	0.144	0.00	0.144	0.18
0.144	-0.05	0.144	0.00	0.144	-0.18
0.145	0.05	0.145	0.18	0.145	-0.18
0.145	-0.09	0.145	0.00	0.145	0.18
0.146	0.05	0.146	0.14	0.146	0.54
0.146	-0.09	0.146	-0.14	0.146	0.00
0.147	-0.23	0.147	-0.05	0.147	-0.18
0.147	-0.18	0.147	-0.23	0.147	0.54
0.148	0.05	0.148	-0.18	0.148	0.54
0.148	-0.23	0.148	-0.09	0.148	0.54
0.149	0.18	0.149	0.14	0.149	0.72
0.149	-0.14	0.149	-0.05	0.149	0.00
0.150	-0.09	0.150	0.05	0.150	0.36
0.150	-0.09	0.150	0.23	0.150	-0.36
0.151	0.05	0.151	-0.09	0.151	-1.08
0.152	0.00	0.152	0.00	0.152	-0.18
0.152	0.09	0.152	0.18	0.152	-0.72
0.153	-0.14	0.153	-0.09	0.153	0.18
0.153	-0.18	0.153	0.14	0.153	0.18
0.154	-0.28	0.154	0.14	0.154	0.00
0.154	-0.14	0.154	0.09	0.154	0.00
0.155	-0.23	0.155	0.00	0.155	0.36
0.155	-0.23	0.155	-0.28	0.155	-0.18
0.156	-0.18	0.156	-0.14	0.156	0.00
0.156	0.00	0.156	0.00	0.156	-0.54
0.157	-0.28	0.157	0.00	0.157	-0.54
0.157	0.00	0.157	0.00	0.157	0.54
0.158	-0.14	0.158	0.00	0.158	-0.54
0.158	-0.09	0.158	0.18	0.158	0.36
0.159	0.09	0.159	-0.14	0.159	-0.36
0.159	-0.23	0.159	-0.18	0.159	-0.36
0.160	-0.09	0.160	-0.14	0.160	0.18
0.160	0.00	0.160	0.09	0.160	-0.54
0.161	0.00	0.161	-0.14	0.161	0.18
0.161	-0.05	0.161	0.00	0.161	-0.90
0.162	0.00	0.162	0.00	0.162	-0.36
0.162	0.00	0.162	-0.05	0.162	-0.54
0.163	-0.18	0.163	0.05	0.163	0.90
0.163	-0.09	0.163	-0.28	0.163	-0.72
0.164	-0.05	0.164	-0.18	0.164	-0.90
0.164	0.09	0.164	-0.05	0.164	-0.54
0.165	0.05	0.165	0.00	0.165	-0.54
0.165	-0.09	0.165	0.23	0.165	-0.54
0.166	0.14	0.166	0.00	0.166	-0.36
0.166	0.00	0.166	-0.23	0.166	0.00
0.167	0.09	0.167	-0.09	0.167	0.18
0.167	-0.14	0.167	-0.14	0.167	0.54
0.168	0.00	0.168	-0.32	0.168	-0.54
0.168	-0.18	0.168	-0.09	0.168	-0.90
0.169	0.05	0.169	-0.05	0.169	0.00
0.169	-0.09	0.169	-0.09	0.169	0.54
0.170	-0.18	0.170	0.05	0.170	-0.36
0.170	0.09	0.170	0.00	0.170	-0.54
0.171	0.00	0.171	-0.18	0.171	-0.18
0.171	-0.09	0.171	-0.23	0.171	-0.36
0.172	-0.05	0.172	0.18	0.172	0.00
0.172	0.09	0.172	-0.23	0.172	-0.54
0.173	-0.09	0.173	-0.14	0.173	0.36
0.173	0.05	0.173	-0.09	0.173	0.00
0.174	0.00	0.174	0.09	0.174	-0.36
0.174	-0.32	0.174	0.05	0.174	-0.72
0.175	-0.05	0.175	0.14	0.175	-0.54
0.175	-0.18	0.175	0.14	0.175	0.72
0.176	-0.14	0.176	0.00	0.176	-0.72
0.176	-0.09	0.176	0.14	0.176	-0.18
0.176	-0.23	0.176	0.05	0.176	-0.72
0.177	-0.14	0.177	-0.09	0.177	0.00
0.177	-0.09	0.177	-0.18	0.177	-0.36
0.178	-0.09	0.178	0.28	0.178	-0.18
0.178	0.05	0.178	-0.23	0.178	0.36
0.179	-0.09	0.179	-0.18	0.179	-0.18
0.179	0.18	0.179	-0.28	0.179	-0.54
0.180	-0.18	0.180	-0.09	0.180	0.00
0.180	-0.05	0.180	-0.14	0.180	0.18
0.181	0.05	0.181	-0.09	0.181	0.36
0.181	0.09	0.181	0.05	0.181	0.54
0.182	0.05	0.182	0.05	0.182	-0.36
0.183	-0.05	0.183	-0.18	0.183	0.18
0.183	0.00	0.183	0.09	0.183	0.72
0.184	-0.23	0.184	0.05	0.184	-0.36
0.184	0.00	0.184	0.09	0.184	-0.72
0.185	-0.28	0.185	-0.18	0.185	0.00
0.185	-0.05	0.185	-0.09	0.185	-0.36
0.186	-0.18	0.186	0.00	0.186	0.72
0.186	0.05	0.186	0.00	0.186	-0.90
0.187	-0.14	0.187	-0.14	0.187	0.18
0.187	0.09	0.187	0.00	0.187	-1.08
0.188	0.00	0.188	-0.09	0.188	-0.54
0.188	-0.09	0.188	0.23	0.188	0.72
0.189	-0.14	0.189	-0.09	0.189	-0.54
0.189	-0.05	0.189	0.09	0.189	0.90
0.190	-0.05	0.190	0.09	0.190	-0.54
0.190	-0.09	0.190	0.32	0.190	0.54
0.191	0.05	0.191	-0.09	0.191	0.00
0.191	-0.28	0.191	0.00	0.191	-0.36
0.192	-0.14	0.192	0.14	0.192	-0.54
0.192	0.05	0.192	0.09	0.192	0.00
0.193	0.18	0.193	-0.18	0.193	-0.72
0.193	-0.18	0.193	0.05	0.193	-0.54
0.194	-0.05	0.194	-0.28	0.194	-0.36
0.194	0.14	0.194	0.05	0.194	0.36
0.195	0.00	0.195	0.14	0.195	0.00
0.195	0.00	0.195	-0.05	0.195	-0.54
0.196	-0.18	0.196	-0.09	0.196	-1.62
0.196	-0.23	0.196	-0.09	0.196	-0.72
0.197	0.00	0.197	-0.09	0.197	0.36
0.197	-0.05	0.197	-0.14	0.197	0.18
0.198	-0.05	0.198	0.09	0.198	0.18
0.198	0.05	0.198	0.05	0.198	0.54
0.199	-0.09	0.199	-0.09	0.199	0.36
0.199	-0.18	0.199	0.23	0.199	0.18
0.200	0.09	0.200	0.05	0.200	-0.36
0.200	-0.18	0.200	-0.32	0.200	0.36
0.201	0.09	0.201	-0.18	0.201	-0.90
0.201	-0.05	0.201	0.00	0.201	0.00
0.202	0.00	0.202	-0.28	0.202	0.36
0.202	-0.28	0.202	0.00	0.202	0.18
0.203	0.14	0.203	-0.05	0.203	0.36
0.203	-0.14	0.203	0.00	0.203	-0.54
0.204	-0.09	0.204	0.00	0.204	-0.18
0.204	-0.14	0.204	0.00	0.204	-0.36
0.205	-0.05	0.205	-0.09	0.205	0.90
0.205	0.00	0.205	-0.14	0.205	0.00
0.206	-0.14	0.206	0.00	0.206	-0.18
0.206	0.00	0.206	0.32	0.206	-0.18
0.207	0.00	0.207	0.09	0.207	0.36
0.207	-0.09	0.207	-0.09	0.207	0.36
0.208	-0.05	0.208	0.00	0.208	0.00
0.208	0.00	0.208	0.09	0.208	0.90
0.208	0.05	0.208	0.09	0.208	0.54
0.209	-0.14	0.209	-0.09	0.209	-0.36
0.209	-0.05	0.209	0.23	0.209	-0.54
0.210	0.14	0.210	-0.23	0.210	0.00
0.210	0.14	0.210	0.14	0.210	0.00
0.211	0.18	0.211	0.05	0.211	-0.54
0.211	-0.18	0.211	0.00	0.211	0.00
0.212	-0.05	0.212	-0.23	0.212	0.36
0.212	0.00	0.212	-0.05	0.212	-0.36
0.213	-0.14	0.213	-0.18	0.213	-0.54
0.214	-0.09	0.214	-0.18	0.214	0.18
0.214	-0.23	0.214	-0.32	0.214	0.00
0.215	-0.05	0.215	0.09	0.215	0.00
0.215	0.05	0.215	-0.09	0.215	-0.36
0.216	-0.09	0.216	0.23	0.216	0.36
0.216	0.09	0.216	-0.23	0.216	-0.36
0.217	-0.09	0.217	0.28	0.217	0.36
0.217	0.05	0.217	0.05	0.217	-0.18
0.218	-0.14	0.218	0.05	0.218	0.36
0.218	-0.05	0.218	-0.14	0.218	0.00
0.219	-0.14	0.219	-0.18	0.219	-0.36
0.219	0.00	0.219	-0.14	0.219	-0.36
0.220	0.23	0.220	0.32	0.220	-0.18
0.220	0.00	0.220	0.00	0.220	-0.36
0.221	0.09	0.221	0.18	0.221	0.54
0.221	0.00	0.221	0.00	0.221	0.00
0.222	-0.09	0.222	0.18	0.222	0.54
0.222	-0.05	0.222	-0.05	0.222	0.54
0.223	0.00	0.223	0.00	0.223	-0.72
0.223	-0.05	0.223	-0.32	0.223	-0.36
0.224	-0.05	0.224	-0.05	0.224	0.36
0.224	-0.09	0.224	0.05	0.224	0.54
0.225	-0.09	0.225	-0.05	0.225	-0.36
0.225	-0.28	0.225	0.00	0.225	-0.36
0.226	-0.05	0.226	0.18	0.226	-0.54
0.226	-0.14	0.226	0.09	0.226	0.36
0.227	0.05	0.227	0.09	0.227	-0.72
0.227	0.14	0.227	0.09	0.227	-0.36
0.228	0.00	0.228	-0.09	0.228	0.36
0.228	0.09	0.228	0.00	0.228	0.72
0.229	-0.09	0.229	-0.18	0.229	0.00
0.229	0.05	0.229	0.00	0.229	0.36
0.230	0.18	0.230	-0.09	0.230	0.18
0.230	0.05	0.230	0.05	0.230	-0.54
0.231	0.00	0.231	0.05	0.231	-0.36
0.231	-0.14	0.231	0.00	0.231	0.54
0.232	0.09	0.232	0.14	0.232	-0.36
0.232	-0.14	0.232	0.28	0.232	-0.54
0.233	-0.14	0.233	0.18	0.233	-0.18
0.233	-0.18	0.233	0.05	0.233	-0.18
0.234	-0.09	0.234	0.05	0.234	-0.54
0.234	0.09	0.234	-0.05	0.234	0.72
0.235	-0.23	0.235	0.09	0.235	-0.18
0.235	-0.05	0.235	-0.05	0.235	0.18
0.236	-0.09	0.236	-0.14	0.236	-0.72
0.236	-0.05	0.236	0.00	0.236	-0.36
0.237	0.09	0.237	-0.18	0.237	0.54
0.237	-0.05	0.237	-0.09	0.237	-0.54
0.238	-0.05	0.238	0.00	0.238	0.00
0.238	-0.09	0.238	0.05	0.238	0.72
0.239	0.00	0.239	-0.18	0.239	0.00
0.239	-0.14	0.239	-0.09	0.239	0.36
0.240	0.00	0.240	-0.28	0.240	0.00
0.240	-0.23	0.240	0.09	0.240	0.00
0.240	0.09	0.240	-0.09	0.240	0.36
0.241	-0.14	0.241	0.09	0.241	-0.36
0.241	-0.09	0.241	-0.18	0.241	0.18
0.242	-0.09	0.242	-0.46	0.242	-0.36
0.242	-0.05	0.242	-0.05	0.242	0.36
0.243	0.00	0.243	0.00	0.243	-0.54
0.243	0.05	0.243	-0.05	0.243	-0.18
0.244	-0.18	0.244	0.09	0.244	-0.72
0.245	-0.23	0.245	-0.05	0.245	-1.26
0.245	-0.32	0.245	-0.28	0.245	-0.54
0.246	0.09	0.246	-0.23	0.246	-0.18
0.246	-0.09	0.246	0.05	0.246	0.36
0.247	0.09	0.247	-0.14	0.247	-0.72
0.247	-0.18	0.247	-0.05	0.247	-0.18
0.248	0.05	0.248	0.00	0.248	-0.72
0.248	-0.14	0.248	0.09	0.248	-0.72
0.249	0.28	0.249	0.14	0.249	0.18
0.249	-0.18	0.249	0.09	0.249	-0.18
0.250	-0.14	0.250	-0.09	0.250	0.18
0.250	-0.09	0.250	-0.14	0.250	0.54
0.251	-0.32	0.251	0.18	0.251	0.00
0.251	0.23	0.251	-0.18	0.251	-0.18
0.252	0.09	0.252	0.23	0.252	-0.54
0.252	-0.09	0.252	0.05	0.252	0.54
0.253	0.09	0.253	0.18	0.253	0.36
0.253	-0.28	0.253	0.14	0.253	0.54
0.254	0.00	0.254	0.09	0.254	0.00
0.254	0.05	0.254	-0.14	0.254	0.00
0.255	-0.28	0.255	-0.09	0.255	0.36
0.255	0.14	0.255	-0.28	0.255	0.54
0.256	-0.05	0.256	-0.09	0.256	0.00
0.256	0.05	0.256	0.00	0.256	0.00
0.257	-0.32	0.257	-0.37	0.257	-0.90
0.257	-0.28	0.257	0.05	0.257	-0.18
0.258	0.14	0.258	0.05	0.258	-0.18
0.258	-0.18	0.258	0.09	0.258	1.08
0.259	-0.14	0.259	-0.18	0.259	-0.54
0.259	-0.09	0.259	-0.09	0.259	-0.54
0.260	0.00	0.260	0.09	0.260	0.00
0.260	0.00	0.260	-0.14	0.260	0.00
0.261	-0.32	0.261	0.00	0.261	0.36
0.261	-0.09	0.261	0.09	0.261	0.90
0.262	-0.09	0.262	0.05	0.262	0.90
0.262	-0.28	0.262	0.09	0.262	0.72
0.263	-0.23	0.263	0.09	0.263	-0.36
0.263	-0.09	0.263	0.00	0.263	-0.36
0.264	-0.14	0.264	-0.05	0.264	1.26
0.264	0.09	0.264	0.14	0.264	-0.18
0.265	-0.05	0.265	-0.28	0.265	-0.18
0.265	-0.05	0.265	-0.14	0.265	0.36
0.266	-0.23	0.266	0.23	0.266	-0.90
0.266	-0.18	0.266	0.00	0.266	-0.18
0.267	-0.14	0.267	-0.05	0.267	0.18
0.267	-0.18	0.267	0.23	0.267	-0.36
0.268	-0.32	0.268	0.14	0.268	-0.36
0.268	-0.14	0.268	0.18	0.268	-0.54
0.269	-0.09	0.269	-0.32	0.269	0.54
0.269	-0.23	0.269	-0.09	0.269	0.00
0.270	0.00	0.270	0.00	0.270	-0.90
0.270	0.05	0.270	-0.05	0.270	-0.54
0.271	0.00	0.271	-0.14	0.271	0.54
0.271	-0.14	0.271	0.28	0.271	-0.36
0.272	-0.09	0.272	-0.23	0.272	-0.18
0.272	0.09	0.272	0.09	0.272	-0.18
0.273	0.09	0.273	0.09	0.273	-0.54
0.273	-0.18	0.273	-0.18	0.273	-0.18
0.274	-0.18	0.274	-0.32	0.274	-0.72
0.274	-0.23	0.274	0.28	0.274	0.00
0.275	0.14	0.275	0.00	0.275	-0.18
0.275	0.05	0.275	-0.09	0.275	0.36
0.276	0.05	0.276	0.05	0.276	-0.54
0.276	-0.09	0.276	-0.14	0.276	0.00
0.277	-0.18	0.277	0.00	0.277	0.54
0.277	-0.28	0.277	-0.37	0.277	-0.36
0.278	-0.09	0.278	0.23	0.278	0.36
0.278	-0.14	0.278	-0.05	0.278	0.18
0.279	-0.28	0.279	0.18	0.279	0.54
0.279	-0.05	0.279	-0.14	0.279	0.18
0.280	-0.14	0.280	-0.28	0.280	0.00
0.280	0.00	0.280	-0.23	0.280	-0.18
0.281	-0.14	0.281	0.18	0.281	-0.72
0.281	-0.09	0.281	0.23	0.281	-0.36
0.282	-0.09	0.282	0.05	0.282	-0.36
0.282	-0.05	0.282	0.09	0.282	0.18
0.283	-0.14	0.283	0.18	0.283	0.18
0.283	-0.05	0.283	-0.09	0.283	0.18
0.284	-0.23	0.284	0.00	0.284	0.36
0.284	-0.05	0.284	-0.32	0.284	0.00
0.285	-0.28	0.285	0.09	0.285	0.00
0.285	0.18	0.285	-0.05	0.285	0.00
0.286	0.05	0.286	0.18	0.286	0.54
0.286	-0.09	0.286	-0.14	0.286	-0.18
0.287	-0.28	0.287	-0.28	0.287	0.18
0.287	-0.14	0.287	-0.14	0.287	0.00
0.288	-0.18	0.288	-0.23	0.288	0.00
0.288	0.05	0.288	0.00	0.288	0.18
0.288	0.05	0.288	-0.05	0.288	-0.18
0.289	-0.14	0.289	0.23	0.289	0.00
0.289	-0.23	0.289	0.00	0.289	0.36
0.290	-0.18	0.290	0.00	0.290	0.36
0.290	-0.09	0.290	-0.05	0.290	0.18
0.291	-0.05	0.291	0.00	0.291	0.18
0.291	0.00	0.291	0.18	0.291	-0.36
0.292	0.14	0.292	0.05	0.292	0.18
0.292	0.00	0.292	0.14	0.292	0.00
0.293	-0.18	0.293	0.05	0.293	-0.90
0.293	0.00	0.293	-0.09	0.293	-0.72
0.294	-0.14	0.294	-0.05	0.294	0.54
0.294	-0.05	0.294	-0.09	0.294	0.00
0.295	-0.28	0.295	0.14	0.295	0.18
0.295	0.05	0.295	-0.18	0.295	-0.36
0.296	0.05	0.296	0.09	0.296	0.18
0.296	-0.28	0.296	0.37	0.296	-0.90
0.297	-0.09	0.297	-0.09	0.297	-0.18
0.297	-0.23	0.297	-0.14	0.297	0.36
0.298	-0.14	0.298	0.14	0.298	0.00
0.298	0.05	0.298	-0.05	0.298	-0.18
0.299	0.14	0.299	-0.14	0.299	1.44
0.299	-0.09	0.299	-0.14	0.299	-0.18
0.300	0.05	0.300	0.09	0.300	-0.90
0.300	-0.18	0.300	0.14	0.300	-0.18
0.301	0.05	0.301	-0.09	0.301	0.36
0.301	-0.14	0.301	-0.05	0.301	0.00
0.302	-0.14	0.302	-0.14	0.302	-0.36
0.302	0.09	0.302	0.18	0.302	-0.18
0.303	0.14	0.303	-0.23	0.303	-0.36
0.303	0.05	0.303	-0.09	0.303	0.54
0.304	-0.09	0.304	0.09	0.304	-1.80
0.304	-0.18	0.304	-0.09	0.304	0.54
0.305	0.05	0.305	-0.18	0.305	0.00
0.305	0.00	0.305	-0.05	0.305	0.36
0.306	0.14	0.306	0.00	0.306	0.18
0.306	0.00	0.306	-0.37	0.306	-0.54
0.307	0.18	0.307	-0.05	0.307	0.36
0.308	-0.09	0.308	0.37	0.308	-0.54
0.308	0.05	0.308	-0.23	0.308	-0.36
0.309	-0.28	0.309	0.00	0.309	-0.36
0.309	-0.18	0.309	-0.41	0.309	0.72
0.310	0.00	0.310	-0.14	0.310	0.00
0.310	-0.05	0.310	0.05	0.310	0.54
0.311	-0.14	0.311	0.09	0.311	-0.18
0.311	0.00	0.311	0.05	0.311	-0.18
0.312	-0.23	0.312	-0.05	0.312	0.00
0.312	-0.28	0.312	0.32	0.312	0.00
0.313	-0.14	0.313	0.09	0.313	-0.36
0.313	0.09	0.313	0.05	0.313	-0.36
0.314	0.05	0.314	-0.14	0.314	-0.18
0.314	-0.09	0.314	-0.18	0.314	-0.36
0.315	0.00	0.315	0.05	0.315	0.72
0.315	-0.23	0.315	0.14	0.315	-0.54
0.316	0.00	0.316	-0.23	0.316	-0.54
0.316	-0.09	0.316	0.05	0.316	-0.36
0.317	-0.09	0.317	-0.37	0.317	-0.54
0.317	-0.41	0.317	0.05	0.317	-0.54
0.318	-0.14	0.318	-0.14	0.318	0.36
0.318	-0.23	0.318	0.00	0.318	-0.18
0.319	-0.18	0.319	0.18	0.319	0.36
0.319	-0.05	0.319	-0.05	0.319	-0.36
0.320	0.05	0.320	0.00	0.320	0.00
0.320	-0.18	0.320	0.09	0.320	-0.36
0.321	0.09	0.321	-0.14	0.321	-0.54
0.321	-0.18	0.321	0.18	0.321	0.00
0.322	-0.14	0.322	-0.09	0.322	0.54
0.322	-0.09	0.322	0.00	0.322	0.18
0.323	-0.05	0.323	-0.05	0.323	-0.54
0.323	0.09	0.323	0.05	0.323	0.36
0.324	-0.09	0.324	-0.05	0.324	0.54
0.324	0.09	0.324	0.14	0.324	-0.36
0.325	0.05	0.325	0.09	0.325	-0.54
0.325	0.00	0.325	0.00	0.325	-0.54
0.326	-0.09	0.326	0.05	0.326	0.18
0.326	-0.32	0.326	0.00	0.326	0.36
0.327	-0.18	0.327	0.00	0.327	0.18
0.327	0.05	0.327	-0.37	0.327	0.18
0.328	0.14	0.328	0.09	0.328	-0.54
0.328	-0.09	0.328	-0.05	0.328	-0.54
0.329	-0.05	0.329	-0.14	0.329	0.54
0.329	-0.28	0.329	0.32	0.329	-0.72
0.330	-0.09	0.330	-0.05	0.330	-0.54
0.330	0.00	0.330	0.05	0.330	-0.18
0.331	0.09	0.331	-0.14	0.331	0.36
0.331	-0.05	0.331	-0.23	0.331	-0.36
0.332	-0.09	0.332	-0.05	0.332	-0.36
0.332	0.05	0.332	0.00	0.332	-0.54
0.333	-0.09	0.333	-0.18	0.333	-0.36
0.333	-0.14	0.333	-0.28	0.333	-0.18
0.334	0.05	0.334	0.14	0.334	-0.90
0.334	-0.09	0.334	0.14	0.334	-0.72
0.335	-0.05	0.335	-0.09	0.335	-0.90
0.335	0.00	0.335	0.23	0.335	-0.72
0.336	-0.18	0.336	0.05	0.336	0.18
0.336	-0.18	0.336	-0.18	0.336	-0.36
0.337	0.09	0.337	0.28	0.337	-0.90
0.337	0.00	0.337	0.00	0.337	-0.54
0.338	-0.28	0.338	0.09	0.338	-0.54
0.338	-0.14	0.338	-0.09	0.338	0.00
0.339	-0.14	0.339	-0.14	0.339	-0.36
0.339	-0.05	0.339	-0.14	0.339	-0.36
0.340	-0.14	0.340	0.09	0.340	0.18
0.340	-0.23	0.340	-0.18	0.340	-0.54
0.341	0.00	0.341	-0.05	0.341	-0.72
0.341	0.05	0.341	-0.23	0.341	-0.18
0.342	-0.09	0.342	0.14	0.342	0.00
0.342	0.05	0.342	0.14	0.342	-0.18
0.343	0.05	0.343	0.00	0.343	-0.36
0.343	0.05	0.343	0.00	0.343	0.72
0.344	-0.14	0.344	0.32	0.344	-0.36
0.344	0.14	0.344	-0.23	0.344	0.18
0.345	-0.14	0.345	-0.32	0.345	0.00
0.345	0.05	0.345	0.05	0.345	-0.18
0.346	-0.14	0.346	0.18	0.346	0.36
0.346	0.28	0.346	-0.18	0.346	-0.18
0.347	-0.23	0.347	-0.14	0.347	0.36
0.347	-0.18	0.347	-0.23	0.347	-0.36
0.348	-0.23	0.348	-0.05	0.348	-0.18
0.348	0.00	0.348	-0.05	0.348	-0.36
0.349	-0.37	0.349	-0.05	0.349	-0.18
0.349	-0.32	0.349	0.05	0.349	-0.36
0.350	0.00	0.350	0.09	0.350	0.00
0.350	0.00	0.350	-0.14	0.350	0.54
0.351	0.09	0.351	-0.09	0.351	-0.54
0.351	-0.05	0.351	0.05	0.351	0.54
0.352	0.00	0.352	0.18	0.352	0.00
0.352	-0.14	0.352	0.09	0.352	-0.72
0.352	0.05	0.352	0.00	0.352	-0.72
0.353	0.09	0.353	-0.09	0.353	0.00
0.353	0.14	0.353	0.14	0.353	-0.36
0.354	0.00	0.354	0.14	0.354	-0.36
0.354	-0.05	0.354	0.18	0.354	0.54
0.355	0.00	0.355	0.05	0.355	-0.36
0.355	-0.14	0.355	0.09	0.355	-0.36
0.356	0.14	0.356	-0.37	0.356	-0.18
0.356	-0.14	0.356	-0.05	0.356	0.18
0.357	-0.23	0.357	0.05	0.357	-0.18
0.357	0.05	0.357	0.09	0.357	0.18
0.358	-0.14	0.358	0.18	0.358	-0.36
0.358	-0.05	0.358	0.09	0.358	-0.18
0.359	0.00	0.359	-0.09	0.359	0.72
0.359	-0.09	0.359	-0.18	0.359	-0.72
0.360	-0.14	0.360	-0.28	0.360	-0.72
0.360	-0.14	0.360	-0.28	0.360	-0.18
0.361	0.00	0.361	0.09	0.361	0.36
0.361	-0.09	0.361	0.00	0.361	0.36
0.362	-0.05	0.362	0.18	0.362	0.00
0.362	-0.14	0.362	-0.09	0.362	0.00
0.363	-0.23	0.363	-0.23	0.363	-0.72
0.363	0.09	0.363	-0.05	0.363	-0.36
0.364	-0.23	0.364	-0.09	0.364	-0.18
0.364	0.05	0.364	0.09	0.364	0.36
0.365	-0.28	0.365	-0.05	0.365	0.18
0.365	-0.05	0.365	-0.14	0.365	0.00
0.366	0.00	0.366	-0.37	0.366	0.00
0.366	-0.05	0.366	0.09	0.366	-0.18
0.367	0.00	0.367	0.14	0.367	-0.72
0.367	0.14	0.367	-0.05	0.367	0.90
0.368	-0.18	0.368	0.00	0.368	0.54
0.368	-0.28	0.368	0.05	0.368	0.18
0.369	0.05	0.369	-0.14	0.369	0.54
0.370	0.00	0.370	-0.14	0.370	-0.18
0.370	-0.05	0.370	0.00	0.370	-0.54
0.371	-0.14	0.371	-0.41	0.371	0.00
0.371	0.00	0.371	-0.28	0.371	-1.08
0.372	0.18	0.372	-0.05	0.372	-0.72
0.372	-0.23	0.372	-0.09	0.372	0.18
0.373	-0.05	0.373	0.28	0.373	-0.72
0.373	-0.28	0.373	0.00	0.373	0.36
0.374	-0.09	0.374	-0.09	0.374	-0.18
0.374	-0.18	0.374	0.09	0.374	-0.72
0.375	0.14	0.375	0.05	0.375	0.36
0.375	0.14	0.375	0.00	0.375	0.00
0.376	0.00	0.376	0.28	0.376	-1.44
0.376	-0.14	0.376	-0.23	0.376	-0.54
0.377	0.00	0.377	-0.23	0.377	0.18
0.377	-0.05	0.377	0.00	0.377	-0.18
0.378	-0.09	0.378	0.09	0.378	-1.08
0.378	-0.09	0.378	0.23	0.378	0.18
0.379	0.00	0.379	0.09	0.379	0.00
0.379	-0.09	0.379	0.09	0.379	0.18
0.380	0.00	0.380	-0.09	0.380	-0.36
0.380	-0.09	0.380	0.32	0.380	0.00
0.381	-0.05	0.381	0.14	0.381	0.54
0.381	0.05	0.381	0.05	0.381	0.54
0.382	-0.14	0.382	0.14	0.382	0.00
0.382	-0.09	0.382	-0.05	0.382	0.18
0.383	-0.05	0.383	0.05	0.383	0.00
0.383	-0.05	0.383	-0.05	0.383	-0.54
0.384	-0.05	0.384	0.09	0.384	0.00
0.384	-0.05	0.384	0.09	0.384	0.18
0.385	-0.09	0.385	-0.14	0.385	0.18
0.385	-0.09	0.385	-0.09	0.385	-0.90
0.386	-0.18	0.386	0.00	0.386	-0.54
0.386	0.05	0.386	-0.28	0.386	-0.18
0.387	-0.23	0.387	0.14	0.387	-0.18
0.387	-0.23	0.387	-0.18	0.387	0.18
0.388	0.00	0.388	0.00	0.388	-0.36
0.388	-0.23	0.388	-0.23	0.388	-1.08
0.389	0.00	0.389	-0.09	0.389	-0.36
0.389	-0.18	0.389	-0.05	0.389	0.36
0.390	0.05	0.390	-0.09	0.390	0.00
0.390	-0.14	0.390	0.00	0.390	0.36
0.391	-0.23	0.391	-0.14	0.391	0.54
0.391	0.09	0.391	0.28	0.391	-0.54
0.392	-0.18	0.392	-0.23	0.392	-0.36
0.392	0.14	0.392	-0.18	0.392	0.72
0.393	-0.05	0.393	0.23	0.393	1.08
0.393	-0.23	0.393	0.05	0.393	0.00
0.394	0.00	0.394	0.14	0.394	0.00
0.394	-0.09	0.394	-0.14	0.394	-0.36
0.395	-0.14	0.395	0.05	0.395	-0.54
0.395	-0.18	0.395	-0.23	0.395	0.36
0.396	0.05	0.396	0.32	0.396	0.18
0.396	0.09	0.396	0.05	0.396	-0.36
0.397	-0.09	0.397	-0.05	0.397	0.54
0.397	0.00	0.397	-0.09	0.397	0.00
0.398	-0.18	0.398	0.00	0.398	-0.18
0.398	-0.14	0.398	-0.09	0.398	-0.36
0.399	0.14	0.399	0.14	0.399	-0.72
0.399	-0.05	0.399	-0.09	0.399	0.00
0.400	-0.09	0.400	0.05	0.400	0.00
0.400	0.05	0.400	-0.09	0.400	-0.72
0.401	-0.28	0.401	0.00	0.401	-0.72
0.401	0.05	0.401	-0.09	0.401	1.08
0.402	-0.18	0.402	-0.14	0.402	-0.90
0.402	0.18	0.402	0.05	0.402	0.72
0.403	0.05	0.403	-0.18	0.403	-0.36
0.403	-0.09	0.403	0.00	0.403	-0.18
0.404	0.05	0.404	-0.05	0.404	0.36
0.404	-0.14	0.404	0.09	0.404	0.72
0.405	-0.18	0.405	-0.23	0.405	0.36
0.405	0.00	0.405	0.32	0.405	0.54
0.406	-0.14	0.406	0.00	0.406	-0.36
0.406	0.00	0.406	0.05	0.406	-0.36
0.407	-0.09	0.407	-0.09	0.407	-0.18
0.407	-0.23	0.407	0.28	0.407	0.00
0.408	-0.28	0.408	-0.05	0.408	0.18
0.408	0.18	0.408	-0.09	0.408	0.00
0.409	-0.18	0.409	-0.18	0.409	1.26
0.409	0.00	0.409	-0.18	0.409	0.18
0.410	-0.09	0.410	-0.18	0.410	-0.90
0.410	0.05	0.410	-0.18	0.410	0.36
0.411	-0.28	0.411	0.09	0.411	0.18
0.411	-0.05	0.411	-0.23	0.411	-0.36
0.412	0.05	0.412	-0.05	0.412	-0.72
0.412	-0.09	0.412	0.05	0.412	-0.18
0.413	0.00	0.413	-0.05	0.413	0.72
0.413	-0.05	0.413	0.32	0.413	0.18
0.414	-0.14	0.414	-0.09	0.414	-0.54
0.414	-0.32	0.414	-0.14	0.414	0.00
0.415	-0.23	0.415	-0.32	0.415	-0.90
0.415	0.05	0.415	-0.09	0.415	0.36
0.416	-0.23	0.416	-0.09	0.416	-0.36
0.416	0.05	0.416	0.09	0.416	-0.54
0.416	-0.28	0.416	-0.28	0.416	-0.72
0.417	-0.05	0.417	0.05	0.417	0.18
0.417	-0.09	0.417	0.14	0.417	0.18
0.418	0.05	0.418	0.09	0.418	-0.18
0.418	0.05	0.418	-0.05	0.418	0.00
0.419	0.14	0.419	-0.14	0.419	-0.18
0.419	0.05	0.419	-0.09	0.419	-0.36
0.420	-0.14	0.420	0.32	0.420	0.18
0.420	-0.14	0.420	-0.05	0.420	0.36
0.421	-0.09	0.421	-0.14	0.421	-0.36
0.421	-0.09	0.421	0.14	0.421	1.26
0.422	0.14	0.422	0.14	0.422	0.18
0.422	-0.18	0.422	-0.14	0.422	0.72
0.423	-0.18	0.423	0.09	0.423	-0.54
0.423	0.05	0.423	-0.09	0.423	0.00
0.424	-0.09	0.424	-0.05	0.424	-0.54
0.424	-0.28	0.424	0.05	0.424	0.18
0.425	-0.14	0.425	0.09	0.425	-0.36
0.425	-0.18	0.425	-0.18	0.425	0.18
0.426	-0.05	0.426	0.14	0.426	0.36
0.426	0.09	0.426	-0.23	0.426	-1.08
0.427	-0.28	0.427	0.09	0.427	-0.54
0.427	-0.05	0.427	-0.18	0.427	0.18
0.428	0.09	0.428	0.00	0.428	0.18
0.428	-0.05	0.428	0.09	0.428	-0.54
0.429	-0.23	0.429	0.23	0.429	0.18
0.429	-0.18	0.429	0.09	0.429	-0.72
0.430	-0.18	0.430	0.09	0.430	0.36
0.430	0.00	0.430	0.00	0.430	0.54
0.431	0.09	0.431	0.14	0.431	-0.18
0.431	-0.05	0.431	-0.09	0.431	0.36
0.432	-0.14	0.432	-0.23	0.432	0.36
0.433	-0.09	0.433	-0.05	0.433	-0.90
0.433	-0.18	0.433	-0.05	0.433	-0.36
0.434	0.00	0.434	-0.05	0.434	-0.90
0.434	0.09	0.434	-0.18	0.434	-0.54
0.435	0.00	0.435	-0.09	0.435	0.54
0.435	-0.14	0.435	-0.23	0.435	0.36
0.436	-0.05	0.436	0.41	0.436	1.26
0.436	-0.09	0.436	0.00	0.436	-0.54
0.437	-0.28	0.437	-0.23	0.437	0.18
0.437	-0.14	0.437	-0.09	0.437	-0.18
0.438	0.00	0.438	0.05	0.438	-0.90
0.438	-0.14	0.438	-0.37	0.438	-0.18
0.439	-0.18	0.439	-0.14	0.439	0.00
0.439	-0.18	0.439	-0.18	0.439	-0.54
0.440	-0.23	0.440	-0.23	0.440	0.72
0.440	-0.18	0.440	-0.18	0.440	0.36
0.441	-0.05	0.441	-0.14	0.441	-0.54
0.441	-0.14	0.441	-0.32	0.441	-0.90
0.442	0.05	0.442	-0.05	0.442	0.36
0.442	-0.28	0.442	-0.18	0.442	0.18
0.443	0.00	0.443	-0.09	0.443	0.36
0.443	-0.23	0.443	0.14	0.443	-0.36
0.444	-0.05	0.444	0.32	0.444	-0.36
0.444	-0.18	0.444	0.05	0.444	-0.36
0.445	-0.09	0.445	-0.14	0.445	-0.72
0.445	-0.14	0.445	-0.28	0.445	-0.54
0.446	0.18	0.446	-0.05	0.446	-0.36
0.446	-0.09	0.446	0.05	0.446	0.54
0.447	-0.05	0.447	-0.23	0.447	1.08
0.447	-0.18	0.447	0.05	0.447	0.36
0.448	0.05	0.448	-0.32	0.448	-0.18
0.448	0.09	0.448	-0.09	0.448	0.00
0.449	-0.14	0.449	0.18	0.449	0.00
0.449	0.05	0.449	0.09	0.449	-0.18
0.450	-0.09	0.450	-0.23	0.450	-0.18
0.450	0.23	0.450	-0.05	0.450	-0.18
0.451	0.00	0.451	-0.14	0.451	-0.72
0.451	0.00	0.451	-0.23	0.451	0.36
0.452	-0.05	0.452	0.23	0.452	-0.90
0.452	-0.09	0.452	0.00	0.452	0.18
0.453	-0.09	0.453	-0.28	0.453	-0.18
0.453	0.00	0.453	-0.18	0.453	0.18
0.454	0.05	0.454	-0.18	0.454	0.18
0.454	0.09	0.454	-0.09	0.454	-0.18
0.455	0.28	0.455	-0.14	0.455	-0.54
0.455	-0.09	0.455	0.00	0.455	0.36
0.456	-0.05	0.456	0.05	0.456	-0.36
0.456	-0.18	0.456	0.14	0.456	-0.90
0.457	-0.14	0.457	0.05	0.457	0.00
0.457	0.00	0.457	-0.05	0.457	-0.54
0.458	-0.14	0.458	-0.09	0.458	-0.18
0.458	0.05	0.458	0.05	0.458	0.00
0.459	-0.14	0.459	0.00	0.459	-0.36
0.459	-0.32	0.459	-0.18	0.459	0.18
0.460	-0.09	0.460	-0.05	0.460	0.00
0.460	-0.05	0.460	0.23	0.460	-0.36
0.461	-0.23	0.461	0.05	0.461	0.18
0.461	-0.09	0.461	0.14	0.461	0.00
0.462	-0.14	0.462	0.05	0.462	-0.18
0.462	0.18	0.462	0.00	0.462	0.00
0.463	0.14	0.463	-0.05	0.463	-0.36
0.463	-0.09	0.463	0.05	0.463	-0.36
0.464	-0.18	0.464	0.00	0.464	-0.36
0.464	-0.05	0.464	-0.14	0.464	0.54
0.465	0.09	0.465	-0.14	0.465	-0.18
0.465	-0.14	0.465	0.28	0.465	0.18
0.466	0.05	0.466	0.23	0.466	0.18
0.466	-0.09	0.466	0.09	0.466	-0.18
0.467	0.00	0.467	-0.09	0.467	0.18
0.467	-0.09	0.467	0.18	0.467	-0.72
0.468	-0.18	0.468	0.14	0.468	-0.18
0.468	0.09	0.468	-0.14	0.468	-0.54
0.469	-0.14	0.469	-0.18	0.469	0.00
0.469	0.00	0.469	0.14	0.469	-0.18
0.470	-0.05	0.470	0.00	0.470	0.18
0.470	0.09	0.470	0.14	0.470	-0.18
0.471	0.00	0.471	-0.09	0.471	-0.90
0.471	-0.05	0.471	0.14	0.471	-0.54
0.472	0.05	0.472	0.05	0.472	0.00
0.472	0.00	0.472	-0.05	0.472	-0.54
0.473	0.00	0.473	0.09	0.473	-0.36
0.473	-0.05	0.473	0.23	0.473	0.18
0.474	0.18	0.474	0.00	0.474	0.00
0.474	-0.14	0.474	0.18	0.474	-0.72
0.475	0.18	0.475	-0.05	0.475	-0.18
0.475	-0.09	0.475	-0.18	0.475	0.18
0.476	-0.05	0.476	0.18	0.476	-0.54
0.476	-0.14	0.476	0.05	0.476	0.90
0.477	-0.32	0.477	-0.14	0.477	0.00
0.477	-0.09	0.477	-0.28	0.477	0.36
0.478	0.00	0.478	0.32	0.478	-0.36
0.478	-0.09	0.478	0.23	0.478	0.54
0.479	0.05	0.479	0.00	0.479	-0.54
0.479	-0.14	0.479	-0.23	0.479	-1.08
0.480	0.05	0.480	0.14	0.480	-0.18
0.480	-0.09	0.480	-0.05	0.480	-0.18
0.480	-0.09	0.480	0.00	0.480	-0.18
0.481	0.00	0.481	-0.09	0.481	-0.18
0.481	0.00	0.481	0.00	0.481	-0.18
0.482	0.00	0.482	-0.09	0.482	0.18
0.482	-0.09	0.482	-0.05	0.482	0.72
0.483	-0.05	0.483	-0.09	0.483	-0.90
0.483	-0.14	0.483	-0.05	0.483	-0.54
0.484	0.09	0.484	0.14	0.484	-0.36
0.484	-0.09	0.484	0.00	0.484	-0.54
0.485	-0.05	0.485	0.00	0.485	-0.90
0.485	-0.14	0.485	-0.23	0.485	-0.18
0.486	-0.09	0.486	0.05	0.486	0.54
0.486	-0.23	0.486	-0.05	0.486	0.00
0.487	0.05	0.487	0.05	0.487	0.00
0.487	-0.05	0.487	-0.09	0.487	-0.72
0.488	-0.05	0.488	-0.05	0.488	0.36
0.488	-0.18	0.488	0.05	0.488	-0.18
0.489	-0.14	0.489	0.05	0.489	-0.18
0.489	0.00	0.489	0.32	0.489	-0.36
0.490	-0.05	0.490	-0.09	0.490	0.90
0.490	0.00	0.490	-0.09	0.490	0.54
0.491	0.09	0.491	0.05	0.491	0.36
0.491	0.05	0.491	-0.09	0.491	0.36
0.492	0.00	0.492	-0.09	0.492	-1.08
0.492	-0.28	0.492	-0.09	0.492	-0.54
0.493	-0.09	0.493	-0.14	0.493	-0.18
0.493	-0.23	0.493	0.05	0.493	0.18
0.494	0.14	0.494	-0.05	0.494	0.36
0.495	-0.14	0.495	-0.05	0.495	0.00
0.495	0.09	0.495	-0.05	0.495	-1.26
0.496	-0.09	0.496	0.37	0.496	0.18
0.496	-0.09	0.496	-0.18	0.496	-0.36
0.497	0.05	0.497	-0.09	0.497	0.18
0.497	0.00	0.497	0.00	0.497	-0.36
0.498	0.14	0.498	0.00	0.498	-0.90
0.498	-0.09	0.498	-0.14	0.498	-0.90
0.499	-0.05	0.499	-0.23	0.499	-0.36
0.499	-0.09	0.499	0.05	0.499	-0.36
0.500	0.05	0.500	-0.09	0.500	-0.36
0.500	0.14	0.500	0.05	0.500	-0.36
0.501	-0.09	0.501	0.14	0.501	-0.72
0.501	-0.28	0.501	-0.09	0.501	-1.26
0.502	-0.05	0.502	-0.23	0.502	-0.72
0.502	-0.05	0.502	-0.14	0.502	0.18
0.503	0.05	0.503	0.14	0.503	-0.36
0.503	-0.23	0.503	0.09	0.503	0.72
0.504	-0.14	0.504	-0.09	0.504	-1.08
0.504	-0.37	0.504	-0.09	0.504	-0.36
0.505	0.09	0.505	-0.28	0.505	-0.36
0.505	-0.23	0.505	-0.09	0.505	-0.36
0.506	0.00	0.506	-0.14	0.506	-0.18
0.506	-0.28	0.506	0.00	0.506	0.18
0.507	-0.28	0.507	-0.09	0.507	0.90
0.507	-0.09	0.507	-0.05	0.507	-0.18
0.508	0.23	0.508	-0.23	0.508	0.18
0.508	0.05	0.508	-0.05	0.508	0.00
0.509	0.18	0.509	-0.05	0.509	-0.54
0.509	-0.18	0.509	0.09	0.509	-0.54
0.510	0.09	0.510	-0.32	0.510	0.18
0.510	0.05	0.510	0.23	0.510	-0.54
0.511	-0.09	0.511	-0.14	0.511	0.00
0.511	0.32	0.511	0.23	0.511	0.36
0.512	-0.05	0.512	-0.14	0.512	-0.18
0.512	-0.05	0.512	0.05	0.512	-0.18
0.512	-0.18	0.512	0.00	0.512	-0.36
0.513	-0.14	0.513	0.00	0.513	-0.18
0.513	0.00	0.513	-0.23	0.513	0.00
0.514	-0.05	0.514	0.14	0.514	-0.54
0.514	-0.32	0.514	0.00	0.514	-0.18
0.515	-0.09	0.515	0.05	0.515	-0.36
0.515	0.00	0.515	0.00	0.515	-0.36
0.516	0.05	0.516	0.18	0.516	-0.18
0.516	-0.14	0.516	0.14	0.516	-0.72
0.517	-0.18	0.517	-0.09	0.517	-0.36
0.517	-0.09	0.517	-0.32	0.517	-0.18
0.518	0.05	0.518	0.18	0.518	-0.36
0.518	0.05	0.518	-0.09	0.518	-0.54
0.519	-0.14	0.519	0.09	0.519	-0.54
0.519	-0.05	0.519	-0.09	0.519	0.36
0.520	0.00	0.520	0.00	0.520	0.18
0.520	-0.09	0.520	0.14	0.520	-0.36
0.521	-0.23	0.521	0.18	0.521	-0.36
0.521	0.00	0.521	0.14	0.521	0.36
0.522	0.09	0.522	0.05	0.522	0.00
0.522	-0.09	0.522	0.09	0.522	0.00
0.523	-0.09	0.523	0.00	0.523	-0.54
0.523	0.05	0.523	-0.05	0.523	-0.18
0.524	-0.05	0.524	0.00	0.524	0.00
0.524	0.00	0.524	0.05	0.524	0.00
0.525	-0.05	0.525	-0.28	0.525	0.18
0.525	-0.18	0.525	0.23	0.525	-0.18
0.526	-0.14	0.526	-0.18	0.526	0.18
0.526	-0.32	0.526	-0.05	0.526	0.54
0.527	0.18	0.527	0.00	0.527	0.18
0.527	-0.23	0.527	0.32	0.527	0.00
0.528	0.00	0.528	-0.18	0.528	-0.36
0.528	-0.14	0.528	0.23	0.528	-0.36
0.529	-0.14	0.529	-0.23	0.529	0.90
0.529	-0.18	0.529	-0.18	0.529	0.36
0.530	-0.05	0.530	-0.05	0.530	0.36
0.530	-0.05	0.530	0.18	0.530	-0.36
0.531	0.09	0.531	0.14	0.531	-0.54
0.531	0.05	0.531	0.00	0.531	0.18
0.532	-0.14	0.532	0.05	0.532	0.00
0.532	0.00	0.532	-0.18	0.532	0.36
0.533	0.28	0.533	-0.09	0.533	0.36
0.533	-0.09	0.533	-0.05	0.533	0.00
0.534	-0.05	0.534	-0.28	0.534	0.72
0.534	-0.14	0.534	0.14	0.534	-0.18
0.535	-0.28	0.535	0.09	0.535	0.00
0.535	-0.09	0.535	-0.09	0.535	0.36
0.536	0.09	0.536	-0.18	0.536	-0.36
0.536	0.00	0.536	0.05	0.536	0.54
0.537	0.14	0.537	0.14	0.537	0.18
0.537	0.05	0.537	0.09	0.537	0.00
0.538	-0.05	0.538	-0.18	0.538	-0.36
0.538	-0.23	0.538	-0.09	0.538	-1.26
0.539	-0.18	0.539	0.09	0.539	0.54
0.539	0.09	0.539	-0.05	0.539	-0.18
0.540	0.14	0.540	-0.09	0.540	0.18
0.540	-0.14	0.540	0.00	0.540	0.00
0.541	-0.09	0.541	0.14	0.541	-0.18
0.541	-0.09	0.541	-0.09	0.541	0.00
0.542	0.00	0.542	-0.14	0.542	0.00
0.542	0.00	0.542	-0.28	0.542	0.00
0.543	0.05	0.543	0.09	0.543	0.00
0.543	-0.05	0.543	0.09	0.543	0.54
0.544	-0.05	0.544	0.05	0.544	-0.18
0.544	-0.14	0.544	-0.23	0.544	-0.36
0.545	-0.18	0.545	-0.23	0.545	-0.36
0.545	-0.05	0.545	-0.09	0.545	0.00
0.546	-0.18	0.546	0.09	0.546	0.36
0.546	-0.41	0.546	-0.14	0.546	0.00
0.547	-0.18	0.547	-0.18	0.547	0.18
0.547	-0.18	0.547	-0.23	0.547	-0.90
0.548	0.05	0.548	-0.14	0.548	0.00
0.548	-0.09	0.548	0.00	0.548	-0.18
0.549	-0.05	0.549	0.00	0.549	0.00
0.549	0.09	0.549	0.05	0.549	-0.36
0.550	0.14	0.550	0.09	0.550	0.36
0.550	-0.05	0.550	-0.18	0.550	-0.54
0.551	0.00	0.551	0.05	0.551	-0.18
0.551	0.14	0.551	0.23	0.551	0.36
0.552	-0.32	0.552	0.18	0.552	0.00
0.552	0.05	0.552	0.00	0.552	-0.54
0.553	-0.05	0.553	0.09	0.553	0.18
0.553	-0.18	0.553	-0.23	0.553	-0.18
0.554	-0.09	0.554	-0.18	0.554	1.08
0.554	0.00	0.554	-0.05	0.554	-0.18
0.555	0.14	0.555	0.05	0.555	-0.54
0.555	-0.05	0.555	-0.05	0.555	-0.18
0.556	0.00	0.556	-0.09	0.556	-0.36
0.556	-0.09	0.556	0.14	0.556	-0.36
0.557	0.00	0.557	-0.23	0.557	-0.18
0.558	0.00	0.558	0.00	0.558	0.18
0.558	-0.32	0.558	-0.09	0.558	0.54
0.559	-0.18	0.559	0.09	0.559	0.36
0.559	0.00	0.559	0.18	0.559	0.18
0.560	-0.32	0.560	0.05	0.560	0.90
0.560	-0.09	0.560	0.09	0.560	-0.36
0.561	0.23	0.561	-0.05	0.561	0.90
0.561	0.00	0.561	0.05	0.561	0.00
0.562	-0.05	0.562	-0.09	0.562	0.18
0.562	-0.28	0.562	0.00	0.562	0.36
0.563	-0.28	0.563	-0.09	0.563	-0.18
0.563	0.18	0.563	-0.23	0.563	0.36
0.564	-0.05	0.564	0.00	0.564	0.00
0.564	-0.18	0.564	0.18	0.564	-0.90
0.565	-0.14	0.565	0.05	0.565	-0.36
0.565	0.05	0.565	-0.28	0.565	0.36
0.566	0.05	0.566	-0.05	0.566	0.00
0.566	0.05	0.566	-0.14	0.566	0.72
0.567	-0.18	0.567	-0.09	0.567	-0.54
0.567	0.18	0.567	0.14	0.567	-0.18
0.568	-0.05	0.568	-0.05	0.568	-0.18
0.568	-0.14	0.568	-0.18	0.568	0.36
0.569	-0.18	0.569	0.14	0.569	-0.18
0.569	-0.09	0.569	-0.09	0.569	-0.36
0.570	0.05	0.570	-0.37	0.570	-0.72
0.570	0.05	0.570	0.05	0.570	-0.36
0.571	-0.05	0.571	-0.05	0.571	-0.54
0.571	-0.05	0.571	-0.09	0.571	0.54
0.572	0.00	0.572	-0.05	0.572	-0.18
0.572	-0.18	0.572	0.23	0.572	0.54
0.573	-0.05	0.573	-0.09	0.573	0.36
0.573	-0.14	0.573	-0.09	0.573	0.00
0.574	0.09	0.574	-0.18	0.574	0.36
0.574	-0.09	0.574	0.09	0.574	0.00
0.575	0.05	0.575	-0.09	0.575	-0.72
0.575	0.09	0.575	-0.05	0.575	0.54
0.576	-0.09	0.576	0.00	0.576	0.18
0.576	0.14	0.576	-0.23	0.576	-0.36
0.577	0.05	0.577	-0.05	0.577	-0.18
0.577	-0.09	0.577	0.00	0.577	-0.36
0.578	0.09	0.578	-0.05	0.578	-0.36
0.578	-0.18	0.578	0.00	0.578	-0.36
0.579	0.09	0.579	0.28	0.579	0.00
0.579	-0.18	0.579	0.00	0.579	-0.90
0.580	0.05	0.580	-0.05	0.580	-0.36
0.580	0.05	0.580	0.18	0.580	-0.90
0.581	0.00	0.581	-0.09	0.581	0.00
0.581	-0.05	0.581	0.09	0.581	0.54
0.582	0.05	0.582	0.18	0.582	-0.72
0.582	-0.18	0.582	0.05	0.582	-0.72
0.583	-0.14	0.583	0.00	0.583	0.18
0.583	-0.18	0.583	0.05	0.583	0.00
0.584	-0.14	0.584	0.14	0.584	-0.72
0.584	-0.05	0.584	-0.23	0.584	-0.72
0.585	-0.14	0.585	0.00	0.585	0.00
0.585	0.00	0.585	0.14	0.585	0.54
0.586	0.05	0.586	0.09	0.586	-0.36
0.586	-0.05	0.586	0.23	0.586	0.00
0.587	-0.18	0.587	0.14	0.587	-0.36
0.587	0.00	0.587	0.05	0.587	-0.18
0.588	-0.14	0.588	0.09	0.588	-0.18
0.588	-0.05	0.588	-0.18	0.588	-0.36
0.589	-0.14	0.589	-0.09	0.589	-0.18
0.589	-0.05	0.589	-0.14	0.589	0.72
0.590	-0.28	0.590	0.14	0.590	0.18
0.590	0.09	0.590	-0.23	0.590	0.18
0.591	-0.05	0.591	0.05	0.591	-0.18
0.591	-0.37	0.591	0.23	0.591	0.18
0.592	-0.09	0.592	-0.09	0.592	-0.36
0.592	0.14	0.592	0.05	0.592	0.36
0.593	-0.18	0.593	0.05	0.593	0.00
0.593	0.14	0.593	0.05	0.593	-0.18
0.594	-0.09	0.594	0.14	0.594	-0.18
0.594	0.14	0.594	0.23	0.594	-0.36
0.595	0.09	0.595	-0.09	0.595	0.36
0.595	-0.18	0.595	-0.23	0.595	-0.36
0.596	-0.41	0.596	0.14	0.596	0.36
0.596	-0.05	0.596	0.09	0.596	0.00
0.597	-0.09	0.597	0.18	0.597	-0.72
0.597	-0.14	0.597	-0.18	0.597	0.72
0.598	-0.32	0.598	0.09	0.598	-0.18
0.598	-0.14	0.598	0.14	0.598	-0.36
0.599	0.09	0.599	0.00	0.599	-0.18
0.599	0.09	0.599	-0.09	0.599	-0.18
0.600	0.09	0.600	-0.09	0.600	-0.18
0.600	0.05	0.600	0.00	0.600	0.00
0.601	-0.05	0.601	-0.05	0.601	-0.72
0.601	-0.14	0.601	-0.18	0.601	-0.18
0.602	-0.09	0.602	0.14	0.602	-0.72
0.602	-0.28	0.602	-0.05	0.602	0.00
0.603	-0.09	0.603	-0.09	0.603	-0.36
0.603	0.09	0.603	-0.28	0.603	-0.36
0.604	-0.18	0.604	0.00	0.604	0.18
0.604	-0.09	0.604	-0.09	0.604	0.72
0.605	0.00	0.605	-0.05	0.605	0.36
0.605	-0.05	0.605	0.09	0.605	0.36
0.606	0.00	0.606	0.05	0.606	0.36
0.606	-0.14	0.606	-0.18	0.606	0.18
0.607	0.00	0.607	-0.09	0.607	-0.36
0.607	-0.18	0.607	0.09	0.607	-0.36
0.608	-0.05	0.608	-0.05	0.608	0.54
0.608	-0.23	0.608	-0.05	0.608	0.18
0.609	-0.05	0.609	-0.05	0.609	0.00
0.609	-0.14	0.609	-0.14	0.609	-0.54
0.610	-0.09	0.610	-0.41	0.610	-0.36
0.610	-0.14	0.610	0.14	0.610	-0.36
0.611	0.05	0.611	-0.32	0.611	-0.18
0.611	0.00	0.611	0.05	0.611	0.36
0.612	-0.05	0.612	0.05	0.612	0.18
0.612	0.00	0.612	0.32	0.612	0.36
0.613	-0.14	0.613	0.09	0.613	0.72
0.613	0.00	0.613	0.00	0.613	-0.18
0.614	0.14	0.614	0.05	0.614	0.36
0.614	-0.05	0.614	0.05	0.614	0.72
0.615	-0.14	0.615	0.05	0.615	0.00
0.615	-0.09	0.615	0.05	0.615	0.18
0.616	-0.09	0.616	0.09	0.616	-0.18
0.616	-0.05	0.616	-0.18	0.616	0.00
0.617	0.14	0.617	-0.28	0.617	0.36
0.617	-0.14	0.617	0.00	0.617	-0.18
0.618	-0.14	0.618	0.00	0.618	-0.18
0.618	0.05	0.618	-0.09	0.618	-0.18
0.619	0.00	0.619	-0.41	0.619	-0.72
0.619	-0.14	0.619	-0.14	0.619	-0.36
0.620	-0.14	0.620	-0.05	0.620	-0.54
0.620	-0.14	0.620	-0.09	0.620	-0.36
0.621	-0.09	0.621	0.28	0.621	1.08
0.621	0.09	0.621	-0.05	0.621	-0.36
0.622	-0.18	0.622	-0.09	0.622	-0.36
0.622	0.09	0.622	-0.05	0.622	0.00
0.623	-0.09	0.623	-0.09	0.623	-0.36
0.623	-0.23	0.623	-0.23	0.623	0.00
0.624	0.05	0.624	-0.32	0.624	-0.54
0.624	0.09	0.624	-0.09	0.624	-0.54
0.625	0.05	0.625	-0.09	0.625	-0.54
0.625	0.00	0.625	0.09	0.625	-0.18
0.626	0.05	0.626	-0.05	0.626	-0.36
0.626	-0.09	0.626	-0.05	0.626	0.18
0.627	0.05	0.627	0.14	0.627	0.00
0.627	-0.23	0.627	0.23	0.627	0.18
0.628	-0.23	0.628	0.18	0.628	0.00
0.628	-0.05	0.628	-0.23	0.628	0.72
0.629	-0.18	0.629	0.28	0.629	-0.18
0.629	0.00	0.629	-0.05	0.629	-0.18
0.630	-0.14	0.630	-0.18	0.630	-0.54
0.630	-0.09	0.630	-0.05	0.630	-0.18
0.631	-0.14	0.631	-0.09	0.631	-0.54
0.631	-0.09	0.631	0.00	0.631	0.00
0.632	0.18	0.632	-0.14	0.632	-0.54
0.632	-0.14	0.632	-0.05	0.632	-0.90
0.633	0.00	0.633	0.14	0.633	-0.72
0.633	-0.18	0.633	-0.18	0.633	0.18
0.634	-0.09	0.634	-0.05	0.634	0.18
0.634	0.05	0.634	-0.37	0.634	-0.18
0.635	0.05	0.635	-0.05	0.635	0.90
0.635	-0.09	0.635	0.14	0.635	0.36
0.636	0.00	0.636	-0.14	0.636	0.54
0.636	-0.18	0.636	0.09	0.636	0.00
0.637	-0.09	0.637	0.00	0.637	-1.08
0.637	-0.09	0.637	-0.14	0.637	0.00
0.638	0.14	0.638	0.00	0.638	-0.36
0.638	-0.18	0.638	-0.05	0.638	0.36
0.639	0.09	0.639	0.32	0.639	-0.36
0.639	-0.14	0.639	0.00	0.639	0.00
0.640	-0.09	0.640	0.00	0.640	0.36
0.640	-0.23	0.640	0.05	0.640	-0.72
0.640	-0.14	0.640	-0.09	0.640	0.00
0.641	-0.09	0.641	-0.28	0.641	0.00
0.641	-0.09	0.641	-0.14	0.641	-0.18
0.642	-0.23	0.642	-0.09	0.642	0.36
0.642	-0.09	0.642	0.00	0.642	0.36
0.643	-0.18	0.643	0.05	0.643	-0.54
0.643	-0.23	0.643	-0.05	0.643	-1.08
0.644	-0.09	0.644	0.05	0.644	-0.54
0.644	-0.14	0.644	-0.28	0.644	0.00
0.645	-0.14	0.645	-0.09	0.645	-0.18
0.645	-0.09	0.645	0.18	0.645	0.36
0.646	0.00	0.646	-0.05	0.646	-0.54
0.646	-0.09	0.646	0.00	0.646	1.08
0.647	-0.23	0.647	-0.05	0.647	0.54
0.647	-0.23	0.647	-0.05	0.647	-0.54
0.648	-0.09	0.648	-0.14	0.648	1.26
0.648	-0.05	0.648	-0.05	0.648	-0.72
0.649	-0.05	0.649	-0.32	0.649	0.18
0.649	-0.14	0.649	-0.23	0.649	0.18
0.650	-0.14	0.650	-0.09	0.650	0.00
0.650	0.00	0.650	0.00	0.650	0.54
0.651	-0.05	0.651	-0.55	0.651	0.00
0.651	0.00	0.651	0.05	0.651	-0.18
0.652	0.00	0.652	0.05	0.652	-0.18
0.652	-0.32	0.652	0.14	0.652	0.54
0.653	0.18	0.653	0.05	0.653	-0.18
0.653	-0.32	0.653	0.18	0.653	0.00
0.654	0.00	0.654	0.00	0.654	0.18
0.654	0.14	0.654	0.14	0.654	0.18
0.655	-0.23	0.655	-0.14	0.655	0.54
0.655	-0.28	0.655	0.28	0.655	-0.36
0.656	-0.05	0.656	-0.23	0.656	0.72
0.656	0.00	0.656	0.18	0.656	0.18
0.657	-0.18	0.657	0.00	0.657	0.00
0.657	0.09	0.657	0.18	0.657	-0.54
0.658	-0.09	0.658	-0.18	0.658	0.18
0.658	-0.23	0.658	0.00	0.658	0.18
0.659	-0.18	0.659	-0.18	0.659	0.72
0.659	-0.05	0.659	0.05	0.659	-0.54
0.660	0.05	0.660	-0.05	0.660	-0.36
0.660	-0.05	0.660	0.18	0.660	-0.18
0.661	0.05	0.661	0.00	0.661	-0.18
0.661	0.05	0.661	0.09	0.661	-0.18
0.662	0.09	0.662	-0.23	0.662	-0.18
0.662	0.09	0.662	0.09	0.662	0.54
0.663	-0.14	0.663	0.05	0.663	0.36
0.663	-0.28	0.663	0.00	0.663	-0.90
0.664	-0.14	0.664	-0.18	0.664	-0.36
0.664	0.05	0.664	0.14	0.664	0.00
0.665	0.05	0.665	0.09	0.665	-0.72
0.665	-0.18	0.665	0.14	0.665	0.54
0.666	-0.09	0.666	0.23	0.666	-0.36
0.666	0.09	0.666	-0.23	0.666	0.36
0.667	-0.09	0.667	-0.18	0.667	0.00
0.667	0.05	0.667	-0.05	0.667	0.00
0.668	0.00	0.668	-0.05	0.668	-0.72
0.668	-0.05	0.668	0.23	0.668	-0.36
0.669	-0.32	0.669	-0.23	0.669	0.72
0.669	-0.05	0.669	0.09	0.669	0.36
0.670	0.00	0.670	0.00	0.670	-0.72
0.670	-0.18	0.670	0.18	0.670	-0.36
0.671	0.05	0.671	0.18	0.671	0.18
0.671	-0.28	0.671	0.00	0.671	0.72
0.672	-0.18	0.672	-0.05	0.672	-0.72
0.672	-0.14	0.672	0.37	0.672	-0.36
0.673	0.09	0.673	0.00	0.673	-0.36
0.673	0.14	0.673	-0.05	0.673	0.54
0.674	0.18	0.674	-0.37	0.674	-0.90
0.674	-0.14	0.674	0.05	0.674	-0.54
0.675	-0.14	0.675	-0.05	0.675	0.54
0.675	0.09	0.675	-0.23	0.675	-0.72
0.676	0.00	0.676	0.18	0.676	0.00
0.676	-0.05	0.676	0.28	0.676	0.90
0.677	-0.05	0.677	0.00	0.677	-0.18
0.677	-0.05	0.677	0.09	0.677	0.00
0.678	0.05	0.678	-0.37	0.678	0.18
0.678	-0.32	0.678	0.14	0.678	-0.72
0.679	0.14	0.679	-0.18	0.679	0.00
0.679	0.05	0.679	-0.09	0.679	0.54
0.680	0.00	0.680	-0.23	0.680	0.72
0.680	0.00	0.680	-0.14	0.680	-0.36
0.681	-0.05	0.681	-0.28	0.681	-0.72
0.681	-0.18	0.681	0.09	0.681	-0.36
0.682	-0.05	0.682	0.18	0.682	0.00
0.683	-0.28	0.683	0.23	0.683	0.00
0.683	-0.09	0.683	-0.28	0.683	0.72
0.684	-0.18	0.684	0.18	0.684	0.36
0.684	0.05	0.684	-0.05	0.684	-0.54
0.685	0.18	0.685	0.14	0.685	-0.18
0.685	-0.09	0.685	-0.09	0.685	-0.18
0.686	-0.18	0.686	0.14	0.686	-0.72
0.686	0.00	0.686	-0.23	0.686	0.90
0.687	-0.18	0.687	-0.05	0.687	0.36
0.687	-0.09	0.687	0.09	0.687	0.00
0.688	0.05	0.688	-0.23	0.688	-0.18
0.688	-0.18	0.688	-0.18	0.688	-0.90
0.689	0.05	0.689	-0.09	0.689	-0.36
0.689	-0.23	0.689	0.18	0.689	-0.18
0.690	-0.14	0.690	0.00	0.690	-0.18
0.690	-0.37	0.690	0.28	0.690	-0.18
0.691	-0.05	0.691	-0.05	0.691	0.54
0.691	-0.09	0.691	-0.09	0.691	-0.72
0.692	0.00	0.692	-0.14	0.692	-0.72
0.692	-0.28	0.692	0.05	0.692	0.00
0.693	-0.14	0.693	-0.14	0.693	0.36
0.693	-0.23	0.693	-0.14	0.693	-0.18
0.694	-0.05	0.694	0.00	0.694	0.54
0.694	-0.14	0.694	-0.18	0.694	0.72
0.695	-0.05	0.695	-0.09	0.695	-0.54
0.695	0.05	0.695	0.14	0.695	-0.36
0.696	-0.18	0.696	-0.23	0.696	-0.18
0.696	-0.18	0.696	-0.09	0.696	-0.36
0.697	-0.18	0.697	-0.05	0.697	0.36
0.697	-0.23	0.697	-0.14	0.697	0.00
0.698	-0.05	0.698	-0.18	0.698	0.00
0.698	-0.05	0.698	0.00	0.698	-0.36
0.699	-0.05	0.699	0.05	0.699	0.18
0.699	0.05	0.699	-0.09	0.699	-0.54
0.700	0.09	0.700	-0.18	0.700	-0.54
0.700	-0.05	0.700	0.00	0.700	-0.36
0.701	0.00	0.701	0.05	0.701	0.00
0.701	-0.23	0.701	0.28	0.701	0.36
0.702	-0.14	0.702	-0.41	0.702	-0.18
0.702	-0.09	0.702	0.09	0.702	-0.36
0.703	0.00	0.703	0.14	0.703	-0.18
0.703	-0.37	0.703	-0.09	0.703	0.18
0.704	-0.14	0.704	-0.05	0.704	0.72
0.704	-0.09	0.704	0.05	0.704	0.54
0.705	-0.09	0.705	-0.14	0.705	-0.18
0.705	-0.05	0.705	0.28	0.705	0.00
0.706	0.05	0.706	-0.09	0.706	0.18
0.706	-0.18	0.706	-0.14	0.706	0.00
0.707	-0.05	0.707	-0.05	0.707	0.00
0.707	-0.14	0.707	0.09	0.707	0.18
0.708	0.18	0.708	0.18	0.708	0.18
0.708	0.14	0.708	0.09	0.708	-1.08
0.709	-0.09	0.709	-0.28	0.709	0.36
0.709	-0.37	0.709	0.00	0.709	-0.54
0.710	0.00	0.710	-0.05	0.710	-0.90
0.710	0.05	0.710	-0.09	0.710	-0.54
0.711	0.00	0.711	0.05	0.711	0.90
0.711	-0.18	0.711	0.00	0.711	-0.72
0.712	0.05	0.712	0.14	0.712	-0.72
0.712	-0.09	0.712	0.00	0.712	-0.54
0.713	0.00	0.713	0.05	0.713	0.54
0.713	-0.05	0.713	0.09	0.713	0.18
0.714	0.05	0.714	0.05	0.714	0.00
0.714	-0.05	0.714	0.14	0.714	0.00
0.715	-0.18	0.715	-0.09	0.715	-0.72
0.715	0.00	0.715	-0.14	0.715	-0.54
0.716	0.18	0.716	-0.09	0.716	-0.54
0.716	-0.05	0.716	0.18	0.716	-0.36
0.717	-0.23	0.717	0.23	0.717	-0.54
0.717	-0.05	0.717	0.00	0.717	0.54
0.718	-0.05	0.718	0.00	0.718	-0.18
0.718	-0.14	0.718	0.14	0.718	0.36
0.719	-0.18	0.719	-0.14	0.719	-0.36
0.719	0.23	0.719	-0.14	0.719	-1.26
0.720	-0.14	0.720	0.00	0.720	-0.72
0.720	-0.05	0.720	-0.14	0.720	0.36
0.721	-0.14	0.721	0.00	0.721	-0.54
0.721	0.00	0.721	0.09	0.721	-1.08
0.722	0.00	0.722	-0.32	0.722	0.00
0.722	0.00	0.722	0.14	0.722	0.54
0.723	-0.14	0.723	0.00	0.723	0.18
0.723	-0.23	0.723	0.00	0.723	-0.36
0.724	-0.09	0.724	-0.05	0.724	0.36
0.724	-0.09	0.724	0.14	0.724	-0.18
0.725	-0.18	0.725	-0.18	0.725	-0.18
0.725	-0.14	0.725	-0.09	0.725	0.36
0.726	-0.14	0.726	-0.23	0.726	0.18
0.726	-0.05	0.726	0.09	0.726	-0.18
0.727	-0.18	0.727	-0.23	0.727	0.54
0.727	-0.18	0.727	0.23	0.727	0.18
0.728	0.14	0.728	-0.18	0.728	0.00
0.728	0.09	0.728	0.14	0.728	-0.72
0.729	-0.05	0.729	0.00	0.729	0.54
0.729	0.05	0.729	-0.14	0.729	0.18
0.730	0.00	0.730	-0.18	0.730	-0.18
0.730	-0.09	0.730	0.23	0.730	0.54
0.731	0.05	0.731	0.05	0.731	-0.18
0.731	0.09	0.731	0.00	0.731	0.18
0.732	0.00	0.732	-0.37	0.732	-0.18
0.732	0.05	0.732	0.14	0.732	0.36
0.733	-0.05	0.733	0.05	0.733	0.36
0.733	0.05	0.733	0.05	0.733	0.72
0.734	-0.09	0.734	0.09	0.734	0.18
0.734	-0.18	0.734	0.00	0.734	0.18
0.735	0.09	0.735	-0.09	0.735	-0.18
0.735	-0.14	0.735	0.09	0.735	0.00
0.736	-0.32	0.736	-0.09	0.736	-0.36
0.736	-0.14	0.736	-0.09	0.736	-0.90
0.737	-0.14	0.737	0.00	0.737	-0.72
0.737	-0.09	0.737	-0.05	0.737	0.36
0.738	-0.32	0.738	-0.05	0.738	-0.18
0.738	0.09	0.738	-0.05	0.738	-0.72
0.739	-0.28	0.739	0.09	0.739	0.18
0.739	0.00	0.739	-0.09	0.739	0.18
0.740	0.09	0.740	0.05	0.740	0.36
0.740	0.05	0.740	0.14	0.740	-1.08
0.741	-0.28	0.741	0.00	0.741	-0.18
0.741	0.00	0.741	0.05	0.741	0.36
0.742	0.28	0.742	0.00	0.742	-0.18
0.742	-0.05	0.742	0.09	0.742	-0.18
0.743	-0.32	0.743	0.00	0.743	-1.08
0.743	-0.09	0.743	0.00	0.743	0.18
0.744	-0.05	0.744	-0.05	0.744	-0.18
0.744	-0.23	0.744	-0.05	0.744	0.00
0.745	-0.14	0.745	0.05	0.745	0.72
0.745	-0.18	0.745	0.05	0.745	-0.36
0.746	-0.23	0.746	0.05	0.746	-0.18
0.746	-0.18	0.746	0.23	0.746	-0.18
0.747	-0.05	0.747	-0.09	0.747	-0.72
0.747	-0.09	0.747	0.18	0.747	-0.54
0.748	-0.14	0.748	0.00	0.748	-0.54
0.748	-0.14	0.748	-0.14	0.748	0.00
0.749	-0.05	0.749	-0.05	0.749	0.00
0.749	-0.18	0.749	0.23	0.749	-0.72
0.750	0.05	0.750	-0.09	0.750	-0.18
0.750	0.14	0.750	0.00	0.750	0.00
0.751	-0.05	0.751	0.14	0.751	-0.36
0.751	-0.18	0.751	-0.14	0.751	-0.72
0.752	0.00	0.752	0.09	0.752	-1.08
0.752	-0.09	0.752	-0.14	0.752	0.54
0.753	0.14	0.753	0.05	0.753	0.18
0.753	0.00	0.753	-0.23	0.753	0.54
0.754	0.05	0.754	0.14	0.754	0.54
0.754	-0.09	0.754	0.00	0.754	-0.72
0.755	-0.41	0.755	0.09	0.755	0.00
0.755	0.09	0.755	0.09	0.755	-0.18
0.756	-0.05	0.756	0.18	0.756	-0.18
0.756	-0.05	0.756	-0.28	0.756	-0.36
0.757	-0.28	0.757	0.32	0.757	0.54
0.757	-0.09	0.757	0.05	0.757	-0.18
0.758	0.09	0.758	-0.32	0.758	0.36
0.758	0.00	0.758	0.00	0.758	0.18
0.759	0.14	0.759	0.09	0.759	-0.36
0.759	-0.05	0.759	0.00	0.759	-0.72
0.760	-0.05	0.760	0.05	0.760	0.54
0.760	0.00	0.760	0.09	0.760	-0.36
0.761	-0.14	0.761	0.09	0.761	0.18
0.761	-0.28	0.761	0.00	0.761	0.00
0.762	-0.05	0.762	-0.09	0.762	1.08
0.762	0.05	0.762	0.09	0.762	-0.72
0.763	-0.28	0.763	-0.46	0.763	-0.36
0.763	-0.18	0.763	-0.18	0.763	0.00
0.764	-0.14	0.764	0.00	0.764	-0.54
0.764	0.09	0.764	0.09	0.764	0.18
0.765	-0.28	0.765	0.05	0.765	0.00
0.765	0.14	0.765	0.14	0.765	-0.54
0.766	-0.05	0.766	0.14	0.766	-0.54
0.766	-0.18	0.766	-0.05	0.766	0.00
0.767	-0.37	0.767	0.14	0.767	-0.36
0.767	-0.37	0.767	-0.09	0.767	-1.08
0.768	-0.18	0.768	0.14	0.768	0.18
0.768	-0.14	0.768	-0.14	0.768	-0.36
0.768	0.09	0.768	-0.28	0.768	0.18
0.769	0.00	0.769	-0.09	0.769	-0.72
0.769	0.00	0.769	-0.05	0.769	0.18
0.770	0.41	0.770	-0.09	0.770	0.36
0.770	-0.09	0.770	0.05	0.770	0.18
0.771	-0.18	0.771	-0.09	0.771	0.18
0.771	0.09	0.771	0.32	0.771	-0.54
0.772	0.05	0.772	0.23	0.772	-0.72
0.772	-0.09	0.772	-0.09	0.772	0.90
0.773	-0.05	0.773	-0.09	0.773	-0.72
0.773	0.23	0.773	0.09	0.773	-0.36
0.774	0.00	0.774	0.14	0.774	0.90
0.774	-0.18	0.774	-0.09	0.774	0.00
0.775	-0.09	0.775	-0.14	0.775	-0.54
0.775	-0.23	0.775	-0.14	0.775	-0.54
0.776	-0.23	0.776	-0.18	0.776	-0.54
0.776	-0.05	0.776	0.00	0.776	0.00
0.777	0.28	0.777	-0.23	0.777	-1.08
0.777	-0.05	0.777	0.28	0.777	-0.90
0.778	0.00	0.778	-0.18	0.778	-0.72
0.778	-0.18	0.778	-0.05	0.778	-0.54
0.779	0.05	0.779	0.00	0.779	-0.36
0.779	-0.09	0.779	-0.05	0.779	0.72
0.780	-0.05	0.780	0.18	0.780	0.18
0.780	0.18	0.780	0.09	0.780	0.18
0.781	-0.09	0.781	-0.05	0.781	-0.18
0.781	-0.09	0.781	0.05	0.781	-0.18
0.782	-0.09	0.782	0.09	0.782	-0.54
0.782	0.05	0.782	-0.18	0.782	0.18
0.783	-0.09	0.783	0.09	0.783	0.00
0.783	-0.14	0.783	-0.23	0.783	0.18
0.784	-0.14	0.784	0.05	0.784	-1.08
0.784	-0.09	0.784	0.09	0.784	-1.08
0.785	-0.28	0.785	0.09	0.785	-1.44
0.785	0.05	0.785	-0.18	0.785	0.18
0.786	0.00	0.786	-0.18	0.786	0.36
0.786	0.05	0.786	0.14	0.786	-0.72
0.787	0.14	0.787	0.05	0.787	-0.72
0.787	-0.09	0.787	-0.05	0.787	0.36
0.788	0.05	0.788	-0.18	0.788	0.18
0.788	0.09	0.788	0.09	0.788	0.72
0.789	0.05	0.789	0.09	0.789	-0.36
0.789	0.00	0.789	0.14	0.789	-0.18
0.790	0.14	0.790	-0.05	0.790	-0.36
0.790	0.09	0.790	0.00	0.790	-1.08
0.791	0.14	0.791	0.09	0.791	0.00
0.791	-0.14	0.791	-0.05	0.791	-0.36
0.792	-0.14	0.792	0.14	0.792	0.54
0.792	0.00	0.792	0.14	0.792	-0.72
0.793	0.05	0.793	0.00	0.793	0.18
0.793	0.09	0.793	0.14	0.793	-0.36
0.794	0.05	0.794	-0.09	0.794	-0.72
0.794	-0.05	0.794	-0.23	0.794	-0.54
0.795	-0.09	0.795	-0.05	0.795	-0.54
0.795	0.05	0.795	0.14	0.795	-0.18
0.796	-0.14	0.796	-0.05	0.796	0.54
0.796	0.14	0.796	-0.14	0.796	-0.18
0.797	-0.32	0.797	-0.05	0.797	0.00
0.797	0.00	0.797	-0.05	0.797	0.36
0.798	-0.28	0.798	-0.18	0.798	0.18
0.798	0.05	0.798	-0.14	0.798	0.00
0.799	0.05	0.799	0.09	0.799	0.18
0.799	0.09	0.799	-0.18	0.799	-0.36
0.800	-0.23	0.800	-0.05	0.800	0.18
0.800	-0.05	0.800	-0.09	0.800	0.18
0.801	-0.18	0.801	-0.14	0.801	0.36
0.801	0.05	0.801	-0.14	0.801	-0.36
0.802	0.18	0.802	-0.05	0.802	0.36
0.802	0.05	0.802	-0.05	0.802	-0.36
0.803	0.05	0.803	-0.05	0.803	-0.72
0.803	-0.05	0.803	-0.18	0.803	-0.54
0.804	-0.18	0.804	0.05	0.804	0.72
0.804	0.09	0.804	0.09	0.804	-0.54
0.805	-0.05	0.805	-0.05	0.805	0.00
0.805	0.00	0.805	-0.09	0.805	-0.18
0.806	-0.14	0.806	-0.05	0.806	-0.36
0.806	-0.28	0.806	-0.28	0.806	1.44
0.807	0.09	0.807	0.05	0.807	0.00
0.808	0.18	0.808	-0.05	0.808	0.18
0.808	0.09	0.808	-0.09	0.808	0.18
0.809	0.05	0.809	0.09	0.809	0.00
0.809	-0.05	0.809	0.14	0.809	0.18
0.810	-0.14	0.810	-0.28	0.810	-0.36
0.810	-0.32	0.810	-0.32	0.810	-0.18
0.811	0.05	0.811	-0.28	0.811	0.54
0.811	0.05	0.811	0.00	0.811	0.18
0.812	0.00	0.812	-0.09	0.812	-0.18
0.812	-0.14	0.812	0.09	0.812	-0.54
0.813	-0.05	0.813	0.05	0.813	-0.72
0.813	-0.14	0.813	-0.14	0.813	0.00
0.814	-0.09	0.814	0.05	0.814	0.00
0.814	-0.09	0.814	-0.09	0.814	0.54
0.815	0.05	0.815	0.05	0.815	-0.18
0.815	0.14	0.815	-0.14	0.815	0.18
0.816	0.00	0.816	0.00	0.816	-0.72
0.816	-0.14	0.816	-0.18	0.816	-0.18
0.817	-0.14	0.817	0.05	0.817	-0.18
0.817	-0.14	0.817	-0.28	0.817	-1.08
0.818	-0.05	0.818	0.41	0.818	-0.90
0.818	-0.28	0.818	-0.46	0.818	0.18
0.819	-0.28	0.819	0.00	0.819	0.18
0.819	0.05	0.819	-0.14	0.819	-0.72
0.820	0.00	0.820	-0.37	0.820	-0.54
0.820	-0.23	0.820	0.09	0.820	0.18
0.821	0.05	0.821	0.18	0.821	-0.18
0.821	0.09	0.821	0.00	0.821	0.36
0.822	-0.28	0.822	0.05	0.822	0.18
0.822	0.18	0.822	0.14	0.822	0.00
0.823	-0.05	0.823	-0.14	0.823	0.18
0.823	-0.05	0.823	-0.14	0.823	0.00
0.824	-0.05	0.824	-0.14	0.824	-0.18
0.824	0.05	0.824	0.05	0.824	-1.08
0.825	-0.28	0.825	0.00	0.825	-0.18
0.825	-0.09	0.825	-0.28	0.825	-0.18
0.826	-0.09	0.826	0.14	0.826	0.18
0.826	0.00	0.826	0.05	0.826	-0.18
0.827	0.09	0.827	0.00	0.827	-0.18
0.827	0.14	0.827	0.00	0.827	0.90
0.828	0.09	0.828	0.28	0.828	0.36
0.828	-0.05	0.828	-0.18	0.828	-0.36
0.829	-0.14	0.829	-0.23	0.829	-0.18
0.829	0.05	0.829	0.00	0.829	-0.18
0.830	-0.05	0.830	0.05	0.830	0.90
0.830	-0.09	0.830	0.14	0.830	0.00
0.831	-0.14	0.831	0.14	0.831	-0.36
0.831	-0.05	0.831	0.00	0.831	0.18
0.832	-0.18	0.832	0.00	0.832	0.18
0.832	0.09	0.832	0.09	0.832	-0.18
0.833	-0.23	0.833	-0.18	0.833	0.00
0.833	0.00	0.833	-0.05	0.833	0.00
0.834	0.00	0.834	0.09	0.834	-0.18
0.834	-0.05	0.834	-0.09	0.834	-0.18
0.835	-0.09	0.835	0.00	0.835	-0.18
0.835	-0.05	0.835	-0.23	0.835	0.18
0.836	-0.09	0.836	-0.28	0.836	-0.36
0.836	-0.18	0.836	-0.14	0.836	0.18
0.837	0.00	0.837	0.28	0.837	-0.36
0.837	0.05	0.837	-0.14	0.837	0.18
0.838	0.05	0.838	0.00	0.838	0.18
0.838	0.09	0.838	-0.09	0.838	0.18
0.839	-0.05	0.839	-0.18	0.839	0.00
0.839	-0.05	0.839	-0.18	0.839	-0.18
0.840	0.18	0.840	0.00	0.840	0.72
0.840	-0.23	0.840	0.05	0.840	0.00
0.841	0.18	0.841	-0.09	0.841	0.00
0.841	-0.14	0.841	0.00	0.841	1.44
0.842	-0.09	0.842	-0.18	0.842	-0.72
0.842	-0.14	0.842	-0.37	0.842	0.18
0.843	0.05	0.843	-0.09	0.843	-0.54
0.843	-0.05	0.843	-0.14	0.843	-0.36
0.844	0.18	0.844	-0.23	0.844	-0.18
0.844	-0.18	0.844	0.18	0.844	0.18
0.845	-0.18	0.845	-0.18	0.845	-0.36
0.845	0.00	0.845	0.32	0.845	-0.90
0.846	-0.18	0.846	0.18	0.846	-0.18
0.846	-0.05	0.846	0.28	0.846	0.72
0.847	0.09	0.847	0.05	0.847	0.36
0.847	0.00	0.847	-0.32	0.847	-0.36
0.848	-0.18	0.848	-0.28	0.848	-0.18
0.848	0.00	0.848	-0.09	0.848	0.36
0.849	-0.05	0.849	-0.23	0.849	-1.08
0.849	-0.18	0.849	0.18	0.849	-0.72
0.850	0.05	0.850	-0.28	0.850	0.36
0.850	-0.09	0.850	-0.14	0.850	-0.36
0.851	-0.14	0.851	-0.14	0.851	-0.36
0.851	-0.18	0.851	-0.14	0.851	-0.54
0.852	0.00	0.852	-0.37	0.852	-0.72
0.852	0.00	0.852	0.09	0.852	0.90
0.853	0.09	0.853	-0.09	0.853	0.72
0.853	0.05	0.853	0.05	0.853	-0.18
0.854	-0.05	0.854	0.00	0.854	-0.18
0.854	0.05	0.854	-0.09	0.854	-0.54
0.855	0.05	0.855	-0.14	0.855	1.08
0.855	-0.28	0.855	-0.09	0.855	-0.54
0.856	-0.09	0.856	-0.09	0.856	-0.54
0.856	-0.09	0.856	-0.23	0.856	-0.72
0.857	-0.23	0.857	-0.09	0.857	0.00
0.857	-0.09	0.857	-0.05	0.857	0.18
0.858	0.09	0.858	-0.05	0.858	-0.54
0.858	0.00	0.858	-0.09	0.858	-0.18
0.859	0.05	0.859	-0.28	0.859	-0.72
0.859	0.18	0.859	0.23	0.859	0.54
0.860	-0.14	0.860	0.14	0.860	0.18
0.860	-0.18	0.860	0.23	0.860	0.18
0.861	-0.14	0.861	-0.18	0.861	0.00
0.861	-0.09	0.861	-0.05	0.861	-0.36
0.862	-0.14	0.862	-0.18	0.862	0.36
0.862	-0.05	0.862	-0.23	0.862	0.36
0.863	-0.05	0.863	-0.28	0.863	0.00
0.863	0.09	0.863	0.00	0.863	-0.18
0.864	-0.05	0.864	0.00	0.864	-0.54
0.864	0.05	0.864	0.09	0.864	0.36
0.865	-0.18	0.865	0.09	0.865	-0.18
0.865	0.00	0.865	-0.05	0.865	0.36
0.866	-0.14	0.866	0.05	0.866	0.18
0.866	-0.14	0.866	-0.23	0.866	-0.54
0.867	0.05	0.867	0.14	0.867	0.54
0.867	-0.05	0.867	-0.32	0.867	0.72
0.868	-0.05	0.868	-0.05	0.868	-0.36
0.868	0.00	0.868	-0.09	0.868	0.18
0.869	-0.32	0.869	-0.05	0.869	-0.36
0.869	0.09	0.869	-0.23	0.869	0.00
0.870	0.00	0.870	0.05	0.870	-0.36
0.870	0.00	0.870	0.05	0.870	-0.18
0.871	-0.05	0.871	-0.09	0.871	0.00
0.871	-0.14	0.871	-0.14	0.871	0.00
0.872	0.00	0.872	0.23	0.872	-0.36
0.872	0.18	0.872	0.14	0.872	0.00
0.873	-0.14	0.873	-0.32	0.873	-0.36
0.873	0.00	0.873	-0.05	0.873	-1.44
0.874	0.05	0.874	-0.14	0.874	-0.54
0.874	-0.05	0.874	0.18	0.874	-0.18
0.875	0.09	0.875	-0.28	0.875	0.54
0.875	-0.05	0.875	0.14	0.875	0.00
0.876	-0.23	0.876	-0.09	0.876	-0.54
0.876	-0.28	0.876	0.09	0.876	0.18
0.877	-0.28	0.877	0.09	0.877	-0.54
0.877	0.14	0.877	0.05	0.877	0.36
0.878	-0.05	0.878	-0.09	0.878	-0.72
0.878	-0.05	0.878	-0.05	0.878	0.18
0.879	0.00	0.879	0.00	0.879	-0.36
0.879	0.09	0.879	-0.23	0.879	0.54
0.880	-0.28	0.880	-0.09	0.880	1.08
0.880	0.09	0.880	0.14	0.880	-0.18
0.881	-0.32	0.881	-0.41	0.881	-0.18
0.881	0.05	0.881	-0.14	0.881	-0.72
0.882	0.14	0.882	0.00	0.882	0.18
0.882	-0.09	0.882	-0.05	0.882	0.00
0.883	-0.05	0.883	0.18	0.883	0.00
0.883	-0.28	0.883	-0.09	0.883	0.54
0.884	-0.14	0.884	0.00	0.884	-0.36
0.884	0.05	0.884	-0.28	0.884	-0.72
0.885	-0.14	0.885	0.05	0.885	0.36
0.885	-0.09	0.885	0.18	0.885	0.18
0.886	-0.05	0.886	-0.14	0.886	0.00
0.886	-0.09	0.886	-0.09	0.886	0.72
0.887	-0.18	0.887	0.14	0.887	-0.36
0.887	0.09	0.887	-0.09	0.887	0.18
0.888	0.00	0.888	-0.09	0.888	0.72
0.888	-0.05	0.888	-0.09	0.888	0.00
0.889	0.14	0.889	-0.23	0.889	0.18
0.889	0.00	0.889	0.00	0.889	-0.90
0.890	-0.09	0.890	0.18	0.890	-0.18
0.890	-0.05	0.890	-0.18	0.890	-0.18
0.891	-0.18	0.891	-0.09	0.891	-0.18
0.891	-0.05	0.891	0.00	0.891	-0.18
0.892	-0.09	0.892	-0.18	0.892	-0.18
0.892	0.09	0.892	-0.18	0.892	0.00
0.893	0.05	0.893	0.28	0.893	0.36
0.893	-0.09	0.893	0.09	0.893	0.54
0.894	-0.14	0.894	0.23	0.894	0.54
0.894	-0.09	0.894	-0.05	0.894	-0.18
0.895	-0.14	0.895	0.14	0.895	-0.18
0.895	-0.05	0.895	-0.05	0.895	-0.54
0.896	-0.09	0.896	0.09	0.896	-0.36
0.896	-0.18	0.896	0.05	0.896	-0.54
0.896	-0.05	0.896	-0.14	0.896	0.54
0.897	0.00	0.897	-0.28	0.897	0.54
0.897	0.00	0.897	-0.32	0.897	0.36
0.898	0.05	0.898	0.18	0.898	-0.18
0.898	0.09	0.898	0.09	0.898	-0.36
0.899	-0.14	0.899	-0.05	0.899	0.00
0.899	0.00	0.899	0.00	0.899	1.08
0.900	-0.05	0.900	0.05	0.900	-0.54
0.900	-0.23	0.900	-0.05	0.900	1.08
0.901	-0.37	0.901	-0.18	0.901	-0.72
0.901	-0.09	0.901	-0.23	0.901	0.72
0.902	-0.18	0.902	-0.18	0.902	0.54
0.902	-0.05	0.902	0.14	0.902	0.90
0.903	0.00	0.903	-0.05	0.903	-0.36
0.903	-0.14	0.903	0.00	0.903	0.54
0.904	-0.23	0.904	-0.14	0.904	-0.72
0.904	-0.05	0.904	0.00	0.904	1.44
0.905	0.05	0.905	0.09	0.905	-0.18
0.905	0.00	0.905	0.14	0.905	-0.18
0.906	0.00	0.906	-0.05	0.906	0.36
0.906	0.14	0.906	0.28	0.906	-0.54
0.907	-0.05	0.907	0.00	0.907	0.72
0.907	-0.18	0.907	0.28	0.907	0.36
0.908	0.00	0.908	-0.23	0.908	-0.36
0.908	-0.09	0.908	-0.32	0.908	0.54
0.909	0.09	0.909	0.09	0.909	0.54
0.909	-0.41	0.909	-0.18	0.909	-0.36
0.910	-0.05	0.910	0.09	0.910	0.18
0.910	-0.28	0.910	-0.14	0.910	0.00
0.911	-0.05	0.911	0.05	0.911	0.36
0.911	0.00	0.911	-0.09	0.911	0.36
0.912	0.14	0.912	-0.05	0.912	-0.36
0.912	-0.05	0.912	0.09	0.912	-0.54
0.913	0.05	0.913	0.00	0.913	-0.72
0.913	-0.14	0.913	0.18	0.913	0.54
0.914	-0.05	0.914	-0.32	0.914	0.00
0.914	-0.14	0.914	0.14	0.914	-1.08
0.915	0.00	0.915	-0.09	0.915	0.18
0.915	-0.23	0.915	0.09	0.915	0.00
0.916	-0.09	0.916	-0.32	0.916	-0.54
0.916	-0.23	0.916	-0.23	0.916	-0.72
0.917	0.18	0.917	-0.14	0.917	-0.18
0.917	-0.14	0.917	-0.14	0.917	-0.54
0.918	0.09	0.918	-0.32	0.918	0.00
0.918	0.05	0.918	-0.28	0.918	0.00
0.919	-0.09	0.919	0.05	0.919	-0.18
0.919	-0.18	0.919	-0.14	0.919	0.00
0.920	-0.41	0.920	0.00	0.920	0.36
0.920	-0.05	0.920	0.09	0.920	0.90
0.921	0.00	0.921	-0.05	0.921	0.36
0.921	0.18	0.921	-0.09	0.921	0.36
0.922	-0.32	0.922	0.05	0.922	-0.90
0.922	0.09	0.922	-0.09	0.922	-0.36
0.923	-0.14	0.923	-0.23	0.923	-0.18
0.923	0.00	0.923	0.00	0.923	0.54
0.924	-0.05	0.924	0.09	0.924	0.18
0.924	0.05	0.924	-0.09	0.924	-0.18
0.925	-0.14	0.925	-0.09	0.925	-0.90
0.925	0.00	0.925	-0.05	0.925	0.00
0.926	-0.05	0.926	0.14	0.926	-0.54
0.926	0.05	0.926	0.09	0.926	0.72
0.927	-0.14	0.927	-0.05	0.927	-0.18
0.927	-0.18	0.927	0.09	0.927	0.54
0.928	-0.05	0.928	-0.18	0.928	0.00
0.928	-0.37	0.928	0.18	0.928	0.36
0.929	-0.09	0.929	-0.05	0.929	-0.18
0.929	-0.05	0.929	-0.09	0.929	0.90
0.930	-0.18	0.930	0.09	0.930	-0.18
0.930	0.00	0.930	0.00	0.930	0.36
0.931	-0.05	0.931	-0.05	0.931	-0.18
0.931	-0.09	0.931	-0.28	0.931	0.36
0.932	0.23	0.932	-0.14	0.932	-1.08
0.933	-0.09	0.933	0.00	0.933	0.00
0.933	0.00	0.933	0.18	0.933	0.00
0.934	0.00	0.934	0.14	0.934	-0.54
0.934	0.05	0.934	0.09	0.934	0.18
0.935	-0.32	0.935	0.09	0.935	0.00
0.935	-0.05	0.935	-0.09	0.935	0.36
0.936	-0.14	0.936	-0.09	0.936	0.72
0.936	0.00	0.936	-0.28	0.936	-0.36
0.937	0.05	0.937	-0.18	0.937	-0.18
0.937	-0.28	0.937	0.09	0.937	0.72
0.938	-0.09	0.938	0.23	0.938	0.36
0.938	-0.28	0.938	-0.09	0.938	-0.36
0.939	-0.05	0.939	0.14	0.939	0.54
0.939	-0.09	0.939	-0.18	0.939	-0.90
0.940	-0.23	0.940	-0.28	0.940	-0.18
0.940	-0.14	0.940	0.05	0.940	-0.36
0.941	0.09	0.941	-0.05	0.941	0.36
0.941	-0.09	0.941	0.09	0.941	-0.36
0.942	-0.28	0.942	-0.14	0.942	0.18
0.942	-0.14	0.942	-0.05	0.942	-1.08
0.943	0.00	0.943	0.05	0.943	-0.36
0.943	-0.05	0.943	0.00	0.943	1.08
0.944	-0.09	0.944	-0.46	0.944	0.36
0.944	0.09	0.944	-0.09	0.944	-0.18
0.945	-0.05	0.945	0.32	0.945	-0.54
0.945	-0.09	0.945	0.14	0.945	-0.36
0.946	-0.18	0.946	0.05	0.946	0.18
0.946	-0.32	0.946	0.00	0.946	-0.36
0.947	-0.14	0.947	-0.18	0.947	-0.90
0.947	-0.09	0.947	-0.05	0.947	-0.36
0.948	0.14	0.948	-0.23	0.948	0.72
0.948	-0.09	0.948	0.05	0.948	-0.54
0.949	0.18	0.949	-0.09	0.949	1.08
0.949	-0.05	0.949	0.23	0.949	0.00
0.950	-0.18	0.950	0.05	0.950	0.36
0.950	-0.18	0.950	-0.14	0.950	-0.72
0.951	-0.28	0.951	-0.09	0.951	0.18
0.951	-0.14	0.951	0.23	0.951	0.18
0.952	0.00	0.952	-0.18	0.952	0.18
0.952	-0.18	0.952	0.32	0.952	-0.18
0.953	-0.09	0.953	-0.18	0.953	0.18
0.953	-0.14	0.953	-0.18	0.953	0.36
0.954	0.05	0.954	-0.05	0.954	0.00
0.954	0.05	0.954	-0.09	0.954	-0.54
0.955	0.05	0.955	-0.05	0.955	-0.18
0.955	-0.05	0.955	0.09	0.955	0.00
0.956	-0.05	0.956	0.18	0.956	-0.36
0.956	-0.09	0.956	-0.09	0.956	0.54
0.957	-0.18	0.957	-0.05	0.957	-0.90
0.957	-0.14	0.957	-0.28	0.957	0.00
0.958	-0.05	0.958	-0.05	0.958	-0.18
0.958	0.05	0.958	-0.05	0.958	0.00
0.959	-0.14	0.959	-0.09	0.959	-1.08
0.959	0.05	0.959	-0.14	0.959	-0.54
0.960	-0.14	0.960	0.09	0.960	0.00
0.960	0.00	0.960	-0.14	0.960	-0.54
0.961	-0.14	0.961	0.05	0.961	-0.36
0.961	0.05	0.961	-0.32	0.961	-0.36
0.962	-0.05	0.962	-0.32	0.962	0.36
0.962	-0.09	0.962	-0.09	0.962	0.18
0.963	-0.14	0.963	0.05	0.963	-0.90
0.963	0.05	0.963	-0.05	0.963	0.36
0.964	-0.18	0.964	0.09	0.964	-0.36
0.964	0.00	0.964	0.09	0.964	-0.90
0.965	-0.09	0.965	0.05	0.965	-1.08
0.965	-0.09	0.965	-0.37	0.965	-0.36
0.966	-0.32	0.966	0.00	0.966	0.90
0.966	0.00	0.966	-0.09	0.966	-0.36
0.967	-0.09	0.967	0.14	0.967	-0.54
0.967	-0.09	0.967	0.00	0.967	0.18
0.968	-0.09	0.968	0.05	0.968	0.36
0.968	0.05	0.968	0.00	0.968	-0.18
0.969	0.05	0.969	0.00	0.969	-0.18
0.969	-0.14	0.969	-0.09	0.969	-0.18
0.970	-0.14	0.970	0.09	0.970	-0.18
0.970	0.14	0.970	0.09	0.970	0.00
0.971	0.09	0.971	0.05	0.971	-0.54
0.971	-0.09	0.971	0.00	0.971	-0.18
0.972	-0.05	0.972	-0.09	0.972	1.26
0.972	-0.05	0.972	-0.05	0.972	0.18
0.973	0.05	0.973	-0.14	0.973	0.00
0.973	-0.09	0.973	0.00	0.973	0.18
0.974	0.00	0.974	0.00	0.974	-0.18
0.974	-0.18	0.974	-0.18	0.974	-0.36
0.975	-0.23	0.975	-0.23	0.975	-0.54
0.975	0.09	0.975	0.00	0.975	-0.18
0.976	-0.05	0.976	-0.05	0.976	0.00
0.976	0.09	0.976	-0.18	0.976	0.36
0.977	-0.14	0.977	0.14	0.977	-0.72
0.977	0.05	0.977	-0.05	0.977	0.36
0.978	-0.14	0.978	-0.05	0.978	-1.26
0.978	0.05	0.978	-0.14	0.978	-0.72
0.979	-0.09	0.979	-0.18	0.979	-0.72
0.979	0.00	0.979	-0.14	0.979	-0.54
0.980	-0.05	0.980	0.05	0.980	-0.18
0.980	0.00	0.980	0.05	0.980	-0.36
0.981	-0.23	0.981	-0.18	0.981	-0.54
0.981	0.14	0.981	-0.37	0.981	0.72
0.982	-0.23	0.982	0.05	0.982	0.36
0.982	0.14	0.982	0.05	0.982	-0.90
0.983	-0.09	0.983	0.00	0.983	-0.18
0.983	-0.09	0.983	-0.28	0.983	-0.72
0.984	-0.18	0.984	0.00	0.984	-0.72
0.984	0.05	0.984	-0.14	0.984	0.36
0.985	-0.09	0.985	-0.14	0.985	-0.36
0.985	-0.14	0.985	-0.09	0.985	0.18
0.986	-0.23	0.986	-0.05	0.986	-0.72
0.986	-0.14	0.986	-0.23	0.986	-0.18
0.987	0.00	0.987	0.05	0.987	-0.54
0.987	-0.18	0.987	0.09	0.987	0.72
0.988	-0.18	0.988	-0.09	0.988	-0.18
0.988	-0.05	0.988	-0.28	0.988	-0.18
0.989	-0.05	0.989	0.14	0.989	0.18
0.989	0.14	0.989	-0.09	0.989	0.00
0.990	0.00	0.990	0.14	0.990	0.00
0.990	-0.18	0.990	0.23	0.990	-1.08
0.991	-0.18	0.991	-0.09	0.991	-1.26
0.991	0.05	0.991	0.14	0.991	0.18
0.992	-0.14	0.992	0.05	0.992	-0.72
0.992	-0.09	0.992	0.18	0.992	-0.72
0.993	-0.14	0.993	-0.18	0.993	-0.18
0.993	0.00	0.993	0.05	0.993	0.18
0.994	0.00	0.994	-0.18	0.994	0.18
0.994	-0.23	0.994	-0.14	0.994	0.00
0.995	0.14	0.995	0.09	0.995	0.18
0.995	-0.28	0.995	0.23	0.995	-0.36
0.996	-0.09	0.996	-0.09	0.996	-0.72
0.996	-0.05	0.996	-0.23	0.996	0.36
0.997	-0.14	0.997	0.09	0.997	-0.54
0.997	0.00	0.997	0.05	0.997	0.18
0.998	-0.14	0.998	-0.14	0.998	-0.36
0.998	-0.28	0.998	-0.23	0.998	0.54
0.999	-0.05	0.999	-0.09	0.999	0.00
[truncated: 9,378 more rows]
[truncated: 6 more columns]
