# Supplementary material for: Design and preliminary verification of a novel powered ankle–foot prosthesis: From the perspective of lower-limb biomechanics compared with ESAR foot
Source: PLoS One. 2024 Jun 7;19(6):e0303397. doi: 10.1371/journal.pone.0303397 (PMC11161064; doi:10.1371/journal.pone.0303397)
Supplement: S2 File — (ZIP) [file pone.0303397.s004.zip › NWS/2/left hip angle.txt]

LINK_MODEL_BASED::ORIGINAL::Left Hip Angles
File	Frame	X	Y	Z
Gait LB - IOR 10.c3d	1	6.669964	6.173327	0.232426
-	2	6.688729	6.175344	0.271524
-	3	6.707274	6.176797	0.310626
-	4	6.725507	6.177438	0.349019
-	5	6.743010	6.177062	0.386081
-	6	6.759404	6.175629	0.421249
-	7	6.774397	6.173035	0.454667
-	8	6.787595	6.169426	0.486007
-	9	6.798972	6.164739	0.515820
-	10	6.808455	6.159343	0.544647
-	11	6.816391	6.153385	0.572531
-	12	6.823183	6.147189	0.599770
-	13	6.829322	6.141113	0.626551
-	14	6.835517	6.135471	0.652091
-	15	6.841971	6.130364	0.677033
-	16	6.848932	6.125839	0.700588
-	17	6.856355	6.121811	0.723176
-	18	6.864381	6.118279	0.743109
-	19	6.872931	6.115290	0.761226
-	20	6.881916	6.112980	0.776819
-	21	6.891607	6.111342	0.789286
-	22	6.901856	6.110407	0.798959
-	23	6.912642	6.110069	0.805729
-	24	6.923896	6.110181	0.809294
-	25	6.935061	6.110360	0.810099
-	26	6.945949	6.110184	0.808590
-	27	6.956103	6.109410	0.804812
-	28	6.965521	6.107964	0.800099
-	29	6.974323	6.106181	0.794721
-	30	6.983026	6.104531	0.789876
-	31	6.991845	6.103405	0.785729
-	32	7.001128	6.103121	0.783881
-	33	7.010961	6.103779	0.783275
-	34	7.021144	6.105270	0.784666
-	35	7.031359	6.107346	0.788057
-	36	7.041252	6.109447	0.792809
-	37	7.050082	6.111328	0.798689
-	38	7.057759	6.112626	0.805217
-	39	7.063972	6.113155	0.812542
-	40	7.068446	6.112895	0.819926
-	41	7.071226	6.111720	0.827667
-	42	7.072244	6.109751	0.834597
-	43	7.071592	6.107060	0.841134
-	44	7.069205	6.103912	0.847267
-	45	7.065347	6.100568	0.852224
-	46	7.060015	6.097254	0.856818
-	47	7.053308	6.094294	0.860309
-	48	7.045425	6.091924	0.863123
-	49	7.036526	6.090309	0.865208
-	50	7.026665	6.089581	0.866220
-	51	7.016049	6.089850	0.866588
-	52	7.004663	6.091148	0.865904
-	53	6.992863	6.093307	0.864468
-	54	6.980515	6.096357	0.862678
-	55	6.967854	6.099991	0.859829
-	56	6.954825	6.104073	0.856470
-	57	6.941548	6.108230	0.852549
-	58	6.927973	6.112251	0.848482
-	59	6.914360	6.115806	0.843940
-	60	6.900767	6.118546	0.839244
-	61	6.887172	6.120209	0.834728
-	62	6.873799	6.120442	0.830385
-	63	6.860530	6.118969	0.825986
-	64	6.847402	6.115503	0.822094
-	65	6.834262	6.109704	0.818408
-	66	6.821060	6.101319	0.814183
-	67	6.807538	6.090150	0.810150
-	68	6.793554	6.075866	0.805890
-	69	6.778749	6.058331	0.800160
-	70	6.762961	6.037314	0.793851
-	71	6.745979	6.012663	0.786248
-	72	6.727659	5.984316	0.777149
-	73	6.707972	5.952243	0.765876
-	74	6.686770	5.916448	0.752489
-	75	6.664023	5.877095	0.736196
-	76	6.639818	5.834178	0.716448
-	77	6.614273	5.788059	0.692891
-	78	6.587530	5.738974	0.664899
-	79	6.559872	5.687239	0.632092
-	80	6.531714	5.633298	0.593953
-	81	6.503643	5.577596	0.550666
-	82	6.476307	5.520628	0.501943
-	83	6.450546	5.462936	0.447902
-	84	6.427049	5.405111	0.389614
-	85	6.406594	5.347675	0.327613
-	86	6.389867	5.291371	0.261854
-	87	6.377294	5.236662	0.194430
-	88	6.368949	5.184250	0.125940
-	89	6.365020	5.134759	0.057625
-	90	6.364959	5.088932	-0.009693
-	91	6.368660	5.047475	-0.075103
-	92	6.375167	5.011173	-0.137658
-	93	6.383654	4.980709	-0.197666
-	94	6.393107	4.956762	-0.254471
-	95	6.402472	4.939755	-0.307720
-	96	6.410857	4.930159	-0.357347
-	97	6.417420	4.928429	-0.403173
-	98	6.421519	4.934916	-0.444321
-	99	6.422513	4.949912	-0.480003
-	100	6.420142	4.973555	-0.509680
-	101	6.414041	5.005935	-0.532107
-	102	6.404248	5.046833	-0.545963
-	103	6.390602	5.096043	-0.551057
-	104	6.373413	5.153101	-0.546250
-	105	6.352835	5.217551	-0.531649
-	106	6.329260	5.288659	-0.505929
-	107	6.303481	5.365679	-0.469673
-	108	6.276557	5.447504	-0.422120
-	109	6.249922	5.533154	-0.362583
-	110	6.225517	5.621398	-0.291569
-	111	6.205179	5.711092	-0.208936
-	112	6.191175	5.801211	-0.114218
-	113	6.185910	5.890810	-0.007933
-	114	6.192345	5.979168	0.109559
-	115	6.213379	6.065522	0.238268
-	116	6.251882	6.149055	0.377857
-	117	6.310664	6.228864	0.528224
-	118	6.392225	6.304077	0.688874
-	119	6.498553	6.373840	0.858976
-	120	6.631200	6.437457	1.037198
-	121	6.791130	6.494032	1.221391
-	122	6.978888	6.542810	1.410103
-	123	7.194705	6.583060	1.600645
-	124	7.438214	6.614330	1.790673
-	125	7.708789	6.636226	1.976991
-	126	8.005290	6.648827	2.157687
-	127	8.326095	6.652290	2.330210
-	128	8.669128	6.647081	2.492951
-	129	9.032013	6.633749	2.644819
-	130	9.412251	6.613085	2.784913
-	131	9.807111	6.585971	2.912995
-	132	10.213753	6.553576	3.029227
-	133	10.629696	6.517114	3.133498
-	134	11.052335	6.477947	3.226366
-	135	11.479134	6.437718	3.308154
-	136	11.907708	6.398147	3.379971
-	137	12.335911	6.361107	3.442820
-	138	12.761393	6.328413	3.498065
-	139	13.182229	6.301938	3.546345
-	140	13.596706	6.283239	3.589419
-	141	14.003538	6.273650	3.627786
-	142	14.401767	6.274122	3.662096
-	143	14.790506	6.285382	3.692832
-	144	15.169569	6.307679	3.720083
-	145	15.538990	6.341126	3.743792
-	146	15.898931	6.385387	3.764290
-	147	16.249702	6.440023	3.781677
-	148	16.591864	6.504183	3.795896
-	149	16.925955	6.576942	3.806947
-	150	17.252514	6.657200	3.815484
-	151	17.572298	6.743789	3.820711
-	152	17.885782	6.835554	3.823621
-	153	18.193521	6.931362	3.825029
-	154	18.495863	7.030104	3.826045
-	155	18.792929	7.130768	3.827554
-	156	19.084688	7.232245	3.830378
-	157	19.370884	7.333472	3.835603
-	158	19.651327	7.433389	3.843262
-	159	19.925493	7.530838	3.854548
-	160	20.192886	7.624989	3.869377
-	161	20.453016	7.714975	3.887336
-	162	20.705166	7.800153	3.908354
-	163	20.948895	7.879967	3.932079
-	164	21.183626	7.954082	3.956748
-	165	21.409023	8.022251	3.983012
-	166	21.624832	8.084519	4.009900
-	167	21.831009	8.140915	4.036903
-	168	22.027607	8.191594	4.063192
-	169	22.214783	8.236561	4.088262
-	170	22.392620	8.276109	4.111437
-	171	22.561331	8.310527	4.132585
-	172	22.721245	8.340141	4.150294
-	173	22.872536	8.365515	4.164382
-	174	23.015909	8.386989	4.174508
-	175	23.151623	8.405017	4.179727
-	176	23.280420	8.419773	4.180522
-	177	23.402882	8.431642	4.176638
-	178	23.519686	8.440760	4.168007
-	179	23.631355	8.447530	4.155100
-	180	23.738352	8.452269	4.137319
-	181	23.841038	8.455389	4.115763
-	182	23.939627	8.457270	4.090027
-	183	24.034279	8.458286	4.060515
-	184	24.124924	8.458820	4.027713
-	185	24.211435	8.459411	3.991644
-	186	24.293409	8.460491	3.953247
-	187	24.370213	8.462646	3.912841
-	188	24.441177	8.466274	3.870670
-	189	24.505516	8.471842	3.827661
-	190	24.562771	8.479673	3.784370
-	191	24.612230	8.490024	3.740920
-	192	24.653545	8.503150	3.697784
-	193	24.686487	8.519179	3.655135
-	194	24.711071	8.538096	3.612491
-	195	24.727562	8.559894	3.570407
-	196	24.736616	8.584430	3.527978
-	197	24.738838	8.611541	3.484999
-	198	24.735310	8.640989	3.440844
-	199	24.726934	8.672481	3.395352
-	200	24.714754	8.705746	3.347935
-	201	24.700096	8.740425	3.298403
-	202	24.683874	8.776303	3.246809
-	203	24.666918	8.813117	3.192746
-	204	24.649694	8.850596	3.135880
-	205	24.632429	8.888370	3.076532
-	206	24.615118	8.926265	3.015296
-	207	24.597393	8.963849	2.953122
-	208	24.578732	9.000865	2.890651
-	209	24.558308	9.036978	2.829076
-	210	24.535145	9.071807	2.769182
-	211	24.508078	9.105065	2.713119
-	212	24.475897	9.136266	2.662091
-	213	24.437168	9.164910	2.617437
-	214	24.390465	9.190464	2.581897
-	215	24.334557	9.212436	2.556468
-	216	24.268276	9.230319	2.543297
-	217	24.190800	9.243820	2.543938
-	218	24.101679	9.252620	2.559743
-	219	24.000637	9.256642	2.591565
-	220	23.888292	9.255895	2.641095
-	221	23.765312	9.250784	2.708549
-	222	23.633207	9.241977	2.794820
-	223	23.493805	9.230473	2.899768
-	224	23.349541	9.217675	3.023657
-	225	23.203098	9.205353	3.165822
-	226	23.057634	9.195403	3.324088
-	227	22.916609	9.190198	3.496425
-	228	22.783274	9.192036	3.679761
-	229	22.660931	9.203439	3.869737
-	230	22.552416	9.226789	4.061643
-	231	22.459969	9.264159	4.251048
-	232	22.384964	9.317301	4.431860
-	233	22.327944	9.387363	4.599278
-	234	22.288027	9.474911	4.748424
-	235	22.263378	9.579524	4.875530
-	236	22.250635	9.700182	4.978208
-	237	22.245527	9.834829	5.054969
-	238	22.242785	9.980834	5.106629
-	239	22.236616	10.134862	5.135595
-	240	22.220949	10.293299	5.145231
-	241	22.189831	10.452221	5.140128
-	242	22.137617	10.607818	5.124813
-	243	22.059507	10.756316	5.104303
-	244	21.951410	10.894365	5.082099
-	245	21.810266	11.019006	5.062631
-	246	21.634037	11.127952	5.048228
-	247	21.421860	11.219550	5.040009
-	248	21.173935	11.292838	5.038536
-	249	20.891460	11.347486	5.042855
-	250	20.576818	11.383562	5.050767
-	251	20.233147	11.401855	5.060174
-	252	19.864601	11.403402	5.067799
-	253	19.475910	11.389688	5.070798
-	254	19.072561	11.362445	5.066242
-	255	18.660234	11.323574	5.051120
-	256	18.244911	11.275078	5.022802
-	257	17.832462	11.219151	4.978360
-	258	17.428146	11.157918	4.916860
-	259	17.036682	11.093732	4.836312
-	260	16.662230	11.028776	4.736508
-	261	16.307634	10.965482	4.617923
-	262	15.975005	10.906099	4.481641
-	263	15.665084	10.852922	4.329404
-	264	15.377557	10.807962	4.164166
-	265	15.111136	10.772878	3.989734
-	266	14.863424	10.748939	3.810322
-	267	14.631237	10.736860	3.631104
-	268	14.410514	10.736975	3.456878
-	269	14.196578	10.748939	3.292614
-	270	13.984603	10.771954	3.142569
-	271	13.769420	10.804468	3.009433
-	272	13.546286	10.844425	2.896590
-	273	13.310731	10.889215	2.804639
-	274	13.059366	10.935989	2.733903
-	275	12.789798	10.981713	2.684402
-	276	12.500606	11.023632	2.654756
-	277	12.191902	11.058908	2.642461
-	278	11.864579	11.085247	2.644969
-	279	11.520645	11.100468	2.658430
-	280	11.162873	11.103057	2.678739
-	281	10.794637	11.091793	2.702109
-	282	10.419803	11.065968	2.724355
-	283	10.042387	11.025398	2.741851
-	284	9.666405	10.970450	2.751052
-	285	9.295622	10.901958	2.748983
-	286	8.933475	10.821265	2.733703
-	287	8.582630	10.729936	2.703366
-	288	8.245109	10.629777	2.657419
-	289	7.922093	10.522709	2.596630
-	290	7.614235	10.410581	2.522169
-	291	7.321342	10.295354	2.435555
-	292	7.043070	10.178779	2.339633
-	293	6.778151	10.062519	2.237311
-	294	6.525550	9.947739	2.131290
-	295	6.283648	9.835367	2.024996
-	296	6.050823	9.725858	1.921615
-	297	5.825441	9.619420	1.824047
-	298	5.605949	9.515951	1.734705
-	299	5.390957	9.415325	1.654860
-	300	5.179141	9.317224	1.586384
-	301	4.969613	9.221272	1.529012
-	302	4.761673	9.127000	1.482996
-	303	4.554695	9.033885	1.447369
-	304	4.348575	8.941442	1.420546
-	305	4.143122	8.849222	1.400721
-	306	3.938554	8.756989	1.385747
-	307	3.735162	8.664655	1.374143
-	308	3.533467	8.572405	1.362860
-	309	3.334248	8.480309	1.350866
-	310	3.137954	8.388801	1.336613
-	311	2.945232	8.298112	1.319582
-	312	2.756494	8.208683	1.299504
-	313	2.571969	8.120877	1.276901
-	314	2.391993	8.035176	1.252743
-	315	2.216616	7.951864	1.227755
-	316	2.045673	7.871340	1.203620
-	317	1.878903	7.793873	1.181322
-	318	1.715639	7.719937	1.162725
-	319	1.555447	7.649835	1.148635
-	320	1.397389	7.584127	1.140084
-	321	1.240848	7.523233	1.136476
-	322	1.084949	7.467504	1.137900
-	323	0.928780	7.417345	1.143225
-	324	0.771484	7.372902	1.152964
-	325	0.611830	7.334230	1.166887
-	326	0.448861	7.301269	1.185020
-	327	0.281275	7.273829	1.207125
-	328	0.108591	7.251548	1.232395
-	329	-0.069967	7.234058	1.259545
-	330	-0.254653	7.220682	1.287599
-	331	-0.445659	7.210777	1.315606
-	332	-0.643036	7.203566	1.342944
-	333	-0.846687	7.198337	1.369138
-	334	-1.056474	7.194393	1.394006
-	335	-1.272223	7.191225	1.417859
-	336	-1.493310	7.188329	1.440411
-	337	-1.719160	7.185610	1.460349
-	338	-1.949126	7.182893	1.475912
-	339	-2.182532	7.180362	1.485316
-	340	-2.418863	7.178107	1.486767
-	341	-2.657859	7.176186	1.478799
-	342	-2.899204	7.174808	1.461169
-	343	-3.142672	7.173944	1.434061
-	344	-3.388235	7.173764	1.398048
-	345	-3.635619	7.174216	1.354678
-	346	-3.884481	7.175283	1.305990
-	347	-4.134365	7.176925	1.253558
-	348	-4.384704	7.179249	1.199180
-	349	-4.634885	7.182356	1.145135
-	350	-4.884213	7.186553	1.091801
-	351	-5.132141	7.192044	1.039938
-	352	-5.378154	7.199090	0.990001
-	353	-5.621554	7.207783	0.941728
-	354	-5.861860	7.218225	0.895560
-	355	-6.098208	7.230354	0.851218
-	356	-6.329935	7.244156	0.808953
-	357	-6.556082	7.259460	0.769275
-	358	-6.775711	7.276102	0.731990
-	359	-6.987638	7.293731	0.697989
-	360	-7.190459	7.311803	0.667111
-	361	-7.382904	7.329768	0.639959
-	362	-7.563519	7.346787	0.617199
-	363	-7.730937	7.362093	0.600551
-	364	-7.883655	7.374763	0.591140
-	365	-8.020334	7.383874	0.590839
-	366	-8.139679	7.388445	0.600922
-	367	-8.240705	7.387616	0.622383
-	368	-8.322560	7.380419	0.656248
-	369	-8.384630	7.366292	0.702033
-	370	-8.426598	7.344578	0.759370
-	371	-8.448476	7.314969	0.826866
-	372	-8.450334	7.277210	0.902664
-	373	-8.432560	7.231107	0.984559
-	374	-8.395466	7.176633	1.069542
-	375	-8.339703	7.113888	1.155039
-	376	-8.265660	7.043123	1.237680
-	377	-8.173906	6.964765	1.314634
-	378	-8.064809	6.879207	1.383135
-	379	-7.938721	6.787011	1.440159
-	380	-7.795969	6.688779	1.484036
-	381	-7.636671	6.585202	1.512534
-	382	-7.460925	6.477026	1.525134
-	383	-7.268609	6.364875	1.521870
-	384	-7.059884	6.249568	1.503352
-	385	-6.834559	6.131738	1.471679
-	386	-6.592712	6.012126	1.429246
-	387	-6.334441	5.891335	1.378968
-	388	-6.059782	5.770094	1.324320
-	389	-5.769173	5.648964	1.268899
-	390	-5.462905	5.528590	1.216905
-	391	-5.141613	5.409474	1.171778
-	392	-4.805859	5.292120	1.137528
-	393	-4.456269	5.177076	1.116984
-	394	-4.093670	5.065063	1.112870
-	395	-3.718664	4.956774	1.127305
-	396	-3.331800	4.852953	1.161527
-	397	-2.933424	4.754227	1.216317
-	398	-2.523719	4.661124	1.291506
-	399	-2.102627	4.573951	1.385816
-	400	-1.669818	4.492703	1.497659
-	401	-1.224757	4.417156	1.624087
-	402	-0.766835	4.346564	1.761681
-	403	-0.295439	4.280134	1.906372
-	404	0.190244	4.216830	2.053651
-	405	0.690741	4.155570	2.198363
-	406	1.206590	4.095387	2.335957
-	407	1.737702	4.035415	2.461632
-	408	2.283730	3.975044	2.570940
-	409	2.843638	3.914081	2.660121
-	410	3.416220	3.852505	2.725564
-	411	3.999979	3.790849	2.764669
-	412	4.593319	3.729812	2.775382
-	413	5.194273	3.670475	2.757101
-	414	5.800872	3.614091	2.710458
-	415	6.411154	3.562105	2.637378
-	416	7.023014	3.516196	2.540570
-	417	7.634550	3.478087	2.423977
-	418	8.243737	3.449664	2.292155
-	419	8.848744	3.432654	2.150470
-	420	9.447753	3.428719	2.004847
-	421	10.039098	3.439153	1.861250
-	422	10.621368	3.465005	1.725860
-	423	11.193526	3.507035	1.603794
-	424	11.754848	3.565705	1.498717
-	425	12.305081	3.641250	1.413271
-	426	12.844004	3.733608	1.348639
-	427	13.371656	3.842425	1.306433
-	428	13.888032	3.967075	1.287035
-	429	14.393188	4.106545	1.290781
-	430	14.887007	4.259604	1.317456
-	431	15.369326	4.424767	1.366228
-	432	15.839890	4.600327	1.435539
-	433	16.298410	4.784447	1.523025
-	434	16.744579	4.975279	1.625943
-	435	17.177870	5.170972	1.740201
-	436	17.597765	5.369848	1.862069
-	437	18.003860	5.570165	1.986964
-	438	18.395668	5.770417	2.110489
-	439	18.772768	5.969150	2.229457
-	440	19.134748	6.165016	2.341207
-	441	19.481110	6.356878	2.444442
-	442	19.811651	6.543541	2.538355
-	443	20.126106	6.724159	2.622736
-	444	20.424417	6.897920	2.697532
-	445	20.706486	7.064206	2.762764
-	446	20.972334	7.222542	2.818810
-	447	21.222185	7.372591	2.865805
-	448	21.456160	7.514115	2.904357
-	449	21.674538	7.647104	2.934806
-	450	21.877464	7.771524	2.957976
-	451	22.065262	7.887473	2.974522
-	452	22.238316	7.995033	2.984969
-	453	22.396816	8.094390	2.990227
-	454	22.541176	8.185712	2.990845
-	455	22.671732	8.269263	2.987536
-	456	22.788889	8.345388	2.980610
-	457	22.893131	8.414414	2.970637
-	458	22.984802	8.476775	2.958376
-	459	23.064526	8.532878	2.944030
-	460	23.132530	8.583249	2.928369
-	461	23.189285	8.628295	2.911514
-	462	23.234999	8.668404	2.893767
-	463	23.270075	8.703926	2.875802
-	464	23.294838	8.735122	2.857390
-	465	23.309637	8.762229	2.838956
-	466	23.314913	8.785499	2.820460
-	467	23.310892	8.805155	2.802503
-	468	23.297840	8.821491	2.785258
-	469	23.276094	8.834658	2.768910
-	470	23.245689	8.844979	2.753942
-	471	23.206766	8.852601	2.740502
-	472	23.159325	8.857650	2.728961
-	473	23.103588	8.860238	2.719543
-	474	23.039886	8.860298	2.712401
-	475	22.968687	8.857881	2.707984
-	476	22.890753	8.852850	2.706389
-	477	22.806740	8.845182	2.707520
-	478	22.717762	8.834832	2.710926
-	479	22.624716	8.821935	2.716033
-	480	22.528610	8.806693	2.721967
-	481	22.430269	8.789350	2.727768
-	482	22.330322	8.770200	2.732685
-	483	22.229284	8.749589	2.735060
-	484	22.127518	8.727897	2.734382
-	485	22.025169	8.705628	2.729331
-	486	21.922304	8.683180	2.719222
-	487	21.818876	8.661056	2.703424
-	488	21.714725	8.639577	2.681351
-	489	21.609659	8.619224	2.652754
-	490	21.503395	8.600244	2.617108
-	491	21.395725	8.582808	2.574819
-	492	21.286175	8.567071	2.526696
-	493	21.174410	8.553078	2.473517
-	494	21.059967	8.540912	2.416283
-	495	20.942482	8.530581	2.355897
-	496	20.821667	8.522118	2.294175
-	497	20.697071	8.515582	2.232673
-	498	20.568466	8.511036	2.173301
-	499	20.435631	8.508573	2.118859
-	500	20.298584	8.508397	2.071678
-	501	20.157640	8.510759	2.034833
-	502	20.013271	8.516227	2.010766
-	503	19.866529	8.525486	2.001784
-	504	19.718437	8.539637	2.010030
-	505	19.570646	8.559989	2.036733
-	506	19.425163	8.588188	2.082943
-	507	19.284323	8.626171	2.148268
-	508	19.150837	8.676118	2.232000
-	509	19.027517	8.740168	2.332079
-	510	18.917299	8.820553	2.445626
-	511	18.822868	8.919263	2.568852
-	512	18.746531	9.037848	2.697272
-	513	18.689722	9.177266	2.826288
-	514	18.652924	9.337634	2.951251
-	515	18.635185	9.518162	3.067565
-	516	18.634029	9.717002	3.171686
-	517	18.645418	9.931326	3.260781
-	518	18.663874	10.157215	3.334234
-	519	18.682869	10.389984	3.392323
-	520	18.695251	10.624046	3.437208
-	521	18.693558	10.853588	3.472639
-	522	18.670750	11.072672	3.501935
-	523	18.620626	11.275805	3.528805
-	524	18.538229	11.458073	3.555798
-	525	18.420044	11.615456	3.584823
-	526	18.264372	11.744852	3.617427
-	527	18.070923	11.844337	3.653067
-	528	17.841005	11.912904	3.690951
-	529	17.577084	11.950686	3.728615
-	530	17.282785	11.958793	3.763738
-	531	16.962654	11.939210	3.792753
-	532	16.621752	11.894878	3.812217
-	533	16.265629	11.829081	3.818918
-	534	15.899674	11.745902	3.808882
-	535	15.529471	11.649602	3.778915
-	536	15.160312	11.544668	3.725606
-	537	14.797282	11.435673	3.646670
-	538	14.444939	11.326956	3.540319
-	539	14.107132	11.222513	3.406315
-	540	13.786920	11.125921	3.246008
-	541	13.486444	11.039984	3.062364
-	542	13.206807	10.967056	2.859191
-	543	12.948032	10.908544	2.641771
-	544	12.709072	10.865047	2.416033
-	545	12.487836	10.836250	2.189228
-	546	12.281392	10.821134	1.967840
-	547	12.086173	10.817838	1.758995
-	548	11.898081	10.824067	1.568661
-	549	11.712580	10.837238	1.401382
-	550	11.525218	10.854423	1.261308
-	551	11.331500	10.872772	1.151210
-	552	11.127486	10.889334	1.072781
-	553	10.909746	10.901326	1.026258
-	554	10.675667	10.906073	1.010968
-	555	10.423268	10.901310	1.025131
-	556	10.151381	10.885061	1.065232
-	557	9.859503	10.855815	1.127961
-	558	9.548026	10.812448	1.207957
-	559	9.217875	10.754316	1.301180
-	560	8.870652	10.681156	1.402685
-	561	8.508454	10.593215	1.507533
-	562	8.133824	10.491080	1.611975
-	563	7.749673	10.375851	1.711466
-	564	7.359079	10.248950	1.802705
-	565	6.965298	10.112102	1.882277
-	566	6.571527	9.967435	1.947609
-	567	6.181045	9.817066	1.996729
-	568	5.796946	9.663461	2.028056
-	569	5.422110	9.508905	2.041850
-	570	5.059060	9.355801	2.037972
-	571	4.709819	9.206157	2.018136
-	572	4.375963	9.061877	1.983609
-	573	4.058485	8.924395	1.936611
-	574	3.757879	8.794870	1.879343
-	575	3.474415	8.673995	1.814055
-	576	3.207733	8.562171	1.742894
-	577	2.957502	8.459256	1.668012
-	578	2.723216	8.365037	1.590798
-	579	2.504232	8.278730	1.512912
-	580	2.299869	8.199675	1.434967
-	581	2.109364	8.126912	1.357559
-	582	1.932034	8.059485	1.280532
-	583	1.766871	7.996538	1.204408
-	584	1.612861	7.937217	1.129602
-	585	1.468434	7.881012	1.057507
-	586	1.332155	7.827431	0.989707
-	587	1.202224	7.776248	0.927286
-	588	1.076783	7.727508	0.871623
-	589	0.953804	7.681412	0.823663
-	590	0.831110	7.638172	0.785020
-	591	0.706508	7.598313	0.757446
-	592	0.577921	7.562141	0.742760
-	593	0.443379	7.530112	0.742595
-	594	0.301419	7.502499	0.758088
-	595	0.151051	7.479492	0.789194
-	596	-0.008409	7.461284	0.834971
-	597	-0.177125	7.448018	0.894050
-	598	-0.355091	7.439854	0.964670
-	599	-0.541805	7.437141	1.044301
-	600	-0.736702	7.439917	1.130494
-	601	-0.938870	7.448279	1.220182
-	602	-1.147332	7.461990	1.310801
-	603	-1.361140	7.480505	1.400348
-	604	-1.579197	7.503242	1.486465
-	605	-1.800522	7.529312	1.567751
-	606	-2.024169	7.557800	1.642187
-	607	-2.249169	7.587715	1.708536
-	608	-2.474794	7.618138	1.765024
-	609	-2.700250	7.647951	1.810782
-	610	-2.925203	7.676248	1.844879
-	611	-3.149325	7.701972	1.866708
-	612	-3.372653	7.724372	1.875958
-	613	-3.595121	7.742719	1.872328
-	614	-3.816842	7.756603	1.855662
-	615	-4.038130	7.765702	1.825673
-	616	-4.259165	7.769898	1.782128
-	617	-4.480169	7.769279	1.725297
-	618	-4.701233	7.764125	1.654949
-	619	-4.922320	7.754663	1.572629
-	620	-5.143445	7.741251	1.481805
-	621	-5.364422	7.724095	1.386019
-	622	-5.584787	7.703548	1.289766
-	623	-5.803747	7.680004	1.196619
-	624	-6.020157	7.653767	1.109927
-	625	-6.232522	7.625248	1.032497
-	626	-6.438939	7.594688	0.966480
-	627	-6.637445	7.562274	0.913580
-	628	-6.825796	7.528112	0.874849
-	629	-7.001775	7.492318	0.851200
-	630	-7.163085	7.454945	0.842841
-	631	-7.307448	7.416085	0.849407
-	632	-7.432958	7.375636	0.870571
-	633	-7.537830	7.333665	0.905188
-	634	-7.620496	7.290191	0.952024
-	635	-7.679910	7.245310	1.008883
-	636	-7.715165	7.199130	1.074081
-	637	-7.725779	7.151867	1.144904
-	638	-7.711483	7.103681	1.218943
-	639	-7.672211	7.054902	1.293465
-	640	-7.608231	7.005642	1.365674
-	641	-7.519867	6.955979	1.433241
-	642	-7.407657	6.905969	1.493448
-	643	-7.272213	6.855296	1.544412
-	644	-7.114298	6.803785	1.584350
-	645	-6.934736	6.750978	1.612100
-	646	-6.734380	6.696454	1.627207
-	647	-6.514174	6.639647	1.629810
-	648	-6.275194	6.579994	1.620922
-	649	-6.018276	6.516892	1.601580
-	650	-5.744497	6.449879	1.574056
-	651	-5.454629	6.378444	1.540802
-	652	-5.149583	6.302326	1.504720
-	653	-4.829818	6.221251	1.468581
-	654	-4.495998	6.135298	1.435618
-	655	-4.148401	6.044612	1.408974
-	656	-3.787093	5.949615	1.390877
-	657	-3.412117	5.850883	1.384052
-	658	-3.023437	5.749388	1.390341
-	659	-2.620968	5.646188	1.411578
-	660	-2.204577	5.542495	1.448797
-	661	-1.774142	5.439678	1.502662
-	662	-1.329594	5.338989	1.573232
-	663	-0.870817	5.241634	1.659312
-	664	-0.397880	5.148473	1.759500
-	665	0.089085	5.060255	1.871316
-	666	0.590121	4.977326	1.990987
-	667	1.104988	4.899922	2.114708
-	668	1.633638	4.827957	2.238470
-	669	2.175874	4.761221	2.357529
-	670	2.731616	4.699397	2.466847
-	671	3.300508	4.642251	2.562391
-	672	3.881974	4.589430	2.639970
-	673	4.475165	4.541026	2.695233
-	674	5.078955	4.497086	2.725943
-	675	5.691757	4.458023	2.729560
-	676	6.311821	4.424276	2.705496
-	677	6.937063	4.396413	2.653090
-	678	7.565034	4.374862	2.574297
-	679	8.193133	4.360096	2.472072
-	680	8.818516	4.352514	2.349979
-	681	9.438463	4.352356	2.213411
-	682	10.050135	4.359947	2.068107
-	683	10.651250	4.375410	1.920285
-	684	11.239733	4.398968	1.776468
-	685	11.814049	4.430642	1.643779
-	686	12.372946	4.470653	1.528236
-	687	12.915437	4.519168	1.434603
-	688	13.440723	4.576417	1.367164
-	689	13.948215	4.642532	1.328756
-	690	14.437733	4.717666	1.321086
-	691	14.909199	4.801790	1.345075
-	692	15.362663	4.894904	1.400178
-	693	15.798533	4.996926	1.485057
-	694	16.217299	5.107663	1.596077
-	695	16.619730	5.226779	1.729566
-	696	17.006426	5.353878	1.881312
-	697	17.378048	5.488180	2.047044
-	698	17.735023	5.628726	2.223250
-	699	18.077660	5.774361	2.406201
-	700	18.406221	5.923657	2.592361
-	701	18.720755	6.075190	2.777722
-	702	19.021229	6.227312	2.958941
-	703	19.307352	6.378345	3.132735
-	704	19.578779	6.526597	3.295535
-	705	19.835077	6.670450	3.444814
-	706	20.075626	6.808413	3.577894
-	707	20.299974	6.939123	3.692530
-	708	20.507868	7.061465	3.786893
-	709	20.698881	7.174546	3.859736
-	710	20.872934	7.277488	3.910719
-	711	21.029749	7.369801	3.939020
-	712	21.169214	7.450810	3.945860
-	713	21.291132	7.520178	3.932276
-	714	21.395355	7.577467	3.899327
-	715	21.481819	7.622423	3.849256
-	716	21.550367	7.654861	3.784216
-	717	21.601297	7.674637	3.706563
-	718	21.634735	7.681916	3.618014
-	719	21.651119	7.676882	3.521237
-	720	21.650921	7.659947	3.417627
-	721	21.634949	7.631635	3.308539
-	722	21.603859	7.592484	3.194871
-	723	21.558588	7.543252	3.077739
-	724	21.500092	7.484625	2.956774
-	725	21.429449	7.417420	2.832304
-	726	21.347675	7.342470	2.704613
-	727	21.256218	7.260646	2.573841
-	728	21.156204	7.172961	2.439572
-	729	21.048925	7.080310	2.302596
-	730	20.935448	6.983907	2.163654
-	731	20.816992	6.884660	2.023557
-	732	20.694778	6.783766	1.884119
-	733	20.570108	6.682288	1.747081
-	734	20.444220	6.581398	1.614178
-	735	20.318462	6.482333	1.487025
-	736	20.194130	6.386244	1.367762
-	737	20.072468	6.294296	1.258775
-	738	19.954906	6.207463	1.161950
-	739	19.842604	6.126513	1.079161
-	740	19.736792	6.052120	1.012402
-	741	19.638483	5.984830	0.961616
-	742	19.548622	5.924945	0.926814
-	743	19.468102	5.872712	0.906645
-	744	19.397718	5.828199	0.899331
-	745	19.338242	5.791530	0.902573
-	746	19.290058	5.762695	0.915041
-	747	19.253319	5.741664	0.936084
-	748	19.228035	5.728405	0.964678
-	749	19.213869	5.722954	1.000168
-	750	19.210264	5.725155	1.041522
-	751	19.216457	5.734966	1.087803
-	752	19.231522	5.752128	1.136986
-	753	19.254215	5.776225	1.187244
-	754	19.283104	5.806915	1.236858
-	755	19.316616	5.843608	1.283576
-	756	19.352867	5.885791	1.325294
-	757	19.390177	5.932772	1.361196
-	758	19.426649	5.983799	1.390415
-	759	19.460825	6.037966	1.412623
-	760	19.491127	6.094417	1.428133
-	761	19.516428	6.152305	1.437631
-	762	19.535862	6.211159	1.441626
-	763	19.548933	6.270580	1.441473
-	764	19.555813	6.330667	1.439066
-	765	19.557230	6.391788	1.436530
-	766	19.554386	6.454820	1.436663
-	767	19.549025	6.520977	1.442124
-	768	19.543114	6.592134	1.455404
-	769	19.539080	6.670344	1.477320
-	770	19.539129	6.758146	1.508106
-	771	19.545626	6.858084	1.547426
-	772	19.560604	6.972676	1.593479
-	773	19.585505	7.104432	1.644814
-	774	19.621141	7.255169	1.699590
-	775	19.667187	7.426277	1.756266
-	776	19.722353	7.618163	1.812967
-	777	19.783815	7.830404	1.868303
-	778	19.847456	8.061500	1.921840
-	779	19.907917	8.308960	1.972995
-	780	19.958838	8.569307	2.022473
-	781	19.993130	8.838334	2.071453
-	782	20.003771	9.111155	2.121836
-	783	19.983839	9.382799	2.175845
-	784	19.927473	9.647974	2.236266
-	785	19.829878	9.901986	2.305504
-	786	19.687956	10.140480	2.384769
-	787	19.499977	10.360044	2.474976
-	788	19.265978	10.558083	2.575637
-	789	18.987560	10.733072	2.684824
-	790	18.667742	10.884454	2.799731
-	791	18.310951	11.012688	2.915939
-	792	17.922443	11.119273	3.028351
-	793	17.508587	11.206367	3.131063
-	794	17.076128	11.276814	3.218175
-	795	16.632235	11.333841	3.284211
-	796	16.184259	11.380896	3.324073
-	797	15.739290	11.421346	3.334027
-	798	15.304002	11.458385	3.311738
-	799	14.884516	11.494876	3.256955
-	800	14.486067	11.533192	3.169882
-	801	14.113020	11.575025	3.053566
-	802	13.768343	11.621482	2.911893
-	803	13.453968	11.672922	2.750461
-	804	13.170145	11.729151	2.575977
-	805	12.915680	11.789527	2.395871
-	806	12.687985	11.852920	2.217774
-	807	12.483157	11.917957	2.049570
-	808	12.296008	11.983256	1.898257
-	809	12.120562	12.047309	1.770353
-	810	11.950613	12.108652	1.670760
-	811	11.779592	12.165941	1.603328
-	812	11.601475	12.217767	1.570787
-	813	11.410971	12.262956	1.573590
-	814	11.203672	12.300127	1.610987
-	815	10.976228	12.328173	1.680606
-	816	10.726536	12.345768	1.779431
-	817	10.453534	12.351857	1.902422
-	818	10.157372	12.345289	2.044892
-	819	9.839034	12.325182	2.200704
-	820	9.500566	12.290707	2.363655
-	821	9.144579	12.241331	2.527349
-	822	8.774318	12.176793	2.685422
-	823	8.393497	12.097281	2.831576
-	824	8.006137	12.003140	2.960291
-	825	7.616341	11.895197	3.066515
-	826	7.228010	11.774466	3.146710
-	827	6.844720	11.642305	3.198247
-	828	6.469666	11.500257	3.220301
-	829	6.105509	11.350143	3.213494
-	830	5.754459	11.193997	3.178486
-	831	5.418311	11.033976	3.116595
-	832	5.098442	10.872466	3.028977
-	833	4.795768	10.711632	2.917184
-	834	4.510676	10.553862	2.782802
-	835	4.243110	10.401051	2.628079
-	836	3.992313	10.254972	2.455990
-	837	3.757430	10.116907	2.270766
-	838	3.536839	9.987691	2.077760
-	839	3.328784	9.867702	1.883058
-	840	3.131337	9.756905	1.692516
-	841	2.942304	9.654989	1.512215
-	842	2.759308	9.561609	1.347121
-	843	2.580030	9.476201	1.200646
-	844	2.402186	9.398338	1.074456
-	845	2.223788	9.327497	0.969742
-	846	2.042822	9.263127	0.886663
-	847	1.857915	9.204564	0.824316
-	848	1.667465	9.151220	0.782310
-	849	1.470067	9.102696	0.759116
-	850	1.264493	9.058635	0.753219
-	851	1.049731	9.019060	0.762684
-	852	0.825223	8.983918	0.785845
-	853	0.590675	8.953443	0.820968
-	854	0.346066	8.927680	0.866163
-	855	0.091758	8.906698	0.920076
-	856	-0.171517	8.890512	0.980984
-	857	-0.442931	8.878957	1.047106
-	858	-0.721227	8.871791	1.116337
-	859	-1.005268	8.868714	1.186882
-	860	-1.293723	8.869169	1.256957
-	861	-1.585464	8.872683	1.324116
-	862	-1.879334	8.878527	1.387165
-	863	-2.174500	8.886108	1.444692
-	864	-2.470021	8.894820	1.495110
-	865	-2.765174	8.904058	1.537868
-	866	-3.059373	8.913370	1.571938
-	867	-3.352056	8.922111	1.596883
-	868	-3.642749	8.929887	1.611584
-	869	-3.930920	8.936244	1.616113
-	870	-4.216096	8.940842	1.610650
-	871	-4.497525	8.943414	1.594925
-	872	-4.774483	8.943738	1.569257
-	873	-5.046107	8.941663	1.533969
-	874	-5.311588	8.937221	1.489487
-	875	-5.570151	8.930364	1.436140
-	876	-5.821296	8.921236	1.375367
-	877	-6.064610	8.909845	1.308301
-	878	-6.299844	8.896370	1.235677
-	879	-6.526755	8.880894	1.158878
-	880	-6.745126	8.863554	1.078965
-	881	-6.954655	8.844358	0.996723
-	882	-7.154989	8.823401	0.913860
-	883	-7.345794	8.800609	0.831800
-	884	-7.526447	8.775829	0.752501
-	885	-7.696339	8.748996	0.677489
-	886	-7.854894	8.719836	0.608807
-	887	-8.001379	8.688394	0.548809
-	888	-8.134942	8.654741	0.499202
-	889	-8.254784	8.618947	0.462674
-	890	-8.360096	8.580871	0.441489
-	891	-8.450338	8.540236	0.437779
-	892	-8.524766	8.496434	0.452786
-	893	-8.582960	8.448876	0.487533
-	894	-8.624579	8.396582	0.542139
-	895	-8.649471	8.338495	0.615574
-	896	-8.657578	8.273228	0.706647
-	897	-8.649018	8.199287	0.812942
-	898	-8.623778	8.115160	0.931653
-	899	-8.581760	8.019450	1.058561
-	900	-8.522715	7.910888	1.189796
-	901	-8.446336	7.788649	1.320917
-	902	-8.351838	7.652071	1.446526
-	903	-8.238340	7.501132	1.562294
-	904	-8.104669	7.336370	1.663660
-	905	-7.949121	7.158880	1.746349
-	906	-7.769866	6.970453	1.807479
-	907	-7.564651	6.773360	1.845132
-	908	-7.331459	6.570439	1.858373
-	909	-7.068457	6.364479	1.847273
-	910	-6.774769	6.158091	1.813627
-	911	-6.450059	5.953579	1.760175
-	912	-6.094735	5.753009	1.690568
-	913	-5.709895	5.558213	1.609101
-	914	-5.297292	5.370869	1.521010
-	915	-4.859420	5.192331	1.431469
-	916	-4.399552	5.023576	1.345254
-	917	-3.921724	4.865090	1.267866
-	918	-3.430659	4.716993	1.203995
-	919	-2.931073	4.579206	1.157115
-	920	-2.427308	4.451925	1.130265
-	921	-1.922930	4.335488	1.125461
-	922	-1.420501	4.230489	1.142628
-	923	-0.921831	4.137468	1.180852
-	924	-0.427732	4.056579	1.237937
-	925	0.061387	3.987760	1.310329
-	926	0.545996	3.930257	1.393075
-	927	1.026732	3.883046	1.480796
-	928	1.504730	3.844673	1.568213
-	929	1.981538	3.813591	1.649040
-	930	2.459095	3.788179	1.717830
-	931	2.939344	3.766908	1.770122
-	932	3.424193	3.748293	1.802145
-	933	3.915485	3.731202	1.810745
-	934	4.414739	3.714655	1.794773
-	935	4.923004	3.698284	1.754206
-	936	5.440791	3.681820	1.689633
-	937	5.967772	3.665486	1.603415
-	938	6.502883	3.649680	1.498847
-	939	7.044622	3.635163	1.379297
-	940	7.590693	3.622878	1.248963
-	941	8.138470	3.613858	1.112426
-	942	8.684741	3.609123	0.974436
-	943	9.226357	3.609521	0.839358
-	944	9.759775	3.615839	0.711446
-	945	10.281445	3.628475	0.595105
-	946	10.787874	3.647618	0.492996
-	947	11.275577	3.673097	0.407630
-	948	11.741269	3.704505	0.340567
-	949	12.181554	3.741032	0.292358
-	950	12.593287	3.781755	0.261981
-	951	12.973765	3.825476	0.248280
-	952	13.320728	3.871001	0.249487
-	953	13.632694	3.917021	0.263010
-	954	13.908924	3.962485	0.286148
-	955	14.149990	4.006408	0.316507
-	956	14.357954	4.048168	0.351915
-	957	14.537031	4.087658	0.390309
-	958	14.693793	4.125416	0.431284
