# Supplementary material for: Design and preliminary verification of a novel powered ankle–foot prosthesis: From the perspective of lower-limb biomechanics compared with ESAR foot
Source: PLoS One. 2024 Jun 7;19(6):e0303397. doi: 10.1371/journal.pone.0303397 (PMC11161064; doi:10.1371/journal.pone.0303397)
Supplement: S2 File — (ZIP) [file pone.0303397.s004.zip › NWS/2/left hip moment.txt]

LINK_MODEL_BASED::ORIGINAL::Left Hip Moment
File	Frame	X	Y	Z
Gait LB - IOR 10.c3d	1
-	2
-	3	0.355556	-0.001554	-0.032623
-	4	0.317433	-0.000965	-0.028734
-	5	0.277357	0.000256	-0.024716
-	6	0.236727	0.001992	-0.020665
-	7	0.199049	0.003670	-0.016964
-	8	0.163906	0.005091	-0.013631
-	9	0.133984	0.006185	-0.010874
-	10	0.106657	0.006988	-0.008386
-	11	0.085206	0.007408	-0.006510
-	12	0.065837	0.007626	-0.004821
-	13	0.051214	0.007455	-0.003546
-	14	0.040199	0.007179	-0.002635
-	15	0.029583	0.006686	-0.001711
-	16	0.025246	0.005999	-0.001329
-	17	0.019183	0.005453	-0.000723
-	18	0.017457	0.004910	-0.000666
-	19	0.015851	0.004356	-0.000550
-	20	0.014608	0.003834	-0.000437
-	21	0.015388	0.003414	-0.000577
-	22	0.016317	0.002984	-0.000667
-	23	0.015809	0.002578	-0.000582
-	24	0.017437	0.002252	-0.000731
-	25	0.017577	0.001929	-0.000733
-	26	0.018303	0.001513	-0.000869
-	27	0.020090	0.001310	-0.001265
-	28	0.021958	0.001029	-0.001726
-	29	0.023503	0.000863	-0.002200
-	30	0.024809	0.000674	-0.002654
-	31	0.028170	0.000618	-0.003236
-	32	0.027890	0.000473	-0.003278
-	33	0.028023	0.000296	-0.003341
-	34	0.029429	0.000362	-0.003407
-	35	0.028209	0.000197	-0.003133
-	36	0.027832	0.000237	-0.002918
-	37	0.028199	0.000349	-0.002845
-	38	0.027180	0.000450	-0.002675
-	39	0.027238	0.000589	-0.002596
-	40	0.026757	0.000567	-0.002479
-	41	0.025053	0.000558	-0.002216
-	42	0.026829	0.000324	-0.002387
-	43	0.024584	-0.000095	-0.002174
-	44	0.025489	-0.000565	-0.002207
-	45	0.024913	-0.000905	-0.002170
-	46	0.025879	-0.000754	-0.002203
-	47	0.025594	-0.000653	-0.002189
-	48	0.026823	0.000575	-0.002207
-	49	0.026721	0.001948	-0.002119
-	50	0.029642	0.003946	-0.002301
-	51	0.029832	0.005537	-0.002223
-	52	0.030837	0.006511	-0.002315
-	53	0.031950	0.007218	-0.002358
-	54	0.031376	0.007059	-0.002239
-	55	0.031903	0.006487	-0.002272
-	56	0.031782	0.005513	-0.002283
-	57	0.030806	0.004349	-0.002201
-	58	0.031634	0.003013	-0.002269
-	59	0.030462	0.001798	-0.002195
-	60	0.031177	0.000286	-0.002334
-	61	0.031361	-0.000899	-0.002367
-	62	0.030329	-0.002018	-0.002284
-	63	0.032542	-0.002463	-0.002511
-	64	0.031597	-0.002609	-0.002358
-	65	0.033077	-0.002124	-0.002378
-	66	0.033958	-0.001687	-0.002486
-	67	0.035131	-0.000750	-0.002476
-	68	0.035790	0.000366	-0.002388
-	69	0.036796	0.001773	-0.002466
-	70	0.037706	0.003580	-0.002492
-	71	0.038439	0.005434	-0.002464
-	72	0.038089	0.007060	-0.002367
-	73	0.039681	0.008386	-0.002476
-	74	0.037560	0.009426	-0.002231
-	75	0.037673	0.010092	-0.002213
-	76	0.035857	0.010225	-0.002072
-	77	0.034256	0.009888	-0.001982
-	78	0.031565	0.008913	-0.001831
-	79	0.027443	0.007108	-0.001641
-	80	0.025057	0.005287	-0.001646
-	81	0.018701	0.003054	-0.001365
-	82	0.015680	0.001215	-0.001378
-	83	0.010794	-0.001006	-0.001375
-	84	0.005980	-0.002877	-0.001246
-	85	0.000538	-0.005087	-0.001078
-	86	-0.001915	-0.007148	-0.001233
-	87	-0.007270	-0.009330	-0.001101
-	88	-0.009681	-0.011448	-0.001133
-	89	-0.014461	-0.013702	-0.000978
-	90	-0.017998	-0.015943	-0.000894
-	91	-0.021497	-0.018294	-0.000763
-	92	-0.026124	-0.020492	-0.000461
-	93	-0.029047	-0.022631	-0.000322
-	94	-0.032982	-0.024601	-0.000108
-	95	-0.038245	-0.026545	0.000213
-	96	-0.040165	-0.028260	0.000231
-	97	-0.045827	-0.029858	0.000393
-	98	-0.048254	-0.031136	0.000300
-	99	-0.051702	-0.032049	0.000263
-	100	-0.054941	-0.032599	0.000139
-	101	-0.058155	-0.032839	0.000038
-	102	-0.062884	-0.033111	0.000170
-	103	-0.067969	-0.033326	0.000406
-	104	-0.074846	-0.033592	0.000818
-	105	-0.080950	-0.033518	0.001205
-	106	-0.089717	-0.033272	0.001920
-	107	-0.096052	-0.032985	0.002366
-	108	-0.104934	-0.032366	0.003035
-	109	-0.113254	-0.031810	0.003777
-	110	-0.121514	-0.031059	0.004462
-	111	-0.128602	-0.030331	0.004986
-	112	-0.134694	-0.029330	0.005506
-	113	-0.142849	-0.028064	0.006173
-	114	-0.146592	-0.026626	0.006417
-	115	-0.150351	-0.025018	0.006685
-	116	-0.151510	-0.023252	0.006777
-	117	-0.152279	-0.021545	0.006919
-	118	-0.151315	-0.019682	0.007112
-	119	-0.151538	-0.017912	0.007605
-	120	-0.153541	-0.016289	0.008511
-	121	-0.154355	-0.014669	0.009418
-	122	-0.156016	-0.013523	0.010549
-	123	-0.156963	-0.012543	0.011743
-	124	-0.158387	-0.012204	0.012923
-	125	-0.156743	-0.012371	0.013645
-	126	-0.152163	-0.013257	0.013885
-	127	-0.147018	-0.014490	0.013878
-	128	-0.142179	-0.016043	0.013615
-	129	-0.136407	-0.017607	0.013128
-	130	-0.132362	-0.019158	0.012531
-	131	-0.128905	-0.020300	0.011921
-	132	-0.129490	-0.021139	0.011508
-	133	-0.130113	-0.021708	0.011019
-	134	-0.134482	-0.022030	0.010784
-	135	-0.140363	-0.021989	0.010532
-	136	-0.145432	-0.022120	0.010133
-	137	-0.152874	-0.021889	0.009965
-	138	-0.161385	-0.021789	0.009915
-	139	-0.168160	-0.021279	0.009732
-	140	-0.174107	-0.020695	0.009646
-	141	-0.180837	-0.019496	0.009737
-	142	-0.186097	-0.017991	0.009865
-	143	-0.190460	-0.016015	0.010078
-	144	-0.193901	-0.014109	0.010273
-	145	-0.197211	-0.012063	0.010552
-	146	-0.198687	-0.010375	0.010774
-	147	-0.200033	-0.008709	0.011055
-	148	-0.200661	-0.007106	0.011380
-	149	-0.198736	-0.005648	0.011504
-	150	-0.198852	-0.004139	0.011970
-	151	-0.195866	-0.002508	0.012101
-	152	-0.193764	-0.000787	0.012228
-	153	-0.189638	0.000651	0.012184
-	154	-0.186716	0.002049	0.012216
-	155	-0.182679	0.003238	0.012215
-	156	-0.178227	0.004294	0.012131
-	157	-0.174445	0.005057	0.012145
-	158	-0.170263	0.005996	0.012096
-	159	-0.166187	0.006471	0.012159
-	160	-0.163779	0.006972	0.012474
-	161	-0.160960	0.007235	0.012770
-	162	-0.159499	0.007375	0.013392
-	163	-0.159151	0.007188	0.014089
-	164	-0.157263	0.006895	0.014477
-	165	-0.157477	0.006649	0.015162
-	166	-0.157939	0.006325	0.015937
-	167	-0.156953	0.006086	0.016559
-	168	-0.157509	0.006005	0.017383
-	169	-0.156962	0.006082	0.018093
-	170	-0.155055	0.006396	0.018683
-	171	-0.154581	0.006541	0.019476
-	172	-0.152710	0.006926	0.020079
-	173	-0.150704	0.006958	0.020532
-	174	-0.149422	0.006835	0.021043
-	175	-0.145887	0.006700	0.021066
-	176	-0.144036	0.006477	0.021275
-	177	-0.140022	0.005940	0.021061
-	178	-0.135512	0.005294	0.020670
-	179	-0.132135	0.004035	0.020206
-	180	-0.126579	0.002726	0.019340
-	181	-0.120931	0.000897	0.018252
-	182	-0.115223	-0.001088	0.017078
-	183	-0.108202	-0.003209	0.015524
-	184	-0.103008	-0.005736	0.014046
-	185	-0.095770	-0.008435	0.012159
-	186	-0.087657	-0.011532	0.010022
-	187	-0.081286	-0.014830	0.008063
-	188	-0.074071	-0.018091	0.005923
-	189	-0.068111	-0.021529	0.003872
-	190	-0.061804	-0.025291	0.001649
-	191	-0.057951	-0.028903	-0.000185
-	192	-0.054112	-0.032622	-0.002040
-	193	-0.050149	-0.035850	-0.003688
-	194	-0.045989	-0.038526	-0.005170
-	195	-0.042429	-0.040415	-0.006236
-	196	-0.037851	-0.041803	-0.007226
-	197	-0.033311	-0.042592	-0.008031
-	198	-0.028290	-0.042680	-0.008668
-	199	-0.021317	-0.042075	-0.009341
-	200	-0.012351	-0.041114	-0.010205
-	201	-0.004372	-0.039639	-0.010771
-	202	0.004823	-0.037965	-0.011370
-	203	0.013236	-0.036210	-0.011800
-	204	0.020461	-0.034485	-0.012173
-	205	0.027346	-0.032815	-0.012527
-	206	0.034175	-0.031345	-0.013062
-	207	0.038724	-0.030023	-0.013325
-	208	0.044470	-0.028986	-0.013981
-	209	0.045929	-0.028028	-0.014151
-	210	0.049349	-0.027102	-0.014841
-	211	0.049498	-0.026094	-0.015004
-	212	0.047790	-0.024788	-0.014911
-	213	0.046725	-0.022859	-0.014786
-	214	0.041588	-0.020270	-0.013746
-	215	0.035672	-0.016660	-0.012188
-	216	0.027967	-0.012798	-0.010232
-	217	0.017651	-0.009386	-0.008033
-	218	0.002531	-0.007146	-0.005628
-	219	-0.011813	-0.006138	-0.003887
-	220	-0.030516	-0.006171	-0.001818
-	221	-0.049916	-0.007013	0.000152
-	222	-0.068775	-0.008646	0.001797
-	223	-0.088437	-0.010536	0.003671
-	224	-0.106539	-0.013188	0.005288
-	225	-0.125266	-0.016525	0.007096
-	226	-0.141403	-0.020398	0.008549
-	227	-0.155957	-0.024881	0.009863
-	228	-0.170159	-0.029137	0.011629
-	229	-0.181032	-0.032822	0.013405
-	230	-0.190286	-0.035210	0.015738
-	231	-0.198581	-0.036177	0.018788
-	232	-0.202545	-0.035257	0.022005
-	233	-0.205425	-0.032820	0.025607
-	234	-0.206022	-0.029320	0.029076
-	235	-0.202438	-0.025438	0.031687
-	236	-0.193581	-0.021709	0.032953
-	237	-0.179744	-0.018397	0.032565
-	238	-0.160061	-0.015676	0.030381
-	239	-0.137709	-0.014336	0.026702
-	240	-0.114310	-0.013673	0.022129
-	241	-0.089758	-0.013922	0.016728
-	242	-0.065257	-0.014468	0.011088
-	243	-0.042120	-0.015673	0.005361
-	244	-0.020860	-0.016859	-0.000083
-	245	-0.002657	-0.018716	-0.005057
-	246	0.011608	-0.020639	-0.009117
-	247	0.023390	-0.022384	-0.012374
-	248	0.030130	-0.024155	-0.014451
-	249	0.033124	-0.025385	-0.015223
-	250	0.032366	-0.025704	-0.014818
-	251	0.028034	-0.025102	-0.013131
-	252	0.020167	-0.023615	-0.010460
-	253	0.011839	-0.021357	-0.007342
-	254	-0.001907	-0.018732	-0.003095
-	255	-0.014364	-0.015875	0.000918
-	256	-0.029538	-0.013197	0.005253
-	257	-0.043871	-0.011120	0.008965
-	258	-0.057802	-0.010158	0.012137
-	259	-0.071062	-0.010638	0.014415
-	260	-0.081154	-0.012733	0.015376
-	261	-0.088765	-0.016717	0.015178
-	262	-0.092940	-0.022264	0.013716
-	263	-0.092531	-0.028946	0.010923
-	264	-0.088478	-0.036678	0.007068
-	265	-0.081199	-0.045062	0.002424
-	266	-0.069939	-0.053768	-0.002985
-	267	-0.057398	-0.062529	-0.008458
-	268	-0.044784	-0.070703	-0.013604
-	269	-0.029584	-0.078367	-0.018697
-	270	-0.018545	-0.085105	-0.022472
-	271	-0.005367	-0.090853	-0.026073
-	272	0.003250	-0.095572	-0.028260
-	273	0.012213	-0.099228	-0.029990
-	274	0.019002	-0.101820	-0.031045
-	275	0.022648	-0.103528	-0.031109
-	276	0.025415	-0.104595	-0.030725
-	277	0.023882	-0.104705	-0.029299
-	278	0.020905	-0.104643	-0.027364
-	279	0.016036	-0.103946	-0.024938
-	280	0.008266	-0.102920	-0.021916
-	281	0.001611	-0.101629	-0.019042
-	282	-0.007712	-0.099787	-0.015649
-	283	-0.015624	-0.097858	-0.012565
-	284	-0.023755	-0.095633	-0.009536
-	285	-0.031249	-0.093535	-0.006783
-	286	-0.038254	-0.091417	-0.004285
-	287	-0.040953	-0.089246	-0.002779
-	288	-0.043032	-0.086903	-0.001664
-	289	-0.042902	-0.084645	-0.001086
-	290	-0.043144	-0.082615	-0.000644
-	291	-0.040463	-0.080552	-0.000957
-	292	-0.036589	-0.078527	-0.001542
-	293	-0.032039	-0.076556	-0.002356
-	294	-0.026421	-0.074482	-0.003400
-	295	-0.019603	-0.072740	-0.004706
-	296	-0.014548	-0.071154	-0.005708
-	297	-0.007697	-0.070081	-0.006929
-	298	-0.003860	-0.069353	-0.007588
-	299	0.001575	-0.069336	-0.008468
-	300	0.004034	-0.069536	-0.008747
-	301	0.008280	-0.070164	-0.009213
-	302	0.009981	-0.071142	-0.009161
-	303	0.010198	-0.071994	-0.008718
-	304	0.012118	-0.073262	-0.008467
-	305	0.012068	-0.074371	-0.007894
-	306	0.013198	-0.075475	-0.007460
-	307	0.012432	-0.076364	-0.006699
-	308	0.015590	-0.077243	-0.006590
-	309	0.014775	-0.077474	-0.005995
-	310	0.017338	-0.077654	-0.005941
-	311	0.017925	-0.077298	-0.005667
-	312	0.020041	-0.076709	-0.005732
-	313	0.020567	-0.075427	-0.005612
-	314	0.022185	-0.073971	-0.005647
-	315	0.024175	-0.071998	-0.005788
-	316	0.025500	-0.070088	-0.005828
-	317	0.027770	-0.068138	-0.006007
-	318	0.028559	-0.066020	-0.005940
-	319	0.030553	-0.064030	-0.005887
-	320	0.031132	-0.061925	-0.005554
-	321	0.033643	-0.059644	-0.005375
-	322	0.034586	-0.057520	-0.005077
-	323	0.037618	-0.054953	-0.005152
-	324	0.041085	-0.052802	-0.005341
-	325	0.042293	-0.050223	-0.005272
-	326	0.044498	-0.047666	-0.005305
-	327	0.045589	-0.044758	-0.005103
-	328	0.046955	-0.041495	-0.004892
-	329	0.046343	-0.038254	-0.004512
-	330	0.046382	-0.035106	-0.004232
-	331	0.046575	-0.032331	-0.004032
-	332	0.044781	-0.029979	-0.003651
-	333	0.043936	-0.028482	-0.003419
-	334	0.040326	-0.027931	-0.002900
-	335	0.038301	-0.028483	-0.002374
-	336	0.034066	-0.029772	-0.001358
-	337	0.031862	-0.032136	-0.000363
-	338	0.029380	-0.034643	0.000702
-	339	0.029312	-0.037689	0.001568
-	340	0.028656	-0.041013	0.002418
-	341	0.031976	-0.044635	0.002626
-	342	0.035142	-0.048615	0.002760
-	343	0.037440	-0.052515	0.002844
-	344	0.042592	-0.056233	0.002452
-	345	0.046633	-0.059680	0.002045
-	346	0.051992	-0.062764	0.001461
-	347	0.055002	-0.065300	0.001029
-	348	0.059171	-0.067522	0.000481
-	349	0.060271	-0.069950	0.000535
-	350	0.058464	-0.072507	0.001050
-	351	0.056782	-0.075549	0.001747
-	352	0.051106	-0.078647	0.003029
-	353	0.048262	-0.082125	0.004084
-	354	0.042286	-0.085785	0.005619
-	355	0.037839	-0.089487	0.006977
-	356	0.034352	-0.093224	0.008213
-	357	0.031624	-0.096618	0.009286
-	358	0.032885	-0.099491	0.009777
-	359	0.032988	-0.101935	0.010303
-	360	0.035776	-0.103711	0.010378
-	361	0.035394	-0.104727	0.010559
-	362	0.039841	-0.105006	0.009922
-	363	0.038938	-0.104359	0.009680
-	364	0.040477	-0.102844	0.008905
-	365	0.040452	-0.100396	0.008104
-	366	0.038289	-0.097270	0.007410
-	367	0.035295	-0.093111	0.006612
-	368	0.030322	-0.088079	0.005982
-	369	0.024524	-0.082495	0.005398
-	370	0.015972	-0.076129	0.005092
-	371	0.005694	-0.069050	0.004955
-	372	-0.005431	-0.061158	0.004904
-	373	-0.019274	-0.052724	0.005184
-	374	-0.033946	-0.043352	0.005494
-	375	-0.050147	-0.033617	0.006014
-	376	-0.066171	-0.023399	0.006524
-	377	-0.082918	-0.013014	0.007164
-	378	-0.100694	-0.002494	0.007937
-	379	-0.115022	0.007754	0.008394
-	380	-0.130888	0.017582	0.009053
-	381	-0.143209	0.026787	0.009315
-	382	-0.153873	0.035130	0.009431
-	383	-0.162165	0.042435	0.009321
-	384	-0.167871	0.048795	0.008892
-	385	-0.171292	0.054020	0.008261
-	386	-0.170217	0.057638	0.007379
-	387	-0.167161	0.060032	0.006337
-	388	-0.159659	0.060857	0.004999
-	389	-0.149833	0.060441	0.003534
-	390	-0.136794	0.058725	0.001942
-	391	-0.120837	0.055977	0.000210
-	392	-0.103066	0.051903	-0.001396
-	393	-0.081660	0.046831	-0.003098
-	394	-0.058781	0.040454	-0.004619
-	395	-0.033540	0.033143	-0.005994
-	396	-0.007681	0.024959	-0.007074
-	397	0.015203	0.016523	-0.007734
-	398	0.035324	0.007620	-0.007860
-	399	0.050933	-0.001208	-0.007502
-	400	0.059242	-0.009663	-0.006546
-	401	0.060212	-0.017596	-0.005058
-	402	0.055985	-0.024885	-0.003268
-	403	0.044354	-0.031160	-0.001128
-	404	0.027675	-0.036494	0.001152
-	405	0.007146	-0.040889	0.003381
-	406	-0.015754	-0.044750	0.005614
-	407	-0.041280	-0.048275	0.007809
-	408	-0.067827	-0.051255	0.009797
-	409	-0.093251	-0.053862	0.011530
-	410	-0.117346	-0.055777	0.012883
-	411	-0.140307	-0.057089	0.013819
-	412	-0.158510	-0.058032	0.014169
-	413	-0.173989	-0.058350	0.013925
-	414	-0.185208	-0.058550	0.013177
-	415	-0.191735	-0.058654	0.011970
-	416	-0.195010	-0.058978	0.010389
-	417	-0.192663	-0.059520	0.008459
-	418	-0.188449	-0.060251	0.006271
-	419	-0.179995	-0.061083	0.003872
-	420	-0.170330	-0.061908	0.001402
-	421	-0.158751	-0.062649	-0.001043
-	422	-0.147699	-0.062921	-0.003272
-	423	-0.136887	-0.063296	-0.005099
-	424	-0.126816	-0.063180	-0.006653
-	425	-0.117555	-0.062851	-0.007901
-	426	-0.107612	-0.062440	-0.009086
-	427	-0.098350	-0.061893	-0.010098
-	428	-0.090052	-0.061077	-0.010937
-	429	-0.082164	-0.059980	-0.011631
-	430	-0.074423	-0.058595	-0.012140
-	431	-0.068180	-0.056791	-0.012377
-	432	-0.062873	-0.054691	-0.012333
-	433	-0.058634	-0.052207	-0.012021
-	434	-0.055206	-0.049889	-0.011454
-	435	-0.053728	-0.047626	-0.010627
-	436	-0.052540	-0.045774	-0.009690
-	437	-0.051832	-0.044010	-0.008670
-	438	-0.051008	-0.042368	-0.007793
-	439	-0.049598	-0.041002	-0.007079
-	440	-0.047844	-0.039944	-0.006477
-	441	-0.045247	-0.039333	-0.006065
-	442	-0.042880	-0.039021	-0.005609
-	443	-0.040493	-0.039093	-0.005178
-	444	-0.038185	-0.039379	-0.004714
-	445	-0.036185	-0.039905	-0.004242
-	446	-0.033884	-0.040603	-0.003858
-	447	-0.031620	-0.041348	-0.003507
-	448	-0.028830	-0.042210	-0.003368
-	449	-0.025603	-0.043120	-0.003439
-	450	-0.021795	-0.044272	-0.003715
-	451	-0.017179	-0.045913	-0.004321
-	452	-0.011670	-0.047629	-0.005247
-	453	-0.005885	-0.049513	-0.006428
-	454	-0.001091	-0.051310	-0.007672
-	455	0.004772	-0.053148	-0.009166
-	456	0.009488	-0.054724	-0.010636
-	457	0.015219	-0.056139	-0.012261
-	458	0.020609	-0.057311	-0.013812
-	459	0.027101	-0.057976	-0.015326
-	460	0.032718	-0.058370	-0.016576
-	461	0.039102	-0.058136	-0.017629
-	462	0.045842	-0.057412	-0.018449
-	463	0.051941	-0.056134	-0.018866
-	464	0.059452	-0.054323	-0.019144
-	465	0.066420	-0.051928	-0.019126
-	466	0.075517	-0.048900	-0.019133
-	467	0.084192	-0.045365	-0.018912
-	468	0.093752	-0.041492	-0.018684
-	469	0.103463	-0.037443	-0.018477
-	470	0.112784	-0.033350	-0.018249
-	471	0.121502	-0.029289	-0.018024
-	472	0.129538	-0.025375	-0.017816
-	473	0.136615	-0.021686	-0.017656
-	474	0.143660	-0.018262	-0.017630
-	475	0.148594	-0.015164	-0.017484
-	476	0.153722	-0.012437	-0.017438
-	477	0.157964	-0.010163	-0.017430
-	478	0.162003	-0.008252	-0.017473
-	479	0.165280	-0.006556	-0.017413
-	480	0.168415	-0.005123	-0.017334
-	481	0.172689	-0.003848	-0.017344
-	482	0.176629	-0.002667	-0.017198
-	483	0.181643	-0.001541	-0.017190
-	484	0.186786	-0.000600	-0.017240
-	485	0.192737	0.000316	-0.017442
-	486	0.198161	0.001007	-0.017716
-	487	0.203690	0.001566	-0.018136
-	488	0.206910	0.001884	-0.018378
-	489	0.207848	0.001673	-0.018592
-	490	0.207268	0.001030	-0.018943
-	491	0.202395	-0.000184	-0.019077
-	492	0.194252	-0.002341	-0.019189
-	493	0.181232	-0.005505	-0.019090
-	494	0.164213	-0.009837	-0.019029
-	495	0.142557	-0.015181	-0.018891
-	496	0.116996	-0.021401	-0.018692
-	497	0.088923	-0.028525	-0.018665
-	498	0.059580	-0.036020	-0.018804
-	499	0.028678	-0.043911	-0.018975
-	500	-0.002478	-0.051899	-0.019216
-	501	-0.032198	-0.060024	-0.019680
-	502	-0.059771	-0.068311	-0.020402
-	503	-0.084281	-0.076456	-0.021307
-	504	-0.105432	-0.084016	-0.022150
-	505	-0.122730	-0.090177	-0.022612
-	506	-0.136597	-0.094427	-0.022333
-	507	-0.146724	-0.096419	-0.021255
-	508	-0.155518	-0.095948	-0.018952
-	509	-0.161606	-0.093367	-0.015781
-	510	-0.165877	-0.088891	-0.011793
-	511	-0.170017	-0.082874	-0.006992
-	512	-0.172227	-0.075535	-0.001899
-	513	-0.171524	-0.067335	0.003107
-	514	-0.167621	-0.058353	0.007806
-	515	-0.158848	-0.048901	0.011679
-	516	-0.144580	-0.039073	0.014429
-	517	-0.124102	-0.029013	0.015696
-	518	-0.099198	-0.019089	0.015584
-	519	-0.069961	-0.009683	0.013860
-	520	-0.038509	-0.001176	0.010792
-	521	-0.007774	0.005847	0.006928
-	522	0.020638	0.011297	0.002628
-	523	0.044666	0.014698	-0.001722
-	524	0.064022	0.016155	-0.005909
-	525	0.078801	0.015497	-0.009913
-	526	0.087223	0.012684	-0.013150
-	527	0.091239	0.008132	-0.015805
-	528	0.090738	0.001958	-0.017744
-	529	0.085843	-0.005524	-0.018892
-	530	0.076892	-0.014178	-0.019156
-	531	0.065402	-0.023533	-0.018815
-	532	0.051515	-0.033163	-0.017776
-	533	0.035258	-0.042862	-0.015971
-	534	0.019122	-0.052497	-0.013939
-	535	0.000304	-0.061805	-0.011168
-	536	-0.017044	-0.070525	-0.008521
-	537	-0.035509	-0.078379	-0.005552
-	538	-0.051537	-0.085271	-0.003077
-	539	-0.066440	-0.091033	-0.000949
-	540	-0.078085	-0.095859	0.000358
-	541	-0.087108	-0.100320	0.000870
-	542	-0.092640	-0.104423	0.000404
-	543	-0.094023	-0.108429	-0.001220
-	544	-0.092231	-0.112617	-0.003764
-	545	-0.087217	-0.117065	-0.007121
-	546	-0.079923	-0.121908	-0.011054
-	547	-0.070659	-0.126863	-0.015254
-	548	-0.061030	-0.131669	-0.019256
-	549	-0.049736	-0.135992	-0.023242
-	550	-0.038809	-0.139166	-0.026635
-	551	-0.028586	-0.141108	-0.029267
-	552	-0.018693	-0.141198	-0.031092
-	553	-0.011149	-0.139565	-0.031791
-	554	-0.003780	-0.136161	-0.031748
-	555	0.001432	-0.131233	-0.030680
-	556	0.005873	-0.125167	-0.029015
-	557	0.008531	-0.118158	-0.026668
-	558	0.011431	-0.110777	-0.024282
-	559	0.013448	-0.103181	-0.021694
-	560	0.015001	-0.095784	-0.019094
-	561	0.016747	-0.088762	-0.016750
-	562	0.017314	-0.082441	-0.014356
-	563	0.017822	-0.077003	-0.012234
-	564	0.016739	-0.072736	-0.010121
-	565	0.015394	-0.069598	-0.008242
-	566	0.013745	-0.067427	-0.006606
-	567	0.010864	-0.066311	-0.005102
-	568	0.010035	-0.066076	-0.004238
-	569	0.008316	-0.066767	-0.003474
-	570	0.008034	-0.068058	-0.003156
-	571	0.008584	-0.069676	-0.003075
-	572	0.010188	-0.071317	-0.003238
-	573	0.011748	-0.072885	-0.003438
-	574	0.014357	-0.074192	-0.003791
-	575	0.015506	-0.075218	-0.003927
-	576	0.016400	-0.075986	-0.003998
-	577	0.016314	-0.076413	-0.003882
-	578	0.015691	-0.076536	-0.003685
-	579	0.013320	-0.076130	-0.003164
-	580	0.010114	-0.075301	-0.002488
-	581	0.006368	-0.073729	-0.001736
-	582	0.001648	-0.071500	-0.000984
-	583	-0.002548	-0.068557	-0.000428
-	584	-0.006183	-0.064795	-0.000162
-	585	-0.009503	-0.060665	-0.000013
-	586	-0.012479	-0.055923	0.000078
-	587	-0.014436	-0.050924	0.000061
-	588	-0.016417	-0.045849	0.000036
-	589	-0.015696	-0.040775	-0.000356
-	590	-0.015290	-0.035976	-0.000742
-	591	-0.013272	-0.031418	-0.001308
-	592	-0.011180	-0.027440	-0.001789
-	593	-0.007573	-0.024009	-0.002263
-	594	-0.004111	-0.020883	-0.002441
-	595	0.000036	-0.018293	-0.002473
-	596	0.004460	-0.016462	-0.002425
-	597	0.008258	-0.015669	-0.002178
-	598	0.011561	-0.015998	-0.001747
-	599	0.014552	-0.017305	-0.001178
-	600	0.017095	-0.019413	-0.000458
-	601	0.020651	-0.022212	0.000143
-	602	0.024174	-0.025439	0.000675
-	603	0.026735	-0.029143	0.001303
-	604	0.030295	-0.033180	0.001768
-	605	0.032697	-0.037376	0.002340
-	606	0.035489	-0.041680	0.002820
-	607	0.037613	-0.045991	0.003379
-	608	0.038666	-0.050782	0.004007
-	609	0.038213	-0.055354	0.004753
-	610	0.038019	-0.060150	0.005452
-	611	0.037212	-0.064693	0.006135
-	612	0.037060	-0.068623	0.006636
-	613	0.038567	-0.071799	0.006855
-	614	0.039625	-0.074725	0.007124
-	615	0.040988	-0.077145	0.007296
-	616	0.042252	-0.079151	0.007422
-	617	0.042546	-0.080548	0.007557
-	618	0.044424	-0.081388	0.007093
-	619	0.046417	-0.081671	0.006169
-	620	0.049026	-0.081350	0.004869
-	621	0.050863	-0.080627	0.003565
-	622	0.053014	-0.079352	0.002233
-	623	0.053301	-0.077840	0.001249
-	624	0.052085	-0.075928	0.000526
-	625	0.048245	-0.073563	0.000225
-	626	0.041448	-0.071015	0.000448
-	627	0.031719	-0.068237	0.001069
-	628	0.018962	-0.065773	0.002161
-	629	0.005629	-0.063590	0.003414
-	630	-0.007095	-0.061791	0.004630
-	631	-0.018983	-0.060612	0.005792
-	632	-0.029549	-0.059960	0.006866
-	633	-0.041156	-0.060232	0.008234
-	634	-0.051681	-0.061561	0.009692
-	635	-0.062837	-0.063641	0.011343
-	636	-0.074297	-0.066651	0.013283
-	637	-0.087047	-0.070151	0.015457
-	638	-0.100447	-0.073743	0.017800
-	639	-0.113822	-0.076944	0.020099
-	640	-0.126893	-0.079340	0.022241
-	641	-0.139316	-0.080309	0.024091
-	642	-0.150696	-0.080022	0.025597
-	643	-0.161896	-0.078340	0.026809
-	644	-0.171533	-0.075211	0.027585
-	645	-0.179752	-0.071038	0.027971
-	646	-0.185945	-0.065929	0.027910
-	647	-0.189602	-0.060019	0.027433
-	648	-0.192673	-0.053580	0.026780
-	649	-0.193972	-0.046809	0.025857
-	650	-0.195603	-0.039680	0.024829
-	651	-0.195399	-0.032886	0.023712
-	652	-0.193553	-0.026649	0.022477
-	653	-0.189241	-0.021596	0.021137
-	654	-0.180766	-0.017844	0.019643
-	655	-0.169613	-0.015421	0.018103
-	656	-0.155222	-0.014396	0.016455
-	657	-0.139082	-0.014804	0.014777
-	658	-0.120302	-0.016478	0.013001
-	659	-0.101076	-0.019047	0.011231
-	660	-0.081489	-0.022284	0.009436
-	661	-0.062524	-0.025974	0.007744
-	662	-0.046194	-0.029273	0.006235
-	663	-0.031646	-0.032090	0.004837
-	664	-0.021094	-0.034139	0.003743
-	665	-0.015175	-0.035427	0.003035
-	666	-0.013419	-0.036118	0.002568
-	667	-0.016703	-0.036088	0.002358
-	668	-0.024731	-0.035106	0.002427
-	669	-0.037570	-0.033596	0.002766
-	670	-0.053751	-0.031832	0.003216
-	671	-0.072681	-0.030438	0.003964
-	672	-0.093300	-0.029355	0.004872
-	673	-0.112608	-0.028503	0.005619
-	674	-0.131507	-0.027829	0.006266
-	675	-0.147377	-0.026921	0.006650
-	676	-0.161966	-0.025900	0.006802
-	677	-0.172300	-0.024337	0.006365
-	678	-0.179380	-0.022498	0.005534
-	679	-0.181951	-0.020564	0.004349
-	680	-0.181133	-0.018507	0.002919
-	681	-0.176632	-0.016831	0.001369
-	682	-0.169481	-0.015339	-0.000185
-	683	-0.160800	-0.013492	-0.001785
-	684	-0.149967	-0.011089	-0.003513
-	685	-0.139185	-0.008479	-0.005063
-	686	-0.128595	-0.005894	-0.006371
-	687	-0.117597	-0.003964	-0.007449
-	688	-0.107366	-0.002328	-0.008260
-	689	-0.097668	-0.001115	-0.008814
-	690	-0.088179	-0.000182	-0.009234
-	691	-0.079493	0.000151	-0.009418
-	692	-0.071176	0.000119	-0.009390
-	693	-0.064036	-0.000560	-0.009054
-	694	-0.057081	-0.001598	-0.008673
-	695	-0.049867	-0.003184	-0.008342
-	696	-0.043902	-0.005044	-0.008083
-	697	-0.037607	-0.006727	-0.007973
-	698	-0.033398	-0.008096	-0.007719
-	699	-0.029074	-0.008717	-0.007352
-	700	-0.026891	-0.008810	-0.006662
-	701	-0.023889	-0.008014	-0.005872
-	702	-0.022361	-0.006619	-0.004799
-	703	-0.020586	-0.004392	-0.003524
-	704	-0.019175	-0.001699	-0.002122
-	705	-0.018255	0.001071	-0.000619
-	706	-0.018343	0.004020	0.001029
-	707	-0.019169	0.006850	0.002691
-	708	-0.020557	0.009676	0.004296
-	709	-0.021761	0.012139	0.005691
-	710	-0.023969	0.014111	0.007032
-	711	-0.024478	0.015426	0.007857
-	712	-0.025395	0.016074	0.008497
-	713	-0.025520	0.015752	0.008777
-	714	-0.025436	0.014735	0.008715
-	715	-0.024135	0.012763	0.008210
-	716	-0.023201	0.009936	0.007541
-	717	-0.021232	0.005929	0.006442
-	718	-0.017970	0.001257	0.005008
-	719	-0.014644	-0.004386	0.003378
-	720	-0.010417	-0.010593	0.001526
-	721	-0.005961	-0.016854	-0.000419
-	722	-0.000427	-0.023025	-0.002470
-	723	0.004505	-0.028951	-0.004361
-	724	0.010850	-0.034225	-0.006315
-	725	0.018063	-0.039231	-0.008418
-	726	0.025716	-0.043847	-0.010463
-	727	0.033502	-0.048342	-0.012562
-	728	0.042201	-0.052172	-0.014757
-	729	0.050528	-0.055703	-0.016936
-	730	0.058603	-0.058548	-0.018973
-	731	0.066510	-0.060770	-0.020940
-	732	0.074164	-0.062190	-0.022621
-	733	0.080792	-0.063057	-0.023934
-	734	0.086955	-0.063118	-0.024864
-	735	0.092949	-0.062684	-0.025560
-	736	0.099155	-0.061771	-0.026059
-	737	0.105834	-0.060495	-0.026317
-	738	0.112436	-0.058934	-0.026367
-	739	0.120009	-0.057089	-0.026238
-	740	0.126429	-0.055176	-0.025673
-	741	0.133471	-0.053027	-0.024893
-	742	0.140067	-0.050885	-0.023906
-	743	0.146564	-0.048701	-0.022812
-	744	0.152561	-0.046681	-0.021798
-	745	0.158745	-0.044959	-0.021217
-	746	0.164974	-0.043426	-0.020968
-	747	0.169669	-0.042556	-0.020990
-	748	0.173637	-0.042268	-0.021307
-	749	0.175749	-0.042510	-0.021767
-	750	0.176236	-0.043325	-0.022367
-	751	0.174296	-0.044651	-0.022946
-	752	0.170078	-0.046503	-0.023630
-	753	0.163279	-0.048607	-0.024274
-	754	0.153089	-0.051120	-0.024802
-	755	0.140287	-0.053603	-0.025185
-	756	0.124773	-0.055739	-0.025386
-	757	0.105795	-0.057620	-0.025253
-	758	0.083969	-0.058936	-0.024722
-	759	0.059673	-0.059705	-0.023845
-	760	0.033105	-0.059742	-0.022469
-	761	0.078430	-0.040682	-0.018876
-	762	0.124513	-0.031294	-0.020182
-	763	0.187738	-0.024026	-0.023994
-	764	0.257352	-0.016829	-0.028730
-	765	0.317404	-0.007179	-0.032183
-	766	0.353972	0.004843	-0.033105
-	767	0.364212	0.017261	-0.031624
-	768	0.353311	0.030053	-0.027873
-	769	0.332698	0.045491	-0.022104
-	770	0.312200	0.065594	-0.014628
-	771	0.299281	0.091778	-0.005691
-	772	0.295445	0.125861	0.005143
-	773	0.299335	0.167836	0.017901
-	774	0.309720	0.215104	0.031762
-	775	0.326772	0.264223	0.045222
-	776	0.348189	0.312771	0.057053
-	777	0.366915	0.358457	0.066755
-	778	0.371337	0.399816	0.075118
-	779	0.358564	0.435694	0.082376
-	780	0.338755	0.468346	0.088880
-	781	0.323377	0.505082	0.096086
-	782	0.318127	0.549677	0.104255
-	783	0.321179	0.600911	0.112608
-	784	0.329603	0.653063	0.119514
-	785	0.340911	0.700966	0.123897
-	786	0.354981	0.743726	0.125889
-	787	0.369660	0.782239	0.126507
-	788	0.382436	0.817844	0.126805
-	789	0.392162	0.850406	0.126931
-	790	0.396651	0.880121	0.127283
-	791	0.398864	0.908436	0.127755
-	792	0.398233	0.936384	0.128927
-	793	0.394947	0.963891	0.131070
-	794	0.386906	0.988878	0.134073
-	795	0.375250	1.009331	0.137114
-	796	0.361734	1.023577	0.139239
-	797	0.349000	1.031854	0.139921
-	798	0.338321	1.036700	0.139459
-	799	0.328391	1.040626	0.138644
-	800	0.319460	1.045316	0.137561
-	801	0.309170	1.050277	0.136536
-	802	0.301639	1.055516	0.134797
-	803	0.297312	1.062457	0.132500
-	804	0.296445	1.072661	0.130046
-	805	0.297881	1.085780	0.127737
-	806	0.300381	1.099474	0.125412
-	807	0.301674	1.112287	0.123094
-	808	0.301968	1.123705	0.120597
-	809	0.301013	1.134301	0.118175
-	810	0.298502	1.143795	0.115836
-	811	0.293634	1.151714	0.113755
-	812	0.285393	1.156885	0.112112
-	813	0.275331	1.158717	0.110574
-	814	0.264164	1.157022	0.109052
-	815	0.251677	1.152151	0.107749
-	816	0.236825	1.144549	0.106920
-	817	0.221436	1.134183	0.106113
-	818	0.205483	1.121583	0.105481
-	819	0.191418	1.107499	0.104631
-	820	0.178299	1.091859	0.103699
-	821	0.166272	1.074571	0.102631
-	822	0.155947	1.056234	0.101318
-	823	0.147379	1.037938	0.099844
-	824	0.139911	1.020005	0.098381
-	825	0.133580	1.002954	0.096896
-	826	0.126980	0.986676	0.095492
-	827	0.119569	0.971656	0.094225
-	828	0.111599	0.958077	0.093066
-	829	0.102621	0.946023	0.092327
-	830	0.093744	0.935800	0.091869
-	831	0.086263	0.927362	0.091472
-	832	0.080774	0.921192	0.090948
-	833	0.076007	0.917300	0.090454
-	834	0.071889	0.915393	0.089878
-	835	0.068304	0.915262	0.089119
-	836	0.066309	0.916811	0.087974
-	837	0.065520	0.919522	0.086508
-	838	0.066254	0.922495	0.084712
-	839	0.065794	0.924761	0.083019
-	840	0.064197	0.925571	0.081461
-	841	0.059839	0.924738	0.080404
-	842	0.054206	0.922064	0.079778
-	843	0.048809	0.917960	0.079291
-	844	0.045984	0.913386	0.078536
-	845	0.044104	0.909579	0.077873
-	846	0.040215	0.906348	0.077631
-	847	0.034677	0.903692	0.077583
-	848	0.026698	0.901500	0.077873
-	849	0.020048	0.899877	0.078005
-	850	0.014872	0.899234	0.077822
-	851	0.011599	0.899780	0.077111
-	852	0.008189	0.900975	0.076054
-	853	0.004399	0.901823	0.074636
-	854	-0.000199	0.902617	0.072888
-	855	-0.005141	0.904387	0.070841
-	856	-0.009530	0.907138	0.068433
-	857	-0.014127	0.909769	0.065752
-	858	-0.020182	0.911247	0.062940
-	859	-0.028769	0.911623	0.060303
-	860	-0.040880	0.911438	0.058091
-	861	-0.053874	0.910966	0.055777
-	862	-0.066020	0.910681	0.053174
-	863	-0.076452	0.911038	0.050157
-	864	-0.086462	0.912314	0.046930
-	865	-0.098705	0.912665	0.044039
-	866	-0.112204	0.911428	0.041567
-	867	-0.126655	0.909111	0.039553
-	868	-0.139262	0.906755	0.037473
-	869	-0.150884	0.904762	0.035344
-	870	-0.162773	0.902724	0.033322
-	871	-0.174919	0.899760	0.031342
-	872	-0.187686	0.895160	0.029523
-	873	-0.201143	0.889838	0.027953
-	874	-0.214037	0.884393	0.026377
-	875	-0.226250	0.879459	0.024612
-	876	-0.238688	0.875035	0.022842
-	877	-0.251103	0.870555	0.021061
-	878	-0.262517	0.866005	0.019006
-	879	-0.272986	0.861435	0.016766
-	880	-0.283001	0.856600	0.014496
-	881	-0.292329	0.850737	0.012121
-	882	-0.302645	0.842706	0.010096
-	883	-0.313351	0.832459	0.008448
-	884	-0.325213	0.821013	0.007072
-	885	-0.333211	0.809203	0.005079
-	886	-0.334013	0.797591	0.001944
-	887	-0.328758	0.785400	-0.001942
-	888	-0.322407	0.772403	-0.005914
-	889	-0.319449	0.758533	-0.009233
-	890	-0.321721	0.743947	-0.011647
-	891	-0.327066	0.728514	-0.013394
-	892	-0.333157	0.711807	-0.014730
-	893	-0.338680	0.693414	-0.015768
-	894	-0.344387	0.673145	-0.016315
-	895	-0.351548	0.651000	-0.016304
-	896	-0.360884	0.627098	-0.015646
-	897	-0.371599	0.601598	-0.014466
-	898	-0.381621	0.574982	-0.013128
-	899	-0.389271	0.548027	-0.012068
-	900	-0.393619	0.520559	-0.011079
-	901	-0.395072	0.491586	-0.009795
-	902	-0.391722	0.459905	-0.008362
-	903	-0.386871	0.425233	-0.006386
-	904	-0.378962	0.388553	-0.004323
-	905	-0.368815	0.350536	-0.002243
-	906	-0.358325	0.310850	0.000178
-	907	-0.348918	0.271212	0.002702
-	908	-0.340269	0.233221	0.004809
-	909	-0.329752	0.197941	0.006095
-	910	-0.315923	0.165813	0.006573
-	911	-0.297140	0.137386	0.006163
-	912	-0.276692	0.112718	0.005147
-	913	-0.257001	0.090902	0.003801
-	914	-0.242389	0.071242	0.002562
-	915	-0.234454	0.052499	0.001911
-	916	-0.232215	0.034593	0.001770
-	917	-0.232426	0.017961	0.001968
-	918	-0.229211	0.003755	0.002046
-	919	-0.220530	-0.008463	0.001805
-	920	-0.207629	-0.018558	0.001259
-	921	-0.193958	-0.027453	0.000963
-	922	-0.179598	-0.035524	0.000962
-	923	-0.164742	-0.042446	0.001117
-	924	-0.149814	-0.048588	0.001507
-	925	-0.136956	-0.054095	0.002230
-	926	-0.127637	-0.059642	0.003329
-	927	-0.121875	-0.064489	0.004692
-	928	-0.116833	-0.068661	0.006293
-	929	-0.053384	-0.063469	0.007825
-	930	-0.077402	-0.062747	0.008840
-	931	-0.101331	-0.061549	0.009666
-	932	-0.123039	-0.060516	0.010266
-	933	-0.141064	-0.059454	0.010393
-	934	-0.154731	-0.058311	0.010097
-	935	-0.164034	-0.056979	0.009464
-	936	-0.167707	-0.054974	0.008343
-	937	-0.166369	-0.052431	0.006955
-	938	-0.160215	-0.049103	0.005388
-	939	-0.147889	-0.045499	0.003713
-	940	-0.129797	-0.041407	0.001934
-	941	-0.103840	-0.037196	0.000122
-	942	-0.070445	-0.032990	-0.001632
-	943	-0.027604	-0.029180	-0.003438
-	944	0.024763	-0.025903	-0.005213
-	945	0.086332	-0.023349	-0.006889
-	946	0.157122	-0.021259	-0.008559
-	947	0.236417	-0.019580	-0.010248
-	948	0.321827	-0.018341	-0.011873
-	949	0.411340	-0.017395	-0.013448
-	950	0.501844	-0.016805	-0.015089
-	951	0.587983	-0.016427	-0.016738
-	952	0.663691	-0.016044	-0.018226
-	953	0.719748	-0.015785	-0.019402
-	954	0.746604	-0.015419	-0.020026
-	955	0.729649	-0.015345	-0.019664
-	956	0.654133	-0.015099	-0.017903
-	957
-	958
