# Supplementary material for: Design and preliminary verification of a novel powered ankle–foot prosthesis: From the perspective of lower-limb biomechanics compared with ESAR foot
Source: PLoS One. 2024 Jun 7;19(6):e0303397. doi: 10.1371/journal.pone.0303397 (PMC11161064; doi:10.1371/journal.pone.0303397)
Supplement: S2 File — (ZIP) [file pone.0303397.s004.zip › NWS/2/left knee angle.txt]

LINK_MODEL_BASED::ORIGINAL::Left Knee Angles
File	Frame	X	Y	Z
Gait LB - IOR 10.c3d	1	1.882314	-2.089690	-2.121722
-	2	1.905387	-2.090525	-2.126561
-	3	1.927066	-2.092629	-2.135583
-	4	1.947698	-2.096349	-2.150132
-	5	1.967453	-2.101894	-2.171036
-	6	1.986236	-2.109257	-2.198140
-	7	2.003936	-2.118164	-2.230998
-	8	2.020227	-2.128290	-2.268328
-	9	2.034868	-2.139227	-2.309499
-	10	2.047486	-2.150645	-2.353803
-	11	2.058032	-2.162207	-2.399678
-	12	2.066487	-2.173606	-2.446245
-	13	2.072954	-2.184596	-2.492443
-	14	2.077594	-2.195023	-2.536662
-	15	2.080662	-2.204705	-2.578329
-	16	2.082280	-2.213606	-2.615880
-	17	2.082589	-2.221681	-2.649177
-	18	2.081821	-2.228980	-2.675755
-	19	2.080024	-2.235491	-2.696255
-	20	2.077322	-2.241283	-2.709985
-	21	2.073989	-2.246408	-2.716512
-	22	2.070088	-2.250905	-2.716368
-	23	2.065738	-2.254859	-2.709706
-	24	2.061010	-2.258351	-2.696793
-	25	2.055993	-2.261432	-2.678160
-	26	2.050758	-2.264143	-2.654613
-	27	2.045323	-2.266567	-2.626760
-	28	2.039747	-2.268698	-2.596267
-	29	2.034068	-2.270624	-2.564121
-	30	2.028529	-2.272363	-2.532252
-	31	2.023041	-2.273977	-2.501168
-	32	2.017932	-2.275434	-2.472267
-	33	2.013182	-2.276796	-2.444242
-	34	2.008869	-2.278055	-2.417690
-	35	2.005121	-2.279175	-2.391334
-	36	2.002151	-2.280138	-2.364198
-	37	1.999687	-2.280944	-2.335465
-	38	1.997943	-2.281542	-2.304187
-	39	1.996879	-2.281896	-2.270624
-	40	1.996272	-2.282019	-2.234425
-	41	1.996162	-2.281896	-2.196963
-	42	1.996360	-2.281609	-2.158185
-	43	1.996456	-2.281232	-2.120477
-	44	1.996072	-2.280936	-2.086340
-	45	1.994855	-2.280924	-2.057450
-	46	1.992423	-2.281338	-2.036949
-	47	1.988375	-2.282288	-2.024979
-	48	1.982614	-2.283854	-2.023462
-	49	1.975314	-2.285882	-2.030567
-	50	1.966689	-2.288174	-2.044140
-	51	1.957268	-2.290368	-2.060736
-	52	1.947526	-2.292188	-2.076819
-	53	1.937803	-2.293427	-2.090605
-	54	1.928407	-2.293955	-2.100271
-	55	1.919321	-2.293785	-2.104547
-	56	1.910640	-2.292983	-2.104079
-	57	1.902158	-2.291671	-2.099567
-	58	1.893657	-2.290007	-2.092468
-	59	1.885114	-2.288143	-2.084104
-	60	1.876116	-2.286189	-2.075901
-	61	1.866375	-2.284297	-2.070474
-	62	1.855601	-2.282549	-2.069242
-	63	1.843332	-2.281025	-2.074206
-	64	1.829381	-2.279656	-2.086900
-	65	1.813387	-2.278318	-2.108144
-	66	1.795345	-2.276779	-2.136955
-	67	1.774956	-2.274798	-2.174923
-	68	1.752216	-2.272026	-2.221334
-	69	1.726926	-2.268146	-2.274764
-	70	1.699127	-2.262734	-2.335683
-	71	1.669076	-2.255322	-2.402230
-	72	1.636848	-2.245473	-2.473140
-	73	1.602792	-2.232840	-2.547160
-	74	1.567021	-2.217141	-2.624058
-	75	1.529883	-2.198222	-2.703028
-	76	1.491894	-2.175982	-2.783177
-	77	1.453585	-2.150484	-2.864489
-	78	1.415472	-2.121892	-2.946034
-	79	1.378434	-2.090497	-3.027330
-	80	1.343230	-2.056807	-3.108511
-	81	1.310899	-2.021340	-3.188809
-	82	1.282568	-1.984748	-3.267536
-	83	1.259464	-1.947604	-3.342518
-	84	1.243086	-1.910556	-3.413779
-	85	1.234733	-1.874184	-3.479120
-	86	1.235741	-1.839182	-3.537158
-	87	1.247067	-1.806108	-3.588111
-	88	1.269579	-1.775558	-3.631676
-	89	1.303994	-1.748050	-3.668044
-	90	1.350678	-1.724082	-3.697762
-	91	1.410120	-1.704116	-3.721674
-	92	1.482226	-1.688634	-3.741520
-	93	1.567014	-1.678080	-3.757905
-	94	1.664480	-1.672875	-3.772948
-	95	1.774318	-1.673397	-3.788265
-	96	1.896380	-1.680023	-3.806501
-	97	2.030357	-1.693089	-3.829912
-	98	2.176023	-1.712892	-3.862376
-	99	2.333231	-1.739683	-3.907061
-	100	2.502066	-1.773659	-3.966300
-	101	2.682729	-1.814982	-4.042765
-	102	2.875738	-1.863705	-4.138602
-	103	3.081643	-1.919947	-4.255812
-	104	3.301261	-1.983700	-4.397807
-	105	3.535421	-2.055005	-4.567649
-	106	3.785158	-2.133651	-4.768899
-	107	4.051965	-2.219467	-5.002818
-	108	4.337471	-2.312031	-5.271595
-	109	4.643770	-2.410812	-5.575994
-	110	4.973231	-2.515194	-5.915019
-	111	5.328173	-2.624379	-6.287057
-	112	5.711059	-2.737348	-6.690829
-	113	6.124334	-2.852932	-7.123070
-	114	6.570443	-2.969714	-7.580791
-	115	7.051612	-3.085966	-8.060378
-	116	7.569711	-3.199789	-8.557013
-	117	8.126431	-3.309016	-9.064727
-	118	8.722850	-3.411445	-9.577224
-	119	9.359558	-3.504816	-10.087183
-	120	10.036611	-3.587012	-10.588610
-	121	10.753491	-3.656178	-11.076005
-	122	11.509208	-3.710592	-11.545465
-	123	12.302173	-3.749150	-11.994304
-	124	13.130279	-3.771100	-12.420831
-	125	13.990788	-3.776433	-12.824014
-	126	14.880453	-3.765464	-13.203917
-	127	15.795277	-3.739282	-13.560207
-	128	16.731031	-3.699376	-13.893247
-	129	17.682953	-3.647729	-14.204327
-	130	18.646482	-3.586626	-14.494148
-	131	19.616686	-3.518571	-14.764530
-	132	20.588764	-3.446050	-15.016701
-	133	21.557985	-3.371596	-15.251654
-	134	22.519451	-3.297487	-15.470601
-	135	23.468275	-3.225958	-15.674253
-	136	24.399706	-3.158698	-15.862679
-	137	25.308949	-3.097264	-16.036348
-	138	26.191126	-3.042724	-16.194639
-	139	27.041409	-2.996242	-16.337469
-	140	27.855377	-2.958128	-16.464987
-	141	28.628525	-2.928921	-16.577171
-	142	29.356909	-2.908732	-16.673897
-	143	30.036730	-2.897485	-16.756166
-	144	30.664892	-2.894892	-16.824158
-	145	31.238653	-2.900567	-16.879448
-	146	31.755930	-2.913829	-16.923223
-	147	32.215004	-2.933999	-16.957741
-	148	32.614933	-2.960316	-16.984182
-	149	32.955215	-2.991924	-17.003704
-	150	33.235878	-3.027687	-17.017653
-	151	33.457550	-3.067130	-17.025803
-	152	33.621304	-3.108827	-17.028681
-	153	33.728577	-3.151456	-17.025394
-	154	33.781273	-3.193610	-17.014997
-	155	33.781467	-3.234096	-16.996161
-	156	33.731457	-3.271916	-16.967138
-	157	33.633675	-3.306048	-16.926338
-	158	33.490738	-3.336113	-16.872126
-	159	33.305099	-3.361287	-16.803137
-	160	33.079281	-3.381482	-16.718393
-	161	32.815929	-3.396933	-16.616686
-	162	32.517303	-3.407825	-16.498524
-	163	32.185825	-3.414684	-16.364233
-	164	31.823727	-3.418745	-16.214054
-	165	31.433197	-3.420070	-16.051678
-	166	31.016167	-3.419618	-15.879220
-	167	30.574585	-3.418066	-15.700177
-	168	30.110134	-3.416301	-15.517582
-	169	29.624542	-3.414934	-15.334975
-	170	29.119286	-3.414629	-15.155710
-	171	28.595718	-3.415717	-14.982802
-	172	28.055338	-3.418924	-14.818736
-	173	27.499357	-3.424425	-14.665298
-	174	26.929522	-3.432455	-14.523591
-	175	26.347294	-3.443566	-14.392991
-	176	25.754339	-3.457624	-14.273511
-	177	25.152357	-3.474803	-14.164116
-	178	24.542921	-3.495201	-14.063422
-	179	23.927599	-3.518697	-13.969770
-	180	23.307791	-3.545635	-13.880661
-	181	22.685024	-3.575560	-13.794676
-	182	22.060621	-3.608694	-13.709041
-	183	21.435966	-3.644840	-13.621949
-	184	20.812544	-3.683683	-13.531543
-	185	20.191778	-3.725179	-13.436634
-	186	19.575066	-3.768946	-13.336565
-	187	18.963781	-3.814819	-13.230863
-	188	18.359251	-3.862671	-13.119851
-	189	17.762814	-3.912107	-13.004886
-	190	17.175915	-3.962694	-12.888036
-	191	16.599640	-4.014109	-12.771246
-	192	16.035328	-4.065742	-12.657231
-	193	15.484301	-4.117016	-12.549022
-	194	14.947779	-4.167420	-12.448702
-	195	14.427424	-4.216198	-12.359723
-	196	13.924763	-4.262840	-12.283237
-	197	13.441225	-4.306739	-12.220872
-	198	12.978311	-4.347359	-12.172915
-	199	12.537334	-4.384143	-12.138660
-	200	12.119460	-4.416617	-12.115265
-	201	11.725938	-4.444301	-12.099762
-	202	11.357787	-4.466754	-12.089527
-	203	11.015914	-4.483744	-12.080864
-	204	10.701084	-4.495178	-12.071283
-	205	10.413955	-4.501049	-12.060084
-	206	10.155169	-4.501472	-12.047781
-	207	9.924992	-4.496635	-12.036126
-	208	9.723572	-4.486893	-12.027361
-	209	9.550684	-4.472609	-12.024527
-	210	9.405374	-4.454370	-12.030776
-	211	9.286237	-4.432641	-12.050749
-	212	9.191162	-4.408072	-12.087798
-	213	9.117515	-4.381294	-12.145049
-	214	9.062521	-4.352661	-12.226355
-	215	9.023387	-4.322720	-12.333618
-	216	8.997365	-4.291830	-12.468758
-	217	8.982199	-4.260345	-12.632423
-	218	8.975807	-4.228650	-12.823669
-	219	8.976473	-4.197213	-13.040670
-	220	8.983438	-4.166286	-13.280810
-	221	8.996161	-4.136409	-13.539326
-	222	9.015299	-4.107944	-13.811062
-	223	9.042192	-4.081347	-14.088707
-	224	9.079374	-4.056855	-14.364182
-	225	9.130203	-4.034723	-14.627995
-	226	9.199008	-4.015225	-14.868914
-	227	9.290834	-3.998460	-15.075787
-	228	9.410720	-3.984650	-15.237334
-	229	9.563610	-3.974100	-15.341754
-	230	9.753873	-3.967127	-15.378575
-	231	9.984639	-3.964048	-15.340233
-	232	10.257567	-3.965533	-15.220505
-	233	10.572432	-3.972142	-15.017303
-	234	10.926871	-3.984684	-14.732328
-	235	11.316374	-4.003871	-14.372602
-	236	11.734331	-4.030376	-13.948896
-	237	12.172222	-4.064684	-13.473793
-	238	12.620420	-4.106676	-12.962879
-	239	13.068621	-4.155589	-12.431426
-	240	13.506407	-4.210215	-11.895744
-	241	13.923785	-4.268703	-11.371332
-	242	14.311301	-4.329170	-10.872519
-	243	14.660867	-4.389328	-10.412156
-	244	14.965558	-4.447336	-9.999521
-	245	15.220207	-4.501027	-9.641894
-	246	15.421146	-4.548933	-9.342713
-	247	15.566394	-4.590003	-9.102200
-	248	15.655750	-4.623506	-8.917568
-	249	15.690256	-4.649364	-8.784677
-	250	15.672455	-4.667956	-8.696588
-	251	15.606053	-4.679765	-8.646272
-	252	15.495955	-4.685470	-8.625419
-	253	15.347815	-4.685674	-8.626875
-	254	15.168235	-4.680806	-8.643200
-	255	14.964108	-4.671263	-8.668139
-	256	14.742683	-4.657195	-8.695797
-	257	14.510942	-4.638772	-8.720225
-	258	14.275538	-4.615780	-8.737646
-	259	14.042418	-4.588413	-8.742636
-	260	13.816998	-4.556640	-8.731520
-	261	13.603978	-4.520607	-8.700189
-	262	13.407005	-4.480710	-8.645076
-	263	13.228990	-4.437551	-8.563148
-	264	13.071684	-4.391768	-8.452244
-	265	12.935555	-4.344009	-8.311957
-	266	12.819911	-4.294914	-8.143150
-	267	12.722813	-4.244928	-7.949137
-	268	12.641185	-4.194545	-7.735004
-	269	12.570949	-4.144044	-7.507565
-	270	12.507570	-4.093614	-7.274975
-	271	12.445971	-4.043586	-7.045097
-	272	12.381289	-3.993865	-6.827492
-	273	12.308808	-3.944673	-6.629295
-	274	12.224533	-3.896051	-6.456638
-	275	12.125354	-3.847937	-6.314317
-	276	12.009076	-3.800419	-6.204432
-	277	11.874635	-3.753677	-6.126429
-	278	11.722149	-3.707852	-6.078037
-	279	11.552633	-3.663335	-6.055184
-	280	11.368117	-3.620539	-6.052196
-	281	11.171082	-3.579909	-6.063268
-	282	10.964760	-3.541907	-6.081797
-	283	10.752439	-3.506959	-6.101250
-	284	10.537678	-3.475438	-6.115572
-	285	10.323764	-3.447628	-6.119127
-	286	10.113822	-3.423652	-6.108477
-	287	9.910447	-3.403632	-6.080300
-	288	9.715608	-3.387432	-6.033038
-	289	9.530552	-3.374786	-5.966716
-	290	9.356263	-3.365360	-5.882274
-	291	9.192919	-3.358923	-5.781547
-	292	9.040577	-3.355027	-5.667667
-	293	8.898705	-3.353284	-5.543531
-	294	8.766822	-3.353215	-5.412179
-	295	8.643986	-3.354219	-5.277038
-	296	8.529034	-3.355678	-5.141824
-	297	8.420885	-3.356938	-5.010186
-	298	8.318472	-3.357392	-4.885510
-	299	8.220729	-3.356634	-4.769979
-	300	8.126891	-3.354234	-4.666912
-	301	8.036362	-3.350061	-4.576419
-	302	7.948794	-3.343938	-4.499382
-	303	7.863987	-3.335938	-4.435462
-	304	7.781975	-3.326192	-4.383192
-	305	7.702947	-3.314949	-4.341018
-	306	7.627261	-3.302604	-4.306552
-	307	7.555363	-3.289586	-4.277639
-	308	7.487806	-3.276618	-4.249959
-	309	7.425373	-3.264181	-4.221440
-	310	7.368509	-3.252854	-4.189101
-	311	7.317810	-3.243029	-4.151644
-	312	7.273449	-3.235111	-4.107950
-	313	7.235536	-3.229294	-4.058339
-	314	7.204111	-3.225631	-4.003495
-	315	7.179060	-3.224012	-3.944587
-	316	7.159887	-3.224138	-3.883470
-	317	7.146093	-3.225686	-3.822304
-	318	7.136896	-3.228250	-3.764128
-	319	7.131696	-3.231469	-3.710727
-	320	7.129600	-3.235040	-3.664700
-	321	7.129908	-3.238805	-3.626905
-	322	7.132102	-3.242548	-3.597890
-	323	7.135425	-3.246307	-3.577853
-	324	7.139235	-3.249814	-3.567202
-	325	7.142667	-3.252892	-3.566832
-	326	7.144993	-3.255269	-3.577138
-	327	7.145186	-3.256670	-3.598433
-	328	7.142829	-3.256809	-3.630262
-	329	7.137262	-3.255388	-3.671136
-	330	7.128182	-3.252083	-3.720138
-	331	7.115440	-3.246561	-3.776287
-	332	7.098865	-3.238490	-3.839447
-	333	7.078596	-3.227572	-3.909698
-	334	7.054854	-3.213552	-3.987492
-	335	7.028269	-3.196255	-4.073892
-	336	6.999451	-3.175785	-4.168993
-	337	6.969529	-3.152541	-4.271136
-	338	6.939530	-3.127184	-4.378280
-	339	6.910725	-3.100435	-4.487482
-	340	6.884058	-3.073087	-4.596274
-	341	6.860217	-3.045949	-4.702220
-	342	6.839908	-3.019739	-4.803524
-	343	6.823824	-2.995176	-4.899106
-	344	6.812271	-2.972968	-4.988274
-	345	6.805680	-2.953642	-5.070729
-	346	6.804536	-2.937602	-5.147061
-	347	6.809061	-2.925219	-5.217052
-	348	6.819684	-2.916736	-5.280722
-	349	6.836675	-2.912219	-5.338332
-	350	6.860376	-2.911932	-5.389284
-	351	6.891408	-2.915978	-5.433957
-	352	6.930117	-2.924509	-5.473174
-	353	6.977289	-2.937652	-5.507126
-	354	7.033365	-2.955555	-5.536954
-	355	7.099207	-2.978490	-5.564073
-	356	7.175525	-3.006738	-5.590224
-	357	7.263065	-3.040611	-5.617149
-	358	7.362345	-3.080493	-5.645177
-	359	7.474119	-3.126573	-5.674545
-	360	7.598982	-3.179089	-5.704727
-	361	7.737541	-3.238121	-5.735734
-	362	7.890573	-3.303665	-5.768594
-	363	8.058761	-3.375504	-5.805648
-	364	8.242940	-3.453386	-5.849455
-	365	8.443732	-3.536895	-5.903534
-	366	8.661739	-3.625532	-5.971194
-	367	8.897460	-3.718798	-6.056715
-	368	9.151470	-3.815950	-6.163948
-	369	9.424500	-3.916358	-6.295263
-	370	9.717305	-4.019146	-6.453875
-	371	10.030797	-4.123344	-6.641298
-	372	10.366103	-4.227800	-6.858385
-	373	10.724237	-4.331223	-7.104751
-	374	11.106503	-4.432370	-7.379882
-	375	11.514071	-4.529771	-7.682199
-	376	11.948254	-4.622061	-8.009515
-	377	12.410291	-4.707791	-8.359571
-	378	12.901533	-4.785531	-8.730034
-	379	13.423019	-4.854053	-9.117620
-	380	13.975918	-4.912039	-9.519767
-	381	14.561187	-4.958544	-9.933039
-	382	15.179921	-4.992540	-10.354336
-	383	15.832974	-5.013233	-10.780384
-	384	16.520979	-5.020195	-11.208363
-	385	17.244467	-5.013061	-11.635562
-	386	18.003704	-4.991942	-12.059474
-	387	18.798712	-4.957247	-12.478038
-	388	19.629433	-4.909618	-12.888752
-	389	20.495438	-4.849966	-13.288972
-	390	21.396049	-4.779239	-13.676539
-	391	22.330357	-4.698744	-14.048731
-	392	23.297234	-4.609591	-14.403415
-	393	24.295269	-4.513121	-14.738417
-	394	25.322798	-4.410501	-15.051937
-	395	26.377954	-4.302653	-15.342398
-	396	27.458685	-4.190491	-15.607978
-	397	28.562849	-4.074440	-15.847446
-	398	29.687994	-3.954833	-16.059521
-	399	30.831514	-3.831936	-16.243591
-	400	31.990656	-3.705642	-16.400188
-	401	33.162426	-3.576159	-16.530493
-	402	34.343506	-3.443681	-16.636517
-	403	35.530334	-3.308651	-16.721067
-	404	36.719124	-3.171819	-16.786951
-	405	37.905697	-3.034498	-16.836294
-	406	39.085735	-2.897884	-16.871431
-	407	40.254692	-2.763524	-16.893805
-	408	41.407845	-2.633182	-16.904518
-	409	42.540451	-2.508542	-16.904402
-	410	43.647835	-2.391617	-16.893497
-	411	44.725471	-2.284266	-16.871861
-	412	45.769169	-2.188394	-16.838820
-	413	46.774956	-2.105366	-16.794159
-	414	47.739212	-2.036075	-16.737885
-	415	48.658535	-1.980851	-16.670122
-	416	49.529755	-1.939825	-16.591526
-	417	50.349819	-1.912405	-16.503214
-	418	51.116039	-1.897719	-16.406780
-	419	51.825596	-1.894310	-16.304703
-	420	52.475861	-1.900295	-16.199894
-	421	53.064217	-1.913690	-16.095858
-	422	53.588276	-1.932227	-15.996565
-	423	54.045841	-1.954278	-15.905617
-	424	54.435139	-1.979085	-15.826725
-	425	54.754749	-2.006385	-15.763223
-	426	55.003555	-2.036606	-15.718161
-	427	55.180683	-2.069487	-15.694911
-	428	55.285667	-2.105208	-15.696038
-	429	55.318417	-2.143555	-15.723608
-	430	55.279243	-2.184313	-15.778974
-	431	55.168858	-2.227293	-15.862343
-	432	54.988457	-2.272539	-15.972718
-	433	54.739517	-2.320447	-16.107735
-	434	54.423847	-2.371535	-16.263834
-	435	54.043427	-2.427291	-16.435938
-	436	53.600426	-2.488805	-16.618643
-	437	53.097206	-2.557819	-16.805588
-	438	52.536221	-2.635788	-16.990381
-	439	51.919815	-2.723293	-17.167450
-	440	51.250378	-2.820489	-17.331635
-	441	50.530010	-2.926602	-17.479235
-	442	49.760777	-3.040566	-17.606968
-	443	48.944664	-3.160913	-17.712292
-	444	48.083698	-3.286225	-17.793484
-	445	47.179821	-3.415073	-17.849051
-	446	46.235161	-3.545906	-17.878468
-	447	45.251820	-3.677395	-17.881166
-	448	44.232098	-3.807955	-17.856733
-	449	43.178417	-3.936310	-17.804625
-	450	42.093121	-4.060923	-17.724581
-	451	40.978687	-4.180602	-17.616154
-	452	39.837646	-4.294478	-17.479412
-	453	38.672424	-4.401658	-17.314503
-	454	37.485371	-4.501768	-17.121948
-	455	36.278790	-4.594559	-16.902874
-	456	35.054947	-4.680198	-16.658728
-	457	33.816132	-4.758906	-16.391737
-	458	32.564671	-4.830945	-16.104858
-	459	31.302942	-4.896849	-15.801229
-	460	30.033298	-4.956896	-15.484126
-	461	28.758198	-5.011552	-15.156972
-	462	27.480040	-5.061012	-14.822894
-	463	26.201492	-5.105124	-14.485218
-	464	24.925409	-5.143836	-14.146303
-	465	23.654982	-5.176534	-13.808458
-	466	22.393490	-5.202632	-13.473238
-	467	21.144209	-5.221146	-13.142063
-	468	19.910564	-5.231210	-12.815776
-	469	18.695889	-5.231934	-12.494530
-	470	17.503283	-5.222448	-12.179038
-	471	16.335770	-5.202074	-11.869778
-	472	15.196066	-5.170323	-11.567527
-	473	14.086832	-5.126946	-11.273401
-	474	13.010435	-5.071999	-10.988538
-	475	11.969350	-5.005732	-10.714648
-	476	10.965980	-4.928771	-10.453667
-	477	10.002700	-4.842090	-10.207397
-	478	9.081911	-4.746991	-9.977898
-	479	8.205740	-4.645074	-9.767343
-	480	7.376245	-4.538187	-9.577645
-	481	6.595279	-4.428413	-9.410504
-	482	5.864638	-4.317937	-9.267184
-	483	5.186050	-4.209067	-9.147483
-	484	4.561093	-4.103926	-9.051672
-	485	3.991248	-4.004518	-8.978611
-	486	3.477751	-3.912488	-8.926448
-	487	3.021718	-3.829146	-8.892722
-	488	2.623806	-3.755376	-8.873764
-	489	2.284469	-3.691683	-8.865894
-	490	2.003464	-3.638226	-8.865187
-	491	1.780128	-3.594745	-8.868683
-	492	1.612889	-3.560769	-8.874937
-	493	1.499537	-3.535596	-8.883205
-	494	1.437172	-3.518337	-8.894330
-	495	1.422170	-3.507977	-8.910123
-	496	1.450296	-3.503391	-8.934290
-	497	1.516820	-3.503371	-8.970701
-	498	1.616506	-3.506737	-9.023781
-	499	1.743919	-3.512342	-9.098249
-	500	1.893762	-3.519207	-9.197693
-	501	2.061081	-3.526509	-9.325229
-	502	2.241761	-3.533667	-9.481913
-	503	2.432939	-3.540293	-9.666875
-	504	2.633156	-3.546250	-9.877069
-	505	2.842841	-3.551664	-10.106372
-	506	3.064072	-3.556970	-10.346228
-	507	3.300611	-3.563014	-10.584908
-	508	3.557547	-3.570984	-10.809234
-	509	3.840804	-3.582285	-11.003755
-	510	4.156724	-3.598467	-11.153217
-	511	4.511103	-3.620972	-11.242599
-	512	4.908628	-3.651027	-11.259267
-	513	5.351991	-3.689395	-11.193769
-	514	5.841428	-3.736349	-11.040529
-	515	6.374246	-3.791703	-10.798554
-	516	6.944725	-3.854742	-10.472623
-	517	7.544523	-3.924343	-10.072463
-	518	8.162945	-3.998795	-9.613212
-	519	8.787928	-4.075964	-9.112977
-	520	9.406509	-4.153176	-8.592680
-	521	10.005862	-4.227278	-8.074571
-	522	10.573896	-4.295083	-7.579459
-	523	11.099973	-4.353354	-7.126036
-	524	11.575515	-4.399289	-6.728992
-	525	11.993922	-4.430632	-6.398877
-	526	12.351159	-4.445650	-6.142253
-	527	12.645358	-4.443618	-5.960550
-	528	12.876698	-4.424445	-5.851919
-	529	13.047277	-4.388946	-5.810378
-	530	13.160726	-4.338467	-5.828349
-	531	13.222036	-4.275053	-5.896108
-	532	13.237068	-4.201099	-6.003531
-	533	13.212365	-4.119127	-6.140618
-	534	13.154636	-4.032025	-6.296880
-	535	13.070844	-3.942614	-6.463390
-	536	12.968029	-3.853856	-6.631586
-	537	12.853082	-3.768485	-6.794706
-	538	12.732592	-3.688998	-6.946939
-	539	12.612558	-3.617403	-7.084643
-	540	12.498346	-3.555176	-7.205855
-	541	12.394488	-3.503220	-7.309594
-	542	12.304557	-3.462143	-7.395537
-	543	12.231114	-3.432116	-7.464036
-	544	12.175685	-3.412954	-7.515155
-	545	12.138503	-3.404141	-7.549778
-	546	12.118955	-3.405098	-7.567348
-	547	12.115458	-3.414932	-7.568067
-	548	12.125627	-3.432721	-7.551105
-	549	12.146392	-3.457515	-7.515172
-	550	12.174187	-3.488156	-7.460168
-	551	12.205200	-3.523460	-7.386487
-	552	12.235682	-3.562180	-7.296024
-	553	12.262020	-3.603067	-7.191555
-	554	12.280918	-3.644858	-7.077374
-	555	12.289297	-3.686380	-6.958974
-	556	12.284314	-3.726675	-6.841738
-	557	12.263577	-3.764767	-6.732553
-	558	12.225073	-3.800058	-6.636136
-	559	12.167261	-3.831815	-6.558130
-	560	12.089171	-3.859643	-6.501897
-	561	11.990593	-3.883362	-6.469199
-	562	11.871780	-3.902839	-6.460979
-	563	11.733725	-3.918415	-6.475590
-	564	11.578082	-3.930406	-6.510279
-	565	11.407027	-3.939415	-6.560673
-	566	11.223364	-3.946046	-6.621163
-	567	11.030252	-3.950868	-6.685072
-	568	10.830996	-3.954495	-6.744767
-	569	10.628989	-3.957214	-6.793434
-	570	10.427191	-3.959511	-6.823736
-	571	10.228381	-3.961582	-6.830090
-	572	10.034918	-3.963828	-6.806847
-	573	9.848871	-3.966579	-6.750445
-	574	9.671927	-3.970295	-6.658242
-	575	9.505528	-3.975458	-6.529227
-	576	9.350631	-3.982578	-6.363505
-	577	9.208053	-3.992067	-6.162640
-	578	9.078364	-4.004379	-5.928763
-	579	8.961783	-4.019755	-5.665101
-	580	8.858586	-4.038525	-5.374718
-	581	8.768916	-4.060890	-5.061614
-	582	8.692854	-4.087042	-4.729270
-	583	8.630526	-4.117030	-4.382359
-	584	8.581929	-4.150808	-4.024910
-	585	8.546926	-4.188201	-3.661828
-	586	8.525337	-4.228915	-3.298125
-	587	8.516668	-4.272685	-2.937711
-	588	8.520287	-4.319113	-2.584560
-	589	8.535287	-4.367733	-2.241902
-	590	8.560532	-4.417841	-1.913105
-	591	8.594833	-4.468620	-1.601637
-	592	8.636947	-4.519135	-1.310592
-	593	8.685498	-4.568448	-1.043008
-	594	8.739268	-4.615628	-0.801054
-	595	8.797214	-4.659941	-0.585196
-	596	8.858454	-4.700894	-0.394931
-	597	8.922376	-4.738193	-0.228755
-	598	8.988527	-4.771735	-0.084504
-	599	9.056603	-4.801708	0.040291
-	600	9.126306	-4.828412	0.148302
-	601	9.197392	-4.852397	0.242000
-	602	9.269464	-4.874210	0.323202
-	603	9.342173	-4.894346	0.393068
-	604	9.415154	-4.913396	0.452839
-	605	9.488080	-4.931787	0.502850
-	606	9.560609	-4.950043	0.544286
-	607	9.632461	-4.968539	0.577427
-	608	9.703301	-4.987747	0.603081
-	609	9.772894	-5.007959	0.620185
-	610	9.840899	-5.029442	0.627807
-	611	9.907119	-5.052401	0.624144
-	612	9.971265	-5.076959	0.607729
-	613	10.033192	-5.103211	0.578177
-	614	10.092819	-5.131219	0.536298
-	615	10.150053	-5.161068	0.483408
-	616	10.205110	-5.192872	0.421041
-	617	10.258327	-5.226747	0.350548
-	618	10.310101	-5.263076	0.273806
-	619	10.361075	-5.302005	0.191954
-	620	10.412081	-5.343474	0.104451
-	621	10.464092	-5.387423	0.012012
-	622	10.518539	-5.433677	-0.085684
-	623	10.577143	-5.482280	-0.187801
-	624	10.641903	-5.533249	-0.293628
-	625	10.715200	-5.586649	-0.402671
-	626	10.799585	-5.642536	-0.515125
-	627	10.897769	-5.700973	-0.632946
-	628	11.012514	-5.762015	-0.759575
-	629	11.146373	-5.825576	-0.899930
-	630	11.301972	-5.891564	-1.058632
-	631	11.481690	-5.959937	-1.238835
-	632	11.687879	-6.030560	-1.443047
-	633	11.922792	-6.103469	-1.672301
-	634	12.188583	-6.178493	-1.927060
-	635	12.486949	-6.255472	-2.206924
-	636	12.819456	-6.333776	-2.511318
-	637	13.187221	-6.412700	-2.839032
-	638	13.591016	-6.491103	-3.189093
-	639	14.031464	-6.567628	-3.560587
-	640	14.508850	-6.640724	-3.952646
-	641	15.023391	-6.708610	-4.364611
-	642	15.575064	-6.769545	-4.795003
-	643	16.163837	-6.821508	-5.242575
-	644	16.789398	-6.862532	-5.706080
-	645	17.451380	-6.890512	-6.184034
-	646	18.149370	-6.903463	-6.674645
-	647	18.882755	-6.899449	-7.176044
-	648	19.650856	-6.876738	-7.685895
-	649	20.452982	-6.833982	-8.202122
-	650	21.288366	-6.769858	-8.724193
-	651	22.156286	-6.683341	-9.252899
-	652	23.055906	-6.573741	-9.789796
-	653	23.986725	-6.440819	-10.335839
-	654	24.947975	-6.284714	-10.891717
-	655	25.939093	-6.105943	-11.456850
-	656	26.959637	-5.905827	-12.028467
-	657	28.009201	-5.685704	-12.603123
-	658	29.087317	-5.447500	-13.175834
-	659	30.193384	-5.193044	-13.741306
-	660	31.326506	-4.924639	-14.293258
-	661	32.485348	-4.644528	-14.825742
-	662	33.668053	-4.355010	-15.332860
-	663	34.872189	-4.058627	-15.808714
-	664	36.094631	-3.757714	-16.248343
-	665	37.331692	-3.454747	-16.647438
-	666	38.579151	-3.152737	-17.002542
-	667	39.832264	-2.854511	-17.312365
-	668	41.085777	-2.562921	-17.577436
-	669	42.334171	-2.281182	-17.799356
-	670	43.571716	-2.012811	-17.980774
-	671	44.792614	-1.760744	-18.125828
-	672	45.990917	-1.528187	-18.239113
-	673	47.160774	-1.318632	-18.325319
-	674	48.296394	-1.134393	-18.390070
-	675	49.392094	-0.978028	-18.438114
-	676	50.442478	-0.850955	-18.474159
-	677	51.442562	-0.754614	-18.501778
-	678	52.387543	-0.688689	-18.524733
-	679	53.273113	-0.652056	-18.546041
-	680	54.095329	-0.643108	-18.567865
-	681	54.850632	-0.658634	-18.592413
-	682	55.535873	-0.694951	-18.621214
-	683	56.148579	-0.747754	-18.655748
-	684	56.686790	-0.812343	-18.697485
-	685	57.149277	-0.883542	-18.747946
-	686	57.535355	-0.956805	-18.808216
-	687	57.844769	-1.028521	-18.878769
-	688	58.077702	-1.095252	-18.959946
-	689	58.234550	-1.154631	-19.051706
-	690	58.316162	-1.205035	-19.153666
-	691	58.323421	-1.245521	-19.265301
-	692	58.257484	-1.276290	-19.385639
-	693	58.119652	-1.298237	-19.513525
-	694	57.911469	-1.314093	-19.647095
-	695	57.634529	-1.326687	-19.784628
-	696	57.290379	-1.338964	-19.924332
-	697	56.880558	-1.353826	-20.064281
-	698	56.406563	-1.373253	-20.202875
-	699	55.870026	-1.399185	-20.338301
-	700	55.272469	-1.433066	-20.468525
-	701	54.615704	-1.476567	-20.590334
-	702	53.901501	-1.530590	-20.700499
-	703	53.131603	-1.595913	-20.795225
-	704	52.307804	-1.673384	-20.870119
-	705	51.431793	-1.763065	-20.921133
-	706	50.505180	-1.864986	-20.944279
-	707	49.529598	-1.978961	-20.935953
-	708	48.506775	-2.104298	-20.893274
-	709	47.438175	-2.240081	-20.814236
-	710	46.325233	-2.384625	-20.697966
-	711	45.169167	-2.536688	-20.544180
-	712	43.970974	-2.693697	-20.354870
-	713	42.731476	-2.853327	-20.132919
-	714	41.451469	-3.013294	-19.882051
-	715	40.131599	-3.170856	-19.607668
-	716	38.772755	-3.323542	-19.315716
-	717	37.376022	-3.469007	-19.012806
-	718	35.942879	-3.605517	-18.705393
-	719	34.475300	-3.731099	-18.400400
-	720	32.975800	-3.844615	-18.103680
-	721	31.447601	-3.945270	-17.820192
-	722	29.894474	-4.032597	-17.553669
-	723	28.320885	-4.106301	-17.306768
-	724	26.731958	-4.166762	-17.079563
-	725	25.133326	-4.214102	-16.871000
-	726	23.531069	-4.248431	-16.678682
-	727	21.931702	-4.269855	-16.498549
-	728	20.341719	-4.278665	-16.324945
-	729	18.767609	-4.274675	-16.152681
-	730	17.215609	-4.257936	-15.976291
-	731	15.691689	-4.228551	-15.790938
-	732	14.201536	-4.186715	-15.593713
-	733	12.750631	-4.132978	-15.383099
-	734	11.343997	-4.068319	-15.159289
-	735	9.986342	-3.994091	-14.924397
-	736	8.682057	-3.911849	-14.682738
-	737	7.435136	-3.823369	-14.440204
-	738	6.249353	-3.730555	-14.203195
-	739	5.128221	-3.635300	-13.978603
-	740	4.075188	-3.539447	-13.773417
-	741	3.093642	-3.444812	-13.592611
-	742	2.186995	-3.353004	-13.440354
-	743	1.358757	-3.265436	-13.318435
-	744	0.612369	-3.183362	-13.226779
-	745	-0.048768	-3.107842	-13.163713
-	746	-0.621780	-3.039800	-13.126856
-	747	-1.104279	-2.980110	-13.113475
-	748	-1.494628	-2.929554	-13.119843
-	749	-1.792221	-2.888914	-13.142350
-	750	-1.997413	-2.858792	-13.176821
-	751	-2.111763	-2.839697	-13.219184
-	752	-2.137974	-2.831845	-13.264326
-	753	-2.080102	-2.835178	-13.307749
-	754	-1.943368	-2.849418	-13.345588
-	755	-1.734249	-2.873947	-13.374528
-	756	-1.460277	-2.907954	-13.392260
-	757	-1.129713	-2.950424	-13.398812
-	758	-0.751483	-3.000109	-13.394986
-	759	-0.334681	-3.055591	-13.382890
-	760	0.111591	-3.115294	-13.365507
-	761	0.578691	-3.177596	-13.345938
-	762	1.058852	-3.240985	-13.326553
-	763	1.545383	-3.304095	-13.309821
-	764	2.033324	-3.365844	-13.297359
-	765	2.519525	-3.425344	-13.289600
-	766	3.003013	-3.481941	-13.286089
-	767	3.484785	-3.535237	-13.284619
-	768	3.967758	-3.585161	-13.281286
-	769	4.456432	-3.632022	-13.269464
-	770	4.956274	-3.676489	-13.240815
-	771	5.473303	-3.719507	-13.186385
-	772	6.013226	-3.762226	-13.095670
-	773	6.580797	-3.805848	-12.959620
-	774	7.178983	-3.851440	-12.770661
-	775	7.808526	-3.899843	-12.524138
-	776	8.467610	-3.951635	-12.218338
-	777	9.151613	-4.007053	-11.855692
-	778	9.853335	-4.065861	-11.443280
-	779	10.563354	-4.127543	-10.991313
-	780	11.270597	-4.190986	-10.513988
-	781	11.963097	-4.254645	-10.027632
-	782	12.628901	-4.316471	-9.549958
-	783	13.256518	-4.374134	-9.098866
-	784	13.835599	-4.424987	-8.691526
-	785	14.357450	-4.466568	-8.342509
-	786	14.815478	-4.496871	-8.062334
-	787	15.205296	-4.514400	-7.857690
-	788	15.524740	-4.518476	-7.730266
-	789	15.773830	-4.509343	-7.676651
-	790	15.954576	-4.488000	-7.689353
-	791	16.070839	-4.456402	-7.756609
-	792	16.127930	-4.417150	-7.863880
-	793	16.132456	-4.373435	-7.994784
-	794	16.091911	-4.328602	-8.132259
-	795	16.014343	-4.286063	-8.260250
-	796	15.908180	-4.249052	-8.363919
-	797	15.781772	-4.220363	-8.430843
-	798	15.643270	-4.202232	-8.451490
-	799	15.500307	-4.196159	-8.420007
-	800	15.360032	-4.203207	-8.332931
-	801	15.228517	-4.223444	-8.190931
-	802	15.110781	-4.256427	-7.997105
-	803	15.010744	-4.301022	-7.757192
-	804	14.930923	-4.355560	-7.478955
-	805	14.872425	-4.418064	-7.171345
-	806	14.835002	-4.486321	-6.843766
-	807	14.817006	-4.558043	-6.505667
-	808	14.815621	-4.631084	-6.165437
-	809	14.827087	-4.703372	-5.830437
-	810	14.847126	-4.773161	-5.506247
-	811	14.870851	-4.838897	-5.197385
-	812	14.893363	-4.899195	-4.907513
-	813	14.909904	-4.953197	-4.638480
-	814	14.916018	-5.000231	-4.391631
-	815	14.907805	-5.039954	-4.167746
-	816	14.881954	-5.072097	-3.967596
-	817	14.835943	-5.096835	-3.791029
-	818	14.767920	-5.114183	-3.638653
-	819	14.676888	-5.124436	-3.510199
-	820	14.562712	-5.127932	-3.405383
-	821	14.425971	-5.125002	-3.323704
-	822	14.267969	-5.116135	-3.264003
-	823	14.090758	-5.101933	-3.224135
-	824	13.896925	-5.082977	-3.201240
-	825	13.689517	-5.059954	-3.191330
-	826	13.471855	-5.033418	-3.190156
-	827	13.247408	-5.003964	-3.193091
-	828	13.019646	-4.972016	-3.196237
-	829	12.791891	-4.937942	-3.196608
-	830	12.567366	-4.902401	-3.190885
-	831	12.349076	-4.866070	-3.176497
-	832	12.139649	-4.829937	-3.150782
-	833	11.941392	-4.794943	-3.111765
-	834	11.756035	-4.762199	-3.057501
-	835	11.584746	-4.732647	-2.987053
-	836	11.428097	-4.707085	-2.900501
-	837	11.286343	-4.685935	-2.799563
-	838	11.159059	-4.669219	-2.687655
-	839	11.045551	-4.656590	-2.569791
-	840	10.944881	-4.647524	-2.451398
-	841	10.855851	-4.641240	-2.338927
-	842	10.777184	-4.637004	-2.238235
-	843	10.707586	-4.634179	-2.153935
-	844	10.645946	-4.632411	-2.088520
-	845	10.591336	-4.631273	-2.043571
-	846	10.542928	-4.630471	-2.018864
-	847	10.500243	-4.629772	-2.012907
-	848	10.462811	-4.628798	-2.024783
-	849	10.430254	-4.627285	-2.053158
-	850	10.402480	-4.624963	-2.097168
-	851	10.379666	-4.621704	-2.155471
-	852	10.362186	-4.617398	-2.226516
-	853	10.350529	-4.612010	-2.308303
-	854	10.345197	-4.605581	-2.398196
-	855	10.346546	-4.598105	-2.493629
-	856	10.354949	-4.589754	-2.591069
-	857	10.370543	-4.580777	-2.686386
-	858	10.393414	-4.571596	-2.774549
-	859	10.423398	-4.562699	-2.850906
-	860	10.460202	-4.554525	-2.912813
-	861	10.503405	-4.547594	-2.960416
-	862	10.552517	-4.542096	-2.997830
-	863	10.606920	-4.538317	-3.029071
-	864	10.665962	-4.536645	-3.056485
-	865	10.729104	-4.537433	-3.081780
-	866	10.795723	-4.541145	-3.105770
-	867	10.865458	-4.548191	-3.129274
-	868	10.938039	-4.559110	-3.152272
-	869	11.013420	-4.574201	-3.175495
-	870	11.091770	-4.593692	-3.199823
-	871	11.173481	-4.617849	-3.225418
-	872	11.259109	-4.646717	-3.252845
-	873	11.349380	-4.680233	-3.282220
-	874	11.445184	-4.718211	-3.313411
-	875	11.547428	-4.760463	-3.345860
-	876	11.657071	-4.806574	-3.379903
-	877	11.774934	-4.856162	-3.415419
-	878	11.901795	-4.909017	-3.452058
-	879	12.038334	-4.964814	-3.489979
-	880	12.185161	-5.023390	-3.529129
-	881	12.342882	-5.084720	-3.569037
-	882	12.512012	-5.148633	-3.610294
-	883	12.692864	-5.215054	-3.653134
-	884	12.885941	-5.283843	-3.698926
-	885	13.091535	-5.355124	-3.748910
-	886	13.309973	-5.428961	-3.805085
-	887	13.541747	-5.505529	-3.869123
-	888	13.787411	-5.585177	-3.942155
-	889	14.047580	-5.667949	-4.025802
-	890	14.322855	-5.753603	-4.121679
-	891	14.613783	-5.841615	-4.231765
-	892	14.920961	-5.931277	-4.358153
-	893	15.245065	-6.021720	-4.503442
-	894	15.586683	-6.111838	-4.670427
-	895	15.946468	-6.200536	-4.861352
-	896	16.325115	-6.286362	-5.079202
-	897	16.723421	-6.367868	-5.326238
-	898	17.142387	-6.443475	-5.604796
-	899	17.583107	-6.511813	-5.915891
-	900	18.046850	-6.571293	-6.260664
-	901	18.535126	-6.620391	-6.639400
-	902	19.049589	-6.657872	-7.050775
-	903	19.592026	-6.682365	-7.493775
-	904	20.164272	-6.692838	-7.966278
-	905	20.768335	-6.688521	-8.465291
-	906	21.406223	-6.668674	-8.987934
-	907	22.079973	-6.632739	-9.530929
-	908	22.791372	-6.580514	-10.090458
-	909	23.541878	-6.512025	-10.662297
-	910	24.332354	-6.427430	-11.242132
-	911	25.163191	-6.327162	-11.825159
-	912	26.034283	-6.212129	-12.405910
-	913	26.945044	-6.083582	-12.978230
-	914	27.894501	-5.943054	-13.535602
-	915	28.881142	-5.792394	-14.071022
-	916	29.902941	-5.633958	-14.576813
-	917	30.957439	-5.469756	-15.046495
-	918	32.041603	-5.302060	-15.474239
-	919	33.151981	-5.133305	-15.855345
-	920	34.284893	-4.965508	-16.187534
-	921	35.436256	-4.800167	-16.471111
-	922	36.601768	-4.638928	-16.708183
-	923	37.776810	-4.482840	-16.903587
-	924	38.956570	-4.332808	-17.063889
-	925	40.136021	-4.189809	-17.196268
-	926	41.310139	-4.055225	-17.307331
-	927	42.473835	-3.930253	-17.403252
-	928	43.622108	-3.815826	-17.489315
-	929	44.750042	-3.713140	-17.568871
-	930	45.852970	-3.622803	-17.644346
-	931	46.926506	-3.544830	-17.717203
-	932	47.966587	-3.479170	-17.787832
-	933	48.969551	-3.425792	-17.855417
-	934	49.932079	-3.383826	-17.918816
-	935	50.851036	-3.352179	-17.975954
-	936	51.723557	-3.329911	-18.023794
-	937	52.546928	-3.315287	-18.059912
-	938	53.318569	-3.306476	-18.082153
-	939	54.036186	-3.301982	-18.088947
-	940	54.697502	-3.300021	-18.079927
-	941	55.300510	-3.298813	-18.056082
-	942	55.843452	-3.296534	-18.019314
-	943	56.325077	-3.291818	-17.971972
-	944	56.744640	-3.283420	-17.916979
-	945	57.102207	-3.270138	-17.857616
-	946	57.398766	-3.251973	-17.796926
-	947	57.636189	-3.228936	-17.737967
-	948	57.817539	-3.201485	-17.683605
-	949	57.946739	-3.170512	-17.636299
-	950	58.028858	-3.137732	-17.597553
-	951	58.069839	-3.104500	-17.568789
-	952	58.076370	-3.072100	-17.550806
-	953	58.055603	-3.042043	-17.543434
-	954	58.014713	-3.015408	-17.546251
-	955	57.960400	-2.992748	-17.558235
-	956	57.898243	-2.974154	-17.578236
-	957	57.832005	-2.959785	-17.604609
-	958	57.762451	-2.948755	-17.636429
