# Supplementary material for: Design and preliminary verification of a novel powered ankle–foot prosthesis: From the perspective of lower-limb biomechanics compared with ESAR foot
Source: PLoS One. 2024 Jun 7;19(6):e0303397. doi: 10.1371/journal.pone.0303397 (PMC11161064; doi:10.1371/journal.pone.0303397)
Supplement: S2 File — (ZIP) [file pone.0303397.s004.zip › NWS/2/left knee moment.txt]

LINK_MODEL_BASED::ORIGINAL::Left Knee Moment
File	Frame	X	Y	Z
Gait LB - IOR 10.c3d	1
-	2
-	3	-0.079366	0.004284	0.004073
-	4	-0.070485	0.004372	0.003755
-	5	-0.060731	0.004519	0.003341
-	6	-0.051115	0.004684	0.002887
-	7	-0.041945	0.004789	0.002428
-	8	-0.033332	0.004845	0.001979
-	9	-0.026081	0.004826	0.001575
-	10	-0.019458	0.004806	0.001190
-	11	-0.014470	0.004718	0.000872
-	12	-0.009893	0.004653	0.000582
-	13	-0.006745	0.004537	0.000364
-	14	-0.004164	0.004445	0.000180
-	15	-0.002120	0.004343	0.000036
-	16	-0.001161	0.004207	-0.000048
-	17	-0.000180	0.004149	-0.000130
-	18	0.000372	0.004074	-0.000178
-	19	0.000418	0.003990	-0.000189
-	20	0.000582	0.003927	-0.000193
-	21	0.000451	0.003867	-0.000178
-	22	0.000085	0.003810	-0.000135
-	23	0.000161	0.003772	-0.000103
-	24	-0.000138	0.003753	-0.000052
-	25	-0.000263	0.003732	-0.000000
-	26	-0.000566	0.003679	0.000059
-	27	-0.000579	0.003682	0.000089
-	28	-0.001065	0.003627	0.000134
-	29	-0.001078	0.003611	0.000150
-	30	-0.001483	0.003580	0.000166
-	31	-0.001900	0.003581	0.000166
-	32	-0.002069	0.003593	0.000155
-	33	-0.002066	0.003588	0.000138
-	34	-0.002659	0.003631	0.000133
-	35	-0.002593	0.003629	0.000114
-	36	-0.002727	0.003649	0.000104
-	37	-0.002940	0.003673	0.000099
-	38	-0.002743	0.003682	0.000092
-	39	-0.002841	0.003676	0.000120
-	40	-0.002717	0.003636	0.000158
-	41	-0.002336	0.003594	0.000206
-	42	-0.002427	0.003476	0.000306
-	43	-0.001769	0.003331	0.000404
-	44	-0.001753	0.003175	0.000538
-	45	-0.001311	0.003048	0.000631
-	46	-0.001460	0.003058	0.000710
-	47	-0.001013	0.003051	0.000718
-	48	-0.001376	0.003308	0.000672
-	49	-0.001473	0.003599	0.000538
-	50	-0.002218	0.004034	0.000377
-	51	-0.002586	0.004399	0.000217
-	52	-0.002754	0.004628	0.000091
-	53	-0.003170	0.004805	0.000022
-	54	-0.003075	0.004808	-0.000012
-	55	-0.003202	0.004687	0.000020
-	56	-0.003050	0.004518	0.000087
-	57	-0.002693	0.004289	0.000165
-	58	-0.002875	0.004007	0.000280
-	59	-0.002348	0.003777	0.000371
-	60	-0.002497	0.003443	0.000507
-	61	-0.002133	0.003210	0.000615
-	62	-0.001904	0.002975	0.000723
-	63	-0.002080	0.002887	0.000816
-	64	-0.001797	0.002881	0.000850
-	65	-0.002200	0.003017	0.000883
-	66	-0.002095	0.003126	0.000891
-	67	-0.002447	0.003370	0.000892
-	68	-0.002666	0.003656	0.000864
-	69	-0.002734	0.004004	0.000813
-	70	-0.003101	0.004466	0.000741
-	71	-0.003274	0.004939	0.000653
-	72	-0.003295	0.005384	0.000579
-	73	-0.003808	0.005743	0.000545
-	74	-0.003506	0.006061	0.000478
-	75	-0.003713	0.006282	0.000440
-	76	-0.003721	0.006361	0.000397
-	77	-0.003681	0.006356	0.000354
-	78	-0.003373	0.006220	0.000315
-	79	-0.003027	0.005899	0.000289
-	80	-0.003013	0.005612	0.000254
-	81	-0.002077	0.005255	0.000165
-	82	-0.002091	0.005021	0.000089
-	83	-0.001492	0.004698	-0.000008
-	84	-0.001022	0.004523	-0.000103
-	85	-0.000451	0.004269	-0.000178
-	86	-0.000187	0.004074	-0.000211
-	87	0.000656	0.003841	-0.000241
-	88	0.000881	0.003605	-0.000228
-	89	0.001638	0.003310	-0.000218
-	90	0.002225	0.002995	-0.000177
-	91	0.002801	0.002630	-0.000115
-	92	0.003623	0.002293	-0.000051
-	93	0.004062	0.001926	0.000035
-	94	0.004688	0.001589	0.000125
-	95	0.005580	0.001209	0.000229
-	96	0.005683	0.000865	0.000360
-	97	0.006918	0.000520	0.000462
-	98	0.007220	0.000232	0.000571
-	99	0.007634	0.000036	0.000645
-	100	0.008001	-0.000076	0.000688
-	101	0.008481	-0.000073	0.000714
-	102	0.008929	-0.000078	0.000768
-	103	0.009589	-0.000050	0.000855
-	104	0.010509	-0.000049	0.000948
-	105	0.011437	0.000041	0.001014
-	106	0.012236	0.000129	0.001045
-	107	0.012820	0.000203	0.001040
-	108	0.013744	0.000297	0.000955
-	109	0.014068	0.000339	0.000837
-	110	0.014548	0.000388	0.000654
-	111	0.014722	0.000382	0.000444
-	112	0.014411	0.000389	0.000215
-	113	0.014603	0.000391	-0.000076
-	114	0.013861	0.000367	-0.000357
-	115	0.013019	0.000310	-0.000679
-	116	0.011550	0.000233	-0.000997
-	117	0.010114	0.000101	-0.001317
-	118	0.008125	-0.000002	-0.001572
-	119	0.006912	-0.000069	-0.001786
-	120	0.005763	-0.000081	-0.001901
-	121	0.004979	0.000052	-0.001948
-	122	0.004516	0.000253	-0.001907
-	123	0.004041	0.000636	-0.001798
-	124	0.003924	0.001138	-0.001669
-	125	0.003463	0.001754	-0.001511
-	126	0.002620	0.002435	-0.001339
-	127	0.001710	0.003190	-0.001181
-	128	0.001436	0.003985	-0.001104
-	129	0.000760	0.004723	-0.001030
-	130	0.001149	0.005401	-0.001082
-	131	0.001423	0.005913	-0.001169
-	132	0.003160	0.006316	-0.001434
-	133	0.005015	0.006450	-0.001722
-	134	0.007635	0.006325	-0.002101
-	135	0.011060	0.006020	-0.002593
-	136	0.014284	0.005335	-0.003019
-	137	0.018182	0.004571	-0.003522
-	138	0.022253	0.003651	-0.003972
-	139	0.026347	0.002807	-0.004430
-	140	0.029830	0.002021	-0.004814
-	141	0.033817	0.001595	-0.005324
-	142	0.037172	0.001373	-0.005794
-	143	0.040233	0.001471	-0.006315
-	144	0.043116	0.001717	-0.006810
-	145	0.045754	0.002147	-0.007307
-	146	0.047590	0.002548	-0.007662
-	147	0.049269	0.003056	-0.008035
-	148	0.050150	0.003545	-0.008318
-	149	0.050430	0.004058	-0.008541
-	150	0.050294	0.004655	-0.008770
-	151	0.049275	0.005218	-0.008928
-	152	0.048174	0.005818	-0.009147
-	153	0.046018	0.006289	-0.009223
-	154	0.044186	0.006796	-0.009363
-	155	0.041351	0.007180	-0.009363
-	156	0.038561	0.007561	-0.009364
-	157	0.035463	0.007862	-0.009284
-	158	0.032551	0.008219	-0.009247
-	159	0.029154	0.008435	-0.009070
-	160	0.026396	0.008743	-0.008961
-	161	0.023469	0.008960	-0.008743
-	162	0.020614	0.009166	-0.008489
-	163	0.018166	0.009393	-0.008225
-	164	0.015734	0.009567	-0.007864
-	165	0.013690	0.009860	-0.007565
-	166	0.011875	0.010162	-0.007241
-	167	0.009921	0.010506	-0.006890
-	168	0.008484	0.010938	-0.006595
-	169	0.006914	0.011375	-0.006273
-	170	0.005462	0.011827	-0.005965
-	171	0.004145	0.012193	-0.005627
-	172	0.002691	0.012524	-0.005306
-	173	0.001249	0.012761	-0.004981
-	174	-0.000329	0.012926	-0.004657
-	175	-0.001974	0.013042	-0.004340
-	176	-0.003533	0.013105	-0.004034
-	177	-0.005594	0.012997	-0.003656
-	178	-0.007514	0.012769	-0.003289
-	179	-0.009419	0.012305	-0.002876
-	180	-0.011621	0.011634	-0.002411
-	181	-0.013693	0.010822	-0.001942
-	182	-0.016099	0.009859	-0.001425
-	183	-0.018396	0.008868	-0.000934
-	184	-0.020357	0.007793	-0.000446
-	185	-0.022687	0.006608	0.000085
-	186	-0.025208	0.005320	0.000663
-	187	-0.027486	0.004031	0.001238
-	188	-0.029903	0.002750	0.001838
-	189	-0.032068	0.001491	0.002427
-	190	-0.034140	0.000187	0.003026
-	191	-0.035791	-0.001121	0.003590
-	192	-0.037307	-0.002467	0.004148
-	193	-0.039064	-0.003740	0.004681
-	194	-0.040962	-0.004926	0.005175
-	195	-0.042805	-0.005854	0.005559
-	196	-0.045063	-0.006728	0.005921
-	197	-0.047336	-0.007436	0.006195
-	198	-0.049793	-0.007996	0.006375
-	199	-0.052788	-0.008406	0.006498
-	200	-0.056311	-0.008744	0.006626
-	201	-0.059476	-0.008857	0.006687
-	202	-0.062876	-0.008819	0.006761
-	203	-0.066039	-0.008626	0.006852
-	204	-0.068367	-0.008247	0.006930
-	205	-0.070805	-0.007840	0.007084
-	206	-0.072387	-0.007293	0.007208
-	207	-0.073439	-0.006735	0.007326
-	208	-0.074152	-0.006183	0.007436
-	209	-0.073598	-0.005516	0.007445
-	210	-0.072675	-0.004834	0.007415
-	211	-0.070951	-0.004041	0.007282
-	212	-0.068135	-0.003032	0.007006
-	213	-0.065358	-0.001825	0.006677
-	214	-0.061620	-0.000110	0.006189
-	215	-0.057575	0.002126	0.005593
-	216	-0.053525	0.004558	0.004933
-	217	-0.048667	0.006866	0.004156
-	218	-0.042520	0.008776	0.003262
-	219	-0.036455	0.010125	0.002373
-	220	-0.029567	0.011183	0.001413
-	221	-0.023063	0.011890	0.000495
-	222	-0.016993	0.012444	-0.000397
-	223	-0.011987	0.012806	-0.001210
-	224	-0.008114	0.012912	-0.001931
-	225	-0.005198	0.012701	-0.002580
-	226	-0.003607	0.012058	-0.003113
-	227	-0.003011	0.011032	-0.003542
-	228	-0.002771	0.009942	-0.003914
-	229	-0.003169	0.008894	-0.004160
-	230	-0.003390	0.008229	-0.004309
-	231	-0.003127	0.008142	-0.004368
-	232	-0.002670	0.008615	-0.004304
-	233	-0.001078	0.009656	-0.004166
-	234	0.001452	0.010941	-0.003940
-	235	0.004555	0.012081	-0.003634
-	236	0.007505	0.012744	-0.003225
-	237	0.010645	0.012822	-0.002777
-	238	0.013056	0.012194	-0.002235
-	239	0.015177	0.010803	-0.001608
-	240	0.017146	0.009065	-0.000974
-	241	0.018139	0.007092	-0.000267
-	242	0.018089	0.005204	0.000453
-	243	0.017243	0.003435	0.001125
-	244	0.015691	0.001858	0.001701
-	245	0.013549	0.000405	0.002189
-	246	0.011372	-0.000772	0.002505
-	247	0.008315	-0.001799	0.002765
-	248	0.006219	-0.002432	0.002809
-	249	0.003611	-0.002803	0.002791
-	250	0.001732	-0.002677	0.002573
-	251	-0.000406	-0.002231	0.002313
-	252	-0.001627	-0.001338	0.001891
-	253	-0.003369	-0.000256	0.001507
-	254	-0.004026	0.001109	0.001010
-	255	-0.004778	0.002529	0.000541
-	256	-0.005152	0.003937	0.000071
-	257	-0.004990	0.005202	-0.000395
-	258	-0.005016	0.006153	-0.000778
-	259	-0.004315	0.006780	-0.001165
-	260	-0.003993	0.006891	-0.001441
-	261	-0.003772	0.006492	-0.001621
-	262	-0.003642	0.005654	-0.001720
-	263	-0.003944	0.004400	-0.001709
-	264	-0.004317	0.002766	-0.001592
-	265	-0.004816	0.000868	-0.001367
-	266	-0.005371	-0.001198	-0.001022
-	267	-0.005868	-0.003315	-0.000566
-	268	-0.005961	-0.005281	-0.000072
-	269	-0.006449	-0.007193	0.000545
-	270	-0.006168	-0.008832	0.001127
-	271	-0.006360	-0.010364	0.001774
-	272	-0.005937	-0.011578	0.002318
-	273	-0.006321	-0.012661	0.002850
-	274	-0.006267	-0.013474	0.003223
-	275	-0.006502	-0.014112	0.003485
-	276	-0.007010	-0.014583	0.003629
-	277	-0.006859	-0.014745	0.003582
-	278	-0.007405	-0.014855	0.003508
-	279	-0.007542	-0.014683	0.003305
-	280	-0.007427	-0.014347	0.003030
-	281	-0.007832	-0.013890	0.002756
-	282	-0.007623	-0.013193	0.002408
-	283	-0.007706	-0.012479	0.002089
-	284	-0.007546	-0.011693	0.001773
-	285	-0.007274	-0.011029	0.001513
-	286	-0.006596	-0.010432	0.001268
-	287	-0.006635	-0.010033	0.001122
-	288	-0.006095	-0.009649	0.000985
-	289	-0.005933	-0.009335	0.000922
-	290	-0.005489	-0.009051	0.000883
-	291	-0.005050	-0.008761	0.000858
-	292	-0.005420	-0.008578	0.000890
-	293	-0.005272	-0.008395	0.000894
-	294	-0.005667	-0.008293	0.000939
-	295	-0.006110	-0.008296	0.001012
-	296	-0.006163	-0.008333	0.001075
-	297	-0.006618	-0.008506	0.001173
-	298	-0.006847	-0.008705	0.001255
-	299	-0.007200	-0.009027	0.001349
-	300	-0.007501	-0.009323	0.001396
-	301	-0.008106	-0.009722	0.001452
-	302	-0.008455	-0.010185	0.001487
-	303	-0.008745	-0.010642	0.001493
-	304	-0.009281	-0.011172	0.001511
-	305	-0.009706	-0.011570	0.001500
-	306	-0.010442	-0.011887	0.001476
-	307	-0.010959	-0.012067	0.001416
-	308	-0.012097	-0.012275	0.001390
-	309	-0.012632	-0.012365	0.001324
-	310	-0.013415	-0.012420	0.001303
-	311	-0.014047	-0.012330	0.001295
-	312	-0.014381	-0.012101	0.001292
-	313	-0.014556	-0.011700	0.001294
-	314	-0.015036	-0.011285	0.001333
-	315	-0.015040	-0.010771	0.001355
-	316	-0.015271	-0.010326	0.001417
-	317	-0.015265	-0.009873	0.001475
-	318	-0.015146	-0.009391	0.001518
-	319	-0.015259	-0.008975	0.001587
-	320	-0.015163	-0.008517	0.001622
-	321	-0.015860	-0.008034	0.001671
-	322	-0.015877	-0.007537	0.001669
-	323	-0.016559	-0.006961	0.001675
-	324	-0.017118	-0.006485	0.001686
-	325	-0.017206	-0.005906	0.001658
-	326	-0.017483	-0.005353	0.001629
-	327	-0.017746	-0.004768	0.001587
-	328	-0.018277	-0.004112	0.001536
-	329	-0.018062	-0.003439	0.001447
-	330	-0.018323	-0.002781	0.001400
-	331	-0.018339	-0.002188	0.001367
-	332	-0.018058	-0.001643	0.001339
-	333	-0.018106	-0.001274	0.001357
-	334	-0.017415	-0.001065	0.001352
-	335	-0.017301	-0.001112	0.001390
-	336	-0.016994	-0.001309	0.001405
-	337	-0.017296	-0.001749	0.001455
-	338	-0.017253	-0.002196	0.001468
-	339	-0.017939	-0.002835	0.001533
-	340	-0.018448	-0.003569	0.001579
-	341	-0.019321	-0.004395	0.001632
-	342	-0.020455	-0.005321	0.001701
-	343	-0.020927	-0.006149	0.001726
-	344	-0.022272	-0.006905	0.001782
-	345	-0.023218	-0.007519	0.001802
-	346	-0.024492	-0.008026	0.001819
-	347	-0.025253	-0.008394	0.001784
-	348	-0.026228	-0.008702	0.001760
-	349	-0.026954	-0.009086	0.001760
-	350	-0.026714	-0.009502	0.001758
-	351	-0.026756	-0.010132	0.001824
-	352	-0.026013	-0.010800	0.001876
-	353	-0.025596	-0.011581	0.001981
-	354	-0.024781	-0.012405	0.002110
-	355	-0.024223	-0.013219	0.002260
-	356	-0.023949	-0.014040	0.002405
-	357	-0.023826	-0.014728	0.002509
-	358	-0.024713	-0.015290	0.002614
-	359	-0.025291	-0.015691	0.002678
-	360	-0.026430	-0.015892	0.002770
-	361	-0.026916	-0.015838	0.002837
-	362	-0.027950	-0.015533	0.002950
-	363	-0.028099	-0.014955	0.003012
-	364	-0.028410	-0.014097	0.003073
-	365	-0.028336	-0.012957	0.003095
-	366	-0.027834	-0.011625	0.003087
-	367	-0.027086	-0.010010	0.003009
-	368	-0.026325	-0.008219	0.002880
-	369	-0.025195	-0.006338	0.002705
-	370	-0.023832	-0.004392	0.002465
-	371	-0.022161	-0.002392	0.002148
-	372	-0.020556	-0.000318	0.001784
-	373	-0.018434	0.001741	0.001351
-	374	-0.016368	0.003905	0.000859
-	375	-0.014009	0.006007	0.000313
-	376	-0.011800	0.008076	-0.000247
-	377	-0.009448	0.010050	-0.000838
-	378	-0.007017	0.011949	-0.001469
-	379	-0.005144	0.013644	-0.002061
-	380	-0.003103	0.015163	-0.002684
-	381	-0.001625	0.016455	-0.003279
-	382	-0.000524	0.017517	-0.003839
-	383	0.000277	0.018358	-0.004363
-	384	0.000731	0.019090	-0.004871
-	385	0.000855	0.019720	-0.005346
-	386	0.000038	0.020088	-0.005696
-	387	-0.001153	0.020314	-0.006020
-	388	-0.003142	0.020338	-0.006254
-	389	-0.005769	0.020226	-0.006422
-	390	-0.009163	0.020011	-0.006507
-	391	-0.013150	0.019697	-0.006522
-	392	-0.017950	0.019165	-0.006390
-	393	-0.023464	0.018487	-0.006134
-	394	-0.029512	0.017475	-0.005702
-	395	-0.036194	0.016153	-0.005067
-	396	-0.043146	0.014463	-0.004206
-	397	-0.049135	0.012574	-0.003249
-	398	-0.054532	0.010407	-0.002071
-	399	-0.058615	0.008145	-0.000771
-	400	-0.060725	0.005939	0.000560
-	401	-0.060806	0.003848	0.001892
-	402	-0.059187	0.001950	0.003196
-	403	-0.055458	0.000356	0.004339
-	404	-0.050141	-0.000945	0.005310
-	405	-0.043250	-0.001998	0.006093
-	406	-0.035641	-0.002962	0.006806
-	407	-0.027028	-0.003888	0.007441
-	408	-0.018107	-0.004701	0.007953
-	409	-0.009449	-0.005467	0.008399
-	410	-0.001246	-0.006081	0.008680
-	411	0.006671	-0.006524	0.008768
-	412	0.013726	-0.006895	0.008766
-	413	0.020424	-0.007074	0.008540
-	414	0.026502	-0.007231	0.008243
-	415	0.031527	-0.007343	0.007898
-	416	0.035820	-0.007483	0.007557
-	417	0.038731	-0.007682	0.007317
-	418	0.041053	-0.007839	0.007057
-	419	0.042223	-0.008020	0.006878
-	420	0.042872	-0.008125	0.006675
-	421	0.042828	-0.008206	0.006507
-	422	0.042406	-0.008105	0.006205
-	423	0.041493	-0.008025	0.006003
-	424	0.040542	-0.007797	0.005680
-	425	0.039048	-0.007547	0.005402
-	426	0.037340	-0.007319	0.005184
-	427	0.035239	-0.007108	0.005017
-	428	0.032804	-0.006889	0.004863
-	429	0.030143	-0.006667	0.004714
-	430	0.026805	-0.006416	0.004569
-	431	0.023472	-0.006108	0.004336
-	432	0.019747	-0.005787	0.004078
-	433	0.015799	-0.005392	0.003713
-	434	0.011753	-0.005063	0.003389
-	435	0.007851	-0.004753	0.003058
-	436	0.003971	-0.004520	0.002815
-	437	-0.000178	-0.004299	0.002638
-	438	-0.004151	-0.004112	0.002528
-	439	-0.008310	-0.004027	0.002593
-	440	-0.012584	-0.004078	0.002878
-	441	-0.016858	-0.004294	0.003375
-	442	-0.021297	-0.004656	0.004067
-	443	-0.025350	-0.005170	0.004895
-	444	-0.029305	-0.005798	0.005819
-	445	-0.032836	-0.006545	0.006802
-	446	-0.036200	-0.007379	0.007788
-	447	-0.039570	-0.008274	0.008752
-	448	-0.042858	-0.009198	0.009641
-	449	-0.046051	-0.010137	0.010437
-	450	-0.049346	-0.011124	0.011200
-	451	-0.052646	-0.012183	0.011950
-	452	-0.055962	-0.013171	0.012584
-	453	-0.059166	-0.014030	0.013083
-	454	-0.061879	-0.014612	0.013345
-	455	-0.064771	-0.014997	0.013524
-	456	-0.067089	-0.015066	0.013491
-	457	-0.069606	-0.014902	0.013411
-	458	-0.071939	-0.014483	0.013243
-	459	-0.074523	-0.013839	0.013065
-	460	-0.076906	-0.013023	0.012873
-	461	-0.079415	-0.012121	0.012732
-	462	-0.082104	-0.011200	0.012666
-	463	-0.084527	-0.010247	0.012611
-	464	-0.087510	-0.009385	0.012678
-	465	-0.090258	-0.008522	0.012730
-	466	-0.093486	-0.007716	0.012846
-	467	-0.096414	-0.006865	0.012899
-	468	-0.099556	-0.006028	0.012954
-	469	-0.102543	-0.005228	0.012989
-	470	-0.105287	-0.004407	0.012977
-	471	-0.107760	-0.003559	0.012912
-	472	-0.110062	-0.002686	0.012815
-	473	-0.112007	-0.001726	0.012652
-	474	-0.114179	-0.000756	0.012510
-	475	-0.115720	0.000343	0.012293
-	476	-0.117649	0.001492	0.012121
-	477	-0.119297	0.002728	0.011937
-	478	-0.121072	0.004028	0.011790
-	479	-0.122718	0.005443	0.011656
-	480	-0.124468	0.006916	0.011566
-	481	-0.126604	0.008408	0.011534
-	482	-0.128892	0.009908	0.011539
-	483	-0.131455	0.011310	0.011592
-	484	-0.134020	0.012546	0.011654
-	485	-0.136584	0.013591	0.011705
-	486	-0.138883	0.014384	0.011724
-	487	-0.140753	0.014950	0.011689
-	488	-0.141687	0.015262	0.011583
-	489	-0.141416	0.015260	0.011404
-	490	-0.140045	0.014930	0.011167
-	491	-0.136599	0.014336	0.010833
-	492	-0.131595	0.013350	0.010435
-	493	-0.124590	0.011953	0.009938
-	494	-0.115605	0.010148	0.009339
-	495	-0.104635	0.007929	0.008616
-	496	-0.091930	0.005375	0.007759
-	497	-0.078058	0.002460	0.006779
-	498	-0.063336	-0.000644	0.005675
-	499	-0.048291	-0.003886	0.004461
-	500	-0.033366	-0.007171	0.003155
-	501	-0.019465	-0.010501	0.001804
-	502	-0.007077	-0.013822	0.000447
-	503	0.003197	-0.016959	-0.000855
-	504	0.010933	-0.019656	-0.002045
-	505	0.016087	-0.021452	-0.003074
-	506	0.018540	-0.022075	-0.003893
-	507	0.018645	-0.021400	-0.004499
-	508	0.017076	-0.019424	-0.004925
-	509	0.014093	-0.016462	-0.005165
-	510	0.010394	-0.012808	-0.005265
-	511	0.006990	-0.008802	-0.005272
-	512	0.004228	-0.004809	-0.005214
-	513	0.002048	-0.001136	-0.005067
-	514	0.000921	0.002111	-0.004839
-	515	0.000637	0.004816	-0.004484
-	516	0.000851	0.007005	-0.003972
-	517	0.001438	0.008677	-0.003314
-	518	0.002214	0.009826	-0.002537
-	519	0.002943	0.010429	-0.001662
-	520	0.003662	0.010486	-0.000738
-	521	0.004233	0.010049	0.000195
-	522	0.004676	0.009317	0.001061
-	523	0.005158	0.008359	0.001801
-	524	0.005221	0.007241	0.002415
-	525	0.005140	0.005989	0.002867
-	526	0.004929	0.004609	0.003166
-	527	0.004481	0.003120	0.003331
-	528	0.003739	0.001573	0.003389
-	529	0.003261	0.000045	0.003331
-	530	0.002541	-0.001494	0.003244
-	531	0.002074	-0.002963	0.003106
-	532	0.001722	-0.004308	0.002945
-	533	0.001620	-0.005522	0.002771
-	534	0.001328	-0.006620	0.002637
-	535	0.001492	-0.007462	0.002478
-	536	0.001465	-0.008119	0.002355
-	537	0.001744	-0.008516	0.002219
-	538	0.002006	-0.008811	0.002113
-	539	0.002413	-0.008982	0.001992
-	540	0.002667	-0.009165	0.001868
-	541	0.002783	-0.009450	0.001744
-	542	0.002674	-0.009871	0.001615
-	543	0.002232	-0.010481	0.001486
-	544	0.001529	-0.011326	0.001375
-	545	0.000620	-0.012402	0.001277
-	546	-0.000365	-0.013732	0.001210
-	547	-0.001658	-0.015189	0.001187
-	548	-0.002921	-0.016671	0.001206
-	549	-0.004420	-0.018096	0.001294
-	550	-0.005739	-0.019258	0.001425
-	551	-0.006980	-0.020160	0.001615
-	552	-0.008277	-0.020643	0.001852
-	553	-0.009180	-0.020725	0.002113
-	554	-0.009906	-0.020411	0.002397
-	555	-0.010357	-0.019750	0.002687
-	556	-0.010502	-0.018845	0.002963
-	557	-0.010461	-0.017751	0.003200
-	558	-0.010471	-0.016612	0.003399
-	559	-0.010360	-0.015428	0.003520
-	560	-0.010510	-0.014283	0.003580
-	561	-0.010516	-0.013154	0.003550
-	562	-0.010828	-0.012110	0.003470
-	563	-0.011090	-0.011214	0.003320
-	564	-0.011273	-0.010522	0.003122
-	565	-0.011717	-0.010109	0.002902
-	566	-0.012126	-0.009888	0.002640
-	567	-0.012431	-0.009916	0.002346
-	568	-0.013076	-0.010191	0.002077
-	569	-0.013604	-0.010659	0.001819
-	570	-0.014089	-0.011271	0.001583
-	571	-0.014760	-0.011905	0.001384
-	572	-0.015373	-0.012474	0.001216
-	573	-0.015987	-0.012932	0.001091
-	574	-0.016504	-0.013191	0.001009
-	575	-0.016759	-0.013305	0.000959
-	576	-0.016783	-0.013255	0.000949
-	577	-0.016733	-0.013139	0.000975
-	578	-0.016348	-0.012909	0.001008
-	579	-0.015947	-0.012555	0.001063
-	580	-0.015249	-0.012076	0.001120
-	581	-0.014668	-0.011428	0.001181
-	582	-0.013727	-0.010604	0.001205
-	583	-0.013304	-0.009619	0.001234
-	584	-0.012629	-0.008425	0.001213
-	585	-0.012237	-0.007132	0.001196
-	586	-0.011796	-0.005689	0.001144
-	587	-0.011598	-0.004206	0.001099
-	588	-0.011309	-0.002714	0.001043
-	589	-0.011357	-0.001259	0.001018
-	590	-0.011315	0.000044	0.001000
-	591	-0.011258	0.001255	0.000990
-	592	-0.011038	0.002222	0.000997
-	593	-0.011010	0.002963	0.001030
-	594	-0.011197	0.003567	0.001075
-	595	-0.011636	0.004009	0.001133
-	596	-0.012235	0.004332	0.001186
-	597	-0.012991	0.004442	0.001257
-	598	-0.013811	0.004327	0.001356
-	599	-0.014598	0.004042	0.001476
-	600	-0.015290	0.003570	0.001634
-	601	-0.016191	0.002926	0.001843
-	602	-0.016913	0.002194	0.002052
-	603	-0.017530	0.001321	0.002268
-	604	-0.018317	0.000377	0.002502
-	605	-0.019064	-0.000579	0.002720
-	606	-0.019716	-0.001543	0.002931
-	607	-0.020562	-0.002449	0.003171
-	608	-0.020868	-0.003431	0.003411
-	609	-0.020985	-0.004300	0.003646
-	610	-0.021093	-0.005238	0.003896
-	611	-0.021093	-0.006069	0.004099
-	612	-0.021360	-0.006756	0.004242
-	613	-0.022088	-0.007273	0.004343
-	614	-0.022937	-0.007721	0.004413
-	615	-0.023865	-0.008022	0.004459
-	616	-0.024767	-0.008182	0.004474
-	617	-0.025759	-0.008115	0.004454
-	618	-0.026860	-0.007773	0.004378
-	619	-0.027987	-0.007156	0.004237
-	620	-0.029139	-0.006232	0.004020
-	621	-0.030350	-0.005154	0.003778
-	622	-0.031542	-0.003903	0.003512
-	623	-0.032591	-0.002597	0.003249
-	624	-0.033220	-0.001227	0.002980
-	625	-0.033177	0.000184	0.002714
-	626	-0.032598	0.001575	0.002508
-	627	-0.030976	0.002956	0.002296
-	628	-0.028613	0.004167	0.002101
-	629	-0.026098	0.005212	0.001913
-	630	-0.023665	0.006065	0.001698
-	631	-0.021553	0.006696	0.001475
-	632	-0.019770	0.007095	0.001253
-	633	-0.017976	0.007153	0.001039
-	634	-0.016384	0.006760	0.000892
-	635	-0.014623	0.006007	0.000767
-	636	-0.013010	0.004804	0.000740
-	637	-0.010844	0.003302	0.000726
-	638	-0.008764	0.001610	0.000793
-	639	-0.006685	-0.000120	0.000895
-	640	-0.004773	-0.001733	0.001014
-	641	-0.003108	-0.003066	0.001122
-	642	-0.001711	-0.004124	0.001223
-	643	-0.000361	-0.004879	0.001290
-	644	0.000615	-0.005327	0.001331
-	645	0.001299	-0.005532	0.001344
-	646	0.001621	-0.005526	0.001329
-	647	0.001377	-0.005283	0.001314
-	648	0.001121	-0.004855	0.001271
-	649	0.000602	-0.004234	0.001263
-	650	0.000339	-0.003375	0.001200
-	651	-0.000411	-0.002483	0.001207
-	652	-0.001468	-0.001592	0.001215
-	653	-0.003037	-0.000909	0.001299
-	654	-0.005715	-0.000429	0.001506
-	655	-0.009089	-0.000127	0.001757
-	656	-0.013422	-0.000023	0.002100
-	657	-0.018207	-0.000056	0.002463
-	658	-0.023703	-0.000176	0.002870
-	659	-0.029325	-0.000292	0.003216
-	660	-0.034860	-0.000384	0.003495
-	661	-0.039995	-0.000513	0.003722
-	662	-0.044243	-0.000535	0.003785
-	663	-0.047570	-0.000495	0.003732
-	664	-0.049525	-0.000314	0.003505
-	665	-0.049971	0.000016	0.003123
-	666	-0.048813	0.000503	0.002612
-	667	-0.045843	0.001174	0.001932
-	668	-0.041434	0.002105	0.001038
-	669	-0.035467	0.003111	0.000008
-	670	-0.028278	0.004082	-0.001083
-	671	-0.020285	0.004785	-0.002050
-	672	-0.011712	0.005228	-0.002892
-	673	-0.003132	0.005419	-0.003596
-	674	0.005328	0.005406	-0.004207
-	675	0.013308	0.005233	-0.004756
-	676	0.021002	0.004959	-0.005284
-	677	0.028018	0.004723	-0.005906
-	678	0.034253	0.004470	-0.006550
-	679	0.039350	0.004185	-0.007149
-	680	0.043469	0.003816	-0.007616
-	681	0.046480	0.003311	-0.007829
-	682	0.048450	0.002736	-0.007834
-	683	0.049392	0.002293	-0.007844
-	684	0.049220	0.002092	-0.007990
-	685	0.048204	0.002073	-0.008223
-	686	0.046477	0.002179	-0.008487
-	687	0.044072	0.002222	-0.008550
-	688	0.041214	0.002329	-0.008575
-	689	0.037981	0.002447	-0.008515
-	690	0.034347	0.002661	-0.008478
-	691	0.030453	0.002846	-0.008335
-	692	0.026237	0.003080	-0.008179
-	693	0.021941	0.003271	-0.007920
-	694	0.017541	0.003465	-0.007624
-	695	0.012874	0.003553	-0.007176
-	696	0.008454	0.003609	-0.006713
-	697	0.003802	0.003671	-0.006248
-	698	-0.000611	0.003717	-0.005811
-	699	-0.005100	0.003788	-0.005453
-	700	-0.009432	0.003824	-0.005143
-	701	-0.013858	0.003855	-0.004890
-	702	-0.017943	0.003859	-0.004698
-	703	-0.022106	0.003892	-0.004581
-	704	-0.025887	0.003890	-0.004484
-	705	-0.029244	0.003827	-0.004356
-	706	-0.032245	0.003787	-0.004263
-	707	-0.034769	0.003721	-0.004146
-	708	-0.036795	0.003702	-0.004057
-	709	-0.038411	0.003688	-0.003939
-	710	-0.039651	0.003655	-0.003739
-	711	-0.040649	0.003546	-0.003388
-	712	-0.041499	0.003413	-0.002929
-	713	-0.042308	0.003181	-0.002293
-	714	-0.042924	0.002887	-0.001555
-	715	-0.043763	0.002472	-0.000647
-	716	-0.044523	0.001931	0.000367
-	717	-0.045674	0.001203	0.001550
-	718	-0.047213	0.000285	0.002842
-	719	-0.049135	-0.000834	0.004222
-	720	-0.051412	-0.002083	0.005594
-	721	-0.053949	-0.003343	0.006853
-	722	-0.056919	-0.004600	0.007994
-	723	-0.060071	-0.005803	0.008941
-	724	-0.063608	-0.006939	0.009711
-	725	-0.067379	-0.008117	0.010330
-	726	-0.071376	-0.009324	0.010794
-	727	-0.075423	-0.010611	0.011114
-	728	-0.079410	-0.011857	0.011262
-	729	-0.083270	-0.013090	0.011272
-	730	-0.086936	-0.014142	0.011137
-	731	-0.090383	-0.014985	0.010893
-	732	-0.093787	-0.015520	0.010588
-	733	-0.097042	-0.015697	0.010260
-	734	-0.100087	-0.015489	0.009945
-	735	-0.103304	-0.014996	0.009717
-	736	-0.106441	-0.014221	0.009566
-	737	-0.109948	-0.013242	0.009538
-	738	-0.113545	-0.012099	0.009602
-	739	-0.117388	-0.010830	0.009763
-	740	-0.121423	-0.009537	0.009993
-	741	-0.125578	-0.008167	0.010259
-	742	-0.129997	-0.006857	0.010539
-	743	-0.134263	-0.005521	0.010784
-	744	-0.138625	-0.004247	0.010999
-	745	-0.142486	-0.003056	0.011130
-	746	-0.146053	-0.001970	0.011196
-	747	-0.148709	-0.001075	0.011172
-	748	-0.150543	-0.000444	0.011062
-	749	-0.151154	-0.000044	0.010851
-	750	-0.150400	0.000027	0.010518
-	751	-0.148148	-0.000207	0.010067
-	752	-0.144121	-0.000848	0.009485
-	753	-0.138283	-0.001786	0.008798
-	754	-0.130330	-0.003045	0.008010
-	755	-0.120739	-0.004485	0.007167
-	756	-0.109197	-0.005949	0.006273
-	757	-0.096237	-0.007484	0.005343
-	758	-0.081901	-0.008961	0.004368
-	759	-0.066851	-0.010396	0.003357
-	760	-0.051352	-0.011567	0.002314
-	761	-0.069921	-0.006540	0.003764
-	762	-0.091073	-0.005619	0.004342
-	763	-0.120067	-0.006745	0.005213
-	764	-0.150439	-0.008553	0.006028
-	765	-0.173833	-0.009178	0.006281
-	766	-0.183088	-0.008525	0.005582
-	767	-0.177348	-0.007419	0.003990
-	768	-0.160492	-0.005775	0.001794
-	769	-0.138692	-0.002531	-0.000774
-	770	-0.117260	0.003094	-0.003605
-	771	-0.099623	0.011697	-0.006543
-	772	-0.085759	0.024339	-0.009449
-	773	-0.074259	0.041529	-0.012300
-	774	-0.064315	0.061873	-0.015006
-	775	-0.056224	0.083278	-0.017644
-	776	-0.049196	0.103972	-0.020619
-	777	-0.039298	0.122509	-0.024399
-	778	-0.020600	0.138481	-0.029336
-	779	0.009185	0.151739	-0.035285
-	780	0.044209	0.163384	-0.041465
-	781	0.077907	0.176888	-0.047525
-	782	0.106667	0.194089	-0.053578
-	783	0.131076	0.214263	-0.060039
-	784	0.151609	0.234724	-0.066850
-	785	0.168801	0.253273	-0.073578
-	786	0.181942	0.269800	-0.079751
-	787	0.191272	0.285133	-0.085186
-	788	0.197592	0.300030	-0.089881
-	789	0.201882	0.314302	-0.093904
-	790	0.204619	0.327935	-0.097460
-	791	0.205129	0.341652	-0.100606
-	792	0.203775	0.356230	-0.103204
-	793	0.201223	0.371390	-0.104876
-	794	0.199170	0.386052	-0.105470
-	795	0.197553	0.398749	-0.104970
-	796	0.196212	0.408174	-0.103491
-	797	0.194331	0.414072	-0.101160
-	798	0.191633	0.417432	-0.098308
-	799	0.188195	0.419404	-0.095230
-	800	0.185496	0.420699	-0.092196
-	801	0.184380	0.421152	-0.089308
-	802	0.183630	0.420657	-0.086549
-	803	0.182601	0.420193	-0.084060
-	804	0.180802	0.421054	-0.081841
-	805	0.178614	0.423607	-0.079760
-	806	0.176351	0.426987	-0.077709
-	807	0.174913	0.430687	-0.075867
-	808	0.174242	0.434489	-0.074314
-	809	0.173602	0.438631	-0.073023
-	810	0.172834	0.443074	-0.071930
-	811	0.172119	0.447527	-0.070922
-	812	0.171408	0.451344	-0.069854
-	813	0.169936	0.453851	-0.068538
-	814	0.167190	0.454751	-0.066797
-	815	0.163440	0.453997	-0.064565
-	816	0.159155	0.451853	-0.061896
-	817	0.154134	0.448188	-0.058764
-	818	0.147728	0.443295	-0.055192
-	819	0.139471	0.437380	-0.051179
-	820	0.129646	0.430409	-0.046764
-	821	0.118403	0.422552	-0.042022
-	822	0.105672	0.414342	-0.037059
-	823	0.091771	0.406438	-0.031950
-	824	0.077204	0.399111	-0.026712
-	825	0.062459	0.392549	-0.021422
-	826	0.048334	0.386818	-0.016226
-	827	0.035208	0.381988	-0.011201
-	828	0.023558	0.378235	-0.006426
-	829	0.013037	0.375649	-0.001846
-	830	0.003381	0.374164	0.002552
-	831	-0.006159	0.373637	0.006803
-	832	-0.015504	0.374169	0.010806
-	833	-0.024121	0.375776	0.014535
-	834	-0.031733	0.378236	0.018009
-	835	-0.038393	0.381454	0.021252
-	836	-0.044579	0.385250	0.024355
-	837	-0.050493	0.389231	0.027393
-	838	-0.056393	0.392846	0.030387
-	839	-0.061421	0.395636	0.033259
-	840	-0.065493	0.397133	0.036039
-	841	-0.068406	0.397269	0.038682
-	842	-0.071171	0.395928	0.041223
-	843	-0.074615	0.393263	0.043620
-	844	-0.079426	0.389688	0.045925
-	845	-0.084951	0.385942	0.048186
-	846	-0.089627	0.382033	0.050360
-	847	-0.093162	0.378064	0.052412
-	848	-0.096032	0.374108	0.054367
-	849	-0.099960	0.370264	0.056359
-	850	-0.105024	0.366903	0.058321
-	851	-0.111158	0.364292	0.060165
-	852	-0.117196	0.362157	0.061785
-	853	-0.122763	0.360011	0.063164
-	854	-0.127370	0.357929	0.064295
-	855	-0.131705	0.356537	0.065217
-	856	-0.135814	0.355880	0.065978
-	857	-0.139324	0.355297	0.066570
-	858	-0.141632	0.354250	0.066971
-	859	-0.142694	0.352715	0.067270
-	860	-0.143010	0.351019	0.067548
-	861	-0.143076	0.349292	0.067774
-	862	-0.143692	0.347693	0.067937
-	863	-0.144654	0.346614	0.068018
-	864	-0.145419	0.346342	0.068084
-	865	-0.144925	0.346048	0.068150
-	866	-0.143530	0.345242	0.068336
-	867	-0.141840	0.344122	0.068731
-	868	-0.140755	0.343050	0.069372
-	869	-0.140249	0.342202	0.070109
-	870	-0.139888	0.341268	0.070794
-	871	-0.139142	0.339668	0.071341
-	872	-0.137706	0.336998	0.071733
-	873	-0.135674	0.333615	0.072047
-	874	-0.133457	0.329951	0.072303
-	875	-0.130967	0.326185	0.072440
-	876	-0.128126	0.322424	0.072389
-	877	-0.124764	0.318358	0.072090
-	878	-0.121200	0.313941	0.071505
-	879	-0.117517	0.309293	0.070672
-	880	-0.113383	0.304293	0.069673
-	881	-0.108328	0.298618	0.068472
-	882	-0.102028	0.291922	0.067105
-	883	-0.094670	0.284350	0.065648
-	884	-0.086142	0.276517	0.063992
-	885	-0.078680	0.269109	0.062155
-	886	-0.074217	0.262493	0.060169
-	887	-0.072343	0.256419	0.058113
-	888	-0.069989	0.250316	0.055935
-	889	-0.065125	0.243901	0.053639
-	890	-0.056948	0.237200	0.051134
-	891	-0.046776	0.230274	0.048441
-	892	-0.036070	0.222926	0.045581
-	893	-0.025251	0.214976	0.042520
-	894	-0.014211	0.206227	0.039282
-	895	-0.002110	0.196686	0.035806
-	896	0.011150	0.186477	0.032085
-	897	0.025390	0.175629	0.028120
-	898	0.039172	0.164372	0.023950
-	899	0.052026	0.153183	0.019605
-	900	0.063316	0.141995	0.015358
-	901	0.072854	0.130287	0.011386
-	902	0.080551	0.117498	0.007786
-	903	0.087251	0.103529	0.004482
-	904	0.092488	0.089116	0.001440
-	905	0.096836	0.074566	-0.001258
-	906	0.101227	0.059822	-0.003525
-	907	0.106120	0.045549	-0.005523
-	908	0.111484	0.032645	-0.007447
-	909	0.115711	0.021636	-0.009229
-	910	0.117257	0.012810	-0.010722
-	911	0.115078	0.006481	-0.011887
-	912	0.110350	0.002505	-0.012836
-	913	0.104834	0.000173	-0.013662
-	914	0.101062	-0.001076	-0.014501
-	915	0.100475	-0.002047	-0.015102
-	916	0.103508	-0.003002	-0.015363
-	917	0.108027	-0.003693	-0.015254
-	918	0.111052	-0.003725	-0.014787
-	919	0.111145	-0.003268	-0.014006
-	920	0.108826	-0.002396	-0.013087
-	921	0.104632	-0.001588	-0.011892
-	922	0.098620	-0.001105	-0.010359
-	923	0.090243	-0.000782	-0.008666
-	924	0.079417	-0.000764	-0.006866
-	925	0.067605	-0.001146	-0.004989
-	926	0.056070	-0.002124	-0.002944
-	927	0.045121	-0.003508	-0.000822
-	928	0.032947	-0.005122	0.001492
-	929	-0.024696	-0.001800	0.007040
-	930	-0.015954	-0.002332	0.007001
-	931	-0.007256	-0.002862	0.006855
-	932	0.000918	-0.003532	0.006750
-	933	0.008691	-0.004258	0.006597
-	934	0.015685	-0.005001	0.006391
-	935	0.021846	-0.005764	0.006140
-	936	0.026665	-0.006393	0.005768
-	937	0.029898	-0.006913	0.005365
-	938	0.031272	-0.007189	0.004852
-	939	0.030583	-0.007359	0.004461
-	940	0.027791	-0.007319	0.004112
-	941	0.022257	-0.007127	0.003964
-	942	0.014178	-0.006825	0.004058
-	943	0.002942	-0.006410	0.004495
-	944	-0.011348	-0.005967	0.005371
-	945	-0.029022	-0.005446	0.006705
-	946	-0.050015	-0.004848	0.008466
-	947	-0.074398	-0.004147	0.010640
-	948	-0.101705	-0.003377	0.013167
-	949	-0.131540	-0.002532	0.015964
-	950	-0.162796	-0.001665	0.018942
-	951	-0.193960	-0.000781	0.021874
-	952	-0.223324	0.000145	0.024516
-	953	-0.247806	0.001016	0.026591
-	954	-0.264336	0.001825	0.027749
-	955	-0.268265	0.002474	0.027552
-	956	-0.254735	0.003031	0.025340
-	957
-	958
