# Supplementary material for: Design and preliminary verification of a novel powered ankle–foot prosthesis: From the perspective of lower-limb biomechanics compared with ESAR foot
Source: PLoS One. 2024 Jun 7;19(6):e0303397. doi: 10.1371/journal.pone.0303397 (PMC11161064; doi:10.1371/journal.pone.0303397)
Supplement: S2 File — (ZIP) [file pone.0303397.s004.zip › NWS/2/right ankle angle.txt]

LINK_MODEL_BASED::ORIGINAL::Right Ankle Angles
File	Frame	X	Y	Z
Gait LB - IOR 10.c3d	1	7.677102	-1.408492	1.695049
-	2	7.661872	-1.504241	1.724396
-	3	7.643288	-1.599179	1.757604
-	4	7.620218	-1.691091	1.795529
-	5	7.593576	-1.777959	1.837327
-	6	7.564971	-1.858345	1.881163
-	7	7.535886	-1.931327	1.925564
-	8	7.507331	-1.996733	1.968381
-	9	7.480124	-2.054624	2.008515
-	10	7.454803	-2.105432	2.044947
-	11	7.431416	-2.149655	2.077605
-	12	7.409986	-2.187933	2.106414
-	13	7.390416	-2.220935	2.131551
-	14	7.372302	-2.249256	2.153991
-	15	7.355428	-2.273510	2.174476
-	16	7.339427	-2.294323	2.193645
-	17	7.324061	-2.312154	2.212656
-	18	7.308977	-2.327497	2.232110
-	19	7.293970	-2.340751	2.252680
-	20	7.278856	-2.352285	2.274895
-	21	7.263385	-2.362523	2.298826
-	22	7.247526	-2.371676	2.325270
-	23	7.231197	-2.380075	2.353996
-	24	7.214469	-2.387882	2.385254
-	25	7.197236	-2.395292	2.418857
-	26	7.179518	-2.402432	2.454559
-	27	7.161538	-2.409315	2.492038
-	28	7.143287	-2.416034	2.530694
-	29	7.124935	-2.422671	2.569735
-	30	7.106758	-2.429249	2.608653
-	31	7.088748	-2.435919	2.646419
-	32	7.071213	-2.442747	2.682063
-	33	7.054267	-2.449733	2.715179
-	34	7.038094	-2.456924	2.744736
-	35	7.022869	-2.464149	2.770904
-	36	7.008756	-2.471468	2.792543
-	37	6.996054	-2.478684	2.810132
-	38	6.984852	-2.485801	2.823364
-	39	6.975344	-2.492808	2.832220
-	40	6.967776	-2.499623	2.837128
-	41	6.962234	-2.506304	2.838171
-	42	6.958780	-2.512807	2.835996
-	43	6.957451	-2.519118	2.831072
-	44	6.958193	-2.525325	2.823062
-	45	6.960940	-2.531339	2.812598
-	46	6.965574	-2.537144	2.800015
-	47	6.972019	-2.542697	2.785620
-	48	6.980015	-2.548006	2.769548
-	49	6.989392	-2.553022	2.751850
-	50	6.999999	-2.557710	2.732754
-	51	7.011649	-2.562012	2.712503
-	52	7.024141	-2.565983	2.690999
-	53	7.037181	-2.569608	2.668567
-	54	7.050678	-2.572832	2.645677
-	55	7.064187	-2.575692	2.622412
-	56	7.077471	-2.578049	2.599674
-	57	7.090328	-2.579826	2.577697
-	58	7.102517	-2.581005	2.556508
-	59	7.113795	-2.581524	2.536361
-	60	7.124084	-2.581364	2.517195
-	61	7.133449	-2.580576	2.498441
-	62	7.141875	-2.579257	2.479324
-	63	7.149657	-2.577392	2.459157
-	64	7.157079	-2.574994	2.437045
-	65	7.164579	-2.572157	2.411331
-	66	7.172635	-2.568846	2.380991
-	67	7.181859	-2.565054	2.344790
-	68	7.192986	-2.560658	2.302128
-	69	7.206810	-2.555703	2.251578
-	70	7.224062	-2.550078	2.192697
-	71	7.245735	-2.543696	2.124652
-	72	7.272615	-2.536552	2.046371
-	73	7.305536	-2.528518	1.957638
-	74	7.345319	-2.519552	1.858050
-	75	7.392919	-2.509519	1.747694
-	76	7.449038	-2.498448	1.626318
-	77	7.514443	-2.486196	1.494649
-	78	7.589846	-2.472573	1.353628
-	79	7.675732	-2.457464	1.203832
-	80	7.772654	-2.440657	1.046477
-	81	7.880947	-2.422084	0.882382
-	82	8.000759	-2.401742	0.712386
-	83	8.132058	-2.379714	0.537013
-	84	8.274882	-2.355913	0.357189
-	85	8.428876	-2.330428	0.173164
-	86	8.593470	-2.303205	-0.014252
-	87	8.768153	-2.274235	-0.204494
-	88	8.952057	-2.243396	-0.396577
-	89	9.144223	-2.210547	-0.589389
-	90	9.343538	-2.175447	-0.781451
-	91	9.548774	-2.137948	-0.971816
-	92	9.758799	-2.097756	-1.159676
-	93	9.972397	-2.054699	-1.345040
-	94	10.188604	-2.008671	-1.528526
-	95	10.406383	-1.959637	-1.710661
-	96	10.624590	-1.908029	-1.893017
-	97	10.842232	-1.854284	-2.076093
-	98	11.058279	-1.799238	-2.260547
-	99	11.271793	-1.743808	-2.446220
-	100	11.481812	-1.688769	-2.631495
-	101	11.687618	-1.634975	-2.815129
-	102	11.888509	-1.582906	-2.994526
-	103	12.083818	-1.532899	-3.167112
-	104	12.273078	-1.485038	-3.330130
-	105	12.456067	-1.439070	-3.480466
-	106	12.632431	-1.394594	-3.615233
-	107	12.802251	-1.350919	-3.731211
-	108	12.965510	-1.307240	-3.824976
-	109	13.122069	-1.262960	-3.893515
-	110	13.272177	-1.217652	-3.934291
-	111	13.415809	-1.171007	-3.945089
-	112	13.552977	-1.123159	-3.925490
-	113	13.683807	-1.074000	-3.874833
-	114	13.808337	-1.023842	-3.794464
-	115	13.926735	-0.973225	-3.686613
-	116	14.038979	-0.923025	-3.554653
-	117	14.145046	-0.874536	-3.402644
-	118	14.244857	-0.829646	-3.236251
-	119	14.338316	-0.789727	-3.059785
-	120	14.425332	-0.755955	-2.877721
-	121	14.505980	-0.728698	-2.692907
-	122	14.580400	-0.707742	-2.507050
-	123	14.648587	-0.693051	-2.322421
-	124	14.710511	-0.684601	-2.140300
-	125	14.766067	-0.682991	-1.962729
-	126	14.815144	-0.688941	-1.790987
-	127	14.857521	-0.703591	-1.626959
-	128	14.893065	-0.727937	-1.472177
-	129	14.921674	-0.762706	-1.328007
-	130	14.943234	-0.808054	-1.194921
-	131	14.957726	-0.863759	-1.073155
-	132	14.965267	-0.928815	-0.962004
-	133	14.966249	-1.001819	-0.860830
-	134	14.961109	-1.080517	-0.767875
-	135	14.950603	-1.162346	-0.681183
-	136	14.935486	-1.244640	-0.598606
-	137	14.916493	-1.325144	-0.518548
-	138	14.894442	-1.401543	-0.438426
-	139	14.870045	-1.472314	-0.356883
-	140	14.843888	-1.536155	-0.272123
-	141	14.816557	-1.592372	-0.183284
-	142	14.788449	-1.640615	-0.089554
-	143	14.759793	-1.680931	0.009322
-	144	14.730896	-1.713990	0.112236
-	145	14.701823	-1.740507	0.218319
-	146	14.672652	-1.761666	0.325256
-	147	14.643262	-1.778972	0.429627
-	148	14.613626	-1.793643	0.529003
-	149	14.583624	-1.807396	0.619048
-	150	14.553141	-1.821244	0.697660
-	151	14.522186	-1.835870	0.763724
-	152	14.490941	-1.851418	0.817812
-	153	14.459753	-1.867693	0.861708
-	154	14.429108	-1.884322	0.897602
-	155	14.399594	-1.900776	0.928172
-	156	14.371987	-1.916288	0.956495
-	157	14.346989	-1.930352	0.984841
-	158	14.325345	-1.942281	1.015675
-	159	14.307757	-1.951671	1.050470
-	160	14.294779	-1.958314	1.089837
-	161	14.286884	-1.962101	1.133873
-	162	14.284461	-1.963128	1.182063
-	163	14.287759	-1.961754	1.233379
-	164	14.296721	-1.958593	1.286513
-	165	14.311304	-1.954508	1.339979
-	166	14.331132	-1.950627	1.392119
-	167	14.355835	-1.948037	1.441040
-	168	14.384850	-1.947602	1.485200
-	169	14.417840	-1.949937	1.523023
-	170	14.454264	-1.955324	1.553691
-	171	14.493626	-1.964055	1.575907
-	172	14.535720	-1.976030	1.589566
-	173	14.580090	-1.991606	1.593648
-	174	14.626360	-2.011059	1.587834
-	175	14.674178	-2.034580	1.571824
-	176	14.723404	-2.061609	1.546681
-	177	14.773808	-2.091391	1.513106
-	178	14.825640	-2.122406	1.473336
-	179	14.879128	-2.152970	1.430302
-	180	14.934569	-2.181527	1.386731
-	181	14.992182	-2.206901	1.344602
-	182	15.051950	-2.228377	1.304996
-	183	15.114113	-2.245110	1.269530
-	184	15.178616	-2.256623	1.239330
-	185	15.245620	-2.262777	1.214859
-	186	15.315144	-2.263414	1.197093
-	187	15.387182	-2.258679	1.186391
-	188	15.461749	-2.248659	1.183454
-	189	15.538852	-2.233099	1.189900
-	190	15.618594	-2.211871	1.206933
-	191	15.700918	-2.184583	1.236377
-	192	15.786085	-2.150622	1.280512
-	193	15.874068	-2.109436	1.341208
-	194	15.965183	-2.059906	1.421613
-	195	16.059374	-2.001353	1.523237
-	196	16.156740	-1.932861	1.647989
-	197	16.257370	-1.853520	1.797525
-	198	16.361088	-1.763034	1.972026
-	199	16.467909	-1.661244	2.171384
-	200	16.577745	-1.548462	2.394514
-	201	16.690302	-1.425624	2.638801
-	202	16.805143	-1.294060	2.900666
-	203	16.921835	-1.155200	3.176041
-	204	17.039700	-1.010611	3.460070
-	205	17.158222	-0.861499	3.748053
-	206	17.277122	-0.708843	4.035532
-	207	17.396334	-0.552848	4.320481
-	208	17.515816	-0.394012	4.600669
-	209	17.635368	-0.232364	4.875880
-	210	17.754940	-0.067803	5.146451
-	211	17.874224	0.100014	5.413597
-	212	17.992950	0.271212	5.677873
-	213	18.110744	0.446395	5.941053
-	214	18.227188	0.625796	6.203819
-	215	18.341753	0.809894	6.467490
-	216	18.453810	0.999065	6.732983
-	217	18.562788	1.193647	7.000825
-	218	18.667835	1.394025	7.271648
-	219	18.768183	1.600517	7.545378
-	220	18.862791	1.813484	7.821810
-	221	18.950264	2.033510	8.101003
-	222	19.028820	2.260930	8.382388
-	223	19.096588	2.496005	8.665289
-	224	19.151628	2.738795	8.948883
-	225	19.192059	2.989177	9.232342
-	226	19.216253	3.246486	9.513890
-	227	19.222754	3.509890	9.792176
-	228	19.210268	3.777952	10.064955
-	229	19.177746	4.049126	10.330360
-	230	19.124430	4.321523	10.585904
-	231	19.049776	4.593064	10.828964
-	232	18.953375	4.861759	11.057196
-	233	18.834978	5.125479	11.268306
-	234	18.694624	5.382214	11.460270
-	235	18.532560	5.629882	11.631257
-	236	18.349241	5.866607	11.779925
-	237	18.145351	6.090785	11.904980
-	238	17.921688	6.301570	12.006104
-	239	17.678892	6.498603	12.083127
-	240	17.417675	6.682895	12.136299
-	241	17.138153	6.856380	12.166898
-	242	16.840504	7.021632	12.176741
-	243	16.524122	7.181327	12.168696
-	244	16.188498	7.338319	12.146976
-	245	15.832467	7.495337	12.116796
-	246	15.454490	7.654957	12.084689
-	247	15.052645	7.819355	12.058077
-	248	14.624461	7.990276	12.045784
-	249	14.167299	8.168849	12.056581
-	250	13.678023	8.355709	12.099873
-	251	13.153397	8.551083	12.183785
-	252	12.589964	8.754546	12.315716
-	253	11.984519	8.965034	12.500112
-	254	11.334674	9.180846	12.738514
-	255	10.638694	9.400009	13.029334
-	256	9.895645	9.620256	13.368088
-	257	9.106074	9.839286	13.747733
-	258	8.271420	10.055037	14.159844
-	259	7.395012	10.265320	14.593809
-	260	6.481725	10.468571	15.038449
-	261	5.538245	10.663864	15.480870
-	262	4.572974	10.851632	15.908612
-	263	3.595636	11.033731	16.308739
-	264	2.617349	11.213683	16.669790
-	265	1.649689	11.395556	16.981384
-	266	0.704473	11.583876	17.235289
-	267	-0.206231	11.783019	17.425726
-	268	-1.069985	11.996502	17.549765
-	269	-1.873919	12.226716	17.607836
-	270	-2.605271	12.474147	17.603390
-	271	-3.251453	12.736954	17.542648
-	272	-3.800346	13.010045	17.434744
-	273	-4.241266	13.285842	17.289196
-	274	-4.565215	13.553712	17.115864
-	275	-4.765558	13.801750	16.923428
-	276	-4.839048	14.017653	16.718534
-	277	-4.785583	14.190297	16.505804
-	278	-4.608444	14.311633	16.286633
-	279	-4.314056	14.376382	16.060196
-	280	-3.911611	14.384302	15.823277
-	281	-3.412603	14.337517	15.570973
-	282	-2.830000	14.241801	15.297269
-	283	-2.177859	14.104084	14.995800
-	284	-1.470564	13.931579	14.660670
-	285	-0.722146	13.730435	14.287487
-	286	0.054086	13.505469	13.873384
-	287	0.845929	13.259263	13.418550
-	288	1.642247	12.993871	12.925025
-	289	2.433007	12.710464	12.397382
-	290	3.209317	12.409590	11.842346
-	291	3.963232	12.092546	11.267982
-	292	4.687914	11.760507	10.684561
-	293	5.377777	11.415764	10.102724
-	294	6.028179	11.061578	9.533665
-	295	6.636001	10.702625	8.987342
-	296	7.199127	10.344191	8.472936
-	297	7.716475	9.991311	7.998013
-	298	8.187807	9.648575	7.568878
-	299	8.613405	9.319219	7.190262
-	300	8.994040	9.006381	6.865184
-	301	9.330791	8.711976	6.594857
-	302	9.625177	8.438317	6.379092
-	303	9.878951	8.187178	6.215690
-	304	10.093878	7.960623	6.101649
-	305	10.271820	7.760149	6.032045
-	306	10.414188	7.587435	6.001991
-	307	10.522355	7.443611	6.005170
-	308	10.597691	7.328459	6.034941
-	309	10.641630	7.240808	6.083978
-	310	10.655899	7.178337	6.144770
-	311	10.642425	7.138019	6.209514
-	312	10.603569	7.116465	6.270844
-	313	10.541931	7.109823	6.321429
-	314	10.459967	7.114154	6.355177
-	315	10.359855	7.125669	6.366950
-	316	10.243111	7.141043	6.353706
-	317	10.110627	7.157427	6.313670
-	318	9.962326	7.172026	6.247211
-	319	9.797273	7.182234	6.157352
-	320	9.613773	7.185636	6.048303
-	321	9.409479	7.180681	5.926715
-	322	9.181890	7.166445	5.799740
-	323	8.928511	7.142485	5.674778
-	324	8.647503	7.108624	5.558659
-	325	8.337753	7.064929	5.458169
-	326	7.999717	7.011714	5.379371
-	327	7.635048	6.949879	5.327939
-	328	7.247171	6.881214	5.308342
-	329	6.841207	6.808615	5.323933
-	330	6.423687	6.735661	5.376210
-	331	6.001904	6.666245	5.465191
-	332	5.583563	6.604053	5.588581
-	333	5.176220	6.552227	5.742580
-	334	4.787305	6.513025	5.921027
-	335	4.423943	6.488094	6.116570
-	336	4.092525	6.478452	6.321019
-	337	3.797989	6.484679	6.526239
-	338	3.543909	6.506954	6.723898
-	339	3.331794	6.545007	6.907041
-	340	3.161055	6.598108	7.070070
-	341	3.029354	6.665236	7.208468
-	342	2.932721	6.745182	7.319619
-	343	2.866115	6.836577	7.402687
-	344	2.823794	6.937903	7.458517
-	345	2.799893	7.047157	7.489373
-	346	2.788775	7.161831	7.498044
-	347	2.785072	7.278899	7.488793
-	348	2.784062	7.394468	7.465778
-	349	2.781564	7.504238	7.432814
-	350	2.773815	7.603652	7.393822
-	351	2.757026	7.688233	7.352290
-	352	2.727598	7.753781	7.310844
-	353	2.681747	7.796897	7.271749
-	354	2.615657	7.815006	7.236750
-	355	2.525357	7.806376	7.206787
-	356	2.406720	7.770056	7.182631
-	357	2.255409	7.705850	7.165215
-	358	2.067605	7.614511	7.155085
-	359	1.840344	7.497898	7.153142
-	360	1.572286	7.359004	7.159665
-	361	1.263872	7.201658	7.175227
-	362	0.917520	7.029947	7.199790
-	363	0.537532	6.847603	7.233524
-	364	0.129928	6.657499	7.275497
-	365	-0.297897	6.461315	7.324609
-	366	-0.737415	6.259693	7.378309
-	367	-1.179295	6.052483	7.433460
-	368	-1.613388	5.839464	7.485774
-	369	-2.029254	5.620530	7.530361
-	370	-2.416218	5.396105	7.561568
-	371	-2.764118	5.167243	7.573573
-	372	-3.063640	4.935513	7.560065
-	373	-3.306851	4.703126	7.515392
-	374	-3.487862	4.472406	7.434755
-	375	-3.603055	4.245556	7.314736
-	376	-3.651281	4.023997	7.153914
-	377	-3.633740	3.808418	6.953557
-	378	-3.553682	3.598475	6.717098
-	379	-3.416013	3.392912	6.450806
-	380	-3.226851	3.189827	6.162515
-	381	-2.993229	2.987332	5.861751
-	382	-2.722537	2.784322	5.558208
-	383	-2.422376	2.580864	5.261843
-	384	-2.100046	2.378253	4.981457
-	385	-1.762197	2.178771	4.724789
-	386	-1.414868	1.985327	4.497456
-	387	-1.063133	1.800945	4.302884
-	388	-0.711594	1.628380	4.142350
-	389	-0.364132	1.469858	4.014530
-	390	-0.024089	1.327020	3.916827
-	391	0.305788	1.200547	3.844879
-	392	0.623415	1.090255	3.794030
-	393	0.927435	0.995094	3.759564
-	394	1.217165	0.913387	3.737638
-	395	1.492452	0.842972	3.724781
-	396	1.753521	0.781550	3.718960
-	397	2.000952	0.726788	3.719007
-	398	2.235477	0.676578	3.724855
-	399	2.458130	0.629145	3.737273
-	400	2.670109	0.583189	3.757659
-	401	2.872835	0.537956	3.787242
-	402	3.067856	0.493281	3.827425
-	403	3.256669	0.449460	3.878690
-	404	3.440700	0.407107	3.940767
-	405	3.621160	0.366929	4.011906
-	406	3.798980	0.329670	4.089663
-	407	3.974842	0.295840	4.170500
-	408	4.149188	0.265795	4.250902
-	409	4.322210	0.239610	4.326974
-	410	4.493931	0.217174	4.394817
-	411	4.664300	0.198211	4.450820
-	412	4.833091	0.182320	4.492072
-	413	4.999998	0.168931	4.516136
-	414	5.164735	0.157420	4.521533
-	415	5.326886	0.147043	4.507866
-	416	5.485969	0.137005	4.475869
-	417	5.641560	0.126490	4.427312
-	418	5.793071	0.114646	4.364633
-	419	5.940154	0.100776	4.291261
-	420	6.082428	0.084220	4.210625
-	421	6.219929	0.064535	4.126277
-	422	6.352820	0.041443	4.041559
-	423	6.481506	0.014937	3.959539
-	424	6.606547	-0.014906	3.882162
-	425	6.728427	-0.047929	3.810128
-	426	6.847711	-0.083882	3.743498
-	427	6.964701	-0.122407	3.681860
-	428	7.079837	-0.163051	3.624195
-	429	7.193341	-0.205172	3.569810
-	430	7.305484	-0.248231	3.517424
-	431	7.416565	-0.291706	3.465811
-	432	7.526959	-0.335224	3.414079
-	433	7.637163	-0.378567	3.361505
-	434	7.747659	-0.421760	3.307577
-	435	7.858967	-0.464979	3.251814
-	436	7.971641	-0.508702	3.192920
-	437	8.086139	-0.553529	3.129721
-	438	8.202916	-0.600152	3.061010
-	439	8.322178	-0.649319	2.985841
-	440	8.444132	-0.701485	2.904878
-	441	8.568873	-0.756932	2.819354
-	442	8.696439	-0.815639	2.731071
-	443	8.826895	-0.877208	2.642306
-	444	8.960323	-0.940755	2.555490
-	445	9.096841	-1.004452	2.473441
-	446	9.236668	-1.065666	2.398804
-	447	9.380155	-1.121311	2.335142
-	448	9.527734	-1.168784	2.285498
-	449	9.679790	-1.205854	2.253781
-	450	9.836736	-1.230680	2.243883
-	451	9.998884	-1.241537	2.259847
-	452	10.166413	-1.236916	2.305477
-	453	10.339506	-1.215616	2.384249
-	454	10.518112	-1.176807	2.498833
-	455	10.702101	-1.120054	2.651284
-	456	10.890975	-1.045777	2.841652
-	457	11.084141	-0.955345	3.067653
-	458	11.280658	-0.850862	3.324576
-	459	11.479260	-0.735189	3.604838
-	460	11.678620	-0.611521	3.898855
-	461	11.877012	-0.483170	4.195816
-	462	12.073043	-0.353235	4.483906
-	463	12.265268	-0.224551	4.751628
-	464	12.452570	-0.099667	4.988181
-	465	12.633979	0.019234	5.184086
-	466	12.808807	0.130547	5.331512
-	467	12.976665	0.233095	5.424387
-	468	13.137386	0.326048	5.458456
-	469	13.290874	0.408773	5.430916
-	470	13.437201	0.480934	5.340488
-	471	13.576416	0.542218	5.187279
-	472	13.708910	0.592477	4.972578
-	473	13.835068	0.631549	4.698403
-	474	13.955268	0.659583	4.367960
-	475	14.069822	0.676715	3.985082
-	476	14.178853	0.683269	3.555051
-	477	14.282477	0.679420	3.083653
-	478	14.380692	0.665727	2.577639
-	479	14.473372	0.643219	2.044684
-	480	14.560343	0.613398	1.493013
-	481	14.641296	0.578052	0.931470
-	482	14.715904	0.539615	0.369953
-	483	14.783849	0.500587	-0.182277
-	484	14.844902	0.464286	-0.715316
-	485	14.899202	0.434205	-1.219907
-	486	14.947351	0.413777	-1.686997
-	487	14.990335	0.406080	-2.108053
-	488	15.029249	0.413726	-2.475351
-	489	15.065267	0.438889	-2.782284
-	490	15.099385	0.483427	-3.023535
-	491	15.132322	0.548812	-3.195344
-	492	15.164359	0.636176	-3.295537
-	493	15.195281	0.746186	-3.323905
-	494	15.224700	0.879117	-3.281764
-	495	15.251835	1.034654	-3.171907
-	496	15.275899	1.211837	-2.999242
-	497	15.295652	1.409323	-2.769459
-	498	15.309611	1.625360	-2.490041
-	499	15.316156	1.858039	-2.169395
-	500	15.313528	2.105373	-1.816813
-	501	15.299906	2.365471	-1.441742
-	502	15.273192	2.636817	-1.053366
-	503	15.231128	2.918345	-0.659819
-	504	15.171410	3.209241	-0.268308
-	505	15.091428	3.508901	0.115649
-	506	14.988700	3.816416	0.487659
-	507	14.860581	4.130721	0.845441
-	508	14.704298	4.450559	1.188091
-	509	14.516827	4.774160	1.516133
-	510	14.295048	5.099631	1.831411
-	511	14.035686	5.425154	2.137334
-	512	13.735274	5.748918	2.438536
-	513	13.390134	6.069219	2.740598
-	514	12.996215	6.384179	3.049783
-	515	12.549021	6.691665	3.373158
-	516	12.043807	6.989185	3.718469
-	517	11.475583	7.273786	4.094196
-	518	10.839642	7.541913	4.508696
-	519	10.131616	7.789348	4.969347
-	520	9.347986	8.011218	5.481866
-	521	8.486720	8.202292	6.047736
-	522	7.547624	8.356663	6.663764
-	523	6.533051	8.468907	7.321147
-	524	5.447767	8.534834	8.007363
-	525	4.299536	8.551888	8.707116
-	526	3.098404	8.520570	9.404964
-	527	1.856705	8.444527	10.087015
-	528	0.588656	8.330076	10.743106
-	529	-0.690055	8.186325	11.366847
-	530	-1.962745	8.023976	11.956159
-	531	-3.212095	7.854064	12.512024
-	532	-4.420492	7.687302	13.036554
-	533	-5.570286	7.533423	13.530787
-	534	-6.644183	7.400321	13.994493
-	535	-7.625792	7.294201	14.426814
-	536	-8.500190	7.218809	14.827499
-	537	-9.254412	7.175284	15.196461
-	538	-9.877884	7.162654	15.533886
-	539	-10.362703	7.177304	15.839429
-	540	-10.704701	7.214345	16.112106
-	541	-10.903257	7.268687	16.349579
-	542	-10.960856	7.335468	16.548615
-	543	-10.882941	7.410823	16.705023
-	544	-10.677432	7.491692	16.813652
-	545	-10.354842	7.577546	16.868530
-	546	-9.927068	7.668738	16.862885
-	547	-9.406975	7.767198	16.789717
-	548	-8.807206	7.874250	16.642309
-	549	-8.139659	7.989903	16.414774
-	550	-7.415453	8.112766	16.103088
-	551	-6.645236	8.239481	15.705520
-	552	-5.838709	8.365210	15.223060
-	553	-5.005170	8.484323	14.659783
-	554	-4.153241	8.590633	14.022910
-	555	-3.291207	8.678189	13.323140
-	556	-2.427314	8.742047	12.574526
-	557	-1.569360	8.778711	11.793781
-	558	-0.724629	8.786530	10.998859
-	559	0.100485	8.765853	10.207977
-	560	0.900117	8.718866	9.438572
-	561	1.669227	8.649333	8.706680
-	562	2.403084	8.562472	8.026405
-	563	3.097692	8.464038	7.409644
-	564	3.749676	8.360290	6.866230
-	565	4.356302	8.257180	6.403469
-	566	4.915682	8.160246	6.026313
-	567	5.426656	8.074378	5.737087
-	568	5.888642	8.004150	5.535676
-	569	6.301930	7.953303	5.418592
-	570	6.667192	7.924306	5.379823
-	571	6.985669	7.918199	5.410955
-	572	7.259041	7.934103	5.501357
-	573	7.489151	7.969612	5.639724
-	574	7.678284	8.021513	5.813704
-	575	7.829045	8.085760	6.010905
-	576	7.944608	8.157968	6.219212
-	577	8.028571	8.233250	6.427298
-	578	8.084735	8.307135	6.625160
-	579	8.117407	8.375601	6.804212
-	580	8.130886	8.435829	6.957455
-	581	8.129272	8.486109	7.079621
-	582	8.115927	8.525464	7.166918
-	583	8.093097	8.553877	7.217100
-	584	8.062078	8.572008	7.229548
-	585	8.023384	8.581024	7.204648
-	586	7.976881	8.582662	7.144654
-	587	7.922059	8.578869	7.052620
-	588	7.858147	8.571472	6.933346
-	589	7.784291	8.562196	6.792518
-	590	7.699746	8.552341	6.637038
-	591	7.604153	8.542726	6.474019
-	592	7.497472	8.533551	6.310899
-	593	7.380059	8.524271	6.154475
-	594	7.252496	8.513758	6.011084
-	595	7.115565	8.500459	5.885992
-	596	6.970346	8.482595	5.783646
-	597	6.818268	8.458475	5.706717
-	598	6.661194	8.426699	5.656696
-	599	6.501334	8.386569	5.633501
-	600	6.340937	8.338408	5.636437
-	601	6.182117	8.283746	5.663763
-	602	6.026571	8.225324	5.713224
-	603	5.875534	8.166903	5.781815
-	604	5.729817	8.112693	5.865760
-	605	5.589772	8.067168	5.960770
-	606	5.455256	8.034641	6.062519
-	607	5.325586	8.018770	6.166850
-	608	5.199955	8.022361	6.269741
-	609	5.077457	8.047059	6.367753
-	610	4.957208	8.093222	6.458032
-	611	4.838108	8.160039	6.538610
-	612	4.718804	8.245679	6.608425
-	613	4.597836	8.347377	6.667412
-	614	4.473384	8.461603	6.716389
-	615	4.343473	8.584187	6.756719
-	616	4.205772	8.710412	6.790124
-	617	4.057675	8.835305	6.818812
-	618	3.896294	8.953815	6.844662
-	619	3.718103	9.061097	6.870056
-	620	3.519399	9.152740	6.896752
-	621	3.296137	9.224990	6.926926
-	622	3.044741	9.274787	6.962020
-	623	2.762341	9.299760	7.003152
-	624	2.447265	9.298390	7.051437
-	625	2.099213	9.269691	7.108016
-	626	1.719192	9.212724	7.174241
-	627	1.309421	9.126320	7.251739
-	628	0.873362	9.008321	7.341047
-	629	0.415548	8.856098	7.441991
-	630	-0.058010	8.667430	7.552186
-	631	-0.539719	8.441404	7.667312
-	632	-1.020250	8.179220	7.781197
-	633	-1.488684	7.883943	7.886034
-	634	-1.933099	7.560651	7.972423
-	635	-2.341154	7.216080	8.030262
-	636	-2.700745	6.858380	8.049106
-	637	-3.001026	6.496264	8.018989
-	638	-3.232999	6.138294	7.931901
-	639	-3.390184	5.791585	7.782029
-	640	-3.469300	5.461432	7.566993
-	641	-3.470058	5.150790	7.288128
-	642	-3.395310	4.860282	6.950729
-	643	-3.250549	4.589040	6.563905
-	644	-3.043836	4.335316	6.140407
-	645	-2.784594	4.097475	5.695000
-	646	-2.482971	3.874360	5.243036
-	647	-2.148892	3.665282	4.798847
-	648	-1.791493	3.469748	4.374484
-	649	-1.418931	3.287307	3.980415
-	650	-1.038250	3.117224	3.624454
-	651	-0.655626	2.958485	3.311666
-	652	-0.276056	2.809880	3.044766
-	653	0.096450	2.670172	2.824049
-	654	0.458805	2.538182	2.647559
-	655	0.808992	2.412884	2.511747
-	656	1.145804	2.293347	2.412097
-	657	1.468481	2.178643	2.344034
-	658	1.776749	2.068003	2.303662
-	659	2.070590	1.960847	2.288076
-	660	2.350108	1.856630	2.295122
-	661	2.615424	1.754640	2.323814
-	662	2.866913	1.654084	2.373500
-	663	3.105031	1.554373	2.444433
-	664	3.330345	1.455408	2.536755
-	665	3.543793	1.357516	2.650726
-	666	3.746508	1.261237	2.786072
-	667	3.939797	1.167307	2.941872
-	668	4.124931	1.076505	3.116383
-	669	4.303386	0.989594	3.306692
-	670	4.476566	0.907215	3.508989
-	671	4.645695	0.829952	3.718769
-	672	4.811857	0.758132	3.930667
-	673	4.975968	0.692120	4.139629
-	674	5.138652	0.632074	4.340230
-	675	5.300501	0.578138	4.526898
-	676	5.461941	0.530382	4.694417
-	677	5.623284	0.488769	4.837484
-	678	5.784607	0.453232	4.951746
-	679	5.946007	0.423723	5.033543
-	680	6.107574	0.400187	5.080672
-	681	6.269273	0.382540	5.092342
-	682	6.431311	0.370587	5.069210
-	683	6.593608	0.364103	5.013968
-	684	6.756054	0.362828	4.931455
-	685	6.918202	0.366539	4.827978
-	686	7.079500	0.374973	4.711193
-	687	7.239227	0.387902	4.589216
-	688	7.396470	0.404921	4.469948
-	689	7.550328	0.425567	4.360762
-	690	7.699912	0.449073	4.267708
-	691	7.844326	0.474413	4.195711
-	692	7.983030	0.500375	4.148621
-	693	8.115685	0.525526	4.129378
-	694	8.242225	0.548479	4.140236
-	695	8.362711	0.567897	4.182333
-	696	8.477507	0.582832	4.256565
-	697	8.587230	0.592956	4.363934
-	698	8.692494	0.598494	4.504969
-	699	8.794127	0.600589	4.680075
-	700	8.892889	0.601347	4.889088
-	701	8.989486	0.603976	5.131154
-	702	9.084378	0.612605	5.403823
-	703	9.177865	0.631871	5.703272
-	704	9.269969	0.665392	6.022850
-	705	9.360289	0.715173	6.353814
-	706	9.448504	0.781435	6.685527
-	707	9.534262	0.862903	7.006289
-	708	9.617286	0.957350	7.305030
-	709	9.697652	1.061834	7.571974
-	710	9.775656	1.173100	7.798775
-	711	9.851873	1.287781	7.979129
-	712	9.927023	1.402549	8.108201
-	713	10.002184	1.514207	8.183195
-	714	10.078590	1.619844	8.202558
-	715	10.157573	1.716689	8.166204
-	716	10.240466	1.802435	8.075420
-	717	10.328440	1.875027	7.932510
-	718	10.422301	1.932730	7.740320
-	719	10.522284	1.974091	7.502628
-	720	10.628149	1.998198	7.224051
-	721	10.739273	2.004268	6.909199
-	722	10.854584	1.991693	6.563426
-	723	10.972974	1.960064	6.192344
-	724	11.093449	1.909164	5.801895
-	725	11.215017	1.838990	5.398231
-	726	11.336867	1.750003	4.987896
-	727	11.458290	1.643209	4.577496
-	728	11.578849	1.520548	4.173913
-	729	11.698259	1.385439	3.783893
-	730	11.816712	1.242736	3.413821
-	731	11.934795	1.098621	3.069911
-	732	12.053135	0.959973	2.758118
-	733	12.172569	0.833039	2.484126
-	734	12.293685	0.723209	2.253425
-	735	12.416873	0.634826	2.070951
-	736	12.542167	0.571271	1.940804
-	737	12.669459	0.535167	1.866467
-	738	12.798370	0.528525	1.850267
-	739	12.928134	0.552476	1.893461
-	740	13.057797	0.607671	1.996574
-	741	13.186192	0.693757	2.157829
-	742	13.311870	0.809897	2.375071
-	743	13.433537	0.954568	2.644362
-	744	13.549928	1.125560	2.960183
-	745	13.659897	1.320080	3.315428
-	746	13.762470	1.534708	3.701520
-	747	13.856946	1.765757	4.108520
-	748	13.942944	2.009076	4.525460
-	749	14.020329	2.260307	4.940698
-	750	14.089516	2.515064	5.342967
-	751	14.151094	2.769361	5.722575
-	752	14.205843	3.019769	6.072354
-	753	14.254270	3.263777	6.388124
-	754	14.296809	3.499788	6.668735
-	755	14.333661	3.726798	6.915468
-	756	14.364612	3.944540	7.131388
-	757	14.389288	4.153043	7.320976
-	758	14.407003	4.352708	7.489310
-	759	14.416724	4.544248	7.641764
-	760	14.417274	4.728766	7.783514
-	761	14.407210	4.907595	7.919370
-	762	14.384547	5.082731	8.053740
-	763	14.346708	5.256420	8.190614
-	764	14.290663	5.431325	8.333638
-	765	14.212850	5.609981	8.485795
-	766	14.109225	5.794383	8.649761
-	767	13.975368	5.986376	8.827742
-	768	13.806421	6.187391	9.021452
-	769	13.597319	6.398561	9.232153
-	770	13.342685	6.620199	9.461102
-	771	13.037123	6.852043	9.709314
-	772	12.675302	7.092569	9.977798
-	773	12.251838	7.339846	10.267416
-	774	11.761793	7.590791	10.578882
-	775	11.200645	7.841866	10.912624
-	776	10.564237	8.088708	11.268433
-	777	9.849507	8.326253	11.645531
-	778	9.054423	8.549109	12.042418
-	779	8.178295	8.751581	12.456564
-	780	7.222112	8.928079	12.884239
-	781	6.188906	9.073292	13.321032
-	782	5.083723	9.183377	13.761569
-	783	3.914046	9.255388	14.199282
-	784	2.689782	9.288722	14.626956
-	785	1.422924	9.284948	15.036417
-	786	0.127822	9.248201	15.419156
-	787	-1.179550	9.184506	15.767160
-	788	-2.481889	9.102089	16.073259
-	789	-3.760942	9.010578	16.332396
-	790	-4.997745	8.919538	16.541666
-	791	-6.173307	8.838623	16.700096
-	792	-7.268596	8.775472	16.807688
-	793	-8.265135	8.736306	16.864786
-	794	-9.145630	8.724975	16.872120
-	795	-9.893921	8.742704	16.830624
-	796	-10.495914	8.787542	16.741976
-	797	-10.940399	8.855383	16.608377
-	798	-11.219396	8.938749	16.432610
-	799	-11.328802	9.027507	16.218102
-	800	-11.269263	9.110799	15.967449
-	801	-11.045983	9.176453	15.683143
-	802	-10.668865	9.214659	15.366437
-	803	-10.152126	9.218964	15.017293
-	804	-9.512921	9.187633	14.634696
-	805	-8.770299	9.122384	14.217604
-	806	-7.944246	9.028583	13.765125
-	807	-7.054439	8.911973	13.277381
-	808	-6.119305	8.779096	12.755892
-	809	-5.155596	8.635658	12.203793
-	810	-4.178034	8.485992	11.626437
-	811	-3.198891	8.333067	11.030732
-	812	-2.228820	8.178115	10.425583
-	813	-1.276281	8.021059	9.821052
-	814	-0.348358	7.860021	9.227502
-	815	0.549059	7.693374	8.655350
-	816	1.411179	7.518661	8.114434
-	817	2.234284	7.334607	7.613234
-	818	3.015424	7.141102	7.158765
-	819	3.752552	6.939863	6.756278
-	820	4.444203	6.733832	6.408783
-	821	5.089439	6.528287	6.117482
-	822	5.687915	6.328715	5.881537
-	823	6.239750	6.140861	5.697854
-	824	6.745284	5.970661	5.561862
-	825	7.205142	5.822455	5.467409
-	826	7.620336	5.699650	5.407619
-	827	7.991866	5.603917	5.375124
-	828	8.321280	5.535163	5.362448
-	829	8.610129	5.491429	5.362699
-	830	8.860340	5.470081	5.369483
-	831	9.073904	5.467200	5.377325
-	832	9.252961	5.478793	5.381569
-	833	9.399543	5.500884	5.378531
-	834	9.515625	5.529401	5.364970
-	835	9.603377	5.561070	5.338612
-	836	9.664769	5.593201	5.297746
-	837	9.701488	5.624090	5.241495
-	838	9.714522	5.652687	5.170131
-	839	9.704692	5.678913	5.083922
-	840	9.672482	5.703201	4.984066
-	841	9.618337	5.726964	4.871874
-	842	9.542943	5.752206	4.749101
-	843	9.447207	5.781089	4.618407
-	844	9.332359	5.815103	4.483409
-	845	9.200232	5.855214	4.349270
-	846	9.053108	5.901644	4.222520
-	847	8.893263	5.953970	4.110810
-	848	8.722463	6.010924	4.020900
-	849	8.542324	6.070163	3.957578
-	850	8.354610	6.128523	3.923491
-	851	8.161365	6.182486	3.919362
-	852	7.964911	6.228794	3.944387
-	853	7.767230	6.265049	3.996861
-	854	7.569654	6.289869	4.074361
-	855	7.372589	6.302715	4.174152
-	856	7.175800	6.303740	4.293482
-	857	6.978572	6.293321	4.429545
-	858	6.779767	6.272425	4.579479
-	859	6.578306	6.243037	4.740438
-	860	6.373055	6.208713	4.909893
-	861	6.163026	6.174346	5.085317
-	862	5.947498	6.145712	5.264251
-	863	5.726414	6.128425	5.444060
-	864	5.500373	6.127824	5.622493
-	865	5.270722	6.147970	5.797265
-	866	5.039708	6.191741	5.966622
-	867	4.810256	6.260962	6.129392
-	868	4.585612	6.355973	6.285017
-	869	4.369475	6.475634	6.432944
-	870	4.165331	6.617383	6.573326
-	871	3.976365	6.777784	6.706264
-	872	3.804918	6.952539	6.831810
-	873	3.652183	7.137780	6.950068
-	874	3.518017	7.329632	7.060768
-	875	3.400610	7.524731	7.163619
-	876	3.296691	7.720528	7.258152
-	877	3.201550	7.915446	7.343970
-	878	3.109313	8.108394	7.420653
-	879	3.012974	8.299152	7.487854
-	880	2.904822	8.487849	7.545979
-	881	2.776973	8.673832	7.595485
-	882	2.621695	8.855775	7.637599
-	883	2.432011	9.029982	7.673649
-	884	2.202340	9.189582	7.704998
-	885	1.928759	9.324048	7.732983
-	886	1.609367	9.421502	7.758893
-	887	1.244010	9.471062	7.783608
-	888	0.833933	9.465417	7.807732
-	889	0.381711	9.399974	7.830956
-	890	-0.108525	9.272816	7.851993
-	891	-0.630832	9.084507	7.868487
-	892	-1.177076	8.838038	7.877026
-	893	-1.736189	8.539181	7.872826
-	894	-2.294717	8.196424	7.850836
-	895	-2.837130	7.819986	7.805724
-	896	-3.346826	7.420078	7.732289
-	897	-3.807099	7.006064	7.625746
-	898	-4.202388	6.585618	7.481618
-	899	-4.519759	6.165153	7.296957
-	900	-4.749492	5.750337	7.070602
-	901	-4.885635	5.346253	6.803432
-	902	-4.926468	4.957106	6.498269
-	903	-4.874511	4.586193	6.159639
-	904	-4.736371	4.236198	5.793139
-	905	-4.521780	3.909316	5.405673
-	906	-4.242554	3.607171	5.004726
-	907	-3.911152	3.330460	4.598341
-	908	-3.539860	3.078832	4.194730
-	909	-3.140273	2.851088	3.802068
-	910	-2.722763	2.645518	3.428325
-	911	-2.296400	2.460148	3.080660
-	912	-1.868905	2.293003	2.765512
-	913	-1.446784	2.142176	2.487958
-	914	-1.035287	2.005733	2.251621
-	915	-0.638478	1.881886	2.058802
-	916	-0.259436	1.768781	1.909933
-	917	0.099956	1.664810	1.804516
-	918	0.438884	1.568604	1.740609
-	919	0.757234	1.479124	1.715658
-	920	1.055766	1.395579	1.726330
-	921	1.335861	1.317492	1.768932
-	922	1.599440	1.244497	1.839364
-	923	1.848662	1.176379	1.933690
-	924	2.086035	1.113004	2.048216
-	925	2.314174	1.054450	2.179563
-	926	2.535578	1.000862	2.324608
-	927	2.752679	0.952483	2.480613
-	928	2.967538	0.909400	2.644465
-	929	3.181873	0.871705	2.813182
-	930	3.396819	0.839420	2.983321
-	931	3.613024	0.812595	3.151208
-	932	3.830557	0.791171	3.312804
-	933	4.048741	0.774971	3.463792
-	934	4.266841	0.763769	3.599908
-	935	4.484393	0.757556	3.717226
-	936	4.701019	0.756446	3.812269
-	937	4.915852	0.760421	3.882904
-	938	5.127081	0.769073	3.927854
-	939	5.332122	0.781784	3.947906
-	940	5.528376	0.797966	3.945421
-	941	5.713880	0.817144	3.924109
-	942	5.887222	0.839060	3.888792
-	943	6.047447	0.863526	3.845013
-	944	6.194259	0.890413	3.798051
-	945	6.327804	0.919650	3.752727
-	946	6.448531	0.951000	3.712898
-	947	6.556875	0.984051	3.681771
-	948	6.653621	1.018197	3.661970
-	949	6.740087	1.052615	3.655341
-	950	6.818089	1.086336	3.663119
-	951	6.889827	1.118362	3.685332
-	952	6.957324	1.147866	3.721543
-	953	7.021966	1.174247	3.770449
-	954	7.084802	1.197415	3.830605
-	955	7.146496	1.217827	3.900466
-	956	7.207507	1.236167	3.978551
-	957	7.268092	1.252911	4.063649
-	958	7.329149	1.268203	4.154684
