# Supplementary material for: Design and preliminary verification of a novel powered ankle–foot prosthesis: From the perspective of lower-limb biomechanics compared with ESAR foot
Source: PLoS One. 2024 Jun 7;19(6):e0303397. doi: 10.1371/journal.pone.0303397 (PMC11161064; doi:10.1371/journal.pone.0303397)
Supplement: S2 File — (ZIP) [file pone.0303397.s004.zip › NWS/2/right hip angle.txt]

LINK_MODEL_BASED::ORIGINAL::Right Hip Angles
File	Frame	X	Y	Z
Gait LB - IOR 10.c3d	1	3.435689	0.158242	8.976327
-	2	3.415346	0.157396	8.991536
-	3	3.394413	0.157025	9.005949
-	4	3.373409	0.157417	9.018874
-	5	3.352541	0.158788	9.029424
-	6	3.332266	0.161135	9.037084
-	7	3.312828	0.164509	9.041175
-	8	3.294542	0.168707	9.040748
-	9	3.277827	0.173733	9.035501
-	10	3.262890	0.179137	9.025443
-	11	3.250090	0.184714	9.011035
-	12	3.239733	0.190059	8.993031
-	13	3.231803	0.194708	8.973639
-	14	3.226424	0.198312	8.954118
-	15	3.223183	0.200778	8.935290
-	16	3.221588	0.202117	8.918041
-	17	3.220846	0.202483	8.902656
-	18	3.220423	0.201961	8.889448
-	19	3.219806	0.200509	8.879776
-	20	3.218405	0.198002	8.874678
-	21	3.215965	0.194464	8.874831
-	22	3.212179	0.189852	8.881620
-	23	3.206802	0.184346	8.894539
-	24	3.199663	0.178102	8.914061
-	25	3.190330	0.171635	8.938605
-	26	3.178602	0.165432	8.966959
-	27	3.164319	0.159839	8.997456
-	28	3.147722	0.154906	9.030318
-	29	3.129503	0.150275	9.065916
-	30	3.110627	0.145403	9.105194
-	31	3.091786	0.139894	9.148561
-	32	3.073895	0.133415	9.196937
-	33	3.057402	0.126035	9.248527
-	34	3.042519	0.117996	9.302573
-	35	3.029161	0.109814	9.355909
-	36	3.017025	0.102279	9.406924
-	37	3.005761	0.095892	9.452734
-	38	2.994996	0.091116	9.492776
-	39	2.984613	0.088249	9.526143
-	40	2.974240	0.087288	9.552881
-	41	2.963823	0.088317	9.573757
-	42	2.953199	0.091133	9.588851
-	43	2.942537	0.095511	9.599252
-	44	2.931686	0.101034	9.606088
-	45	2.920769	0.107294	9.609733
-	46	2.909989	0.113931	9.610771
-	47	2.899429	0.120454	9.610075
-	48	2.889154	0.126507	9.608231
-	49	2.879371	0.131813	9.605707
-	50	2.869888	0.136145	9.603229
-	51	2.860866	0.139307	9.601087
-	52	2.852029	0.141243	9.599454
-	53	2.843559	0.142104	9.598621
-	54	2.835172	0.141888	9.598756
-	55	2.826931	0.140989	9.599039
-	56	2.818634	0.139602	9.599804
-	57	2.810351	0.138201	9.600335
-	58	2.801839	0.137087	9.600724
-	59	2.793280	0.136686	9.600492
-	60	2.784701	0.137400	9.600206
-	61	2.776192	0.139605	9.598752
-	62	2.767917	0.143682	9.596877
-	63	2.760180	0.149964	9.594321
-	64	2.753220	0.158791	9.590555
-	65	2.747382	0.170500	9.585903
-	66	2.743006	0.185378	9.580028
-	67	2.740662	0.203622	9.572948
-	68	2.740728	0.225524	9.565415
-	69	2.743651	0.251206	9.557400
-	70	2.750018	0.280829	9.549855
-	71	2.760377	0.314443	9.543560
-	72	2.775351	0.352003	9.539347
-	73	2.795255	0.393374	9.539397
-	74	2.820775	0.438432	9.544709
-	75	2.852118	0.486877	9.556581
-	76	2.889484	0.538585	9.576696
-	77	2.933041	0.593075	9.606400
-	78	2.982957	0.650060	9.646598
-	79	3.039351	0.709267	9.697701
-	80	3.102368	0.770339	9.759716
-	81	3.172247	0.832978	9.832760
-	82	3.249203	0.896929	9.915723
-	83	3.333456	0.961913	10.007340
-	84	3.425091	1.027645	10.106540
-	85	3.524182	1.093971	10.211438
-	86	3.630554	1.160566	10.319738
-	87	3.743721	1.227330	10.431076
-	88	3.863187	1.294085	10.542525
-	89	3.988154	1.360695	10.652914
-	90	4.117378	1.426940	10.760957
-	91	4.249849	1.492624	10.865083
-	92	4.383826	1.557488	10.963731
-	93	4.517604	1.621291	11.055764
-	94	4.649158	1.683746	11.140215
-	95	4.776681	1.744809	11.215297
-	96	4.898277	1.804173	11.279726
-	97	5.012036	1.861376	11.332871
-	98	5.116156	1.915802	11.374534
-	99	5.208520	1.966712	11.404875
-	100	5.287279	2.013336	11.424992
-	101	5.350453	2.054792	11.436390
-	102	5.396372	2.090347	11.440853
-	103	5.423189	2.119197	11.439561
-	104	5.429543	2.140724	11.434263
-	105	5.414278	2.154417	11.425674
-	106	5.376772	2.160138	11.414456
-	107	5.316740	2.157934	11.400468
-	108	5.234474	2.148328	11.383995
-	109	5.130696	2.131893	11.364100
-	110	5.006478	2.109529	11.340996
-	111	4.863199	2.082241	11.313760
-	112	4.703008	2.050987	11.281830
-	113	4.528154	2.016661	11.245159
-	114	4.341516	1.979899	11.204703
-	115	4.146185	1.941394	11.161147
-	116	3.945405	1.901907	11.115025
-	117	3.742119	1.862301	11.067091
-	118	3.538962	1.823413	11.018028
-	119	3.338381	1.786123	10.967557
-	120	3.142236	1.751152	10.916572
-	121	2.951883	1.719485	10.864290
-	122	2.768745	1.692053	10.809956
-	123	2.593784	1.669823	10.753115
-	124	2.427942	1.653604	10.692870
-	125	2.271873	1.644189	10.628483
-	126	2.126262	1.641945	10.560205
-	127	1.991337	1.647261	10.487643
-	128	1.866955	1.660262	10.411066
-	129	1.752854	1.681104	10.330330
-	130	1.648180	1.709687	10.245987
-	131	1.551876	1.745878	10.159165
-	132	1.462422	1.789233	10.070747
-	133	1.378267	1.839098	9.983176
-	134	1.297667	1.894633	9.897690
-	135	1.218553	1.954514	9.816787
-	136	1.139039	2.017274	9.741890
-	137	1.057421	2.081146	9.673939
-	138	0.971868	2.144295	9.613965
-	139	0.880884	2.204761	9.561490
-	140	0.783284	2.260795	9.516580
-	141	0.678348	2.310751	9.478952
-	142	0.565700	2.353309	9.448492
-	143	0.445173	2.387327	9.424499
-	144	0.317369	2.412059	9.406926
-	145	0.183135	2.426901	9.395571
-	146	0.043679	2.431820	9.389104
-	147	-0.099641	2.426909	9.386229
-	148	-0.245228	2.412699	9.385697
-	149	-0.391522	2.389852	9.384866
-	150	-0.536993	2.359215	9.382557
-	151	-0.680129	2.321702	9.376930
-	152	-0.819789	2.278165	9.367418
-	153	-0.954843	2.229395	9.353966
-	154	-1.084471	2.176187	9.336488
-	155	-1.208125	2.119205	9.315416
-	156	-1.325492	2.059292	9.290595
-	157	-1.436356	1.997269	9.261869
-	158	-1.540586	1.933906	9.229251
-	159	-1.638335	1.870105	9.193443
-	160	-1.729867	1.806437	9.154228
-	161	-1.815576	1.743539	9.112618
-	162	-1.896053	1.681950	9.068348
-	163	-1.971827	1.622288	9.020845
-	164	-2.043877	1.564944	8.969932
-	165	-2.112632	1.510307	8.915709
-	166	-2.178961	1.458504	8.858469
-	167	-2.243519	1.409690	8.798685
-	168	-2.307020	1.363917	8.737199
-	169	-2.370133	1.321302	8.676165
-	170	-2.433456	1.281713	8.617054
-	171	-2.497394	1.245001	8.561502
-	172	-2.562029	1.210850	8.511549
-	173	-2.627636	1.178832	8.467920
-	174	-2.693896	1.148905	8.430619
-	175	-2.761146	1.120938	8.399471
-	176	-2.829134	1.095121	8.373836
-	177	-2.897925	1.071341	8.354233
-	178	-2.967604	1.049791	8.340215
-	179	-3.038188	1.030372	8.332067
-	180	-3.109999	1.013096	8.329825
-	181	-3.183050	0.997821	8.333990
-	182	-3.257800	0.984514	8.343943
-	183	-3.334376	0.973061	8.359615
-	184	-3.413168	0.963258	8.380970
-	185	-3.494505	0.954855	8.406831
-	186	-3.578615	0.947715	8.436047
-	187	-3.665950	0.941506	8.467372
-	188	-3.756708	0.936131	8.498149
-	189	-3.851466	0.931287	8.527875
-	190	-3.950447	0.926752	8.554707
-	191	-4.053933	0.922337	8.577838
-	192	-4.162271	0.917711	8.597334
-	193	-4.275378	0.912698	8.612435
-	194	-4.393357	0.907101	8.622766
-	195	-4.516129	0.900683	8.628963
-	196	-4.643658	0.893105	8.631717
-	197	-4.775805	0.884157	8.631301
-	198	-4.912376	0.873575	8.629413
-	199	-5.053108	0.861335	8.626634
-	200	-5.197539	0.847299	8.623729
-	201	-5.345094	0.831551	8.621051
-	202	-5.495177	0.814034	8.618752
-	203	-5.647169	0.794891	8.616653
-	204	-5.800623	0.774326	8.613987
-	205	-5.954956	0.752785	8.610496
-	206	-6.109676	0.730680	8.604697
-	207	-6.264406	0.708648	8.595774
-	208	-6.418884	0.687133	8.583340
-	209	-6.572674	0.666714	8.566293
-	210	-6.725536	0.647939	8.544019
-	211	-6.877019	0.631157	8.516421
-	212	-7.026922	0.616814	8.484222
-	213	-7.175042	0.605273	8.447696
-	214	-7.320874	0.596907	8.407262
-	215	-7.464244	0.591796	8.364868
-	216	-7.604957	0.590140	8.321734
-	217	-7.742914	0.591852	8.279697
-	218	-7.878048	0.596970	8.240541
-	219	-8.010494	0.605301	8.206119
-	220	-8.139894	0.616745	8.177996
-	221	-8.266220	0.630880	8.157880
-	222	-8.389067	0.647251	8.147040
-	223	-8.508177	0.665166	8.147465
-	224	-8.623149	0.683786	8.159392
-	225	-8.733671	0.702086	8.183528
-	226	-8.839536	0.719026	8.219302
-	227	-8.940381	0.733208	8.266085
-	228	-9.035970	0.743514	8.322069
-	229	-9.126166	0.748593	8.384982
-	230	-9.210780	0.747347	8.451972
-	231	-9.289655	0.738960	8.519619
-	232	-9.362669	0.722850	8.583746
-	233	-9.429443	0.698786	8.640619
-	234	-9.489858	0.666864	8.686836
-	235	-9.543275	0.627563	8.719679
-	236	-9.589295	0.581671	8.736500
-	237	-9.627065	0.530447	8.736092
-	238	-9.655716	0.475206	8.717769
-	239	-9.674136	0.417543	8.682274
-	240	-9.681204	0.358999	8.630513
-	241	-9.675707	0.301044	8.564916
-	242	-9.656471	0.245016	8.487443
-	243	-9.622250	0.191998	8.401496
-	244	-9.571974	0.142913	8.309800
-	245	-9.504488	0.098394	8.215863
-	246	-9.418778	0.058667	8.122748
-	247	-9.314026	0.023515	8.033791
-	248	-9.189388	-0.007571	7.952131
-	249	-9.044161	-0.035505	7.880459
-	250	-8.877653	-0.061156	7.820832
-	251	-8.689135	-0.085658	7.775060
-	252	-8.477809	-0.110084	7.743869
-	253	-8.242872	-0.135544	7.727754
-	254	-7.983457	-0.163142	7.727152
-	255	-7.698678	-0.193913	7.741891
-	256	-7.387853	-0.228865	7.772009
-	257	-7.050250	-0.269145	7.816798
-	258	-6.685508	-0.315661	7.875627
-	259	-6.293664	-0.369528	7.946632
-	260	-5.874779	-0.431680	8.028946
-	261	-5.429888	-0.503200	8.121689
-	262	-4.960015	-0.584951	8.223190
-	263	-4.467132	-0.677884	8.333503
-	264	-3.953352	-0.782575	8.451755
-	265	-3.421115	-0.899410	8.578507
-	266	-2.873118	-1.028409	8.713518
-	267	-2.312201	-1.169234	8.857843
-	268	-1.741433	-1.321324	9.011663
-	269	-1.163804	-1.483606	9.174767
-	270	-0.582460	-1.654807	9.347583
-	271	-0.000504	-1.832917	9.528365
-	272	0.579230	-2.015574	9.715648
-	273	1.153910	-2.199984	9.907207
-	274	1.721406	-2.383182	10.100695
-	275	2.280068	-2.562017	10.293718
-	276	2.828726	-2.733587	10.484717
-	277	3.367016	-2.894776	10.671681
-	278	3.894798	-3.042856	10.853210
-	279	4.412606	-3.175048	11.027705
-	280	4.921114	-3.289100	11.194138
-	281	5.421478	-3.382926	11.350240
-	282	5.914987	-3.454987	11.495352
-	283	6.402893	-3.504204	11.627183
-	284	6.886353	-3.530243	11.745214
-	285	7.366176	-3.533315	11.848697
-	286	7.843039	-3.514319	11.937282
-	287	8.317353	-3.474501	12.010986
-	288	8.789238	-3.415606	12.070128
-	289	9.258533	-3.339691	12.115767
-	290	9.724772	-3.248903	12.149434
-	291	10.187185	-3.145561	12.172096
-	292	10.644813	-3.031894	12.186106
-	293	11.096317	-2.910099	12.193584
-	294	11.540511	-2.782001	12.197146
-	295	11.976087	-2.649243	12.198706
-	296	12.401888	-2.513100	12.200870
-	297	12.816848	-2.374639	12.206014
-	298	13.220014	-2.234592	12.216123
-	299	13.610468	-2.093597	12.233140
-	300	13.987428	-1.951982	12.258601
-	301	14.350201	-1.809891	12.293786
-	302	14.698179	-1.667263	12.339829
-	303	15.030915	-1.523904	12.396964
-	304	15.348299	-1.379585	12.464661
-	305	15.650089	-1.234118	12.542778
-	306	15.936441	-1.087384	12.630141
-	307	16.207838	-0.939306	12.725539
-	308	16.464724	-0.790015	12.827255
-	309	16.707998	-0.639566	12.933648
-	310	16.938444	-0.488437	13.042649
-	311	17.157202	-0.336902	13.152399
-	312	17.365290	-0.185525	13.260479
-	313	17.563818	-0.034824	13.364571
-	314	17.753696	0.114508	13.462356
-	315	17.935690	0.261908	13.552239
-	316	18.110338	0.406570	13.632346
-	317	18.278074	0.547889	13.701324
-	318	18.438763	0.684999	13.758253
-	319	18.592325	0.817294	13.802574
-	320	18.738312	0.943934	13.833516
-	321	18.875912	1.064246	13.851942
-	322	19.004166	1.177636	13.857649
-	323	19.122164	1.283559	13.851463
-	324	19.229067	1.381641	13.834597
-	325	19.324085	1.471635	13.808254
-	326	19.406881	1.553412	13.773290
-	327	19.477106	1.626990	13.731013
-	328	19.534882	1.692472	13.682430
-	329	19.580671	1.750000	13.628572
-	330	19.615147	1.799871	13.570547
-	331	19.639370	1.842412	13.509013
-	332	19.654577	1.877960	13.445394
-	333	19.661919	1.906743	13.380556
-	334	19.662790	1.929062	13.314704
-	335	19.658144	1.944994	13.248291
-	336	19.649206	1.954678	13.181784
-	337	19.636671	1.958074	13.115354
-	338	19.621243	1.955380	13.048532
-	339	19.603270	1.946644	12.981959
-	340	19.582922	1.932155	12.915417
-	341	19.560167	1.912362	12.848992
-	342	19.534866	1.887709	12.782688
-	343	19.506853	1.858983	12.717283
-	344	19.475723	1.826858	12.653206
-	345	19.441267	1.792225	12.591098
-	346	19.403252	1.756006	12.532330
-	347	19.361727	1.719174	12.478795
-	348	19.316763	1.682540	12.432112
-	349	19.268700	1.646890	12.394396
-	350	19.217896	1.612877	12.367025
-	351	19.164646	1.581267	12.349913
-	352	19.109501	1.552669	12.343020
-	353	19.053085	1.527799	12.344995
-	354	18.995943	1.507209	12.354574
-	355	18.938871	1.491473	12.369766
-	356	18.882305	1.480960	12.389400
-	357	18.826864	1.475917	12.412513
-	358	18.772812	1.476478	12.438827
-	359	18.720284	1.482617	12.468552
-	360	18.669498	1.494385	12.502641
-	361	18.620411	1.511636	12.542051
-	362	18.573048	1.534399	12.587845
-	363	18.527605	1.562621	12.640910
-	364	18.484550	1.596439	12.701676
-	365	18.444414	1.636071	12.770461
-	366	18.408092	1.682037	12.847958
-	367	18.376446	1.734907	12.934437
-	368	18.350740	1.795674	13.030026
-	369	18.332157	1.865195	13.134877
-	370	18.322067	1.944762	13.248019
-	371	18.321827	2.035558	13.368295
-	372	18.332764	2.138867	13.493799
-	373	18.355961	2.256017	13.621760
-	374	18.392162	2.388069	13.749633
-	375	18.441416	2.535814	13.874172
-	376	18.503206	2.699544	13.992780
-	377	18.576017	2.878964	14.103072
-	378	18.657356	3.073286	14.202713
-	379	18.743607	3.281021	14.290195
-	380	18.830032	3.500011	14.364942
-	381	18.911077	3.727518	14.427140
-	382	18.980547	3.960224	14.477853
-	383	19.032169	4.194538	14.518622
-	384	19.059622	4.426445	14.552099
-	385	19.057438	4.652041	14.580649
-	386	19.020741	4.867456	14.606853
-	387	18.945930	5.069284	14.632523
-	388	18.830608	5.254438	14.658865
-	389	18.673508	5.420548	14.686201
-	390	18.474867	5.565768	14.714222
-	391	18.235741	5.689070	14.741003
-	392	17.958456	5.790108	14.764354
-	393	17.646206	5.869192	14.781027
-	394	17.302778	5.927068	14.787527
-	395	16.932766	5.965040	14.780889
-	396	16.540913	5.984716	14.757450
-	397	16.132425	5.988104	14.715248
-	398	15.712401	5.977336	14.652530
-	399	15.285887	5.954694	14.569331
-	400	14.857882	5.922613	14.466607
-	401	14.433146	5.883579	14.345481
-	402	14.016232	5.840363	14.207025
-	403	13.611191	5.795549	14.052473
-	404	13.221798	5.751644	13.883347
-	405	12.850859	5.710929	13.701039
-	406	12.500508	5.675190	13.508462
-	407	12.171783	5.645867	13.308282
-	408	11.864641	5.623852	13.103751
-	409	11.577912	5.609468	12.898575
-	410	11.309579	5.602660	12.696598
-	411	11.056997	5.602725	12.501766
-	412	10.816966	5.608713	12.317840
-	413	10.586039	5.619228	12.148945
-	414	10.360677	5.632638	11.998232
-	415	10.137489	5.647138	11.868524
-	416	9.913287	5.660720	11.761400
-	417	9.685349	5.671425	11.678210
-	418	9.451365	5.677240	11.618847
-	419	9.209648	5.676364	11.582671
-	420	8.959001	5.667231	11.567554
-	421	8.698674	5.648742	11.570808
-	422	8.428504	5.620217	11.588409
-	423	8.148870	5.581337	11.616284
-	424	7.860515	5.532153	11.650067
-	425	7.564673	5.472935	11.685893
-	426	7.262686	5.404235	11.720004
-	427	6.956316	5.326843	11.749411
-	428	6.647260	5.241731	11.771828
-	429	6.337352	5.150146	11.785231
-	430	6.028227	5.053389	11.788194
-	431	5.721392	4.952860	11.780011
-	432	5.418072	4.849962	11.760846
-	433	5.119337	4.746164	11.730753
-	434	4.826003	4.642791	11.690509
-	435	4.538509	4.541098	11.640907
-	436	4.257095	4.442137	11.583096
-	437	3.981847	4.346950	11.517833
-	438	3.712551	4.256255	11.446038
-	439	3.449069	4.170653	11.369041
-	440	3.191252	4.090555	11.287622
-	441	2.938770	4.016102	11.202549
-	442	2.691655	3.947449	11.114663
-	443	2.449689	3.884384	11.024347
-	444	2.212773	3.826711	10.931967
-	445	1.980659	3.774110	10.837669
-	446	1.753090	3.726166	10.741465
-	447	1.529940	3.682470	10.643390
-	448	1.310957	3.642632	10.543126
-	449	1.096032	3.606183	10.440584
-	450	0.884878	3.572721	10.336189
-	451	0.677444	3.541869	10.229756
-	452	0.473529	3.513354	10.121897
-	453	0.272929	3.486945	10.013008
-	454	0.075544	3.462553	9.904409
-	455	-0.118867	3.440135	9.796870
-	456	-0.310499	3.419693	9.691888
-	457	-0.499757	3.401347	9.591069
-	458	-0.687083	3.385281	9.495936
-	459	-0.872826	3.371729	9.408355
-	460	-1.057505	3.360922	9.329498
-	461	-1.241591	3.353138	9.261045
-	462	-1.425693	3.348549	9.203874
-	463	-1.610379	3.347269	9.158504
-	464	-1.796301	3.349288	9.125180
-	465	-1.984038	3.354484	9.103518
-	466	-2.174176	3.362604	9.092350
-	467	-2.367188	3.373322	9.090288
-	468	-2.563478	3.386191	9.095077
-	469	-2.763285	3.400823	9.104697
-	470	-2.966859	3.416708	9.116470
-	471	-3.174411	3.433444	9.128546
-	472	-3.386023	3.450770	9.138749
-	473	-3.601700	3.468358	9.145740
-	474	-3.821204	3.486120	9.148563
-	475	-4.044238	3.503909	9.146513
-	476	-4.270354	3.521715	9.140030
-	477	-4.499129	3.539533	9.129427
-	478	-4.729932	3.557342	9.116068
-	479	-4.962233	3.574996	9.101765
-	480	-5.195629	3.592350	9.088264
-	481	-5.429881	3.609326	9.077258
-	482	-5.664898	3.626010	9.069541
-	483	-5.900926	3.642514	9.065727
-	484	-6.138075	3.659040	9.065424
-	485	-6.376724	3.675646	9.068379
-	486	-6.617001	3.692554	9.073588
-	487	-6.859231	3.709818	9.079963
-	488	-7.103414	3.727655	9.085588
-	489	-7.349462	3.746073	9.088582
-	490	-7.597201	3.765213	9.086398
-	491	-7.846047	3.785109	9.077321
-	492	-8.095471	3.805600	9.060083
-	493	-8.344640	3.826526	9.033322
-	494	-8.592644	3.847473	8.996744
-	495	-8.838566	3.868032	8.950302
-	496	-9.081003	3.887726	8.894439
-	497	-9.318727	3.906031	8.829608
-	498	-9.550317	3.922417	8.757166
-	499	-9.774296	3.936468	8.678347
-	500	-9.989057	3.947743	8.594909
-	501	-10.192976	3.955954	8.508834
-	502	-10.384533	3.960580	8.422875
-	503	-10.562030	3.961199	8.339636
-	504	-10.724047	3.957196	8.261587
-	505	-10.869209	3.947912	8.191333
-	506	-10.996262	3.932558	8.131646
-	507	-11.104188	3.910253	8.084014
-	508	-11.192096	3.879980	8.050285
-	509	-11.259442	3.840735	8.031440
-	510	-11.305693	3.791465	8.027547
-	511	-11.330440	3.731151	8.038107
-	512	-11.333212	3.659008	8.061637
-	513	-11.313507	3.574310	8.096387
-	514	-11.270514	3.476705	8.139733
-	515	-11.203256	3.366045	8.188766
-	516	-11.110487	3.242477	8.240377
-	517	-10.990655	3.106375	8.291802
-	518	-10.841848	2.958462	8.340508
-	519	-10.662028	2.799705	8.384012
-	520	-10.449251	2.631485	8.421519
-	521	-10.201974	2.455343	8.452249
-	522	-9.919143	2.272974	8.476808
-	523	-9.600341	2.086036	8.496011
-	524	-9.245866	1.896219	8.512058
-	525	-8.856565	1.705169	8.527001
-	526	-8.433544	1.514491	8.543867
-	527	-7.978493	1.325525	8.565986
-	528	-7.493154	1.139647	8.597052
-	529	-6.979803	0.957991	8.640645
-	530	-6.440847	0.781538	8.700790
-	531	-5.879066	0.611103	8.781074
-	532	-5.297545	0.447104	8.884054
-	533	-4.699271	0.289959	9.012115
-	534	-4.087666	0.139410	9.165888
-	535	-3.465866	-0.004942	9.345158
-	536	-2.837060	-0.143806	9.547532
-	537	-2.204133	-0.278225	9.769780
-	538	-1.569877	-0.409377	10.007425
-	539	-0.936591	-0.538572	10.254360
-	540	-0.306153	-0.667220	10.503897
-	541	0.320065	-0.796463	10.748704
-	542	0.940922	-0.927474	10.980799
-	543	1.555862	-1.060872	11.192440
-	544	2.164410	-1.196924	11.377096
-	545	2.766568	-1.335296	11.529556
-	546	3.362192	-1.475270	11.646392
-	547	3.951496	-1.615504	11.725905
-	548	4.534614	-1.754318	11.767199
-	549	5.111302	-1.889833	11.771123
-	550	5.681452	-2.019722	11.739204
-	551	6.244347	-2.141669	11.674251
-	552	6.799042	-2.253145	11.579704
-	553	7.344296	-2.351714	11.460657
-	554	7.878544	-2.434970	11.322355
-	555	8.400224	-2.500849	11.170847
-	556	8.907805	-2.547553	11.012852
-	557	9.400115	-2.573755	10.854761
-	558	9.876354	-2.578501	10.702801
-	559	10.336213	-2.561356	10.563182
-	560	10.779741	-2.522241	10.441051
-	561	11.207240	-2.461634	10.341272
-	562	11.619534	-2.380345	10.267670
-	563	12.017434	-2.279670	10.222722
-	564	12.401811	-2.161271	10.208731
-	565	12.773504	-2.027020	10.226409
-	566	13.133226	-1.879249	10.275444
-	567	13.481581	-1.720258	10.355021
-	568	13.818980	-1.552691	10.463376
-	569	14.145823	-1.379064	10.598553
-	570	14.462350	-1.201955	10.757499
-	571	14.768821	-1.023654	10.936683
-	572	15.065442	-0.846341	11.132133
-	573	15.352428	-0.671864	11.339844
-	574	15.630101	-0.501848	11.554940
-	575	15.898937	-0.337517	11.773439
-	576	16.159328	-0.179873	11.991042
-	577	16.411873	-0.029439	12.203836
-	578	16.657202	0.113296	12.408179
-	579	16.895889	0.248369	12.601183
-	580	17.128450	0.375771	12.780340
-	581	17.355240	0.495796	12.943706
-	582	17.576508	0.608849	13.089845
-	583	17.792133	0.715264	13.218071
-	584	18.001766	0.815529	13.327861
-	585	18.204624	0.909870	13.418518
-	586	18.399824	0.998566	13.490301
-	587	18.586185	1.081784	13.542813
-	588	18.762346	1.159371	13.576076
-	589	18.926937	1.231121	13.589746
-	590	19.078417	1.296708	13.583963
-	591	19.215326	1.355416	13.558846
-	592	19.336449	1.406698	13.515086
-	593	19.440533	1.449688	13.453669
-	594	19.526796	1.483596	13.376825
-	595	19.594671	1.507630	13.286654
-	596	19.643764	1.520873	13.186330
-	597	19.674004	1.522493	13.079556
-	598	19.685516	1.511694	12.969728
-	599	19.678888	1.487630	12.860025
-	600	19.654953	1.449874	12.752208
-	601	19.614931	1.398017	12.648044
-	602	19.560423	1.332025	12.548290
-	603	19.493183	1.252326	12.452872
-	604	19.415161	1.159530	12.361793
-	605	19.328348	1.054756	12.274467
-	606	19.234825	0.939424	12.190207
-	607	19.136782	0.815314	12.108463
-	608	19.036280	0.684468	12.028342
-	609	18.935530	0.549375	11.949177
-	610	18.836393	0.412594	11.870444
-	611	18.740753	0.276997	11.791141
-	612	18.650009	0.145312	11.710654
-	613	18.565458	0.020250	11.628812
-	614	18.487736	-0.095837	11.546393
-	615	18.417107	-0.200780	11.464426
-	616	18.353281	-0.292769	11.385243
-	617	18.295637	-0.370395	11.311019
-	618	18.243298	-0.432709	11.244013
-	619	18.195143	-0.479053	11.187116
-	620	18.149920	-0.509346	11.142542
-	621	18.106247	-0.523684	11.112537
-	622	18.062685	-0.522711	11.099431
-	623	18.017815	-0.507307	11.104556
-	624	17.970419	-0.478488	11.129034
-	625	17.919535	-0.437505	11.172946
-	626	17.864601	-0.385626	11.235818
-	627	17.805239	-0.324184	11.316751
-	628	17.741707	-0.254390	11.413898
-	629	17.674559	-0.177384	11.524755
-	630	17.604740	-0.094084	11.646497
-	631	17.533743	-0.005155	11.775824
-	632	17.463163	0.089163	11.908757
-	633	17.394953	0.188778	12.041474
-	634	17.331297	0.293963	12.170239
-	635	17.274641	0.405230	12.290755
-	636	17.227671	0.523355	12.399305
-	637	17.192970	0.649235	12.492418
-	638	17.173098	0.783918	12.567534
-	639	17.170124	0.928296	12.623158
-	640	17.185169	1.083262	12.659743
-	641	17.218452	1.249427	12.679135
-	642	17.268887	1.426957	12.684805
-	643	17.334030	1.615932	12.680683
-	644	17.410086	1.815812	12.670657
-	645	17.492092	2.025747	12.658827
-	646	17.573946	2.244256	12.648358
-	647	17.648815	2.469461	12.643251
-	648	17.709454	2.699036	12.645966
-	649	17.748901	2.930339	12.659346
-	650	17.760450	3.160396	12.685185
-	651	17.738419	3.386270	12.725224
-	652	17.678146	3.604936	12.780039
-	653	17.576368	3.813711	12.849721
-	654	17.431032	4.009997	12.933595
-	655	17.241716	4.191758	13.029991
-	656	17.009432	4.357348	13.136195
-	657	16.736246	4.505679	13.249054
-	658	16.425257	4.635947	13.364244
-	659	16.080503	4.748016	13.477645
-	660	15.706565	4.842147	13.584142
-	661	15.308594	4.919043	13.678774
-	662	14.891858	4.979874	13.756927
-	663	14.462010	5.026082	13.814313
-	664	14.024493	5.059495	13.846726
-	665	13.584499	5.082033	13.851358
-	666	13.147199	5.095870	13.825728
-	667	12.717018	5.103076	13.768869
-	668	12.298073	5.105759	13.680779
-	669	11.893724	5.105864	13.563249
-	670	11.506646	5.105113	13.418630
-	671	11.138511	5.104819	13.251243
-	672	10.790022	5.106170	13.065749
-	673	10.460946	5.109740	12.868066
-	674	10.150119	5.115866	12.664431
-	675	9.855446	5.124446	12.461328
-	676	9.574535	5.135121	12.264648
-	677	9.304282	5.147256	12.080539
-	678	9.041563	5.160142	11.913874
-	679	8.783159	5.172825	11.769627
-	680	8.526045	5.184300	11.651104
-	681	8.267512	5.193577	11.561193
-	682	8.005127	5.199584	11.500737
-	683	7.737237	5.201488	11.469627
-	684	7.462447	5.198389	11.466505
-	685	7.180051	5.189730	11.488531
-	686	6.889704	5.174860	11.532205
-	687	6.591443	5.153276	11.593103
-	688	6.285446	5.124509	11.666937
-	689	5.972159	5.088285	11.748930
-	690	5.652416	5.044427	11.834468
-	691	5.327107	4.993071	11.919080
-	692	4.997236	4.934478	11.998434
-	693	4.664117	4.869164	12.068644
-	694	4.329014	4.797853	12.126801
-	695	3.993521	4.721541	12.170424
-	696	3.659059	4.641223	12.198184
-	697	3.327296	4.558177	12.208832
-	698	2.999654	4.473633	12.201929
-	699	2.677223	4.388763	12.177509
-	700	2.361111	4.304672	12.136266
-	701	2.052023	4.222227	12.078584
-	702	1.750470	4.142191	12.005952
-	703	1.456622	4.065123	11.919531
-	704	1.170624	3.991385	11.821010
-	705	0.892378	3.921175	11.711929
-	706	0.621536	3.854445	11.594362
-	707	0.357742	3.791155	11.469716
-	708	0.100729	3.731004	11.339830
-	709	-0.149992	3.673733	11.206052
-	710	-0.394688	3.619121	11.070277
-	711	-0.633740	3.566806	10.933951
-	712	-0.867388	3.516776	10.798768
-	713	-1.095980	3.468903	10.666437
-	714	-1.319892	3.423295	10.538609
-	715	-1.539221	3.380170	10.416359
-	716	-1.754394	3.339813	10.300865
-	717	-1.965631	3.302629	10.193263
-	718	-2.173348	3.268888	10.094327
-	719	-2.377944	3.238981	10.004561
-	720	-2.580042	3.213070	9.924759
-	721	-2.780341	3.191358	9.855644
-	722	-2.979644	3.173986	9.797370
-	723	-3.178804	3.160986	9.750184
-	724	-3.378875	3.152272	9.714326
-	725	-3.580534	3.147699	9.689441
-	726	-3.784443	3.146971	9.675673
-	727	-3.990744	3.149738	9.672352
-	728	-4.199692	3.155456	9.678730
-	729	-4.411059	3.163666	9.694023
-	730	-4.625025	3.173703	9.716593
-	731	-4.841879	3.185100	9.745355
-	732	-5.061860	3.197271	9.778804
-	733	-5.285336	3.209789	9.815335
-	734	-5.512745	3.222227	9.852930
-	735	-5.744464	3.234113	9.889755
-	736	-5.980804	3.245150	9.923968
-	737	-6.221868	3.255058	9.953682
-	738	-6.467495	3.263748	9.977343
-	739	-6.717345	3.271247	9.993396
-	740	-6.970970	3.277720	10.000565
-	741	-7.228023	3.283218	9.997828
-	742	-7.488132	3.287983	9.984550
-	743	-7.750905	3.292101	9.961297
-	744	-8.016008	3.295810	9.928090
-	745	-8.283125	3.299119	9.886006
-	746	-8.551764	3.302221	9.835702
-	747	-8.821510	3.305323	9.778117
-	748	-9.091802	3.308673	9.713537
-	749	-9.362158	3.312383	9.642595
-	750	-9.632075	3.316770	9.565932
-	751	-9.901026	3.321913	9.484271
-	752	-10.168401	3.328094	9.398011
-	753	-10.433379	3.335564	9.307409
-	754	-10.695168	3.344449	9.212918
-	755	-10.952725	3.354791	9.115017
-	756	-11.204991	3.366443	9.013904
-	757	-11.450314	3.379196	8.910377
-	758	-11.687220	3.392726	8.805094
-	759	-11.913778	3.406697	8.698821
-	760	-12.128123	3.420590	8.592309
-	761	-12.328356	3.433814	8.486943
-	762	-12.512773	3.445499	8.383813
-	763	-12.679772	3.454686	8.284940
-	764	-12.827736	3.460274	8.192087
-	765	-12.955330	3.461027	8.108486
-	766	-13.061276	3.455612	8.037009
-	767	-13.144386	3.442650	7.980999
-	768	-13.203917	3.420578	7.943707
-	769	-13.239182	3.387871	7.928478
-	770	-13.249990	3.342853	7.937521
-	771	-13.235871	3.284112	7.971625
-	772	-13.196652	3.210189	8.030967
-	773	-13.132200	3.119818	8.113326
-	774	-13.042006	3.012194	8.215794
-	775	-12.925739	2.886781	8.334110
-	776	-12.782671	2.743600	8.463152
-	777	-12.611894	2.583158	8.596291
-	778	-12.412339	2.406480	8.726870
-	779	-12.182924	2.215162	8.848140
-	780	-11.922808	2.011126	8.955660
-	781	-11.631328	1.796658	9.046016
-	782	-11.308164	1.574375	9.117893
-	783	-10.953410	1.346809	9.171105
-	784	-10.567209	1.116768	9.207693
-	785	-10.150286	0.886769	9.230046
-	786	-9.703575	0.659269	9.241942
-	787	-9.228681	0.436363	9.248144
-	788	-8.727189	0.219882	9.253558
-	789	-8.201160	0.011297	9.262831
-	790	-7.652738	-0.188302	9.281097
-	791	-7.083992	-0.378173	9.312345
-	792	-6.497188	-0.558080	9.360129
-	793	-5.894248	-0.727918	9.426971
-	794	-5.277132	-0.888065	9.514848
-	795	-4.647330	-1.038963	9.623822
-	796	-4.006225	-1.181349	9.753342
-	797	-3.355052	-1.315965	9.901428
-	798	-2.694921	-1.443739	10.065752
-	799	-2.026981	-1.565726	10.243827
-	800	-1.352644	-1.683129	10.432920
-	801	-0.673038	-1.796933	10.629982
-	802	0.010433	-1.908103	10.831936
-	803	0.696542	-2.017210	11.034839
-	804	1.383762	-2.124584	11.234564
-	805	2.070580	-2.230297	11.426249
-	806	2.755235	-2.334038	11.605602
-	807	3.435998	-2.435268	11.768042
-	808	4.110873	-2.533379	11.909610
-	809	4.777959	-2.627610	12.027433
-	810	5.435418	-2.717141	12.119317
-	811	6.081371	-2.801169	12.183883
-	812	6.714394	-2.878742	12.221749
-	813	7.333127	-2.948988	12.234086
-	814	7.936492	-3.010681	12.223184
-	815	8.523540	-3.062739	12.192719
-	816	9.093865	-3.103683	12.146454
-	817	9.646914	-3.132239	12.089464
-	818	10.182665	-3.146911	12.026810
-	819	10.701083	-3.146388	11.963546
-	820	11.202356	-3.129373	11.904498
-	821	11.686727	-3.094831	11.854273
-	822	12.154581	-3.041938	11.816257
-	823	12.606543	-2.970303	11.792966
-	824	13.043326	-2.879756	11.786356
-	825	13.465839	-2.770654	11.797049
-	826	13.875177	-2.643695	11.824722
-	827	14.272302	-2.500097	11.868874
-	828	14.658180	-2.341394	11.928167
-	829	15.033615	-2.169532	12.001465
-	830	15.399107	-1.986732	12.086849
-	831	15.754793	-1.795394	12.183017
-	832	16.100641	-1.598164	12.287722
-	833	16.436584	-1.397525	12.399230
-	834	16.762197	-1.196298	12.515360
-	835	17.077085	-0.996899	12.634190
-	836	17.380564	-0.801736	12.753669
-	837	17.672213	-0.612872	12.872007
-	838	17.951351	-0.432021	12.986651
-	839	18.217316	-0.260562	13.096169
-	840	18.469608	-0.099455	13.197875
-	841	18.707550	0.050630	13.289252
-	842	18.930304	0.189178	13.367423
-	843	19.136948	0.316056	13.429353
-	844	19.326357	0.431122	13.471739
-	845	19.497337	0.534370	13.492570
-	846	19.648243	0.625764	13.490787
-	847	19.777695	0.705293	13.466596
-	848	19.883924	0.772766	13.421070
-	849	19.965233	0.827865	13.355989
-	850	20.020021	0.870314	13.272906
-	851	20.046951	0.899617	13.173653
-	852	20.045246	0.915567	13.059305
-	853	20.014593	0.917840	12.931558
-	854	19.955406	0.906468	12.790924
-	855	19.868828	0.881573	12.638315
-	856	19.756523	0.843482	12.474362
-	857	19.620558	0.792860	12.299898
-	858	19.463615	0.730567	12.116272
-	859	19.288315	0.657619	11.924998
-	860	19.097586	0.575423	11.728642
-	861	18.894154	0.485251	11.530655
-	862	18.680849	0.388621	11.335382
-	863	18.460249	0.286959	11.147490
-	864	18.235165	0.181867	10.971228
-	865	18.008556	0.075077	10.808964
-	866	17.783348	-0.031588	10.662259
-	867	17.562572	-0.135996	10.530910
-	868	17.349066	-0.236096	10.414624
-	869	17.145679	-0.329823	10.311758
-	870	16.955019	-0.415117	10.220948
-	871	16.779575	-0.490089	10.140306
-	872	16.621700	-0.553027	10.068049
-	873	16.483429	-0.602492	10.002705
-	874	16.366356	-0.637464	9.943080
-	875	16.271631	-0.657146	9.888571
-	876	16.199678	-0.661347	9.839148
-	877	16.150190	-0.650175	9.794872
-	878	16.122093	-0.624277	9.756257
-	879	16.113520	-0.584669	9.723896
-	880	16.121937	-0.532749	9.698560
-	881	16.144125	-0.470172	9.680758
-	882	16.176601	-0.398932	9.671350
-	883	16.215286	-0.321119	9.670985
-	884	16.256207	-0.238866	9.680304
-	885	16.295540	-0.154403	9.699810
-	886	16.329592	-0.069716	9.730119
-	887	16.355398	0.013230	9.771756
-	888	16.370668	0.092911	9.825668
-	889	16.374239	0.168145	9.891921
-	890	16.365772	0.238290	9.971268
-	891	16.345808	0.303251	10.063190
-	892	16.316078	0.363687	10.167024
-	893	16.278744	0.420644	10.281104
-	894	16.236818	0.476115	10.403599
-	895	16.193665	0.532484	10.531664
-	896	16.153267	0.592827	10.661869
-	897	16.119518	0.660657	10.789737
-	898	16.096224	0.739679	10.911042
-	899	16.086870	0.833543	11.020627
-	900	16.094248	0.945653	11.114043
-	901	16.120211	1.078849	11.187687
-	902	16.165577	1.235560	11.238726
-	903	16.229887	1.417138	11.266399
-	904	16.310968	1.623842	11.271424
-	905	16.405172	1.854755	11.257824
-	906	16.507496	2.107545	11.231775
-	907	16.611790	2.378696	11.202260
-	908	16.710880	2.663423	11.179739
-	909	16.797279	2.956299	11.175788
-	910	16.863575	3.251419	11.200709
-	911	16.902988	3.542881	11.263644
-	912	16.909683	3.824928	11.371666
-	913	16.879190	4.092314	11.528896
-	914	16.808247	4.340323	11.736097
-	915	16.694878	4.565286	11.991030
-	916	16.538136	4.764602	12.287043
-	917	16.338140	4.936999	12.614034
-	918	16.095583	5.082515	12.958460
-	919	15.812175	5.202264	13.304916
-	920	15.490712	5.297881	13.638450
-	921	15.135209	5.371515	13.945687
-	922	14.750659	5.425510	14.215064
-	923	14.342711	5.462438	14.437205
-	924	13.917767	5.485218	14.604504
-	925	13.482052	5.496840	14.711159
-	926	13.041929	5.500679	14.752581
-	927	12.603209	5.499969	14.726770
-	928	12.171243	5.497897	14.632806
-	929	11.750738	5.497291	14.472692
-	930	11.345726	5.500463	14.250356
-	931	10.959421	5.509115	13.972331
-	932	10.593944	5.524497	13.646229
-	933	10.250478	5.547159	13.281437
-	934	9.929251	5.577201	12.889061
-	935	9.629436	5.613947	12.481154
-	936	9.349180	5.656436	12.070511
-	937	9.085743	5.703171	11.670280
-	938	8.835967	5.752434	11.291675
-	939	8.596485	5.802279	10.944055
-	940	8.363905	5.850635	10.634431
-	941	8.135309	5.895466	10.367225
-	942	7.907852	5.934872	10.145349
-	943	7.679595	5.967299	9.969094
-	944	7.449192	5.991469	9.836889
-	945	7.216263	6.006694	9.745027
-	946	6.981137	6.012698	9.688947
-	947	6.745025	6.009748	9.662556
-	948	6.509969	5.998470	9.659329
-	949	6.278255	5.980000	9.672701
-	950	6.052511	5.955653	9.695807
-	951	5.835684	5.927055	9.722598
-	952	5.630789	5.895816	9.748361
-	953	5.440561	5.863644	9.769521
-	954	5.267115	5.831902	9.783848
-	955	5.111905	5.801780	9.790127
-	956	4.975035	5.774018	9.788265
-	957	4.854911	5.748804	9.778740
-	958	4.747868	5.725717	9.762383
