# Supplementary material for: Design and preliminary verification of a novel powered ankle–foot prosthesis: From the perspective of lower-limb biomechanics compared with ESAR foot
Source: PLoS One. 2024 Jun 7;19(6):e0303397. doi: 10.1371/journal.pone.0303397 (PMC11161064; doi:10.1371/journal.pone.0303397)
Supplement: S2 File — (ZIP) [file pone.0303397.s004.zip › NWS/2/right knee angle.txt]

LINK_MODEL_BASED::ORIGINAL::Right Knee Angles
File	Frame	X	Y	Z
Gait LB - IOR 10.c3d	1	-0.482783	-1.939691	-17.937700
-	2	-0.526612	-1.937696	-17.997248
-	3	-0.571846	-1.935399	-18.057863
-	4	-0.617692	-1.932809	-18.118818
-	5	-0.663327	-1.929889	-18.178522
-	6	-0.707827	-1.926520	-18.235327
-	7	-0.750470	-1.922641	-18.287937
-	8	-0.790663	-1.918125	-18.334047
-	9	-0.827954	-1.912959	-18.372988
-	10	-0.862012	-1.907084	-18.404314
-	11	-0.892947	-1.900601	-18.428806
-	12	-0.920734	-1.893582	-18.447243
-	13	-0.945747	-1.886139	-18.462055
-	14	-0.968530	-1.878490	-18.475340
-	15	-0.989564	-1.870817	-18.488708
-	16	-1.009646	-1.863332	-18.503708
-	17	-1.029541	-1.856241	-18.521749
-	18	-1.049968	-1.849702	-18.543747
-	19	-1.071408	-1.843770	-18.571424
-	20	-1.094354	-1.838480	-18.606127
-	21	-1.119242	-1.833833	-18.648384
-	22	-1.146217	-1.829807	-18.700201
-	23	-1.175431	-1.826362	-18.760881
-	24	-1.206863	-1.823430	-18.831074
-	25	-1.240582	-1.821018	-18.909357
-	26	-1.276519	-1.819072	-18.994484
-	27	-1.314279	-1.817533	-19.084648
-	28	-1.353660	-1.816332	-19.179398
-	29	-1.393922	-1.815273	-19.277952
-	30	-1.434286	-1.814197	-19.380205
-	31	-1.474410	-1.813044	-19.485191
-	32	-1.513349	-1.811693	-19.592602
-	33	-1.550704	-1.810226	-19.700005
-	34	-1.586058	-1.808715	-19.805758
-	35	-1.619096	-1.807337	-19.907097
-	36	-1.649697	-1.806262	-20.001570
-	37	-1.677543	-1.805635	-20.087057
-	38	-1.702821	-1.805586	-20.162735
-	39	-1.725316	-1.806153	-20.227654
-	40	-1.745053	-1.807330	-20.282272
-	41	-1.762041	-1.809105	-20.327158
-	42	-1.776352	-1.811423	-20.362864
-	43	-1.787949	-1.814193	-20.390629
-	44	-1.796987	-1.817288	-20.410948
-	45	-1.803588	-1.820615	-20.424555
-	46	-1.807796	-1.824076	-20.432249
-	47	-1.809722	-1.827565	-20.434906
-	48	-1.809639	-1.831036	-20.433201
-	49	-1.807609	-1.834438	-20.427635
-	50	-1.804001	-1.837792	-20.419220
-	51	-1.798946	-1.841084	-20.408628
-	52	-1.792805	-1.844354	-20.396112
-	53	-1.785872	-1.847689	-20.382437
-	54	-1.778348	-1.851141	-20.368568
-	55	-1.770677	-1.854855	-20.353935
-	56	-1.763161	-1.858966	-20.340170
-	57	-1.755885	-1.863585	-20.326956
-	58	-1.749227	-1.868846	-20.314810
-	59	-1.743247	-1.874867	-20.303600
-	60	-1.738008	-1.881758	-20.294035
-	61	-1.733372	-1.889596	-20.284500
-	62	-1.729231	-1.898457	-20.275105
-	63	-1.725045	-1.908371	-20.264730
-	64	-1.720398	-1.919374	-20.251987
-	65	-1.714523	-1.931426	-20.235344
-	66	-1.706701	-1.944536	-20.213194
-	67	-1.695826	-1.958621	-20.184206
-	68	-1.680927	-1.973662	-20.148087
-	69	-1.660779	-1.989515	-20.102964
-	70	-1.634323	-2.006079	-20.049114
-	71	-1.600216	-2.023151	-19.985870
-	72	-1.557265	-2.040499	-19.912506
-	73	-1.504614	-2.057930	-19.830338
-	74	-1.441030	-2.075179	-19.739496
-	75	-1.365581	-2.091993	-19.640633
-	76	-1.277472	-2.108161	-19.534801
-	77	-1.175879	-2.123454	-19.423504
-	78	-1.059965	-2.137723	-19.308254
-	79	-0.929009	-2.150858	-19.189768
-	80	-0.782240	-2.162786	-19.069242
-	81	-0.618904	-2.173436	-18.947559
-	82	-0.438492	-2.182816	-18.824682
-	83	-0.240736	-2.190948	-18.700184
-	84	-0.025342	-2.197880	-18.574432
-	85	0.207489	-2.203727	-18.446495
-	86	0.457206	-2.208694	-18.315678
-	87	0.723115	-2.212948	-18.183153
-	88	1.004317	-2.216874	-18.048079
-	89	1.299574	-2.220877	-17.911537
-	90	1.607319	-2.225514	-17.774675
-	91	1.926042	-2.231318	-17.638084
-	92	2.253852	-2.238926	-17.501938
-	93	2.588942	-2.248873	-17.365814
-	94	2.929422	-2.261632	-17.228781
-	95	3.273433	-2.277696	-17.089117
-	96	3.618806	-2.297359	-16.944054
-	97	3.963222	-2.320772	-16.792414
-	98	4.304197	-2.347821	-16.633045
-	99	4.638881	-2.378232	-16.465729
-	100	4.964360	-2.411514	-16.292513
-	101	5.277753	-2.446846	-16.115486
-	102	5.576234	-2.483232	-15.938187
-	103	5.856983	-2.519584	-15.763609
-	104	6.117567	-2.554610	-15.595404
-	105	6.356206	-2.587133	-15.436714
-	106	6.571355	-2.616073	-15.290464
-	107	6.762226	-2.640553	-15.159225
-	108	6.928437	-2.659830	-15.046139
-	109	7.069923	-2.673471	-14.953069
-	110	7.187299	-2.681005	-14.882397
-	111	7.281268	-2.682333	-14.835202
-	112	7.353231	-2.677338	-14.810994
-	113	7.404787	-2.665967	-14.809930
-	114	7.437900	-2.648041	-14.830887
-	115	7.454832	-2.623487	-14.871700
-	116	7.457947	-2.592305	-14.928982
-	117	7.449511	-2.554608	-14.999023
-	118	7.431653	-2.510575	-15.076631
-	119	7.406439	-2.460734	-15.157164
-	120	7.375626	-2.405582	-15.236995
-	121	7.340778	-2.346087	-15.312856
-	122	7.303514	-2.283283	-15.382668
-	123	7.265055	-2.218235	-15.444153
-	124	7.226574	-2.152092	-15.495575
-	125	7.188994	-2.085945	-15.534491
-	126	7.153296	-2.020622	-15.560220
-	127	7.119933	-1.957087	-15.570837
-	128	7.089192	-1.896099	-15.565595
-	129	7.061066	-1.838422	-15.543641
-	130	7.035065	-1.784642	-15.505829
-	131	7.010362	-1.735146	-15.453918
-	132	6.985781	-1.690244	-15.390447
-	133	6.960159	-1.649890	-15.319416
-	134	6.931986	-1.614136	-15.244765
-	135	6.899964	-1.582669	-15.171928
-	136	6.862731	-1.555228	-15.105408
-	137	6.819135	-1.531444	-15.048757
-	138	6.768068	-1.510900	-15.006359
-	139	6.708606	-1.493283	-14.979928
-	140	6.639985	-1.478189	-14.972009
-	141	6.561740	-1.465223	-14.983472
-	142	6.473511	-1.454047	-15.015249
-	143	6.375028	-1.444441	-15.066695
-	144	6.266671	-1.436060	-15.136196
-	145	6.148769	-1.428686	-15.222038
-	146	6.022127	-1.422212	-15.319915
-	147	5.887468	-1.416535	-15.424193
-	148	5.745926	-1.411613	-15.530400
-	149	5.598520	-1.407515	-15.630553
-	150	5.446319	-1.404209	-15.720659
-	151	5.290522	-1.401773	-15.796993
-	152	5.132271	-1.400141	-15.859008
-	153	4.972823	-1.399185	-15.908003
-	154	4.813532	-1.398784	-15.945734
-	155	4.655720	-1.398804	-15.975068
-	156	4.500819	-1.399246	-15.998643
-	157	4.350253	-1.400093	-16.018377
-	158	4.205460	-1.401373	-16.036337
-	159	4.067706	-1.403043	-16.054411
-	160	3.938142	-1.405146	-16.072550
-	161	3.817742	-1.407605	-16.091499
-	162	3.707287	-1.410507	-16.110081
-	163	3.607333	-1.413949	-16.126682
-	164	3.517853	-1.418028	-16.139469
-	165	3.439136	-1.422747	-16.146858
-	166	3.370634	-1.428106	-16.147444
-	167	3.311774	-1.434056	-16.139641
-	168	3.261657	-1.440523	-16.122770
-	169	3.219466	-1.447309	-16.097385
-	170	3.184150	-1.454291	-16.064177
-	171	3.154689	-1.461280	-16.023676
-	172	3.130603	-1.468062	-15.977795
-	173	3.110892	-1.474501	-15.926375
-	174	3.095088	-1.480547	-15.869279
-	175	3.082268	-1.486217	-15.806241
-	176	3.071886	-1.491650	-15.737844
-	177	3.063181	-1.496873	-15.665521
-	178	3.055637	-1.502163	-15.591319
-	179	3.049023	-1.507696	-15.518884
-	180	3.042911	-1.513728	-15.451389
-	181	3.037229	-1.520428	-15.391818
-	182	3.031352	-1.528037	-15.341041
-	183	3.025323	-1.536755	-15.301085
-	184	3.018733	-1.546760	-15.273304
-	185	3.011579	-1.558226	-15.257378
-	186	3.003938	-1.571271	-15.253527
-	187	2.995789	-1.585904	-15.261266
-	188	2.987259	-1.602188	-15.279009
-	189	2.978156	-1.619962	-15.308264
-	190	2.968614	-1.639124	-15.348567
-	191	2.958439	-1.659552	-15.401049
-	192	2.947785	-1.681019	-15.468092
-	193	2.936723	-1.703436	-15.550838
-	194	2.925490	-1.726768	-15.651934
-	195	2.914103	-1.750879	-15.773574
-	196	2.902583	-1.775690	-15.918113
-	197	2.891088	-1.801207	-16.087265
-	198	2.879580	-1.827322	-16.282475
-	199	2.868420	-1.854052	-16.503910
-	200	2.858077	-1.881399	-16.750580
-	201	2.848845	-1.909434	-17.019646
-	202	2.841105	-1.938249	-17.306898
-	203	2.835155	-1.968034	-17.607506
-	204	2.831017	-1.999071	-17.915199
-	205	2.828910	-2.031605	-18.224581
-	206	2.829104	-2.065875	-18.529455
-	207	2.831975	-2.102051	-18.826756
-	208	2.837803	-2.140078	-19.113527
-	209	2.846943	-2.179940	-19.388134
-	210	2.859731	-2.221550	-19.649954
-	211	2.876578	-2.264750	-19.899651
-	212	2.897803	-2.309312	-20.138021
-	213	2.923696	-2.355118	-20.366713
-	214	2.954859	-2.402020	-20.586428
-	215	2.991628	-2.449806	-20.799896
-	216	3.034268	-2.498349	-21.008965
-	217	3.083187	-2.547477	-21.215685
-	218	3.138519	-2.597096	-21.422314
-	219	3.200406	-2.647091	-21.630640
-	220	3.269358	-2.697372	-21.842270
-	221	3.345590	-2.747888	-22.059446
-	222	3.429487	-2.798592	-22.283733
-	223	3.521482	-2.849342	-22.517485
-	224	3.622084	-2.900073	-22.761436
-	225	3.731911	-2.950575	-23.017107
-	226	3.851728	-3.000595	-23.283850
-	227	3.982634	-3.049686	-23.561579
-	228	4.125807	-3.097379	-23.848160
-	229	4.282542	-3.143149	-24.141253
-	230	4.454368	-3.186430	-24.437382
-	231	4.642841	-3.226788	-24.731997
-	232	4.849562	-3.263943	-25.019833
-	233	5.076116	-3.297674	-25.295410
-	234	5.324007	-3.327812	-25.553522
-	235	5.594876	-3.354218	-25.788891
-	236	5.890118	-3.376788	-25.996374
-	237	6.211252	-3.395396	-26.171642
-	238	6.559774	-3.409885	-26.311457
-	239	6.936889	-3.419974	-26.413767
-	240	7.343797	-3.425393	-26.477266
-	241	7.781286	-3.425656	-26.502932
-	242	8.250216	-3.420266	-26.491959
-	243	8.750908	-3.408497	-26.447737
-	244	9.283945	-3.389639	-26.374563
-	245	9.849540	-3.362787	-26.278458
-	246	10.447877	-3.326956	-26.166527
-	247	11.078800	-3.280952	-26.047047
-	248	11.742067	-3.223388	-25.929821
-	249	12.437408	-3.152745	-25.824207
-	250	13.164306	-3.067511	-25.739889
-	251	13.922482	-2.966080	-25.685360
-	252	14.711517	-2.847111	-25.667454
-	253	15.531074	-2.709258	-25.690229
-	254	16.381023	-2.551196	-25.755102
-	255	17.261320	-2.371960	-25.860191
-	256	18.171595	-2.170757	-26.001345
-	257	19.111864	-1.947270	-26.171503
-	258	20.081861	-1.701504	-26.363073
-	259	21.081345	-1.434186	-26.565510
-	260	22.110271	-1.146035	-26.769064
-	261	23.168457	-0.837880	-26.962755
-	262	24.255682	-0.511215	-27.135386
-	263	25.371208	-0.167035	-27.276999
-	264	26.513897	0.193013	-27.378204
-	265	27.681498	0.567706	-27.431625
-	266	28.870712	0.955249	-27.430960
-	267	30.077019	1.354403	-27.373024
-	268	31.295158	1.763542	-27.256216
-	269	32.519402	2.180892	-27.081333
-	270	33.743134	2.605096	-26.852192
-	271	34.959534	3.033646	-26.573309
-	272	36.161243	3.464078	-26.252131
-	273	37.340538	3.893284	-25.896250
-	274	38.489983	4.317977	-25.514309
-	275	39.602367	4.734794	-25.115164
-	276	40.670876	5.140733	-24.707691
-	277	41.689659	5.532429	-24.299974
-	278	42.653835	5.906993	-23.899038
-	279	43.559528	6.261401	-23.510828
-	280	44.403873	6.593092	-23.140276
-	281	45.185150	6.898961	-22.790367
-	282	45.902199	7.177135	-22.463993
-	283	46.554493	7.424935	-22.162182
-	284	47.141514	7.641200	-21.886370
-	285	47.662956	7.824898	-21.637636
-	286	48.118500	7.975539	-21.416782
-	287	48.507938	8.093145	-21.225517
-	288	48.830994	8.178073	-21.065048
-	289	49.087193	8.231523	-20.937244
-	290	49.275940	8.255099	-20.844084
-	291	49.396931	8.250159	-20.786551
-	292	49.449593	8.219151	-20.766979
-	293	49.433651	8.164454	-20.786877
-	294	49.348774	8.088758	-20.848206
-	295	49.195145	7.994237	-20.951359
-	296	48.973053	7.883551	-21.096861
-	297	48.683434	7.759103	-21.284067
-	298	48.327724	7.622934	-21.511681
-	299	47.907406	7.476912	-21.777750
-	300	47.424591	7.322642	-22.079514
-	301	46.881538	7.161408	-22.413382
-	302	46.280903	6.994322	-22.775595
-	303	45.625900	6.821918	-23.161274
-	304	44.919949	6.644020	-23.565580
-	305	44.166241	6.460773	-23.983294
-	306	43.367825	6.271370	-24.409632
-	307	42.527721	6.074999	-24.839304
-	308	41.648571	5.870497	-25.266788
-	309	40.733231	5.656961	-25.686327
-	310	39.784546	5.433390	-26.091618
-	311	38.805466	5.199114	-26.476156
-	312	37.799065	4.953495	-26.833321
-	313	36.768719	4.696214	-27.156132
-	314	35.717720	4.427176	-27.438473
-	315	34.649231	4.146767	-27.675192
-	316	33.566196	3.855333	-27.862495
-	317	32.471302	3.553390	-27.997501
-	318	31.366680	3.241693	-28.079323
-	319	30.254169	2.921017	-28.109327
-	320	29.135088	2.591971	-28.089319
-	321	28.009956	2.255725	-28.024334
-	322	26.879076	1.912964	-27.918877
-	323	25.742384	1.564711	-27.778383
-	324	24.599733	1.212237	-27.608215
-	325	23.451105	0.856796	-27.413977
-	326	22.297287	0.499750	-27.200655
-	327	21.139402	0.142709	-26.973892
-	328	19.979216	-0.212555	-26.738850
-	329	18.819490	-0.563977	-26.500374
-	330	17.663355	-0.909155	-26.262863
-	331	16.514719	-1.245626	-26.029762
-	332	15.377793	-1.570413	-25.804073
-	333	14.256769	-1.880662	-25.587990
-	334	13.156042	-2.173644	-25.381920
-	335	12.079740	-2.446588	-25.186394
-	336	11.031952	-2.696895	-25.002115
-	337	10.016157	-2.922448	-24.829746
-	338	9.035673	-3.121637	-24.669352
-	339	8.093342	-3.293291	-24.522861
-	340	7.191396	-3.437079	-24.391962
-	341	6.331744	-3.553319	-24.278513
-	342	5.515914	-3.643072	-24.184504
-	343	4.745325	-3.707983	-24.112705
-	344	4.020944	-3.750365	-24.065098
-	345	3.343867	-3.772961	-24.043550
-	346	2.715181	-3.778774	-24.049158
-	347	2.136189	-3.771078	-24.083334
-	348	1.608321	-3.753149	-24.145815
-	349	1.133271	-3.728219	-24.235609
-	350	0.712788	-3.699360	-24.350576
-	351	0.348380	-3.669428	-24.486740
-	352	0.041458	-3.640739	-24.640070
-	353	-0.206952	-3.615189	-24.805704
-	354	-0.396459	-3.594084	-24.979610
-	355	-0.527269	-3.578193	-25.157560
-	356	-0.600750	-3.567672	-25.337090
-	357	-0.619231	-3.562152	-25.517271
-	358	-0.586300	-3.560840	-25.698000
-	359	-0.506384	-3.562590	-25.880749
-	360	-0.384572	-3.565983	-26.067226
-	361	-0.226443	-3.569507	-26.259407
-	362	-0.037679	-3.571648	-26.458412
-	363	0.176242	-3.571076	-26.664921
-	364	0.410335	-3.566563	-26.877552
-	365	0.660218	-3.557113	-27.094379
-	366	0.922548	-3.541829	-27.312042
-	367	1.194925	-3.519954	-27.526321
-	368	1.476419	-3.490882	-27.731808
-	369	1.767107	-3.454219	-27.922743
-	370	2.068311	-3.409883	-28.091820
-	371	2.382241	-3.358091	-28.231611
-	372	2.711493	-3.299408	-28.333857
-	373	3.059023	-3.234768	-28.390348
-	374	3.427371	-3.165285	-28.394207
-	375	3.818178	-3.092352	-28.339233
-	376	4.231963	-3.017408	-28.221897
-	377	4.667751	-2.942022	-28.041515
-	378	5.122849	-2.867787	-27.799732
-	379	5.592885	-2.796274	-27.502033
-	380	6.071843	-2.728879	-27.156847
-	381	6.552419	-2.666823	-26.775484
-	382	7.026596	-2.610942	-26.370884
-	383	7.485999	-2.561760	-25.957148
-	384	7.922474	-2.519261	-25.548494
-	385	8.328702	-2.483079	-25.157997
-	386	8.698213	-2.452537	-24.796721
-	387	9.026082	-2.426721	-24.472647
-	388	9.308533	-2.404710	-24.190788
-	389	9.543182	-2.385543	-23.952517
-	390	9.729033	-2.368331	-23.756907
-	391	9.866128	-2.352446	-23.599489
-	392	9.955850	-2.337412	-23.475065
-	393	10.000672	-2.323004	-23.376795
-	394	10.003876	-2.309195	-23.298294
-	395	9.969421	-2.295858	-23.233496
-	396	9.901537	-2.283137	-23.176817
-	397	9.804960	-2.270857	-23.124557
-	398	9.684285	-2.258951	-23.073929
-	399	9.544324	-2.247051	-23.024193
-	400	9.389899	-2.234824	-22.975887
-	401	9.225913	-2.222023	-22.929165
-	402	9.057322	-2.208642	-22.884277
-	403	8.888829	-2.194797	-22.840578
-	404	8.724878	-2.180662	-22.796982
-	405	8.569246	-2.166577	-22.750872
-	406	8.425027	-2.152764	-22.700523
-	407	8.294578	-2.139647	-22.642958
-	408	8.179219	-2.127721	-22.575945
-	409	8.079450	-2.117543	-22.497555
-	410	7.994877	-2.109686	-22.406204
-	411	7.924595	-2.104671	-22.301006
-	412	7.866890	-2.103054	-22.182003
-	413	7.819760	-2.105125	-22.050419
-	414	7.780922	-2.111108	-21.907848
-	415	7.747842	-2.121058	-21.756985
-	416	7.717971	-2.134914	-21.600857
-	417	7.688870	-2.152428	-21.443541
-	418	7.658250	-2.173326	-21.288797
-	419	7.624218	-2.197189	-21.141096
-	420	7.585174	-2.223705	-21.003801
-	421	7.540104	-2.252538	-20.880247
-	422	7.488334	-2.283547	-20.772554
-	423	7.429725	-2.316578	-20.682610
-	424	7.364425	-2.351529	-20.610825
-	425	7.292869	-2.388246	-20.556517
-	426	7.215711	-2.426609	-20.517744
-	427	7.133705	-2.466479	-20.492506
-	428	7.047846	-2.507650	-20.478241
-	429	6.959134	-2.550025	-20.472414
-	430	6.868609	-2.593379	-20.472063
-	431	6.777360	-2.637531	-20.474453
-	432	6.686512	-2.682161	-20.477667
-	433	6.597245	-2.727171	-20.479452
-	434	6.510661	-2.772358	-20.478178
-	435	6.427780	-2.817657	-20.472044
-	436	6.349566	-2.862928	-20.458807
-	437	6.276793	-2.908133	-20.435930
-	438	6.210116	-2.953178	-20.401079
-	439	6.150045	-2.997938	-20.352842
-	440	6.097121	-3.042364	-20.291031
-	441	6.051642	-3.086438	-20.216234
-	442	6.014004	-3.130117	-20.130054
-	443	5.984488	-3.173375	-20.034496
-	444	5.963367	-3.216164	-19.932034
-	445	5.950833	-3.258467	-19.825602
-	446	5.947037	-3.300177	-19.718092
-	447	5.952088	-3.341233	-19.613457
-	448	5.966119	-3.381536	-19.514935
-	449	5.989237	-3.420940	-19.426991
-	450	6.021465	-3.459182	-19.354462
-	451	6.062799	-3.496028	-19.301947
-	452	6.113009	-3.531152	-19.274620
-	453	6.171914	-3.564218	-19.277122
-	454	6.239164	-3.594869	-19.314251
-	455	6.314282	-3.622870	-19.389603
-	456	6.396606	-3.647997	-19.505369
-	457	6.485213	-3.670041	-19.661438
-	458	6.579032	-3.688901	-19.855125
-	459	6.676701	-3.704514	-20.080854
-	460	6.777016	-3.716918	-20.330406
-	461	6.878532	-3.726167	-20.594564
-	462	6.980015	-3.732366	-20.862240
-	463	7.080154	-3.735689	-21.122309
-	464	7.177933	-3.736301	-21.364004
-	465	7.272478	-3.734448	-21.577141
-	466	7.363112	-3.730456	-21.752455
-	467	7.449538	-3.724612	-21.882196
-	468	7.531568	-3.717336	-21.959549
-	469	7.609116	-3.709038	-21.979326
-	470	7.682290	-3.700355	-21.937332
-	471	7.751224	-3.691842	-21.831430
-	472	7.816444	-3.684129	-21.660412
-	473	7.878603	-3.677585	-21.424591
-	474	7.938556	-3.672545	-21.125858
-	475	7.997241	-3.669162	-20.767080
-	476	8.055466	-3.667456	-20.353598
-	477	8.114114	-3.667373	-19.891119
-	478	8.173882	-3.668730	-19.387360
-	479	8.235362	-3.671274	-18.851414
-	480	8.298901	-3.674836	-18.292971
-	481	8.364568	-3.679241	-17.722525
-	482	8.432261	-3.684566	-17.151140
-	483	8.501518	-3.690944	-16.589148
-	484	8.571867	-3.698721	-16.046926
-	485	8.642883	-3.708163	-15.534381
-	486	8.714510	-3.719484	-15.060510
-	487	8.786957	-3.732687	-14.633609
-	488	8.860807	-3.747794	-14.260118
-	489	8.936969	-3.764688	-13.945286
-	490	9.016401	-3.783390	-13.692298
-	491	9.100267	-3.803690	-13.503368
-	492	9.189645	-3.825364	-13.379350
-	493	9.285482	-3.848212	-13.319010
-	494	9.388878	-3.871873	-13.320436
-	495	9.500663	-3.895993	-13.380284
-	496	9.622152	-3.920036	-13.493603
-	497	9.754313	-3.943627	-13.654506
-	498	9.898134	-3.966314	-13.856215
-	499	10.054572	-3.987780	-14.091076
-	500	10.224832	-4.007658	-14.351128
-	501	10.410143	-4.025666	-14.628779
-	502	10.611742	-4.041481	-14.917654
-	503	10.830968	-4.054989	-15.212582
-	504	11.069293	-4.066085	-15.509518
-	505	11.328199	-4.074570	-15.806581
-	506	11.609372	-4.079867	-16.103407
-	507	11.914544	-4.081342	-16.400784
-	508	12.245561	-4.077825	-16.701426
-	509	12.604249	-4.067951	-17.008463
-	510	12.992661	-4.049964	-17.325491
-	511	13.412909	-4.021808	-17.656729
-	512	13.867222	-3.981194	-18.006310
-	513	14.357840	-3.925560	-18.378372
-	514	14.886980	-3.852391	-18.776091
-	515	15.456669	-3.759272	-19.202091
-	516	16.068859	-3.643928	-19.658354
-	517	16.725449	-3.504169	-20.146873
-	518	17.428276	-3.338083	-20.668772
-	519	18.178881	-3.144365	-21.223648
-	520	18.978262	-2.922046	-21.810455
-	521	19.826870	-2.671139	-22.423882
-	522	20.724319	-2.392319	-23.055182
-	523	21.669619	-2.087299	-23.690550
-	524	22.660994	-1.758284	-24.314226
-	525	23.696304	-1.408262	-24.908092
-	526	24.773167	-1.040274	-25.455589
-	527	25.888767	-0.657398	-25.942755
-	528	27.040257	-0.262381	-26.360577
-	529	28.224424	0.142398	-26.704830
-	530	29.437607	0.555419	-26.977249
-	531	30.675493	0.975784	-27.183334
-	532	31.933020	1.402955	-27.329901
-	533	33.204529	1.837175	-27.423468
-	534	34.483452	2.278451	-27.468470
-	535	35.762592	2.726822	-27.468737
-	536	37.034275	3.181413	-27.427660
-	537	38.290405	3.641094	-27.348936
-	538	39.522758	4.104062	-27.236336
-	539	40.723507	4.567541	-27.092783
-	540	41.885338	5.028313	-26.921375
-	541	43.001770	5.482524	-26.724388
-	542	44.067303	5.925629	-26.503096
-	543	45.077805	6.352917	-26.258112
-	544	46.030312	6.759969	-25.989817
-	545	46.923286	7.142909	-25.698742
-	546	47.756111	7.498589	-25.385372
-	547	48.529228	7.824746	-25.050396
-	548	49.243645	8.119244	-24.694050
-	549	49.900620	8.380754	-24.316881
-	550	50.501427	8.608076	-23.919758
-	551	51.046875	8.800671	-23.504570
-	552	51.537281	8.958297	-23.074125
-	553	51.972134	9.081805	-22.633154
-	554	52.350136	9.172160	-22.187538
-	555	52.669418	9.230999	-21.745111
-	556	52.927418	9.260476	-21.315550
-	557	53.121422	9.262863	-20.909437
-	558	53.248734	9.240604	-20.537197
-	559	53.306942	9.196800	-20.208822
-	560	53.293983	9.134171	-19.932970
-	561	53.208252	9.055797	-19.717379
-	562	53.048756	8.964391	-19.568516
-	563	52.814957	8.862040	-19.491257
-	564	52.506824	8.751062	-19.489836
-	565	52.124825	8.632755	-19.566628
-	566	51.670006	8.507998	-19.722565
-	567	51.143791	8.377363	-19.957127
-	568	50.548016	8.240790	-20.268213
-	569	49.884899	8.098181	-20.651497
-	570	49.156879	7.948509	-21.100494
-	571	48.366863	7.790576	-21.606787
-	572	47.518070	7.622859	-22.159721
-	573	46.613976	7.443873	-22.747763
-	574	45.658482	7.251623	-23.357620
-	575	44.655666	7.044765	-23.976351
-	576	43.609871	6.821882	-24.590851
-	577	42.525635	6.582002	-25.188696
-	578	41.407700	6.324522	-25.758493
-	579	40.260967	6.049646	-26.290239
-	580	39.090504	5.758045	-26.775282
-	581	37.901302	5.450873	-27.206726
-	582	36.697876	5.129427	-27.579088
-	583	35.484005	4.795267	-27.888800
-	584	34.262817	4.449656	-28.133905
-	585	33.036865	4.093633	-28.313190
-	586	31.808035	3.728521	-28.428047
-	587	30.578033	3.355065	-28.480120
-	588	29.348152	2.974163	-28.472807
-	589	28.119707	2.586375	-28.410048
-	590	26.893723	2.192561	-28.297310
-	591	25.671337	1.793656	-28.140152
-	592	24.453650	1.390961	-27.945074
-	593	23.241562	0.986098	-27.718271
-	594	22.035982	0.581445	-27.466768
-	595	20.837769	0.179454	-27.196796
-	596	19.647800	-0.216808	-26.915159
-	597	18.467159	-0.604063	-26.628105
-	598	17.297298	-0.979085	-26.341244
-	599	16.140209	-1.338754	-26.059284
-	600	14.998281	-1.680394	-25.786144
-	601	13.874400	-2.001307	-25.525927
-	602	12.771741	-2.299120	-25.282606
-	603	11.693776	-2.571927	-25.059710
-	604	10.644232	-2.818000	-24.860998
-	605	9.627057	-3.036151	-24.689764
-	606	8.646453	-3.225600	-24.549110
-	607	7.706726	-3.386142	-24.442053
-	608	6.812317	-3.518199	-24.370426
-	609	5.967706	-3.622781	-24.335793
-	610	5.177313	-3.701479	-24.338657
-	611	4.445311	-3.756514	-24.378231
-	612	3.775363	-3.790540	-24.452856
-	613	3.170839	-3.806500	-24.560415
-	614	2.634263	-3.807562	-24.698717
-	615	2.167584	-3.796972	-24.864721
-	616	1.771731	-3.777927	-25.055796
-	617	1.446810	-3.753446	-25.268822
-	618	1.191985	-3.726148	-25.500055
-	619	1.005286	-3.698254	-25.746954
-	620	0.883923	-3.671329	-26.006180
-	621	0.823953	-3.646469	-26.275524
-	622	0.820598	-3.624087	-26.553057
-	623	0.868134	-3.604132	-26.836502
-	624	0.960180	-3.586204	-27.124237
-	625	1.089925	-3.569635	-27.414253
-	626	1.250073	-3.553689	-27.704687
-	627	1.433398	-3.537593	-27.993704
-	628	1.633004	-3.520624	-28.277613
-	629	1.842762	-3.502182	-28.551905
-	630	2.057899	-3.481737	-28.810209
-	631	2.275284	-3.458878	-29.044912
-	632	2.493599	-3.433383	-29.247168
-	633	2.713543	-3.405068	-29.408039
-	634	2.937452	-3.373916	-29.518162
-	635	3.169409	-3.340006	-29.567661
-	636	3.414436	-3.303543	-29.547194
-	637	3.677960	-3.264897	-29.448002
-	638	3.965488	-3.224571	-29.263416
-	639	4.281716	-3.183144	-28.989168
-	640	4.629609	-3.141304	-28.625223
-	641	5.010317	-3.099735	-28.175692
-	642	5.422620	-3.059109	-27.649591
-	643	5.862953	-3.020194	-27.059891
-	644	6.325290	-2.983907	-26.423044
-	645	6.801898	-2.950978	-25.758043
-	646	7.283579	-2.922092	-25.084045
-	647	7.760430	-2.897389	-24.420193
-	648	8.222499	-2.876764	-23.782276
-	649	8.660417	-2.859564	-23.184795
-	650	9.065668	-2.844891	-22.638683
-	651	9.430908	-2.831580	-22.152014
-	652	9.750455	-2.818384	-21.729366
-	653	10.020226	-2.804073	-21.372480
-	654	10.237618	-2.787528	-21.080288
-	655	10.401875	-2.767828	-20.849136
-	656	10.513815	-2.744330	-20.673504
-	657	10.575319	-2.716656	-20.547359
-	658	10.589278	-2.684743	-20.464005
-	659	10.559488	-2.648720	-20.417643
-	660	10.490102	-2.609020	-20.402243
-	661	10.385684	-2.566285	-20.412527
-	662	10.251206	-2.521202	-20.443600
-	663	10.091947	-2.474498	-20.491207
-	664	9.913077	-2.427019	-20.550835
-	665	9.719931	-2.379450	-20.618792
-	666	9.517819	-2.332460	-20.691189
-	667	9.311785	-2.286556	-20.764538
-	668	9.106483	-2.242175	-20.835470
-	669	8.906391	-2.199531	-20.900940
-	670	8.715372	-2.158851	-20.957636
-	671	8.536629	-2.120231	-21.003338
-	672	8.372531	-2.083930	-21.035555
-	673	8.224832	-2.050284	-21.053185
-	674	8.094224	-2.019753	-21.055540
-	675	7.980886	-1.993005	-21.042099
-	676	7.884497	-1.970775	-21.012571
-	677	7.804162	-1.953791	-20.967033
-	678	7.738556	-1.942739	-20.905922
-	679	7.686134	-1.937950	-20.830835
-	680	7.645313	-1.939525	-20.743639
-	681	7.614280	-1.947237	-20.647789
-	682	7.591402	-1.960546	-20.546516
-	683	7.575117	-1.978679	-20.444391
-	684	7.563910	-2.000609	-20.346924
-	685	7.556398	-2.025282	-20.259617
-	686	7.551340	-2.051558	-20.188204
-	687	7.547661	-2.078413	-20.137745
-	688	7.544179	-2.104858	-20.112707
-	689	7.539859	-2.130124	-20.116110
-	690	7.533969	-2.153538	-20.149488
-	691	7.525636	-2.174677	-20.213036
-	692	7.514530	-2.193291	-20.305861
-	693	7.500601	-2.209283	-20.426371
-	694	7.484149	-2.222650	-20.573086
-	695	7.465562	-2.233507	-20.743732
-	696	7.445467	-2.242018	-20.936743
-	697	7.424776	-2.248503	-21.150604
-	698	7.404267	-2.253312	-21.384027
-	699	7.384831	-2.256803	-21.636034
-	700	7.367316	-2.259317	-21.905529
-	701	7.352474	-2.261240	-22.190592
-	702	7.340745	-2.262825	-22.488823
-	703	7.332406	-2.264388	-22.796185
-	704	7.327747	-2.266079	-23.106369
-	705	7.326605	-2.268156	-23.411104
-	706	7.328820	-2.270712	-23.700714
-	707	7.334105	-2.273946	-23.964199
-	708	7.342255	-2.277954	-24.191694
-	709	7.353096	-2.282846	-24.374426
-	710	7.366593	-2.288610	-24.505720
-	711	7.382885	-2.295195	-24.580639
-	712	7.402063	-2.302515	-24.596191
-	713	7.424332	-2.310411	-24.551470
-	714	7.449978	-2.318775	-24.446951
-	715	7.479278	-2.327494	-24.284088
-	716	7.512312	-2.336522	-24.065928
-	717	7.548981	-2.345806	-23.796448
-	718	7.589061	-2.355402	-23.479847
-	719	7.631817	-2.365436	-23.120956
-	720	7.676299	-2.376136	-22.725529
-	721	7.721193	-2.387719	-22.299358
-	722	7.765012	-2.400541	-21.848173
-	723	7.806318	-2.414769	-21.378395
-	724	7.843991	-2.430460	-20.896490
-	725	7.877222	-2.447525	-20.408730
-	726	7.905684	-2.465672	-19.922260
-	727	7.929433	-2.484605	-19.443632
-	728	7.948842	-2.503962	-18.979721
-	729	7.964606	-2.523390	-18.537571
-	730	7.977295	-2.542658	-18.123333
-	731	7.987412	-2.561532	-17.743462
-	732	7.995378	-2.579899	-17.403831
-	733	8.001599	-2.597661	-17.109480
-	734	8.006533	-2.614859	-16.864557
-	735	8.010669	-2.631508	-16.672619
-	736	8.014503	-2.647654	-16.536213
-	737	8.018652	-2.663378	-16.457006
-	738	8.023754	-2.678809	-16.435770
-	739	8.030460	-2.694087	-16.471876
-	740	8.039337	-2.709453	-16.564444
-	741	8.050970	-2.725087	-16.710320
-	742	8.065664	-2.741219	-16.906443
-	743	8.083899	-2.757869	-17.149132
-	744	8.105964	-2.775111	-17.432705
-	745	8.132141	-2.792825	-17.750881
-	746	8.162791	-2.810917	-18.095507
-	747	8.198384	-2.829223	-18.457418
-	748	8.239577	-2.847622	-18.825733
-	749	8.287082	-2.865877	-19.189032
-	750	8.341943	-2.883681	-19.536354
-	751	8.405281	-2.900758	-19.858232
-	752	8.478351	-2.916987	-20.147377
-	753	8.562471	-2.932485	-20.399195
-	754	8.659031	-2.947344	-20.612507
-	755	8.769508	-2.961771	-20.788221
-	756	8.895308	-2.975983	-20.928896
-	757	9.038217	-2.990090	-21.038868
-	758	9.199872	-3.004206	-21.122921
-	759	9.381966	-3.018453	-21.186138
-	760	9.586287	-3.032836	-21.233473
-	761	9.814507	-3.047287	-21.270149
-	762	10.068107	-3.061700	-21.301075
-	763	10.348334	-3.075813	-21.331686
-	764	10.656404	-3.089224	-21.367237
-	765	10.993216	-3.101093	-21.413801
-	766	11.359515	-3.110342	-21.476830
-	767	11.756066	-3.115537	-21.561842
-	768	12.183373	-3.114816	-21.674034
-	769	12.642003	-3.105996	-21.818136
-	770	13.132377	-3.086613	-21.997887
-	771	13.655322	-3.054078	-22.215460
-	772	14.211700	-3.005542	-22.471945
-	773	14.802447	-2.938437	-22.765972
-	774	15.428907	-2.850282	-23.094633
-	775	16.092476	-2.739001	-23.453222
-	776	16.794682	-2.602987	-23.834940
-	777	17.537436	-2.441522	-24.230648
-	778	18.322784	-2.254603	-24.630054
-	779	19.152861	-2.043135	-25.021746
-	780	20.029623	-1.808283	-25.395082
-	781	20.954992	-1.551828	-25.739784
-	782	21.930542	-1.275814	-26.046804
-	783	22.957376	-0.982780	-26.307329
-	784	24.036280	-0.675297	-26.514486
-	785	25.167265	-0.356269	-26.661755
-	786	26.349590	-0.028493	-26.744219
-	787	27.581327	0.305646	-26.759439
-	788	28.859821	0.643980	-26.706627
-	789	30.181206	0.984684	-26.587748
-	790	31.540510	1.326696	-26.407814
-	791	32.931892	1.669136	-26.173494
-	792	34.348480	2.011532	-25.892544
-	793	35.782631	2.353512	-25.572674
-	794	37.226009	2.694979	-25.221766
-	795	38.670040	3.035508	-24.846678
-	796	40.105747	3.374857	-24.454599
-	797	41.523869	3.712673	-24.052423
-	798	42.915154	4.049083	-23.647465
-	799	44.270203	4.384895	-23.247869
-	800	45.579853	4.721245	-22.860847
-	801	46.835667	5.059477	-22.493456
-	802	48.030167	5.400702	-22.151287
-	803	49.157261	5.745196	-21.837786
-	804	50.212070	6.092336	-21.554552
-	805	51.191158	6.440217	-21.301670
-	806	52.092037	6.786330	-21.078407
-	807	52.913185	7.126991	-20.883112
-	808	53.653900	7.457960	-20.713961
-	809	54.314137	7.775089	-20.569273
-	810	54.894238	8.073920	-20.447821
-	811	55.394806	8.350077	-20.348471
-	812	55.816566	8.600255	-20.271391
-	813	56.160110	8.821316	-20.216999
-	814	56.425892	9.010849	-20.185930
-	815	56.614239	9.167525	-20.179480
-	816	56.725651	9.290344	-20.199001
-	817	56.760326	9.379602	-20.246187
-	818	56.718781	9.436037	-20.322767
-	819	56.601727	9.460705	-20.430344
-	820	56.410030	9.455212	-20.570055
-	821	56.144741	9.421346	-20.742825
-	822	55.807255	9.360642	-20.948490
-	823	55.399441	9.274576	-21.185579
-	824	54.923210	9.164745	-21.452093
-	825	54.380974	9.032196	-21.744465
-	826	53.775452	8.877732	-22.058428
-	827	53.109306	8.702312	-22.389349
-	828	52.385323	8.506608	-22.732025
-	829	51.606064	8.291639	-23.081741
-	830	50.773998	8.058089	-23.433603
-	831	49.891041	7.807107	-23.783579
-	832	48.959110	7.539268	-24.127470
-	833	47.980064	7.255477	-24.461912
-	834	46.955482	6.956528	-24.783384
-	835	45.887016	6.643332	-25.089111
-	836	44.776222	6.316739	-25.376326
-	837	43.624783	5.977750	-25.642723
-	838	42.434383	5.626670	-25.886007
-	839	41.206875	5.264459	-26.104275
-	840	39.944653	4.891088	-26.295406
-	841	38.650246	4.506475	-26.457279
-	842	37.326752	4.110336	-26.587740
-	843	35.977558	3.702320	-26.685095
-	844	34.606258	3.282418	-26.748251
-	845	33.216705	2.851714	-26.778429
-	846	31.812607	2.412306	-26.778954
-	847	30.397436	1.967063	-26.755211
-	848	28.973598	1.519164	-26.712687
-	849	27.543034	1.071843	-26.655411
-	850	26.107515	0.628196	-26.585482
-	851	24.669191	0.191447	-26.503731
-	852	23.230579	-0.235499	-26.409521
-	853	21.794302	-0.649598	-26.302483
-	854	20.363220	-1.048370	-26.181522
-	855	18.939877	-1.429283	-26.046284
-	856	17.526903	-1.789985	-25.897213
-	857	16.127121	-2.128263	-25.735918
-	858	14.743649	-2.441968	-25.565414
-	859	13.379965	-2.729243	-25.389961
-	860	12.039802	-2.988505	-25.215939
-	861	10.727164	-3.218379	-25.051298
-	862	9.446224	-3.417921	-24.905437
-	863	8.201612	-3.586712	-24.788004
-	864	6.998463	-3.725075	-24.707972
-	865	5.842404	-3.834135	-24.671688
-	866	4.739523	-3.915609	-24.683428
-	867	3.696281	-3.971849	-24.744738
-	868	2.719289	-4.005546	-24.855568
-	869	1.815098	-4.019694	-25.012831
-	870	0.990010	-4.017457	-25.212290
-	871	0.249796	-4.002040	-25.447546
-	872	-0.400449	-3.976593	-25.710867
-	873	-0.956554	-3.944084	-25.993799
-	874	-1.415480	-3.907230	-26.287117
-	875	-1.775661	-3.868520	-26.582102
-	876	-2.036973	-3.830070	-26.870722
-	877	-2.201094	-3.793605	-27.145958
-	878	-2.271345	-3.760395	-27.402386
-	879	-2.253089	-3.731294	-27.636000
-	880	-2.153428	-3.706752	-27.844913
-	881	-1.981270	-3.686801	-28.028362
-	882	-1.746912	-3.671188	-28.187569
-	883	-1.461889	-3.659361	-28.324728
-	884	-1.138323	-3.650559	-28.442974
-	885	-0.788544	-3.643860	-28.546062
-	886	-0.424469	-3.638313	-28.638256
-	887	-0.057031	-3.632835	-28.723455
-	888	0.304420	-3.626355	-28.805168
-	889	0.652446	-3.617754	-28.885044
-	890	0.981766	-3.605883	-28.964005
-	891	1.289449	-3.589557	-29.040592
-	892	1.575044	-3.567590	-29.112158
-	893	1.840413	-3.538700	-29.174023
-	894	2.089752	-3.501762	-29.220995
-	895	2.329076	-3.455766	-29.246571
-	896	2.565886	-3.399993	-29.243732
-	897	2.808555	-3.334152	-29.204420
-	898	3.065657	-3.258306	-29.120676
-	899	3.345237	-3.173162	-28.984438
-	900	3.654310	-3.079961	-28.789377
-	901	3.998411	-2.980515	-28.531153
-	902	4.380763	-2.877306	-28.207924
-	903	4.801989	-2.773046	-27.821564
-	904	5.259369	-2.670733	-27.376856
-	905	5.747255	-2.573180	-26.883812
-	906	6.257436	-2.482762	-26.355562
-	907	6.779717	-2.401049	-25.808950
-	908	7.302617	-2.328668	-25.262665
-	909	7.814129	-2.265155	-24.736536
-	910	8.302767	-2.209146	-24.249243
-	911	8.757998	-2.158482	-23.817764
-	912	9.170774	-2.110601	-23.456728
-	913	9.533952	-2.062969	-23.176819
-	914	9.842283	-2.013355	-22.984602
-	915	10.092631	-1.960155	-22.882565
-	916	10.283562	-1.902701	-22.867653
-	917	10.415748	-1.841273	-22.932978
-	918	10.491430	-1.777123	-23.067085
-	919	10.514240	-1.712227	-23.255882
-	920	10.489302	-1.648599	-23.484493
-	921	10.422889	-1.588131	-23.738123
-	922	10.322146	-1.532329	-24.002340
-	923	10.194715	-1.482332	-24.263992
-	924	10.048747	-1.438804	-24.511139
-	925	9.892318	-1.402176	-24.733089
-	926	9.733087	-1.372781	-24.920149
-	927	9.578271	-1.350628	-25.064896
-	928	9.434075	-1.335819	-25.160393
-	929	9.305724	-1.328375	-25.202278
-	930	9.197012	-1.328328	-25.187454
-	931	9.110565	-1.335686	-25.115192
-	932	9.047382	-1.350679	-24.985701
-	933	9.006909	-1.373620	-24.800812
-	934	8.987659	-1.404606	-24.564680
-	935	8.987621	-1.443550	-24.283234
-	936	9.004180	-1.490088	-23.964277
-	937	9.033728	-1.543486	-23.617800
-	938	9.071510	-1.602825	-23.253609
-	939	9.111916	-1.667038	-22.882069
-	940	9.149427	-1.734850	-22.513466
-	941	9.179595	-1.804747	-22.157465
-	942	9.198793	-1.875058	-21.823593
-	943	9.204453	-1.944145	-21.519701
-	944	9.195226	-2.010405	-21.251736
-	945	9.170897	-2.072490	-21.023268
-	946	9.132049	-2.129259	-20.835947
-	947	9.079840	-2.180082	-20.689329
-	948	9.016495	-2.224605	-20.581818
-	949	8.945057	-2.262825	-20.510744
-	950	8.869519	-2.295080	-20.472185
-	951	8.794388	-2.321820	-20.461496
-	952	8.724122	-2.343529	-20.474375
-	953	8.662174	-2.360794	-20.506506
-	954	8.611124	-2.374149	-20.553976
-	955	8.572577	-2.384111	-20.613430
-	956	8.546938	-2.391247	-20.682098
-	957	8.533190	-2.396115	-20.757919
-	958	8.529563	-2.399246	-20.839212
