# Supplementary material for: Design and preliminary verification of a novel powered ankle–foot prosthesis: From the perspective of lower-limb biomechanics compared with ESAR foot
Source: PLoS One. 2024 Jun 7;19(6):e0303397. doi: 10.1371/journal.pone.0303397 (PMC11161064; doi:10.1371/journal.pone.0303397)
Supplement: S2 File — (ZIP) [file pone.0303397.s004.zip › NWS/3/left ankle angle.txt]

LINK_MODEL_BASED::ORIGINAL::Left Ankle Angles
File	Frame	X	Y	Z
Gait LB - IOR 11.c3d	1	5.941749	-3.051656	1.681544
-	2	5.940948	-3.039207	1.746698
-	3	5.944663	-3.026124	1.813116
-	4	5.953896	-3.012378	1.879936
-	5	5.969604	-2.997187	1.946605
-	6	5.992211	-2.979828	2.012331
-	7	6.022148	-2.959684	2.077044
-	8	6.059291	-2.936292	2.140702
-	9	6.103572	-2.909063	2.204556
-	10	6.154683	-2.877552	2.269279
-	11	6.212131	-2.841253	2.335764
-	12	6.275382	-2.799643	2.404963
-	13	6.343853	-2.752370	2.477009
-	14	6.417042	-2.699332	2.551284
-	15	6.494445	-2.640651	2.626785
-	16	6.575503	-2.576767	2.701363
-	17	6.659739	-2.508198	2.773015
-	18	6.746295	-2.435543	2.839694
-	19	6.834602	-2.359451	2.899372
-	20	6.923835	-2.280746	2.949712
-	21	7.013412	-2.200142	2.989578
-	22	7.102737	-2.118354	3.018342
-	23	7.191360	-2.036005	3.036064
-	24	7.279001	-1.953366	3.044598
-	25	7.365291	-1.870659	3.045791
-	26	7.450096	-1.787823	3.042447
-	27	7.533071	-1.704654	3.037613
-	28	7.614134	-1.620810	3.034358
-	29	7.693155	-1.536045	3.034890
-	30	7.770049	-1.450246	3.040541
-	31	7.845160	-1.363557	3.050897
-	32	7.918577	-1.276221	3.064778
-	33	7.990677	-1.188531	3.080261
-	34	8.061523	-1.100686	3.095760
-	35	8.131453	-1.012897	3.109644
-	36	8.200630	-0.925145	3.121659
-	37	8.269016	-0.837496	3.131414
-	38	8.336897	-0.749806	3.139761
-	39	8.404233	-0.662099	3.147287
-	40	8.471476	-0.574447	3.154579
-	41	8.538749	-0.487001	3.161888
-	42	8.606515	-0.399739	3.169975
-	43	8.674757	-0.312572	3.179517
-	44	8.743899	-0.225240	3.191296
-	45	8.814137	-0.137435	3.205814
-	46	8.885777	-0.048720	3.223903
-	47	8.959480	0.041134	3.244988
-	48	9.035868	0.132499	3.269072
-	49	9.115627	0.225802	3.296153
-	50	9.199442	0.321744	3.327332
-	51	9.288009	0.421119	3.363921
-	52	9.382121	0.524876	3.407768
-	53	9.482446	0.634074	3.461108
-	54	9.589903	0.749894	3.526387
-	55	9.705160	0.873281	3.604882
-	56	9.829224	1.005048	3.697417
-	57	9.962777	1.145870	3.804678
-	58	10.106619	1.296139	3.926664
-	59	10.261378	1.455944	4.062796
-	60	10.427642	1.624967	4.211579
-	61	10.605824	1.802569	4.370854
-	62	10.796065	1.987622	4.536953
-	63	10.998260	2.178768	4.705717
-	64	11.212034	2.374443	4.872533
-	65	11.436542	2.572910	5.032682
-	66	11.670790	2.772058	5.180519
-	67	11.913202	2.969954	5.311721
-	68	12.162015	3.164738	5.422616
-	69	12.414839	3.355064	5.510957
-	70	12.668827	3.539854	5.574410
-	71	12.920653	3.718647	5.611210
-	72	13.166669	3.891457	5.619532
-	73	13.403075	4.059072	5.598528
-	74	13.626176	4.222919	5.547762
-	75	13.832412	4.385324	5.468452
-	76	14.018585	4.549095	5.362437
-	77	14.182378	4.717285	5.232197
-	78	14.322544	4.893028	5.081336
-	79	14.438889	5.078896	4.914108
-	80	14.532732	5.276108	4.734401
-	81	14.606341	5.484086	4.545995
-	82	14.662928	5.700235	4.352937
-	83	14.706031	5.919652	4.159090
-	84	14.739219	6.135523	3.968360
-	85	14.766062	6.339726	3.784557
-	86	14.789441	6.523907	3.611586
-	87	14.811936	6.680683	3.452493
-	88	14.834710	6.805026	3.311082
-	89	14.858187	6.894561	3.189710
-	90	14.881234	6.949940	3.090800
-	91	14.901902	6.974055	3.015408
-	92	14.917569	6.971343	2.963850
-	93	14.925084	6.947148	2.936441
-	94	14.921525	6.906703	2.932938
-	95	14.904151	6.854808	2.952239
-	96	14.870838	6.795573	2.993423
-	97	14.820145	6.732093	3.053909
-	98	14.750837	6.667072	3.131811
-	99	14.662634	6.602373	3.223858
-	100	14.555681	6.539490	3.326884
-	101	14.430721	6.479503	3.437574
-	102	14.288895	6.423091	3.552450
-	103	14.131527	6.370877	3.668680
-	104	13.960148	6.323168	3.783785
-	105	13.776531	6.279757	3.894560
-	106	13.582488	6.240314	3.999098
-	107	13.379496	6.204092	4.095078
-	108	13.168848	6.170256	4.181597
-	109	12.951367	6.137527	4.257462
-	110	12.727281	6.104554	4.323067
-	111	12.496463	6.069880	4.378926
-	112	12.257984	6.032020	4.426206
-	113	12.010607	5.990012	4.467481
-	114	11.752545	5.942854	4.505069
-	115	11.481848	5.889685	4.541847
-	116	11.196392	5.829563	4.580593
-	117	10.894239	5.761608	4.623367
-	118	10.573249	5.685450	4.672145
-	119	10.231790	5.600817	4.726855
-	120	9.868366	5.507764	4.788383
-	121	9.482376	5.405899	4.856540
-	122	9.073949	5.294938	4.931526
-	123	8.644383	5.174467	5.012061
-	124	8.195883	5.044363	5.097424
-	125	7.731357	4.904510	5.186696
-	126	7.254315	4.754884	5.278926
-	127	6.768912	4.595876	5.373293
-	128	6.279330	4.428640	5.469326
-	129	5.790022	4.255250	5.566472
-	130	5.304934	4.078531	5.664683
-	131	4.827859	3.901732	5.763603
-	132	4.361766	3.728398	5.863307
-	133	3.908818	3.562368	5.964555
-	134	3.470311	3.407189	6.067199
-	135	3.046340	3.265920	6.172448
-	136	2.636471	3.140668	6.282014
-	137	2.239226	3.032369	6.397548
-	138	1.852628	2.940905	6.520815
-	139	1.474376	2.865360	6.654305
-	140	1.102124	2.804002	6.799273
-	141	0.734004	2.754594	6.956450
-	142	0.368255	2.714482	7.125051
-	143	0.003626	2.680907	7.303858
-	144	-0.360728	2.651307	7.491424
-	145	-0.724731	2.623492	7.687175
-	146	-1.087462	2.595824	7.891259
-	147	-1.446982	2.567167	8.104086
-	148	-1.800419	2.536870	8.325105
-	149	-2.144456	2.504503	8.552998
-	150	-2.475021	2.469943	8.785779
-	151	-2.788089	2.433263	9.020099
-	152	-3.079674	2.394629	9.252110
-	153	-3.346042	2.354426	9.476439
-	154	-3.584475	2.313076	9.687180
-	155	-3.793075	2.271068	9.878949
-	156	-3.971473	2.228442	10.045709
-	157	-4.120463	2.184660	10.182505
-	158	-4.242636	2.138762	10.286023
-	159	-4.342124	2.089388	10.353838
-	160	-4.424881	2.034685	10.386284
-	161	-4.497733	1.972344	10.384608
-	162	-4.567140	1.899309	10.350264
-	163	-4.638403	1.811896	10.285480
-	164	-4.715343	1.706197	10.193634
-	165	-4.800425	1.578538	10.078469
-	166	-4.894457	1.425934	9.945153
-	167	-4.996661	1.246677	9.799545
-	168	-5.104720	1.040952	9.646575
-	169	-5.214266	0.811154	9.489810
-	170	-5.319324	0.561541	9.331232
-	171	-5.411926	0.297492	9.170815
-	172	-5.482628	0.024830	9.007008
-	173	-5.521560	-0.250610	8.836176
-	174	-5.519191	-0.522982	8.653893
-	175	-5.467632	-0.786511	8.455308
-	176	-5.361466	-1.035600	8.234933
-	177	-5.198278	-1.265236	7.988831
-	178	-4.978810	-1.471435	7.713413
-	179	-4.707001	-1.651573	7.406796
-	180	-4.388952	-1.804644	7.068565
-	181	-4.032426	-1.931136	6.701296
-	182	-3.646281	-2.032836	6.309100
-	183	-3.239511	-2.112697	5.898977
-	184	-2.821161	-2.174509	5.479983
-	185	-2.399437	-2.222387	5.062164
-	186	-1.981618	-2.260313	4.656547
-	187	-1.573598	-2.291914	4.273819
-	188	-1.179751	-2.320436	3.923606
-	189	-0.802783	-2.348736	3.613545
-	190	-0.443456	-2.379402	3.349396
-	191	-0.101022	-2.414898	3.132929
-	192	0.226525	-2.457292	2.964354
-	193	0.541130	-2.507870	2.842539
-	194	0.844155	-2.566926	2.765693
-	195	1.136590	-2.633965	2.731205
-	196	1.418926	-2.707984	2.736158
-	197	1.691866	-2.787744	2.777292
-	198	1.955874	-2.871887	2.850820
-	199	2.211451	-2.958949	2.953188
-	200	2.459094	-3.047611	3.079795
-	201	2.699283	-3.136682	3.226768
-	202	2.932629	-3.225308	3.389600
-	203	3.159693	-3.312869	3.563965
-	204	3.381139	-3.399031	3.745132
-	205	3.597474	-3.483684	3.928411
-	206	3.809297	-3.566908	4.109380
-	207	4.016948	-3.648977	4.283206
-	208	4.220681	-3.730313	4.444753
-	209	4.420811	-3.811428	4.588860
-	210	4.617085	-3.892857	4.710123
-	211	4.809510	-3.975098	4.803222
-	212	4.997567	-4.058534	4.863021
-	213	5.181061	-4.143244	4.886479
-	214	5.359785	-4.229248	4.870686
-	215	5.533598	-4.316177	4.815551
-	216	5.702442	-4.403524	4.722785
-	217	5.866194	-4.490607	4.596311
-	218	6.024692	-4.576574	4.442187
-	219	6.177828	-4.660419	4.268445
-	220	6.325266	-4.741107	4.084321
-	221	6.466788	-4.817709	3.899715
-	222	6.602279	-4.889540	3.724205
-	223	6.731800	-4.956196	3.566536
-	224	6.855567	-5.017453	3.434588
-	225	6.974092	-5.073420	3.334312
-	226	7.087873	-5.124098	3.270489
-	227	7.197605	-5.169113	3.246113
-	228	7.303774	-5.207629	3.261971
-	229	7.406934	-5.238608	3.317057
-	230	7.507685	-5.261126	3.408591
-	231	7.606563	-5.274502	3.532588
-	232	7.704112	-5.278165	3.684383
-	233	7.800850	-5.271786	3.858634
-	234	7.897246	-5.254980	4.050554
-	235	7.993693	-5.227594	4.255068
-	236	8.090572	-5.189360	4.468451
-	237	8.187974	-5.140251	4.686772
-	238	8.285807	-5.080379	4.906968
-	239	8.384039	-5.009965	5.126741
-	240	8.482422	-4.929498	5.344051
-	241	8.580729	-4.839616	5.558191
-	242	8.678719	-4.741394	5.769059
-	243	8.775854	-4.636371	5.976852
-	244	8.871935	-4.526068	6.183001
-	245	8.966523	-4.411910	6.388771
-	246	9.059540	-4.295266	6.594895
-	247	9.150903	-4.177259	6.802156
-	248	9.240582	-4.059038	7.010386
-	249	9.328671	-3.941483	7.219396
-	250	9.415359	-3.825264	7.428916
-	251	9.500973	-3.710834	7.638494
-	252	9.585765	-3.598480	7.847218
-	253	9.670086	-3.488090	8.054261
-	254	9.754360	-3.379441	8.257680
-	255	9.838947	-3.272075	8.455647
-	256	9.924287	-3.165600	8.645579
-	257	10.010880	-3.059721	8.825058
-	258	10.099320	-2.954293	8.991957
-	259	10.190104	-2.849472	9.144719
-	260	10.283878	-2.745686	9.281752
-	261	10.381098	-2.643275	9.402505
-	262	10.482226	-2.542565	9.506344
-	263	10.587715	-2.443492	9.594212
-	264	10.697857	-2.346269	9.666330
-	265	10.813132	-2.251078	9.723955
-	266	10.933710	-2.158364	9.768000
-	267	11.059980	-2.068691	9.799416
-	268	11.192060	-1.982630	9.818872
-	269	11.330376	-1.900648	9.827640
-	270	11.475081	-1.823104	9.826865
-	271	11.626203	-1.750208	9.818471
-	272	11.783817	-1.682153	9.803442
-	273	11.947659	-1.618892	9.783250
-	274	12.117477	-1.560487	9.758094
-	275	12.292540	-1.506636	9.728955
-	276	12.472062	-1.457239	9.696302
-	277	12.655118	-1.412061	9.660820
-	278	12.840743	-1.370814	9.623265
-	279	13.027832	-1.333159	9.584448
-	280	13.215391	-1.298575	9.545224
-	281	13.402598	-1.266552	9.506455
-	282	13.588717	-1.236640	9.468810
-	283	13.773157	-1.208333	9.433164
-	284	13.955347	-1.181296	9.399645
-	285	14.134859	-1.154950	9.368921
-	286	14.311238	-1.128763	9.341496
-	287	14.484007	-1.102167	9.318114
-	288	14.652658	-1.074639	9.299518
-	289	14.816736	-1.045700	9.286259
-	290	14.975869	-1.014708	9.278693
-	291	15.129815	-0.980821	9.277241
-	292	15.278402	-0.943124	9.281870
-	293	15.421686	-0.900714	9.293172
-	294	15.559943	-0.853164	9.310597
-	295	15.693436	-0.799947	9.334448
-	296	15.822374	-0.740741	9.364306
-	297	15.946846	-0.675269	9.399740
-	298	16.066822	-0.603498	9.440035
-	299	16.181923	-0.525383	9.484696
-	300	16.291914	-0.440894	9.532990
-	301	16.396179	-0.349759	9.584649
-	302	16.494343	-0.251608	9.639357
-	303	16.585897	-0.145881	9.696929
-	304	16.670135	-0.031828	9.757951
-	305	16.746529	0.090948	9.822179
-	306	16.814194	0.223044	9.890099
-	307	16.872229	0.364675	9.961567
-	308	16.919647	0.515991	10.036702
-	309	16.955311	0.677057	10.115452
-	310	16.977993	0.847706	10.197439
-	311	16.986246	1.027714	10.282240
-	312	16.978455	1.216776	10.369293
-	313	16.952732	1.414567	10.458229
-	314	16.907125	1.620841	10.548676
-	315	16.839487	1.835258	10.640769
-	316	16.747589	2.057419	10.734379
-	317	16.629101	2.286900	10.830209
-	318	16.481556	2.522913	10.929277
-	319	16.302307	2.764241	11.032900
-	320	16.088413	3.009197	11.143353
-	321	15.837109	3.255143	11.263375
-	322	15.545488	3.498601	11.396028
-	323	15.210637	3.735734	11.544707
-	324	14.829601	3.962542	11.712195
-	325	14.399741	4.175746	11.901295
-	326	13.918708	4.372781	12.113594
-	327	13.384414	4.551882	12.350390
-	328	12.795410	4.711411	12.612106
-	329	12.150609	4.849792	12.898656
-	330	11.449446	4.965644	13.209197
-	331	10.692003	5.057989	13.542167
-	332	9.879180	5.126445	13.895579
-	333	9.012910	5.171610	14.266760
-	334	8.096308	5.195654	14.651968
-	335	7.134471	5.201508	15.045927
-	336	6.134100	5.193429	15.440338
-	337	5.103339	5.176523	15.825181
-	338	4.051633	5.156427	16.190125
-	339	2.989249	5.140046	16.524912
-	340	1.927880	5.134468	16.819967
-	341	0.880187	5.146908	17.067326
-	342	-0.139961	5.183895	17.260033
-	343	-1.117929	5.251097	17.392765
-	344	-2.038378	5.352628	17.462273
-	345	-2.885922	5.491055	17.467066
-	346	-3.645424	5.666921	17.407541
-	347	-4.302444	5.878386	17.285788
-	348	-4.844089	6.121185	17.105324
-	349	-5.259044	6.388498	16.870480
-	350	-5.538765	6.670666	16.586374
-	351	-5.677717	6.955304	16.258717
-	352	-5.674500	7.229002	15.893246
-	353	-5.531974	7.478112	15.495903
-	354	-5.257616	7.690136	15.072522
-	355	-4.862190	7.854285	14.628818
-	356	-4.360096	7.963515	14.169940
-	357	-3.767468	8.013999	13.700517
-	358	-3.101463	8.005834	13.224385
-	359	-2.379771	7.942194	12.745093
-	360	-1.618937	7.828844	12.265916
-	361	-0.834922	7.673769	11.789683
-	362	-0.041528	7.485473	11.319414
-	363	0.748873	7.273228	10.858205
-	364	1.525944	7.045853	10.409095
-	365	2.281123	6.811657	9.975537
-	366	3.007487	6.577796	9.561087
-	367	3.699576	6.350743	9.169117
-	368	4.353746	6.135442	8.802547
-	369	4.967366	5.935999	8.464058
-	370	5.539167	5.754916	8.155414
-	371	6.068840	5.593693	7.877470
-	372	6.556390	5.452474	7.630376
-	373	7.002148	5.330820	7.413378
-	374	7.406561	5.227850	7.224912
-	375	7.770036	5.142638	7.062814
-	376	8.092866	5.073655	6.924729
-	377	8.375429	5.019595	6.807883
-	378	8.618069	4.978888	6.709848
-	379	8.821392	4.949992	6.628007
-	380	8.985958	4.931396	6.560169
-	381	9.112407	4.921893	6.504611
-	382	9.201372	4.920124	6.459413
-	383	9.253683	4.924557	6.422725
-	384	9.270128	4.933351	6.392764
-	385	9.251611	4.944787	6.367946
-	386	9.199075	4.957056	6.346879
-	387	9.113377	4.968592	6.328656
-	388	8.995647	4.978251	6.312455
-	389	8.847224	4.984784	6.297367
-	390	8.669584	4.987249	6.283206
-	391	8.464602	4.984660	6.270025
-	392	8.234225	4.976274	6.258426
-	393	7.980465	4.961451	6.249594
-	394	7.705337	4.940145	6.244886
-	395	7.410855	4.912536	6.245667
-	396	7.098901	4.879042	6.253326
-	397	6.771419	4.839823	6.268846
-	398	6.430459	4.794951	6.292973
-	399	6.078069	4.744454	6.326136
-	400	5.716311	4.688500	6.368388
-	401	5.347159	4.627277	6.419117
-	402	4.972573	4.560764	6.477619
-	403	4.594153	4.488593	6.543232
-	404	4.213503	4.410191	6.615365
-	405	3.832125	4.324751	6.693887
-	406	3.451346	4.231259	6.779060
-	407	3.072503	4.128422	6.870683
-	408	2.696781	4.014955	6.968875
-	409	2.325367	3.889770	7.074042
-	410	1.959435	3.752017	7.186352
-	411	1.600136	3.601158	7.306083
-	412	1.248484	3.437295	7.433975
-	413	0.905535	3.261381	7.570326
-	414	0.572353	3.075301	7.715413
-	415	0.250111	2.881752	7.869694
-	416	-0.059677	2.683984	8.033118
-	417	-0.355401	2.485791	8.204803
-	418	-0.635360	2.291487	8.383542
-	419	-0.897933	2.105638	8.566562
-	420	-1.141470	1.932603	8.749879
-	421	-1.364584	1.776040	8.928737
-	422	-1.566123	1.638414	9.097163
-	423	-1.745407	1.520876	9.248470
-	424	-1.902534	1.423220	9.376171
-	425	-2.038528	1.344150	9.474678
-	426	-2.155423	1.281100	9.539483
-	427	-2.256436	1.230494	9.567136
-	428	-2.345781	1.187933	9.555120
-	429	-2.428734	1.148589	9.503542
-	430	-2.511500	1.107681	9.414113
-	431	-2.601098	1.061026	9.290273
-	432	-2.704859	1.005172	9.135530
-	433	-2.830043	0.937601	8.954853
-	434	-2.982867	0.856717	8.754250
-	435	-3.167739	0.761995	8.541362
-	436	-3.386311	0.653968	8.324477
-	437	-3.637084	0.534016	8.111527
-	438	-3.915161	0.404015	7.909581
-	439	-4.212530	0.265465	7.724261
-	440	-4.518497	0.118837	7.559752
-	441	-4.820491	-0.036669	7.418409
-	442	-5.104975	-0.202670	7.300622
-	443	-5.358383	-0.380591	7.204741
-	444	-5.567932	-0.570574	7.126794
-	445	-5.722193	-0.770856	7.060202
-	446	-5.811419	-0.977725	6.996689
-	447	-5.827888	-1.186176	6.925649
-	448	-5.766654	-1.390850	6.835731
-	449	-5.625930	-1.587137	6.715929
-	450	-5.407475	-1.772155	6.556579
-	451	-5.116518	-1.945176	6.350588
-	452	-4.761111	-2.107280	6.094301
-	453	-4.351153	-2.260608	5.787347
-	454	-3.897634	-2.407716	5.433329
-	455	-3.411929	-2.551094	5.039557
-	456	-2.905149	-2.692986	4.616321
-	457	-2.387856	-2.835153	4.176259
-	458	-1.869528	-2.978746	3.734257
-	459	-1.358399	-3.124245	3.305189
-	460	-0.861206	-3.271559	2.903374
-	461	-0.383043	-3.420141	2.541378
-	462	0.072577	-3.569038	2.229176
-	463	0.503563	-3.717034	1.973158
-	464	0.909063	-3.862687	1.777335
-	465	1.289312	-4.004566	1.641639
-	466	1.645285	-4.141378	1.563520
-	467	1.978626	-4.272047	1.537836
-	468	2.291426	-4.395753	1.557749
-	469	2.585995	-4.511955	1.615313
-	470	2.864783	-4.620417	1.701664
-	471	3.130275	-4.721138	1.807901
-	472	3.384682	-4.814242	1.925521
-	473	3.629910	-4.899874	2.047155
-	474	3.867554	-4.978272	2.166889
-	475	4.098885	-5.049787	2.280500
-	476	4.324861	-5.114822	2.385638
-	477	4.546184	-5.173879	2.480926
-	478	4.763237	-5.227309	2.565918
-	479	4.976112	-5.275397	2.640459
-	480	5.184660	-5.318374	2.704463
-	481	5.388527	-5.356524	2.757184
-	482	5.587197	-5.390215	2.797944
-	483	5.780125	-5.419982	2.825908
-	484	5.966735	-5.446418	2.840470
-	485	6.146527	-5.470018	2.841981
-	486	6.319068	-5.491041	2.831071
-	487	6.484050	-5.509474	2.809087
-	488	6.641253	-5.525012	2.778536
-	489	6.790791	-5.537252	2.742488
-	490	6.932945	-5.545790	2.704647
-	491	7.068279	-5.550377	2.668623
-	492	7.197433	-5.551064	2.637427
-	493	7.321264	-5.548071	2.613662
-	494	7.440677	-5.541687	2.599243
-	495	7.556520	-5.532160	2.595194
-	496	7.669598	-5.519621	2.602006
-	497	7.780671	-5.504220	2.618905
-	498	7.890316	-5.485962	2.645189
-	499	7.999094	-5.464948	2.679026
-	500	8.107745	-5.441237	2.718622
-	501	8.217050	-5.414797	2.762337
-	502	8.327766	-5.385724	2.808446
-	503	8.440667	-5.354092	2.855754
-	504	8.556442	-5.319953	2.903775
-	505	8.675462	-5.283548	2.951938
-	506	8.797909	-5.245358	2.999917
-	507	8.923763	-5.205921	3.047892
-	508	9.052832	-5.166066	3.095830
-	509	9.184982	-5.126810	3.143430
-	510	9.320082	-5.089083	3.190917
-	511	9.458141	-5.053606	3.238046
-	512	9.599186	-5.020561	3.284688
-	513	9.743335	-4.989561	3.330449
-	514	9.890807	-4.959840	3.375122
-	515	10.041903	-4.930618	3.418415
-	516	10.196823	-4.901256	3.460135
-	517	10.355721	-4.871222	3.499893
-	518	10.518787	-4.840106	3.537387
-	519	10.685928	-4.807552	3.572383
-	520	10.857046	-4.773499	3.603899
-	521	11.031963	-4.737877	3.631351
-	522	11.210500	-4.700812	3.653930
-	523	11.392313	-4.662529	3.670815
-	524	11.577005	-4.623304	3.681377
-	525	11.763925	-4.583259	3.685747
-	526	11.952254	-4.542477	3.683846
-	527	12.141136	-4.501040	3.675906
-	528	12.329990	-4.458848	3.662724
-	529	12.518626	-4.415967	3.644992
-	530	12.707159	-4.372520	3.623451
-	531	12.895658	-4.328545	3.599367
-	532	13.083941	-4.284177	3.573785
-	533	13.271634	-4.239558	3.547760
-	534	13.458308	-4.194773	3.522315
-	535	13.643565	-4.149797	3.498534
-	536	13.827029	-4.104558	3.477188
-	537	14.008314	-4.058840	3.459195
-	538	14.187203	-4.012346	3.445422
-	539	14.363497	-3.964707	3.436424
-	540	14.537175	-3.915475	3.432369
-	541	14.708154	-3.864096	3.433419
-	542	14.876484	-3.810168	3.439531
-	543	15.042225	-3.753349	3.450726
-	544	15.205505	-3.693309	3.467355
-	545	15.366461	-3.629688	3.489959
-	546	15.525126	-3.562060	3.519838
-	547	15.681458	-3.490034	3.558791
-	548	15.835320	-3.413481	3.608494
-	549	15.986532	-3.332317	3.670548
-	550	16.134647	-3.246411	3.746006
-	551	16.279108	-3.155527	3.835196
-	552	16.419170	-3.059615	3.937083
-	553	16.554016	-2.958607	4.050211
-	554	16.682842	-2.852735	4.172174
-	555	16.804974	-2.742526	4.299376
-	556	16.919815	-2.628550	4.428010
-	557	17.026875	-2.511830	4.552773
-	558	17.125807	-2.393219	4.668339
-	559	17.216349	-2.273364	4.769825
-	560	17.298498	-2.152561	4.853145
-	561	17.372431	-2.030649	4.916355
-	562	17.438486	-1.907064	4.959397
-	563	17.497154	-1.780597	4.985208
-	564	17.548891	-1.649327	4.999554
-	565	17.594076	-1.510702	5.011114
-	566	17.632835	-1.362476	5.027907
-	567	17.664934	-1.203143	5.055498
-	568	17.689840	-1.031984	5.096383
-	569	17.706722	-0.848837	5.151046
-	570	17.714638	-0.653558	5.219459
-	571	17.712317	-0.445915	5.301784
-	572	17.698400	-0.225980	5.397851
-	573	17.671299	0.005895	5.507473
-	574	17.628973	0.249262	5.630881
-	575	17.569185	0.503252	5.767937
-	576	17.489298	0.766956	5.919120
-	577	17.386288	1.039258	6.085254
-	578	17.256989	1.318747	6.267278
-	579	17.097988	1.603747	6.466537
-	580	16.905794	1.892050	6.684408
-	581	16.676931	2.181239	6.922685
-	582	16.407867	2.468300	7.183232
-	583	16.095051	2.749940	7.467763
-	584	15.735055	3.022504	7.777578
-	585	15.324611	3.282442	8.113487
-	586	14.860817	3.526164	8.474905
-	587	14.341120	3.750149	8.859934
-	588	13.763453	3.950680	9.264795
-	589	13.126285	4.123598	9.684473
-	590	12.428539	4.265044	10.114007
-	591	11.669866	4.371745	10.549521
-	592	10.850677	4.441479	10.987883
-	593	9.972445	4.473035	11.426325
-	594	9.037845	4.466387	11.861389
-	595	8.051067	4.422947	12.288725
-	596	7.017807	4.345662	12.703367
-	597	5.945384	4.238768	13.099304
-	598	4.842656	4.108022	13.469871
-	599	3.720141	3.960262	13.807580
-	600	2.589808	3.803144	14.104678
-	601	1.464841	3.644244	14.353286
-	602	0.359370	3.491210	14.546794
-	603	-0.711880	3.350073	14.679898
-	604	-1.733917	3.225941	14.749013
-	605	-2.691592	3.122033	14.752123
-	606	-3.570255	3.039511	14.688817
-	607	-4.355671	2.977685	14.559874
-	608	-5.034721	2.934066	14.367298
-	609	-5.595868	2.904880	14.113667
-	610	-6.029475	2.885139	13.802302
-	611	-6.328724	2.868706	13.436914
-	612	-6.490124	2.849333	13.021565
-	613	-6.514277	2.820810	12.560828
-	614	-6.405716	2.777602	12.059695
-	615	-6.172409	2.715326	11.523952
-	616	-5.825515	2.631826	10.959768
-	617	-5.378400	2.526578	10.374028
-	618	-4.845865	2.400594	9.774305
-	619	-4.243713	2.256459	9.168961
-	620	-3.587770	2.096978	8.566788
-	621	-2.893325	1.924606	7.977169
-	622	-2.174716	1.740865	7.410008
-	623	-1.445163	1.547624	6.875233
-	624	-0.715973	1.347534	6.382499
-	625	0.003349	1.144646	5.940955
-	626	0.705298	0.944275	5.558525
-	627	1.384166	0.752343	5.241593
-	628	2.035859	0.574336	4.994973
-	629	2.657538	0.415641	4.821353
-	630	3.247324	0.281073	4.721056
-	631	3.804182	0.174617	4.692298
-	632	4.327606	0.099428	4.730668
-	633	4.817324	0.057748	4.829357
-	634	5.273344	0.051150	4.979513
-	635	5.695723	0.080097	5.169952
-	636	6.084814	0.143312	5.388285
-	637	6.441368	0.237948	5.621200
-	638	6.766664	0.359334	5.854836
-	639	7.062498	0.501830	6.075584
-	640	7.331161	0.659369	6.271023
-	641	7.575098	0.825853	6.430202
-	642	7.796741	0.995513	6.544399
-	643	7.998168	1.163054	6.607911
-	644	8.180992	1.324037	6.617476
-	645	8.346180	1.474627	6.572395
-	646	8.493991	1.612234	6.474211
-	647	8.623676	1.735149	6.326433
-	648	8.733764	1.842639	6.134499
-	649	8.821877	1.934691	5.905141
-	650	8.885202	2.012241	5.646332
-	651	8.920640	2.076939	5.367004
-	652	8.924870	2.130987	5.076566
-	653	8.894641	2.176872	4.784622
-	654	8.826931	2.217503	4.500556
-	655	8.718939	2.255813	4.233110
-	656	8.568377	2.294624	3.990407
-	657	8.373594	2.336354	3.779910
-	658	8.133917	2.382837	3.608060
-	659	7.849702	2.435105	3.480651
-	660	7.522315	2.493207	3.402265
-	661	7.154261	2.556250	3.376280
-	662	6.748830	2.622447	3.404819
-	663	6.310446	2.689449	3.487751
-	664	5.844335	2.754639	3.623517
-	665	5.356757	2.815491	3.808468
-	666	4.854893	2.869775	4.037580
-	667	4.346617	2.915860	4.304037
-	668	3.840260	2.952878	4.600240
-	669	3.344271	2.980738	4.917251
-	670	2.866869	3.000100	5.245655
-	671	2.415520	3.012303	5.576138
-	672	1.996540	3.018992	5.899743
-	673	1.614728	3.021816	6.208140
-	674	1.272859	3.022169	6.494511
-	675	0.972094	3.020986	6.753335
-	676	0.711706	3.018629	6.980991
-	677	0.489552	3.015076	7.175365
-	678	0.302401	3.010047	7.336541
-	679	0.146066	3.003239	7.466156
-	680	0.015861	2.994431	7.567863
-	681	-0.093147	2.983491	7.646008
-	682	-0.185567	2.970515	7.705880
-	683	-0.265717	2.955432	7.753142
-	684	-0.337262	2.938361	7.793009
-	685	-0.403207	2.919367	7.830187
-	686	-0.466175	2.898559	7.868333
-	687	-0.527874	2.875860	7.909179
-	688	-0.589777	2.851233	7.952857
-	689	-0.652839	2.824641	7.997861
-	690	-0.718041	2.796288	8.041228
-	691	-0.786426	2.766627	8.078490
-	692	-0.859654	2.736544	8.105343
-	693	-0.940231	2.707213	8.117167
-	694	-1.031548	2.680035	8.110043
-	695	-1.138026	2.656364	8.081123
-	696	-1.264686	2.637382	8.028954
-	697	-1.417041	2.623762	7.953665
-	698	-1.600416	2.615931	7.857275
-	699	-1.819112	2.613988	7.743566
-	700	-2.075586	2.617450	7.617987
-	701	-2.369338	2.625104	7.487444
-	702	-2.696869	2.634705	7.360039
-	703	-3.051525	2.642736	7.243874
-	704	-3.423917	2.644534	7.145971
-	705	-3.802154	2.634942	7.070610
-	706	-4.172313	2.609322	7.018609
-	707	-4.519337	2.564584	6.986663
-	708	-4.827539	2.499866	6.967556
-	709	-5.081752	2.416737	6.950533
-	710	-5.268122	2.318836	6.922538
-	711	-5.375583	2.210951	6.870092
-	712	-5.396477	2.097974	6.779925
-	713	-5.327411	1.983634	6.641727
-	714	-5.169495	1.869546	6.448914
-	715	-4.927749	1.754865	6.199772
-	716	-4.610830	1.636778	5.897725
-	717	-4.230098	1.511541	5.551250
-	718	-3.798766	1.375642	5.172722
-	719	-3.330845	1.226601	4.777232
-	720	-2.840144	1.063229	4.382176
-	721	-2.339607	0.885551	4.005187
-	722	-1.840371	0.694510	3.662812
-	723	-1.351831	0.491699	3.369474
-	724	-0.881082	0.279281	3.135631
-	725	-0.433339	0.059744	2.967466
-	726	-0.011873	-0.164475	2.865887
-	727	0.381773	-0.391338	2.827476
-	728	0.747324	-0.619267	2.844378
-	729	1.085708	-0.847193	2.906022
-	730	1.398586	-1.074378	2.999466
-	731	1.688336	-1.300344	3.111120
-	732	1.957548	-1.524572	3.227685
-	733	2.209110	-1.746561	3.336633
-	734	2.445989	-1.965631	3.427387
-	735	2.670889	-2.181010	3.491834
-	736	2.886480	-2.391923	3.523998
-	737	3.094917	-2.597627	3.520493
-	738	3.298147	-2.797473	3.480497
-	739	3.497582	-2.990937	3.405301
-	740	3.694433	-3.177745	3.297582
-	741	3.889581	-3.357625	3.162295
-	742	4.083564	-3.530401	3.004775
-	743	4.276705	-3.695720	2.831262
-	744	4.468998	-3.853018	2.647918
-	745	4.660620	-4.001538	2.460480
-	746	4.851606	-4.140606	2.273895
-	747	5.042123	-4.269669	2.092234
-	748	5.232187	-4.388304	1.918522
-	749	5.421762	-4.496202	1.754618
-	750	5.610833	-4.593278	1.601409
-	751	5.799161	-4.679638	1.458727
-	752	5.986495	-4.755654	1.325794
-	753	6.172562	-4.821811	1.201272
-	754	6.356893	-4.878613	1.084402
-	755	6.539155	-4.926680	0.973988
-	756	6.718926	-4.966604	0.869731
-	757	6.895933	-4.998936	0.771772
-	758	7.069821	-5.024292	0.680835
-	759	7.240341	-5.043442	0.598028
-	760	7.407266	-5.057123	0.525213
-	761	7.570348	-5.066069	0.463682
-	762	7.729530	-5.070892	0.413976
-	763	7.884726	-5.072114	0.376072
-	764	8.036030	-5.070241	0.349111
-	765	8.183436	-5.065939	0.331298
-	766	8.327073	-5.059950	0.321117
-	767	8.467103	-5.053351	0.316491
-	768	8.603532	-5.047431	0.316070
-	769	8.736378	-5.043862	0.318589
-	770	8.865494	-5.044529	0.323897
-	771	8.990961	-5.051469	0.332180
-	772	9.112779	-5.066317	0.344272
-	773	9.231311	-5.090123	0.361049
-	774	9.347114	-5.122950	0.383601
-	775	9.460972	-5.163693	0.413036
-	776	9.573977	-5.210130	0.449715
-	777	9.687262	-5.259286	0.493757
-	778	9.801936	-5.308217	0.545138
-	779	9.918783	-5.354651	0.603160
-	780	10.038443	-5.396833	0.667318
-	781	10.161348	-5.433401	0.737377
-	782	10.287734	-5.463221	0.813454
-	783	10.417780	-5.485432	0.895689
-	784	10.551449	-5.499160	0.985199
-	785	10.688728	-5.503907	1.082985
-	786	10.829320	-5.499446	1.190319
-	787	10.972906	-5.485752	1.308471
-	788	11.119205	-5.463024	1.438682
-	789	11.268100	-5.431537	1.582172
-	790	11.419692	-5.391581	1.739998
-	791	11.574081	-5.343380	1.912837
-	792	11.731359	-5.287133	2.100574
-	793	11.891374	-5.223019	2.302134
-	794	12.053994	-5.151307	2.515421
-	795	12.219018	-5.072490	2.737155
-	796	12.386122	-4.987473	2.963143
-	797	12.554923	-4.897485	3.188720
-	798	12.724988	-4.804008	3.409247
-	799	12.895971	-4.708737	3.620166
-	800	13.067488	-4.613455	3.817451
-	801	13.239371	-4.519789	3.997702
-	802	13.411548	-4.429097	4.158270
-	803	13.583789	-4.342219	4.297689
-	804	13.755959	-4.259785	4.414564
-	805	13.927911	-4.181518	4.510474
-	806	14.099839	-4.106200	4.590672
-	807	14.271963	-4.032114	4.662911
-	808	14.444468	-3.957774	4.733968
-	809	14.617285	-3.882206	4.808117
-	810	14.790169	-3.805096	4.887157
-	811	14.962958	-3.726422	4.971606
-	812	15.135416	-3.646235	5.061864
-	813	15.307506	-3.564721	5.157799
-	814	15.479106	-3.482106	5.258816
-	815	15.650214	-3.398400	5.364368
-	816	15.820860	-3.313492	5.473217
-	817	15.990871	-3.227042	5.584024
-	818	16.159933	-3.138404	5.695024
-	819	16.327429	-3.046528	5.804972
-	820	16.492813	-2.950489	5.912507
-	821	16.655434	-2.849718	6.016711
-	822	16.815046	-2.744351	6.116281
-	823	16.971540	-2.634740	6.210115
-	824	17.124916	-2.521313	6.297455
-	825	17.275328	-2.404482	6.377568
-	826	17.422918	-2.284431	6.450350
-	827	17.567785	-2.161031	6.516285
-	828	17.709841	-2.034092	6.575779
-	829	17.848860	-1.903122	6.629578
-	830	17.984322	-1.767439	6.678711
-	831	18.115295	-1.626213	6.724499
-	832	18.240662	-1.478686	6.768016
-	833	18.358953	-1.323966	6.811310
-	834	18.468670	-1.161323	6.855836
-	835	18.568115	-0.990039	6.903234
-	836	18.655302	-0.809440	6.954985
-	837	18.728193	-0.618908	7.012309
-	838	18.784603	-0.418185	7.076064
-	839	18.822298	-0.207348	7.146619
-	840	18.838934	0.013216	7.224103
-	841	18.832130	0.242927	7.308782
-	842	18.799412	0.480929	7.401280
-	843	18.738085	0.725993	7.502500
-	844	18.645473	0.976544	7.613690
-	845	18.518764	1.230737	7.736269
-	846	18.355129	1.486511	7.871811
-	847	18.151758	1.741743	8.021954
-	848	17.905949	1.994390	8.188279
-	849	17.615168	2.242468	8.372228
-	850	17.277065	2.483912	8.574981
-	851	16.889669	2.716824	8.797346
-	852	16.451105	2.939005	9.040237
-	853	15.959922	3.147759	9.303729
-	854	15.414778	3.340155	9.588058
-	855	14.814704	3.513077	9.892850
-	856	14.159088	3.663568	10.217190
-	857	13.447771	3.789010	10.559337
-	858	12.681278	3.887578	10.917381
-	859	11.860774	3.958141	11.288786
-	860	10.988466	4.000351	11.670894
-	861	10.067271	4.014477	12.060320
-	862	9.101198	4.001685	12.453107
-	863	8.095310	3.964238	12.843946
-	864	7.055747	3.905900	13.226622
-	865	5.990072	3.832269	13.593768
-	866	4.907240	3.750161	13.937773
-	867	3.817634	3.667188	14.251339
-	868	2.732631	3.591539	14.527416
-	869	1.664607	3.531040	14.760081
-	870	0.626353	3.492370	14.944739
-	871	-0.368864	3.480454	15.077683
-	872	-1.307663	3.498442	15.156540
-	873	-2.176959	3.547600	15.180173
-	874	-2.964072	3.627421	15.148576
-	875	-3.657209	3.735716	15.062465
-	876	-4.245774	3.868793	14.924011
-	877	-4.720796	4.021496	14.735889
-	878	-5.075542	4.187094	14.501530
-	879	-5.306334	4.357955	14.224953
-	880	-5.412707	4.525341	13.910579
-	881	-5.397965	4.680671	13.563151
-	882	-5.268925	4.816404	13.187516
-	883	-5.035591	4.926975	12.788644
-	884	-4.710611	5.008644	12.371734
-	885	-4.308515	5.059955	11.942233
-	886	-3.844866	5.080812	11.505988
-	887	-3.335905	5.072251	11.069107
-	888	-2.797805	5.036307	10.637993
-	889	-2.246391	4.975823	10.218992
-	890	-1.696463	4.894548	9.818414
-	891	-1.161599	4.797235	9.442280
-	892	-0.654046	4.689338	9.096148
-	893	-0.183875	4.577015	8.784735
-	894	0.241505	4.465589	8.511297
-	895	0.617956	4.359468	8.277348
-	896	0.945162	4.261537	8.081635
-	897	1.227218	4.172915	7.920323
-	898	1.473313	4.092469	7.786315
