# Supplementary material for: Design and preliminary verification of a novel powered ankle–foot prosthesis: From the perspective of lower-limb biomechanics compared with ESAR foot
Source: PLoS One. 2024 Jun 7;19(6):e0303397. doi: 10.1371/journal.pone.0303397 (PMC11161064; doi:10.1371/journal.pone.0303397)
Supplement: S2 File — (ZIP) [file pone.0303397.s004.zip › NWS/3/left ankle moment.txt]

LINK_MODEL_BASED::ORIGINAL::Left Ankle Moment
File	Frame	X	Y	Z
Gait LB - IOR 11.c3d	1
-	2
-	3	-0.007816	0.000398	0.000788
-	4	-0.008074	0.000365	0.000686
-	5	-0.008336	0.000328	0.000580
-	6	-0.008604	0.000289	0.000468
-	7	-0.008863	0.000251	0.000359
-	8	-0.009107	0.000214	0.000257
-	9	-0.009315	0.000180	0.000169
-	10	-0.009497	0.000147	0.000092
-	11	-0.009647	0.000116	0.000026
-	12	-0.009763	0.000087	-0.000026
-	13	-0.009876	0.000060	-0.000072
-	14	-0.009945	0.000037	-0.000105
-	15	-0.010002	0.000015	-0.000131
-	16	-0.010048	-0.000005	-0.000153
-	17	-0.010078	-0.000022	-0.000170
-	18	-0.010092	-0.000038	-0.000180
-	19	-0.010101	-0.000051	-0.000191
-	20	-0.010093	-0.000061	-0.000199
-	21	-0.010094	-0.000070	-0.000210
-	22	-0.010070	-0.000076	-0.000216
-	23	-0.010056	-0.000080	-0.000224
-	24	-0.010045	-0.000083	-0.000230
-	25	-0.010028	-0.000085	-0.000231
-	26	-0.010005	-0.000086	-0.000229
-	27	-0.009999	-0.000087	-0.000226
-	28	-0.009978	-0.000089	-0.000218
-	29	-0.009977	-0.000092	-0.000210
-	30	-0.009962	-0.000095	-0.000197
-	31	-0.009966	-0.000100	-0.000185
-	32	-0.009956	-0.000105	-0.000170
-	33	-0.009961	-0.000112	-0.000156
-	34	-0.009950	-0.000117	-0.000139
-	35	-0.009953	-0.000123	-0.000125
-	36	-0.009949	-0.000127	-0.000112
-	37	-0.009949	-0.000131	-0.000101
-	38	-0.009931	-0.000134	-0.000089
-	39	-0.009939	-0.000138	-0.000084
-	40	-0.009921	-0.000141	-0.000075
-	41	-0.009912	-0.000144	-0.000067
-	42	-0.009911	-0.000149	-0.000059
-	43	-0.009901	-0.000153	-0.000048
-	44	-0.009899	-0.000159	-0.000037
-	45	-0.009909	-0.000165	-0.000026
-	46	-0.009909	-0.000172	-0.000013
-	47	-0.009910	-0.000179	0.000001
-	48	-0.009924	-0.000187	0.000014
-	49	-0.009925	-0.000195	0.000029
-	50	-0.009929	-0.000204	0.000045
-	51	-0.009930	-0.000214	0.000061
-	52	-0.009946	-0.000227	0.000077
-	53	-0.009944	-0.000240	0.000097
-	54	-0.009950	-0.000257	0.000117
-	55	-0.009955	-0.000276	0.000135
-	56	-0.009954	-0.000297	0.000153
-	57	-0.009975	-0.000321	0.000164
-	58	-0.009977	-0.000348	0.000176
-	59	-0.009985	-0.000377	0.000184
-	60	-0.009985	-0.000409	0.000190
-	61	-0.010004	-0.000445	0.000191
-	62	-0.010001	-0.000482	0.000194
-	63	-0.010028	-0.000523	0.000191
-	64	-0.010049	-0.000566	0.000188
-	65	-0.010095	-0.000610	0.000182
-	66	-0.010141	-0.000654	0.000177
-	67	-0.010205	-0.000699	0.000172
-	68	-0.010290	-0.000744	0.000171
-	69	-0.010382	-0.000789	0.000179
-	70	-0.010488	-0.000834	0.000197
-	71	-0.010619	-0.000879	0.000228
-	72	-0.010770	-0.000924	0.000272
-	73	-0.010958	-0.000968	0.000327
-	74	-0.011155	-0.001008	0.000394
-	75	-0.011389	-0.001046	0.000462
-	76	-0.011649	-0.001079	0.000525
-	77	-0.011953	-0.001106	0.000570
-	78	-0.012257	-0.001122	0.000583
-	79	-0.012629	-0.001131	0.000542
-	80	-0.013003	-0.001126	0.000435
-	81	-0.013399	-0.001106	0.000251
-	82	-0.013822	-0.001075	-0.000021
-	83	-0.014213	-0.001031	-0.000372
-	84	-0.014582	-0.000981	-0.000793
-	85	-0.014884	-0.000930	-0.001252
-	86	-0.015129	-0.000887	-0.001712
-	87	-0.015283	-0.000858	-0.002131
-	88	-0.015302	-0.000843	-0.002468
-	89	-0.015203	-0.000844	-0.002705
-	90	-0.014978	-0.000856	-0.002833
-	91	-0.014658	-0.000875	-0.002867
-	92	-0.014267	-0.000895	-0.002821
-	93	-0.013836	-0.000913	-0.002714
-	94	-0.013448	-0.000930	-0.002561
-	95	-0.013018	-0.000939	-0.002365
-	96	-0.012670	-0.000946	-0.002139
-	97	-0.012338	-0.000947	-0.001880
-	98	-0.012038	-0.000944	-0.001599
-	99	-0.011821	-0.000941	-0.001316
-	100	-0.011630	-0.000936	-0.001035
-	101	-0.011518	-0.000931	-0.000773
-	102	-0.011433	-0.000925	-0.000533
-	103	-0.011417	-0.000922	-0.000329
-	104	-0.011386	-0.000915	-0.000157
-	105	-0.011407	-0.000910	-0.000032
-	106	-0.011424	-0.000903	0.000060
-	107	-0.011439	-0.000894	0.000117
-	108	-0.011435	-0.000880	0.000143
-	109	-0.011428	-0.000865	0.000134
-	110	-0.011398	-0.000849	0.000101
-	111	-0.011341	-0.000831	0.000046
-	112	-0.011290	-0.000817	-0.000020
-	113	-0.011210	-0.000801	-0.000083
-	114	-0.011122	-0.000784	-0.000131
-	115	-0.011012	-0.000762	-0.000146
-	116	-0.010877	-0.000736	-0.000117
-	117	-0.010714	-0.000706	-0.000041
-	118	-0.010531	-0.000674	0.000073
-	119	-0.010327	-0.000639	0.000202
-	120	-0.010164	-0.000606	0.000332
-	121	-0.010059	-0.000577	0.000465
-	122	-0.010018	-0.000553	0.000600
-	123	-0.010031	-0.000534	0.000727
-	124	-0.010103	-0.000522	0.000838
-	125	-0.010177	-0.000514	0.000930
-	126	-0.010294	-0.000515	0.001003
-	127	-0.010414	-0.000525	0.001063
-	128	-0.010533	-0.000544	0.001114
-	129	-0.010663	-0.000571	0.001157
-	130	-0.010751	-0.000602	0.001189
-	131	-0.010817	-0.000638	0.001208
-	132	-0.010824	-0.000675	0.001213
-	133	-0.010779	-0.000711	0.001200
-	134	-0.010647	-0.000744	0.001160
-	135	-0.010460	-0.000775	0.001084
-	136	-0.010197	-0.000804	0.000971
-	137	-0.009889	-0.000832	0.000825
-	138	-0.009525	-0.000856	0.000658
-	139	-0.009143	-0.000879	0.000478
-	140	-0.008744	-0.000900	0.000291
-	141	-0.008322	-0.000918	0.000103
-	142	-0.007914	-0.000935	-0.000075
-	143	-0.007505	-0.000948	-0.000236
-	144	-0.007118	-0.000960	-0.000376
-	145	-0.006751	-0.000970	-0.000490
-	146	-0.006422	-0.000979	-0.000575
-	147	-0.006099	-0.000982	-0.000635
-	148	-0.005811	-0.000981	-0.000664
-	149	-0.005539	-0.000972	-0.000665
-	150	-0.005281	-0.000954	-0.000637
-	151	-0.005024	-0.000926	-0.000587
-	152	-0.004780	-0.000887	-0.000509
-	153	-0.004533	-0.000836	-0.000408
-	154	-0.004290	-0.000773	-0.000285
-	155	-0.004064	-0.000694	-0.000142
-	156	-0.003858	-0.000602	0.000019
-	157	-0.003689	-0.000497	0.000201
-	158	-0.003600	-0.000380	0.000414
-	159	-0.003583	-0.000254	0.000650
-	160	-0.003652	-0.000133	0.000885
-	161	-0.003818	-0.000040	0.001072
-	162	-0.004056	0.000014	0.001182
-	163	-0.004403	0.000025	0.001222
-	164	-0.004848	-0.000004	0.001200
-	165	-0.005409	-0.000068	0.001136
-	166	-0.006080	-0.000167	0.001041
-	167	-0.006891	-0.000299	0.000934
-	168	-0.007811	-0.000459	0.000816
-	169	-0.008839	-0.000644	0.000688
-	170	-0.009931	-0.000844	0.000547
-	171	-0.011014	-0.001041	0.000395
-	172	-0.012033	-0.001217	0.000252
-	173	-0.012915	-0.001352	0.000139
-	174	-0.013590	-0.001432	0.000075
-	175	-0.014030	-0.001453	0.000068
-	176	-0.014232	-0.001415	0.000116
-	177	-0.014203	-0.001328	0.000204
-	178	-0.013991	-0.001201	0.000325
-	179	-0.013630	-0.001048	0.000462
-	180	-0.013209	-0.000881	0.000604
-	181	-0.012745	-0.000711	0.000737
-	182	-0.012282	-0.000547	0.000850
-	183	-0.011840	-0.000395	0.000935
-	184	-0.011422	-0.000260	0.000991
-	185	-0.011053	-0.000144	0.001019
-	186	-0.010730	-0.000054	0.001011
-	187	-0.010466	0.000007	0.000955
-	188	-0.010245	0.000038	0.000848
-	189	-0.010063	0.000033	0.000674
-	190	-0.009908	-0.000002	0.000437
-	191	-0.009805	-0.000054	0.000176
-	192	-0.009724	-0.000098	-0.000049
-	193	-0.009686	-0.000122	-0.000202
-	194	-0.009680	-0.000129	-0.000289
-	195	-0.009687	-0.000125	-0.000329
-	196	-0.009689	-0.000118	-0.000338
-	197	-0.009709	-0.000107	-0.000323
-	198	-0.009742	-0.000095	-0.000288
-	199	-0.009746	-0.000089	-0.000250
-	200	-0.009778	-0.000083	-0.000206
-	201	-0.009788	-0.000083	-0.000168
-	202	-0.009797	-0.000087	-0.000135
-	203	-0.009808	-0.000095	-0.000109
-	204	-0.009807	-0.000107	-0.000096
-	205	-0.009808	-0.000125	-0.000096
-	206	-0.009811	-0.000146	-0.000113
-	207	-0.009809	-0.000173	-0.000148
-	208	-0.009810	-0.000203	-0.000201
-	209	-0.009820	-0.000234	-0.000265
-	210	-0.009823	-0.000265	-0.000335
-	211	-0.009843	-0.000291	-0.000400
-	212	-0.009844	-0.000312	-0.000461
-	213	-0.009874	-0.000325	-0.000505
-	214	-0.009877	-0.000331	-0.000539
-	215	-0.009897	-0.000327	-0.000557
-	216	-0.009907	-0.000315	-0.000566
-	217	-0.009916	-0.000295	-0.000561
-	218	-0.009930	-0.000266	-0.000544
-	219	-0.009940	-0.000232	-0.000518
-	220	-0.009938	-0.000193	-0.000490
-	221	-0.009945	-0.000152	-0.000462
-	222	-0.009957	-0.000112	-0.000440
-	223	-0.009960	-0.000074	-0.000426
-	224	-0.009974	-0.000040	-0.000420
-	225	-0.009992	-0.000015	-0.000419
-	226	-0.009994	0.000001	-0.000420
-	227	-0.009974	0.000004	-0.000425
-	228	-0.009961	-0.000003	-0.000431
-	229	-0.009941	-0.000020	-0.000446
-	230	-0.009942	-0.000043	-0.000468
-	231	-0.009939	-0.000072	-0.000496
-	232	-0.009951	-0.000106	-0.000526
-	233	-0.009958	-0.000143	-0.000556
-	234	-0.009974	-0.000182	-0.000580
-	235	-0.009992	-0.000221	-0.000595
-	236	-0.010006	-0.000259	-0.000601
-	237	-0.010028	-0.000297	-0.000598
-	238	-0.010035	-0.000334	-0.000593
-	239	-0.010039	-0.000369	-0.000583
-	240	-0.010031	-0.000403	-0.000574
-	241	-0.010005	-0.000434	-0.000576
-	242	-0.009964	-0.000464	-0.000590
-	243	-0.009914	-0.000493	-0.000607
-	244	-0.009860	-0.000522	-0.000621
-	245	-0.009834	-0.000552	-0.000628
-	246	-0.009780	-0.000583	-0.000633
-	247	-0.009743	-0.000616	-0.000639
-	248	-0.009711	-0.000650	-0.000642
-	249	-0.009681	-0.000686	-0.000650
-	250	-0.009658	-0.000725	-0.000661
-	251	-0.009646	-0.000767	-0.000680
-	252	-0.009639	-0.000813	-0.000705
-	253	-0.009655	-0.000863	-0.000733
-	254	-0.009668	-0.000913	-0.000761
-	255	-0.009687	-0.000960	-0.000774
-	256	-0.009705	-0.001003	-0.000774
-	257	-0.009689	-0.001037	-0.000767
-	258	-0.009691	-0.001068	-0.000759
-	259	-0.009654	-0.001091	-0.000754
-	260	-0.009635	-0.001111	-0.000740
-	261	-0.009621	-0.001129	-0.000719
-	262	-0.009610	-0.001144	-0.000694
-	263	-0.009604	-0.001157	-0.000671
-	264	-0.009603	-0.001167	-0.000654
-	265	-0.009590	-0.001174	-0.000644
-	266	-0.009599	-0.001181	-0.000639
-	267	-0.009588	-0.001183	-0.000638
-	268	-0.009596	-0.001186	-0.000640
-	269	-0.009582	-0.001185	-0.000643
-	270	-0.009594	-0.001186	-0.000646
-	271	-0.009594	-0.001185	-0.000650
-	272	-0.009601	-0.001185	-0.000653
-	273	-0.009607	-0.001185	-0.000657
-	274	-0.009620	-0.001186	-0.000659
-	275	-0.009645	-0.001188	-0.000663
-	276	-0.009662	-0.001189	-0.000663
-	277	-0.009680	-0.001190	-0.000663
-	278	-0.009708	-0.001191	-0.000658
-	279	-0.009727	-0.001189	-0.000647
-	280	-0.009729	-0.001186	-0.000634
-	281	-0.009746	-0.001182	-0.000617
-	282	-0.009761	-0.001177	-0.000600
-	283	-0.009746	-0.001169	-0.000579
-	284	-0.009760	-0.001164	-0.000552
-	285	-0.009748	-0.001157	-0.000528
-	286	-0.009754	-0.001152	-0.000503
-	287	-0.009740	-0.001146	-0.000484
-	288	-0.009748	-0.001143	-0.000465
-	289	-0.009751	-0.001142	-0.000445
-	290	-0.009757	-0.001144	-0.000418
-	291	-0.009767	-0.001148	-0.000383
-	292	-0.009784	-0.001152	-0.000350
-	293	-0.009784	-0.001155	-0.000320
-	294	-0.009817	-0.001163	-0.000293
-	295	-0.009817	-0.001169	-0.000269
-	296	-0.009822	-0.001176	-0.000250
-	297	-0.009834	-0.001187	-0.000237
-	298	-0.009838	-0.001198	-0.000229
-	299	-0.009860	-0.001214	-0.000225
-	300	-0.009879	-0.001232	-0.000224
-	301	-0.009883	-0.001250	-0.000230
-	302	-0.009904	-0.001272	-0.000235
-	303	-0.009919	-0.001295	-0.000244
-	304	-0.009936	-0.001319	-0.000254
-	305	-0.009945	-0.001342	-0.000263
-	306	-0.009988	-0.001370	-0.000273
-	307	-0.010014	-0.001396	-0.000283
-	308	-0.010045	-0.001423	-0.000291
-	309	-0.010094	-0.001454	-0.000295
-	310	-0.010113	-0.001482	-0.000299
-	311	-0.010152	-0.001514	-0.000298
-	312	-0.010177	-0.001546	-0.000293
-	313	-0.010209	-0.001581	-0.000282
-	314	-0.010205	-0.001612	-0.000271
-	315	-0.010217	-0.001646	-0.000254
-	316	-0.010208	-0.001678	-0.000236
-	317	-0.010207	-0.001709	-0.000219
-	318	-0.010182	-0.001734	-0.000205
-	319	-0.010152	-0.001753	-0.000193
-	320	-0.010132	-0.001768	-0.000187
-	321	-0.010093	-0.001775	-0.000187
-	322	-0.010084	-0.001787	-0.000186
-	323	-0.010101	-0.001807	-0.000183
-	324	-0.010155	-0.001843	-0.000166
-	325	-0.010288	-0.001904	-0.000126
-	326	-0.010438	-0.001978	-0.000069
-	327	-0.010615	-0.002063	-0.000005
-	328	-0.010796	-0.002154	0.000065
-	329	-0.011010	-0.002254	0.000150
-	330	-0.011213	-0.002354	0.000257
-	331	-0.011432	-0.002459	0.000393
-	332	-0.011683	-0.002574	0.000567
-	333	-0.011942	-0.002698	0.000762
-	334	-0.012247	-0.002849	0.000933
-	335	-0.012564	-0.003021	0.001071
-	336	-0.012897	-0.003210	0.001189
-	337	-0.013256	-0.003405	0.001317
-	338	-0.013536	-0.003568	0.001470
-	339	-0.013818	-0.003718	0.001632
-	340	-0.014065	-0.003841	0.001789
-	341	-0.014332	-0.003951	0.001936
-	342	-0.014644	-0.004050	0.002075
-	343	-0.014947	-0.004125	0.002196
-	344	-0.015354	-0.004202	0.002319
-	345	-0.015795	-0.004262	0.002436
-	346	-0.016310	-0.004320	0.002538
-	347	-0.016898	-0.004378	0.002623
-	348	-0.017493	-0.004425	0.002661
-	349	-0.018097	-0.004467	0.002640
-	350	-0.018657	-0.004496	0.002545
-	351	-0.019146	-0.004506	0.002398
-	352	-0.019448	-0.004473	0.002195
-	353	-0.019619	-0.004411	0.001966
-	354	-0.019475	-0.004290	0.001680
-	355	-0.019133	-0.004137	0.001387
-	356	-0.018547	-0.003956	0.001063
-	357	-0.017787	-0.003761	0.000731
-	358	-0.016920	-0.003571	0.000390
-	359	-0.015996	-0.003393	0.000042
-	360	-0.015032	-0.003224	-0.000299
-	361	-0.014146	-0.003084	-0.000636
-	362	-0.013215	-0.002937	-0.000956
-	363	-0.012434	-0.002821	-0.001261
-	364	-0.011660	-0.002702	-0.001547
-	365	-0.011036	-0.002605	-0.001815
-	366	-0.010483	-0.002507	-0.002047
-	367	-0.010035	-0.002419	-0.002252
-	368	-0.009718	-0.002338	-0.002418
-	369	-0.009447	-0.002255	-0.002556
-	370	-0.009318	-0.002184	-0.002659
-	371	-0.009223	-0.002110	-0.002732
-	372	-0.009201	-0.002042	-0.002770
-	373	-0.009224	-0.001978	-0.002773
-	374	-0.009265	-0.001918	-0.002749
-	375	-0.009343	-0.001865	-0.002710
-	376	-0.009457	-0.001818	-0.002654
-	377	-0.009597	-0.001778	-0.002593
-	378	-0.009755	-0.001743	-0.002527
-	379	-0.009918	-0.001713	-0.002462
-	380	-0.010092	-0.001690	-0.002408
-	381	-0.010274	-0.001674	-0.002375
-	382	-0.010469	-0.001666	-0.002366
-	383	-0.010694	-0.001663	-0.002363
-	384	-0.010934	-0.001661	-0.002347
-	385	-0.011210	-0.001661	-0.002317
-	386	-0.011504	-0.001664	-0.002271
-	387	-0.011812	-0.001669	-0.002206
-	388	-0.012122	-0.001673	-0.002130
-	389	-0.012437	-0.001677	-0.002046
-	390	-0.012760	-0.001683	-0.001966
-	391	-0.013064	-0.001688	-0.001888
-	392	-0.013370	-0.001696	-0.001815
-	393	-0.013645	-0.001702	-0.001727
-	394	-0.013895	-0.001707	-0.001632
-	395	-0.014132	-0.001711	-0.001526
-	396	-0.014300	-0.001707	-0.001412
-	397	-0.014430	-0.001694	-0.001272
-	398	-0.014524	-0.001671	-0.001100
-	399	-0.014562	-0.001636	-0.000891
-	400	-0.014561	-0.001592	-0.000658
-	401	-0.014504	-0.001540	-0.000422
-	402	-0.014377	-0.001479	-0.000196
-	403	-0.014199	-0.001416	0.000006
-	404	-0.013957	-0.001352	0.000176
-	405	-0.013644	-0.001285	0.000310
-	406	-0.013256	-0.001219	0.000406
-	407	-0.012797	-0.001153	0.000468
-	408	-0.012263	-0.001088	0.000502
-	409	-0.011651	-0.001021	0.000517
-	410	-0.010979	-0.000953	0.000519
-	411	-0.010267	-0.000884	0.000522
-	412	-0.009497	-0.000811	0.000535
-	413	-0.008701	-0.000734	0.000567
-	414	-0.007884	-0.000647	0.000631
-	415	-0.007066	-0.000549	0.000730
-	416	-0.006249	-0.000435	0.000874
-	417	-0.005448	-0.000306	0.001061
-	418	-0.004660	-0.000160	0.001291
-	419	-0.003883	0.000004	0.001545
-	420	-0.003121	0.000180	0.001805
-	421	-0.002390	0.000364	0.002048
-	422	-0.001697	0.000554	0.002271
-	423	-0.001056	0.000741	0.002461
-	424	-0.000476	0.000925	0.002626
-	425	0.000029	0.001094	0.002752
-	426	0.000460	0.001244	0.002833
-	427	0.000791	0.001363	0.002867
-	428	0.001015	0.001446	0.002851
-	429	0.001127	0.001484	0.002783
-	430	0.001116	0.001471	0.002661
-	431	0.000961	0.001410	0.002499
-	432	0.000648	0.001295	0.002287
-	433	0.000171	0.001137	0.002043
-	434	-0.000480	0.000936	0.001768
-	435	-0.001309	0.000701	0.001473
-	436	-0.002321	0.000439	0.001164
-	437	-0.003520	0.000160	0.000852
-	438	-0.004893	-0.000128	0.000532
-	439	-0.006389	-0.000411	0.000209
-	440	-0.007947	-0.000674	-0.000100
-	441	-0.009489	-0.000904	-0.000370
-	442	-0.010930	-0.001089	-0.000576
-	443	-0.012220	-0.001220	-0.000686
-	444	-0.013314	-0.001295	-0.000692
-	445	-0.014188	-0.001315	-0.000601
-	446	-0.014851	-0.001291	-0.000446
-	447	-0.015272	-0.001238	-0.000271
-	448	-0.015474	-0.001167	-0.000112
-	449	-0.015444	-0.001087	-0.000001
-	450	-0.015215	-0.001003	0.000054
-	451	-0.014830	-0.000911	0.000075
-	452	-0.014350	-0.000810	0.000085
-	453	-0.013812	-0.000699	0.000107
-	454	-0.013249	-0.000580	0.000143
-	455	-0.012689	-0.000464	0.000180
-	456	-0.012142	-0.000355	0.000205
-	457	-0.011650	-0.000260	0.000211
-	458	-0.011214	-0.000180	0.000190
-	459	-0.010857	-0.000112	0.000150
-	460	-0.010556	-0.000057	0.000088
-	461	-0.010323	-0.000010	0.000019
-	462	-0.010148	0.000030	-0.000051
-	463	-0.010006	0.000066	-0.000111
-	464	-0.009915	0.000098	-0.000155
-	465	-0.009850	0.000128	-0.000181
-	466	-0.009813	0.000155	-0.000192
-	467	-0.009799	0.000176	-0.000197
-	468	-0.009788	0.000190	-0.000199
-	469	-0.009793	0.000197	-0.000204
-	470	-0.009802	0.000197	-0.000213
-	471	-0.009814	0.000189	-0.000231
-	472	-0.009828	0.000175	-0.000254
-	473	-0.009845	0.000160	-0.000281
-	474	-0.009853	0.000142	-0.000315
-	475	-0.009854	0.000124	-0.000355
-	476	-0.009856	0.000108	-0.000396
-	477	-0.009859	0.000095	-0.000429
-	478	-0.009874	0.000084	-0.000458
-	479	-0.009883	0.000076	-0.000480
-	480	-0.009906	0.000071	-0.000499
-	481	-0.009923	0.000068	-0.000518
-	482	-0.009944	0.000069	-0.000534
-	483	-0.009962	0.000074	-0.000544
-	484	-0.009976	0.000079	-0.000555
-	485	-0.009972	0.000085	-0.000561
-	486	-0.009956	0.000088	-0.000565
-	487	-0.009943	0.000093	-0.000564
-	488	-0.009924	0.000098	-0.000559
-	489	-0.009906	0.000106	-0.000550
-	490	-0.009882	0.000114	-0.000542
-	491	-0.009863	0.000123	-0.000534
-	492	-0.009836	0.000131	-0.000528
-	493	-0.009809	0.000137	-0.000524
-	494	-0.009794	0.000142	-0.000514
-	495	-0.009781	0.000147	-0.000497
-	496	-0.009763	0.000150	-0.000473
-	497	-0.009760	0.000152	-0.000444
-	498	-0.009745	0.000153	-0.000413
-	499	-0.009736	0.000152	-0.000385
-	500	-0.009727	0.000147	-0.000365
-	501	-0.009716	0.000141	-0.000351
-	502	-0.009703	0.000133	-0.000344
-	503	-0.009690	0.000124	-0.000346
-	504	-0.009677	0.000114	-0.000352
-	505	-0.009667	0.000105	-0.000364
-	506	-0.009659	0.000095	-0.000382
-	507	-0.009652	0.000087	-0.000407
-	508	-0.009635	0.000079	-0.000432
-	509	-0.009633	0.000072	-0.000462
-	510	-0.009627	0.000065	-0.000479
-	511	-0.009642	0.000054	-0.000493
-	512	-0.009669	0.000041	-0.000497
-	513	-0.009702	0.000026	-0.000496
-	514	-0.009736	0.000010	-0.000503
-	515	-0.009757	-0.000005	-0.000510
-	516	-0.009778	-0.000019	-0.000517
-	517	-0.009786	-0.000030	-0.000523
-	518	-0.009796	-0.000039	-0.000524
-	519	-0.009798	-0.000046	-0.000520
-	520	-0.009801	-0.000050	-0.000511
-	521	-0.009791	-0.000051	-0.000492
-	522	-0.009779	-0.000050	-0.000470
-	523	-0.009761	-0.000046	-0.000438
-	524	-0.009735	-0.000042	-0.000403
-	525	-0.009724	-0.000036	-0.000357
-	526	-0.009705	-0.000030	-0.000313
-	527	-0.009706	-0.000024	-0.000275
-	528	-0.009707	-0.000021	-0.000254
-	529	-0.009717	-0.000017	-0.000242
-	530	-0.009728	-0.000014	-0.000241
-	531	-0.009739	-0.000012	-0.000245
-	532	-0.009756	-0.000010	-0.000258
-	533	-0.009775	-0.000010	-0.000280
-	534	-0.009787	-0.000011	-0.000308
-	535	-0.009804	-0.000012	-0.000341
-	536	-0.009810	-0.000014	-0.000375
-	537	-0.009821	-0.000017	-0.000413
-	538	-0.009829	-0.000021	-0.000444
-	539	-0.009839	-0.000025	-0.000460
-	540	-0.009855	-0.000030	-0.000465
-	541	-0.009874	-0.000034	-0.000459
-	542	-0.009883	-0.000038	-0.000442
-	543	-0.009887	-0.000042	-0.000419
-	544	-0.009882	-0.000046	-0.000390
-	545	-0.009875	-0.000050	-0.000359
-	546	-0.009874	-0.000055	-0.000333
-	547	-0.009876	-0.000061	-0.000314
-	548	-0.009879	-0.000068	-0.000298
-	549	-0.009889	-0.000079	-0.000272
-	550	-0.009885	-0.000094	-0.000235
-	551	-0.009877	-0.000113	-0.000187
-	552	-0.009866	-0.000136	-0.000142
-	553	-0.009874	-0.000161	-0.000102
-	554	-0.009876	-0.000189	-0.000073
-	555	-0.009883	-0.000218	-0.000053
-	556	-0.009893	-0.000249	-0.000043
-	557	-0.009909	-0.000281	-0.000042
-	558	-0.009921	-0.000312	-0.000047
-	559	-0.009950	-0.000342	-0.000055
-	560	-0.009961	-0.000368	-0.000071
-	561	-0.009989	-0.000391	-0.000089
-	562	-0.010004	-0.000409	-0.000110
-	563	-0.010026	-0.000423	-0.000130
-	564	-0.010050	-0.000436	-0.000148
-	565	-0.010070	-0.000447	-0.000161
-	566	-0.010081	-0.000457	-0.000163
-	567	-0.010099	-0.000470	-0.000158
-	568	-0.010098	-0.000485	-0.000146
-	569	-0.010111	-0.000502	-0.000128
-	570	-0.010115	-0.000522	-0.000106
-	571	-0.010124	-0.000544	-0.000077
-	572	-0.010136	-0.000567	-0.000046
-	573	-0.010143	-0.000592	-0.000012
-	574	-0.010171	-0.000621	0.000027
-	575	-0.010198	-0.000653	0.000068
-	576	-0.010227	-0.000687	0.000112
-	577	-0.010261	-0.000724	0.000154
-	578	-0.010307	-0.000765	0.000199
-	579	-0.010352	-0.000809	0.000233
-	580	-0.010410	-0.000858	0.000251
-	581	-0.010463	-0.000910	0.000249
-	582	-0.010532	-0.000971	0.000221
-	583	-0.010620	-0.001041	0.000170
-	584	-0.010714	-0.001124	0.000098
-	585	-0.010850	-0.001223	0.000012
-	586	-0.011015	-0.001339	-0.000085
-	587	-0.011168	-0.001462	-0.000189
-	588	-0.011344	-0.001592	-0.000288
-	589	-0.011525	-0.001727	-0.000373
-	590	-0.011707	-0.001864	-0.000429
-	591	-0.011898	-0.002002	-0.000443
-	592	-0.012092	-0.002142	-0.000418
-	593	-0.012297	-0.002282	-0.000344
-	594	-0.012503	-0.002420	-0.000226
-	595	-0.012702	-0.002554	-0.000074
-	596	-0.012890	-0.002680	0.000103
-	597	-0.013087	-0.002798	0.000309
-	598	-0.013261	-0.002899	0.000533
-	599	-0.013419	-0.002978	0.000765
-	600	-0.013561	-0.003035	0.000991
-	601	-0.013698	-0.003064	0.001213
-	602	-0.013845	-0.003071	0.001414
-	603	-0.013994	-0.003047	0.001606
-	604	-0.014223	-0.003008	0.001797
-	605	-0.014501	-0.002948	0.001984
-	606	-0.014867	-0.002875	0.002176
-	607	-0.015286	-0.002793	0.002355
-	608	-0.015782	-0.002709	0.002523
-	609	-0.016316	-0.002628	0.002652
-	610	-0.016847	-0.002556	0.002720
-	611	-0.017329	-0.002490	0.002724
-	612	-0.017716	-0.002430	0.002650
-	613	-0.017936	-0.002368	0.002491
-	614	-0.017965	-0.002310	0.002246
-	615	-0.017743	-0.002247	0.001920
-	616	-0.017346	-0.002210	0.001490
-	617	-0.016753	-0.002191	0.000963
-	618	-0.016004	-0.002188	0.000361
-	619	-0.015170	-0.002200	-0.000302
-	620	-0.014263	-0.002216	-0.001006
-	621	-0.013312	-0.002226	-0.001722
-	622	-0.012402	-0.002233	-0.002410
-	623	-0.011568	-0.002234	-0.003030
-	624	-0.010865	-0.002230	-0.003557
-	625	-0.010270	-0.002215	-0.003972
-	626	-0.009766	-0.002184	-0.004275
-	627	-0.009383	-0.002141	-0.004475
-	628	-0.009070	-0.002078	-0.004556
-	629	-0.008833	-0.001996	-0.004516
-	630	-0.008666	-0.001901	-0.004368
-	631	-0.008552	-0.001794	-0.004111
-	632	-0.008474	-0.001679	-0.003758
-	633	-0.008411	-0.001558	-0.003316
-	634	-0.008377	-0.001436	-0.002810
-	635	-0.008377	-0.001315	-0.002274
-	636	-0.008417	-0.001194	-0.001715
-	637	-0.008498	-0.001076	-0.001163
-	638	-0.008646	-0.000966	-0.000623
-	639	-0.008842	-0.000868	-0.000117
-	640	-0.009077	-0.000783	0.000345
-	641	-0.009342	-0.000714	0.000741
-	642	-0.009626	-0.000661	0.001062
-	643	-0.009926	-0.000624	0.001296
-	644	-0.010235	-0.000603	0.001438
-	645	-0.010543	-0.000595	0.001495
-	646	-0.010833	-0.000597	0.001467
-	647	-0.011099	-0.000603	0.001377
-	648	-0.011326	-0.000613	0.001224
-	649	-0.011513	-0.000621	0.001030
-	650	-0.011666	-0.000631	0.000798
-	651	-0.011807	-0.000642	0.000535
-	652	-0.011922	-0.000654	0.000256
-	653	-0.012024	-0.000668	-0.000030
-	654	-0.012142	-0.000687	-0.000318
-	655	-0.012258	-0.000709	-0.000599
-	656	-0.012403	-0.000734	-0.000866
-	657	-0.012566	-0.000761	-0.001110
-	658	-0.012754	-0.000791	-0.001340
-	659	-0.012963	-0.000824	-0.001544
-	660	-0.013180	-0.000860	-0.001721
-	661	-0.013400	-0.000900	-0.001869
-	662	-0.013621	-0.000947	-0.001991
-	663	-0.013828	-0.001001	-0.002075
-	664	-0.014020	-0.001062	-0.002123
-	665	-0.014189	-0.001131	-0.002138
-	666	-0.014319	-0.001204	-0.002111
-	667	-0.014412	-0.001279	-0.002050
-	668	-0.014441	-0.001350	-0.001949
-	669	-0.014396	-0.001410	-0.001806
-	670	-0.014261	-0.001451	-0.001625
-	671	-0.014011	-0.001464	-0.001402
-	672	-0.013630	-0.001445	-0.001153
-	673	-0.013113	-0.001388	-0.000877
-	674	-0.012455	-0.001293	-0.000589
-	675	-0.011676	-0.001162	-0.000289
-	676	-0.010781	-0.000999	0.000012
-	677	-0.009783	-0.000808	0.000319
-	678	-0.008709	-0.000593	0.000639
-	679	-0.007578	-0.000358	0.000972
-	680	-0.006422	-0.000109	0.001320
-	681	-0.005260	0.000149	0.001682
-	682	-0.004120	0.000407	0.002044
-	683	-0.003023	0.000659	0.002397
-	684	-0.001992	0.000900	0.002739
-	685	-0.001043	0.001122	0.003052
-	686	-0.000196	0.001324	0.003337
-	687	0.000539	0.001498	0.003579
-	688	0.001143	0.001641	0.003781
-	689	0.001605	0.001746	0.003924
-	690	0.001910	0.001805	0.004004
-	691	0.002050	0.001814	0.004013
-	692	0.002015	0.001769	0.003947
-	693	0.001807	0.001670	0.003800
-	694	0.001430	0.001514	0.003561
-	695	0.000891	0.001304	0.003226
-	696	0.000191	0.001036	0.002782
-	697	-0.000665	0.000718	0.002247
-	698	-0.001663	0.000358	0.001635
-	699	-0.002790	-0.000034	0.000958
-	700	-0.004359	0.001705	0.002126
-	701	-0.001634	0.003928	0.000790
-	702	0.000825	0.007347	-0.000827
-	703	0.001590	0.011711	-0.002519
-	704	-0.000504	0.016408	-0.004000
-	705	-0.005639	0.020794	-0.005135
-	706	-0.012434	0.024412	-0.006001
-	707	-0.018800	0.026939	-0.006715
-	708	-0.022816	0.028591	-0.007535
-	709	-0.023008	0.029929	-0.008623
-	710	-0.018739	0.031594	-0.009741
-	711	-0.010929	0.034173	-0.010393
-	712	-0.001876	0.037510	-0.010194
-	713	0.006580	0.040796	-0.009138
-	714	0.014084	0.043303	-0.007700
-	715	0.021407	0.044522	-0.006696
-	716	0.029250	0.044146	-0.006860
-	717	0.037521	0.042321	-0.008163
-	718	0.045382	0.039713	-0.009854
-	719	0.052620	0.037096	-0.011079
-	720	0.059744	0.035036	-0.011392
-	721	0.067294	0.033597	-0.011000
-	722	0.075172	0.032433	-0.010596
-	723	0.082897	0.031189	-0.010713
-	724	0.090212	0.029958	-0.011347
-	725	0.097328	0.029071	-0.012091
-	726	0.104545	0.028661	-0.012527
-	727	0.112180	0.028691	-0.012617
-	728	0.120721	0.029056	-0.012536
-	729	0.130521	0.029466	-0.012438
-	730	0.141530	0.029898	-0.012200
-	731	0.153393	0.030634	-0.011493
-	732	0.165811	0.032020	-0.010099
-	733	0.178532	0.034080	-0.007995
-	734	0.191457	0.036546	-0.005438
-	735	0.204565	0.039256	-0.002726
-	736	0.217809	0.042239	0.000066
-	737	0.230757	0.045510	0.003034
-	738	0.243073	0.049024	0.006225
-	739	0.254851	0.052753	0.009589
-	740	0.266386	0.056525	0.012848
-	741	0.278122	0.059978	0.015711
-	742	0.290161	0.062961	0.018208
-	743	0.302151	0.065702	0.020717
-	744	0.313869	0.068556	0.023609
-	745	0.325190	0.071688	0.026991
-	746	0.336016	0.075046	0.030822
-	747	0.346210	0.078422	0.034819
-	748	0.355877	0.081435	0.038618
-	749	0.365385	0.083774	0.041961
-	750	0.374729	0.085314	0.044848
-	751	0.383742	0.086189	0.047438
-	752	0.392376	0.086662	0.049826
-	753	0.400577	0.086997	0.052040
-	754	0.408552	0.087319	0.054129
-	755	0.416853	0.087657	0.056170
-	756	0.425793	0.088026	0.058123
-	757	0.435299	0.088354	0.059932
-	758	0.445041	0.088493	0.061594
-	759	0.454763	0.088436	0.063155
-	760	0.464320	0.088318	0.064595
-	761	0.473768	0.088186	0.065841
-	762	0.483683	0.088073	0.066891
-	763	0.494508	0.087984	0.067763
-	764	0.506049	0.087977	0.068571
-	765	0.517802	0.088049	0.069450
-	766	0.529358	0.087973	0.070475
-	767	0.540769	0.087708	0.071561
-	768	0.552422	0.087405	0.072631
-	769	0.564369	0.087115	0.073690
-	770	0.576417	0.086820	0.074790
-	771	0.588549	0.086566	0.075946
-	772	0.600790	0.086305	0.077024
-	773	0.613016	0.085971	0.077949
-	774	0.625273	0.085519	0.078822
-	775	0.637696	0.084912	0.079743
-	776	0.650285	0.084216	0.080762
-	777	0.663042	0.083482	0.081919
-	778	0.675958	0.082640	0.083200
-	779	0.688845	0.081722	0.084547
-	780	0.701627	0.080886	0.085903
-	781	0.714425	0.080188	0.087242
-	782	0.727234	0.079557	0.088489
-	783	0.739885	0.078964	0.089592
-	784	0.752450	0.078374	0.090582
-	785	0.765222	0.077777	0.091601
-	786	0.778521	0.077192	0.092768
-	787	0.792483	0.076648	0.094062
-	788	0.806993	0.076168	0.095526
-	789	0.821561	0.075675	0.097142
-	790	0.835790	0.075091	0.098831
-	791	0.849755	0.074345	0.100522
-	792	0.863771	0.073508	0.102218
-	793	0.877755	0.072789	0.103892
-	794	0.891287	0.072113	0.105408
-	795	0.904162	0.071206	0.106682
-	796	0.916308	0.069875	0.107784
-	797	0.927860	0.068258	0.108888
-	798	0.939308	0.066718	0.110234
-	799	0.951128	0.065744	0.112022
-	800	0.963506	0.065481	0.114158
-	801	0.976405	0.065684	0.116334
-	802	0.989643	0.065935	0.118230
-	803	1.003019	0.065901	0.119710
-	804	1.016472	0.065386	0.120770
-	805	1.029947	0.064336	0.121423
-	806	1.043268	0.062808	0.121806
-	807	1.056308	0.060930	0.122020
-	808	1.069034	0.059051	0.122149
-	809	1.081447	0.057585	0.122357
-	810	1.093687	0.056801	0.122776
-	811	1.106014	0.056762	0.123433
-	812	1.118358	0.057516	0.124279
-	813	1.130655	0.058976	0.125255
-	814	1.142924	0.060884	0.126299
-	815	1.154991	0.063141	0.127416
-	816	1.166740	0.065718	0.128570
-	817	1.178049	0.068676	0.129693
-	818	1.188891	0.072006	0.130770
-	819	1.199361	0.075624	0.131769
-	820	1.209683	0.079556	0.132698
-	821	1.219962	0.083820	0.133503
-	822	1.230356	0.088285	0.134146
-	823	1.240949	0.092811	0.134636
-	824	1.251643	0.097430	0.134975
-	825	1.261992	0.102188	0.135183
-	826	1.271775	0.106817	0.135201
-	827	1.281005	0.110980	0.134938
-	828	1.289678	0.114732	0.134466
-	829	1.297809	0.118445	0.133951
-	830	1.305323	0.122206	0.133464
-	831	1.312215	0.126024	0.132998
-	832	1.318645	0.129978	0.132361
-	833	1.324620	0.134159	0.131388
-	834	1.329717	0.138470	0.130187
-	835	1.333272	0.142895	0.129006
-	836	1.334714	0.147339	0.127782
-	837	1.333654	0.151721	0.126322
-	838	1.329884	0.156001	0.124535
-	839	1.323394	0.160121	0.122378
-	840	1.314405	0.164038	0.119827
-	841	1.302883	0.167799	0.116793
-	842	1.288325	0.171493	0.113306
-	843	1.270422	0.175084	0.109420
-	844	1.248931	0.178362	0.105102
-	845	1.223687	0.181184	0.100406
-	846	1.194519	0.183515	0.095409
-	847	1.161286	0.185352	0.090209
-	848	1.123891	0.186528	0.084758
-	849	1.082372	0.186891	0.079082
-	850	1.036992	0.186288	0.073339
-	851	0.988344	0.184664	0.067571
-	852	0.936896	0.182027	0.061736
-	853	0.882871	0.178293	0.055843
-	854	0.826568	0.173437	0.049921
-	855	0.768348	0.167407	0.044041
-	856	0.708478	0.160176	0.038257
-	857	0.647266	0.151750	0.032642
-	858	0.585255	0.142158	0.027306
-	859	0.523247	0.131445	0.022386
-	860	0.462202	0.119777	0.017970
-	861	0.403184	0.107528	0.014106
-	862	0.347223	0.095159	0.010860
-	863	0.295201	0.083081	0.008381
-	864	0.247633	0.071513	0.006728
-	865	0.204921	0.060647	0.005846
-	866	0.167555	0.050797	0.005651
-	867	0.135586	0.042211	0.006002
-	868	0.108594	0.034826	0.006599
-	869	0.085802	0.028466	0.007183
-	870	0.066552	0.022965	0.007471
-	871	0.050337	0.018243	0.007318
-	872	0.036745	0.014379	0.006936
-	873	0.025507	0.011285	0.006436
-	874	0.016255	0.008739	0.005837
-	875	0.008679	0.006518	0.005046
-	876	0.002868	0.004626	0.003922
-	877	-0.001356	0.003066	0.002544
-	878	-0.016600	-0.003109	0.002257
-	879	-0.016734	-0.003089	0.002034
-	880	-0.016641	-0.003038	0.001748
-	881	-0.016232	-0.002942	0.001409
-	882	-0.015472	-0.002794	0.001033
-	883	-0.014317	-0.002596	0.000612
-	884	-0.012780	-0.002348	0.000170
-	885	-0.010870	-0.002054	-0.000291
-	886	-0.008633	-0.001715	-0.000736
-	887	-0.006124	-0.001342	-0.001143
-	888	-0.003408	-0.000941	-0.001482
-	889	-0.000560	-0.000525	-0.001729
-	890	0.002324	-0.000109	-0.001867
-	891	0.005095	0.000284	-0.001891
-	892	0.007613	0.000642	-0.001790
-	893	0.009627	0.000930	-0.001599
-	894	0.010882	0.001127	-0.001318
-	895	0.011060	0.001200	-0.000968
-	896	0.009792	0.001107	-0.000582
-	897
-	898
