# Supplementary material for: Design and preliminary verification of a novel powered ankle–foot prosthesis: From the perspective of lower-limb biomechanics compared with ESAR foot
Source: PLoS One. 2024 Jun 7;19(6):e0303397. doi: 10.1371/journal.pone.0303397 (PMC11161064; doi:10.1371/journal.pone.0303397)
Supplement: S2 File — (ZIP) [file pone.0303397.s004.zip › NWS/3/left ground reaction force.TXT]

XY
	Fx		Fy		Fz
0.000	-0.46	0.000	0.23	0.000	-0.90
0.001	-0.41	0.001	-0.09	0.001	-0.54
0.001	-0.55	0.001	0.09	0.001	1.26
0.002	-0.28	0.002	0.05	0.002	0.54
0.002	-0.37	0.002	0.18	0.002	0.54
0.003	-0.46	0.003	-0.05	0.003	0.00
0.003	-0.55	0.003	0.23	0.003	-0.54
0.004	-0.41	0.004	-0.05	0.004	0.90
0.004	-0.60	0.004	-0.09	0.004	-0.36
0.005	-0.46	0.005	0.00	0.005	0.18
0.005	-0.51	0.005	0.23	0.005	-0.18
0.005	-0.32	0.005	0.00	0.005	0.00
0.006	-0.46	0.006	-0.05	0.006	0.72
0.007	-0.32	0.007	0.14	0.007	0.18
0.007	-0.32	0.007	0.14	0.007	0.00
0.007	-0.51	0.007	0.23	0.007	0.90
0.008	-0.55	0.008	0.05	0.008	-0.54
0.009	-0.64	0.009	0.18	0.009	-0.36
0.009	-0.60	0.009	-0.14	0.009	-0.36
0.009	-0.64	0.009	0.28	0.009	-0.36
0.010	-0.69	0.010	0.05	0.010	-0.72
0.011	-0.28	0.011	0.18	0.011	0.18
0.011	-0.55	0.011	0.18	0.011	-0.54
0.012	-0.46	0.012	0.18	0.012	0.54
0.012	-0.41	0.012	0.14	0.012	0.18
0.013	-0.78	0.013	0.09	0.013	-0.18
0.013	-0.32	0.013	0.14	0.013	0.36
0.014	-0.55	0.014	0.18	0.014	0.18
0.014	-0.46	0.014	-0.14	0.014	0.00
0.015	-0.51	0.015	0.05	0.015	-0.36
0.015	-0.46	0.015	-0.09	0.015	0.36
0.016	-0.41	0.016	0.18	0.016	0.18
0.016	-0.32	0.016	0.05	0.016	0.18
0.017	-0.41	0.017	0.14	0.017	0.18
0.017	-0.60	0.017	-0.18	0.017	0.00
0.018	-0.28	0.018	0.14	0.018	1.08
0.018	-0.37	0.018	-0.09	0.018	-0.72
0.018	-0.28	0.018	0.37	0.018	-0.54
0.019	-0.41	0.019	0.05	0.019	-0.36
0.020	-0.46	0.020	0.23	0.020	0.18
0.020	-0.46	0.020	-0.14	0.020	-0.54
0.021	-0.32	0.021	0.18	0.021	-0.36
0.021	-0.23	0.021	-0.14	0.021	0.18
0.022	-0.60	0.022	0.05	0.022	-0.36
0.022	-0.64	0.022	0.00	0.022	0.18
0.022	-0.41	0.022	0.14	0.022	-0.36
0.023	-0.60	0.023	0.00	0.023	0.54
0.024	-0.28	0.024	0.09	0.024	0.00
0.024	-0.55	0.024	0.00	0.024	-0.36
0.025	-0.23	0.025	0.18	0.025	-0.18
0.025	-0.37	0.025	0.05	0.025	-0.54
0.026	-0.46	0.026	0.32	0.026	-0.18
0.026	-0.37	0.026	-0.14	0.026	0.72
0.026	-0.55	0.026	-0.09	0.026	-0.18
0.027	-0.41	0.027	0.09	0.027	0.36
0.028	-0.78	0.028	0.28	0.028	0.36
0.028	-0.37	0.028	-0.18	0.028	0.18
0.029	-0.55	0.029	0.18	0.029	0.00
0.029	-0.41	0.029	0.00	0.029	0.36
0.030	-0.46	0.030	0.09	0.030	0.18
0.030	-0.32	0.030	0.18	0.030	0.36
0.030	-0.51	0.030	0.00	0.030	0.00
0.031	-0.41	0.031	-0.05	0.031	0.72
0.032	-0.41	0.032	-0.14	0.032	-0.54
0.032	-0.51	0.032	0.05	0.032	-0.18
0.033	-0.41	0.033	0.00	0.033	0.18
0.033	-0.60	0.033	0.32	0.033	0.36
0.034	-0.69	0.034	-0.09	0.034	0.36
0.034	-0.60	0.034	-0.05	0.034	0.18
0.035	-0.32	0.035	0.05	0.035	1.26
0.035	-0.28	0.035	0.23	0.035	-0.18
0.036	-0.55	0.036	-0.05	0.036	0.00
0.036	-0.41	0.036	0.32	0.036	-0.18
0.036	-0.32	0.036	0.18	0.036	1.44
0.037	-0.74	0.037	0.05	0.037	0.72
0.037	-0.60	0.037	0.18	0.037	0.18
0.038	-0.41	0.038	0.09	0.038	0.36
0.039	-0.32	0.039	-0.05	0.039	0.36
0.039	-0.28	0.039	0.28	0.039	-0.18
0.040	-0.55	0.040	0.09	0.040	0.54
0.040	-0.46	0.040	-0.05	0.040	0.00
0.041	-0.60	0.041	-0.05	0.041	-0.72
0.041	-0.55	0.041	0.28	0.041	0.36
0.042	-0.46	0.042	0.14	0.042	-0.36
0.042	-0.55	0.042	0.05	0.042	-0.18
0.043	-0.46	0.043	0.23	0.043	0.36
0.043	-0.51	0.043	-0.09	0.043	1.08
0.044	-0.51	0.044	0.05	0.044	0.36
0.044	-0.28	0.044	0.00	0.044	-0.54
0.044	-0.55	0.044	0.14	0.044	-0.18
0.045	-0.37	0.045	0.05	0.045	-0.54
0.045	-0.32	0.045	0.23	0.045	0.72
0.046	-0.32	0.046	-0.37	0.046	1.08
0.047	-0.55	0.047	0.05	0.047	0.18
0.047	-0.37	0.047	-0.05	0.047	0.18
0.048	-0.74	0.048	0.18	0.048	-0.36
0.048	-0.37	0.048	0.00	0.048	0.00
0.049	-0.46	0.049	0.14	0.049	-0.18
0.049	-0.37	0.049	-0.09	0.049	0.18
0.050	-0.55	0.050	0.14	0.050	0.54
0.050	-0.41	0.050	-0.14	0.050	0.18
0.051	-0.51	0.051	0.09	0.051	0.00
0.051	-0.51	0.051	-0.05	0.051	0.36
0.052	-0.60	0.052	0.05	0.052	0.18
0.052	-0.32	0.052	-0.28	0.052	0.00
0.052	-0.51	0.052	0.18	0.052	-1.08
0.053	-0.41	0.053	0.00	0.053	0.00
0.053	-0.51	0.053	0.14	0.053	-0.36
0.054	-0.37	0.054	-0.09	0.054	-0.18
0.055	-0.46	0.055	0.09	0.055	0.18
0.055	-0.60	0.055	-0.05	0.055	0.90
0.056	-0.46	0.056	0.23	0.056	0.00
0.056	-0.46	0.056	-0.09	0.056	0.54
0.057	-0.51	0.057	0.18	0.057	-0.18
0.057	-0.32	0.057	0.23	0.057	0.00
0.058	-0.23	0.058	0.28	0.058	0.54
0.058	-0.32	0.058	0.23	0.058	1.08
0.059	-0.46	0.059	0.18	0.059	-0.36
0.059	-0.37	0.059	-0.09	0.059	0.18
0.060	-0.51	0.060	0.00	0.060	0.00
0.060	-0.60	0.060	0.00	0.060	0.72
0.060	-0.41	0.060	0.14	0.060	0.00
0.061	-0.32	0.061	0.05	0.061	0.00
0.061	-0.64	0.061	0.18	0.061	-1.26
0.062	-0.41	0.062	-0.09	0.062	0.18
0.063	-0.46	0.063	-0.14	0.063	0.36
0.063	-0.46	0.063	0.18	0.063	-0.18
0.064	-0.51	0.064	0.05	0.064	0.00
0.064	-0.41	0.064	0.18	0.064	-0.18
0.065	-0.41	0.065	0.18	0.065	-0.36
0.065	-0.23	0.065	0.05	0.065	0.90
0.066	-0.55	0.066	0.37	0.066	0.54
0.066	-0.46	0.066	0.05	0.066	-0.18
0.067	-0.51	0.067	0.14	0.067	1.26
0.067	-0.23	0.067	-0.32	0.067	1.08
0.068	-0.41	0.068	0.00	0.068	0.36
0.068	-0.46	0.068	0.09	0.068	-0.18
0.069	-0.74	0.069	-0.18	0.069	-0.18
0.069	-0.55	0.069	0.05	0.069	-0.36
0.070	-0.41	0.070	0.05	0.070	0.18
0.070	-0.23	0.070	-0.14	0.070	0.18
0.071	-0.55	0.071	0.05	0.071	-0.18
0.071	-0.55	0.071	0.00	0.071	-0.72
0.072	-0.23	0.072	0.23	0.072	-0.72
0.072	-0.64	0.072	-0.05	0.072	-0.18
0.072	-0.32	0.072	0.09	0.072	-0.18
0.073	-0.41	0.073	-0.18	0.073	0.36
0.073	-0.64	0.073	0.18	0.073	-0.18
0.074	-0.32	0.074	-0.18	0.074	0.72
0.074	-0.37	0.074	0.18	0.074	-0.54
0.075	-0.46	0.075	0.09	0.075	-0.36
0.075	-0.55	0.075	0.14	0.075	-0.36
0.076	-0.51	0.076	0.28	0.076	-0.72
0.076	-0.37	0.076	0.51	0.076	-0.36
0.077	-0.28	0.077	0.18	0.077	1.62
0.077	-0.69	0.077	0.09	0.077	0.00
0.078	-0.28	0.078	0.32	0.078	-0.36
0.079	-0.51	0.079	0.05	0.079	0.54
0.079	-0.41	0.079	0.05	0.079	0.90
0.080	-0.41	0.080	0.05	0.080	-0.36
0.080	-0.51	0.080	0.14	0.080	-0.36
0.081	-0.55	0.081	0.05	0.081	-0.90
0.081	-0.23	0.081	0.05	0.081	0.00
0.082	-0.60	0.082	0.18	0.082	-0.18
0.082	-0.55	0.082	0.18	0.082	-0.72
0.083	-0.32	0.083	-0.14	0.083	-0.18
0.083	-0.32	0.083	0.14	0.083	-0.36
0.084	-0.46	0.084	0.05	0.084	-0.18
0.084	-0.55	0.084	0.18	0.084	0.36
0.085	-0.60	0.085	0.00	0.085	-0.54
0.085	-0.55	0.085	0.18	0.085	-0.72
0.086	-0.41	0.086	0.14	0.086	0.18
0.086	-0.55	0.086	-0.05	0.086	-0.18
0.087	-0.51	0.087	0.09	0.087	0.00
0.087	-0.46	0.087	-0.14	0.087	0.54
0.088	-0.41	0.088	0.23	0.088	0.00
0.088	-0.37	0.088	0.23	0.088	0.54
0.088	-0.37	0.088	0.00	0.088	0.54
0.089	-0.41	0.089	0.18	0.089	-0.18
0.089	-0.28	0.089	0.00	0.089	0.00
0.090	-0.46	0.090	0.18	0.090	0.00
0.090	-0.37	0.090	0.28	0.090	0.18
0.091	-0.60	0.091	0.23	0.091	0.36
0.091	-0.51	0.091	-0.09	0.091	-0.90
0.092	-0.51	0.092	0.14	0.092	-0.18
0.092	-0.14	0.092	0.05	0.092	0.00
0.093	-0.46	0.093	0.23	0.093	0.00
0.094	-0.64	0.094	0.00	0.094	-0.54
0.094	-0.46	0.094	0.23	0.094	0.00
0.095	-0.32	0.095	0.28	0.095	-0.36
0.095	-0.41	0.095	0.00	0.095	0.90
0.096	-0.64	0.096	0.23	0.096	-0.54
0.096	-0.28	0.096	-0.05	0.096	0.18
0.097	-0.41	0.097	0.14	0.097	0.90
0.097	-0.37	0.097	0.37	0.097	0.00
0.098	-0.37	0.098	0.14	0.098	0.90
0.098	-0.32	0.098	0.32	0.098	0.18
0.099	-0.55	0.099	0.05	0.099	-0.18
0.099	-0.51	0.099	0.23	0.099	-0.90
0.100	-0.37	0.100	-0.18	0.100	-0.18
0.100	-0.46	0.100	-0.09	0.100	1.08
0.101	-0.32	0.101	0.05	0.101	0.18
0.101	-0.55	0.101	0.18	0.101	0.36
0.102	-0.51	0.102	0.00	0.102	0.00
0.102	-0.60	0.102	0.09	0.102	0.72
0.103	-0.46	0.103	0.00	0.103	0.00
0.103	-0.51	0.103	0.05	0.103	0.90
0.104	-0.37	0.104	0.00	0.104	0.36
0.104	-0.28	0.104	0.05	0.104	0.54
0.105	-0.51	0.105	0.09	0.105	1.26
0.105	-0.46	0.105	-0.09	0.105	-0.18
0.106	-0.32	0.106	-0.05	0.106	-0.18
0.106	-0.46	0.106	0.23	0.106	-0.54
0.107	-0.46	0.107	0.05	0.107	0.72
0.107	-0.32	0.107	0.18	0.107	0.18
0.108	-0.32	0.108	-0.23	0.108	0.36
0.108	-0.46	0.108	-0.14	0.108	-0.90
0.109	-0.37	0.109	0.05	0.109	0.18
0.109	-0.37	0.109	-0.09	0.109	-0.72
0.110	-0.46	0.110	0.00	0.110	-1.26
0.110	-0.55	0.110	0.23	0.110	0.36
0.111	-0.46	0.111	0.00	0.111	0.18
0.111	-0.14	0.111	0.18	0.111	-0.36
0.112	-0.46	0.112	0.32	0.112	-0.72
0.112	-0.46	0.112	-0.09	0.112	-0.18
0.113	-0.28	0.113	0.09	0.113	0.36
0.113	-0.37	0.113	0.05	0.113	0.72
0.114	-0.64	0.114	-0.14	0.114	-0.72
0.114	-0.60	0.114	0.09	0.114	-0.18
0.115	-0.37	0.115	-0.05	0.115	0.18
0.115	-0.60	0.115	0.23	0.115	0.36
0.116	-0.51	0.116	-0.05	0.116	-0.72
0.116	-0.37	0.116	0.09	0.116	0.36
0.117	-0.37	0.117	0.00	0.117	-0.18
0.117	-0.64	0.117	0.18	0.117	0.18
0.118	-0.51	0.118	0.05	0.118	-0.54
0.118	-0.41	0.118	0.05	0.118	0.00
0.119	-0.37	0.119	0.18	0.119	0.36
0.119	-0.46	0.119	-0.09	0.119	0.18
0.120	-0.55	0.120	0.18	0.120	0.00
0.120	-0.32	0.120	0.28	0.120	0.36
0.121	-0.41	0.121	0.14	0.121	-0.36
0.121	-0.51	0.121	-0.09	0.121	0.18
0.122	-0.32	0.122	-0.05	0.122	0.36
0.122	-0.46	0.122	0.18	0.122	0.00
0.123	-0.37	0.123	-0.05	0.123	0.72
0.123	-0.46	0.123	0.18	0.123	-0.54
0.124	-0.41	0.124	-0.05	0.124	-0.54
0.124	-0.55	0.124	0.09	0.124	-0.18
0.125	-0.23	0.125	0.09	0.125	-0.18
0.125	-0.55	0.125	0.00	0.125	0.18
0.126	-0.69	0.126	0.14	0.126	-0.36
0.126	-0.64	0.126	0.00	0.126	0.00
0.127	-0.51	0.127	-0.05	0.127	0.36
0.127	-0.46	0.127	0.00	0.127	-0.36
0.128	-0.37	0.128	0.14	0.128	0.72
0.128	-0.32	0.128	-0.05	0.128	1.44
0.129	-0.23	0.129	-0.18	0.129	-0.36
0.129	-0.46	0.129	-0.14	0.129	0.00
0.130	-0.41	0.130	0.00	0.130	-0.72
0.130	-0.41	0.130	0.14	0.130	-0.54
0.131	-0.64	0.131	0.09	0.131	0.00
0.131	-0.46	0.131	0.09	0.131	0.54
0.132	-0.69	0.132	0.00	0.132	-0.18
0.132	-0.37	0.132	0.05	0.132	0.00
0.133	-0.64	0.133	0.28	0.133	0.90
0.133	-0.46	0.133	-0.14	0.133	0.00
0.134	-0.60	0.134	0.09	0.134	-0.18
0.134	-0.37	0.134	0.09	0.134	0.00
0.135	-0.51	0.135	-0.05	0.135	0.90
0.135	-0.37	0.135	-0.23	0.135	0.36
0.136	-0.28	0.136	0.32	0.136	-0.36
0.136	-0.60	0.136	0.14	0.136	-0.72
0.137	-0.55	0.137	0.37	0.137	0.18
0.137	-0.55	0.137	0.00	0.137	-0.72
0.138	-0.41	0.138	0.18	0.138	-0.18
0.138	-0.51	0.138	0.18	0.138	0.36
0.139	-0.46	0.139	0.05	0.139	0.18
0.139	-0.46	0.139	0.09	0.139	-0.18
0.140	-0.74	0.140	0.09	0.140	1.08
0.140	-0.55	0.140	0.00	0.140	0.00
0.141	-0.46	0.141	0.05	0.141	-0.18
0.141	-0.64	0.141	-0.05	0.141	0.18
0.142	-0.41	0.142	0.23	0.142	0.00
0.142	-0.64	0.142	-0.14	0.142	-1.08
0.143	-0.32	0.143	0.00	0.143	0.36
0.143	-0.32	0.143	-0.09	0.143	0.36
0.144	-0.37	0.144	0.14	0.144	0.18
0.144	-0.37	0.144	0.00	0.144	0.54
0.144	-0.55	0.144	-0.14	0.144	0.36
0.145	-0.46	0.145	-0.14	0.145	-0.18
0.145	-0.32	0.145	0.37	0.145	0.36
0.146	-0.55	0.146	0.28	0.146	0.36
0.146	-0.55	0.146	0.00	0.146	-0.36
0.147	-0.55	0.147	-0.05	0.147	-0.90
0.147	-0.60	0.147	0.09	0.147	-0.54
0.148	-0.32	0.148	-0.09	0.148	0.54
0.148	-0.46	0.148	0.37	0.148	-0.18
0.149	-0.41	0.149	-0.14	0.149	0.00
0.149	-0.55	0.149	0.09	0.149	0.36
0.150	-0.32	0.150	0.32	0.150	0.18
0.150	-0.69	0.150	0.05	0.150	0.18
0.151	-0.41	0.151	-0.05	0.151	-0.54
0.152	-0.46	0.152	0.32	0.152	-0.36
0.152	-0.37	0.152	0.14	0.152	-0.90
0.153	-0.37	0.153	-0.18	0.153	-0.18
0.153	-0.46	0.153	0.32	0.153	0.72
0.154	-0.37	0.154	0.23	0.154	0.36
0.154	-0.32	0.154	0.05	0.154	-1.26
0.155	-0.60	0.155	0.05	0.155	0.00
0.155	-0.64	0.155	0.05	0.155	0.00
0.156	-0.41	0.156	0.32	0.156	-0.90
0.156	-0.14	0.156	0.09	0.156	-0.90
0.157	-0.60	0.157	0.32	0.157	0.18
0.157	-0.46	0.157	0.05	0.157	-0.18
0.158	-0.46	0.158	0.09	0.158	0.18
0.158	-0.41	0.158	-0.28	0.158	-0.18
0.159	-0.32	0.159	0.05	0.159	-0.18
0.159	-0.60	0.159	0.09	0.159	0.90
0.160	-0.28	0.160	0.23	0.160	0.36
0.160	-0.60	0.160	0.00	0.160	-0.72
0.161	-0.37	0.161	0.05	0.161	0.54
0.161	-0.28	0.161	-0.14	0.161	0.90
0.162	-0.55	0.162	0.23	0.162	-1.62
0.162	-0.28	0.162	0.14	0.162	0.18
0.163	-0.32	0.163	0.05	0.163	0.18
0.163	-0.60	0.163	0.18	0.163	0.00
0.164	-0.32	0.164	0.14	0.164	0.72
0.164	-0.37	0.164	-0.14	0.164	0.36
0.165	-0.69	0.165	0.09	0.165	0.18
0.165	-0.51	0.165	0.09	0.165	-0.36
0.166	-0.55	0.166	0.18	0.166	-0.18
0.166	-0.28	0.166	0.14	0.166	0.00
0.167	-0.55	0.167	-0.18	0.167	0.00
0.167	-0.37	0.167	0.05	0.167	-0.36
0.168	-0.46	0.168	0.14	0.168	0.00
0.168	-0.28	0.168	-0.37	0.168	-0.18
0.169	-0.69	0.169	0.05	0.169	-0.18
0.169	-0.51	0.169	0.00	0.169	0.00
0.170	-0.46	0.170	0.09	0.170	0.54
0.170	-0.37	0.170	-0.14	0.170	0.18
0.171	-0.60	0.171	0.09	0.171	-0.18
0.171	-0.55	0.171	0.00	0.171	0.00
0.172	-0.51	0.172	0.05	0.172	0.54
0.172	-0.55	0.172	-0.23	0.172	-0.18
0.173	-0.51	0.173	0.14	0.173	0.36
0.173	-0.32	0.173	0.23	0.173	0.90
0.174	-0.51	0.174	0.00	0.174	0.00
0.174	-0.41	0.174	0.18	0.174	0.36
0.175	-0.41	0.175	0.05	0.175	0.36
0.175	-0.55	0.175	0.14	0.175	0.18
0.176	-0.32	0.176	0.14	0.176	-0.18
0.176	-0.55	0.176	-0.05	0.176	0.54
0.176	-0.74	0.176	-0.32	0.176	0.18
0.177	-0.23	0.177	0.14	0.177	0.18
0.177	-0.46	0.177	0.00	0.177	1.08
0.178	-0.64	0.178	-0.05	0.178	0.36
0.178	-0.69	0.178	-0.14	0.178	0.00
0.179	-0.46	0.179	-0.05	0.179	0.18
0.179	-0.51	0.179	0.37	0.179	0.00
0.180	-0.46	0.180	0.05	0.180	0.36
0.180	-0.41	0.180	0.18	0.180	-0.18
0.181	-0.51	0.181	0.28	0.181	-0.36
0.181	-0.46	0.181	0.00	0.181	0.54
0.182	-0.55	0.182	0.09	0.182	0.90
0.183	-0.60	0.183	0.09	0.183	0.18
0.183	-0.51	0.183	0.05	0.183	-0.18
0.184	-0.41	0.184	0.09	0.184	0.54
0.184	-0.41	0.184	0.14	0.184	0.54
0.185	-0.32	0.185	-0.18	0.185	-0.90
0.185	-0.46	0.185	0.23	0.185	0.18
0.186	-0.60	0.186	0.09	0.186	-0.18
0.186	-0.28	0.186	0.23	0.186	0.72
0.187	-0.37	0.187	0.14	0.187	0.18
0.187	-0.41	0.187	0.05	0.187	0.72
0.188	-0.41	0.188	0.14	0.188	-0.90
0.188	-0.55	0.188	0.18	0.188	0.18
0.189	-0.46	0.189	-0.09	0.189	0.00
0.189	-0.51	0.189	0.28	0.189	0.90
0.190	-0.55	0.190	-0.09	0.190	-0.36
0.190	-0.46	0.190	-0.05	0.190	0.00
0.191	-0.32	0.191	0.18	0.191	0.00
0.191	-0.32	0.191	0.28	0.191	0.36
0.192	-0.51	0.192	-0.05	0.192	0.00
0.192	-0.55	0.192	0.18	0.192	0.36
0.193	-0.51	0.193	0.09	0.193	-0.54
0.193	-0.32	0.193	-0.09	0.193	0.18
0.194	-0.28	0.194	0.23	0.194	0.18
0.194	-0.51	0.194	0.09	0.194	-0.90
0.195	-0.46	0.195	0.05	0.195	-0.36
0.195	-0.64	0.195	-0.05	0.195	-0.18
0.196	-0.32	0.196	-0.14	0.196	0.00
0.196	-0.55	0.196	0.28	0.196	0.00
0.197	-0.55	0.197	0.09	0.197	0.54
0.197	-0.41	0.197	-0.18	0.197	0.00
0.198	-0.51	0.198	0.23	0.198	0.54
0.198	-0.37	0.198	-0.09	0.198	0.00
0.199	-0.60	0.199	0.41	0.199	1.08
0.199	-0.37	0.199	0.00	0.199	1.08
0.200	-0.64	0.200	0.28	0.200	0.18
0.200	-0.69	0.200	0.05	0.200	-0.18
0.201	-0.60	0.201	0.18	0.201	-0.54
0.201	-0.37	0.201	0.00	0.201	0.00
0.202	-0.37	0.202	0.14	0.202	0.54
0.202	-0.37	0.202	-0.18	0.202	-0.36
0.203	-0.60	0.203	0.00	0.203	0.54
0.203	-0.46	0.203	-0.09	0.203	0.00
0.204	-0.60	0.204	-0.05	0.204	-0.36
0.204	-0.41	0.204	-0.18	0.204	0.18
0.205	-0.64	0.205	0.28	0.205	-0.18
0.205	-0.28	0.205	0.05	0.205	0.00
0.206	-0.28	0.206	0.05	0.206	-0.90
0.206	-0.46	0.206	-0.09	0.206	-0.36
0.207	-0.55	0.207	0.05	0.207	0.36
0.207	-0.28	0.207	0.09	0.207	1.08
0.208	-0.41	0.208	0.14	0.208	0.00
0.208	-0.64	0.208	-0.09	0.208	0.18
0.208	-0.55	0.208	0.28	0.208	0.18
0.209	-0.46	0.209	0.14	0.209	-1.08
0.209	-0.37	0.209	0.23	0.209	0.00
0.210	-0.32	0.210	-0.09	0.210	-0.18
0.210	-0.51	0.210	0.28	0.210	0.00
0.211	-0.37	0.211	0.09	0.211	-0.36
0.211	-0.74	0.211	0.09	0.211	0.00
0.212	-0.55	0.212	0.28	0.212	0.54
0.212	-0.55	0.212	0.18	0.212	0.72
0.213	-0.41	0.213	0.05	0.213	0.18
0.214	-0.37	0.214	0.05	0.214	0.36
0.214	-0.55	0.214	0.00	0.214	-0.18
0.215	-0.46	0.215	0.14	0.215	0.54
0.215	-0.41	0.215	0.18	0.215	0.18
0.216	-0.46	0.216	-0.05	0.216	-0.18
0.216	-0.41	0.216	0.09	0.216	0.18
0.217	-0.60	0.217	0.05	0.217	1.08
0.217	-0.46	0.217	0.05	0.217	-0.72
0.218	-0.37	0.218	0.18	0.218	0.72
0.218	-0.55	0.218	0.14	0.218	-0.36
0.219	-0.64	0.219	0.32	0.219	0.00
0.219	-0.51	0.219	0.00	0.219	-0.18
0.220	-0.60	0.220	0.18	0.220	0.36
0.220	-0.41	0.220	-0.28	0.220	0.00
0.221	-0.41	0.221	0.05	0.221	0.90
0.221	-0.28	0.221	0.00	0.221	-0.36
0.222	-0.46	0.222	0.23	0.222	-0.18
0.222	-0.51	0.222	0.00	0.222	0.00
0.223	-0.41	0.223	0.28	0.223	-0.90
0.223	-0.51	0.223	-0.09	0.223	-0.72
0.224	-0.64	0.224	0.32	0.224	0.00
0.224	-0.60	0.224	-0.05	0.224	-0.18
0.225	-0.41	0.225	0.23	0.225	-0.36
0.225	-0.23	0.225	0.18	0.225	-0.36
0.226	-0.41	0.226	0.09	0.226	-0.54
0.226	-0.46	0.226	-0.14	0.226	0.18
0.227	-0.32	0.227	0.14	0.227	-0.18
0.227	-0.64	0.227	0.09	0.227	-0.36
0.228	-0.60	0.228	0.23	0.228	0.54
0.228	-0.55	0.228	-0.23	0.228	-1.08
0.229	-0.64	0.229	0.14	0.229	0.00
0.229	-0.41	0.229	-0.09	0.229	-0.36
0.230	-0.46	0.230	0.05	0.230	0.00
0.230	-0.46	0.230	0.05	0.230	0.36
0.231	-0.69	0.231	0.18	0.231	0.00
0.231	-0.51	0.231	0.14	0.231	-0.54
0.232	-0.18	0.232	-0.05	0.232	-0.36
0.232	-0.41	0.232	-0.18	0.232	-0.18
0.233	-0.74	0.233	0.18	0.233	-0.18
0.233	-0.55	0.233	0.14	0.233	0.72
0.234	-0.64	0.234	0.18	0.234	-0.18
0.234	-0.32	0.234	0.05	0.234	-0.36
0.235	-0.32	0.235	0.23	0.235	1.26
0.235	-0.32	0.235	0.23	0.235	0.18
0.236	-0.51	0.236	-0.23	0.236	0.36
0.236	-0.37	0.236	0.23	0.236	-0.90
0.237	-0.32	0.237	0.37	0.237	-0.72
0.237	-0.51	0.237	0.00	0.237	-0.90
0.238	-0.32	0.238	0.18	0.238	0.72
0.238	-0.51	0.238	0.09	0.238	0.18
0.239	-0.46	0.239	0.23	0.239	0.00
0.239	-0.41	0.239	0.09	0.239	0.00
0.240	-0.32	0.240	-0.09	0.240	-0.36
0.240	-0.46	0.240	0.00	0.240	0.54
0.240	-0.55	0.240	0.18	0.240	0.18
0.241	-0.60	0.241	0.28	0.241	1.08
0.241	-0.46	0.241	0.09	0.241	0.36
0.242	-0.60	0.242	-0.09	0.242	0.18
0.242	-0.37	0.242	0.18	0.242	-0.18
0.243	-0.60	0.243	0.41	0.243	-0.18
0.243	-0.28	0.243	0.05	0.243	0.18
0.244	-0.51	0.244	0.23	0.244	-0.18
0.245	-0.69	0.245	0.14	0.245	0.18
0.245	-0.41	0.245	0.00	0.245	-0.18
0.246	-0.60	0.246	0.14	0.246	-0.36
0.246	-0.18	0.246	0.32	0.246	0.54
0.247	-0.32	0.247	0.09	0.247	-0.54
0.247	-0.55	0.247	0.37	0.247	0.00
0.248	-0.46	0.248	-0.14	0.248	-0.36
0.248	-0.55	0.248	-0.09	0.248	0.90
0.249	-0.46	0.249	-0.09	0.249	-0.18
0.249	-0.46	0.249	0.05	0.249	0.00
0.250	-0.46	0.250	-0.14	0.250	-0.36
0.250	-0.32	0.250	0.05	0.250	0.00
0.251	-0.46	0.251	0.09	0.251	-0.36
0.251	-0.74	0.251	0.05	0.251	0.54
0.252	-0.37	0.252	-0.18	0.252	0.36
0.252	-0.55	0.252	0.00	0.252	0.36
0.253	-0.46	0.253	0.05	0.253	0.00
0.253	-0.51	0.253	0.14	0.253	0.18
0.254	-0.55	0.254	0.14	0.254	0.18
0.254	-0.46	0.254	0.14	0.254	0.90
0.255	-0.46	0.255	-0.05	0.255	0.00
0.255	-0.37	0.255	0.18	0.255	-0.54
0.256	-0.51	0.256	0.00	0.256	0.18
0.256	-0.28	0.256	0.23	0.256	-0.18
0.257	-0.46	0.257	-0.23	0.257	-0.18
0.257	-0.51	0.257	0.05	0.257	0.00
0.258	-0.60	0.258	0.09	0.258	0.90
0.258	-0.41	0.258	0.09	0.258	0.00
0.259	-0.41	0.259	-0.09	0.259	0.36
0.259	-0.51	0.259	-0.09	0.259	-0.54
0.260	-0.55	0.260	0.05	0.260	-0.36
0.260	-0.51	0.260	0.18	0.260	-0.18
0.261	-0.51	0.261	0.14	0.261	0.18
0.261	-0.69	0.261	0.14	0.261	0.90
0.262	-0.60	0.262	0.09	0.262	0.54
0.262	-0.41	0.262	0.09	0.262	0.00
0.263	-0.51	0.263	0.23	0.263	0.36
0.263	-0.41	0.263	0.09	0.263	0.36
0.264	-0.37	0.264	0.23	0.264	0.00
0.264	-0.28	0.264	0.09	0.264	-0.54
0.265	-0.51	0.265	0.18	0.265	0.00
0.265	-0.51	0.265	0.05	0.265	-0.54
0.266	-0.69	0.266	0.28	0.266	0.72
0.266	-0.41	0.266	0.00	0.266	-0.36
0.267	-0.46	0.267	0.05	0.267	0.54
0.267	-0.60	0.267	-0.09	0.267	-0.18
0.268	-0.37	0.268	0.14	0.268	0.36
0.268	-0.46	0.268	0.00	0.268	0.54
0.269	-0.46	0.269	0.28	0.269	-0.18
0.269	-0.55	0.269	0.18	0.269	-0.36
0.270	-0.41	0.270	0.00	0.270	0.18
0.270	-0.37	0.270	0.09	0.270	-0.18
0.271	-0.37	0.271	0.05	0.271	0.00
0.271	-0.41	0.271	0.37	0.271	0.36
0.272	-0.37	0.272	0.18	0.272	0.18
0.272	-0.55	0.272	-0.05	0.272	0.00
0.273	-0.37	0.273	0.00	0.273	0.54
0.273	-0.37	0.273	0.18	0.273	0.72
0.274	-0.51	0.274	0.14	0.274	0.36
0.274	-0.74	0.274	0.09	0.274	-0.54
0.275	-0.51	0.275	0.18	0.275	-0.54
0.275	-0.41	0.275	0.00	0.275	0.54
0.276	-0.51	0.276	0.23	0.276	0.18
0.276	-0.46	0.276	0.05	0.276	0.18
0.277	-0.41	0.277	0.28	0.277	-1.08
0.277	-0.60	0.277	0.14	0.277	0.18
0.278	-0.41	0.278	0.05	0.278	-0.36
0.278	-0.55	0.278	-0.05	0.278	-0.18
0.279	-0.32	0.279	0.00	0.279	0.54
0.279	-0.37	0.279	0.32	0.279	-0.18
0.280	-0.37	0.280	-0.14	0.280	0.18
0.280	-0.51	0.280	0.14	0.280	0.18
0.281	-0.41	0.281	-0.05	0.281	0.72
0.281	-0.37	0.281	-0.28	0.281	0.36
0.282	-0.23	0.282	0.14	0.282	0.18
0.282	-0.51	0.282	0.00	0.282	0.36
0.283	-0.46	0.283	0.23	0.283	0.36
0.283	-0.55	0.283	0.37	0.283	-0.54
0.284	-0.41	0.284	0.32	0.284	0.00
0.284	-0.69	0.284	-0.05	0.284	0.54
0.285	-0.55	0.285	0.09	0.285	0.18
0.285	-0.55	0.285	0.00	0.285	-0.72
0.286	-0.64	0.286	0.37	0.286	0.18
0.286	-0.37	0.286	0.09	0.286	1.44
0.287	-0.46	0.287	0.09	0.287	0.72
0.287	-0.46	0.287	0.14	0.287	0.00
0.288	-0.51	0.288	0.28	0.288	0.54
0.288	-0.46	0.288	0.09	0.288	0.18
0.288	-0.64	0.288	0.23	0.288	-0.54
0.289	-0.51	0.289	0.23	0.289	0.00
0.289	-0.55	0.289	0.05	0.289	-0.72
0.290	-0.55	0.290	-0.05	0.290	-0.36
0.290	-0.28	0.290	-0.05	0.290	0.36
0.291	-0.23	0.291	0.23	0.291	0.18
0.291	-0.74	0.291	-0.09	0.291	0.00
0.292	-0.46	0.292	-0.09	0.292	0.18
0.292	-0.60	0.292	-0.05	0.292	-0.18
0.293	-0.51	0.293	0.14	0.293	0.18
0.293	-0.51	0.293	-0.23	0.293	0.00
0.294	-0.55	0.294	0.09	0.294	-0.18
0.294	-0.41	0.294	0.14	0.294	0.00
0.295	-0.55	0.295	0.05	0.295	-0.18
0.295	-0.37	0.295	-0.05	0.295	0.00
0.296	-0.51	0.296	-0.09	0.296	-0.72
0.296	-0.46	0.296	-0.14	0.296	0.00
0.297	-0.46	0.297	0.09	0.297	0.90
0.297	-0.55	0.297	0.09	0.297	-0.18
0.298	-0.37	0.298	0.14	0.298	0.18
0.298	-0.55	0.298	0.00	0.298	0.00
0.299	-0.28	0.299	0.14	0.299	-0.54
0.299	-0.60	0.299	0.14	0.299	0.36
0.300	-0.60	0.300	0.14	0.300	0.00
0.300	-0.55	0.300	0.14	0.300	0.54
0.301	-0.64	0.301	0.18	0.301	0.36
0.301	-0.60	0.301	-0.09	0.301	-0.18
0.302	-0.37	0.302	0.09	0.302	0.54
0.302	-0.55	0.302	0.18	0.302	0.72
0.303	-0.41	0.303	0.09	0.303	-0.18
0.303	-0.46	0.303	0.23	0.303	-0.72
0.304	-0.55	0.304	0.18	0.304	0.18
0.304	-0.41	0.304	0.18	0.304	1.08
0.305	-0.18	0.305	0.28	0.305	-0.72
0.305	-0.41	0.305	0.28	0.305	-0.54
0.306	-0.41	0.306	0.14	0.306	-0.90
0.306	-0.32	0.306	-0.09	0.306	0.00
0.307	-0.55	0.307	0.00	0.307	0.36
0.308	-0.55	0.308	0.09	0.308	-0.36
0.308	-0.18	0.308	-0.05	0.308	0.18
0.309	-0.32	0.309	0.09	0.309	0.54
0.309	-0.32	0.309	-0.05	0.309	0.90
0.310	-0.64	0.310	0.00	0.310	-0.36
0.310	-0.46	0.310	0.14	0.310	-0.36
0.311	-0.51	0.311	0.14	0.311	-0.18
0.311	-0.55	0.311	-0.05	0.311	-1.08
0.312	-0.37	0.312	0.14	0.312	-0.18
0.312	-0.55	0.312	-0.05	0.312	-0.18
0.313	-0.46	0.313	-0.05	0.313	0.72
0.313	-0.64	0.313	0.28	0.313	0.18
0.314	-0.37	0.314	0.00	0.314	-0.18
0.314	-0.64	0.314	0.18	0.314	0.36
0.315	-0.55	0.315	0.18	0.315	0.36
0.315	-0.60	0.315	0.00	0.315	0.36
0.316	-0.46	0.316	0.23	0.316	0.18
0.316	-0.37	0.316	0.14	0.316	-0.72
0.317	-0.37	0.317	0.28	0.317	0.18
0.317	-0.32	0.317	0.00	0.317	0.18
0.318	-0.51	0.318	-0.09	0.318	0.00
0.318	-0.64	0.318	0.05	0.318	-0.72
0.319	-0.46	0.319	0.37	0.319	-0.18
0.319	-0.46	0.319	0.05	0.319	-0.18
0.320	-0.41	0.320	0.28	0.320	0.54
0.320	-0.32	0.320	0.05	0.320	-0.36
0.321	-0.51	0.321	0.18	0.321	0.54
0.321	-0.55	0.321	0.00	0.321	-0.18
0.322	-0.41	0.322	-0.18	0.322	-0.36
0.322	-0.51	0.322	0.23	0.322	0.18
0.323	-0.32	0.323	0.14	0.323	0.00
0.323	-0.46	0.323	0.09	0.323	0.00
0.324	-0.55	0.324	-0.14	0.324	0.54
0.324	-0.37	0.324	-0.09	0.324	0.18
0.325	-0.51	0.325	0.09	0.325	-0.18
0.325	-0.51	0.325	0.28	0.325	0.54
0.326	-0.69	0.326	0.18	0.326	-0.54
0.326	-0.46	0.326	-0.14	0.326	-0.18
0.327	-0.46	0.327	0.28	0.327	0.36
0.327	-0.41	0.327	-0.14	0.327	0.72
0.328	-0.32	0.328	0.23	0.328	-0.18
0.328	-0.64	0.328	0.09	0.328	-0.36
0.329	-0.51	0.329	-0.05	0.329	0.36
0.329	-0.60	0.329	0.09	0.329	-0.18
0.330	-0.32	0.330	-0.05	0.330	0.54
0.330	-0.60	0.330	-0.18	0.330	-0.36
0.331	-0.60	0.331	0.28	0.331	-1.08
0.331	-0.64	0.331	-0.05	0.331	0.36
0.332	-0.37	0.332	0.18	0.332	0.72
0.332	-0.55	0.332	0.09	0.332	0.00
0.333	-0.64	0.333	-0.14	0.333	0.00
0.333	-0.51	0.333	0.00	0.333	-0.18
0.334	-0.37	0.334	0.18	0.334	0.00
0.334	-0.37	0.334	-0.14	0.334	0.36
0.335	-0.32	0.335	0.09	0.335	0.72
0.335	-0.64	0.335	0.00	0.335	0.54
0.336	-0.60	0.336	0.23	0.336	0.00
0.336	-0.32	0.336	-0.05	0.336	0.00
0.337	-0.46	0.337	0.18	0.337	0.18
0.337	-0.60	0.337	0.05	0.337	-0.54
0.338	-0.64	0.338	0.18	0.338	0.36
0.338	-0.64	0.338	0.18	0.338	0.00
0.339	-0.69	0.339	-0.28	0.339	0.00
0.339	-0.51	0.339	0.00	0.339	0.18
0.340	-0.64	0.340	0.09	0.340	0.18
0.340	-0.37	0.340	0.05	0.340	0.18
0.341	-0.55	0.341	0.09	0.341	-0.18
0.341	-0.51	0.341	0.05	0.341	0.72
0.342	-0.55	0.342	-0.14	0.342	0.18
0.342	-0.46	0.342	0.28	0.342	0.72
0.343	-0.60	0.343	-0.09	0.343	0.54
0.343	-0.51	0.343	0.00	0.343	0.18
0.344	-0.51	0.344	0.05	0.344	0.18
0.344	-0.51	0.344	0.14	0.344	0.00
0.345	-0.60	0.345	0.18	0.345	0.72
0.345	-0.55	0.345	-0.09	0.345	-0.18
0.346	-0.41	0.346	0.28	0.346	0.00
0.346	-0.37	0.346	0.14	0.346	0.36
0.347	-0.41	0.347	0.09	0.347	0.36
0.347	-0.55	0.347	-0.05	0.347	1.08
0.348	-0.46	0.348	-0.05	0.348	0.00
0.348	-0.37	0.348	0.05	0.348	-0.18
0.349	-0.60	0.349	0.09	0.349	-0.18
0.349	-0.60	0.349	-0.18	0.349	-0.18
0.350	-0.32	0.350	0.09	0.350	0.00
0.350	-0.64	0.350	0.18	0.350	-0.54
0.351	-0.41	0.351	0.23	0.351	0.36
0.351	-0.64	0.351	-0.09	0.351	0.00
0.352	-0.37	0.352	-0.14	0.352	-0.36
0.352	-0.69	0.352	0.05	0.352	0.18
0.352	-0.46	0.352	-0.09	0.352	0.90
0.353	-0.41	0.353	0.09	0.353	-0.36
0.353	-0.37	0.353	-0.18	0.353	0.54
0.354	-0.37	0.354	0.23	0.354	0.72
0.354	-0.46	0.354	-0.05	0.354	0.00
0.355	-0.46	0.355	0.41	0.355	-0.18
0.355	-0.41	0.355	0.05	0.355	0.18
0.356	-0.51	0.356	0.32	0.356	0.54
0.356	-0.41	0.356	0.18	0.356	-0.36
0.357	-0.41	0.357	0.00	0.357	-0.72
0.357	-0.51	0.357	0.09	0.357	0.18
0.358	-0.41	0.358	0.18	0.358	0.36
0.358	-0.55	0.358	0.05	0.358	0.36
0.359	-0.28	0.359	0.18	0.359	0.36
0.359	-0.41	0.359	0.14	0.359	0.00
0.360	-0.51	0.360	0.32	0.360	0.72
0.360	-0.41	0.360	0.05	0.360	-0.18
0.361	-0.46	0.361	0.14	0.361	0.18
0.361	-0.51	0.361	0.18	0.361	-0.36
0.362	-0.51	0.362	0.23	0.362	0.18
0.362	-0.46	0.362	0.09	0.362	-0.18
0.363	-0.14	0.363	0.14	0.363	-0.36
0.363	-0.41	0.363	0.28	0.363	0.18
0.364	-0.60	0.364	0.09	0.364	1.08
0.364	-0.37	0.364	0.14	0.364	-0.18
0.365	-0.51	0.365	0.28	0.365	0.54
0.365	-0.41	0.365	0.05	0.365	0.00
0.366	-0.46	0.366	0.05	0.366	0.00
0.366	-0.51	0.366	0.00	0.366	0.00
0.367	-0.51	0.367	0.28	0.367	-1.08
0.367	-0.55	0.367	0.00	0.367	-0.18
0.368	-0.60	0.368	0.37	0.368	-0.18
0.368	-0.74	0.368	-0.23	0.368	0.00
0.369	-0.55	0.369	0.23	0.369	-1.80
0.370	-0.55	0.370	-0.05	0.370	-0.90
0.370	-0.55	0.370	-0.14	0.370	0.90
0.371	-0.46	0.371	0.37	0.371	-0.36
0.371	-0.46	0.371	0.14	0.371	0.00
0.372	-0.60	0.372	-0.41	0.372	-0.36
0.372	-0.41	0.372	-0.23	0.372	0.00
0.373	-0.37	0.373	0.05	0.373	-0.36
0.373	-0.37	0.373	0.14	0.373	0.72
0.374	-0.51	0.374	0.14	0.374	0.18
0.374	-0.46	0.374	0.00	0.374	-0.72
0.375	-0.51	0.375	0.32	0.375	-0.18
0.375	-0.46	0.375	0.00	0.375	0.54
0.376	-0.37	0.376	0.23	0.376	0.00
0.376	-0.41	0.376	-0.14	0.376	0.00
0.377	-0.46	0.377	0.14	0.377	0.00
0.377	-0.51	0.377	0.09	0.377	-0.72
0.378	-0.51	0.378	0.28	0.378	-0.54
0.378	-0.60	0.378	-0.14	0.378	0.54
0.379	-0.60	0.379	-0.05	0.379	0.18
0.379	-0.46	0.379	0.00	0.379	0.54
0.380	-0.60	0.380	0.18	0.380	-0.54
0.380	-0.60	0.380	0.00	0.380	-0.18
0.381	-0.23	0.381	0.18	0.381	0.00
0.381	-0.32	0.381	0.00	0.381	0.00
0.382	-0.32	0.382	0.09	0.382	0.36
0.382	-0.55	0.382	0.00	0.382	0.00
0.383	-0.64	0.383	0.23	0.383	0.18
0.383	-0.46	0.383	0.14	0.383	0.54
0.384	-0.51	0.384	0.09	0.384	-0.36
0.384	-0.51	0.384	-0.05	0.384	-0.36
0.385	-0.64	0.385	0.23	0.385	0.00
0.385	-0.51	0.385	-0.05	0.385	0.36
0.386	-0.55	0.386	0.23	0.386	0.00
0.386	-0.51	0.386	0.18	0.386	-0.72
0.387	-0.60	0.387	0.18	0.387	0.72
0.387	-0.41	0.387	-0.05	0.387	0.18
0.388	-0.18	0.388	0.32	0.388	0.00
0.388	-0.37	0.388	0.05	0.388	0.36
0.389	-0.46	0.389	0.18	0.389	0.72
0.389	-0.60	0.389	-0.05	0.389	-0.54
0.390	-0.41	0.390	0.23	0.390	0.36
0.390	-0.28	0.390	-0.18	0.390	0.00
0.391	-0.41	0.391	0.18	0.391	0.18
0.391	-0.55	0.391	0.09	0.391	0.90
0.392	-0.37	0.392	-0.09	0.392	0.36
0.392	-0.32	0.392	0.05	0.392	0.36
0.393	-0.69	0.393	-0.05	0.393	0.18
0.393	-0.55	0.393	0.05	0.393	-0.54
0.394	-0.41	0.394	0.18	0.394	0.72
0.394	-0.51	0.394	0.09	0.394	0.72
0.395	-0.32	0.395	0.05	0.395	-0.90
0.395	-0.55	0.395	0.23	0.395	-1.26
0.396	-0.46	0.396	0.09	0.396	0.18
0.396	-0.55	0.396	0.05	0.396	0.54
0.397	-0.55	0.397	0.09	0.397	-0.18
0.397	-0.64	0.397	0.09	0.397	-0.72
0.398	-0.51	0.398	0.09	0.398	-0.54
0.398	-0.32	0.398	-0.05	0.398	0.54
0.399	-0.46	0.399	0.00	0.399	0.18
0.399	-0.46	0.399	0.00	0.399	-0.18
0.400	-0.28	0.400	0.14	0.400	0.00
0.400	-0.41	0.400	-0.05	0.400	-0.72
0.401	-0.41	0.401	0.05	0.401	-0.18
0.401	-0.64	0.401	0.05	0.401	-0.36
0.402	-0.28	0.402	0.14	0.402	0.36
0.402	-0.41	0.402	0.09	0.402	-0.18
0.403	-0.46	0.403	0.14	0.403	0.36
0.403	-0.60	0.403	0.14	0.403	-0.18
0.404	-0.64	0.404	0.00	0.404	-0.90
0.404	-0.51	0.404	0.18	0.404	-0.18
0.405	-0.55	0.405	0.09	0.405	0.36
0.405	-0.55	0.405	0.09	0.405	-0.90
0.406	-0.28	0.406	0.37	0.406	-0.36
0.406	-0.46	0.406	0.14	0.406	0.54
0.407	-0.37	0.407	0.14	0.407	-0.54
0.407	-0.46	0.407	-0.05	0.407	0.54
0.408	-0.51	0.408	0.23	0.408	-0.18
0.408	-0.51	0.408	0.14	0.408	0.36
0.409	-0.55	0.409	-0.18	0.409	0.54
0.409	-0.41	0.409	-0.14	0.409	0.54
0.410	-0.46	0.410	0.09	0.410	-0.72
0.410	-0.55	0.410	0.09	0.410	0.72
0.411	-0.23	0.411	-0.09	0.411	-0.18
0.411	-0.69	0.411	-0.05	0.411	-0.36
0.412	-0.41	0.412	0.09	0.412	-0.36
0.412	-0.46	0.412	0.09	0.412	0.36
0.413	-0.60	0.413	0.05	0.413	-0.54
0.413	-0.28	0.413	0.05	0.413	-0.18
0.414	-0.32	0.414	0.09	0.414	0.36
0.414	-0.51	0.414	-0.14	0.414	-0.18
0.415	-0.55	0.415	0.05	0.415	0.54
0.415	-0.32	0.415	0.09	0.415	0.00
0.416	-0.60	0.416	0.00	0.416	0.00
0.416	-0.41	0.416	0.28	0.416	0.00
0.416	-0.55	0.416	0.28	0.416	-0.54
0.417	-0.55	0.417	0.18	0.417	0.54
0.417	-0.23	0.417	-0.14	0.417	-0.36
0.418	-0.51	0.418	-0.05	0.418	0.00
0.418	-0.41	0.418	0.09	0.418	0.54
0.419	-0.55	0.419	0.14	0.419	0.54
0.419	-0.32	0.419	-0.05	0.419	0.18
0.420	-0.18	0.420	0.05	0.420	0.18
0.420	-0.51	0.420	-0.09	0.420	0.18
0.421	-0.32	0.421	0.05	0.421	0.36
0.421	-0.55	0.421	0.09	0.421	0.18
0.422	-0.55	0.422	-0.09	0.422	-0.18
0.422	-0.55	0.422	0.28	0.422	-0.36
0.423	-0.41	0.423	0.09	0.423	0.18
0.423	-0.37	0.423	-0.18	0.423	-0.18
0.424	-0.37	0.424	0.05	0.424	-0.90
0.424	-0.64	0.424	0.18	0.424	-0.18
0.425	-0.32	0.425	-0.09	0.425	0.36
0.425	-0.46	0.425	0.00	0.425	-0.36
0.426	-0.37	0.426	0.05	0.426	0.00
0.426	-0.46	0.426	0.41	0.426	-0.36
0.427	-0.64	0.427	0.09	0.427	0.00
0.427	-0.37	0.427	0.09	0.427	0.36
0.428	-0.32	0.428	-0.05	0.428	0.18
0.428	-0.51	0.428	0.23	0.428	-0.36
0.429	-0.37	0.429	0.18	0.429	-0.18
0.429	-0.41	0.429	-0.14	0.429	0.00
0.430	-0.51	0.430	0.18	0.430	-0.54
0.430	-0.23	0.430	0.00	0.430	-0.36
0.431	-0.51	0.431	0.23	0.431	0.54
0.431	-0.55	0.431	0.32	0.431	-0.72
0.432	-0.32	0.432	0.00	0.432	-0.36
0.433	-0.23	0.433	0.23	0.433	-0.36
0.433	-0.46	0.433	0.14	0.433	-0.90
0.434	-0.46	0.434	-0.05	0.434	-0.54
0.434	-0.28	0.434	-0.14	0.434	-0.18
0.435	-0.60	0.435	0.09	0.435	0.54
0.435	-0.32	0.435	0.18	0.435	0.00
0.436	-0.46	0.436	0.23	0.436	0.18
0.436	-0.46	0.436	0.14	0.436	0.36
0.437	-0.51	0.437	0.14	0.437	0.18
0.437	-0.37	0.437	0.23	0.437	0.36
0.438	-0.46	0.438	0.05	0.438	0.36
0.438	-0.46	0.438	0.23	0.438	0.36
0.439	-0.46	0.439	0.18	0.439	0.00
0.439	-0.32	0.439	0.09	0.439	-0.18
0.440	-0.28	0.440	0.09	0.440	0.54
0.440	-0.74	0.440	0.05	0.440	0.72
0.441	-0.46	0.441	-0.05	0.441	0.36
0.441	-0.64	0.441	0.23	0.441	0.54
0.442	-0.60	0.442	0.05	0.442	-0.54
0.442	-0.69	0.442	0.05	0.442	-0.18
0.443	-0.41	0.443	0.28	0.443	0.36
0.443	-0.60	0.443	0.09	0.443	0.54
0.444	-0.37	0.444	-0.09	0.444	-0.54
0.444	-0.74	0.444	0.37	0.444	0.36
0.445	-0.46	0.445	-0.14	0.445	0.54
0.445	-0.60	0.445	0.37	0.445	0.36
0.446	-0.37	0.446	0.00	0.446	0.18
0.446	-0.37	0.446	0.28	0.446	-0.72
0.447	-0.32	0.447	0.00	0.447	-0.18
0.447	-0.51	0.447	-0.05	0.447	0.00
0.448	-0.32	0.448	0.00	0.448	-0.18
0.448	-0.41	0.448	0.18	0.448	0.00
0.449	-0.37	0.449	0.09	0.449	-0.72
0.449	-0.64	0.449	-0.18	0.449	-0.18
0.450	-0.46	0.450	-0.09	0.450	0.18
0.450	-0.55	0.450	0.18	0.450	0.36
0.451	-0.41	0.451	-0.14	0.451	0.18
0.451	-0.41	0.451	0.14	0.451	0.72
0.452	-0.51	0.452	-0.09	0.452	-1.08
0.452	-0.51	0.452	0.18	0.452	-0.36
0.453	-0.32	0.453	0.00	0.453	-0.18
0.453	-0.37	0.453	0.18	0.453	0.36
0.454	-0.37	0.454	0.05	0.454	-0.18
0.454	-0.60	0.454	0.14	0.454	-0.18
0.455	-0.60	0.455	-0.09	0.455	0.54
0.455	-0.41	0.455	-0.09	0.455	0.72
0.456	-0.51	0.456	0.00	0.456	0.36
0.456	-0.60	0.456	0.28	0.456	-0.36
0.457	-0.32	0.457	-0.09	0.457	-0.72
0.457	-0.46	0.457	0.23	0.457	-0.18
0.458	-0.51	0.458	-0.05	0.458	0.36
0.458	-0.51	0.458	0.14	0.458	0.36
0.459	-0.41	0.459	0.14	0.459	-0.18
0.459	-0.55	0.459	0.05	0.459	0.00
0.460	-0.64	0.460	-0.18	0.460	0.72
0.460	-0.46	0.460	0.18	0.460	0.54
0.461	-0.51	0.461	0.18	0.461	1.08
0.461	-0.60	0.461	0.00	0.461	0.00
0.462	-0.41	0.462	0.18	0.462	-0.18
0.462	-0.41	0.462	-0.14	0.462	0.18
0.463	-0.28	0.463	0.09	0.463	0.54
0.463	-0.37	0.463	0.05	0.463	-0.90
0.464	-0.28	0.464	0.32	0.464	-0.36
0.464	-0.28	0.464	0.05	0.464	0.00
0.465	-0.60	0.465	0.00	0.465	0.18
0.465	-0.69	0.465	-0.05	0.465	-0.72
0.466	-0.46	0.466	0.32	0.466	0.18
0.466	-0.41	0.466	-0.18	0.466	0.54
0.467	-0.46	0.467	-0.09	0.467	-0.18
0.467	-0.60	0.467	0.05	0.467	-0.18
0.468	-0.74	0.468	0.05	0.468	0.36
0.468	-0.55	0.468	-0.05	0.468	0.54
0.469	-0.55	0.469	-0.05	0.469	0.00
0.469	-0.46	0.469	0.37	0.469	-0.18
0.470	-0.51	0.470	0.05	0.470	0.18
0.470	-0.37	0.470	-0.14	0.470	-0.18
0.471	-0.51	0.471	-0.05	0.471	1.08
0.471	-0.64	0.471	0.09	0.471	0.54
0.472	-0.23	0.472	0.09	0.472	0.54
0.472	-0.64	0.472	0.18	0.472	0.00
0.473	-0.41	0.473	0.00	0.473	-0.90
0.473	-0.64	0.473	0.28	0.473	0.54
0.474	-0.37	0.474	-0.05	0.474	-0.36
0.474	-0.37	0.474	-0.18	0.474	0.00
0.475	-0.46	0.475	-0.05	0.475	-0.18
0.475	-0.46	0.475	0.37	0.475	0.00
0.476	-0.37	0.476	-0.09	0.476	0.54
0.476	-0.51	0.476	-0.05	0.476	0.00
0.477	-0.64	0.477	-0.18	0.477	0.36
0.477	-0.41	0.477	0.09	0.477	-0.18
0.478	-0.28	0.478	0.14	0.478	-0.90
0.478	-0.60	0.478	0.28	0.478	0.00
0.479	-0.28	0.479	0.05	0.479	0.90
0.479	-0.32	0.479	0.09	0.479	-0.36
0.480	-0.46	0.480	-0.05	0.480	0.54
0.480	-0.41	0.480	0.00	0.480	0.54
0.480	-0.51	0.480	0.23	0.480	0.54
0.481	-0.55	0.481	0.18	0.481	-0.18
0.481	-0.60	0.481	0.09	0.481	-0.36
0.482	-0.51	0.482	0.00	0.482	0.18
0.482	-0.60	0.482	0.05	0.482	-0.54
0.483	-0.46	0.483	0.05	0.483	0.18
0.483	-0.64	0.483	0.09	0.483	0.00
0.484	-0.28	0.484	0.05	0.484	-0.36
0.484	-0.55	0.484	0.09	0.484	0.18
0.485	-0.46	0.485	0.18	0.485	0.00
0.485	-0.41	0.485	0.28	0.485	-0.18
0.486	-0.74	0.486	0.05	0.486	-0.36
0.486	-0.55	0.486	0.05	0.486	-0.72
0.487	-0.41	0.487	0.00	0.487	0.00
0.487	-0.60	0.487	0.18	0.487	0.36
0.488	-0.55	0.488	0.14	0.488	-0.54
0.488	-0.60	0.488	0.28	0.488	0.00
0.489	-0.51	0.489	0.09	0.489	0.00
0.489	-0.46	0.489	0.00	0.489	-0.54
0.490	-0.09	0.490	0.23	0.490	0.36
0.490	-0.37	0.490	0.32	0.490	0.54
0.491	-0.64	0.491	0.00	0.491	0.90
0.491	-0.51	0.491	0.23	0.491	-0.90
0.492	-0.60	0.492	-0.18	0.492	0.18
0.492	-0.41	0.492	-0.09	0.492	0.18
0.493	-0.55	0.493	0.09	0.493	0.18
0.493	-0.51	0.493	0.05	0.493	0.36
0.494	-0.37	0.494	-0.05	0.494	-0.36
0.495	-0.32	0.495	0.00	0.495	0.00
0.495	-0.60	0.495	0.14	0.495	-0.18
0.496	-0.51	0.496	0.00	0.496	0.36
0.496	-0.55	0.496	0.18	0.496	0.54
0.497	-0.23	0.497	0.05	0.497	-0.18
0.497	-0.37	0.497	-0.14	0.497	-1.08
0.498	-0.55	0.498	-0.09	0.498	-0.36
0.498	-0.64	0.498	0.41	0.498	-0.18
0.499	-0.46	0.499	0.23	0.499	-0.54
0.499	-0.51	0.499	0.09	0.499	0.54
0.500	-0.46	0.500	0.05	0.500	0.18
0.500	-0.37	0.500	0.09	0.500	0.00
0.501	-0.37	0.501	0.00	0.501	-0.54
0.501	-0.64	0.501	-0.05	0.501	-0.18
0.502	-0.55	0.502	0.09	0.502	0.72
0.502	-0.37	0.502	0.18	0.502	-0.18
0.503	-0.60	0.503	0.14	0.503	0.54
0.503	-0.78	0.503	0.05	0.503	-0.54
0.504	-0.41	0.504	-0.23	0.504	-1.26
0.504	-0.74	0.504	0.09	0.504	0.90
0.505	-0.55	0.505	0.18	0.505	-0.18
0.505	-0.60	0.505	0.14	0.505	-0.54
0.506	-0.41	0.506	0.14	0.506	0.36
0.506	-0.55	0.506	0.09	0.506	0.36
0.507	-0.46	0.507	-0.09	0.507	1.44
0.507	-0.51	0.507	0.05	0.507	-0.18
0.508	-0.37	0.508	0.28	0.508	0.36
0.508	-0.41	0.508	0.18	0.508	0.00
0.509	-0.64	0.509	0.14	0.509	0.18
0.509	-0.51	0.509	0.23	0.509	0.90
0.510	-0.69	0.510	-0.09	0.510	0.18
0.510	-0.64	0.510	0.09	0.510	-0.36
0.511	-0.64	0.511	0.05	0.511	0.18
0.511	-0.60	0.511	0.37	0.511	0.54
0.512	-0.41	0.512	0.18	0.512	-0.18
0.512	-0.46	0.512	0.18	0.512	-0.90
0.512	-0.60	0.512	0.00	0.512	-0.18
0.513	-0.46	0.513	0.14	0.513	0.90
0.513	-0.28	0.513	0.09	0.513	-0.54
0.514	-0.60	0.514	0.00	0.514	-0.54
0.514	-0.28	0.514	-0.05	0.514	-0.18
0.515	-0.60	0.515	0.09	0.515	0.36
0.515	-0.55	0.515	0.14	0.515	0.18
0.516	-0.41	0.516	0.09	0.516	0.36
0.516	-0.41	0.516	0.09	0.516	-0.36
0.517	-0.41	0.517	-0.23	0.517	0.54
0.517	-0.74	0.517	0.32	0.517	0.54
0.518	-0.37	0.518	0.00	0.518	0.00
0.518	-0.37	0.518	0.28	0.518	0.36
0.519	-0.41	0.519	-0.09	0.519	-0.54
0.519	-0.37	0.519	0.14	0.519	0.00
0.520	-0.46	0.520	0.00	0.520	0.00
0.520	-0.46	0.520	0.09	0.520	0.54
0.521	-0.37	0.521	0.23	0.521	0.18
0.521	-0.55	0.521	0.18	0.521	0.18
0.522	-0.41	0.522	0.18	0.522	-0.36
0.522	-0.51	0.522	0.18	0.522	0.90
0.523	-0.55	0.523	0.00	0.523	-0.18
0.523	-0.46	0.523	0.05	0.523	-0.36
0.524	-0.46	0.524	0.05	0.524	0.18
0.524	-0.69	0.524	0.05	0.524	-0.36
0.525	-0.41	0.525	0.09	0.525	-0.36
0.525	-0.69	0.525	0.28	0.525	-0.54
0.526	-0.41	0.526	0.00	0.526	0.18
0.526	-0.60	0.526	0.18	0.526	0.36
0.527	-0.60	0.527	-0.18	0.527	0.00
0.527	-0.64	0.527	-0.14	0.527	-0.36
0.528	-0.55	0.528	0.05	0.528	-0.36
0.528	-0.51	0.528	-0.09	0.528	-0.72
0.529	-0.46	0.529	0.14	0.529	-0.90
0.529	-0.55	0.529	-0.09	0.529	0.18
0.530	-0.37	0.530	-0.09	0.530	0.00
0.530	-0.51	0.530	0.28	0.530	0.90
0.531	-0.37	0.531	-0.18	0.531	-0.36
0.531	-0.51	0.531	0.23	0.531	0.18
0.532	-0.46	0.532	0.14	0.532	-0.36
0.532	-0.83	0.532	0.28	0.532	0.00
0.533	-0.32	0.533	0.18	0.533	-1.08
0.533	-0.51	0.533	0.23	0.533	0.18
0.534	-0.51	0.534	-0.18	0.534	0.72
0.534	-0.64	0.534	0.23	0.534	0.54
0.535	-0.37	0.535	0.05	0.535	0.54
0.535	-0.51	0.535	-0.05	0.535	0.36
0.536	-0.51	0.536	0.14	0.536	0.54
0.536	-0.28	0.536	0.14	0.536	-1.44
0.537	-0.41	0.537	-0.09	0.537	-0.18
0.537	-0.55	0.537	0.00	0.537	-0.36
0.538	-0.37	0.538	0.09	0.538	0.18
0.538	-0.60	0.538	0.05	0.538	-0.18
0.539	-0.51	0.539	0.28	0.539	-1.08
0.539	-0.69	0.539	0.23	0.539	-0.54
0.540	-0.41	0.540	0.00	0.540	-0.54
0.540	-0.55	0.540	0.09	0.540	0.00
0.541	-0.51	0.541	0.28	0.541	0.00
0.541	-0.55	0.541	0.05	0.541	0.72
0.542	-0.55	0.542	0.14	0.542	0.00
0.542	-0.32	0.542	0.14	0.542	-0.54
0.543	-0.60	0.543	0.28	0.543	0.00
0.543	-0.46	0.543	-0.23	0.543	0.18
0.544	-0.28	0.544	0.41	0.544	0.00
0.544	-0.37	0.544	0.09	0.544	0.36
0.545	-0.51	0.545	0.18	0.545	0.18
0.545	-0.64	0.545	0.18	0.545	-1.08
0.546	-0.55	0.546	-0.05	0.546	0.18
0.546	-0.51	0.546	-0.09	0.546	0.00
0.547	-0.41	0.547	0.14	0.547	0.36
0.547	-0.74	0.547	0.14	0.547	0.54
0.548	-0.64	0.548	0.00	0.548	-0.72
0.548	-0.51	0.548	0.05	0.548	-0.54
0.549	-0.51	0.549	0.00	0.549	0.18
0.549	-0.37	0.549	0.18	0.549	-0.36
0.550	-0.51	0.550	0.00	0.550	0.18
0.550	-0.46	0.550	0.14	0.550	0.72
0.551	-0.64	0.551	0.05	0.551	-0.72
0.551	-0.37	0.551	0.00	0.551	-0.54
0.552	-0.55	0.552	0.28	0.552	-1.26
0.552	-0.46	0.552	0.09	0.552	0.00
0.553	-0.32	0.553	0.14	0.553	0.36
0.553	-0.32	0.553	0.18	0.553	0.00
0.554	-0.60	0.554	0.14	0.554	0.72
0.554	-0.51	0.554	0.05	0.554	0.36
0.555	-0.60	0.555	-0.18	0.555	0.72
0.555	-0.41	0.555	0.05	0.555	0.54
0.556	-0.55	0.556	0.14	0.556	0.18
0.556	-0.32	0.556	0.46	0.556	0.00
0.557	-0.23	0.557	0.14	0.557	-0.18
0.558	-0.23	0.558	0.18	0.558	-0.18
0.558	-0.28	0.558	0.28	0.558	0.90
0.559	-0.41	0.559	-0.05	0.559	0.00
0.559	-0.74	0.559	0.18	0.559	0.72
0.560	-0.18	0.560	-0.55	0.560	0.00
0.560	-0.51	0.560	0.32	0.560	0.00
0.561	-0.60	0.561	-0.18	0.561	0.00
0.561	-0.32	0.561	0.14	0.561	-0.90
0.562	-0.55	0.562	-0.14	0.562	-0.72
0.562	-0.69	0.562	0.05	0.562	-0.18
0.563	-0.69	0.563	0.18	0.563	0.00
0.563	-0.46	0.563	-0.09	0.563	0.00
0.564	-0.51	0.564	-0.09	0.564	0.00
0.564	-0.41	0.564	0.14	0.564	0.54
0.565	-0.41	0.565	0.28	0.565	0.72
0.565	-0.51	0.565	0.28	0.565	-0.72
0.566	-0.69	0.566	-0.05	0.566	-0.54
0.566	-0.28	0.566	0.05	0.566	-0.36
0.567	-0.28	0.567	0.09	0.567	0.90
0.567	-0.60	0.567	0.00	0.567	0.00
0.568	-0.60	0.568	0.18	0.568	0.36
0.568	-0.51	0.568	0.09	0.568	-0.54
0.569	-0.51	0.569	0.18	0.569	-0.36
0.569	-0.60	0.569	0.14	0.569	0.36
0.570	-0.37	0.570	-0.23	0.570	0.18
0.570	-0.41	0.570	0.09	0.570	-0.18
0.571	-0.78	0.571	0.00	0.571	-0.36
0.571	-0.23	0.571	-0.09	0.571	-0.54
0.572	-0.78	0.572	-0.18	0.572	0.72
0.572	-0.60	0.572	0.05	0.572	0.00
0.573	-0.69	0.573	-0.09	0.573	0.54
0.573	-0.41	0.573	0.18	0.573	0.36
0.574	-0.28	0.574	0.14	0.574	-0.36
0.574	-0.32	0.574	0.32	0.574	0.00
0.575	-0.55	0.575	0.05	0.575	-0.36
0.575	-0.46	0.575	0.00	0.575	-0.36
0.576	-0.51	0.576	-0.23	0.576	-0.72
0.576	-0.69	0.576	0.23	0.576	-0.36
0.577	-0.55	0.577	0.00	0.577	0.00
0.577	-0.51	0.577	0.18	0.577	-0.54
0.578	-0.51	0.578	0.09	0.578	0.18
0.578	-0.23	0.578	0.18	0.578	0.72
0.579	-0.74	0.579	0.00	0.579	0.00
0.579	-0.64	0.579	0.32	0.579	0.36
0.580	-0.51	0.580	-0.23	0.580	0.18
0.580	-0.55	0.580	0.32	0.580	-0.18
0.581	-0.41	0.581	0.28	0.581	-0.36
0.581	-0.60	0.581	0.09	0.581	0.54
0.582	-0.32	0.582	-0.09	0.582	-0.36
0.582	-0.64	0.582	-0.05	0.582	0.36
0.583	-0.32	0.583	0.00	0.583	0.18
0.583	-0.60	0.583	0.09	0.583	-0.90
0.584	-0.46	0.584	-0.09	0.584	-0.90
0.584	-0.55	0.584	0.18	0.584	-0.36
0.585	-0.55	0.585	-0.09	0.585	-0.36
0.585	-0.55	0.585	0.09	0.585	-0.72
0.586	-0.46	0.586	-0.14	0.586	-0.18
0.586	-0.51	0.586	0.00	0.586	-0.18
0.587	-0.46	0.587	0.14	0.587	-0.72
0.587	-0.64	0.587	0.14	0.587	0.18
0.588	-0.46	0.588	0.00	0.588	-0.36
0.588	-0.83	0.588	0.14	0.588	0.54
0.589	-0.37	0.589	-0.05	0.589	0.00
0.589	-0.51	0.589	0.28	0.589	0.72
0.590	-0.23	0.590	0.18	0.590	-0.18
0.590	-0.64	0.590	-0.05	0.590	-0.72
0.591	-0.32	0.591	0.00	0.591	0.00
0.591	-0.60	0.591	0.09	0.591	0.00
0.592	-0.74	0.592	0.14	0.592	-0.36
0.592	-0.60	0.592	0.23	0.592	-0.18
0.593	-0.46	0.593	0.00	0.593	0.00
0.593	-0.41	0.593	0.18	0.593	0.72
0.594	-0.46	0.594	0.18	0.594	0.00
0.594	-0.46	0.594	-0.05	0.594	-0.36
0.595	-0.60	0.595	-0.14	0.595	0.36
0.595	-0.46	0.595	0.23	0.595	0.54
0.596	-0.32	0.596	0.05	0.596	0.36
0.596	-0.37	0.596	0.18	0.596	0.36
0.597	-0.55	0.597	0.37	0.597	0.36
0.597	-0.37	0.597	-0.05	0.597	0.72
0.598	-0.51	0.598	0.05	0.598	-0.36
0.598	-0.41	0.598	0.18	0.598	0.36
0.599	-0.46	0.599	-0.09	0.599	0.72
0.599	-0.69	0.599	0.28	0.599	0.00
0.600	-0.51	0.600	-0.09	0.600	1.44
0.600	-0.51	0.600	0.18	0.600	0.00
0.601	-0.46	0.601	0.28	0.601	-1.26
0.601	-0.37	0.601	0.00	0.601	0.18
0.602	-0.46	0.602	0.09	0.602	-0.18
0.602	-0.55	0.602	-0.09	0.602	0.54
0.603	-0.55	0.603	0.41	0.603	0.00
0.603	-0.41	0.603	-0.14	0.603	0.00
0.604	-0.37	0.604	0.32	0.604	-0.36
0.604	-0.51	0.604	0.05	0.604	0.36
0.605	-0.37	0.605	0.00	0.605	-0.36
0.605	-0.69	0.605	0.05	0.605	0.54
0.606	-0.41	0.606	0.00	0.606	-0.72
0.606	-0.60	0.606	0.05	0.606	0.54
0.607	-0.51	0.607	-0.05	0.607	0.36
0.607	-0.64	0.607	0.28	0.607	0.18
0.608	-0.46	0.608	0.00	0.608	-0.54
0.608	-0.46	0.608	0.09	0.608	-0.18
0.609	-0.74	0.609	0.09	0.609	0.00
0.609	-0.64	0.609	-0.05	0.609	0.72
0.610	-0.41	0.610	0.05	0.610	0.00
0.610	-0.46	0.610	0.09	0.610	0.72
0.611	-0.28	0.611	0.18	0.611	-0.18
0.611	-0.37	0.611	0.14	0.611	-0.36
0.612	-0.69	0.612	0.00	0.612	-0.18
0.612	-0.55	0.612	-0.05	0.612	0.72
0.613	-0.41	0.613	0.14	0.613	0.00
0.613	-0.55	0.613	0.37	0.613	-0.72
0.614	-0.46	0.614	-0.09	0.614	0.18
0.614	-0.55	0.614	0.28	0.614	0.72
0.615	-0.60	0.615	0.23	0.615	0.00
0.615	-0.55	0.615	0.00	0.615	-0.72
0.616	-0.55	0.616	0.18	0.616	0.18
0.616	-0.60	0.616	0.09	0.616	-0.54
0.617	-0.28	0.617	0.14	0.617	0.18
0.617	-0.74	0.617	-0.23	0.617	-0.18
0.618	-0.41	0.618	0.00	0.618	-0.72
0.618	-0.60	0.618	0.09	0.618	0.36
0.619	-0.64	0.619	0.05	0.619	0.18
0.619	-0.23	0.619	0.09	0.619	-0.36
0.620	-0.69	0.620	0.14	0.620	-0.18
0.620	-0.51	0.620	0.28	0.620	-0.18
0.621	-0.46	0.621	0.18	0.621	-0.18
0.621	-0.41	0.621	0.09	0.621	0.36
0.622	-0.51	0.622	0.09	0.622	-0.18
0.622	-0.41	0.622	0.05	0.622	0.36
0.623	-0.64	0.623	-0.14	0.623	-0.18
0.623	-0.60	0.623	0.09	0.623	0.54
0.624	-0.60	0.624	0.28	0.624	0.00
0.624	-0.60	0.624	-0.09	0.624	0.00
0.625	-0.78	0.625	0.18	0.625	-0.18
0.625	-0.37	0.625	0.09	0.625	-1.08
0.626	-0.46	0.626	0.09	0.626	-0.18
0.626	-0.55	0.626	0.14	0.626	-0.54
0.627	-0.41	0.627	0.14	0.627	0.18
0.627	-0.46	0.627	0.09	0.627	-0.36
0.628	-0.41	0.628	0.18	0.628	-0.36
0.628	-0.51	0.628	0.05	0.628	0.54
0.629	-0.74	0.629	0.09	0.629	-0.18
0.629	-0.51	0.629	0.00	0.629	0.00
0.630	-0.55	0.630	0.18	0.630	-0.36
0.630	-0.46	0.630	0.18	0.630	0.54
0.631	-0.46	0.631	0.00	0.631	0.54
0.631	-0.46	0.631	0.09	0.631	0.18
0.632	-0.60	0.632	0.23	0.632	-0.54
0.632	-0.60	0.632	0.14	0.632	0.00
0.633	-0.46	0.633	0.09	0.633	0.36
0.633	-0.37	0.633	0.23	0.633	-0.18
0.634	-0.41	0.634	0.09	0.634	-0.18
0.634	-0.37	0.634	0.23	0.634	0.18
0.635	-0.78	0.635	0.09	0.635	0.18
0.635	-0.46	0.635	0.00	0.635	0.72
0.636	-0.55	0.636	0.28	0.636	-0.90
0.636	-0.46	0.636	0.09	0.636	0.36
0.637	-0.55	0.637	0.41	0.637	0.54
0.637	-0.64	0.637	0.28	0.637	0.54
0.638	-0.46	0.638	0.14	0.638	0.90
0.638	-0.41	0.638	0.23	0.638	-0.18
0.639	-0.41	0.639	0.28	0.639	0.18
0.639	-0.41	0.639	0.18	0.639	0.00
0.640	-0.55	0.640	0.32	0.640	0.90
0.640	-0.64	0.640	0.14	0.640	0.00
0.640	-0.32	0.640	0.28	0.640	-0.54
0.641	-0.46	0.641	0.00	0.641	-0.54
0.641	-0.60	0.641	0.14	0.641	0.54
0.642	-0.64	0.642	0.18	0.642	-0.72
0.642	-0.55	0.642	0.18	0.642	-0.36
0.643	-0.28	0.643	0.05	0.643	0.00
0.643	-0.51	0.643	0.28	0.643	-0.18
0.644	-0.28	0.644	0.18	0.644	0.72
0.644	-0.37	0.644	0.18	0.644	0.54
0.645	-0.41	0.645	0.00	0.645	0.00
0.645	-0.46	0.645	0.18	0.645	-0.18
0.646	-0.14	0.646	0.18	0.646	-0.18
0.646	-0.41	0.646	-0.05	0.646	-0.36
0.647	-0.51	0.647	0.32	0.647	0.00
0.647	-0.55	0.647	-0.05	0.647	0.00
0.648	-0.32	0.648	0.14	0.648	0.18
0.648	-0.32	0.648	0.14	0.648	0.90
0.649	-0.60	0.649	0.18	0.649	-0.36
0.649	-0.55	0.649	0.00	0.649	0.18
0.650	-0.55	0.650	-0.28	0.650	-0.36
0.650	-0.60	0.650	0.05	0.650	-0.54
0.651	-0.55	0.651	0.18	0.651	-0.54
0.651	-0.55	0.651	-0.05	0.651	-0.90
0.652	-0.46	0.652	0.05	0.652	-0.18
0.652	-0.41	0.652	-0.09	0.652	0.00
0.653	-0.55	0.653	0.09	0.653	0.90
0.653	-0.28	0.653	0.23	0.653	0.90
0.654	-0.41	0.654	0.00	0.654	0.00
0.654	-0.37	0.654	0.09	0.654	0.18
0.655	-0.37	0.655	0.18	0.655	-0.36
0.655	-0.41	0.655	-0.05	0.655	0.36
0.656	-0.37	0.656	-0.09	0.656	0.54
0.656	-0.28	0.656	0.23	0.656	0.54
0.657	-0.60	0.657	0.37	0.657	-0.18
0.657	-0.55	0.657	0.23	0.657	0.72
0.658	-0.32	0.658	0.32	0.658	0.18
0.658	-0.41	0.658	0.18	0.658	0.00
0.659	-0.46	0.659	0.09	0.659	0.54
0.659	-0.51	0.659	-0.05	0.659	0.90
0.660	-0.60	0.660	0.09	0.660	-0.18
0.660	-0.46	0.660	0.09	0.660	0.18
0.661	-0.32	0.661	0.05	0.661	0.00
0.661	-0.51	0.661	0.23	0.661	0.36
0.662	-0.69	0.662	0.37	0.662	0.36
0.662	-0.55	0.662	0.14	0.662	0.18
0.663	-0.41	0.663	0.14	0.663	0.36
0.663	-0.37	0.663	0.05	0.663	0.54
0.664	-0.55	0.664	0.00	0.664	-0.54
0.664	-0.51	0.664	0.09	0.664	-0.72
0.665	-0.46	0.665	0.09	0.665	0.18
0.665	-0.64	0.665	0.09	0.665	0.54
0.666	-0.60	0.666	-0.05	0.666	-0.18
0.666	-0.41	0.666	0.32	0.666	0.72
0.667	-0.69	0.667	-0.09	0.667	0.18
0.667	-0.55	0.667	-0.05	0.667	0.18
0.668	-0.60	0.668	0.09	0.668	0.18
0.668	-0.46	0.668	0.05	0.668	0.18
0.669	-0.64	0.669	0.05	0.669	0.36
0.669	-0.37	0.669	0.00	0.669	-0.36
0.670	-0.69	0.670	0.18	0.670	-0.18
0.670	-0.60	0.670	-0.05	0.670	0.36
0.671	-0.46	0.671	0.18	0.671	-0.36
0.671	-0.55	0.671	-0.09	0.671	0.54
0.672	-0.55	0.672	0.18	0.672	-0.54
0.672	-0.55	0.672	0.23	0.672	0.36
0.673	-0.28	0.673	-0.05	0.673	0.00
0.673	-0.55	0.673	0.09	0.673	0.18
0.674	-0.46	0.674	-0.05	0.674	1.26
0.674	-0.60	0.674	-0.05	0.674	-0.54
0.675	-0.55	0.675	0.23	0.675	-0.72
0.675	-0.46	0.675	-0.05	0.675	0.72
0.676	-0.51	0.676	-0.09	0.676	0.00
0.676	-0.60	0.676	0.32	0.676	0.54
0.677	-0.51	0.677	-0.05	0.677	-0.18
0.677	-0.74	0.677	0.18	0.677	-0.36
0.678	-0.51	0.678	-0.14	0.678	-0.36
0.678	-0.51	0.678	0.05	0.678	0.00
0.679	-0.51	0.679	-0.05	0.679	0.72
0.679	-0.60	0.679	0.23	0.679	0.00
0.680	-0.46	0.680	0.18	0.680	-0.36
0.680	-0.23	0.680	0.00	0.680	0.36
0.681	-0.41	0.681	0.09	0.681	-0.54
0.681	-0.51	0.681	0.14	0.681	-0.18
0.682	-0.46	0.682	-0.05	0.682	0.36
0.683	-0.74	0.683	0.00	0.683	-0.36
0.683	-0.55	0.683	0.05	0.683	1.08
0.684	-0.46	0.684	0.00	0.684	-0.36
0.684	-0.28	0.684	0.00	0.684	-0.72
0.685	-0.60	0.685	0.23	0.685	-0.18
0.685	-0.51	0.685	-0.18	0.685	0.36
0.686	-0.55	0.686	0.18	0.686	-0.18
0.686	-0.60	0.686	0.32	0.686	0.18
0.687	-0.41	0.687	0.00	0.687	-0.18
0.687	-0.74	0.687	0.18	0.687	0.72
0.688	-0.83	0.688	0.18	0.688	-0.54
0.688	-0.60	0.688	0.09	0.688	0.36
0.689	-0.69	0.689	0.05	0.689	0.90
0.689	-0.51	0.689	0.14	0.689	0.00
0.690	-0.64	0.690	0.18	0.690	-0.54
0.690	-0.69	0.690	0.00	0.690	0.72
0.691	-0.55	0.691	0.32	0.691	1.26
0.691	-0.60	0.691	0.28	0.691	-0.36
0.692	-0.37	0.692	0.00	0.692	-0.72
0.692	-0.37	0.692	-0.09	0.692	-0.54
0.693	-0.37	0.693	0.00	0.693	0.18
0.693	-0.78	0.693	0.05	0.693	-0.36
0.694	-0.60	0.694	0.18	0.694	0.36
0.694	-0.37	0.694	0.28	0.694	-0.18
0.695	-0.60	0.695	0.18	0.695	0.36
0.695	-0.74	0.695	0.14	0.695	0.36
0.696	-0.74	0.696	-0.05	0.696	-0.18
0.696	-0.41	0.696	-0.18	0.696	0.00
0.697	-0.55	0.697	-0.09	0.697	0.90
0.697	-0.37	0.697	-0.05	0.697	-0.36
0.698	-0.55	0.698	-0.09	0.698	-0.90
0.698	-0.46	0.698	0.14	0.698	0.72
0.699	-0.37	0.699	0.23	0.699	0.00
0.699	-0.64	0.699	-0.14	0.699	0.72
0.700	-0.60	0.700	0.23	0.700	0.36
0.700	-0.46	0.700	0.14	0.700	-0.18
0.701	-0.60	0.701	0.09	0.701	-0.18
0.701	-0.55	0.701	0.05	0.701	-0.36
0.702	-0.64	0.702	0.00	0.702	0.00
0.702	-0.69	0.702	0.28	0.702	0.72
0.703	-0.55	0.703	0.14	0.703	-0.18
0.703	-0.46	0.703	-0.09	0.703	-0.18
0.704	-0.60	0.704	0.09	0.704	0.00
0.704	-0.46	0.704	0.00	0.704	0.00
0.705	-0.51	0.705	0.23	0.705	0.00
0.705	-0.46	0.705	-0.28	0.705	-0.36
0.706	-0.60	0.706	0.05	0.706	-0.36
0.706	-0.51	0.706	0.09	0.706	-0.36
0.707	-0.46	0.707	0.00	0.707	0.00
0.707	-0.41	0.707	-0.32	0.707	0.18
0.708	-0.64	0.708	0.09	0.708	-0.36
0.708	-0.64	0.708	0.14	0.708	-0.18
0.709	-0.37	0.709	-0.05	0.709	-0.18
0.709	-0.55	0.709	-0.05	0.709	1.26
0.710	-0.64	0.710	0.05	0.710	0.18
0.710	-0.32	0.710	0.05	0.710	0.18
0.711	-0.46	0.711	0.14	0.711	-0.36
0.711	-0.41	0.711	0.09	0.711	-0.36
0.712	-0.51	0.712	-0.05	0.712	-0.36
0.712	-0.28	0.712	0.23	0.712	0.36
0.713	-0.55	0.713	0.14	0.713	-0.18
0.713	-0.60	0.713	0.18	0.713	0.54
0.714	-0.51	0.714	0.14	0.714	0.18
0.714	-0.51	0.714	0.09	0.714	0.00
0.715	-0.23	0.715	0.23	0.715	1.26
0.715	-0.64	0.715	-0.09	0.715	0.54
0.716	-0.69	0.716	0.05	0.716	0.00
0.716	-0.60	0.716	0.23	0.716	0.18
0.717	-0.41	0.717	0.05	0.717	-0.36
0.717	-0.78	0.717	0.00	0.717	-0.18
0.718	-0.78	0.718	0.51	0.718	1.08
0.718	-0.41	0.718	0.05	0.718	1.44
0.719	-0.78	0.719	0.51	0.719	-0.36
0.719	-0.60	0.719	0.14	0.719	0.00
0.720	-0.55	0.720	0.41	0.720	0.18
0.720	-0.60	0.720	0.05	0.720	0.36
0.721	-0.60	0.721	0.14	0.721	-0.18
0.721	-0.60	0.721	0.14	0.721	0.00
0.722	-0.51	0.722	0.05	0.722	-0.54
0.722	-0.51	0.722	0.09	0.722	-0.72
0.723	-0.69	0.723	0.09	0.723	1.26
0.723	-0.69	0.723	0.18	0.723	0.36
0.724	-0.41	0.724	0.18	0.724	0.72
0.724	-0.69	0.724	0.00	0.724	-0.54
0.725	-0.46	0.725	0.14	0.725	0.72
0.725	-0.55	0.725	0.05	0.725	-0.72
0.726	-0.28	0.726	0.32	0.726	0.90
0.726	-0.37	0.726	-0.05	0.726	-0.18
0.727	-0.51	0.727	0.23	0.727	-0.36
0.727	-0.69	0.727	0.14	0.727	-0.18
0.728	-0.55	0.728	0.14	0.728	0.18
0.728	-0.41	0.728	0.14	0.728	0.00
0.729	-0.60	0.729	0.18	0.729	-0.54
0.729	-0.41	0.729	0.14	0.729	0.18
0.730	-0.46	0.730	0.09	0.730	0.54
0.730	-0.41	0.730	0.18	0.730	-0.72
0.731	-0.41	0.731	0.18	0.731	-0.36
0.731	-0.55	0.731	0.00	0.731	0.36
0.732	-0.32	0.732	0.09	0.732	0.54
0.732	-0.83	0.732	0.00	0.732	-0.90
0.733	-0.46	0.733	0.14	0.733	0.18
0.733	-0.41	0.733	0.28	0.733	-0.36
0.734	-0.60	0.734	0.14	0.734	0.00
0.734	-0.46	0.734	-0.05	0.734	0.00
0.735	-0.51	0.735	0.14	0.735	-0.54
0.735	-0.23	0.735	0.18	0.735	-0.54
0.736	-0.60	0.736	0.23	0.736	0.72
0.736	-0.55	0.736	-0.18	0.736	0.36
0.737	-0.64	0.737	0.28	0.737	-0.18
0.737	-0.64	0.737	0.09	0.737	0.54
0.738	-0.69	0.738	0.32	0.738	0.00
0.738	-0.46	0.738	0.00	0.738	0.00
0.739	-0.37	0.739	0.00	0.739	0.36
0.739	-0.60	0.739	0.09	0.739	0.36
0.740	-0.60	0.740	-0.05	0.740	-0.90
0.740	-0.55	0.740	0.23	0.740	0.54
0.741	-0.41	0.741	0.18	0.741	-0.18
0.741	-0.46	0.741	0.05	0.741	1.08
0.742	-0.60	0.742	0.18	0.742	0.54
0.742	-0.60	0.742	-0.09	0.742	0.18
0.743	-0.51	0.743	0.28	0.743	-0.18
0.743	-0.51	0.743	0.05	0.743	0.00
0.744	-0.32	0.744	-0.05	0.744	0.18
0.744	-0.46	0.744	0.14	0.744	0.18
0.745	-0.51	0.745	0.00	0.745	0.00
0.745	-0.51	0.745	0.09	0.745	0.54
0.746	-0.51	0.746	0.18	0.746	0.36
0.746	-0.46	0.746	0.18	0.746	0.00
0.747	-0.74	0.747	-0.05	0.747	-0.18
0.747	-0.60	0.747	0.00	0.747	0.18
0.748	-0.41	0.748	0.09	0.748	1.62
0.748	-0.32	0.748	0.00	0.748	0.36
0.749	-0.46	0.749	0.05	0.749	0.00
0.749	-0.83	0.749	0.18	0.749	0.54
0.750	-0.51	0.750	0.14	0.750	0.18
0.750	-0.69	0.750	-0.05	0.750	-0.18
0.751	-0.60	0.751	0.09	0.751	0.18
0.751	-0.60	0.751	0.05	0.751	-0.18
0.752	-0.46	0.752	0.18	0.752	0.36
0.752	-0.46	0.752	0.05	0.752	0.36
0.753	-0.60	0.753	-0.05	0.753	-0.18
0.753	-0.55	0.753	0.14	0.753	-0.36
0.754	-0.69	0.754	0.00	0.754	0.54
0.754	-0.32	0.754	0.14	0.754	1.08
0.755	-0.55	0.755	0.00	0.755	-0.90
0.755	-0.64	0.755	0.14	0.755	-0.54
0.756	-0.51	0.756	0.14	0.756	-0.36
0.756	-0.23	0.756	0.14	0.756	0.00
0.757	-0.51	0.757	0.23	0.757	-0.36
0.757	-0.60	0.757	-0.09	0.757	0.36
0.758	-0.55	0.758	-0.14	0.758	0.18
0.758	-0.64	0.758	0.23	0.758	-0.72
0.759	-0.55	0.759	0.18	0.759	-0.72
0.759	-0.51	0.759	0.14	0.759	0.00
0.760	-0.74	0.760	0.18	0.760	0.18
0.760	-0.55	0.760	0.37	0.760	0.00
0.761	-0.41	0.761	0.28	0.761	-0.72
0.761	-0.55	0.761	-0.09	0.761	-0.72
0.762	-0.51	0.762	-0.05	0.762	0.00
0.762	-0.74	0.762	0.32	0.762	-0.18
0.763	-0.55	0.763	0.05	0.763	-0.36
0.763	-0.41	0.763	0.05	0.763	0.36
0.764	-0.51	0.764	0.09	0.764	-0.36
0.764	-0.55	0.764	0.14	0.764	-0.54
0.765	-0.46	0.765	-0.09	0.765	-1.62
0.765	-0.46	0.765	0.23	0.765	-0.54
0.766	-0.74	0.766	0.18	0.766	0.36
0.766	-0.55	0.766	0.09	0.766	0.36
0.767	-0.32	0.767	0.09	0.767	-0.18
0.767	-0.46	0.767	0.09	0.767	0.36
0.768	-0.60	0.768	0.32	0.768	-0.90
0.768	-0.78	0.768	0.14	0.768	0.36
0.768	-0.51	0.768	0.05	0.768	0.00
0.769	-0.60	0.769	0.23	0.769	0.54
0.769	-0.64	0.769	0.32	0.769	0.36
0.770	-0.32	0.770	0.09	0.770	-0.18
0.770	-0.46	0.770	0.00	0.770	0.18
0.771	-0.55	0.771	0.09	0.771	-0.36
0.771	-0.78	0.771	0.09	0.771	0.54
0.772	-0.64	0.772	-0.05	0.772	0.00
0.772	-0.28	0.772	0.28	0.772	0.18
0.773	-0.55	0.773	0.41	0.773	0.18
0.773	-0.46	0.773	0.14	0.773	-0.54
0.774	-0.69	0.774	0.05	0.774	-0.18
0.774	-0.60	0.774	0.41	0.774	0.00
0.775	-0.37	0.775	0.14	0.775	-0.90
0.775	-0.51	0.775	0.05	0.775	-0.18
0.776	-0.46	0.776	-0.09	0.776	-0.54
0.776	-0.46	0.776	0.05	0.776	-0.18
0.777	-0.55	0.777	0.09	0.777	0.54
0.777	-0.55	0.777	0.23	0.777	-0.18
0.778	-0.51	0.778	-0.05	0.778	-0.18
0.778	-0.60	0.778	0.32	0.778	-0.18
0.779	-0.37	0.779	0.14	0.779	-0.18
0.779	-0.69	0.779	0.00	0.779	0.36
0.780	-0.51	0.780	0.14	0.780	-0.90
0.780	-0.60	0.780	0.14	0.780	-1.26
0.781	-0.51	0.781	0.18	0.781	-1.26
0.781	-0.69	0.781	0.28	0.781	0.00
0.782	-0.46	0.782	0.09	0.782	0.18
0.782	-0.51	0.782	0.14	0.782	-0.72
0.783	-0.37	0.783	-0.05	0.783	0.18
0.783	-0.55	0.783	0.14	0.783	0.00
0.784	-0.32	0.784	0.05	0.784	-0.36
0.784	-0.41	0.784	0.28	0.784	0.00
0.785	-0.51	0.785	0.05	0.785	0.72
0.785	-0.46	0.785	0.05	0.785	0.36
0.786	-0.41	0.786	0.14	0.786	-0.18
0.786	-0.41	0.786	0.00	0.786	-0.72
0.787	-0.55	0.787	0.23	0.787	-0.18
0.787	-0.74	0.787	0.00	0.787	-0.18
0.788	-0.51	0.788	-0.05	0.788	0.36
0.788	-0.51	0.788	-0.05	0.788	0.54
0.789	-0.46	0.789	0.09	0.789	-0.36
0.789	-0.55	0.789	0.18	0.789	0.72
0.790	-0.55	0.790	0.09	0.790	-0.54
0.790	-0.51	0.790	0.28	0.790	1.08
0.791	-0.60	0.791	-0.05	0.791	0.00
0.791	-0.55	0.791	0.09	0.791	-0.36
0.792	-0.41	0.792	0.00	0.792	0.00
0.792	-0.46	0.792	0.18	0.792	0.00
0.793	-0.41	0.793	0.28	0.793	0.18
0.793	-0.60	0.793	-0.05	0.793	0.18
0.794	-0.41	0.794	0.18	0.794	0.36
0.794	-0.41	0.794	0.09	0.794	0.18
0.795	-0.60	0.795	0.18	0.795	0.72
0.795	-0.46	0.795	-0.09	0.795	0.54
0.796	-0.18	0.796	0.09	0.796	-0.54
0.796	-0.46	0.796	0.05	0.796	-0.36
0.797	-0.46	0.797	0.00	0.797	0.54
0.797	-0.55	0.797	0.18	0.797	-0.36
0.798	-0.51	0.798	0.09	0.798	0.36
0.798	-0.51	0.798	0.09	0.798	-1.26
0.799	-0.46	0.799	0.00	0.799	-0.36
0.799	-0.51	0.799	0.14	0.799	-0.36
0.800	-0.64	0.800	0.23	0.800	1.26
0.800	-0.55	0.800	0.14	0.800	0.36
0.801	-0.64	0.801	0.09	0.801	-0.18
0.801	-0.55	0.801	0.09	0.801	0.54
0.802	-0.69	0.802	0.14	0.802	-0.36
0.802	-0.55	0.802	0.00	0.802	0.18
0.803	-0.83	0.803	0.05	0.803	-0.18
0.803	-0.32	0.803	0.37	0.803	-0.72
0.804	-0.41	0.804	0.14	0.804	0.36
0.804	-0.46	0.804	0.05	0.804	-0.72
0.805	-0.51	0.805	0.23	0.805	0.00
0.805	-0.32	0.805	0.18	0.805	-1.08
0.806	-0.46	0.806	-0.09	0.806	0.54
0.806	-0.46	0.806	0.09	0.806	0.36
0.807	-0.46	0.807	0.09	0.807	-0.54
0.808	-0.60	0.808	0.14	0.808	0.18
0.808	-0.69	0.808	0.18	0.808	-0.18
0.809	-0.46	0.809	0.14	0.809	0.00
0.809	-0.64	0.809	0.05	0.809	0.18
0.810	-0.55	0.810	0.18	0.810	-0.72
0.810	-0.64	0.810	0.00	0.810	-0.54
0.811	-0.41	0.811	0.05	0.811	0.54
0.811	-0.51	0.811	0.41	0.811	-0.18
0.812	-0.46	0.812	-0.18	0.812	-0.90
0.812	-0.46	0.812	0.32	0.812	0.54
0.813	-0.23	0.813	0.00	0.813	0.18
0.813	-0.74	0.813	0.28	0.813	-0.18
0.814	-0.55	0.814	0.23	0.814	-0.18
0.814	-0.32	0.814	0.09	0.814	0.54
0.815	-0.51	0.815	0.09	0.815	0.18
0.815	-0.51	0.815	0.09	0.815	-0.54
0.816	-0.51	0.816	0.28	0.816	0.72
0.816	-0.37	0.816	0.00	0.816	-0.36
0.817	-0.55	0.817	0.05	0.817	0.36
0.817	-0.55	0.817	0.28	0.817	0.72
0.818	-0.69	0.818	0.00	0.818	-0.72
0.818	-0.32	0.818	0.18	0.818	0.72
0.819	-0.46	0.819	0.00	0.819	0.00
0.819	-0.64	0.819	0.18	0.819	0.18
0.820	-0.51	0.820	0.18	0.820	0.72
0.820	-0.64	0.820	0.23	0.820	-0.18
0.821	-0.83	0.821	0.05	0.821	0.36
0.821	-0.32	0.821	0.18	0.821	-0.36
0.822	-0.37	0.822	0.14	0.822	0.36
0.822	-0.64	0.822	0.05	0.822	0.00
0.823	-0.14	0.823	0.00	0.823	0.36
0.823	-0.32	0.823	-0.05	0.823	-0.18
0.824	-0.46	0.824	0.14	0.824	-0.36
0.824	-0.51	0.824	0.09	0.824	-0.54
0.825	-0.32	0.825	0.18	0.825	-0.36
0.825	-0.46	0.825	0.05	0.825	-0.18
0.826	-0.55	0.826	0.32	0.826	-0.54
0.826	-0.60	0.826	0.14	0.826	-0.72
0.827	-0.46	0.827	0.23	0.827	0.00
0.827	-0.37	0.827	0.09	0.827	0.00
0.828	-0.46	0.828	0.00	0.828	0.36
0.828	-0.51	0.828	0.09	0.828	-0.72
0.829	-0.51	0.829	0.09	0.829	0.36
0.829	-0.46	0.829	0.09	0.829	-1.08
0.830	-0.41	0.830	-0.05	0.830	-0.36
0.830	-0.46	0.830	-0.05	0.830	-0.90
0.831	-0.64	0.831	0.09	0.831	0.18
0.831	-0.64	0.831	0.28	0.831	0.00
0.832	-0.46	0.832	-0.09	0.832	-0.36
0.832	-0.60	0.832	0.18	0.832	0.18
0.833	-0.37	0.833	0.14	0.833	-0.18
0.833	-0.41	0.833	0.28	0.833	-0.36
0.834	-0.60	0.834	0.23	0.834	0.00
0.834	-0.23	0.834	0.28	0.834	0.00
0.835	-0.55	0.835	-0.05	0.835	-0.36
0.835	-0.64	0.835	0.05	0.835	0.36
0.836	-0.55	0.836	0.05	0.836	0.18
0.836	-0.37	0.836	0.14	0.836	-0.18
0.837	-0.51	0.837	0.18	0.837	0.00
0.837	-0.55	0.837	0.28	0.837	0.72
0.838	-0.51	0.838	0.18	0.838	-0.18
0.838	-0.51	0.838	0.14	0.838	0.36
0.839	-0.46	0.839	0.00	0.839	-0.36
0.839	-0.64	0.839	-0.23	0.839	-0.36
0.840	-0.23	0.840	0.09	0.840	0.00
0.840	-0.32	0.840	0.18	0.840	0.18
0.841	-0.69	0.841	0.18	0.841	0.00
0.841	-0.60	0.841	0.09	0.841	0.00
0.842	-0.51	0.842	0.23	0.842	0.54
0.842	-0.55	0.842	-0.05	0.842	0.18
0.843	-0.64	0.843	0.28	0.843	-0.54
0.843	-0.37	0.843	0.28	0.843	0.18
0.844	-0.32	0.844	-0.05	0.844	1.08
0.844	-0.51	0.844	0.05	0.844	-0.18
0.845	-0.78	0.845	0.05	0.845	-0.36
0.845	-0.46	0.845	0.05	0.845	0.00
0.846	-0.60	0.846	0.32	0.846	-0.18
0.846	-0.32	0.846	-0.05	0.846	-0.72
0.847	-0.64	0.847	0.28	0.847	-0.18
0.847	-0.60	0.847	-0.05	0.847	-1.08
0.848	-0.37	0.848	0.23	0.848	0.72
0.848	-0.60	0.848	0.28	0.848	0.00
0.849	-0.64	0.849	0.18	0.849	-0.36
0.849	-0.51	0.849	0.05	0.849	0.18
0.850	-0.64	0.850	0.18	0.850	0.90
0.850	-0.83	0.850	-0.05	0.850	-0.18
0.851	-0.87	0.851	0.14	0.851	0.00
0.851	-0.46	0.851	0.05	0.851	-0.54
0.852	-0.51	0.852	0.18	0.852	0.18
0.852	-0.60	0.852	0.18	0.852	-0.72
0.853	-0.46	0.853	0.37	0.853	-0.54
0.853	-0.37	0.853	0.00	0.853	-0.54
0.854	-0.51	0.854	0.23	0.854	0.18
0.854	-0.41	0.854	-0.05	0.854	0.36
0.855	-0.55	0.855	0.23	0.855	0.18
0.855	-0.55	0.855	0.00	0.855	0.00
0.856	-0.37	0.856	0.05	0.856	0.00
0.856	-0.28	0.856	-0.09	0.856	-0.54
0.857	-0.60	0.857	0.00	0.857	0.72
0.857	-0.60	0.857	0.18	0.857	0.36
0.858	-0.32	0.858	-0.05	0.858	0.36
0.858	-0.69	0.858	0.32	0.858	0.18
0.859	-0.60	0.859	0.14	0.859	0.18
0.859	-0.51	0.859	0.09	0.859	0.36
0.860	-0.23	0.860	0.05	0.860	0.00
0.860	-0.60	0.860	0.23	0.860	0.54
0.861	-0.74	0.861	0.14	0.861	0.18
0.861	-0.41	0.861	0.28	0.861	0.36
0.862	-0.41	0.862	0.14	0.862	0.36
0.862	-0.37	0.862	0.32	0.862	0.36
0.863	-0.14	0.863	0.00	0.863	0.18
0.863	-0.51	0.863	-0.05	0.863	-0.18
0.864	-0.46	0.864	0.09	0.864	-0.36
0.864	-0.51	0.864	0.23	0.864	0.00
0.865	-0.55	0.865	-0.14	0.865	0.00
0.865	-0.69	0.865	0.32	0.865	-0.18
0.866	-0.55	0.866	-0.14	0.866	-0.90
0.866	-0.55	0.866	0.09	0.866	0.54
0.867	-0.60	0.867	0.28	0.867	0.18
0.867	-0.60	0.867	0.23	0.867	0.18
0.868	-0.37	0.868	0.05	0.868	-0.54
0.868	-0.55	0.868	0.05	0.868	-0.90
0.869	-0.51	0.869	0.00	0.869	0.18
0.869	-0.51	0.869	0.37	0.869	-0.36
0.870	-0.51	0.870	-0.32	0.870	0.00
0.870	-0.55	0.870	0.05	0.870	0.18
0.871	-0.46	0.871	0.00	0.871	0.54
0.871	-0.51	0.871	0.32	0.871	0.00
0.872	-0.55	0.872	0.05	0.872	0.00
0.872	-0.46	0.872	0.23	0.872	0.36
0.873	-0.51	0.873	0.09	0.873	0.18
0.873	-0.51	0.873	0.00	0.873	0.18
0.874	-0.41	0.874	0.09	0.874	1.08
0.874	-0.55	0.874	0.28	0.874	0.72
0.875	-0.64	0.875	0.18	0.875	-0.18
0.875	-0.51	0.875	0.37	0.875	0.36
0.876	-0.69	0.876	0.32	0.876	0.36
0.876	-0.69	0.876	-0.14	0.876	-0.54
0.877	-0.55	0.877	0.05	0.877	0.18
0.877	-0.41	0.877	0.09	0.877	0.36
0.878	-0.41	0.878	-0.09	0.878	0.00
0.878	-0.32	0.878	0.51	0.878	0.00
0.879	-0.55	0.879	0.09	0.879	0.00
0.879	-0.64	0.879	0.23	0.879	0.36
0.880	-0.28	0.880	-0.09	0.880	0.36
0.880	-0.46	0.880	-0.05	0.880	0.00
0.881	-0.37	0.881	-0.05	0.881	0.36
0.881	-0.69	0.881	0.00	0.881	0.00
0.882	-0.55	0.882	0.14	0.882	-0.90
0.882	-0.41	0.882	0.05	0.882	-0.18
0.883	-0.46	0.883	0.18	0.883	-0.90
0.883	-0.64	0.883	0.23	0.883	0.36
0.884	-0.55	0.884	0.14	0.884	0.72
0.884	-0.55	0.884	0.05	0.884	-0.18
0.885	-0.55	0.885	0.18	0.885	-0.54
0.885	-0.28	0.885	0.05	0.885	0.54
0.886	-0.69	0.886	0.18	0.886	-0.18
0.886	-0.32	0.886	0.09	0.886	-0.18
0.887	-0.32	0.887	0.23	0.887	-0.36
0.887	-0.51	0.887	0.14	0.887	-0.18
0.888	-0.69	0.888	0.32	0.888	-0.18
0.888	-0.32	0.888	0.00	0.888	0.36
0.889	-0.46	0.889	0.05	0.889	0.90
0.889	-0.55	0.889	0.00	0.889	-0.36
0.890	-0.51	0.890	0.14	0.890	0.36
0.890	-0.64	0.890	0.00	0.890	0.54
0.891	-0.60	0.891	0.18	0.891	0.36
0.891	-0.37	0.891	0.18	0.891	0.36
0.892	-0.64	0.892	0.14	0.892	-0.18
0.892	-0.46	0.892	0.00	0.892	-0.72
0.893	-0.60	0.893	0.05	0.893	0.36
0.893	-0.51	0.893	0.18	0.893	0.54
0.894	-0.37	0.894	0.37	0.894	1.08
0.894	-0.55	0.894	0.23	0.894	0.36
0.895	-0.55	0.895	0.14	0.895	0.72
0.895	-0.37	0.895	0.00	0.895	-0.54
0.896	-0.41	0.896	0.14	0.896	0.00
0.896	-0.37	0.896	0.00	0.896	0.36
0.896	-0.55	0.896	0.28	0.896	-0.90
0.897	-0.32	0.897	0.05	0.897	0.18
0.897	-0.60	0.897	0.18	0.897	-0.18
0.898	-0.46	0.898	0.09	0.898	0.54
0.898	-0.64	0.898	0.32	0.898	-0.54
0.899	-0.28	0.899	0.32	0.899	-0.18
0.899	-0.60	0.899	0.23	0.899	-0.54
0.900	-0.46	0.900	0.18	0.900	0.90
0.900	-0.69	0.900	0.14	0.900	-0.18
0.901	-0.64	0.901	0.14	0.901	0.36
0.901	-0.60	0.901	0.23	0.901	0.00
0.902	-0.46	0.902	0.00	0.902	0.18
0.902	-0.37	0.902	0.00	0.902	0.00
0.903	-0.74	0.903	0.09	0.903	0.36
0.903	-0.37	0.903	0.09	0.903	0.90
0.904	-0.51	0.904	0.14	0.904	-0.18
0.904	-0.46	0.904	0.09	0.904	-0.90
0.905	-0.60	0.905	0.23	0.905	-0.36
0.905	-0.28	0.905	0.14	0.905	-0.54
0.906	-0.41	0.906	0.23	0.906	0.00
0.906	-0.51	0.906	0.14	0.906	1.08
0.907	-0.64	0.907	0.28	0.907	0.54
0.907	-0.60	0.907	0.28	0.907	-0.18
0.908	-0.60	0.908	0.46	0.908	0.00
0.908	-0.64	0.908	0.09	0.908	-0.90
0.909	-0.60	0.909	0.05	0.909	-0.18
0.909	-0.46	0.909	0.05	0.909	-0.18
0.910	-0.46	0.910	0.28	0.910	0.00
0.910	-0.60	0.910	-0.14	0.910	-0.54
0.911	-0.46	0.911	0.14	0.911	-0.18
0.911	-0.55	0.911	0.14	0.911	0.18
0.912	-0.41	0.912	-0.05	0.912	0.00
0.912	-0.51	0.912	0.18	0.912	0.00
0.913	-0.46	0.913	0.00	0.913	0.54
0.913	-0.41	0.913	0.14	0.913	0.36
0.914	-0.69	0.914	0.09	0.914	0.00
0.914	-0.46	0.914	0.23	0.914	0.36
0.915	-0.83	0.915	0.32	0.915	-0.54
0.915	-0.46	0.915	0.28	0.915	0.18
0.916	-0.55	0.916	0.18	0.916	0.00
0.916	-0.64	0.916	0.05	0.916	0.00
0.917	-0.41	0.917	-0.05	0.917	-0.72
0.917	-0.46	0.917	0.18	0.917	-0.18
0.918	-0.69	0.918	0.18	0.918	0.00
0.918	-0.23	0.918	-0.05	0.918	0.00
0.919	-0.55	0.919	0.14	0.919	0.18
0.919	-0.55	0.919	-0.09	0.919	-0.72
0.920	-0.46	0.920	0.09	0.920	0.90
0.920	-0.51	0.920	-0.14	0.920	0.18
0.921	-0.78	0.921	0.37	0.921	0.00
0.921	-0.46	0.921	0.14	0.921	0.36
0.922	-0.41	0.922	0.23	0.922	0.36
0.922	-0.60	0.922	0.09	0.922	1.08
0.923	-0.51	0.923	0.18	0.923	0.54
0.923	-0.64	0.923	-0.05	0.923	-0.36
0.924	-0.60	0.924	0.09	0.924	0.54
0.924	-0.64	0.924	0.23	0.924	0.00
0.925	-0.37	0.925	0.28	0.925	-0.18
0.925	-0.64	0.925	0.28	0.925	0.36
0.926	-0.41	0.926	-0.09	0.926	0.90
0.926	-0.55	0.926	0.14	0.926	-0.18
0.927	-0.55	0.927	0.37	0.927	0.54
0.927	-0.55	0.927	0.09	0.927	1.26
0.928	-0.46	0.928	0.23	0.928	-0.36
0.928	-0.64	0.928	-0.05	0.928	-0.54
0.929	-0.51	0.929	0.00	0.929	0.18
0.929	-0.41	0.929	-0.14	0.929	-0.36
0.930	-0.41	0.930	0.23	0.930	-0.90
0.930	-0.51	0.930	0.14	0.930	0.00
0.931	-0.37	0.931	0.14	0.931	0.00
0.931	-0.32	0.931	-0.18	0.931	0.18
0.932	-0.78	0.932	0.23	0.932	0.36
0.933	-0.51	0.933	-0.05	0.933	0.72
0.933	-0.46	0.933	0.23	0.933	-0.18
0.934	-0.51	0.934	0.32	0.934	0.36
0.934	-0.60	0.934	0.05	0.934	-0.18
0.935	-0.51	0.935	0.14	0.935	0.18
0.935	-0.55	0.935	0.23	0.935	0.18
0.936	-0.37	0.936	0.14	0.936	-0.18
0.936	-0.60	0.936	0.05	0.936	0.00
0.937	-0.74	0.937	0.14	0.937	0.00
0.937	-0.41	0.937	0.09	0.937	-0.36
0.938	-0.46	0.938	0.18	0.938	0.00
0.938	-0.46	0.938	0.23	0.938	0.36
0.939	-0.51	0.939	0.32	0.939	0.18
0.939	-0.60	0.939	-0.05	0.939	-0.18
0.940	-0.51	0.940	0.05	0.940	-0.36
0.940	-0.41	0.940	0.14	0.940	0.72
0.941	-0.46	0.941	0.09	0.941	-0.54
0.941	-0.64	0.941	0.14	0.941	0.54
0.942	-0.69	0.942	0.05	0.942	0.00
0.942	-0.55	0.942	0.05	0.942	0.00
0.943	-0.64	0.943	0.05	0.943	-0.18
0.943	-0.32	0.943	0.23	0.943	0.00
0.944	-0.51	0.944	0.18	0.944	0.36
0.944	-0.60	0.944	0.14	0.944	-1.26
0.945	-0.37	0.945	0.09	0.945	0.36
0.945	-0.23	0.945	0.23	0.945	0.36
0.946	-0.64	0.946	0.23	0.946	0.18
0.946	-0.37	0.946	0.23	0.946	-0.18
0.947	-0.28	0.947	0.05	0.947	0.36
0.947	-0.46	0.947	0.14	0.947	-0.18
0.948	-0.46	0.948	-0.09	0.948	1.08
0.948	-0.46	0.948	0.00	0.948	-0.54
0.949	-0.51	0.949	0.23	0.949	0.00
0.949	-0.55	0.949	0.14	0.949	0.90
0.950	-0.64	0.950	0.05	0.950	-0.72
0.950	-0.51	0.950	0.23	0.950	-0.18
0.951	-0.55	0.951	0.00	0.951	0.36
0.951	-0.41	0.951	0.28	0.951	1.08
0.952	-0.41	0.952	0.09	0.952	0.72
0.952	-0.41	0.952	-0.05	0.952	0.18
0.953	-0.55	0.953	0.14	0.953	-0.18
0.953	-0.46	0.953	0.05	0.953	-0.18
0.954	-0.64	0.954	0.05	0.954	0.18
0.954	-0.32	0.954	0.05	0.954	-0.18
0.955	-0.46	0.955	0.14	0.955	-0.36
0.955	-0.41	0.955	0.23	0.955	0.36
0.956	-0.55	0.956	0.23	0.956	-0.36
0.956	-0.55	0.956	0.28	0.956	0.18
0.957	-0.41	0.957	0.09	0.957	0.54
0.957	-0.51	0.957	0.23	0.957	0.18
0.958	-0.41	0.958	0.41	0.958	-0.36
0.958	-0.23	0.958	0.28	0.958	-0.36
0.959	-0.60	0.959	0.05	0.959	-0.18
0.959	-0.60	0.959	0.05	0.959	0.18
0.960	-0.64	0.960	0.00	0.960	-0.54
0.960	-0.51	0.960	-0.05	0.960	0.18
0.961	-0.64	0.961	0.18	0.961	0.00
0.961	-0.41	0.961	0.28	0.961	1.08
0.962	-0.41	0.962	0.00	0.962	0.54
0.962	-0.41	0.962	0.00	0.962	-0.72
0.963	-0.51	0.963	0.05	0.963	-0.36
0.963	-0.14	0.963	-0.05	0.963	0.72
0.964	-0.32	0.964	0.09	0.964	0.36
0.964	-0.46	0.964	0.18	0.964	-0.54
0.965	-0.64	0.965	0.14	0.965	0.18
0.965	-0.41	0.965	0.18	0.965	0.00
0.966	-0.28	0.966	0.23	0.966	0.54
0.966	-0.55	0.966	0.23	0.966	-0.54
0.967	-0.51	0.967	0.09	0.967	-0.72
0.967	-0.60	0.967	0.23	0.967	-0.36
0.968	-0.64	0.968	0.00	0.968	0.18
0.968	-0.28	0.968	0.32	0.968	-0.36
0.969	-0.28	0.969	0.09	0.969	0.18
0.969	-0.55	0.969	0.00	0.969	-0.18
0.970	-0.41	0.970	0.23	0.970	0.18
0.970	-0.41	0.970	0.18	0.970	-0.72
0.971	-0.60	0.971	0.14	0.971	-0.54
0.971	-0.60	0.971	0.00	0.971	0.18
0.972	-0.51	0.972	0.09	0.972	0.18
0.972	-0.60	0.972	0.14	0.972	0.00
0.973	-0.46	0.973	0.00	0.973	-0.18
0.973	-0.69	0.973	0.09	0.973	0.18
0.974	-0.46	0.974	0.00	0.974	0.72
0.974	-0.60	0.974	0.23	0.974	-0.18
0.975	-0.41	0.975	0.09	0.975	0.18
0.975	-0.46	0.975	0.00	0.975	-0.36
0.976	-0.60	0.976	-0.09	0.976	0.00
0.976	-0.37	0.976	0.37	0.976	1.44
0.977	-0.74	0.977	0.05	0.977	0.54
0.977	-0.55	0.977	0.37	0.977	0.72
0.978	-0.46	0.978	0.18	0.978	0.36
0.978	-0.46	0.978	0.14	0.978	0.72
0.979	-0.28	0.979	0.23	0.979	0.36
0.979	-0.51	0.979	-0.05	0.979	-0.18
0.980	-0.60	0.980	-0.28	0.980	0.90
0.980	-0.60	0.980	0.28	0.980	0.00
0.981	-0.60	0.981	-0.09	0.981	0.00
0.981	-0.46	0.981	0.14	0.981	-0.18
0.982	-0.51	0.982	0.28	0.982	-0.54
0.982	-0.55	0.982	0.14	0.982	0.54
0.983	-0.46	0.983	0.28	0.983	-0.54
0.983	-0.55	0.983	0.14	0.983	-0.90
0.984	-0.23	0.984	0.37	0.984	0.18
0.984	-0.64	0.984	0.32	0.984	0.54
0.985	-0.37	0.985	0.05	0.985	0.00
0.985	-0.51	0.985	0.00	0.985	0.18
0.986	-0.60	0.986	0.18	0.986	0.36
0.986	-0.41	0.986	0.14	0.986	-0.36
0.987	-0.41	0.987	-0.05	0.987	0.18
0.987	-0.46	0.987	0.14	0.987	0.36
0.988	-0.51	0.988	0.14	0.988	0.90
0.988	-0.46	0.988	0.09	0.988	0.36
0.989	-0.55	0.989	0.09	0.989	-0.36
0.989	-0.46	0.989	0.00	0.989	0.90
0.990	-0.51	0.990	0.09	0.990	0.18
0.990	-0.32	0.990	0.14	0.990	0.18
0.991	-0.46	0.991	0.05	0.991	0.18
0.991	-0.64	0.991	0.00	0.991	0.36
0.992	-0.55	0.992	0.14	0.992	-0.18
0.992	-0.64	0.992	0.05	0.992	0.18
0.993	-0.46	0.993	0.09	0.993	0.90
0.993	-0.60	0.993	0.37	0.993	0.90
0.994	-0.51	0.994	0.09	0.994	-0.18
0.994	-0.51	0.994	-0.09	0.994	-0.72
0.995	-0.60	0.995	0.37	0.995	-0.36
0.995	-0.60	0.995	0.14	0.995	0.18
0.996	-0.64	0.996	-0.05	0.996	0.18
0.996	-0.87	0.996	0.14	0.996	0.00
0.997	-0.37	0.997	0.23	0.997	-0.36
0.997	-0.60	0.997	0.23	0.997	0.54
0.998	-0.55	0.998	0.28	0.998	-0.72
0.998	-0.64	0.998	0.09	0.998	-0.18
0.999	-0.51	0.999	0.00	0.999	-0.18
[truncated: 8,658 more rows]
[truncated: 6 more columns]
