# Supplementary material for: Design and preliminary verification of a novel powered ankle–foot prosthesis: From the perspective of lower-limb biomechanics compared with ESAR foot
Source: PLoS One. 2024 Jun 7;19(6):e0303397. doi: 10.1371/journal.pone.0303397 (PMC11161064; doi:10.1371/journal.pone.0303397)
Supplement: S2 File — (ZIP) [file pone.0303397.s004.zip › NWS/3/left hip angle.txt]

LINK_MODEL_BASED::ORIGINAL::Left Hip Angles
File	Frame	X	Y	Z
Gait LB - IOR 11.c3d	1	4.069692	7.205937	1.607854
-	2	4.081111	7.193255	1.590638
-	3	4.093874	7.178992	1.572729
-	4	4.108299	7.163002	1.554542
-	5	4.124593	7.145247	1.535458
-	6	4.142907	7.125620	1.516271
-	7	4.163469	7.104178	1.496456
-	8	4.186258	7.081101	1.476007
-	9	4.211282	7.056521	1.455310
-	10	4.238428	7.030675	1.433633
-	11	4.267540	7.003817	1.410646
-	12	4.298385	6.976213	1.386320
-	13	4.330768	6.948068	1.359974
-	14	4.364413	6.919643	1.331961
-	15	4.399306	6.891141	1.301478
-	16	4.435202	6.862760	1.268460
-	17	4.471938	6.834591	1.232982
-	18	4.509393	6.806796	1.194554
-	19	4.547438	6.779552	1.153373
-	20	4.585993	6.752921	1.109298
-	21	4.624840	6.727201	1.062859
-	22	4.663862	6.702511	1.014277
-	23	4.702622	6.679058	0.964124
-	24	4.740829	6.657093	0.913465
-	25	4.777984	6.636803	0.862719
-	26	4.813669	6.618305	0.812701
-	27	4.847487	6.601773	0.764099
-	28	4.878944	6.587186	0.717923
-	29	4.907938	6.574528	0.673412
-	30	4.934116	6.563640	0.631839
-	31	4.957390	6.554352	0.593073
-	32	4.977730	6.546458	0.557687
-	33	4.995211	6.539747	0.525720
-	34	5.009850	6.534121	0.497961
-	35	5.021795	6.529483	0.474254
-	36	5.031225	6.525686	0.455578
-	37	5.038165	6.522674	0.441372
-	38	5.042802	6.520187	0.431427
-	39	5.045304	6.518041	0.425108
-	40	5.045796	6.516104	0.421965
-	41	5.044570	6.514163	0.420979
-	42	5.041945	6.512210	0.422296
-	43	5.038313	6.510272	0.425156
-	44	5.033949	6.508489	0.428918
-	45	5.029113	6.507131	0.433171
-	46	5.024103	6.506309	0.437475
-	47	5.018792	6.506231	0.441875
-	48	5.013046	6.507132	0.445857
-	49	5.006925	6.509070	0.449400
-	50	5.000286	6.512393	0.451719
-	51	4.993246	6.517346	0.453840
-	52	4.986389	6.524133	0.455029
-	53	4.980202	6.533108	0.456219
-	54	4.975537	6.544348	0.457945
-	55	4.973452	6.558110	0.461209
-	56	4.975098	6.574480	0.467180
-	57	4.981835	6.593596	0.477622
-	58	4.995224	6.615576	0.493167
-	59	5.016905	6.640448	0.515666
-	60	5.048943	6.668113	0.545492
-	61	5.093437	6.698569	0.584830
-	62	5.152843	6.731716	0.635508
-	63	5.230006	6.767461	0.698505
-	64	5.327444	6.805740	0.775185
-	65	5.447927	6.846304	0.866761
-	66	5.593803	6.888785	0.973095
-	67	5.767040	6.932729	1.093796
-	68	5.969265	6.977248	1.228200
-	69	6.201545	7.021608	1.374375
-	70	6.464598	7.064642	1.530166
-	71	6.758300	7.105350	1.693440
-	72	7.082199	7.142527	1.861280
-	73	7.435041	7.175014	2.031345
-	74	7.815022	7.201839	2.201358
-	75	8.220108	7.222115	2.368620
-	76	8.647552	7.234996	2.531140
-	77	9.094282	7.239869	2.687732
-	78	9.557067	7.236340	2.836351
-	79	10.032335	7.224465	2.976042
-	80	10.516695	7.204714	3.105680
-	81	11.006844	7.177739	3.224581
-	82	11.499512	7.144689	3.332525
-	83	11.991925	7.106717	3.428458
-	84	12.481252	7.065195	3.512467
-	85	12.965369	7.021590	3.584923
-	86	13.442418	6.977400	3.645306
-	87	13.910659	6.934124	3.694339
-	88	14.368813	6.893204	3.731952
-	89	14.816040	6.855947	3.758762
-	90	15.251586	6.823651	3.775133
-	91	15.675098	6.797359	3.780973
-	92	16.086676	6.777924	3.777204
-	93	16.486517	6.766018	3.763996
-	94	16.875177	6.762006	3.742320
-	95	17.253157	6.766064	3.712071
-	96	17.621067	6.778268	3.673923
-	97	17.979698	6.798441	3.628936
-	98	18.329556	6.826423	3.577272
-	99	18.671114	6.861855	3.520342
-	100	19.004757	6.904177	3.459196
-	101	19.330532	6.952791	3.394373
-	102	19.648346	7.006896	3.328079
-	103	19.958078	7.065628	3.261138
-	104	20.259434	7.128176	3.195087
-	105	20.552301	7.193659	3.131652
-	106	20.836683	7.261310	3.072048
-	107	21.112328	7.330406	3.017320
-	108	21.379374	7.400162	2.968794
-	109	21.637730	7.470023	2.927410
-	110	21.887196	7.539210	2.893590
-	111	22.127718	7.607129	2.867455
-	112	22.359459	7.673205	2.849379
-	113	22.582514	7.736972	2.839364
-	114	22.797293	7.798222	2.836751
-	115	23.004059	7.856953	2.841434
-	116	23.203157	7.913177	2.852182
-	117	23.394995	7.967024	2.868523
-	118	23.580135	8.018597	2.889123
-	119	23.758980	8.067994	2.913666
-	120	23.932093	8.115131	2.940996
-	121	24.099842	8.159905	2.970453
-	122	24.262541	8.202100	3.001255
-	123	24.420465	8.241532	3.032309
-	124	24.573748	8.278023	3.062654
-	125	24.722601	8.311363	3.090862
-	126	24.867226	8.341396	3.116547
-	127	25.007612	8.367928	3.138282
-	128	25.143862	8.390850	3.155396
-	129	25.276215	8.410073	3.167152
-	130	25.404827	8.425612	3.173504
-	131	25.529909	8.437539	3.173137
-	132	25.651295	8.446005	3.166524
-	133	25.768816	8.451201	3.153647
-	134	25.882187	8.453354	3.133604
-	135	25.990946	8.452835	3.107135
-	136	26.094284	8.450100	3.074281
-	137	26.191492	8.445461	3.034803
-	138	26.281469	8.439445	2.989352
-	139	26.363087	8.432504	2.938963
-	140	26.435472	8.425057	2.883254
-	141	26.497608	8.417591	2.823359
-	142	26.548717	8.410446	2.759795
-	143	26.588182	8.403983	2.692876
-	144	26.615555	8.398551	2.622573
-	145	26.630766	8.394418	2.549239
-	146	26.634192	8.391879	2.472460
-	147	26.626110	8.391256	2.392375
-	148	26.607559	8.392659	2.309020
-	149	26.579714	8.396346	2.222242
-	150	26.543934	8.402401	2.133004
-	151	26.501831	8.410927	2.041746
-	152	26.455151	8.422024	1.949243
-	153	26.405466	8.435757	1.857027
-	154	26.354572	8.452269	1.765572
-	155	26.303898	8.471772	1.675983
-	156	26.254618	8.494360	1.589424
-	157	26.207712	8.520111	1.507133
-	158	26.163603	8.549119	1.430858
-	159	26.122410	8.581285	1.361362
-	160	26.083649	8.616510	1.300988
-	161	26.046652	8.654430	1.251516
-	162	26.010214	8.694784	1.215304
-	163	25.973322	8.737219	1.194645
-	164	25.934486	8.781345	1.192062
-	165	25.892559	8.826940	1.209424
-	166	25.846590	8.873753	1.249302
-	167	25.795551	8.921748	1.313865
-	168	25.739058	8.970973	1.404348
-	169	25.677048	9.021779	1.522302
-	170	25.609753	9.074817	1.668295
-	171	25.538202	9.131041	1.842150
-	172	25.463673	9.191600	2.042621
-	173	25.388035	9.258018	2.268299
-	174	25.313663	9.331746	2.514994
-	175	25.243103	9.414639	2.779703
-	176	25.179117	9.508432	3.056879
-	177	25.124386	9.614693	3.341322
-	178	25.081057	9.734808	3.627462
-	179	25.050808	9.869703	3.909482
-	180	25.034630	10.019743	4.182424
-	181	25.032114	10.184716	4.440919
-	182	25.041777	10.363566	4.681075
-	183	25.060699	10.554610	4.899063
-	184	25.084524	10.755429	5.092032
-	185	25.108072	10.962805	5.258308
-	186	25.125269	11.173204	5.397329
-	187	25.130045	11.382532	5.509424
-	188	25.116493	11.586524	5.596652
-	189	25.079197	11.780979	5.661343
-	190	25.013744	11.961792	5.706591
-	191	24.916471	12.125423	5.734594
-	192	24.784811	12.268847	5.748578
-	193	24.617474	12.389564	5.750615
-	194	24.414331	12.485926	5.743087
-	195	24.176596	12.556945	5.726924
-	196	23.906425	12.602515	5.703110
-	197	23.607090	12.623390	5.671409
-	198	23.282742	12.621062	5.631326
-	199	22.938110	12.597896	5.581772
-	200	22.578236	12.556887	5.520893
-	201	22.208433	12.501493	5.446894
-	202	21.833685	12.435616	5.358285
-	203	21.459179	12.363327	5.253528
-	204	21.089695	12.288733	5.132432
-	205	20.729307	12.215990	4.993783
-	206	20.381742	12.148829	4.838906
-	207	20.049416	12.090755	4.669507
-	208	19.733814	12.044668	4.486509
-	209	19.435331	12.012753	4.293224
-	210	19.152985	11.996552	4.093152
-	211	18.885290	11.996737	3.890239
-	212	18.629652	12.013385	3.689120
-	213	18.383015	12.045839	3.494853
-	214	18.141851	12.092499	3.312803
-	215	17.902456	12.151150	3.149025
-	216	17.661028	12.218861	3.007684
-	217	17.413998	12.292311	2.893766
-	218	17.158205	12.368097	2.809861
-	219	16.891144	12.442611	2.756820
-	220	16.611214	12.512549	2.733997
-	221	16.317390	12.574810	2.739790
-	222	16.009495	12.626493	2.771159
-	223	15.688074	12.665143	2.824943
-	224	15.354068	12.688712	2.896056
-	225	15.009158	12.695532	2.980045
-	226	14.655400	12.684575	3.070452
-	227	14.295008	12.655185	3.162395
-	228	13.930464	12.607332	3.249345
-	229	13.564189	12.541656	3.326076
-	230	13.198645	12.459132	3.387576
-	231	12.835827	12.361435	3.429785
-	232	12.477590	12.250546	3.449041
-	233	12.125301	12.128575	3.443603
-	234	11.780012	11.997838	3.412440
-	235	11.442442	11.860559	3.355538
-	236	11.112700	11.718920	3.274089
-	237	10.790883	11.574808	3.170063
-	238	10.476725	11.429839	3.046931
-	239	10.169765	11.285299	2.908022
-	240	9.869323	11.142243	2.757277
-	241	9.574712	11.001340	2.598746
-	242	9.285038	10.863150	2.436865
-	243	8.999492	10.727924	2.275620
-	244	8.717475	10.595712	2.118442
-	245	8.438233	10.466461	1.969116
-	246	8.161398	10.339967	1.830050
-	247	7.886467	10.215960	1.703481
-	248	7.612935	10.094170	1.591184
-	249	7.340593	9.974295	1.493911
-	250	7.069094	9.856174	1.412696
-	251	6.798354	9.739578	1.346905
-	252	6.528663	9.624314	1.296008
-	253	6.260113	9.510234	1.259560
-	254	5.993036	9.397081	1.235910
-	255	5.727680	9.284841	1.223916
-	256	5.464145	9.173551	1.221846
-	257	5.202806	9.063309	1.228684
-	258	4.944060	8.954235	1.242483
-	259	4.688237	8.846529	1.261964
-	260	4.435659	8.740542	1.285449
-	261	4.186352	8.636740	1.312416
-	262	3.940632	8.535567	1.340778
-	263	3.698642	8.437600	1.369807
-	264	3.460604	8.343489	1.398393
-	265	3.226683	8.253739	1.425544
-	266	2.997328	8.168960	1.450061
-	267	2.772928	8.089488	1.470799
-	268	2.553809	8.015694	1.485518
-	269	2.340562	7.947867	1.493004
-	270	2.133595	7.886114	1.491027
-	271	1.933292	7.830517	1.478886
-	272	1.739827	7.781100	1.455705
-	273	1.553317	7.737716	1.421757
-	274	1.373557	7.700179	1.378348
-	275	1.200037	7.668055	1.327089
-	276	1.032188	7.640956	1.270322
-	277	0.869230	7.618415	1.210521
-	278	0.710327	7.599927	1.149517
-	279	0.554394	7.584816	1.089094
-	280	0.400320	7.572616	1.031272
-	281	0.246951	7.562758	0.977377
-	282	0.092908	7.554904	0.929272
-	283	-0.062867	7.548694	0.888215
-	284	-0.221782	7.544004	0.855901
-	285	-0.385168	7.540777	0.834408
-	286	-0.554196	7.538960	0.825093
-	287	-0.730116	7.538634	0.828878
-	288	-0.913837	7.539894	0.844536
-	289	-1.106053	7.542785	0.870549
-	290	-1.307502	7.547409	0.904070
-	291	-1.518515	7.553689	0.942621
-	292	-1.739289	7.561609	0.983226
-	293	-1.970078	7.571108	1.023602
-	294	-2.210630	7.582028	1.061095
-	295	-2.460667	7.594133	1.094152
-	296	-2.719558	7.607251	1.120802
-	297	-2.986260	7.621084	1.139331
-	298	-3.259546	7.635356	1.148827
-	299	-3.537945	7.649595	1.148879
-	300	-3.819773	7.663365	1.138890
-	301	-4.103188	7.676192	1.118388
-	302	-4.386299	7.687442	1.088067
-	303	-4.666877	7.696610	1.048023
-	304	-4.942814	7.703100	0.999592
-	305	-5.211576	7.706271	0.943469
-	306	-5.470747	7.705662	0.881253
-	307	-5.717848	7.700774	0.814611
-	308	-5.950644	7.691255	0.745609
-	309	-6.167133	7.676911	0.676086
-	310	-6.365477	7.657394	0.608825
-	311	-6.544183	7.632555	0.546728
-	312	-6.701923	7.602153	0.492164
-	313	-6.837448	7.565848	0.448120
-	314	-6.949879	7.523390	0.416330
-	315	-7.038516	7.474389	0.398048
-	316	-7.103067	7.418578	0.393957
-	317	-7.143550	7.355685	0.404191
-	318	-7.160193	7.285432	0.428179
-	319	-7.153534	7.207695	0.464802
-	320	-7.124090	7.122572	0.512796
-	321	-7.072483	7.030119	0.570053
-	322	-6.999372	6.930676	0.634654
-	323	-6.904975	6.824668	0.704268
-	324	-6.789658	6.712674	0.776477
-	325	-6.653343	6.595444	0.849437
-	326	-6.495941	6.473750	0.920954
-	327	-6.317198	6.348493	0.989439
-	328	-6.116969	6.220707	1.053486
-	329	-5.895089	6.091330	1.112314
-	330	-5.651334	5.961445	1.165299
-	331	-5.385829	5.832061	1.212830
-	332	-5.098720	5.704295	1.255735
-	333	-4.790314	5.579207	1.295156
-	334	-4.461127	5.457841	1.332325
-	335	-4.111959	5.341242	1.369449
-	336	-3.743588	5.230407	1.408135
-	337	-3.356727	5.126164	1.450957
-	338	-2.952441	5.029336	1.499801
-	339	-2.531566	4.940510	1.556790
-	340	-2.094907	4.860131	1.623534
-	341	-1.643205	4.788430	1.700872
-	342	-1.177172	4.725425	1.789166
-	343	-0.697461	4.671031	1.887669
-	344	-0.204774	4.624973	1.994995
-	345	0.300232	4.586715	2.108827
-	346	0.816950	4.555614	2.226809
-	347	1.344880	4.530660	2.345733
-	348	1.883503	4.510948	2.462329
-	349	2.432134	4.495415	2.573187
-	350	2.990128	4.482903	2.674576
-	351	3.556623	4.472465	2.763216
-	352	4.130475	4.463137	2.835912
-	353	4.710512	4.454109	2.889950
-	354	5.295263	4.444863	2.923599
-	355	5.882891	4.435007	2.935853
-	356	6.471470	4.424562	2.926813
-	357	7.059141	4.414022	2.896555
-	358	7.643944	4.403987	2.846414
-	359	8.223964	4.395466	2.777851
-	360	8.797421	4.389670	2.693274
-	361	9.362633	4.387800	2.595977
-	362	9.918032	4.391283	2.489384
-	363	10.462598	4.401513	2.378048
-	364	10.995214	4.419984	2.266400
-	365	11.515121	4.448077	2.159475
-	366	12.021751	4.487032	2.062126
-	367	12.514483	4.537903	1.978715
-	368	12.993083	4.601476	1.913361
-	369	13.457426	4.678320	1.868835
-	370	13.907577	4.768745	1.846577
-	371	14.343755	4.872679	1.847133
-	372	14.766039	4.989782	1.869907
-	373	15.174440	5.119353	1.914627
-	374	15.568938	5.260332	1.980676
-	375	15.949417	5.411507	2.066722
-	376	16.316019	5.571356	2.171986
-	377	16.668871	5.738400	2.294437
-	378	17.008154	5.911015	2.432253
-	379	17.334173	6.087586	2.582552
-	380	17.647455	6.266509	2.742559
-	381	17.948355	6.446214	2.908715
-	382	18.237410	6.625175	3.076901
-	383	18.515221	6.801975	3.243253
-	384	18.782211	6.975204	3.403182
-	385	19.039000	7.143525	3.552479
-	386	19.286104	7.305697	3.686627
-	387	19.523937	7.460429	3.801971
-	388	19.752777	7.606649	3.895883
-	389	19.972672	7.743336	3.966818
-	390	20.183281	7.869578	4.014812
-	391	20.384018	7.984745	4.040524
-	392	20.574276	8.088219	4.045286
-	393	20.753214	8.179634	4.030796
-	394	20.920038	8.258819	3.998829
-	395	21.074106	8.325591	3.950970
-	396	21.214844	8.380089	3.888874
-	397	21.341928	8.422533	3.814495
-	398	21.455198	8.453321	3.729096
-	399	21.554541	8.472888	3.634252
-	400	21.640211	8.481843	3.531516
-	401	21.712542	8.480836	3.422285
-	402	21.771845	8.470478	3.308127
-	403	21.818668	8.451470	3.190216
-	404	21.853262	8.424376	3.070183
-	405	21.876095	8.389817	2.949052
-	406	21.887516	8.348306	2.828290
-	407	21.887598	8.300367	2.709018
-	408	21.876663	8.246419	2.592521
-	409	21.854731	8.186915	2.479457
-	410	21.821655	8.122414	2.370784
-	411	21.777542	8.053386	2.267537
-	412	21.722219	7.980458	2.170196
-	413	21.655748	7.904344	2.079803
-	414	21.578363	7.825763	1.996885
-	415	21.490406	7.745579	1.921706
-	416	21.392748	7.664566	1.854711
-	417	21.286371	7.583652	1.796524
-	418	21.172634	7.503735	1.747452
-	419	21.053221	7.425536	1.707445
-	420	20.929958	7.349920	1.676021
-	421	20.804684	7.277620	1.652876
-	422	20.679480	7.209267	1.636862
-	423	20.556580	7.145527	1.626745
-	424	20.438053	7.086943	1.621189
-	425	20.325953	7.034104	1.618384
-	426	20.222248	6.987484	1.616484
-	427	20.128567	6.947469	1.614002
-	428	20.046297	6.914402	1.609196
-	429	19.976406	6.888529	1.600608
-	430	19.919401	6.869853	1.586788
-	431	19.875465	6.858375	1.567527
-	432	19.844263	6.853849	1.543067
-	433	19.825165	6.855998	1.513961
-	434	19.817001	6.864504	1.481598
-	435	19.818548	6.878780	1.447732
-	436	19.828196	6.898405	1.414633
-	437	19.844412	6.923062	1.384642
-	438	19.865585	6.952485	1.360446
-	439	19.890251	6.986633	1.344554
-	440	19.917377	7.025674	1.339871
-	441	19.945869	7.070160	1.349068
-	442	19.975023	7.120894	1.374062
-	443	20.004341	7.178980	1.416936
-	444	20.033485	7.245817	1.477837
-	445	20.062168	7.323247	1.556421
-	446	20.090576	7.412948	1.651195
-	447	20.118801	7.516928	1.759780
-	448	20.147112	7.636908	1.879751
-	449	20.175554	7.774426	2.007244
-	450	20.204018	7.930512	2.138393
-	451	20.231936	8.105544	2.269881
-	452	20.258026	8.299199	2.397823
-	453	20.280195	8.510258	2.519327
-	454	20.295504	8.736652	2.632585
-	455	20.300056	8.975511	2.736838
-	456	20.289293	9.223065	2.832780
-	457	20.258345	9.475155	2.921436
-	458	20.202219	9.727221	3.004698
-	459	20.116413	9.974500	3.084871
-	460	19.997316	10.212466	3.164376
-	461	19.842304	10.436994	3.245002
-	462	19.650108	10.644529	3.328285
-	463	19.420675	10.832397	3.414240
-	464	19.155184	10.998724	3.501658
-	465	18.856138	11.142707	3.588078
-	466	18.527094	11.264405	3.669934
-	467	18.172670	11.364689	3.742643
-	468	17.798193	11.445216	3.801993
-	469	17.409529	11.508235	3.843307
-	470	17.012844	11.556330	3.862824
-	471	16.614216	11.592413	3.857418
-	472	16.219467	11.619391	3.825669
-	473	15.833953	11.640162	3.766615
-	474	15.462134	11.657483	3.680718
-	475	15.107512	11.673718	3.570120
-	476	14.772322	11.691025	3.437992
-	477	14.457582	11.711216	3.288140
-	478	14.163095	11.735536	3.125626
-	479	13.887410	11.764832	2.955833
-	480	13.628207	11.799249	2.784904
-	481	13.382162	11.838470	2.618765
-	482	13.145365	11.881674	2.463583
-	483	12.913565	11.927605	2.324459
-	484	12.682316	11.974627	2.206231
-	485	12.447315	12.021035	2.112365
-	486	12.204735	12.064901	2.045163
-	487	11.951094	12.104377	2.005401
-	488	11.683772	12.137731	1.992580
-	489	11.401006	12.163145	2.005681
-	490	11.101939	12.178983	2.042228
-	491	10.786765	12.183651	2.099159
-	492	10.456391	12.175855	2.172843
-	493	10.112377	12.154552	2.258637
-	494	9.756878	12.118898	2.352091
-	495	9.392382	12.068532	2.447969
-	496	9.021711	12.003334	2.541886
-	497	8.647857	11.923567	2.629310
-	498	8.273626	11.829924	2.706696
-	499	7.901949	11.723297	2.770801
-	500	7.535328	11.605097	2.819492
-	501	7.176003	11.476975	2.851267
-	502	6.825892	11.340824	2.865239
-	503	6.486322	11.198759	2.861676
-	504	6.158452	11.052835	2.841493
-	505	5.842954	10.905172	2.806090
-	506	5.540001	10.757810	2.757701
-	507	5.249720	10.612453	2.698976
-	508	4.971790	10.470706	2.632852
-	509	4.705796	10.333755	2.562447
-	510	4.451200	10.202388	2.490678
-	511	4.207509	10.077160	2.420231
-	512	3.974234	9.958167	2.353517
-	513	3.750906	9.845182	2.291926
-	514	3.537234	9.738008	2.236655
-	515	3.332757	9.636071	2.187605
-	516	3.137238	9.539001	2.144445
-	517	2.950213	9.446447	2.105410
-	518	2.771291	9.358015	2.068853
-	519	2.599938	9.273603	2.031998
-	520	2.435602	9.193068	1.992911
-	521	2.277398	9.116607	1.949981
-	522	2.124563	9.044370	1.902709
-	523	1.976049	8.976560	1.851761
-	524	1.830821	8.913451	1.798045
-	525	1.687963	8.855389	1.742337
-	526	1.546582	8.802463	1.685776
-	527	1.405938	8.754879	1.628564
-	528	1.265327	8.712556	1.572180
-	529	1.124068	8.675329	1.517223
-	530	0.981472	8.642938	1.465350
-	531	0.837132	8.614984	1.418214
-	532	0.690509	8.591043	1.377791
-	533	0.541330	8.570499	1.346399
-	534	0.389525	8.552755	1.325181
-	535	0.235149	8.537151	1.314705
-	536	0.078719	8.523070	1.314417
-	537	-0.079335	8.509942	1.323316
-	538	-0.238745	8.497358	1.339867
-	539	-0.399120	8.484980	1.362201
-	540	-0.560673	8.472705	1.388643
-	541	-0.723378	8.460508	1.417184
-	542	-0.887485	8.448584	1.445444
-	543	-1.053300	8.437061	1.471693
-	544	-1.221165	8.426015	1.494377
-	545	-1.391494	8.415490	1.512752
-	546	-1.564784	8.405452	1.525915
-	547	-1.741539	8.395694	1.533639
-	548	-1.922268	8.386045	1.535812
-	549	-2.107373	8.376053	1.532529
-	550	-2.297335	8.365316	1.523931
-	551	-2.492254	8.353559	1.510851
-	552	-2.692155	8.340415	1.493132
-	553	-2.896895	8.325794	1.471637
-	554	-3.106099	8.309724	1.447062
-	555	-3.319297	8.292253	1.419703
-	556	-3.535798	8.273687	1.390300
-	557	-3.754745	8.254333	1.359523
-	558	-3.975173	8.234680	1.327683
-	559	-4.195802	8.215323	1.294964
-	560	-4.415351	8.196756	1.261342
-	561	-4.632583	8.179637	1.226739
-	562	-4.846054	8.164614	1.190788
-	563	-5.054066	8.152197	1.152710
-	564	-5.255172	8.142868	1.112080
-	565	-5.447654	8.136909	1.068739
-	566	-5.630059	8.134496	1.023090
-	567	-5.801274	8.135623	0.977049
-	568	-5.960171	8.139996	0.933485
-	569	-6.106165	8.147116	0.896486
-	570	-6.238613	8.156362	0.869856
-	571	-6.356811	8.166906	0.857134
-	572	-6.460128	8.177771	0.860763
-	573	-6.547795	8.187840	0.882814
-	574	-6.619330	8.195856	0.924493
-	575	-6.674325	8.200509	0.986097
-	576	-6.712325	8.200368	1.067578
-	577	-6.733117	8.193941	1.167738
-	578	-6.736448	8.179897	1.285321
-	579	-6.721981	8.156878	1.417917
-	580	-6.689448	8.123848	1.562564
-	581	-6.638653	8.079792	1.715995
-	582	-6.569072	8.024121	1.874279
-	583	-6.480323	7.956453	2.032873
-	584	-6.371773	7.876733	2.187288
-	585	-6.242668	7.785259	2.332307
-	586	-6.092093	7.682539	2.462484
-	587	-5.918884	7.569209	2.571898
-	588	-5.721820	7.446144	2.655028
-	589	-5.499572	7.314117	2.707369
-	590	-5.251232	7.173995	2.726245
-	591	-4.976051	7.026707	2.711395
-	592	-4.673663	6.873013	2.664139
-	593	-4.343913	6.713932	2.587877
-	594	-3.987036	6.550480	2.487229
-	595	-3.603470	6.383698	2.368681
-	596	-3.194005	6.214863	2.238748
-	597	-2.759578	6.045211	2.105121
-	598	-2.301471	5.876135	1.975528
-	599	-1.821373	5.709430	1.856890
-	600	-1.321203	5.547128	1.755141
-	601	-0.803065	5.391472	1.674844
-	602	-0.269388	5.244841	1.619613
-	603	0.277485	5.109295	1.591497
-	604	0.835178	4.986729	1.591062
-	605	1.401369	4.878516	1.618066
-	606	1.974109	4.785545	1.670750
-	607	2.551709	4.708167	1.746559
-	608	3.132913	4.646134	1.842351
-	609	3.716816	4.598917	1.953950
-	610	4.302617	4.565591	2.076827
-	611	4.889857	4.544973	2.205930
-	612	5.478227	4.535871	2.336174
-	613	6.067315	4.537033	2.462668
-	614	6.656745	4.547311	2.580430
-	615	7.246072	4.565709	2.683886
-	616	7.834564	4.591259	2.769156
-	617	8.421193	4.623113	2.832393
-	618	9.004863	4.660656	2.869923
-	619	9.584223	4.703367	2.879965
-	620	10.157742	4.750956	2.861166
-	621	10.723935	4.803003	2.813311
-	622	11.281277	4.859354	2.737702
-	623	11.828304	4.919682	2.636224
-	624	12.363905	4.983667	2.512327
-	625	12.886828	5.050992	2.370418
-	626	13.396312	5.121329	2.214875
-	627	13.891549	5.194129	2.051636
-	628	14.371915	5.269031	1.886625
-	629	14.837095	5.345455	1.726145
-	630	15.286697	5.422995	1.576555
-	631	15.720604	5.501213	1.443403
-	632	16.138903	5.579863	1.330309
-	633	16.541559	5.658743	1.240520
-	634	16.928709	5.737801	1.175657
-	635	17.300550	5.817097	1.136165
-	636	17.657129	5.896715	1.121834
-	637	17.998598	5.976810	1.132126
-	638	18.325026	6.057566	1.164951
-	639	18.636433	6.139264	1.218156
-	640	18.933064	6.221946	1.288989
-	641	19.215113	6.305745	1.374398
-	642	19.482830	6.390684	1.470950
-	643	19.736805	6.476574	1.574759
-	644	19.977533	6.563191	1.682156
-	645	20.205688	6.650203	1.789989
-	646	20.422071	6.737112	1.894760
-	647	20.627495	6.823456	1.993489
-	648	20.822605	6.908556	2.084046
-	649	21.008121	6.991763	2.163626
-	650	21.184423	7.072467	2.231093
-	651	21.351849	7.149942	2.285373
-	652	21.510443	7.223595	2.325449
-	653	21.660126	7.292955	2.350675
-	654	21.800623	7.357435	2.360842
-	655	21.931702	7.416555	2.355016
-	656	22.052916	7.469837	2.333526
-	657	22.163931	7.516850	2.295774
-	658	22.264145	7.557275	2.241752
-	659	22.353163	7.590567	2.172211
-	660	22.430408	7.616436	2.087332
-	661	22.495354	7.634466	1.988354
-	662	22.547300	7.644352	1.877059
-	663	22.585743	7.645782	1.755581
-	664	22.610029	7.638585	1.626592
-	665	22.619503	7.622663	1.493503
-	666	22.613619	7.597983	1.359286
-	667	22.591810	7.564621	1.227890
-	668	22.553383	7.522727	1.103295
-	669	22.497925	7.472391	0.989089
-	670	22.425005	7.413863	0.888870
-	671	22.334690	7.347430	0.804799
-	672	22.227280	7.273336	0.738700
-	673	22.103493	7.192094	0.690925
-	674	21.964661	7.104256	0.659646
-	675	21.812311	7.010517	0.642526
-	676	21.648380	6.911695	0.636832
-	677	21.474861	6.808704	0.640558
-	678	21.293701	6.702508	0.652792
-	679	21.106764	6.594204	0.673195
-	680	20.916164	6.484773	0.701215
-	681	20.723928	6.375284	0.735611
-	682	20.532272	6.266814	0.774638
-	683	20.343590	6.160382	0.814220
-	684	20.160255	6.057068	0.849427
-	685	19.984632	5.957928	0.874661
-	686	19.818670	5.863855	0.885062
-	687	19.663805	5.775732	0.877969
-	688	19.521051	5.694246	0.852696
-	689	19.391087	5.620127	0.809772
-	690	19.274317	5.554060	0.750952
-	691	19.171169	5.496445	0.678086
-	692	19.081924	5.447600	0.594065
-	693	19.006594	5.407660	0.501796
-	694	18.945000	5.376510	0.404208
-	695	18.896687	5.353980	0.304522
-	696	18.860952	5.339521	0.206148
-	697	18.836906	5.332622	0.111218
-	698	18.823496	5.332538	0.021879
-	699	18.819454	5.338446	-0.059670
-	700	18.823450	5.349513	-0.132101
-	701	18.833956	5.364940	-0.193315
-	702	18.849316	5.384185	-0.241320
-	703	18.868065	5.406912	-0.274315
-	704	18.888763	5.433172	-0.290139
-	705	18.910002	5.463514	-0.287093
-	706	18.930614	5.498955	-0.263882
-	707	18.950031	5.541001	-0.218972
-	708	18.967972	5.591773	-0.152632
-	709	18.984800	5.653644	-0.065150
-	710	19.001165	5.729502	0.041955
-	711	19.017969	5.822284	0.165716
-	712	19.036161	5.934576	0.302863
-	713	19.055964	6.068645	0.449724
-	714	19.077061	6.225890	0.601553
-	715	19.097977	6.406761	0.754430
-	716	19.115894	6.610620	0.904367
-	717	19.126835	6.835559	1.047758
-	718	19.125643	7.078602	1.182094
-	719	19.106274	7.335739	1.306585
-	720	19.062651	7.602097	1.421296
-	721	18.988726	7.872361	1.527846
-	722	18.879322	8.141050	1.628543
-	723	18.730286	8.402780	1.726321
-	724	18.539022	8.652822	1.824436
-	725	18.304556	8.887027	1.925077
-	726	18.027693	9.102288	2.029780
-	727	17.710783	9.296610	2.138272
-	728	17.357668	9.468847	2.248680
-	729	16.973114	9.619098	2.357713
-	730	16.562830	9.748136	2.461663
-	731	16.133278	9.857554	2.555616
-	732	15.691267	9.949306	2.635155
-	733	15.243616	10.025831	2.696360
-	734	14.797108	10.089850	2.735336
-	735	14.357911	10.144279	2.749097
-	736	13.931724	10.191961	2.736103
-	737	13.523487	10.235668	2.695002
-	738	13.137327	10.277757	2.627043
-	739	12.776399	10.320402	2.534008
-	740	12.442797	10.365235	2.419698
-	741	12.137537	10.413561	2.288900
-	742	11.860415	10.466190	2.146621
-	743	11.609918	10.523521	1.999124
-	744	11.383758	10.585480	1.852826
-	745	11.178484	10.651685	1.713594
-	746	10.990017	10.721247	1.586904
-	747	10.813885	10.793139	1.477457
-	748	10.645106	10.865995	1.387882
-	749	10.478909	10.938315	1.320434
-	750	10.310449	11.008497	1.276367
-	751	10.135510	11.075040	1.256052
-	752	9.950441	11.136452	1.259593
-	753	9.752234	11.191420	1.286698
-	754	9.538992	11.238861	1.335606
-	755	9.309605	11.277883	1.404451
-	756	9.064094	11.307956	1.489733
-	757	8.803451	11.328496	1.587723
-	758	8.529160	11.339217	1.693858
-	759	8.243109	11.340028	1.803181
-	760	7.947485	11.330788	1.911495
-	761	7.644530	11.311725	2.014499
-	762	7.336589	11.283048	2.108434
-	763	7.025951	11.245195	2.189787
-	764	6.714914	11.198768	2.256400
-	765	6.405531	11.144410	2.305949
-	766	6.099563	11.082939	2.337534
-	767	5.798453	11.015422	2.350635
-	768	5.503381	10.942753	2.345557
-	769	5.215126	10.866057	2.323490
-	770	4.934357	10.786364	2.286067
-	771	4.661224	10.704679	2.235577
-	772	4.395733	10.621995	2.174752
-	773	4.137793	10.539097	2.105644
-	774	3.887304	10.456620	2.030920
-	775	3.644019	10.375052	1.952506
-	776	3.407968	10.294628	1.872108
-	777	3.179142	10.215403	1.791077
-	778	2.957763	10.137294	1.711205
-	779	2.743651	10.060304	1.633308
-	780	2.536433	9.984506	1.559027
-	781	2.335643	9.910161	1.489700
-	782	2.140656	9.837598	1.425769
-	783	1.950796	9.767245	1.368192
-	784	1.765687	9.699430	1.317988
-	785	1.584752	9.634622	1.275851
-	786	1.407562	9.573143	1.242995
-	787	1.233897	9.515467	1.219788
-	788	1.063327	9.462019	1.205827
-	789	0.895844	9.413098	1.199812
-	790	0.731589	9.369067	1.199182
-	791	0.570304	9.330212	1.201765
-	792	0.411955	9.296606	1.205536
-	793	0.256280	9.268381	1.208610
-	794	0.102878	9.245467	1.210016
-	795	-0.048806	9.227659	1.210510
-	796	-0.199473	9.214711	1.211256
-	797	-0.349771	9.206104	1.214388
-	798	-0.500362	9.201342	1.221270
-	799	-0.652013	9.199951	1.232214
-	800	-0.805450	9.201426	1.247228
-	801	-0.961484	9.205305	1.265967
-	802	-1.120935	9.211068	1.287667
-	803	-1.284670	9.218274	1.311710
-	804	-1.453165	9.226426	1.337216
-	805	-1.627040	9.234933	1.363281
-	806	-1.806640	9.243273	1.389098
-	807	-1.992127	9.251006	1.412907
-	808	-2.183784	9.257701	1.433610
-	809	-2.381797	9.263080	1.449802
-	810	-2.585850	9.266906	1.459989
-	811	-2.795850	9.269051	1.463212
-	812	-3.011401	9.269391	1.458908
-	813	-3.231786	9.267835	1.446465
-	814	-3.456355	9.264347	1.426059
-	815	-3.684442	9.258920	1.397969
-	816	-3.915293	9.251499	1.362478
-	817	-4.148308	9.242249	1.320159
-	818	-4.382610	9.231273	1.271888
-	819	-4.617307	9.218694	1.217892
-	820	-4.851299	9.204610	1.159145
-	821	-5.083192	9.189002	1.095968
-	822	-5.311862	9.171811	1.029384
-	823	-5.536169	9.152951	0.960500
-	824	-5.754897	9.132388	0.890021
-	825	-5.967414	9.110105	0.819088
-	826	-6.172946	9.085977	0.749047
-	827	-6.370797	9.059854	0.681021
-	828	-6.560606	9.031455	0.616478
-	829	-6.741761	9.000473	0.557349
-	830	-6.913687	8.966580	0.504812
-	831	-7.075840	8.929638	0.460893
-	832	-7.227450	8.889524	0.427026
-	833	-7.367539	8.846639	0.404484
-	834	-7.495116	8.801459	0.394573
-	835	-7.609158	8.754642	0.398940
-	836	-7.708983	8.706623	0.418299
-	837	-7.794024	8.657578	0.454027
-	838	-7.863900	8.607533	0.506306
-	839	-7.918702	8.556167	0.575494
-	840	-7.958542	8.502863	0.661057
-	841	-7.983562	8.446983	0.761638
-	842	-7.994133	8.387429	0.875728
-	843	-7.990571	8.323148	1.001069
-	844	-7.973110	8.252986	1.134484
-	845	-7.942210	8.175736	1.272377
-	846	-7.898271	8.090373	1.410710
-	847	-7.841540	7.996116	1.544504
-	848	-7.772274	7.892282	1.669381
-	849	-7.690656	7.778449	1.780745
-	850	-7.596358	7.654452	1.874163
-	851	-7.489252	7.520437	1.945987
-	852	-7.368838	7.376822	1.993597
-	853	-7.234417	7.224157	2.014830
-	854	-7.085104	7.063181	2.009456
-	855	-6.919687	6.894820	1.977787
-	856	-6.737059	6.720018	1.921675
-	857	-6.536047	6.539854	1.843968
-	858	-6.315382	6.355449	1.748057
-	859	-6.074175	6.167944	1.638442
-	860	-5.811722	5.978663	1.520279
-	861	-5.527362	5.789045	1.398600
-	862	-5.221004	5.600777	1.279190
-	863	-4.892852	5.415640	1.167684
-	864	-4.543209	5.235524	1.068678
-	865	-4.172861	5.062423	0.987053
-	866	-3.782715	4.898170	0.926301
-	867	-3.373670	4.744663	0.888754
-	868	-2.947070	4.603480	0.875771
-	869	-2.504112	4.475823	0.887923
-	870	-2.045934	4.362487	0.924061
-	871	-1.573878	4.263751	0.983144
-	872	-1.088803	4.179309	1.062436
-	873	-0.591923	4.108504	1.159050
-	874	-0.084079	4.050197	1.269339
-	875	0.433932	4.003049	1.388762
-	876	0.961021	3.965510	1.512748
-	877	1.496158	3.935768	1.636711
-	878	2.038269	3.912076	1.755258
-	879	2.585816	3.892755	1.863832
-	880	3.137266	3.876112	1.957899
-	881	3.690784	3.860854	2.033098
-	882	4.244048	3.845691	2.086034
-	883	4.794422	3.829741	2.114099
-	884	5.338999	3.812241	2.115394
-	885	5.874351	3.792655	2.089725
-	886	6.397002	3.770665	2.037883
-	887	6.903259	3.746292	1.961859
-	888	7.389357	3.719852	1.865485
-	889	7.851796	3.692131	1.752604
-	890	8.287385	3.664252	1.629072
-	891	8.693013	3.637510	1.500913
-	892	9.066284	3.613247	1.373915
-	893	9.405152	3.592400	1.253476
-	894	9.708242	3.575454	1.143803
-	895	9.975546	3.562534	1.046971
-	896	10.208512	3.553327	0.964313
-	897	10.411065	3.547483	0.895130
-	898	10.590402	3.544585	0.837204
