# Supplementary material for: Design and preliminary verification of a novel powered ankle–foot prosthesis: From the perspective of lower-limb biomechanics compared with ESAR foot
Source: PLoS One. 2024 Jun 7;19(6):e0303397. doi: 10.1371/journal.pone.0303397 (PMC11161064; doi:10.1371/journal.pone.0303397)
Supplement: S2 File — (ZIP) [file pone.0303397.s004.zip › NWS/3/left hip moment.txt]

LINK_MODEL_BASED::ORIGINAL::Left Hip Moment
File	Frame	X	Y	Z
Gait LB - IOR 11.c3d	1
-	2
-	3	0.366570	0.022892	-0.039802
-	4	0.324134	0.018757	-0.035312
-	5	0.279594	0.014152	-0.030648
-	6	0.233538	0.009000	-0.025809
-	7	0.188420	0.003614	-0.021087
-	8	0.147715	-0.002076	-0.016889
-	9	0.111561	-0.007619	-0.013095
-	10	0.079799	-0.012986	-0.009804
-	11	0.054382	-0.018001	-0.007251
-	12	0.033136	-0.022439	-0.005147
-	13	0.016790	-0.026143	-0.003614
-	14	0.005324	-0.029329	-0.002571
-	15	-0.002556	-0.031748	-0.001932
-	16	-0.007265	-0.033907	-0.001662
-	17	-0.009622	-0.035663	-0.001602
-	18	-0.008680	-0.036995	-0.001893
-	19	-0.007301	-0.037805	-0.002239
-	20	-0.004046	-0.038479	-0.002805
-	21	-0.001817	-0.038907	-0.003234
-	22	0.001573	-0.039169	-0.003784
-	23	0.004835	-0.039532	-0.004334
-	24	0.006608	-0.039619	-0.004629
-	25	0.008929	-0.039758	-0.004967
-	26	0.011697	-0.039801	-0.005335
-	27	0.013049	-0.039853	-0.005493
-	28	0.013969	-0.039548	-0.005515
-	29	0.017092	-0.038717	-0.005882
-	30	0.019052	-0.037357	-0.006136
-	31	0.020950	-0.035743	-0.006400
-	32	0.024356	-0.033978	-0.006884
-	33	0.025886	-0.032435	-0.007182
-	34	0.027273	-0.031051	-0.007460
-	35	0.028382	-0.030217	-0.007716
-	36	0.026725	-0.029643	-0.007541
-	37	0.023860	-0.029590	-0.007171
-	38	0.022112	-0.029402	-0.006867
-	39	0.016953	-0.029216	-0.006167
-	40	0.014864	-0.028911	-0.005792
-	41	0.010764	-0.028830	-0.005293
-	42	0.006594	-0.028933	-0.004754
-	43	0.004401	-0.029322	-0.004429
-	44	0.001766	-0.029890	-0.004086
-	45	-0.002945	-0.030801	-0.003631
-	46	-0.004881	-0.031416	-0.003437
-	47	-0.009553	-0.032308	-0.002974
-	48	-0.013522	-0.033429	-0.002552
-	49	-0.019870	-0.035077	-0.001934
-	50	-0.025665	-0.036893	-0.001450
-	51	-0.032970	-0.038815	-0.000764
-	52	-0.042860	-0.040654	0.000141
-	53	-0.051435	-0.042452	0.000864
-	54	-0.063160	-0.043823	0.001853
-	55	-0.072546	-0.045056	0.002524
-	56	-0.085144	-0.046119	0.003502
-	57	-0.097073	-0.046821	0.004443
-	58	-0.110232	-0.047111	0.005545
-	59	-0.124128	-0.046885	0.006746
-	60	-0.135130	-0.046178	0.007521
-	61	-0.147599	-0.044886	0.008389
-	62	-0.157952	-0.043213	0.009192
-	63	-0.167284	-0.041120	0.009870
-	64	-0.175522	-0.038721	0.010542
-	65	-0.182941	-0.035966	0.011408
-	66	-0.188410	-0.033225	0.012295
-	67	-0.195858	-0.030184	0.013629
-	68	-0.201161	-0.027204	0.015033
-	69	-0.205826	-0.024282	0.016537
-	70	-0.206484	-0.021829	0.017649
-	71	-0.205250	-0.019943	0.018598
-	72	-0.202513	-0.018728	0.019218
-	73	-0.196542	-0.018231	0.019385
-	74	-0.191197	-0.018530	0.019510
-	75	-0.183622	-0.019405	0.019123
-	76	-0.176452	-0.020671	0.018595
-	77	-0.169131	-0.022506	0.017861
-	78	-0.162517	-0.024597	0.017007
-	79	-0.157248	-0.026787	0.016055
-	80	-0.153707	-0.029015	0.015040
-	81	-0.151085	-0.031234	0.014037
-	82	-0.153015	-0.033172	0.013441
-	83	-0.155306	-0.034723	0.012756
-	84	-0.160478	-0.035692	0.012340
-	85	-0.166598	-0.036216	0.012107
-	86	-0.171900	-0.035916	0.011836
-	87	-0.180591	-0.034943	0.012029
-	88	-0.186354	-0.033024	0.012104
-	89	-0.194179	-0.030318	0.012593
-	90	-0.200253	-0.027025	0.013059
-	91	-0.204806	-0.023363	0.013433
-	92	-0.210361	-0.019841	0.013982
-	93	-0.212403	-0.016666	0.014265
-	94	-0.215794	-0.013638	0.014696
-	95	-0.216684	-0.011017	0.014984
-	96	-0.215874	-0.008300	0.015078
-	97	-0.215414	-0.005908	0.015264
-	98	-0.212915	-0.003332	0.015307
-	99	-0.210038	-0.000973	0.015310
-	100	-0.207418	0.001199	0.015349
-	101	-0.203829	0.003340	0.015227
-	102	-0.200620	0.005060	0.015175
-	103	-0.196515	0.006615	0.014975
-	104	-0.191935	0.008105	0.014782
-	105	-0.188819	0.009204	0.014696
-	106	-0.184901	0.010112	0.014598
-	107	-0.180835	0.010536	0.014364
-	108	-0.177076	0.010724	0.014195
-	109	-0.173968	0.010333	0.014083
-	110	-0.172267	0.009717	0.014122
-	111	-0.170263	0.008735	0.014094
-	112	-0.168946	0.007279	0.014040
-	113	-0.169316	0.005767	0.014330
-	114	-0.169024	0.004245	0.014544
-	115	-0.168557	0.002825	0.014859
-	116	-0.167325	0.001900	0.015304
-	117	-0.166386	0.001306	0.015875
-	118	-0.161728	0.001334	0.016172
-	119	-0.158553	0.001254	0.016677
-	120	-0.153931	0.001399	0.017096
-	121	-0.150121	0.001533	0.017595
-	122	-0.145236	0.001931	0.018043
-	123	-0.141128	0.002264	0.018563
-	124	-0.137739	0.002607	0.019142
-	125	-0.132399	0.002821	0.019378
-	126	-0.128786	0.002854	0.019771
-	127	-0.125179	0.002829	0.020028
-	128	-0.120676	0.002739	0.020054
-	129	-0.117187	0.002550	0.020066
-	130	-0.113833	0.002166	0.020041
-	131	-0.109191	0.001875	0.019643
-	132	-0.105063	0.001281	0.019172
-	133	-0.101204	0.000623	0.018672
-	134	-0.095444	-0.000588	0.017535
-	135	-0.092693	-0.002349	0.016569
-	136	-0.087860	-0.004801	0.015023
-	137	-0.083603	-0.007594	0.013193
-	138	-0.077103	-0.010853	0.010818
-	139	-0.069533	-0.014013	0.008340
-	140	-0.058649	-0.016895	0.005376
-	141	-0.044848	-0.019516	0.002098
-	142	-0.031629	-0.021861	-0.000938
-	143	-0.019635	-0.023942	-0.003651
-	144	-0.009103	-0.026071	-0.006146
-	145	-0.003289	-0.028157	-0.007875
-	146	0.001161	-0.030295	-0.009439
-	147	0.005406	-0.032358	-0.010952
-	148	0.006298	-0.034196	-0.011976
-	149	0.009002	-0.036219	-0.013471
-	150	0.008960	-0.038131	-0.014546
-	151	0.008688	-0.040157	-0.015725
-	152	0.010814	-0.041903	-0.017214
-	153	0.009978	-0.043274	-0.018040
-	154	0.010834	-0.044459	-0.019016
-	155	0.012381	-0.045019	-0.019872
-	156	0.013338	-0.045058	-0.020438
-	157	0.016248	-0.044418	-0.020932
-	158	0.017125	-0.042743	-0.020696
-	159	0.019931	-0.040384	-0.020458
-	160	0.020428	-0.037524	-0.019734
-	161	0.019583	-0.035071	-0.019129
-	162	0.014312	-0.033622	-0.018434
-	163	0.005015	-0.033232	-0.017722
-	164	-0.008984	-0.033530	-0.016619
-	165	-0.027377	-0.034366	-0.015182
-	166	-0.047267	-0.035676	-0.013679
-	167	-0.069714	-0.036937	-0.011661
-	168	-0.091151	-0.037956	-0.009611
-	169	-0.110515	-0.039203	-0.007853
-	170	-0.129918	-0.040658	-0.005924
-	171	-0.146532	-0.042795	-0.004439
-	172	-0.160549	-0.045044	-0.003031
-	173	-0.175467	-0.047390	-0.001019
-	174	-0.183793	-0.049432	0.000521
-	175	-0.193528	-0.050683	0.003126
-	176	-0.200547	-0.051329	0.005940
-	177	-0.205631	-0.051039	0.009129
-	178	-0.209446	-0.049689	0.012771
-	179	-0.209641	-0.047133	0.016404
-	180	-0.205982	-0.043663	0.019796
-	181	-0.198537	-0.038733	0.023035
-	182	-0.186709	-0.033030	0.025675
-	183	-0.170267	-0.026628	0.027471
-	184	-0.150134	-0.019667	0.028393
-	185	-0.126197	-0.012693	0.028122
-	186	-0.101979	-0.005999	0.027047
-	187	-0.077750	-0.000127	0.025026
-	188	-0.054738	0.004140	0.022030
-	189	-0.034412	0.006162	0.018263
-	190	-0.018281	0.006243	0.014290
-	191	-0.005284	0.004635	0.009982
-	192	0.004542	0.002150	0.005961
-	193	0.011350	-0.000253	0.002603
-	194	0.014335	-0.002746	0.000119
-	195	0.016072	-0.005498	-0.002072
-	196	0.014360	-0.008674	-0.003480
-	197	0.009345	-0.012102	-0.004126
-	198	0.002189	-0.016163	-0.004310
-	199	-0.006825	-0.020535	-0.003977
-	200	-0.017904	-0.025701	-0.003349
-	201	-0.029137	-0.031125	-0.002722
-	202	-0.041882	-0.036856	-0.001872
-	203	-0.052797	-0.042698	-0.001484
-	204	-0.065558	-0.048753	-0.000772
-	205	-0.075351	-0.054715	-0.000893
-	206	-0.083929	-0.060700	-0.001329
-	207	-0.090911	-0.066934	-0.002150
-	208	-0.095089	-0.072863	-0.003639
-	209	-0.095226	-0.078601	-0.006054
-	210	-0.093231	-0.083662	-0.008773
-	211	-0.087929	-0.087652	-0.011961
-	212	-0.078471	-0.090771	-0.015747
-	213	-0.067956	-0.092048	-0.019269
-	214	-0.054974	-0.092251	-0.022840
-	215	-0.041483	-0.091301	-0.025929
-	216	-0.030080	-0.088960	-0.028017
-	217	-0.019672	-0.085860	-0.029270
-	218	-0.013137	-0.082015	-0.029007
-	219	-0.009301	-0.077587	-0.027736
-	220	-0.007320	-0.072828	-0.025732
-	221	-0.007296	-0.067979	-0.023113
-	222	-0.008224	-0.063273	-0.020262
-	223	-0.011374	-0.059329	-0.016991
-	224	-0.013998	-0.056102	-0.013959
-	225	-0.020007	-0.054204	-0.010508
-	226	-0.024074	-0.053480	-0.007807
-	227	-0.028710	-0.054136	-0.005304
-	228	-0.034011	-0.055890	-0.003064
-	229	-0.037329	-0.058816	-0.001698
-	230	-0.041082	-0.062507	-0.000579
-	231	-0.044193	-0.066935	0.000080
-	232	-0.046261	-0.071422	0.000242
-	233	-0.047639	-0.076100	0.000041
-	234	-0.050010	-0.080248	-0.000028
-	235	-0.049755	-0.084228	-0.000747
-	236	-0.049624	-0.087230	-0.001470
-	237	-0.049708	-0.089473	-0.002194
-	238	-0.046599	-0.091237	-0.003504
-	239	-0.046629	-0.092171	-0.004090
-	240	-0.043748	-0.092987	-0.005252
-	241	-0.041654	-0.093471	-0.006237
-	242	-0.039650	-0.093587	-0.007072
-	243	-0.036306	-0.093651	-0.008043
-	244	-0.034247	-0.093162	-0.008681
-	245	-0.030707	-0.092423	-0.009421
-	246	-0.027879	-0.091661	-0.009949
-	247	-0.022764	-0.090786	-0.010751
-	248	-0.018854	-0.090118	-0.011292
-	249	-0.013442	-0.089712	-0.012000
-	250	-0.010486	-0.089545	-0.012147
-	251	-0.005277	-0.089734	-0.012644
-	252	-0.002879	-0.090147	-0.012672
-	253	0.001581	-0.090915	-0.012952
-	254	0.004282	-0.091927	-0.012935
-	255	0.007198	-0.092891	-0.012924
-	256	0.009139	-0.093807	-0.012715
-	257	0.011248	-0.094719	-0.012426
-	258	0.012247	-0.095316	-0.011905
-	259	0.012960	-0.095596	-0.011310
-	260	0.014937	-0.095542	-0.010853
-	261	0.013257	-0.095001	-0.009728
-	262	0.013086	-0.094520	-0.008795
-	263	0.012096	-0.093551	-0.007753
-	264	0.010481	-0.092644	-0.006571
-	265	0.009732	-0.091426	-0.005435
-	266	0.008428	-0.089977	-0.004185
-	267	0.006941	-0.088346	-0.002798
-	268	0.005637	-0.086673	-0.001458
-	269	0.005604	-0.085146	-0.000327
-	270	0.004056	-0.083430	0.000852
-	271	0.005034	-0.081625	0.001528
-	272	0.005599	-0.079827	0.001980
-	273	0.008082	-0.077994	0.001914
-	274	0.010541	-0.076473	0.001611
-	275	0.014271	-0.074757	0.000991
-	276	0.016960	-0.072960	0.000403
-	277	0.019356	-0.070987	-0.000106
-	278	0.021338	-0.068776	-0.000604
-	279	0.024487	-0.066280	-0.001274
-	280	0.028726	-0.063599	-0.002076
-	281	0.031876	-0.060553	-0.002827
-	282	0.036280	-0.057492	-0.003787
-	283	0.041106	-0.054051	-0.004884
-	284	0.045376	-0.050677	-0.006051
-	285	0.049763	-0.047319	-0.007133
-	286	0.052983	-0.044185	-0.007857
-	287	0.055562	-0.041379	-0.008105
-	288	0.058182	-0.038982	-0.008112
-	289	0.059364	-0.036936	-0.007736
-	290	0.061377	-0.035285	-0.007330
-	291	0.061763	-0.033898	-0.006737
-	292	0.062057	-0.033072	-0.006139
-	293	0.063525	-0.032538	-0.005692
-	294	0.061999	-0.032580	-0.004957
-	295	0.061693	-0.033010	-0.004354
-	296	0.060164	-0.033878	-0.003612
-	297	0.057647	-0.035144	-0.002884
-	298	0.055165	-0.036857	-0.002182
-	299	0.050529	-0.038883	-0.001159
-	300	0.047010	-0.041363	-0.000283
-	301	0.044393	-0.044053	0.000472
-	302	0.039442	-0.046963	0.001470
-	303	0.036137	-0.050310	0.002275
-	304	0.032397	-0.053736	0.003125
-	305	0.028313	-0.057568	0.003991
-	306	0.023725	-0.061482	0.004836
-	307	0.020100	-0.065573	0.005549
-	308	0.016794	-0.069729	0.006162
-	309	0.011470	-0.073636	0.006828
-	310	0.008847	-0.077265	0.007090
-	311	0.003994	-0.080172	0.007464
-	312	-0.000667	-0.082353	0.007689
-	313	-0.007531	-0.083473	0.008135
-	314	-0.013992	-0.083414	0.008454
-	315	-0.022554	-0.081933	0.008904
-	316	-0.031027	-0.079135	0.009246
-	317	-0.042111	-0.074889	0.009770
-	318	-0.052755	-0.069191	0.010126
-	319	-0.064596	-0.062137	0.010511
-	320	-0.079589	-0.053901	0.011120
-	321	-0.092269	-0.044834	0.011463
-	322	-0.106888	-0.035165	0.011936
-	323	-0.121541	-0.025177	0.012371
-	324	-0.136091	-0.015086	0.012736
-	325	-0.150060	-0.005107	0.013019
-	326	-0.163457	0.004440	0.013203
-	327	-0.174863	0.013201	0.013216
-	328	-0.183173	0.020833	0.012978
-	329	-0.189502	0.027277	0.012602
-	330	-0.192849	0.032423	0.011943
-	331	-0.191515	0.036163	0.010916
-	332	-0.187200	0.038607	0.009765
-	333	-0.179962	0.039317	0.008486
-	334	-0.170281	0.037700	0.007277
-	335	-0.158377	0.033621	0.006217
-	336	-0.144415	0.027593	0.005212
-	337	-0.127865	0.020390	0.004150
-	338	-0.108763	0.012916	0.002918
-	339	-0.089922	0.005489	0.001733
-	340	-0.070049	-0.002028	0.000639
-	341	-0.053118	-0.009207	-0.000174
-	342	-0.038105	-0.015983	-0.000685
-	343	-0.027923	-0.022114	-0.000756
-	344	-0.023030	-0.027380	-0.000450
-	345	-0.023417	-0.031669	0.000174
-	346	-0.028616	-0.035265	0.001182
-	347	-0.039623	-0.038220	0.002523
-	348	-0.055078	-0.040836	0.004148
-	349	-0.073906	-0.043407	0.006043
-	350	-0.094560	-0.045888	0.008002
-	351	-0.117113	-0.048086	0.009939
-	352	-0.138720	-0.049895	0.011624
-	353	-0.159190	-0.051238	0.012919
-	354	-0.176988	-0.052311	0.013781
-	355	-0.191767	-0.052806	0.014099
-	356	-0.204126	-0.053203	0.014055
-	357	-0.210927	-0.053414	0.013411
-	358	-0.215476	-0.053712	0.012435
-	359	-0.215977	-0.054251	0.010992
-	360	-0.212589	-0.054972	0.009143
-	361	-0.207857	-0.056093	0.007099
-	362	-0.199305	-0.057398	0.004771
-	363	-0.190682	-0.058863	0.002377
-	364	-0.178559	-0.060451	-0.000171
-	365	-0.167330	-0.062104	-0.002588
-	366	-0.154576	-0.063539	-0.004911
-	367	-0.140800	-0.064759	-0.007040
-	368	-0.128706	-0.065628	-0.008699
-	369	-0.115080	-0.066087	-0.010002
-	370	-0.103148	-0.066060	-0.010841
-	371	-0.090750	-0.065622	-0.011428
-	372	-0.079650	-0.064552	-0.011827
-	373	-0.069062	-0.062828	-0.012062
-	374	-0.059725	-0.060531	-0.012051
-	375	-0.052255	-0.057724	-0.011804
-	376	-0.046951	-0.054560	-0.011250
-	377	-0.042938	-0.051276	-0.010471
-	378	-0.040596	-0.048040	-0.009449
-	379	-0.039106	-0.044904	-0.008247
-	380	-0.037911	-0.042161	-0.006889
-	381	-0.037676	-0.039890	-0.005346
-	382	-0.037450	-0.038145	-0.003755
-	383	-0.038183	-0.036756	-0.002071
-	384	-0.038984	-0.035552	-0.000395
-	385	-0.039655	-0.034563	0.001158
-	386	-0.040378	-0.033672	0.002484
-	387	-0.040515	-0.032844	0.003432
-	388	-0.038669	-0.032261	0.003791
-	389	-0.035988	-0.032085	0.003595
-	390	-0.032375	-0.032420	0.002995
-	391	-0.027830	-0.033347	0.001981
-	392	-0.023816	-0.034715	0.000849
-	393	-0.018710	-0.036345	-0.000520
-	394	-0.014239	-0.038141	-0.001837
-	395	-0.009919	-0.040008	-0.003219
-	396	-0.005569	-0.041746	-0.004584
-	397	-0.000562	-0.043351	-0.005983
-	398	0.004878	-0.044584	-0.007345
-	399	0.010721	-0.045361	-0.008673
-	400	0.016662	-0.045615	-0.009841
-	401	0.023936	-0.045514	-0.011060
-	402	0.030410	-0.044986	-0.011944
-	403	0.037448	-0.043973	-0.012714
-	404	0.044958	-0.042473	-0.013277
-	405	0.053091	-0.040390	-0.013683
-	406	0.061849	-0.037626	-0.013891
-	407	0.071301	-0.034600	-0.014043
-	408	0.080247	-0.031372	-0.014011
-	409	0.090209	-0.028108	-0.014094
-	410	0.100583	-0.025099	-0.014329
-	411	0.110644	-0.022536	-0.014688
-	412	0.121916	-0.020373	-0.015367
-	413	0.132231	-0.018824	-0.016112
-	414	0.142672	-0.018009	-0.017103
-	415	0.151596	-0.017720	-0.018108
-	416	0.161047	-0.017839	-0.019335
-	417	0.168671	-0.018376	-0.020433
-	418	0.176178	-0.019044	-0.021448
-	419	0.183059	-0.019887	-0.022396
-	420	0.189936	-0.021193	-0.023449
-	421	0.195798	-0.022770	-0.024435
-	422	0.201438	-0.024560	-0.025447
-	423	0.206186	-0.026483	-0.026395
-	424	0.209233	-0.028274	-0.027030
-	425	0.209352	-0.029767	-0.027205
-	426	0.209846	-0.031176	-0.027446
-	427	0.205754	-0.032037	-0.026973
-	428	0.200155	-0.032738	-0.026266
-	429	0.190332	-0.032956	-0.024982
-	430	0.179878	-0.032823	-0.023735
-	431	0.167865	-0.032291	-0.022359
-	432	0.154742	-0.031640	-0.020995
-	433	0.139466	-0.030824	-0.019496
-	434	0.122167	-0.029938	-0.017899
-	435	0.102835	-0.028982	-0.016197
-	436	0.081689	-0.028025	-0.014427
-	437	0.060005	-0.026946	-0.012681
-	438	0.038244	-0.026280	-0.011210
-	439	0.016140	-0.026187	-0.009996
-	440	-0.004877	-0.026957	-0.009203
-	441	-0.025094	-0.028392	-0.008613
-	442	-0.041824	-0.030337	-0.008350
-	443	-0.057582	-0.032510	-0.007880
-	444	-0.068802	-0.034421	-0.007439
-	445	-0.076829	-0.036409	-0.007011
-	446	-0.081828	-0.037992	-0.006510
-	447	-0.082044	-0.039690	-0.006399
-	448	-0.081389	-0.041284	-0.006127
-	449	-0.077825	-0.042523	-0.005991
-	450	-0.071985	-0.043170	-0.005958
-	451	-0.064103	-0.042793	-0.005774
-	452	-0.053476	-0.041034	-0.005580
-	453	-0.039345	-0.037856	-0.005604
-	454	-0.021616	-0.033401	-0.006013
-	455	-0.001717	-0.028098	-0.006821
-	456	0.020043	-0.022371	-0.008112
-	457	0.041730	-0.016945	-0.009842
-	458	0.062309	-0.011913	-0.011887
-	459	0.080771	-0.007517	-0.014096
-	460	0.095573	-0.004332	-0.016223
-	461	0.105717	-0.002232	-0.018014
-	462	0.111037	-0.001332	-0.019212
-	463	0.111703	-0.001865	-0.019816
-	464	0.107227	-0.003063	-0.019449
-	465	0.099000	-0.005452	-0.018440
-	466	0.087063	-0.008743	-0.016722
-	467	0.072711	-0.012936	-0.014653
-	468	0.056184	-0.018176	-0.012262
-	469	0.039435	-0.023823	-0.009836
-	470	0.022048	-0.030107	-0.007476
-	471	0.005261	-0.036688	-0.005366
-	472	-0.010824	-0.043771	-0.003505
-	473	-0.025186	-0.050815	-0.002072
-	474	-0.038270	-0.057820	-0.001085
-	475	-0.047786	-0.064921	-0.000943
-	476	-0.056080	-0.072006	-0.001183
-	477	-0.061122	-0.078865	-0.002199
-	478	-0.064205	-0.085637	-0.003774
-	479	-0.064211	-0.091989	-0.006009
-	480	-0.062042	-0.097978	-0.008733
-	481	-0.057454	-0.103679	-0.011909
-	482	-0.051621	-0.108752	-0.015150
-	483	-0.044619	-0.112882	-0.018303
-	484	-0.038140	-0.116182	-0.020965
-	485	-0.031833	-0.118377	-0.023058
-	486	-0.025918	-0.119378	-0.024486
-	487	-0.021747	-0.119430	-0.025049
-	488	-0.017831	-0.118104	-0.025057
-	489	-0.016231	-0.115644	-0.024082
-	490	-0.014707	-0.112183	-0.022705
-	491	-0.013859	-0.107668	-0.020855
-	492	-0.014643	-0.102784	-0.018472
-	493	-0.014828	-0.097631	-0.016105
-	494	-0.016652	-0.092375	-0.013383
-	495	-0.017114	-0.087339	-0.011031
-	496	-0.018602	-0.082364	-0.008601
-	497	-0.019424	-0.077953	-0.006534
-	498	-0.020382	-0.073872	-0.004637
-	499	-0.020982	-0.070602	-0.003105
-	500	-0.021944	-0.068359	-0.001777
-	501	-0.022549	-0.066831	-0.000728
-	502	-0.022730	-0.066195	-0.000046
-	503	-0.022659	-0.066371	0.000403
-	504	-0.022581	-0.067043	0.000678
-	505	-0.021843	-0.068252	0.000655
-	506	-0.020543	-0.069818	0.000375
-	507	-0.018440	-0.071589	-0.000133
-	508	-0.015497	-0.073177	-0.000822
-	509	-0.013225	-0.074984	-0.001414
-	510	-0.010148	-0.076468	-0.002082
-	511	-0.007452	-0.077950	-0.002642
-	512	-0.005615	-0.079153	-0.002910
-	513	-0.003609	-0.080318	-0.003097
-	514	-0.002016	-0.081314	-0.003057
-	515	-0.000755	-0.082002	-0.002793
-	516	0.000394	-0.082318	-0.002364
-	517	0.001625	-0.082129	-0.001819
-	518	0.001607	-0.081426	-0.001041
-	519	0.003067	-0.079863	-0.000586
-	520	0.003533	-0.077931	-0.000197
-	521	0.005163	-0.075147	-0.000255
-	522	0.006779	-0.071975	-0.000559
-	523	0.008469	-0.068250	-0.000987
-	524	0.011243	-0.064486	-0.001574
-	525	0.012479	-0.060625	-0.001932
-	526	0.013983	-0.056769	-0.002277
-	527	0.015868	-0.053602	-0.002730
-	528	0.016716	-0.050815	-0.003060
-	529	0.017584	-0.048832	-0.003474
-	530	0.019186	-0.047891	-0.004032
-	531	0.019887	-0.047610	-0.004513
-	532	0.021910	-0.048178	-0.005103
-	533	0.023197	-0.049238	-0.005383
-	534	0.025767	-0.050726	-0.005537
-	535	0.027795	-0.052327	-0.005376
-	536	0.030900	-0.053913	-0.005168
-	537	0.033379	-0.055641	-0.004745
-	538	0.036563	-0.057047	-0.004388
-	539	0.039022	-0.058353	-0.003937
-	540	0.041265	-0.059430	-0.003447
-	541	0.041829	-0.060355	-0.002738
-	542	0.042958	-0.060938	-0.002191
-	543	0.043159	-0.061459	-0.001636
-	544	0.044274	-0.061441	-0.001304
-	545	0.044401	-0.061118	-0.000917
-	546	0.044815	-0.060588	-0.000630
-	547	0.046029	-0.059584	-0.000573
-	548	0.046423	-0.058582	-0.000437
-	549	0.045989	-0.057368	-0.000309
-	550	0.046509	-0.056088	-0.000344
-	551	0.046750	-0.054696	-0.000347
-	552	0.047347	-0.053749	-0.000431
-	553	0.049382	-0.053120	-0.000692
-	554	0.051767	-0.052913	-0.000925
-	555	0.054913	-0.053200	-0.001232
-	556	0.059432	-0.053646	-0.001695
-	557	0.062175	-0.054345	-0.001846
-	558	0.066052	-0.055188	-0.002014
-	559	0.065926	-0.056360	-0.001564
-	560	0.064162	-0.058153	-0.000698
-	561	0.059432	-0.060407	0.000742
-	562	0.049926	-0.063413	0.003052
-	563	0.036708	-0.066588	0.005894
-	564	0.019854	-0.069965	0.009164
-	565	0.004757	-0.072811	0.011870
-	566	-0.005943	-0.074969	0.013455
-	567	-0.011584	-0.076533	0.013781
-	568	-0.014223	-0.077145	0.013182
-	569	-0.016728	-0.077094	0.012275
-	570	-0.018472	-0.076270	0.011152
-	571	-0.022458	-0.074522	0.010224
-	572	-0.025885	-0.072174	0.009206
-	573	-0.030985	-0.069493	0.008436
-	574	-0.038323	-0.066099	0.007947
-	575	-0.046359	-0.062131	0.007583
-	576	-0.056660	-0.057533	0.007545
-	577	-0.068605	-0.052572	0.007796
-	578	-0.082112	-0.047271	0.008397
-	579	-0.097315	-0.041851	0.009422
-	580	-0.114621	-0.036699	0.010925
-	581	-0.132908	-0.031669	0.012832
-	582	-0.152441	-0.027207	0.015202
-	583	-0.172542	-0.023327	0.017908
-	584	-0.192164	-0.019911	0.020876
-	585	-0.211329	-0.016935	0.024054
-	586	-0.228718	-0.014217	0.027215
-	587	-0.241242	-0.011836	0.029902
-	588	-0.250669	-0.009657	0.032048
-	589	-0.255644	-0.007607	0.033353
-	590	-0.256949	-0.005724	0.033843
-	591	-0.256023	-0.004045	0.033650
-	592	-0.249968	-0.002916	0.032638
-	593	-0.239822	-0.002577	0.030902
-	594	-0.224307	-0.003130	0.028413
-	595	-0.204953	-0.004670	0.025502
-	596	-0.181352	-0.007197	0.022112
-	597	-0.156041	-0.010656	0.018582
-	598	-0.128485	-0.014910	0.015029
-	599	-0.099906	-0.019983	0.011661
-	600	-0.072126	-0.025993	0.008676
-	601	-0.045754	-0.032620	0.006065
-	602	-0.021966	-0.039822	0.004003
-	603	-0.002500	-0.046816	0.002460
-	604	0.012188	-0.053139	0.001315
-	605	0.022085	-0.058580	0.000598
-	606	0.025799	-0.062711	0.000204
-	607	0.024489	-0.065898	0.000102
-	608	0.017149	-0.067952	0.000268
-	609	0.005982	-0.068938	0.000584
-	610	-0.009507	-0.069016	0.001099
-	611	-0.027925	-0.068097	0.001671
-	612	-0.046791	-0.066449	0.002201
-	613	-0.067415	-0.064088	0.002855
-	614	-0.087229	-0.060968	0.003502
-	615	-0.104363	-0.057066	0.003932
-	616	-0.120153	-0.052813	0.004378
-	617	-0.132876	-0.048474	0.004800
-	618	-0.141555	-0.044365	0.004990
-	619	-0.147357	-0.040631	0.005123
-	620	-0.150190	-0.037497	0.005108
-	621	-0.149667	-0.034750	0.004844
-	622	-0.147777	-0.032112	0.004409
-	623	-0.143858	-0.029591	0.003630
-	624	-0.138273	-0.027081	0.002547
-	625	-0.133086	-0.025067	0.001314
-	626	-0.125990	-0.023355	-0.000285
-	627	-0.119864	-0.022409	-0.002012
-	628	-0.113366	-0.021936	-0.003925
-	629	-0.107058	-0.021773	-0.005899
-	630	-0.101652	-0.021904	-0.007597
-	631	-0.097410	-0.022254	-0.008902
-	632	-0.092871	-0.022523	-0.009983
-	633	-0.089176	-0.022809	-0.010678
-	634	-0.085682	-0.022949	-0.011078
-	635	-0.081976	-0.023121	-0.011293
-	636	-0.078293	-0.023315	-0.011334
-	637	-0.075025	-0.023573	-0.011096
-	638	-0.071265	-0.023757	-0.010767
-	639	-0.067573	-0.023777	-0.010292
-	640	-0.064528	-0.023563	-0.009590
-	641	-0.061506	-0.022964	-0.008674
-	642	-0.060252	-0.021990	-0.007400
-	643	-0.059430	-0.020614	-0.005982
-	644	-0.059428	-0.018831	-0.004395
-	645	-0.060536	-0.016442	-0.002529
-	646	-0.062536	-0.013631	-0.000495
-	647	-0.064709	-0.010260	0.001615
-	648	-0.067100	-0.006927	0.003781
-	649	-0.069037	-0.003457	0.005804
-	650	-0.070618	-0.000516	0.007678
-	651	-0.072164	0.001779	0.009464
-	652	-0.073387	0.003407	0.011095
-	653	-0.074288	0.004172	0.012539
-	654	-0.076192	0.004378	0.013981
-	655	-0.075975	0.003894	0.015006
-	656	-0.077638	0.002869	0.016066
-	657	-0.077352	0.001364	0.016684
-	658	-0.076262	-0.000988	0.016790
-	659	-0.074894	-0.003986	0.016537
-	660	-0.071633	-0.007725	0.015576
-	661	-0.066993	-0.012338	0.013849
-	662	-0.060503	-0.017525	0.011414
-	663	-0.052768	-0.023313	0.008302
-	664	-0.043249	-0.029298	0.004572
-	665	-0.032306	-0.035758	0.000291
-	666	-0.019918	-0.041956	-0.004376
-	667	-0.006171	-0.048389	-0.009471
-	668	0.007529	-0.054300	-0.014473
-	669	0.022089	-0.059728	-0.019376
-	670	0.035403	-0.064359	-0.023714
-	671	0.048369	-0.067859	-0.027383
-	672	0.060568	-0.070288	-0.030197
-	673	0.070229	-0.071579	-0.031793
-	674	0.079101	-0.071486	-0.032433
-	675	0.086442	-0.070234	-0.032316
-	676	0.093995	-0.067791	-0.031757
-	677	0.101015	-0.064115	-0.030730
-	678	0.108269	-0.059428	-0.029272
-	679	0.115344	-0.054052	-0.027237
-	680	0.121791	-0.048007	-0.024511
-	681	0.129052	-0.041754	-0.021319
-	682	0.134367	-0.035832	-0.017472
-	683	0.140196	-0.030307	-0.013419
-	684	0.145453	-0.025647	-0.009536
-	685	0.150912	-0.021835	-0.006262
-	686	0.157114	-0.018914	-0.004022
-	687	0.163755	-0.016941	-0.002864
-	688	0.169562	-0.015962	-0.002582
-	689	0.174118	-0.015635	-0.002919
-	690	0.176758	-0.016175	-0.003782
-	691	0.176743	-0.017472	-0.005079
-	692	0.173348	-0.019365	-0.006588
-	693	0.166934	-0.021972	-0.008330
-	694	0.156035	-0.024944	-0.010078
-	695	0.142649	-0.028426	-0.011956
-	696	0.124184	-0.032322	-0.013565
-	697	0.102875	-0.036441	-0.015075
-	698	0.079172	-0.040585	-0.016437
-	699	0.052531	-0.044845	-0.017576
-	700	0.101734	-0.028887	-0.014468
-	701	0.168187	-0.019160	-0.017217
-	702	0.259287	-0.005545	-0.020460
-	703	0.356110	0.012592	-0.022717
-	704	0.435942	0.034238	-0.022728
-	705	0.477462	0.056178	-0.020183
-	706	0.478904	0.075133	-0.016150
-	707	0.448558	0.090335	-0.011255
-	708	0.401566	0.105154	-0.005534
-	709	0.356516	0.123928	0.001203
-	710	0.328515	0.151105	0.009699
-	711	0.326258	0.189652	0.020458
-	712	0.343056	0.238426	0.033650
-	713	0.366011	0.293141	0.048626
-	714	0.387184	0.348961	0.063681
-	715	0.399399	0.401222	0.077166
-	716	0.399967	0.444523	0.087085
-	717	0.388681	0.476357	0.092821
-	718	0.368719	0.500077	0.095868
-	719	0.343455	0.523540	0.099153
-	720	0.322262	0.553922	0.104119
-	721	0.310453	0.591981	0.110060
-	722	0.305399	0.632792	0.115184
-	723	0.304605	0.669266	0.117450
-	724	0.304617	0.697781	0.116635
-	725	0.306452	0.719982	0.113689
-	726	0.308485	0.738831	0.110180
-	727	0.311469	0.756321	0.106668
-	728	0.315353	0.772697	0.103161
-	729	0.320471	0.787915	0.099504
-	730	0.326496	0.802941	0.096138
-	731	0.330225	0.819686	0.094005
-	732	0.332360	0.838593	0.093146
-	733	0.330267	0.858709	0.093858
-	734	0.325795	0.877366	0.095082
-	735	0.321659	0.893470	0.095965
-	736	0.317310	0.907141	0.096572
-	737	0.314407	0.920415	0.096897
-	738	0.308780	0.934549	0.097736
-	739	0.300513	0.950015	0.099053
-	740	0.288016	0.964737	0.100608
-	741	0.274187	0.977701	0.101716
-	742	0.263218	0.989566	0.101829
-	743	0.256549	1.003150	0.101464
-	744	0.255244	1.020447	0.101045
-	745	0.257499	1.041276	0.100866
-	746	0.262376	1.062712	0.100762
-	747	0.267593	1.080755	0.100474
-	748	0.271609	1.092741	0.099598
-	749	0.276054	1.097915	0.097596
-	750	0.279606	1.098289	0.094968
-	751	0.282273	1.095870	0.091981
-	752	0.284608	1.092855	0.088901
-	753	0.283491	1.089833	0.086402
-	754	0.279413	1.087345	0.084484
-	755	0.270846	1.085141	0.083521
-	756	0.259666	1.083502	0.083199
-	757	0.246166	1.081718	0.083345
-	758	0.232643	1.079272	0.083477
-	759	0.219686	1.076026	0.083425
-	760	0.208384	1.072519	0.083034
-	761	0.200726	1.067912	0.081807
-	762	0.194083	1.062325	0.080236
-	763	0.189145	1.055305	0.078157
-	764	0.183412	1.047667	0.076196
-	765	0.176962	1.039156	0.074405
-	766	0.169576	1.029870	0.072959
-	767	0.162417	1.019074	0.071553
-	768	0.156660	1.007836	0.069995
-	769	0.151345	0.996597	0.068432
-	770	0.147723	0.986510	0.066706
-	771	0.144778	0.978062	0.065031
-	772	0.142359	0.971001	0.063333
-	773	0.139902	0.965177	0.061594
-	774	0.135980	0.960239	0.060177
-	775	0.133650	0.955977	0.058681
-	776	0.130163	0.952506	0.057525
-	777	0.128314	0.949813	0.056257
-	778	0.125920	0.947969	0.055241
-	779	0.123474	0.946762	0.054250
-	780	0.120078	0.946024	0.053444
-	781	0.115784	0.945412	0.052874
-	782	0.112360	0.944003	0.052155
-	783	0.108742	0.941356	0.051419
-	784	0.107426	0.938092	0.050359
-	785	0.106630	0.935588	0.049305
-	786	0.105193	0.934403	0.048604
-	787	0.101410	0.933982	0.048564
-	788	0.094953	0.934240	0.049285
-	789	0.088672	0.935145	0.050273
-	790	0.082846	0.936785	0.051186
-	791	0.079185	0.939343	0.051622
-	792	0.076778	0.942934	0.051617
-	793	0.074615	0.946854	0.051108
-	794	0.071929	0.950093	0.050027
-	795	0.069000	0.951578	0.048449
-	796	0.068176	0.952004	0.046286
-	797	0.067846	0.952762	0.044056
-	798	0.069175	0.955516	0.041793
-	799	0.069340	0.961165	0.039892
-	800	0.067579	0.967901	0.038448
-	801	0.063509	0.973334	0.037449
-	802	0.056951	0.975657	0.036812
-	803	0.050544	0.974796	0.036131
-	804	0.041524	0.971585	0.035818
-	805	0.029457	0.966750	0.035979
-	806	0.013902	0.961020	0.036696
-	807	0.000101	0.954552	0.037058
-	808	-0.010983	0.948250	0.036816
-	809	-0.020536	0.943501	0.036037
-	810	-0.028505	0.940593	0.034724
-	811	-0.038329	0.938895	0.033503
-	812	-0.048322	0.938030	0.032137
-	813	-0.059212	0.937244	0.030781
-	814	-0.070039	0.935368	0.029506
-	815	-0.080522	0.932559	0.028327
-	816	-0.091412	0.929382	0.027245
-	817	-0.102043	0.926178	0.026083
-	818	-0.114747	0.922893	0.025200
-	819	-0.128468	0.919423	0.024458
-	820	-0.143868	0.915203	0.024077
-	821	-0.159094	0.910709	0.023631
-	822	-0.174431	0.905589	0.023233
-	823	-0.190138	0.900049	0.022951
-	824	-0.203984	0.894279	0.022374
-	825	-0.218594	0.888076	0.021908
-	826	-0.232430	0.880423	0.021535
-	827	-0.245389	0.870169	0.021342
-	828	-0.257241	0.858517	0.021141
-	829	-0.266718	0.848102	0.020375
-	830	-0.272064	0.839709	0.018579
-	831	-0.273451	0.832169	0.016102
-	832	-0.269657	0.823293	0.013076
-	833	-0.259797	0.812997	0.009268
-	834	-0.247302	0.800968	0.005342
-	835	-0.238524	0.787946	0.002178
-	836	-0.234798	0.773966	-0.000198
-	837	-0.238415	0.758801	-0.001585
-	838	-0.245513	0.742529	-0.002565
-	839	-0.256949	0.725084	-0.002901
-	840	-0.267223	0.705985	-0.003009
-	841	-0.274398	0.684867	-0.003096
-	842	-0.280459	0.662354	-0.003011
-	843	-0.286305	0.638589	-0.002637
-	844	-0.292953	0.613742	-0.001996
-	845	-0.299642	0.587806	-0.001077
-	846	-0.307076	0.561209	0.000138
-	847	-0.312213	0.534149	0.001237
-	848	-0.316010	0.506501	0.002345
-	849	-0.318038	0.478074	0.003434
-	850	-0.317827	0.449453	0.004326
-	851	-0.315148	0.420645	0.005054
-	852	-0.308077	0.391879	0.005319
-	853	-0.299175	0.362493	0.005442
-	854	-0.289295	0.332297	0.005569
-	855	-0.281064	0.301061	0.005904
-	856	-0.277353	0.269257	0.006566
-	857	-0.276263	0.237752	0.007180
-	858	-0.274675	0.207213	0.007456
-	859	-0.268369	0.178030	0.007327
-	860	-0.255737	0.150693	0.006760
-	861	-0.237819	0.126023	0.005620
-	862	-0.218032	0.104116	0.004172
-	863	-0.200025	0.084890	0.002824
-	864	-0.185749	0.067471	0.001836
-	865	-0.179139	0.051430	0.001685
-	866	-0.177196	0.036888	0.002125
-	867	-0.177092	0.025317	0.002439
-	868	-0.176871	0.016776	0.002366
-	869	-0.176370	0.010222	0.002040
-	870	-0.173932	0.003819	0.001660
-	871	-0.169510	-0.003793	0.001550
-	872	-0.161339	-0.011682	0.001457
-	873	-0.150362	-0.018835	0.001295
-	874	-0.137861	-0.024980	0.001172
-	875	-0.124907	-0.031175	0.001274
-	876	-0.110721	-0.037976	0.001787
-	877	-0.094890	-0.045334	0.002754
-	878	-0.053961	-0.053843	0.005802
-	879	-0.066107	-0.054685	0.006391
-	880	-0.073828	-0.054446	0.006793
-	881	-0.074644	-0.053283	0.006837
-	882	-0.068054	-0.050909	0.006535
-	883	-0.051880	-0.047603	0.005894
-	884	-0.025275	-0.043434	0.004821
-	885	0.012523	-0.038678	0.003433
-	886	0.060854	-0.033243	0.001690
-	887	0.120550	-0.027299	-0.000437
-	888	0.189162	-0.020685	-0.002780
-	889	0.265991	-0.013830	-0.005472
-	890	0.347247	-0.006593	-0.008262
-	891	0.427243	-0.000031	-0.010851
-	892	0.500863	0.005938	-0.013080
-	893	0.558476	0.010256	-0.014583
-	894	0.591564	0.012737	-0.015186
-	895	0.589519	0.012715	-0.014939
-	896	0.538111	0.010237	-0.013545
-	897
-	898
