# Supplementary material for: Design and preliminary verification of a novel powered ankle–foot prosthesis: From the perspective of lower-limb biomechanics compared with ESAR foot
Source: PLoS One. 2024 Jun 7;19(6):e0303397. doi: 10.1371/journal.pone.0303397 (PMC11161064; doi:10.1371/journal.pone.0303397)
Supplement: S2 File — (ZIP) [file pone.0303397.s004.zip › NWS/3/left knee angle.txt]

LINK_MODEL_BASED::ORIGINAL::Left Knee Angles
File	Frame	X	Y	Z
Gait LB - IOR 11.c3d	1	0.921190	-1.571493	-3.215423
-	2	0.915604	-1.554069	-3.268675
-	3	0.910600	-1.536023	-3.322772
-	4	0.907613	-1.517699	-3.377432
-	5	0.908237	-1.499465	-3.431870
-	6	0.913626	-1.481530	-3.486387
-	7	0.924912	-1.464054	-3.540570
-	8	0.942650	-1.447147	-3.594618
-	9	0.967419	-1.430967	-3.650142
-	10	0.999403	-1.415713	-3.707206
-	11	1.038653	-1.401626	-3.766357
-	12	1.085098	-1.388965	-3.828462
-	13	1.138585	-1.377976	-3.892912
-	14	1.198987	-1.368832	-3.959357
-	15	1.266194	-1.361702	-4.025854
-	16	1.340024	-1.356668	-4.090031
-	17	1.420306	-1.353813	-4.149714
-	18	1.506437	-1.353231	-4.202174
-	19	1.598119	-1.354979	-4.245397
-	20	1.694705	-1.359051	-4.276616
-	21	1.795569	-1.365476	-4.295093
-	22	1.899981	-1.374228	-4.300295
-	23	2.007070	-1.385286	-4.292752
-	24	2.116038	-1.398643	-4.275352
-	25	2.225760	-1.414262	-4.250278
-	26	2.335401	-1.432094	-4.221205
-	27	2.443743	-1.452103	-4.191858
-	28	2.549876	-1.474196	-4.166394
-	29	2.653186	-1.498295	-4.146435
-	30	2.752789	-1.524133	-4.134615
-	31	2.848550	-1.551366	-4.130746
-	32	2.940170	-1.579612	-4.134419
-	33	3.027668	-1.608468	-4.144142
-	34	3.110908	-1.637567	-4.159495
-	35	3.190082	-1.666622	-4.179142
-	36	3.265384	-1.695376	-4.204209
-	37	3.336846	-1.723726	-4.234163
-	38	3.405010	-1.751644	-4.270061
-	39	3.470167	-1.779117	-4.312214
-	40	3.533171	-1.806145	-4.360980
-	41	3.594517	-1.832721	-4.415906
-	42	3.655179	-1.858843	-4.478181
-	43	3.715667	-1.884623	-4.548048
-	44	3.776665	-1.910249	-4.626071
-	45	3.838829	-1.936021	-4.712617
-	46	3.902868	-1.962315	-4.808418
-	47	3.969636	-1.989509	-4.913051
-	48	4.040143	-2.018087	-5.026234
-	49	4.115515	-2.048592	-5.147848
-	50	4.196861	-2.081742	-5.278501
-	51	4.285513	-2.118197	-5.420649
-	52	4.383112	-2.158752	-5.575444
-	53	4.491356	-2.204090	-5.746154
-	54	4.612432	-2.254828	-5.935753
-	55	4.748625	-2.311472	-6.146395
-	56	4.902663	-2.374351	-6.380084
-	57	5.077416	-2.443680	-6.639082
-	58	5.276044	-2.519540	-6.924002
-	59	5.501885	-2.601681	-7.235976
-	60	5.758569	-2.689677	-7.573737
-	61	6.049678	-2.782650	-7.937099
-	62	6.378819	-2.879386	-8.324245
-	63	6.749659	-2.978439	-8.732042
-	64	7.165423	-3.078015	-9.157373
-	65	7.629048	-3.176002	-9.597041
-	66	8.143142	-3.270159	-10.045463
-	67	8.709429	-3.358187	-10.498157
-	68	9.329401	-3.437639	-10.950788
-	69	10.003498	-3.506377	-11.399265
-	70	10.731436	-3.562349	-11.839145
-	71	11.511731	-3.603821	-12.266551
-	72	12.342091	-3.629529	-12.676805
-	73	13.219059	-3.638589	-13.066736
-	74	14.138398	-3.630633	-13.433893
-	75	15.095164	-3.606066	-13.777009
-	76	16.083399	-3.565811	-14.096092
-	77	17.096846	-3.511205	-14.392373
-	78	18.128935	-3.444439	-14.667134
-	79	19.172632	-3.367828	-14.923221
-	80	20.221264	-3.284013	-15.162305
-	81	21.267839	-3.195549	-15.385937
-	82	22.305813	-3.104851	-15.595337
-	83	23.328674	-3.014500	-15.789702
-	84	24.329842	-2.926497	-15.968441
-	85	25.303560	-2.842369	-16.130659
-	86	26.243948	-2.763796	-16.274710
-	87	27.145727	-2.691681	-16.399618
-	88	28.003752	-2.627057	-16.505272
-	89	28.813679	-2.570350	-16.591698
-	90	29.571083	-2.521992	-16.660021
-	91	30.272324	-2.482315	-16.710934
-	92	30.914349	-2.451069	-16.746323
-	93	31.494566	-2.428157	-16.768686
-	94	32.011341	-2.413019	-16.781185
-	95	32.463299	-2.405538	-16.786062
-	96	32.849926	-2.405154	-16.786463
-	97	33.171486	-2.411027	-16.784248
-	98	33.428280	-2.422849	-16.781363
-	99	33.621521	-2.439646	-16.779003
-	100	33.752785	-2.460684	-16.777859
-	101	33.823921	-2.485491	-16.777655
-	102	33.837017	-2.512870	-16.778557
-	103	33.794563	-2.542353	-16.779741
-	104	33.699131	-2.573181	-16.780561
-	105	33.553589	-2.604468	-16.779179
-	106	33.361149	-2.635631	-16.773996
-	107	33.124615	-2.666184	-16.762503
-	108	32.847195	-2.695472	-16.743326
-	109	32.531765	-2.723059	-16.714380
-	110	32.181034	-2.748909	-16.674343
-	111	31.797949	-2.773054	-16.621992
-	112	31.385126	-2.795462	-16.556890
-	113	30.945118	-2.816359	-16.479980
-	114	30.480392	-2.836244	-16.391752
-	115	29.993208	-2.855360	-16.294268
-	116	29.485743	-2.874438	-16.189087
-	117	28.960215	-2.893779	-16.078350
-	118	28.418591	-2.914108	-15.963952
-	119	27.862789	-2.935466	-15.847212
-	120	27.294624	-2.958387	-15.729864
-	121	26.715679	-2.983052	-15.613125
-	122	26.127420	-3.009722	-15.498622
-	123	25.531218	-3.038604	-15.386366
-	124	24.928391	-3.069798	-15.277081
-	125	24.320196	-3.103526	-15.170602
-	126	23.707884	-3.139575	-15.067410
-	127	23.092636	-3.178135	-14.966809
-	128	22.475527	-3.219116	-14.868979
-	129	21.857756	-3.262400	-14.773761
-	130	21.240108	-3.307760	-14.682082
-	131	20.623585	-3.355313	-14.593170
-	132	20.008595	-3.404686	-14.507943
-	133	19.395786	-3.455582	-14.427341
-	134	18.785437	-3.507970	-14.350069
-	135	18.177469	-3.561359	-14.277492
-	136	17.571835	-3.615496	-14.210350
-	137	16.968283	-3.670156	-14.148554
-	138	16.366381	-3.724836	-14.092716
-	139	15.765985	-3.778907	-14.044331
-	140	15.167014	-3.832058	-14.002432
-	141	14.569793	-3.883608	-13.966923
-	142	13.974785	-3.933067	-13.935594
-	143	13.382842	-3.979980	-13.906033
-	144	12.794910	-4.024029	-13.875532
-	145	12.212576	-4.064816	-13.843135
-	146	11.638093	-4.102152	-13.808337
-	147	11.073982	-4.135852	-13.772013
-	148	10.523823	-4.165642	-13.734502
-	149	9.991137	-4.191412	-13.696040
-	150	9.480042	-4.212909	-13.657716
-	151	8.994648	-4.230079	-13.619255
-	152	8.539164	-4.242972	-13.580783
-	153	8.117636	-4.251641	-13.541809
-	154	7.733695	-4.256471	-13.500612
-	155	7.390645	-4.257915	-13.456422
-	156	7.090773	-4.256489	-13.407548
-	157	6.835935	-4.252676	-13.353052
-	158	6.626764	-4.246969	-13.293036
-	159	6.463200	-4.239779	-13.226509
-	160	6.344200	-4.231424	-13.155120
-	161	6.267979	-4.222085	-13.080128
-	162	6.231858	-4.211833	-13.003449
-	163	6.232757	-4.200626	-12.928388
-	164	6.267137	-4.188385	-12.859669
-	165	6.331485	-4.175032	-12.801885
-	166	6.422454	-4.160429	-12.761305
-	167	6.536761	-4.144593	-12.744222
-	168	6.671510	-4.127672	-12.754614
-	169	6.824428	-4.109900	-12.794885
-	170	6.993659	-4.091729	-12.864907
-	171	7.178650	-4.073692	-12.961641
-	172	7.379713	-4.056403	-13.079742
-	173	7.598363	-4.040431	-13.211600
-	174	7.837077	-4.026549	-13.346267
-	175	8.099169	-4.015401	-13.473584
-	176	8.388233	-4.007745	-13.580741
-	177	8.707827	-4.004211	-13.657042
-	178	9.060637	-4.005293	-13.692239
-	179	9.447947	-4.011398	-13.677855
-	180	9.869692	-4.022571	-13.608329
-	181	10.323492	-4.038953	-13.480883
-	182	10.804972	-4.060359	-13.295870
-	183	11.307850	-4.086607	-13.056860
-	184	11.823911	-4.117454	-12.770315
-	185	12.344022	-4.152332	-12.445031
-	186	12.858112	-4.190543	-12.092126
-	187	13.356050	-4.231095	-11.723685
-	188	13.828288	-4.272533	-11.352845
-	189	14.266005	-4.313370	-10.991716
-	190	14.661954	-4.351908	-10.652165
-	191	15.009973	-4.386838	-10.342113
-	192	15.305737	-4.416685	-10.069187
-	193	15.546620	-4.440411	-9.837664
-	194	15.731702	-4.457010	-9.650260
-	195	15.861663	-4.465929	-9.506424
-	196	15.938372	-4.466833	-9.404589
-	197	15.965317	-4.459836	-9.341115
-	198	15.946881	-4.445276	-9.311441
-	199	15.888346	-4.423910	-9.310472
-	200	15.795540	-4.396863	-9.331345
-	201	15.674725	-4.365495	-9.367828
-	202	15.532393	-4.331223	-9.413335
-	203	15.375062	-4.295584	-9.461426
-	204	15.209324	-4.259762	-9.506574
-	205	15.041004	-4.225303	-9.542315
-	206	14.875834	-4.193031	-9.564745
-	207	14.718385	-4.163819	-9.569657
-	208	14.572467	-4.138704	-9.551658
-	209	14.441047	-4.118107	-9.507374
-	210	14.325416	-4.102562	-9.433035
-	211	14.226402	-4.092181	-9.325656
-	212	14.142966	-4.086913	-9.183173
-	213	14.073752	-4.086330	-9.006192
-	214	14.016545	-4.089573	-8.795766
-	215	13.968687	-4.095356	-8.556671
-	216	13.927072	-4.102405	-8.293769
-	217	13.888371	-4.108939	-8.015100
-	218	13.849022	-4.113469	-7.729012
-	219	13.805760	-4.114608	-7.444537
-	220	13.755253	-4.111212	-7.170896
-	221	13.694627	-4.102239	-6.917337
-	222	13.621502	-4.086858	-6.691740
-	223	13.534093	-4.064295	-6.501115
-	224	13.430925	-4.034378	-6.349845
-	225	13.311533	-3.996852	-6.241087
-	226	13.175693	-3.952243	-6.174972
-	227	13.023982	-3.900975	-6.151291
-	228	12.857298	-3.844166	-6.166105
-	229	12.677103	-3.782949	-6.214849
-	230	12.485302	-3.718620	-6.291201
-	231	12.283937	-3.652563	-6.388175
-	232	12.075309	-3.586258	-6.498246
-	233	11.861716	-3.520903	-6.614544
-	234	11.645494	-3.457683	-6.731297
-	235	11.428772	-3.397568	-6.842982
-	236	11.213543	-3.341367	-6.946240
-	237	11.001621	-3.289586	-7.038246
-	238	10.794461	-3.242430	-7.118093
-	239	10.593277	-3.199947	-7.185809
-	240	10.398971	-3.162007	-7.242016
-	241	10.212189	-3.128335	-7.288995
-	242	10.033334	-3.098487	-7.330042
-	243	9.862318	-3.071959	-7.368356
-	244	9.699189	-3.048167	-7.407938
-	245	9.543429	-3.026394	-7.453207
-	246	9.394736	-3.005959	-7.506977
-	247	9.252535	-2.986200	-7.572196
-	248	9.116160	-2.966511	-7.650328
-	249	8.985028	-2.946448	-7.742126
-	250	8.858370	-2.925604	-7.848633
-	251	8.735647	-2.903864	-7.969088
-	252	8.616457	-2.881141	-8.102426
-	253	8.500442	-2.857465	-8.247758
-	254	8.387545	-2.833035	-8.401971
-	255	8.277649	-2.808119	-8.562531
-	256	8.170899	-2.783089	-8.725692
-	257	8.067791	-2.758255	-8.888453
-	258	7.969068	-2.734006	-9.047445
-	259	7.875459	-2.710662	-9.200204
-	260	7.787907	-2.688523	-9.343849
-	261	7.707080	-2.667759	-9.477488
-	262	7.633677	-2.648674	-9.598657
-	263	7.568329	-2.631466	-9.707624
-	264	7.511446	-2.616352	-9.803489
-	265	7.463569	-2.603507	-9.886314
-	266	7.425145	-2.593163	-9.955459
-	267	7.396748	-2.585490	-10.010139
-	268	7.378792	-2.580869	-10.048253
-	269	7.371984	-2.579617	-10.069053
-	270	7.376628	-2.582249	-10.070873
-	271	7.392852	-2.589161	-10.054193
-	272	7.420681	-2.600759	-10.018438
-	273	7.459880	-2.617278	-9.964791
-	274	7.510130	-2.638752	-9.894084
-	275	7.570494	-2.665123	-9.808504
-	276	7.640033	-2.696102	-9.710226
-	277	7.717611	-2.731218	-9.602050
-	278	7.802054	-2.769981	-9.486244
-	279	7.892028	-2.811785	-9.365123
-	280	7.986315	-2.855959	-9.241453
-	281	8.083816	-2.901854	-9.117354
-	282	8.183368	-2.948760	-8.995449
-	283	8.283984	-2.996006	-8.878107
-	284	8.384534	-3.042815	-8.767463
-	285	8.484169	-3.088299	-8.666739
-	286	8.582046	-3.131652	-8.578259
-	287	8.677299	-3.172216	-8.504092
-	288	8.769266	-3.209776	-8.444056
-	289	8.857517	-3.244216	-8.397510
-	290	8.941626	-3.275786	-8.362147
-	291	9.021502	-3.304712	-8.336128
-	292	9.097208	-3.331381	-8.316836
-	293	9.168919	-3.356146	-8.302992
-	294	9.237293	-3.379422	-8.291941
-	295	9.303033	-3.401590	-8.282879
-	296	9.366856	-3.423112	-8.274074
-	297	9.429578	-3.444463	-8.263948
-	298	9.492117	-3.465963	-8.251443
-	299	9.555092	-3.487934	-8.236064
-	300	9.619506	-3.510732	-8.216936
-	301	9.686090	-3.534812	-8.193663
-	302	9.756012	-3.560474	-8.166775
-	303	9.830570	-3.588166	-8.136504
-	304	9.910985	-3.618265	-8.104879
-	305	9.998950	-3.651231	-8.072454
-	306	10.095981	-3.687530	-8.041449
-	307	10.203822	-3.727594	-8.013441
-	308	10.324271	-3.771790	-7.990704
-	309	10.459064	-3.820547	-7.975183
-	310	10.610168	-3.874021	-7.969390
-	311	10.779331	-3.932322	-7.975909
-	312	10.968308	-3.995488	-7.996775
-	313	11.178880	-4.063224	-8.034899
-	314	11.412653	-4.135205	-8.092263
-	315	11.671137	-4.210902	-8.170827
-	316	11.955741	-4.289548	-8.271952
-	317	12.267718	-4.370158	-8.397168
-	318	12.608341	-4.451524	-8.547415
-	319	12.978609	-4.532245	-8.723076
-	320	13.379401	-4.610774	-8.924887
-	321	13.811648	-4.685521	-9.152689
-	322	14.276229	-4.754788	-9.406261
-	323	14.774221	-4.816960	-9.684966
-	324	15.306341	-4.870510	-9.987067
-	325	15.873612	-4.913931	-10.311207
-	326	16.476809	-4.946096	-10.654131
-	327	17.116745	-4.966100	-11.012687
-	328	17.794287	-4.973430	-11.382672
-	329	18.510073	-4.967966	-11.759682
-	330	19.264883	-4.950117	-12.138638
-	331	20.059072	-4.920608	-12.514650
-	332	20.892925	-4.880457	-12.883004
-	333	21.766626	-4.830954	-13.238987
-	334	22.680120	-4.773593	-13.578135
-	335	23.633144	-4.709649	-13.897416
-	336	24.625475	-4.640561	-14.192946
-	337	25.656597	-4.567297	-14.461980
-	338	26.725590	-4.490932	-14.701676
-	339	27.831161	-4.412036	-14.909851
-	340	28.971500	-4.331034	-15.084418
-	341	30.144186	-4.248177	-15.224268
-	342	31.346064	-4.163396	-15.328875
-	343	32.573330	-4.076642	-15.398389
-	344	33.821327	-3.987707	-15.434502
-	345	35.084713	-3.896438	-15.439824
-	346	36.357365	-3.802427	-15.418781
-	347	37.632687	-3.705544	-15.376616
-	348	38.903423	-3.605760	-15.319738
-	349	40.161942	-3.503228	-15.254939
-	350	41.400532	-3.398584	-15.188792
-	351	42.611485	-3.292654	-15.127832
-	352	43.787300	-3.186697	-15.077504
-	353	44.921059	-3.082267	-15.042361
-	354	46.006401	-2.980778	-15.025955
-	355	47.037727	-2.883621	-15.030573
-	356	48.010128	-2.791873	-15.057184
-	357	48.919594	-2.706958	-15.105047
-	358	49.762859	-2.629747	-15.172475
-	359	50.537323	-2.561327	-15.256804
-	360	51.240868	-2.502402	-15.355222
-	361	51.872097	-2.453144	-15.464696
-	362	52.430000	-2.413764	-15.582480
-	363	52.913975	-2.383567	-15.706881
-	364	53.323650	-2.361889	-15.836475
-	365	53.658932	-2.347379	-15.971199
-	366	53.919708	-2.338724	-16.111605
-	367	54.106014	-2.334784	-16.258568
-	368	54.218124	-2.334360	-16.413181
-	369	54.256546	-2.337077	-16.576366
-	370	54.222202	-2.343196	-16.748192
-	371	54.116245	-2.353266	-16.928082
-	372	53.940002	-2.368255	-17.114719
-	373	53.694954	-2.388369	-17.306664
-	374	53.382721	-2.413643	-17.501902
-	375	53.005081	-2.444319	-17.697817
-	376	52.563976	-2.479850	-17.892115
-	377	52.061626	-2.520417	-18.081545
-	378	51.500206	-2.565829	-18.263308
-	379	50.882072	-2.616612	-18.433643
-	380	50.209633	-2.673052	-18.589117
-	381	49.485130	-2.735944	-18.726238
-	382	48.710903	-2.806437	-18.841078
-	383	47.889191	-2.885280	-18.930283
-	384	47.021996	-2.973672	-18.990263
-	385	46.111477	-3.072292	-19.017876
-	386	45.159672	-3.181867	-19.009792
-	387	44.168522	-3.302324	-18.963488
-	388	43.140068	-3.432729	-18.877151
-	389	42.076099	-3.571409	-18.749424
-	390	40.978340	-3.715742	-18.580904
-	391	39.848507	-3.862901	-18.373034
-	392	38.688198	-4.010033	-18.128368
-	393	37.499077	-4.154413	-17.850451
-	394	36.282749	-4.293666	-17.543329
-	395	35.041065	-4.425889	-17.211004
-	396	33.775875	-4.549461	-16.858040
-	397	32.489124	-4.662921	-16.489044
-	398	31.183044	-4.765431	-16.108183
-	399	29.859863	-4.856242	-15.719713
-	400	28.522022	-4.934811	-15.327672
-	401	27.172001	-5.000777	-14.935457
-	402	25.812492	-5.053765	-14.546471
-	403	24.446100	-5.093627	-14.163682
-	404	23.075691	-5.119967	-13.790270
-	405	21.704325	-5.132654	-13.428980
-	406	20.335276	-5.131368	-13.082998
-	407	18.972025	-5.115825	-12.754395
-	408	17.618387	-5.085674	-12.445367
-	409	16.278242	-5.040795	-12.157578
-	410	14.955628	-4.981042	-11.892506
-	411	13.654688	-4.906424	-11.651565
-	412	12.379482	-4.817340	-11.435939
-	413	11.134246	-4.714334	-11.246942
-	414	9.923201	-4.598399	-11.085402
-	415	8.750706	-4.470979	-10.952254
-	416	7.621449	-4.333819	-10.848261
-	417	6.540061	-4.189082	-10.773859
-	418	5.511508	-4.039305	-10.729266
-	419	4.540728	-3.887256	-10.713155
-	420	3.632788	-3.735888	-10.723017
-	421	2.792465	-3.588204	-10.755740
-	422	2.024448	-3.447149	-10.806077
-	423	1.333180	-3.315478	-10.867713
-	424	0.722541	-3.195708	-10.933884
-	425	0.195965	-3.090033	-10.997632
-	426	-0.243840	-3.000210	-11.052429
-	427	-0.595337	-2.927585	-11.092646
-	428	-0.857950	-2.872967	-11.112956
-	429	-1.032296	-2.836723	-11.110524
-	430	-1.120075	-2.818651	-11.083911
-	431	-1.124283	-2.818124	-11.034343
-	432	-1.049026	-2.834004	-10.963349
-	433	-0.899496	-2.864813	-10.874066
-	434	-0.681769	-2.908718	-10.771415
-	435	-0.402490	-2.963616	-10.662087
-	436	-0.068635	-3.027255	-10.553988
-	437	0.312523	-3.097357	-10.454679
-	438	0.733729	-3.171662	-10.371099
-	439	1.188091	-3.248036	-10.308572
-	440	1.669405	-3.324488	-10.271383
-	441	2.172325	-3.399282	-10.261995
-	442	2.692616	-3.471028	-10.280592
-	443	3.227345	-3.538763	-10.325952
-	444	3.774806	-3.602136	-10.393336
-	445	4.334279	-3.661409	-10.475408
-	446	4.906263	-3.717352	-10.562415
-	447	5.491967	-3.771173	-10.641830
-	448	6.092760	-3.824270	-10.700580
-	449	6.709630	-3.878178	-10.724841
-	450	7.342762	-3.934264	-10.702221
-	451	7.990799	-3.993599	-10.623517
-	452	8.650752	-4.057020	-10.482586
-	453	9.317879	-4.124836	-10.277692
-	454	9.985702	-4.196844	-10.012301
-	455	10.646300	-4.272296	-9.694594
-	456	11.290917	-4.349782	-9.336934
-	457	11.910193	-4.427504	-8.954047
-	458	12.494884	-4.503271	-8.563199
-	459	13.036468	-4.574608	-8.181513
-	460	13.527590	-4.638984	-7.825199
-	461	13.962548	-4.694117	-7.507847
-	462	14.337450	-4.738073	-7.240300
-	463	14.650402	-4.769594	-7.028620
-	464	14.901228	-4.788241	-6.875683
-	465	15.091711	-4.794242	-6.779612
-	466	15.225223	-4.788597	-6.735259
-	467	15.306551	-4.772929	-6.734153
-	468	15.341645	-4.749129	-6.766415
-	469	15.337245	-4.719487	-6.820508
-	470	15.300625	-4.686218	-6.884448
-	471	15.239244	-4.651479	-6.946620
-	472	15.160266	-4.617046	-6.996892
-	473	15.070477	-4.584572	-7.026370
-	474	14.975890	-4.555365	-7.028534
-	475	14.881699	-4.530325	-6.999739
-	476	14.792025	-4.510146	-6.939088
-	477	14.709953	-4.495342	-6.847149
-	478	14.637493	-4.486124	-6.726755
-	479	14.575494	-4.482570	-6.581523
-	480	14.523960	-4.484403	-6.416139
-	481	14.482021	-4.491252	-6.234670
-	482	14.448034	-4.502473	-6.041770
-	483	14.419877	-4.517435	-5.841204
-	484	14.395061	-4.535227	-5.637022
-	485	14.370772	-4.555015	-5.433358
-	486	14.344263	-4.575876	-5.234096
-	487	14.312855	-4.597020	-5.042806
-	488	14.274039	-4.617807	-4.863315
-	489	14.225906	-4.637484	-4.699817
-	490	14.166999	-4.655556	-4.555839
-	491	14.096564	-4.671524	-4.434342
-	492	14.014363	-4.684963	-4.337089
-	493	13.920662	-4.695670	-4.264364
-	494	13.816046	-4.703427	-4.215641
-	495	13.701360	-4.708331	-4.188562
-	496	13.577771	-4.710433	-4.180687
-	497	13.446797	-4.709960	-4.187788
-	498	13.309975	-4.707184	-4.206166
-	499	13.168976	-4.702477	-4.230822
-	500	13.025693	-4.696169	-4.257539
-	501	12.881970	-4.688718	-4.282614
-	502	12.739539	-4.680631	-4.302525
-	503	12.600102	-4.672349	-4.315184
-	504	12.465151	-4.664261	-4.319736
-	505	12.335841	-4.656712	-4.315503
-	506	12.213058	-4.649864	-4.302736
-	507	12.097398	-4.643738	-4.282656
-	508	11.989219	-4.638316	-4.256480
-	509	11.888817	-4.633479	-4.225498
-	510	11.796411	-4.629134	-4.191391
-	511	11.712290	-4.625186	-4.155502
-	512	11.636609	-4.621529	-4.119324
-	513	11.569434	-4.618174	-4.083477
-	514	11.510840	-4.615182	-4.048812
-	515	11.460790	-4.612788	-4.015078
-	516	11.419184	-4.611259	-3.982007
-	517	11.385729	-4.611119	-3.947833
-	518	11.360252	-4.612777	-3.911069
-	519	11.342445	-4.616890	-3.869214
-	520	11.332016	-4.623852	-3.819855
-	521	11.328578	-4.634009	-3.761283
-	522	11.331846	-4.647375	-3.692595
-	523	11.341344	-4.663709	-3.613889
-	524	11.356588	-4.682670	-3.525638
-	525	11.376989	-4.703946	-3.428948
-	526	11.401860	-4.727090	-3.325009
-	527	11.430433	-4.751763	-3.214456
-	528	11.461973	-4.777361	-3.099860
-	529	11.495763	-4.803389	-2.982932
-	530	11.531063	-4.829171	-2.866477
-	531	11.567056	-4.854027	-2.753783
-	532	11.602810	-4.877189	-2.648113
-	533	11.637484	-4.897815	-2.552914
-	534	11.670362	-4.915413	-2.470412
-	535	11.701025	-4.929728	-2.402275
-	536	11.729337	-4.940854	-2.348732
-	537	11.755146	-4.949105	-2.309685
-	538	11.778351	-4.954983	-2.284473
-	539	11.798957	-4.959074	-2.271859
-	540	11.816982	-4.961947	-2.270626
-	541	11.832557	-4.964199	-2.279364
-	542	11.845796	-4.966409	-2.296256
-	543	11.856946	-4.968952	-2.320193
-	544	11.866191	-4.972069	-2.350533
-	545	11.873739	-4.975806	-2.387444
-	546	11.879565	-4.980175	-2.431738
-	547	11.883400	-4.984983	-2.485136
-	548	11.884846	-4.989982	-2.549085
-	549	11.883554	-4.994781	-2.624991
-	550	11.879020	-4.998987	-2.713554
-	551	11.871051	-5.002121	-2.815324
-	552	11.859511	-5.003962	-2.928466
-	553	11.844637	-5.004288	-3.051672
-	554	11.826892	-5.003098	-3.182393
-	555	11.807138	-5.000585	-3.316542
-	556	11.786468	-4.997071	-3.450308
-	557	11.766235	-4.992993	-3.578245
-	558	11.747960	-4.989050	-3.694652
-	559	11.733423	-4.986104	-3.794131
-	560	11.724534	-4.985094	-3.871921
-	561	11.723211	-4.987013	-3.925384
-	562	11.731334	-4.992810	-3.953614
-	563	11.750930	-5.003384	-3.958490
-	564	11.783895	-5.019361	-3.945262
-	565	11.832035	-5.041097	-3.922532
-	566	11.897127	-5.068682	-3.898862
-	567	11.980573	-5.101948	-3.881825
-	568	12.083712	-5.140568	-3.876888
-	569	12.207678	-5.183939	-3.888843
-	570	12.353666	-5.231528	-3.921866
-	571	12.522736	-5.282763	-3.980356
-	572	12.716051	-5.337116	-4.067521
-	573	12.934801	-5.393875	-4.186397
-	574	13.179938	-5.452170	-4.339874
-	575	13.452432	-5.510997	-4.529725
-	576	13.753187	-5.569088	-4.758137
-	577	14.082918	-5.625074	-5.026596
-	578	14.442500	-5.677271	-5.336629
-	579	14.832734	-5.723916	-5.688913
-	580	15.254563	-5.763119	-6.083303
-	581	15.708943	-5.792860	-6.519359
-	582	16.197016	-5.811209	-6.995481
-	583	16.719950	-5.816429	-7.508747
-	584	17.279022	-5.806881	-8.055341
-	585	17.875498	-5.781448	-8.629817
-	586	18.510769	-5.739475	-9.224718
-	587	19.186174	-5.681067	-9.830518
-	588	19.903065	-5.606948	-10.435781
-	589	20.662758	-5.518249	-11.028303
-	590	21.466213	-5.416334	-11.597228
-	591	22.314209	-5.302477	-12.134823
-	592	23.207102	-5.178134	-12.635729
-	593	24.145061	-5.044787	-13.097119
-	594	25.127769	-4.904163	-13.517020
-	595	26.154634	-4.757770	-13.895055
-	596	27.224632	-4.607506	-14.231046
-	597	28.336382	-4.454891	-14.525634
-	598	29.488079	-4.301340	-14.779840
-	599	30.677326	-4.148387	-14.994246
-	600	31.901291	-3.997494	-15.169497
-	601	33.156525	-3.850134	-15.305920
-	602	34.438755	-3.707504	-15.405261
-	603	35.743111	-3.570697	-15.469861
-	604	37.064026	-3.440762	-15.503193
-	605	38.395233	-3.318237	-15.510118
-	606	39.730145	-3.203676	-15.496258
-	607	41.061855	-3.097253	-15.468126
-	608	42.383411	-2.998802	-15.433011
-	609	43.687927	-2.908278	-15.397801
-	610	44.968647	-2.825501	-15.369222
-	611	46.219223	-2.750338	-15.353046
-	612	47.433762	-2.682647	-15.353965
-	613	48.606667	-2.622158	-15.375581
-	614	49.732941	-2.568847	-15.419811
-	615	50.808128	-2.523522	-15.486800
-	616	51.828026	-2.486162	-15.575847
-	617	52.788898	-2.457261	-15.684741
-	618	53.687332	-2.437744	-15.810027
-	619	54.519985	-2.427732	-15.948527
-	620	55.283810	-2.427574	-16.096514
-	621	55.976032	-2.437328	-16.250694
-	622	56.594036	-2.456331	-16.408859
-	623	57.135590	-2.484089	-16.569279
-	624	57.598885	-2.519188	-16.731518
-	625	57.982220	-2.559824	-16.896330
-	626	58.284691	-2.604354	-17.064781
-	627	58.505543	-2.650050	-17.238922
-	628	58.644695	-2.694147	-17.421167
-	629	58.702545	-2.733623	-17.614056
-	630	58.679852	-2.765216	-17.820002
-	631	58.578087	-2.786361	-18.041031
-	632	58.399384	-2.795822	-18.277746
-	633	58.146206	-2.792626	-18.530012
-	634	57.821594	-2.776810	-18.796501
-	635	57.428970	-2.749264	-19.074154
-	636	56.971943	-2.711067	-19.359175
-	637	56.454395	-2.663429	-19.647045
-	638	55.880478	-2.608630	-19.931770
-	639	55.254253	-2.548798	-20.207176
-	640	54.579926	-2.486540	-20.466953
-	641	53.861553	-2.424529	-20.704960
-	642	53.102722	-2.365680	-20.915527
-	643	52.306740	-2.313144	-21.093998
-	644	51.476505	-2.269791	-21.236568
-	645	50.614338	-2.237972	-21.340603
-	646	49.722427	-2.220123	-21.403994
-	647	48.802368	-2.218099	-21.425491
-	648	47.855366	-2.232941	-21.405039
-	649	46.882217	-2.265943	-21.342411
-	650	45.883320	-2.316981	-21.239019
-	651	44.858780	-2.385682	-21.096931
-	652	43.808548	-2.471495	-20.918684
-	653	42.732277	-2.573346	-20.707687
-	654	41.629745	-2.689708	-20.468092
-	655	40.500671	-2.819272	-20.203789
-	656	39.344620	-2.959830	-19.919867
-	657	38.161331	-3.109537	-19.620981
-	658	36.950653	-3.266037	-19.312143
-	659	35.712627	-3.426496	-18.998919
-	660	34.447567	-3.588255	-18.685989
-	661	33.156250	-3.748130	-18.378143
-	662	31.839497	-3.902830	-18.080040
-	663	30.498934	-4.049069	-17.794981
-	664	29.136444	-4.183661	-17.525766
-	665	27.754425	-4.303457	-17.274197
-	666	26.355892	-4.405937	-17.040537
-	667	24.944164	-4.488607	-16.824327
-	668	23.522850	-4.549509	-16.624557
-	669	22.096169	-4.587341	-16.438604
-	670	20.668438	-4.601352	-16.263580
-	671	19.244495	-4.591927	-16.095369
-	672	17.829409	-4.560051	-15.929814
-	673	16.428455	-4.507646	-15.761881
-	674	15.046943	-4.437565	-15.585667
-	675	13.690417	-4.352874	-15.395741
-	676	12.364038	-4.256781	-15.187913
-	677	11.072962	-4.152222	-14.960073
-	678	9.822080	-4.041826	-14.713267
-	679	8.615880	-3.928083	-14.450705
-	680	7.459024	-3.813372	-14.177267
-	681	6.356054	-3.700001	-13.898041
-	682	5.311766	-3.590044	-13.618603
-	683	4.331068	-3.485457	-13.342904
-	684	3.419085	-3.387871	-13.073651
-	685	2.580873	-3.298512	-12.812619
-	686	1.821256	-3.218228	-12.561204
-	687	1.144797	-3.147451	-12.321140
-	688	0.555373	-3.086526	-12.094331
-	689	0.056488	-3.035784	-11.882249
-	690	-0.349347	-2.995667	-11.685819
-	691	-0.660259	-2.966576	-11.504088
-	692	-0.875490	-2.948994	-11.336834
-	693	-0.995781	-2.943289	-11.182931
-	694	-1.023109	-2.949633	-11.041132
-	695	-0.961237	-2.967972	-10.910727
-	696	-0.815517	-2.997897	-10.791472
-	697	-0.592840	-3.038539	-10.682587
-	698	-0.301429	-3.088572	-10.584079
-	699	0.049385	-3.146219	-10.496888
-	700	0.449550	-3.209373	-10.422095
-	701	0.888888	-3.275675	-10.362331
-	702	1.357208	-3.342828	-10.320971
-	703	1.845528	-3.408561	-10.301278
-	704	2.346111	-3.470924	-10.306425
-	705	2.853205	-3.528344	-10.337441
-	706	3.363465	-3.579774	-10.392894
-	707	3.875866	-3.624822	-10.468998
-	708	4.391616	-3.663865	-10.557965
-	709	4.913733	-3.697927	-10.649876
-	710	5.446408	-3.728595	-10.732432
-	711	5.994099	-3.757868	-10.792118
-	712	6.560709	-3.787700	-10.815227
-	713	7.148502	-3.819901	-10.790294
-	714	7.757538	-3.855923	-10.707868
-	715	8.385401	-3.896598	-10.563626
-	716	9.026587	-3.942261	-10.357932
-	717	9.673121	-3.992702	-10.096567
-	718	10.314654	-4.047100	-9.790485
-	719	10.939285	-4.103969	-9.455133
-	720	11.534813	-4.161309	-9.109090
-	721	12.089241	-4.216628	-8.772603
-	722	12.592067	-4.267129	-8.465235
-	723	13.034533	-4.309999	-8.204958
-	724	13.410534	-4.342541	-8.006145
-	725	13.716360	-4.362733	-7.878186
-	726	13.951130	-4.369147	-7.824741
-	727	14.116484	-4.361314	-7.843807
-	728	14.216067	-4.339653	-7.927433
-	729	14.255388	-4.305411	-8.063715
-	730	14.241167	-4.260365	-8.237670
-	731	14.181388	-4.206844	-8.432274
-	732	14.084454	-4.147346	-8.630738
-	733	13.959024	-4.084359	-8.816941
-	734	13.813828	-4.020468	-8.976137
-	735	13.656926	-3.958065	-9.096289
-	736	13.495935	-3.899199	-9.168221
-	737	13.337606	-3.845816	-9.185030
-	738	13.187950	-3.799251	-9.144426
-	739	13.051742	-3.760718	-9.046536
-	740	12.932904	-3.730837	-8.894639
-	741	12.834150	-3.709959	-8.695292
-	742	12.756933	-3.698174	-8.455804
-	743	12.701752	-3.695037	-8.185831
-	744	12.667912	-3.699805	-7.895566
-	745	12.653902	-3.711560	-7.594801
-	746	12.657329	-3.729134	-7.292877
-	747	12.675416	-3.751262	-6.998068
-	748	12.704807	-3.776901	-6.716223
-	749	12.742092	-3.804905	-6.452172
-	750	12.783768	-3.834234	-6.209182
-	751	12.826503	-3.864032	-5.988964
-	752	12.867270	-3.893389	-5.792601
-	753	12.903380	-3.921512	-5.620453
-	754	12.932520	-3.947855	-5.472192
-	755	12.952971	-3.971892	-5.346952
-	756	12.963254	-3.993454	-5.243216
-	757	12.962454	-4.012444	-5.159514
-	758	12.949795	-4.028990	-5.093979
-	759	12.924792	-4.043404	-5.044352
-	760	12.887238	-4.055900	-5.009498
-	761	12.837069	-4.066833	-4.987294
-	762	12.774608	-4.076555	-4.974971
-	763	12.700337	-4.085438	-4.969398
-	764	12.615216	-4.093628	-4.967563
-	765	12.520198	-4.101395	-4.965177
-	766	12.416536	-4.108753	-4.959240
-	767	12.305613	-4.115683	-4.946435
-	768	12.188738	-4.122053	-4.924508
-	769	12.067313	-4.127565	-4.891962
-	770	11.942638	-4.131920	-4.848541
-	771	11.815888	-4.134828	-4.794800
-	772	11.688066	-4.136103	-4.732422
-	773	11.560168	-4.135766	-4.662598
-	774	11.433233	-4.133767	-4.587572
-	775	11.308169	-4.130216	-4.509140
-	776	11.185970	-4.125225	-4.428401
-	777	11.067517	-4.118968	-4.346145
-	778	10.953742	-4.111501	-4.263698
-	779	10.845245	-4.103027	-4.181036
-	780	10.742625	-4.093586	-4.099367
-	781	10.646316	-4.083234	-4.020124
-	782	10.556548	-4.072229	-3.944403
-	783	10.473673	-4.060708	-3.873834
-	784	10.397867	-4.048823	-3.811287
-	785	10.329406	-4.036756	-3.759146
-	786	10.268433	-4.024555	-3.720685
-	787	10.215278	-4.012361	-3.698301
-	788	10.170151	-4.000389	-3.693614
-	789	10.133393	-3.988938	-3.707143
-	790	10.105381	-3.978467	-3.737995
-	791	10.086241	-3.969369	-3.785115
-	792	10.076232	-3.961909	-3.846973
-	793	10.075261	-3.956380	-3.921125
-	794	10.083244	-3.952863	-4.005229
-	795	10.100016	-3.951166	-4.097334
-	796	10.125097	-3.951045	-4.195025
-	797	10.157938	-3.952100	-4.296175
-	798	10.197738	-3.953995	-4.398063
-	799	10.243590	-3.956598	-4.496882
-	800	10.294381	-3.959785	-4.589063
-	801	10.349059	-3.963537	-4.671238
-	802	10.406534	-3.967900	-4.740337
-	803	10.465525	-3.972981	-4.794565
-	804	10.525102	-3.978787	-4.831914
-	805	10.584105	-3.985340	-4.853332
-	806	10.641800	-3.992449	-4.863573
-	807	10.697459	-4.000026	-4.868956
-	808	10.750490	-4.007806	-4.875290
-	809	10.800409	-4.015743	-4.885599
-	810	10.846943	-4.023871	-4.900129
-	811	10.889863	-4.032294	-4.918356
-	812	10.929111	-4.041210	-4.939909
-	813	10.964843	-4.050920	-4.963836
-	814	10.997286	-4.061714	-4.989367
-	815	11.026839	-4.073950	-5.015934
-	816	11.054096	-4.088070	-5.042183
-	817	11.079713	-4.104514	-5.066880
-	818	11.104586	-4.123744	-5.088579
-	819	11.129568	-4.146358	-5.105657
-	820	11.155842	-4.172717	-5.116981
-	821	11.184601	-4.203157	-5.121223
-	822	11.217199	-4.237762	-5.117235
-	823	11.255208	-4.276441	-5.104243
-	824	11.300156	-4.319169	-5.081378
-	825	11.353477	-4.365675	-5.048288
-	826	11.416529	-4.415652	-5.005549
-	827	11.490667	-4.468781	-4.954273
-	828	11.576893	-4.524749	-4.895898
-	829	11.676369	-4.583228	-4.832707
-	830	11.790163	-4.644196	-4.766558
-	831	11.919083	-4.707596	-4.700498
-	832	12.064091	-4.773603	-4.636929
-	833	12.225874	-4.842582	-4.579294
-	834	12.405151	-4.914900	-4.530795
-	835	12.602545	-4.990734	-4.495335
-	836	12.818288	-5.070294	-4.475939
-	837	13.052728	-5.153449	-4.476388
-	838	13.306065	-5.240082	-4.499074
-	839	13.578408	-5.329696	-4.546393
-	840	13.869921	-5.421592	-4.619901
-	841	14.180886	-5.514915	-4.720800
-	842	14.511395	-5.608402	-4.850746
-	843	14.861467	-5.700685	-5.011292
-	844	15.231281	-5.790353	-5.203539
-	845	15.620785	-5.875922	-5.428503
-	846	16.030182	-5.955907	-5.686752
-	847	16.459854	-6.029091	-5.977819
-	848	16.910389	-6.094203	-6.301184
-	849	17.382748	-6.150243	-6.655299
-	850	17.878189	-6.196487	-7.037578
-	851	18.398163	-6.232329	-7.445020
-	852	18.944254	-6.257237	-7.874557
-	853	19.518187	-6.270855	-8.321668
-	854	20.121670	-6.272626	-8.782679
-	855	20.756510	-6.262251	-9.253012
-	856	21.424284	-6.239338	-9.728432
-	857	22.126455	-6.203635	-10.204528
-	858	22.864389	-6.155174	-10.677155
-	859	23.638958	-6.093994	-11.142703
-	860	24.450874	-6.020316	-11.598249
-	861	25.300417	-5.934728	-12.040640
-	862	26.187391	-5.837868	-12.467771
-	863	27.111290	-5.730567	-12.877457
-	864	28.071074	-5.614254	-13.267146
-	865	29.065403	-5.490161	-13.634820
-	866	30.092533	-5.359960	-13.977992
-	867	31.150633	-5.225523	-14.294250
-	868	32.237125	-5.088762	-14.581279
-	869	33.349232	-4.951199	-14.838047
-	870	34.483597	-4.814532	-15.064092
-	871	35.636173	-4.679607	-15.260633
-	872	36.802704	-4.547679	-15.429365
-	873	37.978157	-4.419651	-15.573457
-	874	39.157223	-4.296466	-15.696773
-	875	40.334148	-4.179297	-15.803113
-	876	41.502682	-4.069071	-15.897269
-	877	42.656532	-3.966475	-15.983819
-	878	43.789299	-3.872663	-16.066444
-	879	44.894619	-3.788242	-16.148699
-	880	45.966373	-3.713916	-16.232843
-	881	46.999046	-3.650592	-16.319796
-	882	47.987278	-3.598841	-16.409384
-	883	48.926495	-3.559208	-16.500221
-	884	49.812782	-3.532245	-16.589733
-	885	50.642662	-3.517983	-16.675180
-	886	51.413666	-3.516256	-16.753580
-	887	52.123768	-3.526480	-16.822245
-	888	52.771660	-3.547021	-16.879450
-	889	53.356667	-3.576506	-16.923616
-	890	53.878902	-3.612111	-16.954971
-	891	54.339058	-3.650939	-16.974575
-	892	54.738861	-3.690228	-16.984289
-	893	55.080833	-3.727405	-16.986731
-	894	55.368607	-3.760569	-16.984388
-	895	55.607056	-3.789157	-16.979351
-	896	55.802040	-3.812590	-16.973261
-	897	55.960613	-3.831138	-16.967222
-	898	56.090881	-3.845400	-16.961338
