# Supplementary material for: Design and preliminary verification of a novel powered ankle–foot prosthesis: From the perspective of lower-limb biomechanics compared with ESAR foot
Source: PLoS One. 2024 Jun 7;19(6):e0303397. doi: 10.1371/journal.pone.0303397 (PMC11161064; doi:10.1371/journal.pone.0303397)
Supplement: S2 File — (ZIP) [file pone.0303397.s004.zip › NWS/3/left knee moment.txt]

LINK_MODEL_BASED::ORIGINAL::Left Knee Moment
File	Frame	X	Y	Z
Gait LB - IOR 11.c3d	1
-	2
-	3	-0.081740	0.005269	0.002732
-	4	-0.072323	0.004853	0.002351
-	5	-0.062322	0.004299	0.001966
-	6	-0.051935	0.003555	0.001590
-	7	-0.041781	0.002721	0.001256
-	8	-0.032254	0.001763	0.000982
-	9	-0.023959	0.000838	0.000760
-	10	-0.016637	-0.000058	0.000573
-	11	-0.010536	-0.000901	0.000422
-	12	-0.005727	-0.001630	0.000282
-	13	-0.001691	-0.002228	0.000128
-	14	0.000809	-0.002749	-0.000018
-	15	0.002530	-0.003140	-0.000178
-	16	0.003502	-0.003509	-0.000329
-	17	0.003987	-0.003818	-0.000462
-	18	0.003507	-0.004078	-0.000574
-	19	0.003122	-0.004233	-0.000683
-	20	0.002370	-0.004403	-0.000742
-	21	0.001792	-0.004527	-0.000766
-	22	0.000943	-0.004629	-0.000727
-	23	0.000489	-0.004779	-0.000633
-	24	0.000252	-0.004846	-0.000504
-	25	0.000125	-0.004932	-0.000340
-	26	-0.000417	-0.004990	-0.000141
-	27	-0.000317	-0.005028	0.000037
-	28	-0.000631	-0.004966	0.000189
-	29	-0.000899	-0.004791	0.000270
-	30	-0.001559	-0.004478	0.000286
-	31	-0.002058	-0.004115	0.000236
-	32	-0.002792	-0.003728	0.000164
-	33	-0.003420	-0.003393	0.000091
-	34	-0.003980	-0.003083	0.000043
-	35	-0.004259	-0.002899	0.000027
-	36	-0.004344	-0.002743	0.000041
-	37	-0.004027	-0.002698	0.000078
-	38	-0.004044	-0.002618	0.000130
-	39	-0.003343	-0.002526	0.000145
-	40	-0.003310	-0.002400	0.000178
-	41	-0.002766	-0.002304	0.000204
-	42	-0.002355	-0.002228	0.000242
-	43	-0.002212	-0.002192	0.000291
-	44	-0.002240	-0.002177	0.000345
-	45	-0.001360	-0.002204	0.000357
-	46	-0.001574	-0.002140	0.000375
-	47	-0.001207	-0.002112	0.000369
-	48	-0.000772	-0.002093	0.000387
-	49	-0.000189	-0.002174	0.000445
-	50	0.000655	-0.002268	0.000526
-	51	0.001560	-0.002368	0.000628
-	52	0.003076	-0.002447	0.000729
-	53	0.004070	-0.002519	0.000848
-	54	0.005781	-0.002486	0.000889
-	55	0.006636	-0.002438	0.000928
-	56	0.008086	-0.002371	0.000916
-	57	0.009485	-0.002257	0.000863
-	58	0.010815	-0.002120	0.000767
-	59	0.012088	-0.001931	0.000615
-	60	0.012810	-0.001755	0.000430
-	61	0.014002	-0.001521	0.000147
-	62	0.014085	-0.001342	-0.000119
-	63	0.014476	-0.001149	-0.000431
-	64	0.014466	-0.001014	-0.000736
-	65	0.014128	-0.000888	-0.001032
-	66	0.013462	-0.000855	-0.001255
-	67	0.013521	-0.000757	-0.001464
-	68	0.013308	-0.000694	-0.001588
-	69	0.012977	-0.000576	-0.001672
-	70	0.012233	-0.000462	-0.001698
-	71	0.011139	-0.000297	-0.001673
-	72	0.010446	-0.000065	-0.001640
-	73	0.009338	0.000207	-0.001528
-	74	0.008627	0.000517	-0.001380
-	75	0.008146	0.000896	-0.001225
-	76	0.007889	0.001295	-0.001072
-	77	0.008158	0.001672	-0.000941
-	78	0.008620	0.001914	-0.000815
-	79	0.009680	0.002010	-0.000780
-	80	0.011436	0.001890	-0.000828
-	81	0.013324	0.001431	-0.000882
-	82	0.016410	0.000806	-0.001079
-	83	0.019741	-0.000061	-0.001302
-	84	0.023745	-0.001008	-0.001607
-	85	0.027718	-0.001993	-0.001922
-	86	0.031809	-0.002793	-0.002300
-	87	0.036390	-0.003300	-0.002759
-	88	0.040347	-0.003440	-0.003253
-	89	0.044527	-0.003146	-0.003862
-	90	0.048244	-0.002475	-0.004537
-	91	0.051615	-0.001527	-0.005253
-	92	0.054583	-0.000437	-0.005930
-	93	0.056472	0.000628	-0.006477
-	94	0.058661	0.001849	-0.007105
-	95	0.059313	0.002883	-0.007518
-	96	0.059678	0.004018	-0.007994
-	97	0.059492	0.005095	-0.008399
-	98	0.058328	0.006164	-0.008768
-	99	0.056779	0.007185	-0.009125
-	100	0.054778	0.008132	-0.009435
-	101	0.052489	0.009004	-0.009725
-	102	0.049640	0.009724	-0.009904
-	103	0.046682	0.010320	-0.010056
-	104	0.043010	0.010742	-0.010107
-	105	0.039798	0.011029	-0.010144
-	106	0.036055	0.011153	-0.010066
-	107	0.032310	0.011103	-0.009887
-	108	0.028566	0.010963	-0.009651
-	109	0.025022	0.010682	-0.009327
-	110	0.021932	0.010364	-0.008987
-	111	0.018783	0.009923	-0.008534
-	112	0.016458	0.009471	-0.008067
-	113	0.014174	0.009027	-0.007557
-	114	0.012353	0.008647	-0.007054
-	115	0.010482	0.008373	-0.006545
-	116	0.008479	0.008262	-0.006056
-	117	0.006668	0.008327	-0.005631
-	118	0.004154	0.008511	-0.005204
-	119	0.001920	0.008683	-0.004758
-	120	-0.000482	0.008861	-0.004300
-	121	-0.002430	0.009025	-0.003871
-	122	-0.004512	0.009232	-0.003476
-	123	-0.006235	0.009404	-0.003099
-	124	-0.007736	0.009559	-0.002751
-	125	-0.009668	0.009567	-0.002344
-	126	-0.011316	0.009564	-0.001978
-	127	-0.012602	0.009550	-0.001647
-	128	-0.014344	0.009467	-0.001269
-	129	-0.015226	0.009423	-0.000972
-	130	-0.016521	0.009303	-0.000642
-	131	-0.017449	0.009181	-0.000354
-	132	-0.018521	0.008977	-0.000054
-	133	-0.019365	0.008773	0.000185
-	134	-0.020477	0.008297	0.000515
-	135	-0.020906	0.007658	0.000817
-	136	-0.021826	0.006687	0.001187
-	137	-0.022305	0.005515	0.001527
-	138	-0.023637	0.004046	0.001960
-	139	-0.025577	0.002501	0.002370
-	140	-0.028379	0.000843	0.002773
-	141	-0.032373	-0.000894	0.003193
-	142	-0.036386	-0.002548	0.003546
-	143	-0.040446	-0.004081	0.003877
-	144	-0.044267	-0.005490	0.004214
-	145	-0.047276	-0.006686	0.004510
-	146	-0.050093	-0.007746	0.004805
-	147	-0.053290	-0.008692	0.005104
-	148	-0.055790	-0.009397	0.005310
-	149	-0.058640	-0.010036	0.005529
-	150	-0.061186	-0.010471	0.005682
-	151	-0.063734	-0.010816	0.005809
-	152	-0.066450	-0.010968	0.005903
-	153	-0.068545	-0.010868	0.005917
-	154	-0.070750	-0.010643	0.005947
-	155	-0.072487	-0.010156	0.005926
-	156	-0.073767	-0.009457	0.005886
-	157	-0.075298	-0.008565	0.005898
-	158	-0.075308	-0.007114	0.005795
-	159	-0.075469	-0.005455	0.005757
-	160	-0.074446	-0.003566	0.005642
-	161	-0.072052	-0.001944	0.005452
-	162	-0.068094	-0.000861	0.005202
-	163	-0.062007	-0.000208	0.004847
-	164	-0.054637	0.000115	0.004425
-	165	-0.045560	0.000293	0.003903
-	166	-0.035999	0.000349	0.003340
-	167	-0.025903	0.000543	0.002654
-	168	-0.016556	0.000824	0.001908
-	169	-0.008185	0.001133	0.001115
-	170	-0.000658	0.001433	0.000266
-	171	0.004777	0.001490	-0.000515
-	172	0.008595	0.001538	-0.001262
-	173	0.011220	0.001733	-0.001968
-	174	0.011342	0.002005	-0.002483
-	175	0.010847	0.002747	-0.002954
-	176	0.009708	0.003752	-0.003307
-	177	0.008241	0.005025	-0.003565
-	178	0.007040	0.006493	-0.003749
-	179	0.006124	0.008093	-0.003844
-	180	0.005508	0.009668	-0.003822
-	181	0.005330	0.011282	-0.003736
-	182	0.005229	0.012668	-0.003519
-	183	0.005415	0.013851	-0.003222
-	184	0.005548	0.014753	-0.002838
-	185	0.005393	0.015229	-0.002334
-	186	0.005742	0.015387	-0.001835
-	187	0.005971	0.014955	-0.001274
-	188	0.006365	0.013926	-0.000687
-	189	0.007009	0.012155	-0.000079
-	190	0.007761	0.009857	0.000492
-	191	0.009021	0.007335	0.000971
-	192	0.009470	0.004948	0.001423
-	193	0.009590	0.003127	0.001720
-	194	0.009204	0.001836	0.001880
-	195	0.008287	0.000889	0.001962
-	196	0.007031	0.000222	0.001964
-	197	0.006076	-0.000104	0.001834
-	198	0.004977	-0.000340	0.001686
-	199	0.003811	-0.000432	0.001483
-	200	0.002961	-0.000542	0.001273
-	201	0.002109	-0.000650	0.001057
-	202	0.001479	-0.000821	0.000839
-	203	0.000783	-0.001093	0.000650
-	204	0.000268	-0.001493	0.000476
-	205	-0.000118	-0.002051	0.000331
-	206	-0.000491	-0.002782	0.000205
-	207	-0.000966	-0.003728	0.000109
-	208	-0.001490	-0.004854	0.000033
-	209	-0.002126	-0.006111	-0.000019
-	210	-0.002758	-0.007389	-0.000073
-	211	-0.003365	-0.008531	-0.000115
-	212	-0.004579	-0.009675	-0.000041
-	213	-0.005372	-0.010357	-0.000009
-	214	-0.006540	-0.010908	0.000145
-	215	-0.007762	-0.011149	0.000379
-	216	-0.008126	-0.011001	0.000590
-	217	-0.008438	-0.010590	0.000879
-	218	-0.008345	-0.009900	0.001193
-	219	-0.007514	-0.008918	0.001467
-	220	-0.006569	-0.007834	0.001742
-	221	-0.005731	-0.006727	0.002004
-	222	-0.004523	-0.005609	0.002184
-	223	-0.003463	-0.004671	0.002339
-	224	-0.002676	-0.003929	0.002466
-	225	-0.001456	-0.003407	0.002522
-	226	-0.000653	-0.003156	0.002571
-	227	-0.000443	-0.003209	0.002612
-	228	-0.000048	-0.003452	0.002574
-	229	-0.000309	-0.003989	0.002535
-	230	-0.000375	-0.004666	0.002430
-	231	-0.000746	-0.005538	0.002323
-	232	-0.001091	-0.006414	0.002186
-	233	-0.001583	-0.007389	0.002069
-	234	-0.001720	-0.008196	0.001912
-	235	-0.002265	-0.009043	0.001821
-	236	-0.002693	-0.009689	0.001710
-	237	-0.002885	-0.010186	0.001595
-	238	-0.003530	-0.010654	0.001541
-	239	-0.003719	-0.010925	0.001469
-	240	-0.004156	-0.011225	0.001466
-	241	-0.004370	-0.011520	0.001477
-	242	-0.004582	-0.011815	0.001509
-	243	-0.005094	-0.012183	0.001601
-	244	-0.005114	-0.012433	0.001657
-	245	-0.005407	-0.012633	0.001717
-	246	-0.005723	-0.012841	0.001755
-	247	-0.006531	-0.013040	0.001791
-	248	-0.006927	-0.013212	0.001789
-	249	-0.007614	-0.013446	0.001800
-	250	-0.008191	-0.013693	0.001788
-	251	-0.009028	-0.014012	0.001775
-	252	-0.009445	-0.014375	0.001719
-	253	-0.010310	-0.014789	0.001662
-	254	-0.010974	-0.015249	0.001575
-	255	-0.011671	-0.015631	0.001480
-	256	-0.012185	-0.015957	0.001384
-	257	-0.013176	-0.016261	0.001332
-	258	-0.013717	-0.016482	0.001273
-	259	-0.014607	-0.016640	0.001238
-	260	-0.015208	-0.016700	0.001219
-	261	-0.015332	-0.016591	0.001204
-	262	-0.015663	-0.016539	0.001249
-	263	-0.015595	-0.016363	0.001278
-	264	-0.015430	-0.016237	0.001322
-	265	-0.015782	-0.016111	0.001384
-	266	-0.015493	-0.015901	0.001397
-	267	-0.015813	-0.015714	0.001436
-	268	-0.015722	-0.015525	0.001471
-	269	-0.015955	-0.015371	0.001540
-	270	-0.015653	-0.015206	0.001598
-	271	-0.015904	-0.015032	0.001672
-	272	-0.015923	-0.014877	0.001725
-	273	-0.016448	-0.014709	0.001782
-	274	-0.016550	-0.014547	0.001821
-	275	-0.016959	-0.014333	0.001868
-	276	-0.017045	-0.014039	0.001890
-	277	-0.017279	-0.013689	0.001918
-	278	-0.017234	-0.013218	0.001924
-	279	-0.017587	-0.012653	0.001942
-	280	-0.018539	-0.012010	0.001973
-	281	-0.019024	-0.011205	0.001962
-	282	-0.019763	-0.010330	0.001944
-	283	-0.021144	-0.009347	0.001930
-	284	-0.021727	-0.008280	0.001871
-	285	-0.022826	-0.007220	0.001837
-	286	-0.023327	-0.006178	0.001776
-	287	-0.024495	-0.005258	0.001757
-	288	-0.025247	-0.004400	0.001714
-	289	-0.025994	-0.003618	0.001673
-	290	-0.027192	-0.002903	0.001670
-	291	-0.027871	-0.002187	0.001647
-	292	-0.028476	-0.001597	0.001638
-	293	-0.029743	-0.001083	0.001668
-	294	-0.030003	-0.000726	0.001668
-	295	-0.030620	-0.000480	0.001697
-	296	-0.031075	-0.000392	0.001725
-	297	-0.030989	-0.000414	0.001731
-	298	-0.030942	-0.000594	0.001759
-	299	-0.030498	-0.000857	0.001780
-	300	-0.029931	-0.001220	0.001816
-	301	-0.029992	-0.001652	0.001903
-	302	-0.029433	-0.002076	0.001967
-	303	-0.029129	-0.002594	0.002070
-	304	-0.028897	-0.003118	0.002175
-	305	-0.028484	-0.003710	0.002281
-	306	-0.027851	-0.004306	0.002372
-	307	-0.027555	-0.004920	0.002481
-	308	-0.027246	-0.005528	0.002588
-	309	-0.026386	-0.006050	0.002636
-	310	-0.026297	-0.006519	0.002720
-	311	-0.025468	-0.006813	0.002726
-	312	-0.024640	-0.006970	0.002718
-	313	-0.023605	-0.006926	0.002677
-	314	-0.022498	-0.006685	0.002600
-	315	-0.021215	-0.006194	0.002478
-	316	-0.019899	-0.005509	0.002330
-	317	-0.017997	-0.004628	0.002104
-	318	-0.016371	-0.003519	0.001849
-	319	-0.014561	-0.002235	0.001546
-	320	-0.011999	-0.000773	0.001131
-	321	-0.010326	0.000753	0.000749
-	322	-0.008020	0.002347	0.000270
-	323	-0.005873	0.003959	-0.000247
-	324	-0.003822	0.005583	-0.000809
-	325	-0.001908	0.007261	-0.001431
-	326	-0.000146	0.008920	-0.002108
-	327	0.000934	0.010480	-0.002780
-	328	0.001361	0.011903	-0.003438
-	329	0.001205	0.013187	-0.004078
-	330	0.000309	0.014380	-0.004692
-	331	-0.001591	0.015442	-0.005226
-	332	-0.004462	0.016379	-0.005669
-	333	-0.007711	0.017040	-0.006007
-	334	-0.011200	0.017034	-0.006110
-	335	-0.014945	0.016308	-0.005936
-	336	-0.018747	0.015045	-0.005526
-	337	-0.022899	0.013561	-0.004933
-	338	-0.027783	0.012145	-0.004245
-	339	-0.032488	0.010781	-0.003515
-	340	-0.037173	0.009392	-0.002664
-	341	-0.040791	0.008023	-0.001793
-	342	-0.043481	0.006662	-0.000846
-	343	-0.044683	0.005360	0.000119
-	344	-0.043930	0.004201	0.001038
-	345	-0.041278	0.003209	0.001884
-	346	-0.036997	0.002321	0.002703
-	347	-0.030626	0.001540	0.003418
-	348	-0.022795	0.000766	0.004087
-	349	-0.013916	-0.000091	0.004766
-	350	-0.004325	-0.001013	0.005420
-	351	0.005488	-0.001856	0.005939
-	352	0.014865	-0.002619	0.006326
-	353	0.023880	-0.003232	0.006497
-	354	0.031906	-0.003820	0.006549
-	355	0.039331	-0.004231	0.006319
-	356	0.045841	-0.004630	0.005961
-	357	0.051099	-0.004962	0.005472
-	358	0.055309	-0.005272	0.004913
-	359	0.058356	-0.005581	0.004344
-	360	0.060056	-0.005870	0.003800
-	361	0.061088	-0.006197	0.003343
-	362	0.060729	-0.006523	0.003032
-	363	0.059980	-0.006841	0.002800
-	364	0.058143	-0.007172	0.002758
-	365	0.056084	-0.007487	0.002807
-	366	0.053277	-0.007738	0.002928
-	367	0.049921	-0.007970	0.003141
-	368	0.046444	-0.008132	0.003351
-	369	0.042216	-0.008288	0.003640
-	370	0.037932	-0.008402	0.003896
-	371	0.033240	-0.008519	0.004195
-	372	0.028568	-0.008579	0.004422
-	373	0.023694	-0.008573	0.004577
-	374	0.018731	-0.008522	0.004685
-	375	0.013934	-0.008428	0.004720
-	376	0.009271	-0.008274	0.004678
-	377	0.004778	-0.008105	0.004604
-	378	0.000345	-0.007920	0.004509
-	379	-0.003997	-0.007754	0.004443
-	380	-0.008338	-0.007664	0.004481
-	381	-0.012424	-0.007697	0.004634
-	382	-0.016326	-0.007890	0.004948
-	383	-0.019855	-0.008127	0.005296
-	384	-0.023212	-0.008353	0.005648
-	385	-0.026386	-0.008541	0.005974
-	386	-0.029316	-0.008650	0.006235
-	387	-0.032199	-0.008677	0.006443
-	388	-0.035326	-0.008693	0.006687
-	389	-0.038162	-0.008702	0.006950
-	390	-0.041019	-0.008788	0.007321
-	391	-0.043733	-0.008921	0.007755
-	392	-0.046140	-0.009105	0.008227
-	393	-0.048576	-0.009264	0.008713
-	394	-0.050759	-0.009404	0.009169
-	395	-0.052631	-0.009494	0.009562
-	396	-0.054471	-0.009533	0.009908
-	397	-0.056367	-0.009455	0.010189
-	398	-0.058399	-0.009204	0.010394
-	399	-0.060471	-0.008760	0.010511
-	400	-0.062656	-0.008161	0.010564
-	401	-0.064890	-0.007522	0.010606
-	402	-0.067202	-0.006900	0.010661
-	403	-0.069519	-0.006304	0.010712
-	404	-0.072123	-0.005788	0.010803
-	405	-0.074952	-0.005327	0.010898
-	406	-0.078267	-0.004918	0.010993
-	407	-0.081837	-0.004595	0.011090
-	408	-0.085424	-0.004295	0.011148
-	409	-0.089485	-0.004036	0.011215
-	410	-0.093756	-0.003816	0.011273
-	411	-0.098004	-0.003550	0.011295
-	412	-0.102766	-0.003254	0.011335
-	413	-0.107602	-0.002858	0.011354
-	414	-0.112487	-0.002355	0.011377
-	415	-0.117324	-0.001695	0.011381
-	416	-0.122397	-0.000867	0.011401
-	417	-0.127143	0.000132	0.011397
-	418	-0.132142	0.001289	0.011406
-	419	-0.137055	0.002536	0.011392
-	420	-0.142215	0.003657	0.011380
-	421	-0.146962	0.004688	0.011291
-	422	-0.151642	0.005558	0.011155
-	423	-0.155863	0.006275	0.010969
-	424	-0.159212	0.006949	0.010749
-	425	-0.161253	0.007541	0.010481
-	426	-0.162458	0.007916	0.010200
-	427	-0.161602	0.008212	0.009865
-	428	-0.159276	0.008275	0.009544
-	429	-0.154850	0.008187	0.009207
-	430	-0.148894	0.007849	0.008843
-	431	-0.141487	0.007344	0.008439
-	432	-0.132691	0.006586	0.007994
-	433	-0.122390	0.005701	0.007532
-	434	-0.110700	0.004693	0.007047
-	435	-0.097776	0.003668	0.006517
-	436	-0.084215	0.002626	0.005919
-	437	-0.070347	0.001694	0.005231
-	438	-0.056522	0.000756	0.004443
-	439	-0.043364	-0.000240	0.003586
-	440	-0.031284	-0.001301	0.002696
-	441	-0.020609	-0.002258	0.001817
-	442	-0.012330	-0.003016	0.001037
-	443	-0.005914	-0.003342	0.000333
-	444	-0.002011	-0.003122	-0.000256
-	445	-0.000359	-0.002509	-0.000739
-	446	-0.000420	-0.001563	-0.001172
-	447	-0.002257	-0.000677	-0.001518
-	448	-0.004388	0.000111	-0.001840
-	449	-0.006824	0.000636	-0.002092
-	450	-0.008599	0.000940	-0.002282
-	451	-0.009854	0.001157	-0.002347
-	452	-0.010349	0.001437	-0.002277
-	453	-0.010325	0.001820	-0.002029
-	454	-0.009916	0.002295	-0.001607
-	455	-0.009144	0.002756	-0.001053
-	456	-0.008231	0.003090	-0.000380
-	457	-0.007272	0.003174	0.000388
-	458	-0.006451	0.003068	0.001172
-	459	-0.005593	0.002832	0.001895
-	460	-0.005226	0.002403	0.002564
-	461	-0.004662	0.001968	0.003055
-	462	-0.004472	0.001530	0.003401
-	463	-0.004440	0.001097	0.003596
-	464	-0.004456	0.000862	0.003582
-	465	-0.004649	0.000665	0.003432
-	466	-0.005019	0.000548	0.003165
-	467	-0.005157	0.000426	0.002789
-	468	-0.005453	0.000214	0.002391
-	469	-0.005878	-0.000025	0.001974
-	470	-0.006122	-0.000384	0.001566
-	471	-0.006158	-0.000831	0.001189
-	472	-0.006182	-0.001460	0.000916
-	473	-0.006094	-0.002118	0.000720
-	474	-0.005645	-0.002829	0.000593
-	475	-0.005438	-0.003663	0.000601
-	476	-0.005065	-0.004507	0.000664
-	477	-0.004755	-0.005378	0.000790
-	478	-0.004310	-0.006293	0.000944
-	479	-0.004204	-0.007250	0.001137
-	480	-0.004137	-0.008224	0.001318
-	481	-0.004344	-0.009273	0.001523
-	482	-0.004641	-0.010283	0.001721
-	483	-0.005151	-0.011165	0.001924
-	484	-0.005494	-0.011951	0.002126
-	485	-0.005995	-0.012521	0.002331
-	486	-0.006538	-0.012863	0.002532
-	487	-0.006955	-0.013003	0.002736
-	488	-0.007283	-0.012845	0.002910
-	489	-0.007511	-0.012473	0.003054
-	490	-0.007855	-0.011939	0.003165
-	491	-0.008250	-0.011219	0.003208
-	492	-0.008507	-0.010471	0.003195
-	493	-0.008850	-0.009707	0.003143
-	494	-0.008998	-0.008904	0.003024
-	495	-0.009445	-0.008165	0.002904
-	496	-0.009865	-0.007386	0.002731
-	497	-0.010165	-0.006709	0.002542
-	498	-0.010655	-0.006076	0.002346
-	499	-0.010999	-0.005593	0.002159
-	500	-0.011095	-0.005306	0.001998
-	501	-0.011294	-0.005149	0.001880
-	502	-0.011214	-0.005171	0.001800
-	503	-0.011195	-0.005402	0.001794
-	504	-0.011012	-0.005746	0.001806
-	505	-0.010888	-0.006233	0.001861
-	506	-0.010677	-0.006808	0.001933
-	507	-0.010687	-0.007448	0.002027
-	508	-0.010948	-0.008040	0.002123
-	509	-0.011052	-0.008665	0.002213
-	510	-0.011482	-0.009165	0.002316
-	511	-0.011712	-0.009618	0.002395
-	512	-0.012137	-0.009936	0.002474
-	513	-0.012358	-0.010222	0.002540
-	514	-0.012766	-0.010444	0.002604
-	515	-0.013224	-0.010607	0.002655
-	516	-0.013653	-0.010670	0.002679
-	517	-0.014218	-0.010639	0.002694
-	518	-0.014624	-0.010491	0.002668
-	519	-0.015361	-0.010128	0.002611
-	520	-0.015896	-0.009689	0.002523
-	521	-0.016552	-0.009028	0.002408
-	522	-0.017307	-0.008307	0.002288
-	523	-0.017983	-0.007413	0.002154
-	524	-0.018829	-0.006538	0.002065
-	525	-0.019270	-0.005569	0.001948
-	526	-0.019896	-0.004628	0.001872
-	527	-0.020139	-0.003836	0.001819
-	528	-0.020200	-0.003172	0.001775
-	529	-0.019956	-0.002682	0.001745
-	530	-0.019782	-0.002468	0.001780
-	531	-0.019377	-0.002417	0.001825
-	532	-0.019270	-0.002603	0.001927
-	533	-0.019072	-0.002919	0.002039
-	534	-0.019390	-0.003369	0.002213
-	535	-0.019774	-0.003838	0.002383
-	536	-0.020448	-0.004314	0.002576
-	537	-0.021134	-0.004829	0.002766
-	538	-0.022033	-0.005198	0.002937
-	539	-0.023022	-0.005477	0.003096
-	540	-0.023972	-0.005642	0.003232
-	541	-0.024722	-0.005718	0.003338
-	542	-0.025588	-0.005694	0.003446
-	543	-0.026179	-0.005627	0.003540
-	544	-0.026865	-0.005441	0.003644
-	545	-0.027188	-0.005187	0.003735
-	546	-0.027495	-0.004925	0.003837
-	547	-0.027614	-0.004601	0.003897
-	548	-0.027653	-0.004330	0.003938
-	549	-0.027289	-0.003980	0.003904
-	550	-0.027218	-0.003616	0.003852
-	551	-0.027407	-0.003138	0.003752
-	552	-0.027689	-0.002765	0.003634
-	553	-0.028422	-0.002443	0.003511
-	554	-0.029536	-0.002215	0.003382
-	555	-0.030963	-0.002129	0.003259
-	556	-0.032889	-0.002051	0.003128
-	557	-0.034509	-0.002027	0.002961
-	558	-0.036510	-0.002036	0.002855
-	559	-0.037533	-0.002100	0.002733
-	560	-0.038164	-0.002351	0.002715
-	561	-0.037801	-0.002720	0.002768
-	562	-0.036411	-0.003291	0.002934
-	563	-0.033743	-0.003890	0.003172
-	564	-0.030141	-0.004532	0.003457
-	565	-0.026788	-0.004984	0.003714
-	566	-0.024427	-0.005179	0.003880
-	567	-0.023206	-0.005071	0.003925
-	568	-0.022725	-0.004634	0.003856
-	569	-0.022298	-0.003926	0.003692
-	570	-0.021999	-0.003009	0.003485
-	571	-0.021371	-0.001858	0.003186
-	572	-0.020936	-0.000605	0.002874
-	573	-0.020154	0.000664	0.002524
-	574	-0.018934	0.002029	0.002104
-	575	-0.017562	0.003411	0.001669
-	576	-0.015828	0.004852	0.001189
-	577	-0.013798	0.006243	0.000681
-	578	-0.011547	0.007578	0.000156
-	579	-0.009215	0.008762	-0.000366
-	580	-0.006468	0.009702	-0.000897
-	581	-0.003851	0.010409	-0.001390
-	582	-0.001152	0.010780	-0.001853
-	583	0.001581	0.010821	-0.002275
-	584	0.003907	0.010528	-0.002608
-	585	0.006031	0.009967	-0.002900
-	586	0.007559	0.009153	-0.003119
-	587	0.007774	0.008096	-0.003189
-	588	0.007397	0.006952	-0.003204
-	589	0.006203	0.005863	-0.003115
-	590	0.004503	0.004900	-0.002921
-	591	0.002726	0.004169	-0.002696
-	592	0.000041	0.003524	-0.002335
-	593	-0.003268	0.003017	-0.001929
-	594	-0.007304	0.002570	-0.001458
-	595	-0.012173	0.002142	-0.000910
-	596	-0.017616	0.001729	-0.000322
-	597	-0.023326	0.001354	0.000270
-	598	-0.029454	0.001004	0.000885
-	599	-0.035789	0.000618	0.001546
-	600	-0.041834	0.000093	0.002299
-	601	-0.047011	-0.000526	0.003137
-	602	-0.051242	-0.001307	0.004129
-	603	-0.054018	-0.002074	0.005166
-	604	-0.055019	-0.002704	0.006156
-	605	-0.054513	-0.003200	0.007115
-	606	-0.052061	-0.003418	0.007879
-	607	-0.048153	-0.003486	0.008527
-	608	-0.042676	-0.003311	0.008913
-	609	-0.036140	-0.003003	0.009079
-	610	-0.028850	-0.002644	0.009037
-	611	-0.021188	-0.002218	0.008738
-	612	-0.013599	-0.001826	0.008256
-	613	-0.006150	-0.001467	0.007553
-	614	0.000803	-0.001162	0.006654
-	615	0.007193	-0.000948	0.005600
-	616	0.013403	-0.000935	0.004471
-	617	0.019086	-0.001172	0.003403
-	618	0.024155	-0.001635	0.002452
-	619	0.028498	-0.002324	0.001701
-	620	0.032145	-0.003196	0.001179
-	621	0.034999	-0.004144	0.000841
-	622	0.037155	-0.005016	0.000544
-	623	0.038631	-0.005719	0.000234
-	624	0.039475	-0.006191	-0.000145
-	625	0.039734	-0.006462	-0.000533
-	626	0.039194	-0.006539	-0.000920
-	627	0.038220	-0.006502	-0.001233
-	628	0.036694	-0.006300	-0.001534
-	629	0.034556	-0.005928	-0.001840
-	630	0.031986	-0.005454	-0.002088
-	631	0.028874	-0.004872	-0.002303
-	632	0.025349	-0.004181	-0.002539
-	633	0.021249	-0.003416	-0.002752
-	634	0.016801	-0.002591	-0.003005
-	635	0.011960	-0.001808	-0.003176
-	636	0.006977	-0.001059	-0.003312
-	637	0.001695	-0.000387	-0.003378
-	638	-0.003633	0.000238	-0.003422
-	639	-0.008900	0.000816	-0.003445
-	640	-0.013988	0.001348	-0.003450
-	641	-0.018754	0.001828	-0.003433
-	642	-0.022866	0.002279	-0.003428
-	643	-0.026494	0.002684	-0.003423
-	644	-0.029410	0.003027	-0.003424
-	645	-0.031858	0.003389	-0.003502
-	646	-0.033649	0.003711	-0.003599
-	647	-0.034858	0.004086	-0.003787
-	648	-0.035786	0.004383	-0.003905
-	649	-0.036229	0.004666	-0.004008
-	650	-0.036540	0.004800	-0.003931
-	651	-0.036631	0.004782	-0.003686
-	652	-0.036718	0.004574	-0.003230
-	653	-0.036774	0.004147	-0.002552
-	654	-0.036606	0.003583	-0.001770
-	655	-0.036734	0.002780	-0.000774
-	656	-0.036469	0.001867	0.000255
-	657	-0.036670	0.000806	0.001391
-	658	-0.036839	-0.000478	0.002619
-	659	-0.037246	-0.001919	0.003877
-	660	-0.038055	-0.003555	0.005177
-	661	-0.039141	-0.005388	0.006477
-	662	-0.040795	-0.007347	0.007713
-	663	-0.042845	-0.009424	0.008869
-	664	-0.045340	-0.011480	0.009854
-	665	-0.048376	-0.013620	0.010734
-	666	-0.051770	-0.015637	0.011406
-	667	-0.055543	-0.017646	0.011945
-	668	-0.059493	-0.019423	0.012251
-	669	-0.063837	-0.020955	0.012385
-	670	-0.068120	-0.022054	0.012287
-	671	-0.072614	-0.022666	0.012014
-	672	-0.077202	-0.022755	0.011591
-	673	-0.081681	-0.022302	0.011061
-	674	-0.086261	-0.021316	0.010491
-	675	-0.090646	-0.019812	0.009915
-	676	-0.095165	-0.017905	0.009426
-	677	-0.099650	-0.015585	0.009051
-	678	-0.104212	-0.012927	0.008843
-	679	-0.109040	-0.010045	0.008841
-	680	-0.114010	-0.007011	0.009029
-	681	-0.119349	-0.003942	0.009420
-	682	-0.124773	-0.001049	0.009975
-	683	-0.130506	0.001608	0.010652
-	684	-0.136057	0.003971	0.011383
-	685	-0.141539	0.006000	0.012106
-	686	-0.146705	0.007734	0.012758
-	687	-0.151362	0.009138	0.013288
-	688	-0.155226	0.010226	0.013672
-	689	-0.157918	0.011036	0.013857
-	690	-0.159401	0.011495	0.013847
-	691	-0.158980	0.011571	0.013627
-	692	-0.156530	0.011280	0.013203
-	693	-0.151867	0.010535	0.012578
-	694	-0.144626	0.009348	0.011746
-	695	-0.135019	0.007668	0.010726
-	696	-0.122911	0.005437	0.009514
-	697	-0.108657	0.002735	0.008158
-	698	-0.092655	-0.000308	0.006702
-	699	-0.075362	-0.003663	0.005182
-	700	-0.092616	0.002004	0.007476
-	701	-0.120758	0.003960	0.007962
-	702	-0.159672	0.007429	0.008830
-	703	-0.199127	0.012754	0.009606
-	704	-0.226792	0.019530	0.009718
-	705	-0.232769	0.026041	0.008624
-	706	-0.216350	0.030655	0.006194
-	707	-0.183348	0.032954	0.002699
-	708	-0.141948	0.034723	-0.001661
-	709	-0.101895	0.038315	-0.006535
-	710	-0.071128	0.046004	-0.011334
-	711	-0.052897	0.059576	-0.015554
-	712	-0.043163	0.078678	-0.019114
-	713	-0.035672	0.101059	-0.022266
-	714	-0.025966	0.123969	-0.025508
-	715	-0.011379	0.144663	-0.029472
-	716	0.009257	0.160075	-0.034467
-	717	0.036385	0.168929	-0.040164
-	718	0.069332	0.173601	-0.045997
-	719	0.105215	0.178581	-0.051612
-	720	0.138899	0.187595	-0.056961
-	721	0.166752	0.201069	-0.062213
-	722	0.188611	0.216405	-0.067624
-	723	0.205470	0.230181	-0.073083
-	724	0.218179	0.240947	-0.078247
-	725	0.226305	0.249660	-0.082784
-	726	0.230518	0.257901	-0.086598
-	727	0.231274	0.266417	-0.089797
-	728	0.228558	0.274948	-0.092432
-	729	0.222770	0.283192	-0.094568
-	730	0.214225	0.291501	-0.096137
-	731	0.204964	0.301029	-0.097210
-	732	0.195602	0.312203	-0.097702
-	733	0.187256	0.324483	-0.097522
-	734	0.179706	0.336360	-0.096565
-	735	0.172201	0.346970	-0.094929
-	736	0.164468	0.356398	-0.092744
-	737	0.156803	0.365556	-0.090191
-	738	0.150884	0.375239	-0.087580
-	739	0.147445	0.385480	-0.085050
-	740	0.147367	0.395153	-0.082722
-	741	0.149377	0.403298	-0.080664
-	742	0.151489	0.410020	-0.078799
-	743	0.152337	0.417007	-0.077071
-	744	0.150946	0.425636	-0.075370
-	745	0.147790	0.436018	-0.073647
-	746	0.143555	0.446782	-0.071683
-	747	0.139189	0.456007	-0.069399
-	748	0.135280	0.462158	-0.066849
-	749	0.130943	0.464757	-0.064096
-	750	0.126178	0.464680	-0.061289
-	751	0.120823	0.463115	-0.058464
-	752	0.114458	0.461234	-0.055702
-	753	0.108090	0.459468	-0.053091
-	754	0.102062	0.458064	-0.050631
-	755	0.096987	0.456941	-0.048235
-	756	0.092309	0.456058	-0.045878
-	757	0.087908	0.455105	-0.043544
-	758	0.083362	0.453700	-0.041119
-	759	0.078374	0.451875	-0.038552
-	760	0.072289	0.449847	-0.035910
-	761	0.064781	0.447363	-0.033204
-	762	0.056293	0.444266	-0.030439
-	763	0.047270	0.440419	-0.027609
-	764	0.038458	0.436284	-0.024756
-	765	0.030091	0.431892	-0.021756
-	766	0.022251	0.427148	-0.018523
-	767	0.014816	0.421780	-0.015074
-	768	0.007004	0.416117	-0.011504
-	769	-0.000747	0.410583	-0.007928
-	770	-0.008839	0.405749	-0.004392
-	771	-0.017242	0.402005	-0.000971
-	772	-0.025896	0.399190	0.002219
-	773	-0.034405	0.397096	0.005109
-	774	-0.042313	0.395518	0.007792
-	775	-0.050340	0.394309	0.010429
-	776	-0.058030	0.393518	0.013024
-	777	-0.065864	0.393167	0.015641
-	778	-0.073538	0.393200	0.018245
-	779	-0.080822	0.393485	0.020796
-	780	-0.087500	0.393982	0.023242
-	781	-0.093634	0.394451	0.025598
-	782	-0.099906	0.394374	0.027934
-	783	-0.106083	0.393557	0.030218
-	784	-0.113155	0.392220	0.032491
-	785	-0.120415	0.390941	0.034731
-	786	-0.127082	0.389978	0.036959
-	787	-0.132329	0.389006	0.039148
-	788	-0.136301	0.388065	0.041334
-	789	-0.140024	0.387245	0.043547
-	790	-0.143496	0.386638	0.045676
-	791	-0.147392	0.386279	0.047673
-	792	-0.151284	0.386290	0.049479
-	793	-0.154639	0.386536	0.051051
-	794	-0.156656	0.386479	0.052291
-	795	-0.157656	0.385580	0.053243
-	796	-0.158657	0.383968	0.054051
-	797	-0.159576	0.382408	0.054781
-	798	-0.160997	0.381862	0.055565
-	799	-0.162111	0.382918	0.056469
-	800	-0.162523	0.384881	0.057523
-	801	-0.162008	0.386398	0.058674
-	802	-0.160811	0.386383	0.059831
-	803	-0.159804	0.384649	0.060982
-	804	-0.158504	0.381551	0.062116
-	805	-0.156870	0.377453	0.063231
-	806	-0.154647	0.372702	0.064304
-	807	-0.152644	0.367474	0.065312
-	808	-0.151503	0.362389	0.066165
-	809	-0.150748	0.358362	0.066805
-	810	-0.150457	0.355763	0.067351
-	811	-0.149761	0.354294	0.067871
-	812	-0.148848	0.353772	0.068370
-	813	-0.147721	0.353733	0.068880
-	814	-0.146731	0.353475	0.069511
-	815	-0.145779	0.352918	0.070268
-	816	-0.144853	0.352258	0.071072
-	817	-0.143813	0.351655	0.071824
-	818	-0.142088	0.351131	0.072472
-	819	-0.139933	0.350421	0.073055
-	820	-0.137363	0.349253	0.073629
-	821	-0.134634	0.347731	0.074124
-	822	-0.131804	0.345700	0.074534
-	823	-0.128812	0.343234	0.074848
-	824	-0.126080	0.340432	0.075073
-	825	-0.122768	0.337308	0.075173
-	826	-0.119080	0.333239	0.075224
-	827	-0.115163	0.327626	0.075253
-	828	-0.111035	0.321081	0.075200
-	829	-0.107807	0.315300	0.074958
-	830	-0.105846	0.310876	0.074487
-	831	-0.105622	0.307368	0.073920
-	832	-0.107384	0.303849	0.073305
-	833	-0.111740	0.300107	0.072569
-	834	-0.116495	0.295633	0.071761
-	835	-0.118644	0.290647	0.070823
-	836	-0.116976	0.285081	0.069582
-	837	-0.111016	0.278797	0.067818
-	838	-0.101889	0.271824	0.065528
-	839	-0.090395	0.264083	0.062784
-	840	-0.078863	0.255314	0.059888
-	841	-0.068238	0.245443	0.056915
-	842	-0.057868	0.234881	0.053753
-	843	-0.047119	0.223797	0.050372
-	844	-0.035436	0.212237	0.046681
-	845	-0.023409	0.200288	0.042784
-	846	-0.011184	0.188282	0.038698
-	847	0.000402	0.176412	0.034567
-	848	0.011191	0.164646	0.030374
-	849	0.021254	0.152889	0.026171
-	850	0.030715	0.141362	0.022047
-	851	0.039092	0.129997	0.018120
-	852	0.045795	0.118796	0.014411
-	853	0.051793	0.107492	0.010920
-	854	0.057610	0.095969	0.007674
-	855	0.064705	0.084177	0.004598
-	856	0.073944	0.072366	0.001574
-	857	0.084301	0.061123	-0.001430
-	858	0.093857	0.050742	-0.004200
-	859	0.099997	0.041393	-0.006380
-	860	0.101440	0.033314	-0.007887
-	861	0.098766	0.026745	-0.008920
-	862	0.093498	0.021761	-0.009700
-	863	0.087596	0.018175	-0.010259
-	864	0.083123	0.015500	-0.010544
-	865	0.081546	0.013285	-0.010514
-	866	0.082434	0.011515	-0.010172
-	867	0.084428	0.010778	-0.009885
-	868	0.086362	0.010951	-0.009818
-	869	0.087705	0.011539	-0.009923
-	870	0.087836	0.011703	-0.009902
-	871	0.085808	0.011028	-0.009505
-	872	0.080926	0.010083	-0.008786
-	873	0.072964	0.009271	-0.007922
-	874	0.062997	0.008487	-0.006937
-	875	0.052197	0.007229	-0.005638
-	876	0.039757	0.005129	-0.003786
-	877	0.025348	0.002318	-0.001320
-	878	-0.015167	-0.000392	0.005233
-	879	-0.009593	-0.001060	0.005427
-	880	-0.005478	-0.001711	0.005592
-	881	-0.003318	-0.002327	0.005745
-	882	-0.003297	-0.002856	0.005855
-	883	-0.005579	-0.003408	0.006051
-	884	-0.010264	-0.003918	0.006335
-	885	-0.017622	-0.004455	0.006858
-	886	-0.027902	-0.004881	0.007572
-	887	-0.041106	-0.005162	0.008509
-	888	-0.057324	-0.005187	0.009620
-	889	-0.076057	-0.004911	0.010864
-	890	-0.096785	-0.004260	0.012136
-	891	-0.118355	-0.003329	0.013455
-	892	-0.139728	-0.002091	0.014664
-	893	-0.158777	-0.000754	0.015712
-	894	-0.173427	0.000613	0.016392
-	895	-0.180795	0.001901	0.016426
-	896	-0.177315	0.003000	0.015433
-	897
-	898
