# Supplementary material for: Design and preliminary verification of a novel powered ankle–foot prosthesis: From the perspective of lower-limb biomechanics compared with ESAR foot
Source: PLoS One. 2024 Jun 7;19(6):e0303397. doi: 10.1371/journal.pone.0303397 (PMC11161064; doi:10.1371/journal.pone.0303397)
Supplement: S2 File — (ZIP) [file pone.0303397.s004.zip › NWS/3/right ankle angle.txt]

LINK_MODEL_BASED::ORIGINAL::Right Ankle Angles
File	Frame	X	Y	Z
Gait LB - IOR 11.c3d	1	9.451351	0.197481	0.122098
-	2	9.457215	0.210135	0.123745
-	3	9.465991	0.225975	0.123160
-	4	9.478241	0.245672	0.120413
-	5	9.494376	0.269601	0.114485
-	6	9.514992	0.298246	0.105186
-	7	9.540543	0.331850	0.091806
-	8	9.571386	0.370576	0.074043
-	9	9.607887	0.414279	0.051108
-	10	9.650067	0.462795	0.023600
-	11	9.698049	0.515383	-0.009169
-	12	9.751576	0.571191	-0.046451
-	13	9.810528	0.628765	-0.088676
-	14	9.874340	0.686510	-0.135297
-	15	9.942686	0.742620	-0.186595
-	16	10.014821	0.795745	-0.242136
-	17	10.090454	0.844861	-0.302486
-	18	10.169077	0.889503	-0.367614
-	19	10.250354	0.929463	-0.438040
-	20	10.333930	0.964742	-0.514397
-	21	10.419512	0.995551	-0.597285
-	22	10.506712	1.022230	-0.687001
-	23	10.595361	1.045038	-0.784580
-	24	10.685234	1.064344	-0.890207
-	25	10.775937	1.080559	-1.003557
-	26	10.867235	1.093874	-1.124877
-	27	10.958712	1.104892	-1.252399
-	28	11.050105	1.114011	-1.385208
-	29	11.141123	1.121597	-1.522303
-	30	11.231559	1.128154	-1.661794
-	31	11.321177	1.133916	-1.802582
-	32	11.409745	1.139031	-1.943566
-	33	11.497149	1.143694	-2.082848
-	34	11.583227	1.147556	-2.219875
-	35	11.667753	1.150134	-2.353896
-	36	11.750610	1.150756	-2.484559
-	37	11.831491	1.148865	-2.611206
-	38	11.910396	1.143910	-2.733928
-	39	11.987123	1.135654	-2.851967
-	40	12.061578	1.123860	-2.965116
-	41	12.133605	1.108619	-3.072310
-	42	12.203163	1.089940	-3.173322
-	43	12.270177	1.067969	-3.267758
-	44	12.334626	1.043231	-3.354122
-	45	12.396622	1.016010	-3.432113
-	46	12.456382	0.986787	-3.500569
-	47	12.514100	0.955729	-3.559026
-	48	12.570066	0.922950	-3.606685
-	49	12.624600	0.888348	-3.643195
-	50	12.677981	0.851821	-3.668100
-	51	12.730647	0.813130	-3.681153
-	52	12.782779	0.772197	-3.681549
-	53	12.834579	0.728877	-3.668787
-	54	12.886039	0.683408	-3.641375
-	55	12.937145	0.635871	-3.598631
-	56	12.987807	0.586594	-3.539374
-	57	13.037901	0.535633	-3.463622
-	58	13.087151	0.483192	-3.371388
-	59	13.135458	0.429043	-3.264615
-	60	13.182572	0.373290	-3.144568
-	61	13.228412	0.315762	-3.014286
-	62	13.272745	0.256628	-2.876374
-	63	13.315592	0.196714	-2.732212
-	64	13.356988	0.136951	-2.583570
-	65	13.396911	0.078418	-2.431536
-	66	13.435402	0.022136	-2.276539
-	67	13.472297	-0.031349	-2.119290
-	68	13.507423	-0.081668	-1.960258
-	69	13.540444	-0.128862	-1.800783
-	70	13.571123	-0.173048	-1.641908
-	71	13.599003	-0.214646	-1.485002
-	72	13.623939	-0.254232	-1.331604
-	73	13.645578	-0.292194	-1.182934
-	74	13.663837	-0.328439	-1.039581
-	75	13.678648	-0.362591	-0.902187
-	76	13.690190	-0.393857	-0.770765
-	77	13.698508	-0.421030	-0.643937
-	78	13.703788	-0.443342	-0.520990
-	79	13.705853	-0.459872	-0.399298
-	80	13.704819	-0.470155	-0.277017
-	81	13.700680	-0.473912	-0.152484
-	82	13.693427	-0.470793	-0.023586
-	83	13.683204	-0.460651	0.111520
-	84	13.669942	-0.443689	0.254133
-	85	13.653760	-0.420165	0.405873
-	86	13.634744	-0.390571	0.567837
-	87	13.613135	-0.355505	0.740472
-	88	13.589095	-0.315551	0.923761
-	89	13.563024	-0.271289	1.116919
-	90	13.535247	-0.223164	1.319309
-	91	13.506291	-0.172056	1.528271
-	92	13.476739	-0.118799	1.741018
-	93	13.447173	-0.064309	1.954147
-	94	13.418115	-0.009669	2.163386
-	95	13.390284	0.043973	2.364127
-	96	13.364062	0.095760	2.552883
-	97	13.340284	0.145104	2.727099
-	98	13.319468	0.191774	2.885873
-	99	13.302525	0.235762	3.029147
-	100	13.290430	0.276981	3.156689
-	101	13.283847	0.315597	3.269399
-	102	13.283627	0.351812	3.368306
-	103	13.290354	0.385820	3.454553
-	104	13.304570	0.417952	3.529605
-	105	13.326567	0.448546	3.595003
-	106	13.356390	0.477820	3.651981
-	107	13.394025	0.506051	3.701892
-	108	13.439127	0.533272	3.745506
-	109	13.491337	0.559468	3.783642
-	110	13.550110	0.584531	3.816984
-	111	13.614759	0.608070	3.845568
-	112	13.684752	0.629894	3.870145
-	113	13.759458	0.649501	3.890936
-	114	13.838330	0.666273	3.908002
-	115	13.920867	0.679646	3.921964
-	116	14.006524	0.688861	3.932700
-	117	14.095000	0.693776	3.941153
-	118	14.186215	0.694484	3.947585
-	119	14.280001	0.691263	3.951801
-	120	14.376187	0.684327	3.952783
-	121	14.474530	0.673745	3.948849
-	122	14.574757	0.659797	3.939163
-	123	14.676661	0.642604	3.922903
-	124	14.779882	0.622427	3.900051
-	125	14.884183	0.599562	3.870910
-	126	14.989415	0.574359	3.835948
-	127	15.095359	0.547227	3.796019
-	128	15.201673	0.518448	3.751666
-	129	15.308244	0.488270	3.703320
-	130	15.414765	0.457114	3.651779
-	131	15.521084	0.425357	3.597553
-	132	15.627089	0.393503	3.541569
-	133	15.732691	0.361950	3.484507
-	134	15.837828	0.331192	3.427302
-	135	15.942638	0.301877	3.371325
-	136	16.047089	0.274826	3.318555
-	137	16.151522	0.250746	3.270538
-	138	16.256006	0.230333	3.229199
-	139	16.360703	0.214436	3.197120
-	140	16.465925	0.203446	3.175812
-	141	16.571913	0.197920	3.167541
-	142	16.679052	0.198314	3.174181
-	143	16.787611	0.205330	3.198009
-	144	16.898022	0.219468	3.240236
-	145	17.010727	0.241613	3.302651
-	146	17.126167	0.272241	3.385582
-	147	17.244547	0.311951	3.489480
-	148	17.366001	0.361021	3.613826
-	149	17.490217	0.419268	3.757186
-	150	17.616877	0.486083	3.917184
-	151	17.745480	0.560685	4.091170
-	152	17.875751	0.641944	4.275661
-	153	18.007235	0.728913	4.467921
-	154	18.139914	0.820460	4.664853
-	155	18.273331	0.916093	4.865601
-	156	18.407162	1.015354	5.069560
-	157	18.541161	1.118223	5.277103
-	158	18.674751	1.224851	5.489141
-	159	18.807686	1.335665	5.706707
-	160	18.939453	1.451078	5.930696
-	161	19.069847	1.571545	6.161651
-	162	19.198507	1.697762	6.400292
-	163	19.325104	1.830759	6.647330
-	164	19.449398	1.971945	6.903293
-	165	19.570917	2.123163	7.168772
-	166	19.689108	2.286398	7.444062
-	167	19.803394	2.463413	7.729198
-	168	19.912651	2.655535	8.024325
-	169	20.015711	2.863270	8.328564
-	170	20.111134	3.086875	8.641576
-	171	20.197315	3.325884	8.962334
-	172	20.272554	3.579409	9.289690
-	173	20.335188	3.846094	9.622345
-	174	20.383467	4.124454	9.959241
-	175	20.415762	4.412547	10.298603
-	176	20.430710	4.708340	10.638247
-	177	20.427097	5.009624	10.975478
-	178	20.403799	5.314265	11.307739
-	179	20.359934	5.619658	11.631406
-	180	20.294689	5.923237	11.942944
-	181	20.207420	6.222406	12.238984
-	182	20.097483	6.514694	12.516365
-	183	19.964399	6.797916	12.772025
-	184	19.807821	7.070131	13.003170
-	185	19.627321	7.329920	13.207943
-	186	19.422810	7.575840	13.384563
-	187	19.194149	7.806713	13.531885
-	188	18.941303	8.021557	13.648887
-	189	18.663923	8.220040	13.735727
-	190	18.361460	8.402331	13.792391
-	191	18.033203	8.569466	13.819869
-	192	17.677891	8.723089	13.819896
-	193	17.294186	8.865541	13.795416
-	194	16.880365	8.999609	13.749600
-	195	16.434551	9.128699	13.687366
-	196	15.954689	9.256426	13.614655
-	197	15.438399	9.386349	13.538472
-	198	14.883647	9.521854	13.466558
-	199	14.288708	9.665651	13.406714
-	200	13.652536	9.819705	13.367194
-	201	12.974914	9.984782	13.355262
-	202	12.256429	10.160447	13.376129
-	203	11.498687	10.345349	13.431714
-	204	10.703971	10.537217	13.520629
-	205	9.876071	10.733090	13.636670
-	206	9.020041	10.930081	13.771078
-	207	8.142792	11.124395	13.913236
-	208	7.252849	11.313078	14.052228
-	209	6.360214	11.494538	14.177595
-	210	5.476035	11.668818	14.280417
-	211	4.612640	11.837761	14.353143
-	212	3.782577	12.004377	14.390468
-	213	2.998308	12.172056	14.389543
-	214	2.271790	12.344111	14.350139
-	215	1.614639	12.522144	14.275318
-	216	1.037795	12.706701	14.169973
-	217	0.551416	12.896199	14.040608
-	218	0.164613	13.087106	13.894564
-	219	-0.115591	13.273383	13.739697
-	220	-0.284825	13.448207	13.582923
-	221	-0.341658	13.604133	13.429443
-	222	-0.288184	13.734596	13.282965
-	223	-0.129253	13.834451	13.144753
-	224	0.127332	13.901026	13.014201
-	225	0.471439	13.934131	12.889306
-	226	0.891714	13.935632	12.766133
-	227	1.375732	13.908580	12.640395
-	228	1.911287	13.856453	12.506587
-	229	2.486440	13.782437	12.359235
-	230	3.090549	13.689277	12.192877
-	231	3.713856	13.579202	12.003366
-	232	4.347669	13.453982	11.787560
-	233	4.984397	13.315382	11.543575
-	234	5.617422	13.165080	11.270592
-	235	6.241185	13.004217	10.969228
-	236	6.850763	12.833259	10.641681
-	237	7.442358	12.652133	10.290821
-	238	8.012429	12.461334	9.920885
-	239	8.558150	12.261886	9.537032
-	240	9.077077	12.055393	9.144674
-	241	9.567106	11.843787	8.750475
-	242	10.026355	11.628777	8.361038
-	243	10.452780	11.412332	7.983421
-	244	10.844594	11.196209	7.624697
-	245	11.200257	10.981582	7.291585
-	246	11.518275	10.769519	6.990489
-	247	11.797683	10.561127	6.726595
-	248	12.037745	10.357980	6.504673
-	249	12.238272	10.161773	6.327447
-	250	12.399328	9.974386	6.196698
-	251	12.521221	9.798109	6.111505
-	252	12.604385	9.635413	6.069755
-	253	12.649620	9.488792	6.067085
-	254	12.657694	9.360035	6.098186
-	255	12.629746	9.249846	6.156096
-	256	12.567180	9.158011	6.233199
-	257	12.471810	9.083332	6.321167
-	258	12.345600	9.024013	6.411717
-	259	12.190861	8.977616	6.496950
-	260	12.009830	8.941539	6.570155
-	261	11.804687	8.912722	6.625761
-	262	11.577153	8.888236	6.660435
-	263	11.328528	8.864991	6.672178
-	264	11.059621	8.840314	6.661112
-	265	10.770416	8.811646	6.628933
-	266	10.460750	8.777252	6.579093
-	267	10.129934	8.736168	6.516059
-	268	9.777541	8.688458	6.445166
-	269	9.403392	8.634809	6.371835
-	270	9.008212	8.576234	6.300914
-	271	8.593390	8.513927	6.237280
-	272	8.161718	8.449296	6.185595
-	273	7.716639	8.383780	6.150816
-	274	7.262533	8.318601	6.137164
-	275	6.804526	8.254917	6.148608
-	276	6.348322	8.193534	6.187763
-	277	5.899922	8.134893	6.255610
-	278	5.465268	8.079299	6.351487
-	279	5.050260	8.027080	6.472630
-	280	4.659904	7.978710	6.614575
-	281	4.298288	7.934849	6.771982
-	282	3.968291	7.896072	6.938086
-	283	3.671635	7.862870	7.106050
-	284	3.408864	7.835492	7.269191
-	285	3.179428	7.814009	7.421256
-	286	2.981548	7.798508	7.557097
-	287	2.812650	7.788991	7.672345
-	288	2.669314	7.785396	7.764227
-	289	2.547922	7.787625	7.830739
-	290	2.444474	7.795626	7.871918
-	291	2.355271	7.809147	7.888086
-	292	2.276608	7.827486	7.880902
-	293	2.205204	7.849548	7.852370
-	294	2.137990	7.873217	7.804974
-	295	2.071901	7.895608	7.742114
-	296	2.003743	7.913123	7.667205
-	297	1.930037	7.921625	7.584070
-	298	1.846830	7.916385	7.496491
-	299	1.749810	7.892700	7.407982
-	300	1.634382	7.846109	7.321843
-	301	1.496117	7.772823	7.240729
-	302	1.331055	7.669981	7.166718
-	303	1.135923	7.536572	7.101903
-	304	0.908553	7.373035	7.047225
-	305	0.648049	7.181906	7.003208
-	306	0.354817	6.966953	6.969664
-	307	0.030877	6.732858	6.946314
-	308	-0.319748	6.484499	6.932397
-	309	-0.690952	6.225947	6.926816
-	310	-1.074687	5.960487	6.927505
-	311	-1.461294	5.690218	6.931588
-	312	-1.840322	5.416438	6.935231
-	313	-2.200797	5.140031	6.933640
-	314	-2.531866	4.862084	6.921434
-	315	-2.823016	4.584179	6.892700
-	316	-3.064669	4.308445	6.841517
-	317	-3.248564	4.037665	6.762450
-	318	-3.368001	3.774965	6.650347
-	319	-3.418515	3.523649	6.501097
-	320	-3.398365	3.286596	6.311842
-	321	-3.308642	3.066074	6.081761
-	322	-3.153116	2.863083	5.812062
-	323	-2.937712	2.677516	5.506680
-	324	-2.669834	2.508267	5.171838
-	325	-2.357881	2.353682	4.815820
-	326	-2.010688	2.211989	4.448620
-	327	-1.636985	2.081594	4.080907
-	328	-1.245117	1.961273	3.723324
-	329	-0.842609	1.850293	3.386128
-	330	-0.436114	1.748179	3.078188
-	331	-0.031214	1.654486	2.806098
-	332	0.367615	1.568639	2.574342
-	333	0.756620	1.489598	2.384254
-	334	1.133063	1.415965	2.234658
-	335	1.494783	1.345963	2.122267
-	336	1.840221	1.277495	2.041927
-	337	2.168550	1.208396	1.987231
-	338	2.479432	1.136646	1.952177
-	339	2.773116	1.060529	1.930652
-	340	3.050443	0.978888	1.917912
-	341	3.312488	0.891077	1.910168
-	342	3.560724	0.797018	1.905052
-	343	3.796758	0.697275	1.901837
-	344	4.022347	0.592824	1.901066
-	345	4.239360	0.484905	1.904030
-	346	4.449475	0.374788	1.913146
-	347	4.654361	0.263541	1.930001
-	348	4.855422	0.152013	1.956287
-	349	5.053812	0.040690	1.992435
-	350	5.250391	-0.070318	2.037486
-	351	5.445611	-0.181154	2.089219
-	352	5.639667	-0.292179	2.143800
-	353	5.832417	-0.403681	2.196477
-	354	6.023437	-0.515872	2.241515
-	355	6.212188	-0.628559	2.273414
-	356	6.398046	-0.741185	2.287261
-	357	6.580443	-0.852587	2.279764
-	358	6.758926	-0.960957	2.249787
-	359	6.933183	-1.064175	2.197959
-	360	7.103028	-1.160120	2.126965
-	361	7.268415	-1.247010	2.041235
-	362	7.429202	-1.323715	1.945580
-	363	7.585356	-1.389463	1.845224
-	364	7.736878	-1.443804	1.745112
-	365	7.883693	-1.486473	1.649579
-	366	8.025841	-1.517424	1.562287
-	367	8.163281	-1.536874	1.486128
-	368	8.295949	-1.545431	1.422974
-	369	8.423821	-1.544080	1.373602
-	370	8.546834	-1.534105	1.337839
-	371	8.665077	-1.517137	1.314457
-	372	8.778692	-1.495011	1.301102
-	373	8.887972	-1.469371	1.295421
-	374	8.993424	-1.441757	1.294196
-	375	9.095594	-1.413386	1.294784
-	376	9.195185	-1.385314	1.294437
-	377	9.292887	-1.358368	1.291263
-	378	9.389339	-1.333044	1.284114
-	379	9.485126	-1.309683	1.272008
-	380	9.580872	-1.288193	1.255033
-	381	9.676949	-1.268366	1.233092
-	382	9.773803	-1.249447	1.207414
-	383	9.871678	-1.230428	1.180045
-	384	9.970793	-1.210019	1.153854
-	385	10.071028	-1.186920	1.131813
-	386	10.172215	-1.159696	1.117350
-	387	10.274098	-1.127002	1.113874
-	388	10.376453	-1.087788	1.124987
-	389	10.479226	-1.041245	1.153838
-	390	10.582405	-0.986750	1.203354
-	391	10.686121	-0.923870	1.275783
-	392	10.790635	-0.852241	1.373314
-	393	10.896222	-0.771534	1.497871
-	394	11.003202	-0.681530	1.650839
-	395	11.112032	-0.582125	1.833682
-	396	11.223193	-0.473473	2.047124
-	397	11.337065	-0.356146	2.290470
-	398	11.453832	-0.230888	2.562321
-	399	11.573314	-0.098883	2.859019
-	400	11.695088	0.038334	3.175120
-	401	11.818466	0.178841	3.503310
-	402	11.942681	0.320320	3.834249
-	403	12.066929	0.460352	4.157471
-	404	12.190275	0.596442	4.461827
-	405	12.311747	0.726233	4.736588
-	406	12.430338	0.847388	4.972071
-	407	12.544894	0.957699	5.160203
-	408	12.654306	1.055253	5.295112
-	409	12.757495	1.138576	5.373223
-	410	12.853621	1.206601	5.393028
-	411	12.942014	1.258770	5.355394
-	412	13.022261	1.294793	5.262594
-	413	13.094206	1.315142	5.118438
-	414	13.157884	1.320669	4.927239
-	415	13.213465	1.312883	4.694401
-	416	13.261374	1.293668	4.425744
-	417	13.302092	1.265281	4.127942
-	418	13.336069	1.230328	3.807882
-	419	13.363824	1.191852	3.473336
-	420	13.385955	1.153253	3.131769
-	421	13.403193	1.118146	2.791327
-	422	13.416362	1.090083	2.460045
-	423	13.426165	1.072337	2.146114
-	424	13.433315	1.067840	1.857482
-	425	13.438474	1.079294	1.602088
-	426	13.442278	1.109013	1.386835
-	427	13.445351	1.159134	1.218551
-	428	13.448124	1.231268	1.102699
-	429	13.450936	1.326511	1.043693
-	430	13.453998	1.445454	1.044400
-	431	13.457153	1.588070	1.105875
-	432	13.460019	1.753848	1.227838
-	433	13.461967	1.941627	1.407859
-	434	13.461933	2.149744	1.641803
-	435	13.458678	2.376056	1.923995
-	436	13.450568	2.618394	2.247154
-	437	13.435743	2.874553	2.602959
-	438	13.412131	3.142449	2.982342
-	439	13.377326	3.420267	3.376189
-	440	13.328591	3.706304	3.776438
-	441	13.262836	3.999286	4.176165
-	442	13.176504	4.298323	4.570848
-	443	13.065638	4.602647	4.957680
-	444	12.925872	4.911807	5.336364
-	445	12.752553	5.225240	5.707834
-	446	12.540798	5.542311	6.074522
-	447	12.285499	5.862132	6.440183
-	448	11.981630	6.183321	6.808990
-	449	11.624144	6.504142	7.186026
-	450	11.208229	6.822191	7.576337
-	451	10.729473	7.134459	7.984677
-	452	10.183910	7.437262	8.414849
-	453	9.568408	7.726272	8.869262
-	454	8.880548	7.996878	9.348901
-	455	8.118546	8.244708	9.854358
-	456	7.281651	8.465859	10.386366
-	457	6.370193	8.656895	10.944976
-	458	5.386440	8.814889	11.528518
-	459	4.334910	8.937758	12.131850
-	460	3.222903	9.024083	12.745569
-	461	2.060552	9.074520	13.355887
-	462	0.860721	9.091717	13.946142
-	463	-0.361880	9.081483	14.499071
-	464	-1.591051	9.051208	14.999154
-	465	-2.810114	9.010078	15.434582
-	466	-4.002120	8.967078	15.798415
-	467	-5.150562	8.930712	16.089382
-	468	-6.239602	8.907932	16.310265
-	469	-7.253852	8.903045	16.466318
-	470	-8.178947	8.918617	16.563864
-	471	-9.001214	8.954593	16.609705
-	472	-9.708231	9.009143	16.610500
-	473	-10.289238	9.078078	16.572794
-	474	-10.735888	9.156061	16.502031
-	475	-11.042595	9.236114	16.402266
-	476	-11.207535	9.310746	16.275846
-	477	-11.232337	9.372044	16.122917
-	478	-11.122023	9.412634	15.942602
-	479	-10.884554	9.427973	15.732844
-	480	-10.529476	9.415114	15.490667
-	481	-10.068166	9.374309	15.212804
-	482	-9.512784	9.307402	14.895653
-	483	-8.876194	9.217779	14.535978
-	484	-8.171326	9.109714	14.131372
-	485	-7.411288	8.988488	13.680554
-	486	-6.608566	8.858805	13.184008
-	487	-5.775253	8.724519	12.643941
-	488	-4.922320	8.587598	12.064745
-	489	-4.059842	8.448716	11.452902
-	490	-3.196802	8.307093	10.816687
-	491	-2.341454	8.160948	10.165949
-	492	-1.501338	8.009149	9.511948
-	493	-0.683249	7.851024	8.866953
-	494	0.106744	7.686991	8.243747
-	495	0.863240	7.518194	7.655517
-	496	1.581532	7.347071	7.114381
-	497	2.257801	7.176878	6.630853
-	498	2.889270	7.011722	6.212772
-	499	3.474300	6.855749	5.865068
-	500	4.012128	6.713090	5.589806
-	501	4.502923	6.587255	5.386442
-	502	4.947537	6.480466	5.252416
-	503	5.347192	6.394235	5.183214
-	504	5.703603	6.329065	5.172895
-	505	6.019000	6.285160	5.214424
-	506	6.296002	6.261775	5.299990
-	507	6.537519	6.257591	5.421002
-	508	6.746836	6.270578	5.568154
-	509	6.927127	6.298291	5.731989
-	510	7.081696	6.337812	5.902943
-	511	7.213617	6.385930	6.072352
-	512	7.325971	6.439462	6.231990
-	513	7.421491	6.495116	6.374544
-	514	7.502716	6.549919	6.493819
-	515	7.571919	6.601658	6.584651
-	516	7.630783	6.649146	6.643398
-	517	7.680636	6.691740	6.667760
-	518	7.722049	6.729260	6.656795
-	519	7.754713	6.762269	6.611022
-	520	7.777537	6.791999	6.532055
-	521	7.788693	6.819636	6.422654
-	522	7.786009	6.845481	6.286480
-	523	7.767401	6.869105	6.128213
-	524	7.730925	6.889971	5.953553
-	525	7.675095	6.907737	5.768935
-	526	7.598787	6.922580	5.581302
-	527	7.501565	6.934961	5.397560
-	528	7.383584	6.945465	5.224575
-	529	7.245489	6.954457	5.068552
-	530	7.088577	6.961933	4.934951
-	531	6.914372	6.967400	4.828404
-	532	6.724744	6.969995	4.752299
-	533	6.521796	6.968773	4.708604
-	534	6.307651	6.963015	4.698369
-	535	6.084427	6.952284	4.721206
-	536	5.854204	6.936889	4.776107
-	537	5.618672	6.917815	4.861539
-	538	5.379358	6.896796	4.975245
-	539	5.137505	6.876195	5.115029
-	540	4.894473	6.858606	5.277339
-	541	4.651942	6.846573	5.457885
-	542	4.411843	6.842225	5.651008
-	543	4.176429	6.847330	5.850548
-	544	3.948261	6.863075	6.050060
-	545	3.729930	6.890546	6.243802
-	546	3.524232	6.930233	6.425942
-	547	3.333898	6.982394	6.591624
-	548	3.161280	7.046570	6.736655
-	549	3.008106	7.121993	6.858402
-	550	2.875185	7.207230	6.955317
-	551	2.762753	7.300517	7.026270
-	552	2.670293	7.399479	7.070615
-	553	2.596557	7.501159	7.088527
-	554	2.539595	7.602357	7.081324
-	555	2.496655	7.699484	7.051255
-	556	2.464012	7.789176	7.001527
-	557	2.437412	7.868204	6.935611
-	558	2.411730	7.933927	6.857442
-	559	2.381517	7.984190	6.770895
-	560	2.340997	8.017797	6.679852
-	561	2.284209	8.033871	6.587896
-	562	2.205350	8.032043	6.498525
-	563	2.098846	8.012111	6.414917
-	564	1.959850	7.973692	6.339827
-	565	1.784482	7.916597	6.276440
-	566	1.570356	7.840159	6.227552
-	567	1.316704	7.743533	6.196120
-	568	1.024407	7.624959	6.184874
-	569	0.695574	7.482143	6.195661
-	570	0.333631	7.312369	6.229628
-	571	-0.056725	7.113802	6.286226
-	572	-0.469205	6.885791	6.363019
-	573	-0.895679	6.629233	6.455424
-	574	-1.326291	6.346153	6.556850
-	575	-1.749579	6.039804	6.658757
-	576	-2.153022	5.714837	6.751640
-	577	-2.523871	5.377017	6.825162
-	578	-2.850050	5.033225	6.869643
-	579	-3.121219	4.690492	6.876362
-	580	-3.329387	4.355519	6.839157
-	581	-3.469323	4.033850	6.754675
-	582	-3.538781	3.729529	6.623038
-	583	-3.538001	3.444798	6.447247
-	584	-3.469677	3.180238	6.233077
-	585	-3.338466	2.935158	5.988184
-	586	-3.150534	2.708373	5.720963
-	587	-2.913148	2.498713	5.440016
-	588	-2.634079	2.305365	5.153484
-	589	-2.321045	2.127829	4.868427
-	590	-1.981438	1.965732	4.590636
-	591	-1.622002	1.818805	4.324588
-	592	-1.248795	1.686806	4.073202
-	593	-0.867274	1.569519	3.838664
-	594	-0.482203	1.466751	3.621916
-	595	-0.097757	1.378159	3.423514
-	596	0.282680	1.303306	3.243053
-	597	0.656387	1.241648	3.080464
-	598	1.021181	1.192564	2.935377
-	599	1.375499	1.155225	2.807605
-	600	1.718304	1.128507	2.696926
-	601	2.048857	1.110733	2.603562
-	602	2.366763	1.100102	2.528123
-	603	2.672004	1.095219	2.471314
-	604	2.964873	1.095371	2.434383
-	605	3.245861	1.100127	2.418095
-	606	3.515646	1.109280	2.423764
-	607	3.775078	1.122555	2.451334
-	608	4.025117	1.139801	2.501017
-	609	4.266953	1.160828	2.571451
-	610	4.501609	1.185550	2.661289
-	611	4.730274	1.213859	2.768213
-	612	4.953747	1.245801	2.890510
-	613	5.172804	1.281471	3.025661
-	614	5.388062	1.320960	3.171015
-	615	5.599839	1.364277	3.323660
-	616	5.808518	1.411300	3.479767
-	617	6.014320	1.461870	3.635897
-	618	6.217428	1.515593	3.787493
-	619	6.417890	1.572140	3.930942
-	620	6.615812	1.631141	4.062291
-	621	6.810970	1.692358	4.178837
-	622	7.003267	1.755648	4.278328
-	623	7.192358	1.821016	4.360284
-	624	7.377872	1.888410	4.425135
-	625	7.559226	1.957886	4.475211
-	626	7.735837	2.029292	4.513470
-	627	7.907156	2.102422	4.543968
-	628	8.072764	2.176927	4.571008
-	629	8.232265	2.252381	4.599151
-	630	8.385425	2.328181	4.632013
-	631	8.531756	2.403798	4.673694
-	632	8.670970	2.478521	4.727236
-	633	8.802855	2.551489	4.794908
-	634	8.927361	2.621717	4.878436
-	635	9.044842	2.688311	4.978516
-	636	9.155865	2.750799	5.096602
-	637	9.261164	2.808933	5.233771
-	638	9.361533	2.862798	5.391640
-	639	9.457929	2.912430	5.570819
-	640	9.551213	2.957996	5.772170
-	641	9.642415	2.999421	5.995224
-	642	9.732329	3.036815	6.240111
-	643	9.821795	3.070172	6.506085
-	644	9.911246	3.099607	6.793014
-	645	10.001017	3.125053	7.100106
-	646	10.091281	3.146563	7.426814
-	647	10.182319	3.164178	7.771698
-	648	10.274447	3.178063	8.133080
-	649	10.368053	3.188293	8.507992
-	650	10.463397	3.194702	8.892171
-	651	10.560811	3.196983	9.279781
-	652	10.660464	3.194473	9.662807
-	653	10.762404	3.186388	10.032480
-	654	10.866617	3.171903	10.379478
-	655	10.972871	3.150443	10.695496
-	656	11.080902	3.121553	10.972953
-	657	11.190347	3.085236	11.206671
-	658	11.300729	3.041740	11.392883
-	659	11.411473	2.991777	11.530341
-	660	11.521900	2.936258	11.619079
-	661	11.631004	2.876577	11.661502
-	662	11.737748	2.814260	11.660758
-	663	11.840756	2.751063	11.621572
-	664	11.938866	2.688547	11.548281
-	665	12.030967	2.628172	11.446234
-	666	12.116369	2.570914	11.320425
-	667	12.194599	2.517385	11.176055
-	668	12.265582	2.467484	11.017206
-	669	12.329699	2.420420	10.847440
-	670	12.387853	2.374415	10.668548
-	671	12.441529	2.326821	10.480398
-	672	12.492589	2.274620	10.281423
-	673	12.542983	2.215210	10.069804
-	674	12.594239	2.147081	9.845184
-	675	12.647828	2.069678	9.608038
-	676	12.704687	1.983331	9.360569
-	677	12.765464	1.889259	9.106806
-	678	12.830344	1.789757	8.852718
-	679	12.899282	1.688127	8.605027
-	680	12.972199	1.588899	8.371790
-	681	13.049227	1.497427	8.160408
-	682	13.130496	1.419721	7.978475
-	683	13.216294	1.361511	7.832310
-	684	13.306719	1.327629	7.727399
-	685	13.402051	1.321602	7.667088
-	686	13.502426	1.345711	7.653186
-	687	13.608001	1.400625	7.684349
-	688	13.718647	1.485819	7.757864
-	689	13.834057	1.599464	7.868049
-	690	13.953485	1.739136	8.008077
-	691	14.076299	1.901996	8.169350
-	692	14.201857	2.085096	8.343061
-	693	14.329324	2.285360	8.520786
-	694	14.457895	2.499721	8.694528
-	695	14.586491	2.725335	8.857954
-	696	14.714226	2.959583	9.005877
-	697	14.840076	3.200511	9.135479
-	698	14.963073	3.446470	9.245223
-	699	15.082088	3.696195	9.335431
-	700	15.195894	3.948591	9.407029
-	701	15.302976	4.202841	9.462070
-	702	15.401688	4.457862	9.502338
-	703	15.489894	4.712744	9.530449
-	704	15.565141	4.966376	9.548418
-	705	15.624444	5.217806	9.558858
-	706	15.664415	5.465862	9.563594
-	707	15.681201	5.709474	9.565059
-	708	15.670601	5.947739	9.564947
-	709	15.627894	6.180302	9.565601
-	710	15.548309	6.406529	9.568510
-	711	15.426693	6.625307	9.575859
-	712	15.257876	6.834883	9.589737
-	713	15.036697	7.032971	9.612156
-	714	14.758048	7.217046	9.645163
-	715	14.417253	7.384896	9.690455
-	716	14.010105	7.534328	9.749549
-	717	13.533297	7.663546	9.823360
-	718	12.984551	7.770764	9.912533
-	719	12.362753	7.854198	10.016815
-	720	11.668091	7.911897	10.135708
-	721	10.902235	7.942310	10.267758
-	722	10.068555	7.944297	10.411025
-	723	9.172142	7.917774	10.562780
-	724	8.219942	7.863683	10.719942
-	725	7.220932	7.783628	10.879030
-	726	6.185734	7.680589	11.036786
-	727	5.126697	7.558264	11.190036
-	728	4.057498	7.421263	11.335575
-	729	2.993187	7.274444	11.468990
-	730	1.949488	7.123880	11.584612
-	731	0.942420	6.976604	11.675575
-	732	-0.012298	6.840143	11.734880
-	733	-0.899629	6.721506	11.756882
-	734	-1.705724	6.626769	11.738257
-	735	-2.418319	6.560155	11.678834
-	736	-3.026760	6.523069	11.581870
-	737	-3.523063	6.514220	11.453758
-	738	-3.902009	6.529074	11.303263
-	739	-4.162051	6.561330	11.139889
-	740	-4.305284	6.602496	10.972724
-	741	-4.337613	6.643631	10.809193
-	742	-4.268044	6.676321	10.654459
-	743	-4.107951	6.694063	10.511480
-	744	-3.869738	6.693370	10.380893
-	745	-3.566265	6.674113	10.261094
-	746	-3.209812	6.638934	10.149047
-	747	-2.811432	6.591455	10.040763
-	748	-2.380577	6.536382	9.931895
-	749	-1.925078	6.478369	9.818490
-	750	-1.451163	6.421555	9.697249
-	751	-0.963566	6.368002	9.565644
-	752	-0.466163	6.319128	9.422428
-	753	0.038109	6.274730	9.266951
-	754	0.546830	6.233512	9.099941
-	755	1.058154	6.193063	8.922679
-	756	1.570130	6.150552	8.737257
-	757	2.080961	6.103469	8.545915
-	758	2.588917	6.049207	8.351045
-	759	3.092220	5.986280	8.154716
-	760	3.589002	5.913981	7.959014
-	761	4.077366	5.833347	7.765367
-	762	4.555342	5.746078	7.575081
-	763	5.021055	5.654691	7.388394
-	764	5.472604	5.561596	7.205084
-	765	5.908244	5.468915	7.024412
-	766	6.326227	5.378690	6.845656
-	767	6.724854	5.292901	6.667854
-	768	7.102443	5.213258	6.490112
-	769	7.457494	5.140749	6.311778
-	770	7.788703	5.075837	6.132160
-	771	8.094895	5.018757	5.951158
-	772	8.375294	4.969577	5.768557
-	773	8.629408	4.928109	5.585104
-	774	8.856895	4.894043	5.401351
-	775	9.057528	4.867272	5.218828
-	776	9.231253	4.847723	5.038816
-	777	9.378177	4.835275	4.863418
-	778	9.498714	4.829800	4.694532
-	779	9.593383	4.831321	4.534339
-	780	9.662446	4.839810	4.384891
-	781	9.705688	4.855071	4.248367
-	782	9.722413	4.876940	4.125827
-	783	9.711425	4.905197	4.018158
-	784	9.671565	4.939714	3.925356
-	785	9.601605	4.980722	3.847613
-	786	9.501059	5.028454	3.784335
-	787	9.369992	5.083101	3.735722
-	788	9.209609	5.144497	3.702075
-	789	9.022013	5.212389	3.684855
-	790	8.810165	5.286365	3.686300
-	791	8.577511	5.365973	3.709215
-	792	8.327295	5.450584	3.758032
-	793	8.062687	5.539169	3.836558
-	794	7.786720	5.630317	3.947812
-	795	7.502882	5.722107	4.091925
-	796	7.214733	5.812391	4.267106
-	797	6.926365	5.898972	4.468812
-	798	6.641838	5.979980	4.691755
-	799	6.365073	6.053942	4.929190
-	800	6.099002	6.119849	5.174872
-	801	5.845472	6.177172	5.422440
-	802	5.605295	6.225881	5.666354
-	803	5.378689	6.266691	5.901713
-	804	5.165247	6.300796	6.125030
-	805	4.964335	6.329905	6.333417
-	806	4.774618	6.356202	6.525536
-	807	4.594618	6.382861	6.700577
-	808	4.422536	6.413671	6.858847
-	809	4.256838	6.452463	7.000594
-	810	4.096296	6.502920	7.126255
-	811	3.940060	6.567664	7.236884
-	812	3.787876	6.648199	7.333305
-	813	3.640091	6.744770	7.417222
-	814	3.497710	6.856335	7.489847
-	815	3.362088	6.980289	7.553155
-	816	3.235025	7.112849	7.608588
-	817	3.118210	7.249117	7.657729
-	818	3.013399	7.383430	7.701353
-	819	2.921830	7.509797	7.739987
-	820	2.844281	7.622244	7.772867
-	821	2.780624	7.715669	7.799034
-	822	2.729930	7.785960	7.816205
-	823	2.690181	7.830884	7.822415
-	824	2.658353	7.849824	7.815004
-	825	2.629992	7.844386	7.791920
-	826	2.599591	7.817901	7.751576
-	827	2.560427	7.775400	7.693831
-	828	2.504945	7.723195	7.619056
-	829	2.424934	7.668223	7.529741
-	830	2.312187	7.617349	7.429380
-	831	2.158865	7.576715	7.323006
-	832	1.957939	7.551532	7.217033
-	833	1.703949	7.544702	7.117826
-	834	1.393442	7.557159	7.031696
-	835	1.025356	7.587477	6.963613
-	836	0.600931	7.632227	6.917847
-	837	0.124277	7.685557	6.895949
-	838	-0.397607	7.739660	6.898176
-	839	-0.953853	7.784316	6.921423
-	840	-1.530358	7.807177	6.960269
-	841	-2.110255	7.795946	7.006333
-	842	-2.675617	7.741735	7.050428
-	843	-3.208468	7.641203	7.082310
-	844	-3.691981	7.496694	7.092616
-	845	-4.111295	7.314503	7.072421
-	846	-4.454827	7.102532	7.015072
-	847	-4.714499	6.868748	6.915951
-	848	-4.886053	6.620106	6.773048
-	849	-4.968860	6.362425	6.586977
-	850	-4.965671	6.100627	6.360644
-	851	-4.882646	5.838919	6.099084
-	852	-4.728390	5.581026	5.808047
-	853	-4.513227	5.330256	5.494568
-	854	-4.248063	5.089378	5.165835
-	855	-3.943762	4.860453	4.829834
-	856	-3.610532	4.644630	4.494059
-	857	-3.257942	4.442246	4.166361
-	858	-2.894466	4.252987	3.853669
-	859	-2.527867	4.075983	3.562753
-	860	-2.164757	3.909923	3.298575
-	861	-1.810889	3.753358	3.065606
-	862	-1.470575	3.604897	2.866524
-	863	-1.146769	3.463385	2.703253
-	864	-0.840994	3.327864	2.576019
-	865	-0.554077	3.197507	2.484378
-	866	-0.285869	3.071748	2.426479
-	867	-0.035664	2.950254	2.400064
-	868	0.197940	2.832990	2.401818
-	869	0.416834	2.720061	2.428143
-	870	0.623020	2.611739	2.475704
-	871	0.818857	2.508313	2.540356
-	872	1.006607	2.410167	2.619109
-	873	1.188556	2.317833	2.708680
-	874	1.366751	2.232015	2.806553
-	875	1.543062	2.153443	2.909870
-	876	1.719064	2.082806	3.016547
-	877	1.896090	2.020563	3.124298
-	878	2.075047	1.966860	3.231388
-	879	2.256670	1.921560	3.335648
-	880	2.441333	1.884438	3.435201
-	881	2.629162	1.855008	3.527590
-	882	2.820015	1.832768	3.610675
-	883	3.013516	1.817059	3.681628
-	884	3.208905	1.807223	3.738540
-	885	3.405185	1.802371	3.779293
-	886	3.600648	1.801507	3.802830
-	887	3.793309	1.803338	3.808595
-	888	3.980706	1.806627	3.797737
-	889	4.160536	1.810291	3.772131
-	890	4.330831	1.813636	3.734764
-	891	4.489793	1.816331	3.689454
-	892	4.636167	1.818320	3.639896
-	893	4.768860	1.819686	3.590077
-	894	4.887128	1.820282	3.542550
-	895	4.990522	1.820047	3.499955
-	896	5.079476	1.818827	3.463131
-	897	5.155402	1.816647	3.432410
-	898	5.221421	1.813697	3.406852
