# Supplementary material for: Design and preliminary verification of a novel powered ankle–foot prosthesis: From the perspective of lower-limb biomechanics compared with ESAR foot
Source: PLoS One. 2024 Jun 7;19(6):e0303397. doi: 10.1371/journal.pone.0303397 (PMC11161064; doi:10.1371/journal.pone.0303397)
Supplement: S2 File — (ZIP) [file pone.0303397.s004.zip › NWS/3/right hip angle.txt]

LINK_MODEL_BASED::ORIGINAL::Right Hip Angles
File	Frame	X	Y	Z
Gait LB - IOR 11.c3d	1	1.441509	-0.679948	9.622537
-	2	1.441404	-0.666596	9.642579
-	3	1.442791	-0.651363	9.665819
-	4	1.446338	-0.633922	9.692570
-	5	1.452365	-0.614094	9.723283
-	6	1.461116	-0.591669	9.757624
-	7	1.473006	-0.566615	9.795163
-	8	1.488084	-0.539051	9.836385
-	9	1.506338	-0.509001	9.880163
-	10	1.527792	-0.476570	9.926160
-	11	1.552452	-0.441871	9.973745
-	12	1.580172	-0.405005	10.022701
-	13	1.610834	-0.366010	10.072075
-	14	1.644417	-0.324993	10.121585
-	15	1.680886	-0.282018	10.170876
-	16	1.720049	-0.237099	10.218907
-	17	1.761848	-0.190207	10.265122
-	18	1.806015	-0.141407	10.309753
-	19	1.852340	-0.090764	10.352189
-	20	1.900330	-0.038334	10.392861
-	21	1.949627	0.015591	10.431632
-	22	1.999703	0.070758	10.469566
-	23	2.049898	0.126861	10.506207
-	24	2.099648	0.183431	10.542422
-	25	2.148372	0.240067	10.577389
-	26	2.195383	0.296362	10.611694
-	27	2.240366	0.351865	10.645309
-	28	2.282849	0.406290	10.678322
-	29	2.322580	0.459369	10.710235
-	30	2.359542	0.510916	10.741709
-	31	2.393775	0.560765	10.772470
-	32	2.425364	0.608741	10.803363
-	33	2.454499	0.654661	10.834950
-	34	2.481324	0.698259	10.868055
-	35	2.505879	0.739326	10.903582
-	36	2.528309	0.777791	10.941783
-	37	2.548547	0.813567	10.982939
-	38	2.566697	0.846923	11.026142
-	39	2.582838	0.878111	11.070420
-	40	2.597090	0.907387	11.114232
-	41	2.609789	0.935124	11.155680
-	42	2.621225	0.961435	11.193867
-	43	2.631670	0.986426	11.227242
-	44	2.641504	1.010078	11.255005
-	45	2.650789	1.032249	11.276776
-	46	2.659544	1.052961	11.292082
-	47	2.667573	1.072208	11.300419
-	48	2.674294	1.089922	11.301740
-	49	2.679312	1.106284	11.295973
-	50	2.681797	1.121158	11.283539
-	51	2.681361	1.134532	11.265014
-	52	2.677579	1.146453	11.241133
-	53	2.669955	1.156863	11.211689
-	54	2.658220	1.165871	11.177339
-	55	2.642022	1.173427	11.137783
-	56	2.621176	1.179553	11.093416
-	57	2.595360	1.184173	11.044571
-	58	2.564546	1.187184	10.991411
-	59	2.528476	1.188485	10.934265
-	60	2.487029	1.188022	10.873783
-	61	2.440351	1.185548	10.810998
-	62	2.388741	1.180811	10.747519
-	63	2.332469	1.173417	10.686086
-	64	2.271975	1.162919	10.628901
-	65	2.207824	1.148979	10.578760
-	66	2.140283	1.131435	10.537036
-	67	2.069857	1.110326	10.504181
-	68	1.996808	1.086217	10.479577
-	69	1.921415	1.059646	10.461722
-	70	1.843954	1.031625	10.449095
-	71	1.764587	1.003083	10.439617
-	72	1.683480	0.975206	10.431107
-	73	1.600657	0.949146	10.422422
-	74	1.516305	0.925974	10.411946
-	75	1.430421	0.906711	10.399200
-	76	1.343056	0.892481	10.383305
-	77	1.254378	0.884367	10.362667
-	78	1.164538	0.883412	10.335517
-	79	1.073356	0.890194	10.301787
-	80	0.980894	0.904966	10.259762
-	81	0.886886	0.927580	10.210569
-	82	0.790852	0.957353	10.153765
-	83	0.692148	0.993410	10.090653
-	84	0.590271	1.034590	10.021543
-	85	0.484663	1.079480	9.948345
-	86	0.375019	1.126642	9.871530
-	87	0.261080	1.174579	9.792395
-	88	0.142738	1.221802	9.711548
-	89	0.020037	1.266904	9.630693
-	90	-0.106703	1.308580	9.549520
-	91	-0.237216	1.345682	9.469763
-	92	-0.370609	1.377367	9.391897
-	93	-0.506114	1.402887	9.317303
-	94	-0.642529	1.421926	9.246618
-	95	-0.778690	1.434293	9.181223
-	96	-0.913130	1.440047	9.120468
-	97	-1.044270	1.439436	9.065609
-	98	-1.170620	1.432748	9.015356
-	99	-1.290900	1.420414	8.970130
-	100	-1.404006	1.403093	8.929259
-	101	-1.509133	1.381367	8.892260
-	102	-1.605884	1.356036	8.858317
-	103	-1.694098	1.327827	8.826396
-	104	-1.773982	1.297372	8.796007
-	105	-1.845839	1.265324	8.766339
-	106	-1.910094	1.232204	8.736809
-	107	-1.967474	1.198447	8.706548
-	108	-2.018829	1.164459	8.675821
-	109	-2.065106	1.130425	8.644866
-	110	-2.107530	1.096809	8.613423
-	111	-2.147143	1.063855	8.582336
-	112	-2.184997	1.031834	8.552794
-	113	-2.221910	1.001032	8.524865
-	114	-2.258688	0.971465	8.499284
-	115	-2.296132	0.943041	8.476800
-	116	-2.335075	0.915642	8.457664
-	117	-2.376136	0.889114	8.442438
-	118	-2.419674	0.863394	8.431134
-	119	-2.465969	0.838346	8.425160
-	120	-2.514952	0.814158	8.424212
-	121	-2.566426	0.790973	8.429126
-	122	-2.620156	0.769104	8.439211
-	123	-2.675568	0.748777	8.453781
-	124	-2.732188	0.730188	8.472366
-	125	-2.789472	0.713554	8.494163
-	126	-2.847083	0.699078	8.517834
-	127	-2.904897	0.686973	8.542823
-	128	-2.962829	0.677354	8.567783
-	129	-3.020862	0.670246	8.592834
-	130	-3.078995	0.665639	8.617114
-	131	-3.137275	0.663426	8.640524
-	132	-3.195723	0.663543	8.662018
-	133	-3.254832	0.665757	8.681803
-	134	-3.314813	0.669920	8.699180
-	135	-3.376201	0.675663	8.714843
-	136	-3.439691	0.682639	8.728619
-	137	-3.506010	0.690677	8.740446
-	138	-3.575876	0.699387	8.750566
-	139	-3.650118	0.708476	8.758712
-	140	-3.729041	0.717613	8.764380
-	141	-3.813026	0.726420	8.767890
-	142	-3.902392	0.734703	8.768797
-	143	-3.997584	0.742166	8.767176
-	144	-4.098901	0.748552	8.762724
-	145	-4.206380	0.753691	8.755646
-	146	-4.320246	0.757385	8.745831
-	147	-4.440388	0.759485	8.733109
-	148	-4.566625	0.759956	8.717747
-	149	-4.698647	0.758521	8.700264
-	150	-4.836102	0.755134	8.681966
-	151	-4.978486	0.749765	8.662941
-	152	-5.125546	0.742371	8.644122
-	153	-5.277047	0.733082	8.625908
-	154	-5.432487	0.722005	8.608865
-	155	-5.591738	0.709315	8.592980
-	156	-5.754462	0.695345	8.577939
-	157	-5.920464	0.680276	8.564035
-	158	-6.089558	0.664256	8.551558
-	159	-6.261691	0.647406	8.540515
-	160	-6.436761	0.630024	8.530357
-	161	-6.614695	0.612425	8.521691
-	162	-6.795451	0.594983	8.513908
-	163	-6.978721	0.577949	8.507096
-	164	-7.164426	0.561674	8.501403
-	165	-7.352068	0.546248	8.496795
-	166	-7.541151	0.531781	8.494186
-	167	-7.730950	0.518237	8.493766
-	168	-7.920505	0.505475	8.496595
-	169	-8.108725	0.493282	8.503106
-	170	-8.294367	0.481097	8.515013
-	171	-8.476042	0.468359	8.532572
-	172	-8.652391	0.454279	8.557423
-	173	-8.822067	0.438005	8.589550
-	174	-8.983626	0.418779	8.629148
-	175	-9.135731	0.395773	8.675959
-	176	-9.277032	0.368242	8.728499
-	177	-9.406255	0.335707	8.785088
-	178	-9.522280	0.297817	8.843222
-	179	-9.624130	0.254539	8.900357
-	180	-9.710636	0.206119	8.953823
-	181	-9.780961	0.152992	9.000690
-	182	-9.834360	0.095952	9.038441
-	183	-9.870032	0.035841	9.064445
-	184	-9.887589	-0.026331	9.076842
-	185	-9.886485	-0.089364	9.074630
-	186	-9.866352	-0.152203	9.057017
-	187	-9.826527	-0.213711	9.023752
-	188	-9.766409	-0.272858	8.975641
-	189	-9.685500	-0.328804	8.913757
-	190	-9.583124	-0.380776	8.840264
-	191	-9.458694	-0.428221	8.756439
-	192	-9.311651	-0.470818	8.665153
-	193	-9.141391	-0.508260	8.568680
-	194	-8.947248	-0.540622	8.470115
-	195	-8.728292	-0.568190	8.372825
-	196	-8.483917	-0.591545	8.280522
-	197	-8.213286	-0.611421	8.195872
-	198	-7.915759	-0.628890	8.122913
-	199	-7.590924	-0.645196	8.064850
-	200	-7.238472	-0.661686	8.023496
-	201	-6.858665	-0.679743	8.000886
-	202	-6.452037	-0.700842	7.998735
-	203	-6.019415	-0.726478	8.017454
-	204	-5.561945	-0.758210	8.058198
-	205	-5.081235	-0.797691	8.119748
-	206	-4.579121	-0.846467	8.202618
-	207	-4.058078	-0.905968	8.305800
-	208	-3.521186	-0.977340	8.427082
-	209	-2.971865	-1.061334	8.565087
-	210	-2.413791	-1.158243	8.717056
-	211	-1.850431	-1.268021	8.880951
-	212	-1.285106	-1.390446	9.055272
-	213	-0.720821	-1.524872	9.238010
-	214	-0.160041	-1.670003	9.427245
-	215	0.395245	-1.824142	9.621225
-	216	0.943121	-1.985069	9.818009
-	217	1.482407	-2.150254	10.015409
-	218	2.012253	-2.317129	10.211688
-	219	2.532106	-2.482908	10.404962
-	220	3.042415	-2.645035	10.593641
-	221	3.543905	-2.800988	10.776348
-	222	4.037894	-2.948339	10.951731
-	223	4.526023	-3.084909	11.119579
-	224	5.010161	-3.208679	11.278827
-	225	5.492279	-3.317822	11.429178
-	226	5.974261	-3.410938	11.569795
-	227	6.457950	-3.486776	11.700342
-	228	6.945052	-3.544546	11.820499
-	229	7.436778	-3.583953	11.929917
-	230	7.934279	-3.604931	12.028280
-	231	8.437893	-3.608076	12.116077
-	232	8.947504	-3.594260	12.193358
-	233	9.462432	-3.564492	12.260702
-	234	9.981622	-3.520070	12.318343
-	235	10.503542	-3.462338	12.367208
-	236	11.026108	-3.392756	12.407855
-	237	11.547004	-3.312750	12.441702
-	238	12.063695	-3.223660	12.469592
-	239	12.573473	-3.126722	12.493367
-	240	13.073633	-3.023052	12.513536
-	241	13.561421	-2.913556	12.531404
-	242	14.034226	-2.799134	12.548429
-	243	14.489596	-2.680482	12.565287
-	244	14.925526	-2.558255	12.583740
-	245	15.340153	-2.433039	12.604896
-	246	15.732369	-2.305334	12.629992
-	247	16.101377	-2.175538	12.660406
-	248	16.446777	-2.044011	12.696692
-	249	16.768698	-1.911005	12.739184
-	250	17.067720	-1.776789	12.788102
-	251	17.344685	-1.641494	12.843297
-	252	17.600975	-1.505192	12.903694
-	253	17.838112	-1.367984	12.968854
-	254	18.057817	-1.229763	13.037166
-	255	18.261967	-1.090665	13.107796
-	256	18.452271	-0.950780	13.178700
-	257	18.630424	-0.810370	13.248792
-	258	18.797964	-0.669624	13.316140
-	259	18.956085	-0.528908	13.379403
-	260	19.105703	-0.388721	13.437407
-	261	19.247324	-0.249752	13.488814
-	262	19.381168	-0.112662	13.532642
-	263	19.507147	0.021671	13.568000
-	264	19.625088	0.152319	13.593638
-	265	19.734570	0.278476	13.609676
-	266	19.835148	0.399255	13.615327
-	267	19.926451	0.514059	13.610106
-	268	20.007719	0.622306	13.593831
-	269	20.078590	0.723498	13.566501
-	270	20.138674	0.817319	13.528775
-	271	20.187685	0.903520	13.481036
-	272	20.225441	0.981876	13.424057
-	273	20.251997	1.052329	13.358697
-	274	20.267384	1.114796	13.285255
-	275	20.271715	1.169396	13.204432
-	276	20.265265	1.216063	13.117199
-	277	20.248297	1.254786	13.024471
-	278	20.221085	1.285519	12.927031
-	279	20.183758	1.308368	12.826112
-	280	20.136602	1.323229	12.722610
-	281	20.079769	1.330131	12.618073
-	282	20.013371	1.328990	12.513840
-	283	19.937855	1.319836	12.411793
-	284	19.853708	1.302642	12.314150
-	285	19.761383	1.277463	12.223189
-	286	19.661552	1.244518	12.141369
-	287	19.554825	1.204124	12.071055
-	288	19.441807	1.156833	12.013011
-	289	19.323219	1.103461	11.967902
-	290	19.199751	1.044945	11.935164
-	291	19.072416	0.982517	11.914227
-	292	18.942102	0.917424	11.903772
-	293	18.810024	0.851032	11.903012
-	294	18.677502	0.784858	11.910230
-	295	18.545874	0.720492	11.923723
-	296	18.416838	0.659486	11.941633
-	297	18.292274	0.603423	11.962160
-	298	18.173916	0.553790	11.983644
-	299	18.063635	0.512065	12.004601
-	300	17.963129	0.479545	12.023179
-	301	17.873676	0.457331	12.038635
-	302	17.796167	0.446302	12.049969
-	303	17.731199	0.447034	12.057666
-	304	17.678839	0.459843	12.062261
-	305	17.638895	0.484796	12.065603
-	306	17.610630	0.521574	12.069943
-	307	17.593008	0.569694	12.078187
-	308	17.584795	0.628432	12.093317
-	309	17.584663	0.696942	12.117894
-	310	17.591215	0.774513	12.153668
-	311	17.603394	0.860279	12.202384
-	312	17.620378	0.953612	12.265146
-	313	17.641756	1.054141	12.342316
-	314	17.667498	1.161640	12.434092
-	315	17.697920	1.276264	12.539059
-	316	17.733610	1.398291	12.655283
-	317	17.775229	1.528153	12.780257
-	318	17.823380	1.666437	12.910466
-	319	17.878563	1.813634	13.042221
-	320	17.940830	1.969941	13.171843
-	321	18.009830	2.135520	13.295393
-	322	18.084419	2.310035	13.409385
-	323	18.162792	2.492817	13.511351
-	324	18.242208	2.682751	13.599575
-	325	18.319017	2.878232	13.673649
-	326	18.388914	3.077332	13.733962
-	327	18.447010	3.277737	13.781849
-	328	18.488066	3.476849	13.819497
-	329	18.507172	3.672057	13.849339
-	330	18.499615	3.860599	13.874289
-	331	18.461319	4.039848	13.897073
-	332	18.389219	4.207355	13.920749
-	333	18.281048	4.361032	13.947061
-	334	18.135769	4.499303	13.977389
-	335	17.953266	4.621034	14.012511
-	336	17.734470	4.725655	14.052633
-	337	17.481424	4.813236	14.097248
-	338	17.196709	4.884285	14.144667
-	339	16.883921	4.939922	14.193355
-	340	16.547237	4.981637	14.240408
-	341	16.191332	5.011278	14.282708
-	342	15.821307	5.030946	14.316264
-	343	15.442263	5.042714	14.337478
-	344	15.059255	5.048675	14.342142
-	345	14.677098	5.050860	14.326694
-	346	14.300478	5.051098	14.288129
-	347	13.933565	5.051270	14.223681
-	348	13.580096	5.052872	14.131722
-	349	13.243007	5.057289	14.011329
-	350	12.924440	5.065767	13.862511
-	351	12.625790	5.079156	13.685867
-	352	12.347287	5.098152	13.483254
-	353	12.088333	5.123157	13.257009
-	354	11.847390	5.154119	13.010643
-	355	11.621870	5.190801	12.748138
-	356	11.408716	5.232527	12.474177
-	357	11.204313	5.278135	12.194521
-	358	11.004894	5.326379	11.914827
-	359	10.806573	5.375609	11.641493
-	360	10.605687	5.423997	11.380835
-	361	10.398688	5.469734	11.139215
-	362	10.182364	5.510839	10.922670
-	363	9.954144	5.545393	10.737267
-	364	9.711976	5.571579	10.586948
-	365	9.454510	5.587832	10.474586
-	366	9.181132	5.592928	10.401304
-	367	8.891524	5.586052	10.366204
-	368	8.586074	5.566786	10.367524
-	369	8.265564	5.535122	10.401895
-	370	7.931058	5.491414	10.464898
-	371	7.584303	5.436513	10.550974
-	372	7.227225	5.371613	10.652888
-	373	6.861927	5.298191	10.763456
-	374	6.490735	5.217915	10.875463
-	375	6.115633	5.132367	10.982730
-	376	5.738783	5.043207	11.080530
-	377	5.361929	4.951870	11.164993
-	378	4.986584	4.859738	11.233781
-	379	4.614205	4.768075	11.284651
-	380	4.246034	4.677955	11.316957
-	381	3.883168	4.590270	11.330364
-	382	3.526644	4.505737	11.324977
-	383	3.177343	4.424822	11.301518
-	384	2.835981	4.347864	11.260970
-	385	2.503224	4.275039	11.204762
-	386	2.179522	4.206422	11.134465
-	387	1.865252	4.142118	11.051995
-	388	1.560468	4.082041	10.959235
-	389	1.265232	4.026196	10.857906
-	390	0.979142	3.974542	10.750044
-	391	0.701796	3.926951	10.637184
-	392	0.432715	3.883470	10.521113
-	393	0.171058	3.843994	10.403116
-	394	-0.083928	3.808433	10.284752
-	395	-0.333113	3.776881	10.167247
-	396	-0.577355	3.749260	10.051904
-	397	-0.817243	3.725575	9.940191
-	398	-1.053476	3.705755	9.833255
-	399	-1.286638	3.689839	9.732187
-	400	-1.517202	3.677831	9.637874
-	401	-1.745572	3.669672	9.551173
-	402	-1.972108	3.665386	9.472889
-	403	-2.197237	3.664782	9.403390
-	404	-2.421454	3.667785	9.342976
-	405	-2.645386	3.674155	9.291471
-	406	-2.869775	3.683631	9.248861
-	407	-3.095592	3.695834	9.214361
-	408	-3.323887	3.710417	9.187389
-	409	-3.555743	3.726985	9.166688
-	410	-3.792532	3.745064	9.150821
-	411	-4.035199	3.764366	9.138641
-	412	-4.284995	3.784514	9.128480
-	413	-4.542809	3.805196	9.118896
-	414	-4.809343	3.826164	9.108916
-	415	-5.085120	3.847172	9.097126
-	416	-5.370095	3.868181	9.082628
-	417	-5.664000	3.889124	9.063858
-	418	-5.966324	3.909930	9.040205
-	419	-6.276072	3.930729	9.010789
-	420	-6.592326	3.951420	8.975234
-	421	-6.913795	3.972062	8.932828
-	422	-7.239045	3.992740	8.883071
-	423	-7.566536	4.013460	8.825557
-	424	-7.894710	4.034268	8.759980
-	425	-8.222013	4.055076	8.686280
-	426	-8.546905	4.075776	8.605034
-	427	-8.867834	4.096269	8.516451
-	428	-9.183540	4.116312	8.421404
-	429	-9.492662	4.135643	8.320736
-	430	-9.794305	4.154085	8.215113
-	431	-10.087338	4.171305	8.105854
-	432	-10.370771	4.187160	7.993909
-	433	-10.643702	4.201401	7.880622
-	434	-10.905025	4.213743	7.767437
-	435	-11.153501	4.224113	7.655932
-	436	-11.387814	4.232219	7.548184
-	437	-11.606316	4.237650	7.446230
-	438	-11.807353	4.239983	7.352324
-	439	-11.989283	4.238672	7.269019
-	440	-12.150292	4.233077	7.198844
-	441	-12.288924	4.222405	7.143514
-	442	-12.403774	4.205692	7.105109
-	443	-12.493535	4.181914	7.084741
-	444	-12.557084	4.149891	7.082891
-	445	-12.593617	4.108198	7.099482
-	446	-12.602258	4.055645	7.133878
-	447	-12.582520	3.990773	7.184552
-	448	-12.533916	3.912376	7.250040
-	449	-12.456191	3.819233	7.328017
-	450	-12.349164	3.710369	7.416086
-	451	-12.212689	3.585100	7.511911
-	452	-12.046721	3.443100	7.612669
-	453	-11.851299	3.284507	7.715646
-	454	-11.626410	3.109936	7.818233
-	455	-11.372166	2.920436	7.918316
-	456	-11.088711	2.717631	8.014102
-	457	-10.776175	2.503349	8.103942
-	458	-10.434918	2.279748	8.186712
-	459	-10.065372	2.049258	8.261932
-	460	-9.668091	1.814227	8.330447
-	461	-9.244097	1.576931	8.394343
-	462	-8.794415	1.339504	8.456637
-	463	-8.320537	1.103727	8.521173
-	464	-7.823928	0.871188	8.591208
-	465	-7.306041	0.642948	8.670343
-	466	-6.768544	0.419839	8.761278
-	467	-6.212878	0.202416	8.865984
-	468	-5.640507	-0.009092	8.985888
-	469	-5.052877	-0.214697	9.121545
-	470	-4.451412	-0.414442	9.272411
-	471	-3.837641	-0.608614	9.437333
-	472	-3.213171	-0.797471	9.614333
-	473	-2.579730	-0.981406	9.800902
-	474	-1.938961	-1.160913	9.993417
-	475	-1.292350	-1.336412	10.187880
-	476	-0.641439	-1.508480	10.380355
-	477	0.012387	-1.677608	10.566004
-	478	0.667757	-1.844086	10.740581
-	479	1.323255	-2.008035	10.899249
-	480	1.977639	-2.169178	11.038145
-	481	2.629353	-2.326966	11.153752
-	482	3.276966	-2.480470	11.243527
-	483	3.918717	-2.628410	11.305711
-	484	4.552754	-2.769229	11.340167
-	485	5.177154	-2.901359	11.347481
-	486	5.790051	-3.023011	11.329600
-	487	6.389524	-3.132473	11.288905
-	488	6.974047	-3.228169	11.228952
-	489	7.542521	-3.308432	11.153711
-	490	8.094170	-3.371748	11.067307
-	491	8.628665	-3.416692	10.974764
-	492	9.146111	-3.442101	10.880951
-	493	9.646651	-3.447065	10.790981
-	494	10.130838	-3.430855	10.709550
-	495	10.599203	-3.393167	10.641046
-	496	11.052352	-3.333923	10.589032
-	497	11.490895	-3.253464	10.556856
-	498	11.915173	-3.152529	10.546682
-	499	12.325802	-3.032105	10.560020
-	500	12.723145	-2.893731	10.597761
-	501	13.107457	-2.739221	10.659797
-	502	13.479122	-2.570609	10.745204
-	503	13.838193	-2.390264	10.852473
-	504	14.184931	-2.200523	10.979314
-	505	14.519394	-2.003843	11.123058
-	506	14.841456	-1.802715	11.280586
-	507	15.151349	-1.599367	11.448820
-	508	15.449041	-1.395977	11.624434
-	509	15.734851	-1.194418	11.804037
-	510	16.009098	-0.996270	11.984278
-	511	16.272177	-0.802933	12.161986
-	512	16.524668	-0.615394	12.334340
-	513	16.766905	-0.434360	12.498901
-	514	16.999454	-0.260564	12.653752
-	515	17.222456	-0.094273	12.797128
-	516	17.436090	0.064058	12.928207
-	517	17.640284	0.214098	13.045994
-	518	17.834776	0.355618	13.150271
-	519	18.018957	0.488215	13.241204
-	520	18.192358	0.611725	13.318825
-	521	18.354082	0.725751	13.383730
-	522	18.503428	0.830057	13.436154
-	523	18.639507	0.924420	13.476649
-	524	18.761572	1.008723	13.505129
-	525	18.868992	1.082876	13.521646
-	526	18.961246	1.147071	13.525952
-	527	19.038038	1.201474	13.517314
-	528	19.099226	1.246440	13.495383
-	529	19.144737	1.282398	13.459532
-	530	19.174704	1.309829	13.409264
-	531	19.189499	1.329272	13.345124
-	532	19.189386	1.341212	13.267872
-	533	19.174856	1.346234	13.179614
-	534	19.146517	1.344891	13.083034
-	535	19.105015	1.337780	12.981575
-	536	19.051361	1.325547	12.878268
-	537	18.986881	1.308864	12.775510
-	538	18.912935	1.288303	12.675263
-	539	18.831362	1.264459	12.578533
-	540	18.743671	1.237751	12.486158
-	541	18.651670	1.208539	12.398385
-	542	18.557085	1.177061	12.315603
-	543	18.461535	1.143635	12.237803
-	544	18.366825	1.108594	12.165199
-	545	18.274601	1.072374	12.097519
-	546	18.186222	1.035511	12.034879
-	547	18.103069	0.998729	11.976962
-	548	18.026171	0.962750	11.924101
-	549	17.956329	0.928577	11.876352
-	550	17.894020	0.897205	11.833715
-	551	17.839447	0.869468	11.796562
-	552	17.792492	0.846305	11.764782
-	553	17.752701	0.828352	11.738277
-	554	17.719486	0.815998	11.717119
-	555	17.691954	0.809512	11.701267
-	556	17.669077	0.808799	11.690785
-	557	17.649641	0.813597	11.685691
-	558	17.632301	0.823354	11.685747
-	559	17.615667	0.837270	11.690804
-	560	17.598223	0.854492	11.700676
-	561	17.578268	0.873947	11.714827
-	562	17.554331	0.894506	11.733180
-	563	17.525047	0.915166	11.755310
-	564	17.489006	0.934935	11.780442
-	565	17.445284	0.953019	11.808521
-	566	17.392742	0.968738	11.839203
-	567	17.330593	0.981610	11.872684
-	568	17.258345	0.991472	11.909213
-	569	17.175640	0.998439	11.949330
-	570	17.082478	1.002846	11.993540
-	571	16.979351	1.005403	12.042869
-	572	16.867128	1.007155	12.097749
-	573	16.747232	1.009431	12.158714
-	574	16.621487	1.013912	12.226075
-	575	16.492229	1.022522	12.299406
-	576	16.362341	1.037427	12.377915
-	577	16.235123	1.061059	12.459920
-	578	16.114204	1.095789	12.543292
-	579	16.003456	1.144084	12.625305
-	580	15.906536	1.208141	12.702763
-	581	15.826541	1.290020	12.772025
-	582	15.766088	1.391220	12.829727
-	583	15.726468	1.512739	12.872484
-	584	15.707770	1.654894	12.897706
-	585	15.708680	1.817148	12.903899
-	586	15.726188	1.998197	12.890480
-	587	15.756077	2.196012	12.858418
-	588	15.792850	2.407629	12.810084
-	589	15.830173	2.629545	12.749864
-	590	15.861180	2.857642	12.683640
-	591	15.878961	3.087337	12.618901
-	592	15.877051	3.314146	12.563717
-	593	15.849989	3.533553	12.525568
-	594	15.793409	3.741517	12.509963
-	595	15.704500	3.934636	12.521033
-	596	15.581489	4.110023	12.561009
-	597	15.424036	4.265609	12.630604
-	598	15.232734	4.400002	12.728798
-	599	15.008912	4.512339	12.852854
-	600	14.754579	4.602428	12.998491
-	601	14.472292	4.670676	13.159758
-	602	14.165205	4.718056	13.329170
-	603	13.837050	4.746339	13.497768
-	604	13.491794	4.757665	13.656108
-	605	13.133634	4.754651	13.795507
-	606	12.766863	4.740092	13.908498
-	607	12.395642	4.716911	13.989719
-	608	12.024023	4.688085	14.035705
-	609	11.655928	4.656385	14.044956
-	610	11.294790	4.624402	14.017793
-	611	10.943739	4.594454	13.956111
-	612	10.605279	4.568358	13.863125
-	613	10.281460	4.547509	13.743116
-	614	9.973478	4.532732	13.601114
-	615	9.681764	4.524294	13.442730
-	616	9.406301	4.522019	13.274167
-	617	9.146182	4.525326	13.100992
-	618	8.900167	4.533190	12.928674
-	619	8.666859	4.544369	12.762165
-	620	8.444450	4.557369	12.605109
-	621	8.231112	4.570850	12.460382
-	622	8.025079	4.583301	12.329887
-	623	7.824647	4.593499	12.213963
-	624	7.628335	4.600351	12.112377
-	625	7.434704	4.602955	12.023602
-	626	7.242525	4.600566	11.945550
-	627	7.050627	4.592839	11.875385
-	628	6.857810	4.579433	11.810170
-	629	6.663155	4.560353	11.746935
-	630	6.465636	4.535612	11.683043
-	631	6.264269	4.505510	11.615925
-	632	6.057951	4.470251	11.544233
-	633	5.845653	4.430160	11.467418
-	634	5.626287	4.385468	11.386119
-	635	5.398969	4.336414	11.301454
-	636	5.163324	4.283290	11.214432
-	637	4.919351	4.226520	11.125628
-	638	4.667312	4.166615	11.034786
-	639	4.408027	4.104023	10.941476
-	640	4.142487	4.039433	10.845401
-	641	3.871732	3.973334	10.746448
-	642	3.596861	3.906167	10.644849
-	643	3.319155	3.838427	10.541328
-	644	3.039577	3.770521	10.436826
-	645	2.759145	3.702800	10.332713
-	646	2.478689	3.635674	10.230424
-	647	2.198834	3.569463	10.131092
-	648	1.920039	3.504638	10.035963
-	649	1.642653	3.441630	9.945713
-	650	1.366859	3.380949	9.860755
-	651	1.092712	3.323182	9.780963
-	652	0.820048	3.268868	9.705808
-	653	0.548605	3.218328	9.634947
-	654	0.277859	3.171941	9.568198
-	655	0.007347	3.129809	9.505699
-	656	-0.263105	3.091972	9.447608
-	657	-0.533580	3.058267	9.394034
-	658	-0.804022	3.028340	9.345270
-	659	-1.073819	3.002031	9.301711
-	660	-1.342830	2.978895	9.263783
-	661	-1.610858	2.958639	9.231735
-	662	-1.877796	2.940907	9.205956
-	663	-2.143632	2.925382	9.187058
-	664	-2.408382	2.911690	9.174844
-	665	-2.672059	2.899492	9.169334
-	666	-2.934563	2.888462	9.169669
-	667	-3.195846	2.878271	9.175250
-	668	-3.455846	2.868669	9.184574
-	669	-3.714493	2.859606	9.196074
-	670	-3.971773	2.851025	9.207772
-	671	-4.227729	2.843028	9.217664
-	672	-4.482377	2.835982	9.223687
-	673	-4.735816	2.830136	9.224283
-	674	-4.988137	2.825898	9.217688
-	675	-5.239690	2.823676	9.202609
-	676	-5.490416	2.823911	9.177443
-	677	-5.740489	2.826965	9.141097
-	678	-5.990061	2.833178	9.092491
-	679	-6.239119	2.842762	9.030883
-	680	-6.487842	2.856002	8.955899
-	681	-6.736502	2.873064	8.867765
-	682	-6.985198	2.894049	8.767076
-	683	-7.234174	2.919006	8.655025
-	684	-7.483634	2.947893	8.532923
-	685	-7.733543	2.980547	8.402727
-	686	-7.983888	3.016817	8.266431
-	687	-8.234640	3.056316	8.126780
-	688	-8.485578	3.098665	7.987188
-	689	-8.736434	3.143176	7.851231
-	690	-8.986580	3.189041	7.722116
-	691	-9.235185	3.235594	7.601791
-	692	-9.480960	3.282101	7.491867
-	693	-9.722637	3.327850	7.393514
-	694	-9.958884	3.372342	7.307380
-	695	-10.188256	3.415035	7.233812
-	696	-10.408951	3.455779	7.172941
-	697	-10.619370	3.494234	7.124952
-	698	-10.817829	3.530256	7.089967
-	699	-11.002370	3.563700	7.068522
-	700	-11.171082	3.594417	7.060798
-	701	-11.322073	3.622234	7.067080
-	702	-11.453258	3.646795	7.087208
-	703	-11.562808	3.667644	7.121371
-	704	-11.648910	3.684119	7.169491
-	705	-11.710196	3.695276	7.231390
-	706	-11.745554	3.699937	7.306636
-	707	-11.754110	3.696694	7.395058
-	708	-11.735531	3.683785	7.495771
-	709	-11.689552	3.659460	7.608111
-	710	-11.616311	3.621661	7.730845
-	711	-11.516332	3.568346	7.862718
-	712	-11.390038	3.497820	8.002050
-	713	-11.238306	3.408589	8.147072
-	714	-11.062047	3.299670	8.295937
-	715	-10.862316	3.170609	8.447002
-	716	-10.640077	3.021523	8.598638
-	717	-10.396384	2.853230	8.749557
-	718	-10.132126	2.667023	8.898539
-	719	-9.847878	2.464792	9.045033
-	720	-9.544004	2.248933	9.188626
-	721	-9.220740	2.022083	9.329154
-	722	-8.877924	1.787188	9.466449
-	723	-8.515495	1.547315	9.600232
-	724	-8.133239	1.305413	9.729836
-	725	-7.731026	1.064420	9.854854
-	726	-7.308867	0.826995	9.975038
-	727	-6.867162	0.595300	10.091249
-	728	-6.406436	0.371348	10.205247
-	729	-5.927618	0.156492	10.318954
-	730	-5.431675	-0.048107	10.434668
-	731	-4.919737	-0.241782	10.554635
-	732	-4.392733	-0.423914	10.680683
-	733	-3.851707	-0.594339	10.814424
-	734	-3.297637	-0.753110	10.956728
-	735	-2.731662	-0.900598	11.107316
-	736	-2.154604	-1.037266	11.265427
-	737	-1.567667	-1.163813	11.429225
-	738	-0.971968	-1.280836	11.596583
-	739	-0.368592	-1.389079	11.764562
-	740	0.241077	-1.489182	11.930144
-	741	0.855538	-1.581859	12.090155
-	742	1.473137	-1.667701	12.241352
-	743	2.091748	-1.747272	12.380417
-	744	2.709384	-1.820937	12.504500
-	745	3.323662	-1.888963	12.611046
-	746	3.932264	-1.951327	12.698264
-	747	4.532855	-2.007959	12.765005
-	748	5.123022	-2.058460	12.810596
-	749	5.700818	-2.102290	12.834960
-	750	6.264357	-2.138624	12.838537
-	751	6.812130	-2.166620	12.822287
-	752	7.343177	-2.185255	12.787251
-	753	7.856829	-2.193444	12.734640
-	754	8.352811	-2.190281	12.666589
-	755	8.831092	-2.174929	12.585575
-	756	9.292229	-2.146880	12.495189
-	757	9.737054	-2.105568	12.399524
-	758	10.166419	-2.050761	12.303165
-	759	10.581428	-1.982483	12.210977
-	760	10.983130	-1.900791	12.128218
-	761	11.372539	-1.806157	12.059515
-	762	11.750862	-1.699078	12.008789
-	763	12.119135	-1.580316	11.978979
-	764	12.478550	-1.450880	11.972094
-	765	12.830190	-1.311875	11.988597
-	766	13.175095	-1.164680	12.028087
-	767	13.514009	-1.011014	12.089184
-	768	13.847528	-0.852561	12.170070
-	769	14.176057	-0.691288	12.268146
-	770	14.499764	-0.529155	12.380796
-	771	14.818384	-0.368151	12.505330
-	772	15.131506	-0.210232	12.638764
-	773	15.438451	-0.057116	12.778136
-	774	15.738390	0.089610	12.920880
-	775	16.030331	0.228625	13.064121
-	776	16.313358	0.358945	13.205602
-	777	16.586508	0.479878	13.342699
-	778	16.849047	0.591027	13.473127
-	779	17.100122	0.692176	13.594084
-	780	17.338696	0.783219	13.702867
-	781	17.563745	0.864125	13.796657
-	782	17.774267	0.935021	13.872984
-	783	17.969088	0.996074	13.929732
-	784	18.147308	1.047628	13.965930
-	785	18.307924	1.089942	13.981273
-	786	18.449923	1.123412	13.976925
-	787	18.572323	1.148148	13.955315
-	788	18.674057	1.164315	13.919453
-	789	18.754572	1.172228	13.872058
-	790	18.813644	1.172203	13.815095
-	791	18.851227	1.164699	13.749324
-	792	18.867943	1.150434	13.675057
-	793	18.864597	1.129979	13.592083
-	794	18.842264	1.104132	13.499998
-	795	18.802437	1.073704	13.398161
-	796	18.746796	1.039530	13.285921
-	797	18.677380	1.002508	13.162373
-	798	18.596277	0.963449	13.027134
-	799	18.505589	0.922953	12.879911
-	800	18.407324	0.881498	12.720962
-	801	18.303265	0.839325	12.550770
-	802	18.195183	0.796570	12.370337
-	803	18.084486	0.753129	12.180956
-	804	17.972635	0.708763	11.984753
-	805	17.860907	0.663287	11.784163
-	806	17.750280	0.616327	11.582745
-	807	17.641453	0.567484	11.384583
-	808	17.534876	0.516441	11.193901
-	809	17.430891	0.463073	11.014377
-	810	17.330091	0.407559	10.848815
-	811	17.232897	0.350383	10.699164
-	812	17.139879	0.292349	10.566523
-	813	17.051748	0.234508	10.451921
-	814	16.968998	0.178111	10.355615
-	815	16.892138	0.124528	10.277552
-	816	16.821619	0.075259	10.217128
-	817	16.757689	0.031636	10.173148
-	818	16.700762	-0.005081	10.143961
-	819	16.651218	-0.033823	10.127775
-	820	16.609322	-0.053804	10.122754
-	821	16.575329	-0.064441	10.127301
-	822	16.549408	-0.065444	10.139403
-	823	16.531435	-0.056833	10.157380
-	824	16.521240	-0.038929	10.179327
-	825	16.518288	-0.012359	10.203417
-	826	16.521805	0.022074	10.227616
-	827	16.530704	0.063345	10.250030
-	828	16.543394	0.110355	10.268479
-	829	16.558289	0.161894	10.281232
-	830	16.573320	0.216704	10.286727
-	831	16.586367	0.273329	10.284619
-	832	16.595236	0.330438	10.275483
-	833	16.597786	0.386486	10.262101
-	834	16.591949	0.440088	10.248137
-	835	16.576334	0.489962	10.237791
-	836	16.549870	0.535357	10.234440
-	837	16.512278	0.576105	10.240631
-	838	16.463858	0.612509	10.257655
-	839	16.405571	0.645591	10.285962
-	840	16.338942	0.676947	10.325320
-	841	16.266134	0.708542	10.375210
-	842	16.190136	0.743033	10.434422
-	843	16.114391	0.783364	10.501471
-	844	16.042807	0.832761	10.574215
-	845	15.979487	0.894710	10.650249
-	846	15.928133	0.972491	10.727005
-	847	15.891863	1.069031	10.802215
-	848	15.872778	1.186843	10.873948
-	849	15.871506	1.327821	10.940622
-	850	15.887139	1.493000	11.001574
-	851	15.916827	1.682501	11.057140
-	852	15.956277	1.895332	11.108747
-	853	15.999845	2.129567	11.159074
-	854	16.040943	2.382254	11.211689
-	855	16.072552	2.649530	11.270924
-	856	16.087332	2.926931	11.341354
-	857	16.078299	3.209484	11.427162
-	858	16.039503	3.492167	11.531597
-	859	15.966555	3.770123	11.656522
-	860	15.856530	4.038759	11.801915
-	861	15.708194	4.294004	11.966079
-	862	15.521680	4.532125	12.145402
-	863	15.298014	4.749955	12.335315
-	864	15.039179	4.944868	12.530428
-	865	14.747924	5.114824	12.724741
-	866	14.427453	5.258702	12.911107
-	867	14.081567	5.376061	13.082265
-	868	13.714307	5.467441	13.229929
-	869	13.330276	5.534213	13.346461
-	870	12.934238	5.578510	13.424537
-	871	12.531115	5.603098	13.457980
-	872	12.126135	5.611328	13.441794
-	873	11.724057	5.606743	13.372811
-	874	11.329482	5.593086	13.249756
-	875	10.946458	5.573938	13.073664
-	876	10.578089	5.552632	12.847785
-	877	10.226548	5.532201	12.578268
-	878	9.892889	5.515070	12.273706
-	879	9.577065	5.502990	11.945187
-	880	9.278111	5.497338	11.604983
-	881	8.994283	5.498737	11.265123
-	882	8.723611	5.507639	10.936269
-	883	8.463787	5.523987	10.627005
-	884	8.212619	5.547482	10.344185
-	885	7.968269	5.577578	10.092380
-	886	7.729235	5.613449	9.874913
-	887	7.494605	5.653999	9.693835
-	888	7.264184	5.697807	9.550807
-	889	7.038603	5.743082	9.446968
-	890	6.819335	5.787756	9.383882
-	891	6.608324	5.829757	9.362340
-	892	6.408059	5.867207	9.382113
-	893	6.221191	5.898955	9.439538
-	894	6.050269	5.924759	9.525862
-	895	5.897624	5.944985	9.628584
-	896	5.764054	5.960474	9.736708
-	897	5.648104	5.971910	9.844847
-	898	5.545907	5.979824	9.954610
