# Supplementary material for: Design and preliminary verification of a novel powered ankle–foot prosthesis: From the perspective of lower-limb biomechanics compared with ESAR foot
Source: PLoS One. 2024 Jun 7;19(6):e0303397. doi: 10.1371/journal.pone.0303397 (PMC11161064; doi:10.1371/journal.pone.0303397)
Supplement: S2 File — (ZIP) [file pone.0303397.s004.zip › NWS/3/right knee angle.txt]

LINK_MODEL_BASED::ORIGINAL::Right Knee Angles
File	Frame	X	Y	Z
Gait LB - IOR 11.c3d	1	1.736965	-2.433973	-18.247408
-	2	1.726941	-2.443755	-18.269171
-	3	1.719591	-2.454752	-18.291672
-	4	1.716181	-2.467034	-18.315172
-	5	1.717608	-2.480569	-18.339060
-	6	1.724898	-2.495298	-18.362871
-	7	1.739031	-2.511051	-18.385569
-	8	1.760786	-2.527599	-18.407270
-	9	1.790778	-2.544732	-18.426268
-	10	1.829385	-2.562302	-18.442871
-	11	1.877105	-2.580027	-18.455887
-	12	1.934032	-2.597761	-18.465775
-	13	2.000332	-2.615295	-18.471214
-	14	2.075981	-2.632500	-18.472374
-	15	2.160970	-2.649185	-18.468571
-	16	2.254855	-2.665403	-18.459190
-	17	2.357540	-2.681045	-18.443182
-	18	2.468434	-2.696139	-18.420912
-	19	2.587093	-2.710752	-18.391329
-	20	2.712667	-2.724966	-18.354404
-	21	2.844410	-2.738894	-18.309464
-	22	2.981249	-2.752627	-18.257290
-	23	3.122139	-2.766296	-18.196369
-	24	3.266024	-2.779942	-18.127323
-	25	3.411601	-2.793766	-18.049616
-	26	3.557668	-2.807769	-17.963503
-	27	3.703066	-2.822054	-17.870598
-	28	3.846704	-2.836612	-17.771757
-	29	3.987596	-2.851453	-17.667288
-	30	4.124997	-2.866440	-17.559507
-	31	4.258214	-2.881465	-17.448843
-	32	4.386626	-2.896264	-17.336889
-	33	4.509860	-2.910598	-17.225622
-	34	4.627649	-2.924122	-17.115868
-	35	4.739616	-2.936561	-17.008770
-	36	4.845722	-2.947699	-16.904360
-	37	4.945777	-2.957450	-16.803078
-	38	5.039976	-2.965874	-16.703451
-	39	5.128399	-2.973190	-16.604874
-	40	5.211304	-2.979645	-16.505791
-	41	5.288915	-2.985640	-16.405001
-	42	5.361609	-2.991347	-16.301611
-	43	5.429629	-2.997046	-16.194204
-	44	5.493291	-3.002952	-16.083187
-	45	5.552884	-3.009096	-15.968240
-	46	5.608709	-3.015564	-15.849922
-	47	5.661017	-3.022357	-15.728227
-	48	5.710042	-3.029404	-15.603808
-	49	5.756069	-3.036578	-15.477199
-	50	5.799131	-3.043709	-15.349195
-	51	5.839740	-3.050458	-15.220792
-	52	5.877885	-3.056588	-15.093646
-	53	5.913654	-3.061927	-14.968315
-	54	5.946996	-3.066228	-14.847241
-	55	5.977750	-3.069300	-14.731301
-	56	6.005780	-3.070872	-14.622312
-	57	6.030812	-3.070561	-14.521227
-	58	6.052567	-3.068003	-14.428570
-	59	6.070703	-3.062655	-14.343289
-	60	6.084659	-3.053999	-14.265388
-	61	6.094061	-3.041315	-14.193445
-	62	6.098377	-3.023918	-14.127046
-	63	6.097107	-3.001072	-14.068034
-	64	6.089927	-2.972181	-14.017335
-	65	6.076482	-2.936765	-13.977098
-	66	6.056531	-2.894691	-13.948750
-	67	6.029965	-2.846106	-13.932468
-	68	5.996776	-2.791459	-13.927765
-	69	5.956972	-2.731408	-13.932421
-	70	5.910840	-2.666720	-13.944446
-	71	5.858549	-2.598287	-13.960867
-	72	5.800653	-2.526980	-13.978411
-	73	5.737363	-2.453613	-13.995064
-	74	5.669264	-2.379015	-14.008777
-	75	5.596603	-2.303883	-14.018779
-	76	5.519797	-2.228935	-14.024422
-	77	5.439257	-2.155014	-14.025908
-	78	5.355407	-2.082885	-14.022586
-	79	5.268152	-2.013180	-14.017000
-	80	5.177861	-1.946489	-14.009491
-	81	5.084375	-1.883031	-14.002632
-	82	4.987513	-1.823062	-13.998073
-	83	4.886948	-1.766557	-13.999027
-	84	4.782285	-1.713520	-14.007150
-	85	4.673199	-1.663767	-14.026047
-	86	4.559420	-1.617306	-14.057255
-	87	4.440876	-1.574018	-14.102562
-	88	4.317516	-1.533942	-14.162467
-	89	4.189535	-1.496987	-14.237882
-	90	4.057291	-1.463338	-14.327768
-	91	3.921269	-1.432922	-14.430964
-	92	3.782248	-1.405803	-14.545036
-	93	3.640947	-1.381993	-14.667464
-	94	3.498372	-1.361544	-14.794217
-	95	3.355658	-1.344393	-14.921546
-	96	3.213965	-1.330677	-15.044949
-	97	3.075124	-1.320220	-15.162894
-	98	2.940624	-1.313096	-15.272883
-	99	2.812451	-1.309099	-15.375277
-	100	2.692573	-1.308039	-15.469076
-	101	2.582693	-1.309700	-15.554513
-	102	2.484325	-1.313857	-15.631851
-	103	2.398726	-1.320255	-15.701104
-	104	2.326756	-1.328615	-15.763102
-	105	2.268821	-1.338693	-15.818500
-	106	2.225003	-1.350228	-15.867832
-	107	2.195086	-1.363043	-15.911349
-	108	2.178288	-1.376939	-15.949756
-	109	2.173870	-1.391753	-15.983753
-	110	2.180626	-1.407496	-16.013340
-	111	2.197389	-1.424066	-16.038883
-	112	2.222996	-1.441444	-16.061783
-	113	2.256229	-1.459633	-16.081877
-	114	2.295900	-1.478531	-16.099476
-	115	2.340750	-1.498048	-16.115526
-	116	2.389402	-1.518054	-16.129725
-	117	2.440810	-1.538423	-16.143349
-	118	2.494169	-1.559045	-16.156601
-	119	2.548570	-1.579724	-16.170509
-	120	2.603296	-1.600365	-16.183762
-	121	2.657579	-1.620786	-16.195417
-	122	2.710772	-1.640966	-16.204081
-	123	2.762598	-1.660832	-16.208281
-	124	2.812623	-1.680403	-16.207581
-	125	2.860695	-1.699721	-16.201588
-	126	2.906632	-1.718885	-16.189650
-	127	2.950223	-1.737989	-16.172329
-	128	2.991108	-1.757159	-16.149038
-	129	3.029061	-1.776376	-16.120604
-	130	3.063657	-1.795705	-16.087162
-	131	3.094781	-1.815130	-16.049456
-	132	3.122278	-1.834710	-16.007668
-	133	3.145909	-1.854442	-15.962936
-	134	3.165646	-1.874371	-15.915656
-	135	3.181457	-1.894436	-15.868176
-	136	3.193103	-1.914667	-15.822569
-	137	3.200795	-1.935035	-15.780594
-	138	3.204527	-1.955447	-15.744631
-	139	3.204410	-1.975862	-15.717164
-	140	3.201020	-1.996162	-15.699127
-	141	3.194801	-2.016192	-15.692995
-	142	3.186396	-2.035846	-15.700033
-	143	3.176255	-2.055082	-15.722385
-	144	3.165025	-2.073859	-15.760769
-	145	3.153515	-2.092207	-15.817173
-	146	3.142357	-2.110182	-15.892136
-	147	3.132165	-2.127955	-15.986527
-	148	3.123486	-2.145694	-16.100517
-	149	3.116361	-2.163588	-16.233484
-	150	3.110783	-2.181813	-16.384510
-	151	3.106678	-2.200673	-16.551155
-	152	3.103834	-2.220362	-16.730762
-	153	3.101897	-2.241172	-16.920933
-	154	3.101137	-2.263226	-17.119049
-	155	3.101179	-2.286762	-17.324261
-	156	3.102036	-2.311900	-17.535667
-	157	3.103760	-2.338668	-17.753990
-	158	3.106187	-2.367065	-17.980568
-	159	3.109504	-2.397134	-18.216248
-	160	3.113799	-2.428927	-18.461512
-	161	3.119440	-2.462423	-18.717220
-	162	3.126689	-2.497747	-18.983385
-	163	3.136019	-2.534983	-19.260426
-	164	3.147899	-2.574246	-19.548510
-	165	3.162961	-2.615676	-19.847618
-	166	3.181734	-2.659358	-20.158348
-	167	3.205285	-2.705395	-20.480377
-	168	3.234611	-2.753848	-20.814524
-	169	3.270842	-2.804736	-21.160372
-	170	3.315490	-2.857922	-21.519207
-	171	3.370065	-2.913269	-21.890665
-	172	3.436232	-2.970472	-22.275705
-	173	3.515953	-3.029194	-22.673819
-	174	3.611287	-3.089072	-23.084982
-	175	3.724490	-3.149510	-23.508341
-	176	3.858111	-3.209921	-23.941401
-	177	4.014740	-3.269633	-24.381090
-	178	4.196826	-3.328042	-24.823586
-	179	4.406758	-3.384432	-25.263811
-	180	4.646951	-3.438099	-25.696508
-	181	4.919488	-3.488353	-26.115929
-	182	5.226103	-3.534495	-26.516470
-	183	5.568442	-3.575840	-26.891747
-	184	5.947612	-3.611702	-27.235474
-	185	6.364435	-3.641402	-27.542406
-	186	6.819522	-3.664251	-27.806860
-	187	7.313263	-3.679610	-28.023735
-	188	7.846019	-3.686768	-28.188871
-	189	8.417732	-3.685148	-28.299496
-	190	9.028350	-3.674189	-28.353851
-	191	9.677929	-3.653709	-28.350681
-	192	10.366225	-3.623505	-28.291286
-	193	11.093131	-3.583627	-28.177967
-	194	11.858508	-3.534056	-28.014553
-	195	12.662475	-3.474712	-27.807198
-	196	13.504886	-3.405347	-27.563906
-	197	14.385499	-3.325739	-27.293291
-	198	15.304187	-3.234980	-27.006428
-	199	16.260565	-3.131835	-26.714331
-	200	17.254450	-3.015026	-26.427551
-	201	18.285133	-2.882735	-26.156616
-	202	19.351797	-2.732924	-25.910236
-	203	20.452858	-2.564059	-25.693199
-	204	21.585953	-2.374562	-25.508059
-	205	22.748167	-2.164008	-25.350695
-	206	23.936131	-1.931443	-25.216318
-	207	25.146223	-1.676446	-25.097067
-	208	26.374479	-1.399103	-24.983906
-	209	27.616819	-1.099172	-24.869150
-	210	28.868843	-0.777079	-24.745502
-	211	30.126366	-0.433221	-24.607260
-	212	31.384371	-0.068110	-24.450785
-	213	32.637615	0.317001	-24.273617
-	214	33.880253	0.720369	-24.075098
-	215	35.106171	1.139906	-23.857027
-	216	36.308907	1.572891	-23.622204
-	217	37.482243	2.016130	-23.374409
-	218	38.620228	2.466274	-23.118320
-	219	39.717266	2.919428	-22.859068
-	220	40.768616	3.371652	-22.601543
-	221	41.770325	3.818966	-22.349989
-	222	42.719265	4.257180	-22.108086
-	223	43.613026	4.682901	-21.879025
-	224	44.450081	5.092223	-21.664593
-	225	45.229465	5.481871	-21.466629
-	226	45.950779	5.848447	-21.285425
-	227	46.614105	6.189179	-21.121798
-	228	47.220100	6.501710	-20.975546
-	229	47.769409	6.784041	-20.846376
-	230	48.263161	7.034581	-20.733324
-	231	48.702236	7.252752	-20.636284
-	232	49.087448	7.438076	-20.554819
-	233	49.419289	7.590799	-20.489157
-	234	49.698242	7.711315	-20.439196
-	235	49.924339	7.800767	-20.405499
-	236	50.097458	7.860371	-20.388739
-	237	50.217022	7.892082	-20.389439
-	238	50.282215	7.897647	-20.408268
-	239	50.291809	7.879468	-20.446285
-	240	50.244698	7.839154	-20.503418
-	241	50.139336	7.778733	-20.580711
-	242	49.974255	7.700288	-20.678885
-	243	49.747814	7.605151	-20.798504
-	244	49.458744	7.495331	-20.940657
-	245	49.106033	7.372189	-21.105858
-	246	48.689301	7.236954	-21.294748
-	247	48.208801	7.090782	-21.507521
-	248	47.665577	6.934190	-21.744335
-	249	47.061440	6.767486	-22.004135
-	250	46.398880	6.590837	-22.285929
-	251	45.680733	6.404216	-22.587097
-	252	44.910255	6.206881	-22.904236
-	253	44.090958	5.998734	-23.233124
-	254	43.226437	5.778896	-23.568523
-	255	42.320499	5.547307	-23.904493
-	256	41.377247	5.303249	-24.233871
-	257	40.400780	5.047122	-24.549627
-	258	39.395386	4.778823	-24.843971
-	259	38.365341	4.498974	-25.109776
-	260	37.314697	4.208331	-25.340874
-	261	36.247299	3.907710	-25.531666
-	262	35.166470	3.598042	-25.678694
-	263	34.074989	3.280429	-25.779512
-	264	32.975346	2.955635	-25.833225
-	265	31.869038	2.625045	-25.841444
-	266	30.757448	2.289442	-25.806887
-	267	29.641115	1.949643	-25.733557
-	268	28.520037	1.606483	-25.626677
-	269	27.393667	1.260893	-25.491955
-	270	26.261284	0.914150	-25.335299
-	271	25.121902	0.567403	-25.162628
-	272	23.975185	0.222212	-24.980356
-	273	22.821161	-0.119873	-24.795507
-	274	21.660225	-0.457361	-24.614136
-	275	20.493458	-0.788558	-24.442789
-	276	19.322435	-1.111459	-24.287325
-	277	18.149033	-1.424035	-24.152256
-	278	16.975420	-1.724229	-24.040770
-	279	15.804252	-2.009804	-23.954773
-	280	14.638374	-2.278646	-23.894436
-	281	13.480976	-2.528598	-23.859922
-	282	12.335404	-2.757769	-23.849913
-	283	11.205326	-2.964446	-23.863634
-	284	10.094691	-3.147277	-23.900661
-	285	9.007518	-3.305429	-23.960690
-	286	7.947871	-3.438593	-24.044144
-	287	6.919992	-3.547042	-24.151670
-	288	5.927967	-3.631852	-24.283266
-	289	4.976279	-3.694514	-24.438608
-	290	4.069257	-3.737132	-24.617290
-	291	3.211736	-3.762093	-24.818110
-	292	2.408354	-3.772123	-25.039255
-	293	1.664338	-3.770021	-25.278509
-	294	0.984788	-3.758718	-25.532198
-	295	0.374631	-3.741086	-25.796640
-	296	-0.161494	-3.719719	-26.067043
-	297	-0.619546	-3.696943	-26.338617
-	298	-0.996537	-3.674645	-26.606335
-	299	-1.290539	-3.654273	-26.865366
-	300	-1.500806	-3.636791	-27.110758
-	301	-1.628041	-3.622749	-27.339020
-	302	-1.674348	-3.612240	-27.547176
-	303	-1.643079	-3.605096	-27.734850
-	304	-1.539071	-3.600751	-27.902012
-	305	-1.368419	-3.598384	-28.050545
-	306	-1.138520	-3.596964	-28.182842
-	307	-0.857475	-3.595307	-28.302303
-	308	-0.533466	-3.592200	-28.411987
-	309	-0.174409	-3.586535	-28.514288
-	310	0.212316	-3.577271	-28.609901
-	311	0.620571	-3.563336	-28.699024
-	312	1.045272	-3.543753	-28.780468
-	313	1.482732	-3.517616	-28.851751
-	314	1.930684	-3.484151	-28.909698
-	315	2.388168	-3.442922	-28.949207
-	316	2.855332	-3.393764	-28.964453
-	317	3.332936	-3.336921	-28.949522
-	318	3.822196	-3.272955	-28.897659
-	319	4.324246	-3.202693	-28.802816
-	320	4.839478	-3.127175	-28.660059
-	321	5.367498	-3.047714	-28.465906
-	322	5.906589	-2.965685	-28.219255
-	323	6.453614	-2.882536	-27.922560
-	324	7.004117	-2.799678	-27.581390
-	325	7.552271	-2.718382	-27.204647
-	326	8.091325	-2.639775	-26.804003
-	327	8.614115	-2.564644	-26.392735
-	328	9.113233	-2.493441	-25.984995
-	329	9.581816	-2.426320	-25.594820
-	330	10.013570	-2.363109	-25.235197
-	331	10.403182	-2.303351	-24.916689
-	332	10.746851	-2.246365	-24.647911
-	333	11.041718	-2.191597	-24.433029
-	334	11.286649	-2.138518	-24.273254
-	335	11.481515	-2.086753	-24.166857
-	336	11.627336	-2.036039	-24.109411
-	337	11.726242	-1.986330	-24.094398
-	338	11.781093	-1.937954	-24.114214
-	339	11.795753	-1.891252	-24.161036
-	340	11.774804	-1.846869	-24.226871
-	341	11.723272	-1.805527	-24.304140
-	342	11.646750	-1.768017	-24.385586
-	343	11.550908	-1.735028	-24.465622
-	344	11.441559	-1.707265	-24.539049
-	345	11.324391	-1.685227	-24.601809
-	346	11.204857	-1.669227	-24.651367
-	347	11.088078	-1.659493	-24.684645
-	348	10.978571	-1.656077	-24.699724
-	349	10.880220	-1.659016	-24.694160
-	350	10.796036	-1.668408	-24.665226
-	351	10.728211	-1.684474	-24.609566
-	352	10.677930	-1.707472	-24.523737
-	353	10.645449	-1.737805	-24.404026
-	354	10.630072	-1.775739	-24.247206
-	355	10.630273	-1.821580	-24.051018
-	356	10.643977	-1.875416	-23.814739
-	357	10.668622	-1.936965	-23.540478
-	358	10.701377	-2.005745	-23.232697
-	359	10.739283	-2.080718	-22.898573
-	360	10.779299	-2.160519	-22.547600
-	361	10.818432	-2.243388	-22.191454
-	362	10.853549	-2.327237	-21.842150
-	363	10.881719	-2.409705	-21.512541
-	364	10.900459	-2.488680	-21.213373
-	365	10.907545	-2.562271	-20.953901
-	366	10.901398	-2.628949	-20.741022
-	367	10.880807	-2.687781	-20.578827
-	368	10.844956	-2.738094	-20.469398
-	369	10.793562	-2.779723	-20.412020
-	370	10.726616	-2.812955	-20.403837
-	371	10.644791	-2.838478	-20.439619
-	372	10.549159	-2.857589	-20.511194
-	373	10.441104	-2.871786	-20.610165
-	374	10.322376	-2.882560	-20.727013
-	375	10.194529	-2.891274	-20.853428
-	376	10.059425	-2.898942	-20.982035
-	377	9.918691	-2.906380	-21.106644
-	378	9.773880	-2.914129	-21.222958
-	379	9.626506	-2.922612	-21.326626
-	380	9.478040	-2.931935	-21.415607
-	381	9.329802	-2.942071	-21.487600
-	382	9.183224	-2.952876	-21.542044
-	383	9.039424	-2.964127	-21.579617
-	384	8.899623	-2.975545	-21.602188
-	385	8.764804	-2.986799	-21.612316
-	386	8.635858	-2.997572	-21.613253
-	387	8.513578	-3.007590	-21.608835
-	388	8.398405	-3.016633	-21.603146
-	389	8.290834	-3.024563	-21.600010
-	390	8.191041	-3.031272	-21.603462
-	391	8.099313	-3.036747	-21.616703
-	392	8.015882	-3.040940	-21.643368
-	393	7.940794	-3.043869	-21.686546
-	394	7.874131	-3.045493	-21.749338
-	395	7.815905	-3.045815	-21.834761
-	396	7.766071	-3.044779	-21.945339
-	397	7.724550	-3.042221	-22.082413
-	398	7.691046	-3.037961	-22.246319
-	399	7.665146	-3.031837	-22.435102
-	400	7.646189	-3.023714	-22.644793
-	401	7.633302	-3.013478	-22.869432
-	402	7.625587	-3.001041	-23.100922
-	403	7.621780	-2.986383	-23.329586
-	404	7.620593	-2.969575	-23.544954
-	405	7.620367	-2.950841	-23.736517
-	406	7.619399	-2.930431	-23.894949
-	407	7.615785	-2.908830	-24.011820
-	408	7.607589	-2.886594	-24.080965
-	409	7.593247	-2.864347	-24.097843
-	410	7.571541	-2.842673	-24.059727
-	411	7.541832	-2.822100	-23.966488
-	412	7.503777	-2.803121	-23.818834
-	413	7.457570	-2.786170	-23.619490
-	414	7.403670	-2.771538	-23.372103
-	415	7.342949	-2.759500	-23.081314
-	416	7.276751	-2.750238	-22.752594
-	417	7.206528	-2.743950	-22.391653
-	418	7.133873	-2.740581	-22.005241
-	419	7.060642	-2.740108	-21.600563
-	420	6.988655	-2.742363	-21.185030
-	421	6.919944	-2.747185	-20.766228
-	422	6.856556	-2.754399	-20.351721
-	423	6.800333	-2.763834	-19.949114
-	424	6.753129	-2.775303	-19.565708
-	425	6.716693	-2.788572	-19.208853
-	426	6.692719	-2.803297	-18.885464
-	427	6.682898	-2.819160	-18.601969
-	428	6.688616	-2.835824	-18.364023
-	429	6.711361	-2.852906	-18.176359
-	430	6.752291	-2.870170	-18.042059
-	431	6.812509	-2.887275	-17.963240
-	432	6.892962	-2.904061	-17.940371
-	433	6.994540	-2.920367	-17.972324
-	434	7.118165	-2.936062	-18.056334
-	435	7.264894	-2.951035	-18.188200
-	436	7.435946	-2.965155	-18.362652
-	437	7.632709	-2.978284	-18.573296
-	438	7.856612	-2.990328	-18.813169
-	439	8.109222	-3.001117	-19.075722
-	440	8.392079	-3.010444	-19.355427
-	441	8.706688	-3.018087	-19.647341
-	442	9.054626	-3.023566	-19.949337
-	443	9.437518	-3.026181	-20.260187
-	444	9.857086	-3.024924	-20.580557
-	445	10.314932	-3.018448	-20.911823
-	446	10.812774	-3.005017	-21.256033
-	447	11.352091	-2.982548	-21.615528
-	448	11.934371	-2.948476	-21.992609
-	449	12.560909	-2.900095	-22.389130
-	450	13.232839	-2.834404	-22.806311
-	451	13.951102	-2.748302	-23.244431
-	452	14.716500	-2.638853	-23.701839
-	453	15.529629	-2.503324	-24.175032
-	454	16.390772	-2.339477	-24.658884
-	455	17.299786	-2.145799	-25.148127
-	456	18.256235	-1.921669	-25.637781
-	457	19.259287	-1.667569	-26.122404
-	458	20.307827	-1.384922	-26.595640
-	459	21.400543	-1.075963	-27.048868
-	460	22.535797	-0.743284	-27.471178
-	461	23.711477	-0.389690	-27.849436
-	462	24.925217	-0.017927	-28.169266
-	463	26.174200	0.369486	-28.417442
-	464	27.455328	0.769876	-28.582680
-	465	28.765158	1.181108	-28.658453
-	466	30.099649	1.601133	-28.643028
-	467	31.454288	2.028068	-28.540159
-	468	32.823669	2.460426	-28.357761
-	469	34.201736	2.896765	-28.105812
-	470	35.581673	3.335523	-27.794981
-	471	36.956039	3.775131	-27.436161
-	472	38.317028	4.213928	-27.039923
-	473	39.656609	4.650232	-26.616831
-	474	40.966988	5.082000	-26.176245
-	475	42.240833	5.507229	-25.726795
-	476	43.471378	5.924086	-25.276199
-	477	44.652962	6.330191	-24.829784
-	478	45.780983	6.723471	-24.392063
-	479	46.852013	7.101165	-23.965363
-	480	47.863895	7.460834	-23.550825
-	481	48.815231	7.799788	-23.148684
-	482	49.705441	8.115461	-22.758553
-	483	50.534206	8.405326	-22.379875
-	484	51.301369	8.667583	-22.012606
-	485	52.006790	8.900600	-21.656715
-	486	52.650036	9.103420	-21.313101
-	487	53.230530	9.275281	-20.982950
-	488	53.747440	9.416355	-20.668428
-	489	54.199921	9.527176	-20.372267
-	490	54.586964	9.608564	-20.097578
-	491	54.907330	9.662212	-19.848301
-	492	55.159824	9.689815	-19.628736
-	493	55.343075	9.693374	-19.443758
-	494	55.455887	9.674799	-19.298378
-	495	55.497116	9.635866	-19.198160
-	496	55.465832	9.577997	-19.148077
-	497	55.361412	9.502819	-19.152561
-	498	55.183762	9.411543	-19.214283
-	499	54.933380	9.305416	-19.334103
-	500	54.611225	9.185610	-19.511183
-	501	54.218563	9.052927	-19.742954
-	502	53.757137	8.907866	-20.025564
-	503	53.228916	8.750707	-20.354038
-	504	52.636215	8.581336	-20.722479
-	505	51.981579	8.399555	-21.124603
-	506	51.267654	8.204923	-21.553694
-	507	50.497440	7.997169	-22.002806
-	508	49.673923	7.775960	-22.464476
-	509	48.800457	7.541028	-22.930960
-	510	47.880493	7.292262	-23.394056
-	511	46.917480	7.029758	-23.846188
-	512	45.915073	6.753901	-24.280031
-	513	44.876720	6.465362	-24.689135
-	514	43.806133	6.165376	-25.068031
-	515	42.707119	5.855234	-25.411976
-	516	41.583462	5.536948	-25.717880
-	517	40.439064	5.212272	-25.983341
-	518	39.277233	4.883123	-26.207350
-	519	38.100735	4.551245	-26.390064
-	520	36.911919	4.217764	-26.532242
-	521	35.712406	3.883695	-26.635786
-	522	34.503628	3.549457	-26.702793
-	523	33.286747	3.215428	-26.736279
-	524	32.062836	2.881347	-26.739418
-	525	30.832878	2.546978	-26.715797
-	526	29.597645	2.211988	-26.669304
-	527	28.358072	1.875841	-26.603172
-	528	27.115065	1.538451	-26.521011
-	529	25.869598	1.199769	-26.425594
-	530	24.622980	0.860148	-26.319181
-	531	23.376434	0.520597	-26.204359
-	532	22.131262	0.182464	-26.083191
-	533	20.888863	-0.152211	-25.958466
-	534	19.650673	-0.481135	-25.833582
-	535	18.418253	-0.801692	-25.712395
-	536	17.193573	-1.111531	-25.598892
-	537	15.979011	-1.408618	-25.497114
-	538	14.777329	-1.691124	-25.410809
-	539	13.591864	-1.957620	-25.343880
-	540	12.426216	-2.206815	-25.299391
-	541	11.284572	-2.437504	-25.279568
-	542	10.171316	-2.648537	-25.285467
-	543	9.091137	-2.838930	-25.317144
-	544	8.049074	-3.007817	-25.374176
-	545	7.050279	-3.154813	-25.455677
-	546	6.099906	-3.279875	-25.560080
-	547	5.203087	-3.383439	-25.685209
-	548	4.364463	-3.466439	-25.828882
-	549	3.588265	-3.530352	-25.988728
-	550	2.877994	-3.577175	-26.161938
-	551	2.236541	-3.609096	-26.345087
-	552	1.666035	-3.628548	-26.533602
-	553	1.167750	-3.637991	-26.722794
-	554	0.742146	-3.639757	-26.908651
-	555	0.388803	-3.636008	-27.087696
-	556	0.106263	-3.628608	-27.257532
-	557	-0.107720	-3.619069	-27.416527
-	558	-0.256518	-3.608573	-27.563921
-	559	-0.344233	-3.597866	-27.699980
-	560	-0.375917	-3.587389	-27.825998
-	561	-0.357533	-3.577267	-27.943670
-	562	-0.295584	-3.567294	-28.055929
-	563	-0.197191	-3.557104	-28.165609
-	564	-0.069895	-3.546160	-28.275188
-	565	0.078708	-3.533925	-28.388102
-	566	0.240808	-3.519902	-28.506750
-	567	0.409008	-3.503761	-28.633577
-	568	0.576384	-3.485339	-28.770332
-	569	0.736933	-3.464643	-28.917543
-	570	0.886056	-3.441772	-29.074877
-	571	1.020824	-3.416868	-29.240730
-	572	1.140232	-3.390028	-29.411474
-	573	1.245334	-3.361277	-29.582045
-	574	1.339145	-3.330491	-29.745974
-	575	1.426489	-3.297438	-29.894970
-	576	1.513584	-3.261792	-30.020248
-	577	1.607628	-3.223183	-30.111801
-	578	1.716368	-3.181207	-30.159964
-	579	1.847470	-3.135606	-30.155333
-	580	2.008069	-3.086248	-30.090092
-	581	2.204004	-3.033270	-29.958382
-	582	2.439450	-2.977126	-29.757467
-	583	2.716612	-2.918515	-29.487137
-	584	3.035442	-2.858524	-29.150490
-	585	3.393757	-2.798405	-28.753714
-	586	3.787279	-2.739604	-28.304972
-	587	4.209949	-2.683497	-27.814659
-	588	4.654265	-2.631191	-27.294603
-	589	5.111677	-2.583293	-26.757919
-	590	5.573018	-2.539764	-26.218382
-	591	6.029059	-2.499771	-25.690207
-	592	6.471046	-2.461837	-25.186909
-	593	6.891153	-2.424062	-24.720846
-	594	7.282674	-2.384511	-24.301489
-	595	7.640258	-2.341253	-23.936674
-	596	7.959799	-2.292578	-23.631489
-	597	8.238513	-2.237130	-23.389902
-	598	8.474666	-2.174049	-23.213697
-	599	8.667642	-2.103019	-23.102764
-	600	8.817946	-2.024368	-23.054859
-	601	8.926964	-1.939111	-23.066036
-	602	8.997075	-1.848927	-23.130627
-	603	9.031549	-1.756016	-23.240955
-	604	9.034297	-1.662861	-23.388775
-	605	9.009598	-1.571838	-23.565422
-	606	8.962154	-1.485039	-23.763302
-	607	8.896653	-1.404061	-23.974869
-	608	8.817795	-1.330050	-24.194090
-	609	8.730419	-1.263626	-24.414774
-	610	8.638833	-1.205108	-24.632088
-	611	8.547215	-1.154394	-24.841410
-	612	8.458975	-1.111324	-25.039932
-	613	8.377204	-1.075509	-25.225075
-	614	8.304251	-1.046470	-25.394884
-	615	8.241695	-1.023729	-25.548025
-	616	8.190830	-1.006651	-25.683231
-	617	8.152261	-0.994771	-25.799423
-	618	8.126202	-0.987583	-25.894745
-	619	8.112507	-0.984674	-25.968475
-	620	8.110679	-0.985707	-26.018858
-	621	8.119699	-0.990517	-26.045395
-	622	8.138361	-0.998906	-26.047573
-	623	8.165155	-1.010830	-26.025938
-	624	8.198255	-1.026178	-25.981783
-	625	8.235503	-1.044964	-25.917366
-	626	8.274609	-1.067075	-25.835335
-	627	8.313079	-1.092481	-25.738976
-	628	8.348403	-1.121107	-25.631794
-	629	8.378123	-1.152797	-25.517622
-	630	8.399844	-1.187337	-25.399609
-	631	8.411116	-1.224606	-25.281391
-	632	8.409723	-1.264174	-25.166361
-	633	8.393755	-1.305483	-25.057722
-	634	8.361470	-1.347795	-24.958900
-	635	8.311845	-1.390283	-24.872660
-	636	8.244886	-1.432242	-24.802134
-	637	8.161388	-1.473210	-24.749666
-	638	8.062945	-1.512988	-24.717140
-	639	7.951808	-1.551399	-24.705173
-	640	7.830398	-1.588363	-24.714670
-	641	7.701377	-1.623720	-24.745356
-	642	7.567330	-1.657337	-24.797791
-	643	7.431005	-1.689000	-24.872118
-	644	7.294797	-1.718612	-24.969107
-	645	7.160823	-1.745983	-25.089323
-	646	7.030932	-1.771073	-25.233517
-	647	6.906455	-1.793932	-25.401293
-	648	6.788367	-1.814681	-25.592138
-	649	6.677312	-1.833603	-25.803730
-	650	6.573317	-1.851151	-26.032274
-	651	6.476048	-1.867863	-26.271723
-	652	6.384769	-1.884340	-26.513584
-	653	6.298230	-1.901039	-26.748669
-	654	6.215091	-1.918307	-26.967442
-	655	6.133886	-1.936305	-27.161589
-	656	6.053432	-1.955022	-27.323654
-	657	5.972731	-1.974375	-27.448454
-	658	5.891091	-1.994243	-27.532446
-	659	5.808145	-2.014540	-27.574680
-	660	5.723457	-2.035313	-27.575455
-	661	5.636448	-2.056817	-27.537283
-	662	5.546616	-2.079335	-27.463421
-	663	5.453181	-2.103220	-27.358940
-	664	5.355636	-2.128797	-27.227739
-	665	5.253598	-2.156319	-27.075024
-	666	5.147259	-2.185863	-26.904762
-	667	5.037013	-2.217376	-26.721514
-	668	4.923653	-2.250705	-26.527866
-	669	4.808510	-2.285511	-26.325878
-	670	4.693222	-2.321302	-26.115263
-	671	4.579875	-2.357351	-25.893873
-	672	4.470865	-2.392835	-25.658117
-	673	4.368600	-2.426872	-25.404758
-	674	4.275153	-2.458765	-25.131969
-	675	4.192503	-2.487892	-24.839272
-	676	4.122318	-2.513909	-24.527651
-	677	4.065984	-2.536649	-24.200411
-	678	4.024473	-2.556238	-23.863001
-	679	3.998574	-2.573003	-23.522047
-	680	3.988679	-2.587445	-23.186159
-	681	3.995059	-2.600146	-22.863970
-	682	4.017824	-2.611765	-22.564764
-	683	4.057099	-2.623001	-22.296783
-	684	4.112833	-2.634564	-22.067385
-	685	4.185276	-2.647148	-21.882019
-	686	4.274724	-2.661407	-21.744617
-	687	4.381412	-2.677844	-21.656454
-	688	4.505368	-2.696755	-21.617964
-	689	4.646618	-2.718190	-21.626535
-	690	4.804971	-2.742026	-21.677876
-	691	4.980591	-2.768141	-21.764433
-	692	5.174037	-2.796283	-21.877838
-	693	5.385638	-2.826099	-22.009438
-	694	5.615846	-2.857188	-22.150433
-	695	5.864913	-2.889103	-22.293259
-	696	6.133574	-2.921443	-22.431229
-	697	6.422537	-2.953859	-22.560183
-	698	6.732776	-2.986062	-22.677412
-	699	7.065495	-3.017704	-22.782503
-	700	7.422072	-3.048465	-22.875645
-	701	7.803959	-3.077943	-22.958429
-	702	8.212928	-3.105538	-23.031904
-	703	8.650652	-3.130453	-23.098562
-	704	9.118909	-3.151628	-23.160467
-	705	9.619309	-3.167751	-23.220568
-	706	10.153449	-3.177235	-23.281250
-	707	10.722708	-3.178133	-23.346045
-	708	11.328238	-3.168302	-23.417448
-	709	11.971063	-3.145353	-23.499084
-	710	12.651845	-3.106762	-23.593126
-	711	13.370885	-3.049866	-23.702129
-	712	14.128325	-2.972115	-23.827656
-	713	14.923895	-2.871056	-23.970627
-	714	15.756979	-2.744485	-24.131268
-	715	16.626804	-2.590482	-24.309111
-	716	17.532362	-2.407641	-24.502665
-	717	18.472603	-2.195059	-24.709503
-	718	19.446367	-1.952572	-24.926264
-	719	20.452600	-1.680537	-25.149025
-	720	21.490242	-1.380096	-25.373507
-	721	22.558252	-1.053041	-25.594751
-	722	23.655890	-0.701897	-25.807579
-	723	24.782446	-0.329828	-26.006380
-	724	25.937311	0.059417	-26.185621
-	725	27.119846	0.461774	-26.340162
-	726	28.329157	0.873139	-26.466320
-	727	29.563839	1.289872	-26.561981
-	728	30.821884	1.708820	-26.626448
-	729	32.100780	2.127198	-26.658403
-	730	33.397148	2.542711	-26.656065
-	731	34.707035	2.953449	-26.616735
-	732	36.025925	3.357750	-26.537464
-	733	37.348549	3.754398	-26.416395
-	734	38.669189	4.142262	-26.253206
-	735	39.981525	4.520113	-26.049507
-	736	41.279049	4.887030	-25.809483
-	737	42.554626	5.241905	-25.539406
-	738	43.801105	5.583990	-25.247591
-	739	45.011387	5.912408	-24.942677
-	740	46.178619	6.226432	-24.633026
-	741	47.296368	6.525453	-24.325787
-	742	48.359142	6.808747	-24.026331
-	743	49.362141	7.075434	-23.738571
-	744	50.301674	7.324615	-23.465055
-	745	51.174877	7.555280	-23.206987
-	746	51.979881	7.766375	-22.964975
-	747	52.715488	7.956877	-22.739183
-	748	53.381237	8.125468	-22.529453
-	749	53.977386	8.270841	-22.335848
-	750	54.504547	8.391529	-22.158585
-	751	54.963619	8.486290	-21.997906
-	752	55.355854	8.553612	-21.854210
-	753	55.682514	8.592074	-21.727463
-	754	55.944855	8.600911	-21.618250
-	755	56.144066	8.579779	-21.526972
-	756	56.281116	8.529310	-21.454601
-	757	56.356800	8.450841	-21.402153
-	758	56.371693	8.346418	-21.370708
-	759	56.326416	8.218820	-21.361076
-	760	56.221527	8.071681	-21.374454
-	761	56.057827	7.908645	-21.411322
-	762	55.836353	7.733488	-21.472143
-	763	55.558449	7.549588	-21.556309
-	764	55.225658	7.360157	-21.662767
-	765	54.839924	7.167531	-21.789412
-	766	54.403366	6.973691	-21.933895
-	767	53.918034	6.780108	-22.093185
-	768	53.385769	6.588073	-22.264162
-	769	52.808250	6.398216	-22.443422
-	770	52.186840	6.211006	-22.627550
-	771	51.522392	6.026635	-22.813677
-	772	50.815781	5.844902	-22.998600
-	773	50.067539	5.665366	-23.180115
-	774	49.277962	5.487751	-23.356054
-	775	48.447369	5.311307	-23.525019
-	776	47.575951	5.135550	-23.685713
-	777	46.663864	4.959512	-23.837255
-	778	45.711487	4.782325	-23.978771
-	779	44.719448	4.602473	-24.109077
-	780	43.688450	4.418322	-24.226879
-	781	42.619347	4.227847	-24.331123
-	782	41.513199	4.029093	-24.420435
-	783	40.370945	3.820191	-24.494091
-	784	39.193714	3.599993	-24.551750
-	785	37.982620	3.367712	-24.594116
-	786	36.739037	3.123486	-24.622425
-	787	35.464527	2.868251	-24.639692
-	788	34.161358	2.603296	-24.649336
-	789	32.832748	2.329742	-24.655737
-	790	31.482771	2.048162	-24.663126
-	791	30.116138	1.758341	-24.675251
-	792	28.737747	1.459739	-24.696686
-	793	27.352255	1.151770	-24.730696
-	794	25.964108	0.834015	-24.779228
-	795	24.577978	0.506662	-24.840931
-	796	23.198265	0.170472	-24.912430
-	797	21.829607	-0.173113	-24.987597
-	798	20.476440	-0.521991	-25.060127
-	799	19.142952	-0.873378	-25.122766
-	800	17.832384	-1.223830	-25.169846
-	801	16.547056	-1.569417	-25.196451
-	802	15.288727	-1.905684	-25.199903
-	803	14.058847	-2.228060	-25.179188
-	804	12.858833	-2.531933	-25.136400
-	805	11.690433	-2.812999	-25.075125
-	806	10.555235	-3.067302	-25.002016
-	807	9.455131	-3.291577	-24.924828
-	808	8.392099	-3.483485	-24.852545
-	809	7.368525	-3.641805	-24.793175
-	810	6.387028	-3.766564	-24.753426
-	811	5.450360	-3.858938	-24.738865
-	812	4.561509	-3.921043	-24.752905
-	813	3.723594	-3.955879	-24.798347
-	814	2.939780	-3.967078	-24.875383
-	815	2.213360	-3.958752	-24.983231
-	816	1.547659	-3.935320	-25.118912
-	817	0.945775	-3.901293	-25.277954
-	818	0.410773	-3.860934	-25.454287
-	819	-0.054723	-3.818136	-25.641396
-	820	-0.448714	-3.776211	-25.832066
-	821	-0.769887	-3.737891	-26.019854
-	822	-1.017627	-3.705222	-26.197865
-	823	-1.192235	-3.679582	-26.361031
-	824	-1.294997	-3.661644	-26.504786
-	825	-1.328442	-3.651486	-26.626232
-	826	-1.296398	-3.648663	-26.723825
-	827	-1.204088	-3.652374	-26.798046
-	828	-1.058160	-3.661560	-26.849726
-	829	-0.866223	-3.675051	-26.881836
-	830	-0.636979	-3.691612	-26.897911
-	831	-0.379770	-3.709952	-26.903139
-	832	-0.104291	-3.728830	-26.903812
-	833	0.179735	-3.746950	-26.907051
-	834	0.463093	-3.763067	-26.919878
-	835	0.737853	-3.775947	-26.947838
-	836	0.997457	-3.784518	-26.994764
-	837	1.237415	-3.787747	-27.061220
-	838	1.455228	-3.784732	-27.146011
-	839	1.650984	-3.774576	-27.245100
-	840	1.826729	-3.756492	-27.352993
-	841	1.986665	-3.729794	-27.462337
-	842	2.136754	-3.694003	-27.564915
-	843	2.284139	-3.648951	-27.651014
-	844	2.436752	-3.594824	-27.710613
-	845	2.602900	-3.532167	-27.733128
-	846	2.790248	-3.461991	-27.709240
-	847	3.005565	-3.385615	-27.631027
-	848	3.253903	-3.304701	-27.493113
-	849	3.538367	-3.221216	-27.292757
-	850	3.859541	-3.137151	-27.030758
-	851	4.215056	-3.054607	-26.711628
-	852	4.599892	-2.975362	-26.342661
-	853	5.006593	-2.900954	-25.934605
-	854	5.425964	-2.832362	-25.500038
-	855	5.847855	-2.769995	-25.053574
-	856	6.261510	-2.713604	-24.609879
-	857	6.656323	-2.662451	-24.183758
-	858	7.022706	-2.615443	-23.788256
-	859	7.352431	-2.571414	-23.434908
-	860	7.638929	-2.529223	-23.131691
-	861	7.877321	-2.488070	-22.884399
-	862	8.064877	-2.447321	-22.695147
-	863	8.200713	-2.406542	-22.564217
-	864	8.285704	-2.365404	-22.489294
-	865	8.321812	-2.323761	-22.466619
-	866	8.312060	-2.281760	-22.489573
-	867	8.260344	-2.239738	-22.550730
-	868	8.171361	-2.198385	-22.640244
-	869	8.050662	-2.158298	-22.747875
-	870	7.904052	-2.120274	-22.863333
-	871	7.737863	-2.084897	-22.975946
-	872	7.558611	-2.052655	-23.076654
-	873	7.372715	-2.023805	-23.157272
-	874	7.186210	-1.998437	-23.211710
-	875	7.004704	-1.976367	-23.235336
-	876	6.832959	-1.957332	-23.226038
-	877	6.674894	-1.940856	-23.184044
-	878	6.533245	-1.926421	-23.112350
-	879	6.409870	-1.913291	-23.015999
-	880	6.305552	-1.901009	-22.901503
-	881	6.220293	-1.889158	-22.774885
-	882	6.153718	-1.877738	-22.641502
-	883	6.104863	-1.866971	-22.504499
-	884	6.072377	-1.857264	-22.366848
-	885	6.054674	-1.848961	-22.229864
-	886	6.049454	-1.842347	-22.095417
-	887	6.054131	-1.837386	-21.965227
-	888	6.065764	-1.833773	-21.842911
-	889	6.081755	-1.830876	-21.732773
-	890	6.099972	-1.827720	-21.640837
-	891	6.118601	-1.823278	-21.573416
-	892	6.136660	-1.816562	-21.535748
-	893	6.153434	-1.807128	-21.530155
-	894	6.168828	-1.795312	-21.552439
-	895	6.183121	-1.782130	-21.594555
-	896	6.196655	-1.768549	-21.647825
-	897	6.209387	-1.755017	-21.707964
-	898	6.221545	-1.741144	-21.775702
