# Supplementary material for: Design and preliminary verification of a novel powered ankle–foot prosthesis: From the perspective of lower-limb biomechanics compared with ESAR foot
Source: PLoS One. 2024 Jun 7;19(6):e0303397. doi: 10.1371/journal.pone.0303397 (PMC11161064; doi:10.1371/journal.pone.0303397)
Supplement: S2 File — (ZIP) [file pone.0303397.s004.zip › NWS/4/left ankle angle.txt]

LINK_MODEL_BASED::ORIGINAL::Left Ankle Angles
File	Frame	X	Y	Z
Gait LB - IOR 13.c3d	1
-	2
-	3
-	4
-	5
-	6
-	7
-	8
-	9
-	10
-	11
-	12
-	13
-	14
-	15
-	16
-	17
-	18
-	19
-	20
-	21
-	22
-	23
-	24
-	25
-	26
-	27
-	28
-	29
-	30
-	31
-	32
-	33
-	34
-	35
-	36
-	37
-	38
-	39
-	40
-	41
-	42
-	43
-	44
-	45
-	46
-	47
-	48
-	49
-	50
-	51
-	52
-	53
-	54
-	55
-	56
-	57
-	58
-	59
-	60
-	61
-	62
-	63
-	64
-	65
-	66
-	67
-	68
-	69
-	70
-	71	5.727142	3.306811	3.572586
-	72	5.196022	3.355837	3.769628
-	73	4.667538	3.392964	3.985269
-	74	4.141587	3.415956	4.216209
-	75	3.618081	3.423489	4.457274
-	76	3.097706	3.415118	4.701291
-	77	2.581580	3.391441	4.941956
-	78	2.071487	3.353936	5.174324
-	79	1.569382	3.304811	5.394946
-	80	1.077706	3.246770	5.601333
-	81	0.598936	3.182828	5.793007
-	82	0.135410	3.115979	5.969858
-	83	-0.310461	3.049009	6.133165
-	84	-0.736655	2.984127	6.284870
-	85	-1.141210	2.922878	6.427407
-	86	-1.522512	2.866119	6.563398
-	87	-1.879457	2.814196	6.696103
-	88	-2.211404	2.766960	6.827864
-	89	-2.518238	2.724018	6.961571
-	90
-	91
-	92
-	93
-	94
-	95
-	96
-	97
-	98
-	99
-	100
-	101
-	102
-	103
-	104
-	105
-	106
-	107
-	108
-	109
-	110
-	111
-	112
-	113
-	114
-	115
-	116
-	117
-	118
-	119
-	120
-	121
-	122
-	123
-	124
-	125
-	126
-	127
-	128
-	129
-	130
-	131
-	132
-	133
-	134
-	135
-	136
-	137
-	138
-	139
-	140
-	141
-	142
-	143
-	144
-	145
-	146
-	147
-	148
-	149
-	150
-	151
-	152
-	153
-	154
-	155
-	156
-	157
-	158	4.424340	-3.147182	3.374919
-	159	4.671529	-3.263218	3.329170
-	160	4.919402	-3.379489	3.263710
-	161	5.166589	-3.494746	3.178701
-	162	5.411887	-3.607958	3.074401
-	163	5.654068	-3.718277	2.951656
-	164	5.892180	-3.825002	2.812304
-	165	6.125516	-3.927536	2.659283
-	166	6.353422	-4.025220	2.496990
-	167	6.575299	-4.117396	2.330754
-	168	6.790470	-4.203310	2.166550
-	169	6.998296	-4.282259	2.010689
-	170	7.198162	-4.353456	1.869602
-	171	7.389480	-4.416151	1.750161
-	172	7.571725	-4.469849	1.657716
-	173	7.744366	-4.514194	1.596567
-	174	7.907378	-4.548911	1.569845
-	175	8.061162	-4.573904	1.578477
-	176	8.206250	-4.589078	1.621863
-	177	8.343301	-4.594542	1.697925
-	178	8.473082	-4.590132	1.805212
-	179	8.596149	-4.575943	1.940736
-	180	8.713180	-4.552123	2.101648
-	181	8.824776	-4.518980	2.284268
-	182	8.931552	-4.476878	2.485074
-	183	9.034198	-4.426318	2.700654
-	184	9.133361	-4.368172	2.927197
-	185	9.229958	-4.303567	3.160830
-	186	9.324737	-4.233806	3.398557
-	187	9.418358	-4.160336	3.636595
-	188	9.511597	-4.084221	3.871911
-	189	9.604921	-4.006177	4.101773
-	190	9.698762	-3.926803	4.323933
-	191	9.793286	-3.846848	4.536349
-	192	9.888239	-3.767030	4.737622
-	193	9.983189	-3.688120	4.926821
-	194	10.077433	-3.610749	5.103877
-	195	10.170400	-3.535883	5.267919
-	196	10.261496	-3.464338	5.419559
-	197	10.350414	-3.397151	5.558531
-	198	10.437014	-3.335140	5.685482
-	199	10.521303	-3.279217	5.800124
-	200	10.603582	-3.229953	5.903574
-	201	10.684273	-3.187922	5.995928
-	202	10.764067	-3.153418	6.078099
-	203	10.843466	-3.126702	6.149960
-	204	10.923329	-3.107609	6.212016
-	205	11.004219	-3.095942	6.263961
-	206	11.086880	-3.091272	6.305690
-	207	11.171857	-3.093154	6.336392
-	208	11.259707	-3.101050	6.355577
-	209	11.350975	-3.114591	6.362274
-	210	11.445928	-3.133410	6.355984
-	211	11.545055	-3.157324	6.335903
-	212	11.648415	-3.186251	6.301277
-	213	11.756120	-3.220064	6.252284
-	214	11.868125	-3.258657	6.189194
-	215	11.984459	-3.302085	6.111732
-	216	12.104869	-3.349928	6.020681
-	217	12.229266	-3.401875	5.916449
-	218	12.357499	-3.457559	5.799373
-	219	12.489477	-3.516471	5.670228
-	220	12.624858	-3.578052	5.530179
-	221	12.763423	-3.641523	5.381038
-	222	12.904718	-3.706236	5.224163
-	223	13.048172	-3.771340	5.061396
-	224	13.193165	-3.835976	4.894912
-	225	13.338937	-3.899140	4.727276
-	226	13.484624	-3.959781	4.561245
-	227	13.629513	-4.016744	4.400125
-	228	13.772784	-4.068767	4.247470
-	229	13.913790	-4.114788	4.106177
-	230	14.051950	-4.153686	3.979794
-	231	14.186783	-4.184649	3.871133
-	232	14.318100	-4.207213	3.782562
-	233	14.445738	-4.221072	3.716111
-	234	14.569866	-4.226392	3.672311
-	235	14.690640	-4.223428	3.651325
-	236	14.808374	-4.212457	3.653174
-	237	14.923364	-4.194148	3.676401
-	238	15.035926	-4.169197	3.719270
-	239	15.146152	-4.138364	3.779483
-	240	15.254389	-4.102518	3.854455
-	241	15.360806	-4.062490	3.941278
-	242	15.465627	-4.019204	4.036739
-	243	15.569189	-3.973397	4.138062
-	244	15.671807	-3.925601	4.243149
-	245	15.773960	-3.876304	4.349800
-	246	15.875978	-3.825911	4.456570
-	247	15.978150	-3.774582	4.562577
-	248	16.080809	-3.722556	4.667154
-	249	16.184261	-3.669974	4.769885
-	250	16.288872	-3.616779	4.870904
-	251	16.394773	-3.562679	4.970640
-	252	16.502151	-3.507157	5.069872
-	253	16.611242	-3.449378	5.169794
-	254	16.722424	-3.388472	5.271369
-	255	16.835859	-3.323658	5.374643
-	256	16.952045	-3.254201	5.478695
-	257	17.070951	-3.179451	5.582062
-	258	17.192581	-3.098651	5.683222
-	259	17.316608	-3.011072	5.780751
-	260	17.442575	-2.915987	5.873384
-	261	17.569675	-2.812717	5.959672
-	262	17.696966	-2.700482	6.038886
-	263	17.823313	-2.578438	6.111136
-	264	17.947371	-2.445785	6.177587
-	265	18.067595	-2.301983	6.240008
-	266	18.182455	-2.146595	6.300918
-	267	18.290098	-1.979339	6.363398
-	268	18.388603	-1.800279	6.429791
-	269	18.476072	-1.609043	6.503028
-	270	18.550470	-1.405284	6.585742
-	271	18.610167	-1.188850	6.679625
-	272	18.653280	-0.959431	6.786224
-	273	18.678270	-0.716939	6.906160
-	274	18.683359	-0.461593	7.039126
-	275	18.666908	-0.193891	7.184239
-	276	18.627131	0.085351	7.339837
-	277	18.562180	0.374861	7.503865
-	278	18.470112	0.672939	7.673645
-	279	18.349251	0.977519	7.846287
-	280	18.197893	1.286171	8.019492
-	281	18.014542	1.596658	8.191651
-	282	17.797823	1.906752	8.362432
-	283	17.546535	2.214591	8.532526
-	284	17.259689	2.518722	8.704103
-	285	16.936049	2.817762	8.879826
-	286	16.574345	3.110655	9.063521
-	287	16.172884	3.395972	9.258644
-	288	15.730061	3.672359	9.469156
-	289	15.244352	3.937645	9.698266
-	290	14.714381	4.189639	9.949366
-	291	14.139214	4.425960	10.224798
-	292	13.518170	4.644213	10.527189
-	293	12.850942	4.841917	10.857726
-	294	12.137403	5.016823	11.216616
-	295	11.377775	5.167052	11.602151
-	296	10.573086	5.290907	12.011188
-	297	9.725109	5.387575	12.438416
-	298	8.836521	5.456671	12.877341
-	299	7.910682	5.498790	13.320523
-	300	6.951668	5.515574	13.760126
-	301	5.964377	5.510467	14.188257
-	302	4.954848	5.487386	14.597311
-	303	3.930064	5.451508	14.979317
-	304	2.898016	5.409020	15.326750
-	305	1.867794	5.366431	15.632551
-	306	0.849305	5.330183	15.890953
-	307	-0.146756	5.305888	16.096621
-	308	-1.108675	5.298233	16.245689
-	309	-2.024411	5.310801	16.335699
-	310	-2.881457	5.345909	16.365004
-	311	-3.667269	5.404555	16.333233
-	312	-4.369254	5.486096	16.241493
-	313	-4.975473	5.588337	16.091360
-	314	-5.474685	5.707196	15.885571
-	315	-5.856795	5.836544	15.627970
-	316	-6.114066	5.968566	15.323137
-	317	-6.241087	6.094137	14.975598
-	318	-6.236147	6.202683	14.590683
-	319	-6.101171	6.284378	14.173750
-	320	-5.842415	6.329603	13.730380
-	321	-5.469867	6.331087	13.266343
-	322	-4.996881	6.285450	12.787271
-	323	-4.439605	6.192692	12.298730
-	324	-3.815017	6.055643	11.806133
-	325	-3.140383	5.879728	11.314719
-	326	-2.432415	5.672327	10.829690
-	327	-1.706478	5.442194	10.356595
-	328	-0.976305	5.198651	9.900778
-	329	-0.253635	4.949982	9.468163
-	330	0.451987	4.703990	9.064363
-	331	1.132716	4.467361	8.694834
-	332	1.782906	4.245770	8.364821
-	333	2.398066	4.044131	8.078514
-	334	2.975186	3.866401	7.838713
-	335	3.512049	3.716641	7.646766
-	336	4.007233	3.597811	7.502831
-	337	4.460572	3.511379	7.405328
-	338	4.872487	3.457291	7.351346
-	339	5.244380	3.433727	7.336664
-	340	5.577774	3.437860	7.355382
-	341	5.874657	3.466927	7.400840
-	342	6.136791	3.517612	7.465574
-	343	6.366144	3.586803	7.541449
-	344	6.564507	3.671696	7.620731
-	345	6.733605	3.769723	7.695673
-	346	6.874419	3.878466	7.759338
-	347	6.988203	3.995827	7.805397
-	348	7.075807	4.120356	7.828206
-	349	7.137979	4.250894	7.823442
-	350	7.175471	4.386246	7.788299
-	351	7.188832	4.525072	7.721138
-	352	7.178716	4.665822	7.622287
-	353	7.145242	4.806828	7.493652
-	354	7.088533	4.946188	7.338055
-	355	7.008529	5.081677	7.159904
-	356	6.905288	5.210376	6.964210
-	357	6.779157	5.329041	6.756439
-	358	6.630770	5.434245	6.543033
-	359	6.460839	5.523138	6.330356
-	360	6.270044	5.593967	6.125508
-	361	6.058932	5.646136	5.935580
-	362	5.827896	5.679955	5.767893
-	363	5.576751	5.696498	5.628738
-	364	5.305479	5.697056	5.524081
-	365	5.014044	5.683194	5.457899
-	366	4.702710	5.656616	5.433084
-	367	4.372360	5.619091	5.450708
-	368	4.024229	5.572613	5.509972
-	369	3.659878	5.519358	5.608721
-	370	3.281594	5.461381	5.743164
-	371	2.892039	5.400292	5.907879
-	372	2.494253	5.337265	6.096520
-	373	2.091580	5.273038	6.302292
-	374	1.687665	5.208148	6.518461
-	375	1.286172	5.142937	6.739297
-	376	0.890755	5.077600	6.959503
-	377	0.505036	5.012151	7.175196
-	378	0.132197	4.946262	7.383113
-	379	-0.224797	4.879416	7.581890
-	380	-0.563309	4.810935	7.771317
-	381	-0.881302	4.740153	7.952334
-	382	-1.177146	4.666607	8.125719
-	383	-1.449923	4.590075	8.292664
-	384	-1.699066	4.510698	8.453569
-	385	-1.924566	4.428944	8.607717
-	386	-2.126944	4.345614	8.753576
-	387	-2.307086	4.261647	8.888694
-	388	-2.465932	4.177866	9.010761
-	389	-2.604290	4.094897	9.118474
-	390	-2.722640	4.013316	9.211799
-	391	-2.821290	3.933806	9.290658
-	392	-2.900257	3.857007	9.355491
-	393	-2.959514	3.783463	9.406822
-	394	-2.998975	3.713368	9.444398
-	395	-3.018939	3.646423	9.467896
-	396	-3.020187	3.581695	9.476683
-	397	-3.004302	3.517942	9.469917
-	398	-2.973870	3.453602	9.446818
-	399	-2.932354	3.387012	9.406406
-	400	-2.884125	3.316648	9.348424
-	401	-2.834331	3.241167	9.272655
-	402	-2.788538	3.159586	9.179551
-	403	-2.752823	3.071659	9.070575
-	404	-2.733431	2.977814	8.948186
-	405	-2.736596	2.879070	8.815639
-	406	-2.768114	2.776637	8.677149
-	407	-2.833034	2.671736	8.537560
-	408	-2.934956	2.565289	8.402194
-	409	-3.075560	2.457792	8.276886
-	410	-3.254137	2.349236	8.167532
-	411	-3.467459	2.238915	8.079275
-	412	-3.709881	2.125340	8.016564
-	413	-3.973774	2.006143	7.982458
-	414	-4.249584	1.878563	7.977711
-	415	-4.526632	1.740146	8.001134
-	416	-4.793220	1.589454	8.048477
-	417	-5.037245	1.426659	8.112699
-	418	-5.246683	1.254084	8.184144
-	419	-5.410017	1.076163	8.251013
-	420	-5.517318	0.898854	8.300629
-	421	-5.560674	0.728484	8.319996
-	422	-5.534628	0.570381	8.297227
-	423	-5.436601	0.427760	8.223079
-	424	-5.266777	0.301172	8.092416
-	425	-5.028049	0.188579	7.904469
-	426	-4.725786	0.085960	7.663401
-	427	-4.367064	-0.011515	7.377653
-	428	-3.960213	-0.108169	7.058330
-	429	-3.514400	-0.206894	6.719069
-	430	-3.039153	-0.308981	6.374308
-	431	-2.543994	-0.414469	6.038225
-	432	-2.038177	-0.522507	5.724712
-	433	-1.530136	-0.631673	5.445798
-	434	-1.027413	-0.740172	5.211841
-	435	-0.536333	-0.846162	5.030428
-	436	-0.061838	-0.947973	4.906130
-	437	0.392408	-1.044264	4.840176
-	438	0.823991	-1.134155	4.830365
-	439	1.231564	-1.217377	4.871146
-	440	1.614674	-1.294278	4.954639
-	441	1.973529	-1.365789	5.071542
-	442	2.308838	-1.433188	5.211640
-	443	2.621563	-1.497824	5.365324
-	444	2.912932	-1.560996	5.523818
-	445	3.184493	-1.623873	5.679949
-	446	3.438012	-1.687381	5.828627
-	447	3.675464	-1.752059	5.966810
-	448	3.898850	-1.818114	6.092872
-	449	4.110107	-1.885511	6.206715
-	450	4.311015	-1.954175	6.308492
-	451	4.503141	-2.024122	6.399051
-	452	4.687948	-2.095557	6.479187
-	453	4.866839	-2.168706	6.549299
-	454	5.041179	-2.243582	6.609212
-	455	5.212426	-2.319945	6.657812
-	456	5.381879	-2.397398	6.692689
-	457	5.550730	-2.475554	6.710639
-	458	5.719954	-2.554276	6.708094
-	459	5.890348	-2.633892	6.681474
-	460	6.062456	-2.715170	6.627522
-	461	6.236434	-2.799059	6.543574
-	462	6.412187	-2.886378	6.427973
-	463	6.589288	-2.977682	6.280291
-	464	6.767032	-3.073184	6.101863
-	465	6.944627	-3.172768	5.896032
-	466	7.121174	-3.276061	5.667884
-	467	7.295732	-3.382493	5.423771
-	468	7.467479	-3.491452	5.170269
-	469	7.635781	-3.602144	4.914235
-	470	7.800244	-3.713724	4.661820
-	471	7.960674	-3.825313	4.418171
-	472	8.117016	-3.936056	4.187219
-	473	8.269348	-4.045195	3.971539
-	474	8.417717	-4.152133	3.772387
-	475	8.562308	-4.256341	3.589975
-	476	8.703450	-4.357309	3.423928
-	477	8.841500	-4.454475	3.273758
-	478	8.976984	-4.547330	3.138920
-	479	9.110373	-4.635359	3.018759
-	480	9.242376	-4.717928	2.912732
-	481	9.373572	-4.794293	2.820391
-	482	9.504775	-4.863652	2.740865
-	483	9.636653	-4.925251	2.673025
-	484	9.769851	-4.978438	2.615727
-	485	9.905011	-5.022898	2.567217
-	486	10.042665	-5.058517	2.526180
-	487	10.183360	-5.085494	2.491034
-	488	10.327444	-5.104144	2.460868
-	489	10.475224	-5.115022	2.434971
-	490	10.626818	-5.118848	2.412707
-	491	10.782194	-5.116323	2.393894
-	492	10.941154	-5.107984	2.378729
-	493	11.103567	-5.094175	2.367599
-	494	11.269127	-5.075094	2.361265
-	495	11.437631	-5.050898	2.360545
-	496	11.608723	-5.021708	2.366077
-	497	11.782008	-4.987527	2.378716
-	498	11.957041	-4.948205	2.399589
-	499	12.133316	-4.903760	2.429203
-	500	12.310230	-4.854083	2.468349
-	501	12.487293	-4.799142	2.517546
-	502	12.663968	-4.738980	2.576631
-	503	12.839813	-4.673516	2.645764
-	504	13.014315	-4.602723	2.724708
-	505	13.186920	-4.526706	2.812503
-	506	13.356901	-4.445479	2.908443
-	507	13.523553	-4.359101	3.011605
-	508	13.686007	-4.267677	3.121113
-	509	13.843455	-4.171395	3.236136
-	510	13.995335	-4.070643	3.355816
-	511	14.141281	-3.966074	3.479253
-	512	14.281246	-3.858291	3.606349
-	513	14.415464	-3.748191	3.736295
-	514	14.544311	-3.636533	3.869037
-	515	14.668188	-3.524070	4.004573
-	516	14.787676	-3.411578	4.142553
-	517	14.903256	-3.299605	4.283150
-	518	15.015572	-3.188447	4.426623
-	519	15.125117	-3.078382	4.572592
-	520	15.232295	-2.969308	4.720716
-	521	15.337499	-2.860982	4.870647
-	522	15.441159	-2.753021	5.021606
-	523	15.543687	-2.644945	5.172753
-	524	15.645449	-2.536210	5.323149
-	525	15.746784	-2.426273	5.471659
-	526	15.847965	-2.314362	5.617616
-	527	15.949188	-2.199760	5.760190
-	528	16.050631	-2.081816	5.898513
-	529	16.152271	-1.959859	6.032025
-	530	16.254087	-1.833324	6.160407
-	531	16.355982	-1.701457	6.284475
-	532	16.457811	-1.563506	6.405641
-	533	16.559374	-1.418765	6.525453
-	534	16.660332	-1.266331	6.646208
-	535	16.760202	-1.105438	6.769845
-	536	16.858284	-0.935660	6.897850
-	537	16.953465	-0.756953	7.030673
-	538	17.044329	-0.569304	7.168830
-	539	17.129232	-0.372921	7.312566
-	540	17.206354	-0.167838	7.462612
-	541	17.273561	0.045834	7.619616
-	542	17.328697	0.268013	7.783916
-	543	17.369347	0.498589	7.955785
-	544	17.393076	0.737263	8.134678
-	545	17.397257	0.983735	8.319877
-	546	17.379219	1.237518	8.509708
-	547	17.336355	1.497813	8.701926
-	548	17.265970	1.763702	8.894475
-	549	17.165602	2.034134	9.085339
-	550	17.032917	2.307807	9.273142
-	551	16.865726	2.583453	9.457968
-	552	16.661837	2.859883	9.641286
-	553	16.419155	3.135652	9.825888
-	554	16.135464	3.409203	10.015703
-	555	15.808807	3.678199	10.214432
-	556	15.437349	3.939697	10.424794
-	557	15.019563	4.190390	10.648688
-	558	14.554080	4.427275	10.887646
-	559	14.039790	4.648003	11.143641
-	560	13.475670	4.850937	11.418647
-	561	12.860671	5.034844	11.714784
-	562	12.194086	5.198456	12.033394
-	563	11.475396	5.340366	12.374866
-	564	10.704710	5.458700	12.738398
-	565	9.882588	5.551562	13.122133
-	566	9.010160	5.617142	13.523362
-	567	8.089132	5.654305	13.938293
-	568	7.121665	5.662724	14.362915
-	569	6.110732	5.642879	14.792389
-	570	5.060216	5.596435	15.221211
-	571	3.974944	5.526187	15.643583
-	572	2.860778	5.435620	16.053129
-	573	1.724406	5.329361	16.443314
-	574	0.573715	5.212314	16.807455
-	575	-0.582943	5.090274	17.139277
-	576	-1.736265	4.969287	17.433380
-	577	-2.876211	4.855640	17.684895
-	578	-3.991843	4.755900	17.890036
-	579	-5.071672	4.675813	18.046368
-	580	-6.103304	4.620549	18.152206
-	581	-7.074213	4.594276	18.207151
-	582	-7.971411	4.599364	18.211571
-	583	-8.782297	4.637280	18.167107
-	584	-9.494577	4.707665	18.075932
-	585	-10.097191	4.808510	17.941397
-	586	-10.580170	4.935833	17.767029
-	587	-10.935879	5.083819	17.557156
-	588	-11.159186	5.245208	17.316193
-	589	-11.248333	5.412485	17.048317
-	590	-11.205204	5.577514	16.757353
-	591	-11.035129	5.732432	16.446548
-	592	-10.747048	5.871169	16.118620
-	593	-10.352324	5.988490	15.776137
-	594	-9.864771	6.081910	15.421196
-	595	-9.299076	6.150394	15.055829
-	596	-8.670174	6.194222	14.682274
-	597	-7.992226	6.215105	14.302550
-	598	-7.278329	6.215665	13.919311
-	599	-6.539892	6.198449	13.535384
-	600	-5.786677	6.166488	13.154245
-	601	-5.026904	6.122779	12.779667
-	602	-4.266860	6.070344	12.415568
-	603	-3.511909	6.013075	12.065455
-	604	-2.766233	5.953278	11.732971
-	605	-2.033548	5.894085	11.420969
-	606	-1.316598	5.837601	11.131641
-	607	-0.618022	5.785716	10.866416
-	608	0.060233	5.739742	10.625479
-	609	0.716174	5.700389	10.408321
-	610	1.348020	5.668127	10.213460
-	611	1.953977	5.643785	10.038916
-	612	2.532149	5.628024	9.882040
-	613	3.080977	5.621297	9.739695
-	614	3.598463	5.624343	9.608441
-	615	4.082877	5.636658	9.484915
-	616	4.532334	5.658194	9.365798
-	617	4.945605	5.687806	9.248094
-	618	5.321238	5.724559	9.129437
-	619	5.658446	5.767044	9.008068
-	620	5.956661	5.813672	8.882851
-	621	6.215760	5.862659	8.753444
-	622	6.436388	5.912094	8.620306
-	623	6.619599	5.960525	8.484373
-	624	6.767255	6.006700	8.347259
-	625	6.881536	6.049919	8.210844
-	626	6.965010	6.088868	8.077623
-	627	7.020114	6.122637	7.950111
-	628	7.049387	6.149946	7.830813
-	629	7.054714	6.169837	7.721514
-	630	7.037629	6.181580	7.623771
-	631	6.999062	6.184865	7.538393
-	632	6.939318	6.180000	7.466010
-	633	6.858412	6.167510	7.407328
-	634	6.755976	6.148188	7.362877
-	635	6.631648	6.122818	7.333391
-	636	6.485020	6.092019	7.319465
-	637	6.316018	6.055836	7.321614
-	638	6.124593	6.014333	7.339613
-	639	5.911174	5.967422	7.372774
-	640	5.676249	5.915068	7.419745
-	641	5.420960	5.857106	7.478262
-	642	5.146707	5.793202	7.545876
-	643	4.855419	5.722555	7.619483
-	644	4.549308	5.644072	7.695878
-	645	4.230920	5.556639	7.771756
-	646	3.902959	5.459467	7.844134
-	647	3.568041	5.352166	7.910603
-	648	3.229061	5.234645	7.969286
-	649	2.888512	5.107246	8.019835
-	650	2.548792	4.970641	8.063007
-	651	2.211881	4.825823	8.100749
-	652	1.879543	4.674067	8.135838
-	653	1.553160	4.516916	8.171339
-	654	1.234423	4.356335	8.209436
-	655	0.924770	4.194761	8.252124
-	656	0.625926	4.034971	8.300350
-	657	0.339468	3.880006	8.354324
-	658	0.067106	3.733046	8.413385
-	659	-0.189460	3.597456	8.476583
-	660	-0.428504	3.476329	8.541919
-	661	-0.648296	3.372402	8.607278
-	662	-0.847224	3.287668	8.669922
-	663	-1.023752	3.223270	8.726969
-	664	-1.176951	3.179367	8.776013
-	665	-1.305997	3.155058	8.814635
-	666	-1.410925	3.148443	8.841356
-	667	-1.492068	3.156730	8.855049
-	668	-1.550645	3.176448	8.855103
-	669	-1.588433	3.203540	8.840941
-	670	-1.608252	3.233928	8.812339
-	671	-1.613716	3.263332	8.768759
-	672	-1.609504	3.287718	8.710397
-	673	-1.601256	3.303310	8.637694
-	674	-1.595211	3.306614	8.551772
-	675	-1.598306	3.294650	8.454328
-	676	-1.617599	3.264997	8.347859
-	677	-1.660313	3.215776	8.234955
-	678	-1.733292	3.145836	8.119203
-	679	-1.842912	3.054876	8.004498
-	680	-1.994016	2.943311	7.895054
-	681	-2.189710	2.812616	7.795678
-	682	-2.429991	2.664922	7.710627
-	683	-2.711918	2.503190	7.644069
-	684	-3.029135	2.330684	7.598886
-	685	-3.372581	2.150129	7.576244
-	686	-3.731071	1.963282	7.575396
-	687	-4.091678	1.770876	7.593565
-	688	-4.440558	1.573019	7.625778
-	689	-4.763311	1.370180	7.665499
-	690	-5.045898	1.163853	7.704615
-	691	-5.274904	0.956916	7.733105
-	692	-5.438554	0.753394	7.739918
-	693	-5.527089	0.557644	7.713664
-	694	-5.533608	0.373575	7.642884
-	695	-5.454485	0.203645	7.518064
-	696	-5.289843	0.048305	7.331927
-	697	-5.043336	-0.094111	7.080428
-	698	-4.721721	-0.227025	6.763928
-	699	-4.334335	-0.354791	6.386200
-	700	-3.892141	-0.481790	5.955310
-	701	-3.407189	-0.611721	5.482461
-	702	-2.891654	-0.747285	4.981792
-	703	-2.357364	-0.890210	4.469666
-	704	-1.815046	-1.041173	3.963772
-	705	-1.274210	-1.199823	3.481283
-	706	-0.742693	-1.364687	3.038365
-	707	-0.226800	-1.533273	2.648608
-	708	0.269015	-1.702425	2.322794
-	709	0.741661	-1.868838	2.068106
-	710	1.189391	-2.029460	1.888486
-	711	1.611505	-2.181787	1.783803
-	712	2.007980	-2.323925	1.750738
-	713	2.379545	-2.454679	1.783293
-	714	2.727293	-2.573554	1.873609
-	715	3.052725	-2.680589	2.012829
-	716	3.357455	-2.776361	2.191284
-	717	3.643217	-2.861729	2.399795
-	718	3.911525	-2.937838	2.629103
-	719	4.163948	-3.005969	2.870641
-	720	4.401746	-3.067402	3.116589
-	721	4.626308	-3.123237	3.360509
-	722	4.838858	-3.174433	3.596818
-	723	5.040692	-3.221654	3.821532
-	724	5.232876	-3.265318	4.031624
-	725	5.416521	-3.305734	4.224981
-	726	5.592581	-3.343104	4.399911
-	727	5.761804	-3.377585	4.555108
-	728	5.925045	-3.409338	4.689016
-	729	6.082765	-3.438488	4.800230
-	730	6.235472	-3.465214	4.887332
-	731	6.383194	-3.489777	4.948875
-	732	6.525877	-3.512563	4.983712
-	733	6.663228	-3.534031	4.991363
-	734	6.795227	-3.554753	4.971928
-	735	6.921732	-3.575151	4.927019
-	736	7.042837	-3.595544	4.859744
-	737	7.158469	-3.616090	4.774239
-	738	7.268658	-3.636740	4.675985
-	739	7.373502	-3.657376	4.570830
-	740	7.472966	-3.677738	4.465214
-	741	7.567265	-3.697538	4.365438
-	742	7.656589	-3.716521	4.277095
-	743	7.741409	-3.734471	4.204952
-	744	7.822214	-3.751291	4.152500
-	745	7.899836	-3.767041	4.121298
-	746	7.975080	-3.781883	4.111699
-	747	8.048942	-3.796131	4.122548
-	748	8.122272	-3.810185	4.151535
-	749	8.196025	-3.824458	4.195728
-	750	8.270991	-3.839316	4.252050
-	751	8.348042	-3.855036	4.316761
-	752	8.427971	-3.871680	4.386701
-	753	8.511345	-3.889133	4.458492
-	754	8.598864	-3.906920	4.529288
-	755	8.691070	-3.924240	4.596511
-	756	8.788605	-3.940229	4.657833
-	757	8.891761	-3.954137	4.711815
-	758	9.000806	-3.965468	4.758044
-	759	9.115713	-3.973836	4.796663
-	760	9.236499	-3.978788	4.828890
-	761	9.362944	-3.979922	4.856457
-	762	9.494963	-3.976770	4.881177
-	763	9.632208	-3.968893	4.905210
-	764	9.774384	-3.955950	4.930620
-	765	9.921164	-3.937770	4.959137
-	766	10.072038	-3.914341	4.992074
-	767	10.226604	-3.885704	5.030537
-	768	10.384232	-3.852179	5.074469
-	769	10.544353	-3.814152	5.123930
-	770	10.706394	-3.772059	5.178333
-	771	10.870011	-3.726424	5.236563
-	772	11.034992	-3.677649	5.297818
-	773	11.201395	-3.626141	5.360816
-	774	11.369245	-3.572287	5.424345
-	775	11.538797	-3.516469	5.487125
-	776	11.710117	-3.459189	5.547454
-	777	11.883235	-3.400872	5.604047
-	778	12.058064	-3.341868	5.656340
-	779	12.234369	-3.282626	5.703498
-	780	12.412021	-3.223516	5.745702
-	781	12.590858	-3.164980	5.783121
-	782	12.770967	-3.107369	5.816408
-	783	12.952455	-3.050931	5.846562
-	784	13.135707	-2.995585	5.874939
-	785	13.321211	-2.941050	5.902930
-	786	13.509627	-2.886566	5.932830
-	787	13.701491	-2.830994	5.967104
-	788	13.897327	-2.772887	6.008205
-	789	14.097268	-2.710939	6.057760
-	790	14.301392	-2.644264	6.115966
-	791	14.509418	-2.572427	6.182338
-	792	14.720767	-2.495379	6.255525
-	793	14.934813	-2.413383	6.333695
-	794	15.150563	-2.327021	6.414794
-	795	15.367077	-2.236949	6.496603
-	796	15.583303	-2.144177	6.576216
-	797	15.798391	-2.049564	6.651216
-	798	16.011618	-1.953943	6.719020
-	799	16.222569	-1.857866	6.777422
-	800	16.430935	-1.761520	6.824998
-	801	16.636602	-1.664687	6.861300
-	802	16.839361	-1.566947	6.886904
-	803	17.038942	-1.467469	6.904099
-	804	17.234970	-1.365196	6.915871
-	805	17.426798	-1.259249	6.925144
-	806	17.613758	-1.148866	6.934160
-	807	17.795002	-1.033702	6.943959
-	808	17.969646	-0.913332	6.955399
-	809	18.136646	-0.787404	6.968657
-	810	18.294935	-0.655377	6.983708
-	811	18.443226	-0.516543	7.000522
-	812	18.580046	-0.369863	7.019020
-	813	18.703753	-0.214381	7.038906
-	814	18.812601	-0.049015	7.060304
-	815	18.904598	0.127125	7.083451
-	816	18.977825	0.314566	7.108953
-	817	19.030184	0.513786	7.137579
-	818	19.059481	0.725109	7.170688
-	819	19.063564	0.948481	7.209577
-	820	19.040035	1.183537	7.256237
-	821	18.986578	1.429386	7.313022
-	822	18.900734	1.684432	7.382485
-	823	18.780249	1.946718	7.467221
-	824	18.622747	2.214068	7.569861
-	825	18.426182	2.484272	7.692421
-	826	18.188381	2.755346	7.836480
-	827	17.907532	3.025179	8.003205
-	828	17.582001	3.291786	8.192974
-	829	17.210623	3.553062	8.405706
-	830	16.792570	3.806713	8.640618
-	831	16.327219	4.050425	8.896993
-	832	15.814178	4.281774	9.173882
-	833	15.253220	4.497783	9.469824
-	834	14.644278	4.695129	9.783051
-	835	13.987214	4.869996	10.111624
-	836	13.282340	5.018365	10.453143
-	837	12.529838	5.136858	10.805203
-	838	11.730329	5.222404	11.165322
-	839	10.884817	5.273041	11.530411
-	840	9.995182	5.287459	11.897015
-	841	9.063789	5.265194	12.260912
-	842	8.094054	5.206746	12.616887
-	843	7.089866	5.113839	12.959619
-	844	6.056132	4.989260	13.283543
-	845	4.998283	4.837462	13.584240
-	846	3.922390	4.663818	13.858123
-	847	2.835403	4.474823	14.102058
-	848	1.744527	4.277963	14.313728
-	849	0.658079	4.080453	14.491291
-	850	-0.415331	3.890075	14.633501
-	851	-1.465947	3.713889	14.739862
-	852	-2.483500	3.558452	14.810321
-	853	-3.456836	3.429527	14.845159
-	854	-4.374509	3.331734	14.845268
-	855	-5.224792	3.268432	14.811926
-	856	-5.995976	3.241734	14.746625
-	857	-6.676704	3.251692	14.650966
-	858	-7.256269	3.296457	14.526749
-	859	-7.724978	3.372680	14.375366
-	860	-8.074795	3.474788	14.198460
-	861	-8.300212	3.596926	13.997350
-	862	-8.398482	3.731719	13.773136
-	863	-8.370668	3.870590	13.526732
-	864	-8.220792	4.004440	13.258661
-	865	-7.956817	4.124890	12.969559
-	866	-7.589356	4.225122	12.660390
-	867	-7.131759	4.300941	12.332666
-	868	-6.599028	4.350041	11.988792
-	869	-6.006378	4.372008	11.632037
-	870	-5.369218	4.368711	11.266244
-	871	-4.701512	4.342321	10.896364
-	872	-4.016009	4.297027	10.527718
-	873	-3.323252	4.236483	10.166223
-	874	-2.631813	4.164191	9.817989
-	875	-1.948028	4.083234	9.489058
-	876	-1.277010	3.996516	9.184635
-	877	-0.622249	3.907301	8.908994
-	878	0.013708	3.818620	8.664984
-	879	0.629066	3.733857	8.453743
-	880	1.222605	3.656231	8.274961
-	881	1.793211	3.589147	8.126655
-	882	2.340179	3.534757	8.006006
-	883	2.862625	3.495286	7.909000
-	884	3.360117	3.471709	7.831062
-	885	3.831989	3.464417	7.767058
-	886	4.277730	3.473168	7.711797
-	887	4.696950	3.496973	7.659763
-	888	5.089361	3.534408	7.605878
-	889	5.455161	3.583098	7.545429
-	890	5.794746	3.640508	7.474257
-	891	6.108715	3.704059	7.388959
-	892	6.397874	3.771660	7.286973
-	893	6.662888	3.840760	7.166485
-	894	6.904176	3.909715	7.026900
-	895	7.122038	3.976684	6.868651
-	896	7.316199	4.040239	6.693147
-	897	7.486511	4.099288	6.502818
-	898	7.632365	4.153173	6.300563
-	899	7.753189	4.202095	6.090268
-	900	7.848376	4.246535	5.876441
-	901	7.917279	4.287487	5.664129
-	902	7.959347	4.325977	5.458636
-	903	7.973962	4.363176	5.265360
-	904	7.960685	4.399496	5.089153
-	905	7.919236	4.435267	4.934741
-	906	7.849491	4.470133	4.806426
-	907	7.751887	4.503559	4.707983
-	908	7.627271	4.534884	4.642547
-	909	7.476712	4.563520	4.612421
-	910	7.301647	4.588647	4.618846
-	911	7.103311	4.609419	4.662462
-	912	6.882955	4.625011	4.742977
-	913	6.641592	4.634717	4.859207
-	914	6.380208	4.638305	5.008778
-	915	6.099768	4.635832	5.188366
-	916	5.801559	4.627975	5.393307
-	917	5.486892	4.615359	5.617959
-	918	5.157469	4.598349	5.856078
-	919	4.815088	4.576763	6.100689
-	920	4.461796	4.550053	6.344767
-	921	4.099917	4.517366	6.581423
-	922	3.731703	4.477868	6.804984
-	923	3.359553	4.431076	7.011065
-	924	2.985505	4.377029	7.196986
-	925	2.611353	4.316475	7.361902
-	926	2.238248	4.250751	7.506752
-	927	1.867124	4.181488	7.633565
-	928	1.498345	4.110436	7.745828
-	929	1.132247	4.039526	7.847585
-	930	0.768944	3.970890	7.943039
-	931	0.408820	3.907003	8.036192
-	932	0.052370	3.850088	8.130448
-	933	-0.299361	3.801728	8.228027
-	934	-0.645174	3.762745	8.330485
-	935	-0.983435	3.733394	8.438457
-	936	-1.312065	3.713340	8.551791
-	937	-1.628760	3.702026	8.669993
-	938	-1.930539	3.698732	8.791641
-	939	-2.214252	3.702885	8.915119
-	940	-2.476281	3.714102	9.038318
-	941	-2.713035	3.732008	9.158646
-	942	-2.921012	3.756305	9.273507
-	943	-3.097199	3.786328	9.380370
-	944	-3.238896	3.821195	9.476190
-	945	-3.344395	3.859761	9.558157
-	946	-3.412896	3.900699	9.623423
-	947	-3.444842	3.942224	9.669336
-	948	-3.441893	3.982413	9.693808
-	949	-3.406980	4.018812	9.695164
-	950	-3.344238	4.048886	9.671971
-	951	-3.258676	4.070033	9.624019
-	952	-3.156157	4.079635	9.551923
-	953	-3.043075	4.075483	9.457493
-	954	-2.926286	4.055907	9.343483
-	955	-2.812730	4.019991	9.213014
-	956	-2.709626	3.967540	9.069936
-	957	-2.624054	3.898936	8.918281
-	958	-2.563140	3.814822	8.761957
-	959	-2.533546	3.716168	8.604929
-	960	-2.541534	3.603748	8.450954
-	961	-2.592154	3.478469	8.303142
-	962	-2.688824	3.341323	8.164539
-	963	-2.832721	3.193364	8.037477
-	964	-3.021952	3.035700	7.923856
-	965	-3.251736	2.869038	7.824828
-	966	-3.514293	2.693537	7.740769
-	967	-3.799186	2.508816	7.670767
-	968	-4.093719	2.314579	7.613266
-	969	-4.383500	2.111046	7.565136
-	970	-4.652982	1.899564	7.522004
-	971	-4.886589	1.682741	7.478053
-	972	-5.069401	1.464794	7.426105
-	973	-5.188587	1.250945	7.358591
-	974	-5.234031	1.046451	7.267820
-	975	-5.199313	0.855912	7.147121
-	976	-5.082270	0.682913	6.991360
-	977	-4.884772	0.529707	6.798443
-	978	-4.612445	0.396937	6.569209
-	979	-4.273752	0.283592	6.308393
-	980	-3.879303	0.187351	6.023703
-	981	-3.440607	0.105147	5.725449
-	982	-2.969608	0.033583	5.425392
-	983	-2.477761	-0.030671	5.136433
-	984	-1.975746	-0.090491	4.870924
-	985	-1.472979	-0.148000	4.640427
-	986	-0.977545	-0.204458	4.454443
-	987	-0.495908	-0.260322	4.319808
-	988	-0.032992	-0.315381	4.240198
-	989	0.407636	-0.368886	4.216357
-	990	0.823970	-0.419935	4.245355
-	991	1.215022	-0.467550	4.322625
-	992	1.580982	-0.510857	4.441684
-	993	1.922594	-0.549139	4.594904
-	994	2.241332	-0.581835	4.774387
-	995	2.538975	-0.608625	4.971984
-	996	2.817634	-0.629378	5.180464
-	997	3.079428	-0.644241	5.393388
-	998	3.326654	-0.653598	5.605482
-	999	3.561360	-0.658016	5.812654
-	1000	3.785433	-0.658096	6.012339
-	1001	4.000550	-0.654434	6.202952
-	1002	4.207879	-0.647502	6.384285
-	1003	4.408528	-0.637674	6.556993
-	1004	4.603217	-0.625240	6.722067
-	1005	4.792624	-0.610382	6.880626
-	1006	4.977190	-0.593238	7.033646
-	1007	5.157509	-0.573928	7.181137
-	1008	5.333924	-0.552500	7.322817
-	1009	5.506947	-0.528975	7.457619
-	1010	5.676907	-0.503340	7.583827
-	1011	5.844097	-0.475567	7.699643
-	1012	6.008570	-0.445756	7.803010
-	1013	6.170279	-0.413925	7.892673
-	1014	6.329101	-0.380081	7.968152
-	1015	6.484732	-0.344114	8.029914
-	1016	6.636982	-0.305733	8.079573
-	1017	6.785483	-0.264473	8.120061
-	1018	6.930072	-0.219741	8.154917
-	1019	7.070392	-0.170883	8.188522
-	1020	7.206244	-0.117257	8.225415
-	1021	7.337315	-0.058378	8.269783
-	1022	7.463415	0.005966	8.325320
-	1023	7.584150	0.075566	8.394873
-	1024	7.699321	0.149581	8.479725
-	1025	7.808465	0.226501	8.580404
-	1026	7.911196	0.304086	8.695894
-	1027	8.007115	0.379555	8.824143
-	1028	8.095763	0.449927	8.962356
-	1029	8.176938	0.512348	9.106646
-	1030	8.250342	0.564392	9.253122
-	1031	8.316066	0.604516	9.397790
-	1032	8.374330	0.632117	9.536958
-	1033	8.425664	0.647477	9.667486
-	1034	8.470512	0.651971	9.787122
-	1035	8.509594	0.648275	9.894106
-	1036	8.543438	0.639695	9.988061
-	1037	8.572792	0.629028	10.069363
-	1038	8.598340	0.617734	10.139168
-	1039	8.621132	0.605958	10.199743
