# Supplementary material for: Design and preliminary verification of a novel powered ankle–foot prosthesis: From the perspective of lower-limb biomechanics compared with ESAR foot
Source: PLoS One. 2024 Jun 7;19(6):e0303397. doi: 10.1371/journal.pone.0303397 (PMC11161064; doi:10.1371/journal.pone.0303397)
Supplement: S2 File — (ZIP) [file pone.0303397.s004.zip › NWS/4/left hip angle.txt]

LINK_MODEL_BASED::ORIGINAL::Left Hip Angles
File	Frame	X	Y	Z
Gait LB - IOR 13.c3d	1	5.058177	6.030827	-1.613425
-	2	5.075550	6.043604	-1.262070
-	3	5.099920	6.062058	-0.901122
-	4	5.132484	6.087412	-0.535373
-	5	5.174825	6.120393	-0.171894
-	6	5.228829	6.161319	0.181794
-	7	5.296442	6.210213	0.518895
-	8	5.379542	6.266936	0.836164
-	9	5.479959	6.331135	1.131400
-	10	5.599607	6.402220	1.403884
-	11	5.740360	6.479206	1.654197
-	12	5.904335	6.560923	1.883852
-	13	6.093288	6.645966	2.095187
-	14	6.309193	6.732786	2.289448
-	15	6.553610	6.819741	2.469066
-	16	6.827850	6.905083	2.635693
-	17	7.132947	6.987177	2.791004
-	18	7.469311	7.064457	2.936047
-	19	7.836639	7.135627	3.071260
-	20	8.234230	7.199570	3.198316
-	21	8.660424	7.255543	3.317433
-	22	9.113358	7.303063	3.430196
-	23	9.590404	7.341799	3.537310
-	24	10.088761	7.371816	3.639827
-	25	10.605200	7.393508	3.738655
-	26	11.136102	7.407464	3.835027
-	27	11.677706	7.414526	3.930306
-	28	12.226208	7.415817	4.025667
-	29	12.777666	7.412467	4.122514
-	30	13.328366	7.405685	4.221170
-	31	13.874714	7.396577	4.322148
-	32	14.413488	7.386117	4.425192
-	33	14.941726	7.375097	4.529380
-	34	15.456967	7.364120	4.633640
-	35	15.957286	7.353576	4.735601
-	36	16.441378	7.343824	4.832999
-	37	16.908339	7.335168	4.922793
-	38	17.357805	7.327899	5.002694
-	39	17.789822	7.322235	5.069845
-	40	18.204790	7.318294	5.121734
-	41	18.603428	7.316028	5.156507
-	42	18.986692	7.315339	5.172351
-	43	19.355677	7.316097	5.167880
-	44	19.711170	7.318187	5.143580
-	45	20.054209	7.321594	5.100026
-	46	20.385487	7.326437	5.038467
-	47	20.705614	7.332990	4.960720
-	48	21.015013	7.341732	4.869693
-	49	21.314434	7.353190	4.767640
-	50	21.604254	7.367903	4.657481
-	51	21.884981	7.386368	4.542051
-	52	22.157005	7.408929	4.423712
-	53	22.420649	7.435761	4.305733
-	54	22.676048	7.466943	4.189951
-	55	22.923231	7.502381	4.079650
-	56	23.162111	7.541877	3.976100
-	57	23.392473	7.585095	3.881907
-	58	23.614090	7.631755	3.798011
-	59	23.826693	7.681479	3.725550
-	60	24.030048	7.733857	3.665536
-	61	24.223873	7.788395	3.618509
-	62	24.407850	7.844464	3.584924
-	63	24.581663	7.901217	3.564918
-	64	24.745064	7.957706	3.558466
-	65	24.897945	8.012836	3.565096
-	66	25.040232	8.065540	3.583584
-	67	25.172081	8.114773	3.613539
-	68	25.293831	8.159657	3.652985
-	69	25.405714	8.199360	3.700748
-	70	25.508211	8.233207	3.754639
-	71	25.601763	8.260610	3.811978
-	72	25.686872	8.281087	3.870845
-	73	25.764154	8.294149	3.928344
-	74	25.834324	8.299458	3.981915
-	75	25.898220	8.296646	4.029195
-	76	25.956661	8.285546	4.068062
-	77	26.010315	8.266003	4.097198
-	78	26.059744	8.238193	4.115211
-	79	26.105375	8.202486	4.121162
-	80	26.147587	8.159380	4.114349
-	81	26.186443	8.109602	4.094782
-	82	26.221973	8.053951	4.061810
-	83	26.253933	7.993311	4.016547
-	84	26.282040	7.928743	3.959328
-	85	26.305807	7.861313	3.891073
-	86	26.324715	7.792179	3.812832
-	87	26.338268	7.722308	3.725571
-	88	26.345800	7.652649	3.630885
-	89	26.346806	7.584043	3.529634
-	90	26.340885	7.517151	3.423467
-	91	26.327682	7.452688	3.313694
-	92	26.307314	7.391190	3.202051
-	93	26.279785	7.333165	3.089249
-	94	26.245520	7.279009	2.976621
-	95	26.205011	7.229101	2.865044
-	96	26.159138	7.183908	2.755464
-	97	26.108698	7.143777	2.648641
-	98	26.054949	7.108934	2.544942
-	99	25.999172	7.079450	2.444590
-	100	25.942661	7.055321	2.348089
-	101	25.886862	7.036468	2.255488
-	102	25.832945	7.022723	2.167197
-	103	25.782188	7.013850	2.083272
-	104	25.735481	7.009768	2.003931
-	105	25.693251	7.010413	1.929631
-	106	25.655979	7.015634	1.861032
-	107	25.623589	7.025394	1.798148
-	108	25.595736	7.039726	1.742627
-	109	25.571705	7.058552	1.694748
-	110	25.550617	7.081873	1.656034
-	111	25.531303	7.109617	1.627609
-	112	25.512455	7.141693	1.610970
-	113	25.492849	7.177999	1.607126
-	114	25.471037	7.218456	1.618134
-	115	25.445742	7.262988	1.644835
-	116	25.416050	7.311552	1.688982
-	117	25.381386	7.364198	1.751470
-	118	25.341764	7.421008	1.833046
-	119	25.297491	7.482252	1.934084
-	120	25.249567	7.548319	2.055085
-	121	25.199526	7.619659	2.194900
-	122	25.149300	7.696953	2.352783
-	123	25.101248	7.781132	2.526630
-	124	25.057856	7.873248	2.714324
-	125	25.021524	7.974537	2.913165
-	126	24.994698	8.086137	3.119675
-	127	24.979326	8.209068	3.330323
-	128	24.977093	8.344042	3.541097
-	129	24.988810	8.491430	3.747615
-	130	25.014692	8.650932	3.945461
-	131	25.053999	8.821697	4.130328
-	132	25.105057	9.002155	4.298740
-	133	25.165138	9.190066	4.447626
-	134	25.230612	9.382590	4.574475
-	135	25.297171	9.576291	4.678097
-	136	25.359913	9.767277	4.759399
-	137	25.413515	9.951365	4.819864
-	138	25.452732	10.124307	4.862917
-	139	25.472458	10.281926	4.892101
-	140	25.468185	10.420485	4.911972
-	141	25.436100	10.536668	4.926616
-	142	25.373117	10.627986	4.939873
-	143	25.276966	10.692736	4.954677
-	144	25.146189	10.730262	4.972962
-	145	24.980085	10.740918	4.995670
-	146	24.778540	10.726101	5.021377
-	147	24.542624	10.687941	5.049009
-	148	24.273838	10.629333	5.075057
-	149	23.974882	10.553685	5.095400
-	150	23.648985	10.464721	5.106815
-	151	23.300228	10.366310	5.104852
-	152	22.933186	10.262206	5.087848
-	153	22.553011	10.156134	5.053645
-	154	22.165174	10.051512	5.002251
-	155	21.775097	9.951437	4.934558
-	156	21.387892	9.858812	4.851617
-	157	21.008186	9.776071	4.754498
-	158	20.639656	9.705217	4.645013
-	159	20.285086	9.647869	4.524486
-	160	19.946390	9.605227	4.394371
-	161	19.624123	9.578049	4.256589
-	162	19.318165	9.566683	4.112735
-	163	19.027313	9.571109	3.964964
-	164	18.749664	9.590753	3.814645
-	165	18.482924	9.624640	3.663972
-	166	18.224346	9.671383	3.515330
-	167	17.971140	9.729285	3.370221
-	168	17.720451	9.796286	3.231670
-	169	17.469982	9.869959	3.102383
-	170	17.217262	9.947555	2.985895
-	171	16.960306	10.026204	2.886036
-	172	16.697126	10.103064	2.804589
-	173	16.426037	10.175370	2.742827
-	174	16.145653	10.240755	2.700062
-	175	15.855005	10.297061	2.674445
-	176	15.553545	10.342606	2.663293
-	177	15.241265	10.375957	2.662660
-	178	14.918670	10.396084	2.668911
-	179	14.586776	10.402381	2.677468
-	180	14.247058	10.394589	2.684633
-	181	13.901199	10.372950	2.686144
-	182	13.551153	10.338123	2.678386
-	183	13.198887	10.291062	2.658190
-	184	12.846407	10.232999	2.623308
-	185	12.495420	10.165376	2.573733
-	186	12.147656	10.089636	2.508595
-	187	11.804233	10.007370	2.429197
-	188	11.466099	9.920105	2.335963
-	189	11.133875	9.829250	2.230807
-	190	10.807857	9.736046	2.115294
-	191	10.488018	9.641673	1.991338
-	192	10.174357	9.546953	1.861374
-	193	9.866419	9.452579	1.726995
-	194	9.563719	9.359048	1.591287
-	195	9.265693	9.266716	1.456321
-	196	8.971755	9.175786	1.324803
-	197	8.681059	9.086305	1.198722
-	198	8.392814	8.998202	1.080436
-	199	8.106280	8.911261	0.971938
-	200	7.820736	8.825310	0.875623
-	201	7.535585	8.740094	0.792505
-	202	7.250443	8.655591	0.724083
-	203	6.965060	8.571745	0.672028
-	204	6.679253	8.488545	0.636853
-	205	6.392995	8.406019	0.618984
-	206	6.106461	8.324121	0.618517
-	207	5.820176	8.242840	0.634332
-	208	5.535376	8.162106	0.664219
-	209	5.253252	8.082003	0.704474
-	210	4.975554	8.002581	0.752119
-	211	4.703843	7.924049	0.803193
-	212	4.439369	7.846739	0.854404
-	213	4.183451	7.771079	0.902722
-	214	3.937158	7.697515	0.945203
-	215	3.701581	7.626583	0.979225
-	216	3.477415	7.558771	1.002395
-	217	3.264891	7.494562	1.013461
-	218	3.064249	7.434573	1.011121
-	219	2.875132	7.379536	0.996182
-	220	2.697029	7.330157	0.968524
-	221	2.529090	7.287089	0.929855
-	222	2.370241	7.250828	0.881741
-	223	2.219250	7.221693	0.826415
-	224	2.074652	7.199871	0.766705
-	225	1.935226	7.185269	0.705755
-	226	1.799243	7.177526	0.646989
-	227	1.665057	7.176041	0.594392
-	228	1.531021	7.179928	0.550981
-	229	1.395437	7.188056	0.520565
-	230	1.256971	7.199350	0.505094
-	231	1.114318	7.212800	0.506867
-	232	0.966536	7.227440	0.525659
-	233	0.812653	7.242497	0.561366
-	234	0.651964	7.257534	0.612816
-	235	0.483889	7.272376	0.678401
-	236	0.307955	7.287250	0.756555
-	237	0.124140	7.302520	0.845674
-	238	-0.067798	7.318644	0.943441
-	239	-0.268324	7.336000	1.046731
-	240	-0.477679	7.354714	1.152877
-	241	-0.696300	7.374894	1.258263
-	242	-0.924242	7.396492	1.359282
-	243	-1.161328	7.419419	1.452712
-	244	-1.407031	7.443228	1.534987
-	245	-1.660619	7.467486	1.604014
-	246	-1.921125	7.491611	1.657749
-	247	-2.187290	7.514983	1.695523
-	248	-2.457778	7.536994	1.716911
-	249	-2.731333	7.557248	1.721962
-	250	-3.006423	7.575323	1.710535
-	251	-3.281697	7.590934	1.684092
-	252	-3.555687	7.603857	1.643174
-	253	-3.827571	7.613889	1.589191
-	254	-4.096278	7.620921	1.523686
-	255	-4.361145	7.624908	1.448732
-	256	-4.621720	7.625790	1.367421
-	257	-4.877640	7.623533	1.282300
-	258	-5.128595	7.618148	1.196912
-	259	-5.374207	7.609651	1.114212
-	260	-5.614041	7.598165	1.036576
-	261	-5.847719	7.583808	0.965454
-	262	-6.074587	7.566700	0.902515
-	263	-6.294161	7.546848	0.848873
-	264	-6.505723	7.524195	0.805459
-	265	-6.708893	7.498640	0.772044
-	266	-6.903399	7.469913	0.748879
-	267	-7.088873	7.437849	0.734911
-	268	-7.264943	7.402319	0.729303
-	269	-7.431118	7.363241	0.730899
-	270	-7.586872	7.320557	0.738842
-	271	-7.731668	7.274267	0.752306
-	272	-7.865017	7.224315	0.769785
-	273	-7.986380	7.170724	0.790270
-	274	-8.095129	7.113443	0.812511
-	275	-8.190751	7.052511	0.834242
-	276	-8.272482	6.988004	0.854096
-	277	-8.339712	6.920004	0.869677
-	278	-8.391651	6.848536	0.878862
-	279	-8.427872	6.773571	0.880069
-	280	-8.447701	6.695166	0.871398
-	281	-8.450569	6.613451	0.851656
-	282	-8.436086	6.528563	0.820532
-	283	-8.403696	6.440794	0.778643
-	284	-8.353089	6.350342	0.727182
-	285	-8.283841	6.257376	0.668390
-	286	-8.195250	6.162210	0.604060
-	287	-8.087246	6.065120	0.537422
-	288	-7.959265	5.966384	0.470948
-	289	-7.811265	5.866293	0.406565
-	290	-7.643345	5.764979	0.346501
-	291	-7.455470	5.662771	0.291955
-	292	-7.248008	5.559915	0.244711
-	293	-7.020901	5.456824	0.206193
-	294	-6.774184	5.353872	0.177691
-	295	-6.507989	5.251347	0.160350
-	296	-6.222025	5.149535	0.156696
-	297	-5.916252	5.048526	0.167886
-	298	-5.590460	4.948349	0.196471
-	299	-5.244681	4.849071	0.243731
-	300	-4.878999	4.750801	0.310881
-	301	-4.493458	4.653907	0.398068
-	302	-4.088490	4.558910	0.504775
-	303	-3.664396	4.466449	0.629735
-	304	-3.222022	4.377291	0.771358
-	305	-2.762207	4.292312	0.927195
-	306	-2.286317	4.212259	1.096853
-	307	-1.795724	4.137760	1.278078
-	308	-1.291898	4.069217	1.469032
-	309	-0.776249	4.006786	1.667389
-	310	-0.249991	3.950398	1.870516
-	311	0.285898	3.899793	2.075583
-	312	0.830406	3.854547	2.279231
-	313	1.382891	3.814030	2.478044
-	314	1.942458	3.777520	2.667598
-	315	2.508499	3.744050	2.843893
-	316	3.080199	3.712738	3.002182
-	317	3.656911	3.682789	3.137963
-	318	4.237873	3.653523	3.246572
-	319	4.822476	3.624659	3.323434
-	320	5.410166	3.596209	3.365226
-	321	6.000227	3.568541	3.369162
-	322	6.591921	3.542311	3.333661
-	323	7.184400	3.518295	3.259467
-	324	7.776477	3.497519	3.148368
-	325	8.367063	3.481073	3.004691
-	326	8.954597	3.470211	2.833359
-	327	9.537856	3.466167	2.641239
-	328	10.115350	3.470242	2.435189
-	329	10.685680	3.483812	2.222102
-	330	11.247446	3.508084	2.008537
-	331	11.799225	3.544202	1.800630
-	332	12.339999	3.592963	1.603772
-	333	12.868778	3.655004	1.422425
-	334	13.384908	3.730440	1.261022
-	335	13.887948	3.819146	1.122545
-	336	14.377613	3.920578	1.009563
-	337	14.853939	4.033877	0.924246
-	338	15.316815	4.157900	0.867927
-	339	15.766551	4.291427	0.841137
-	340	16.203278	4.432913	0.843294
-	341	16.627230	4.580873	0.873706
-	342	17.038782	4.733564	0.930445
-	343	17.438074	4.889380	1.010637
-	344	17.825256	5.046780	1.111869
-	345	18.200495	5.204314	1.230204
-	346	18.563696	5.360668	1.362107
-	347	18.914936	5.514754	1.502870
-	348	19.253796	5.665474	1.649050
-	349	19.580214	5.811850	1.796353
-	350	19.893892	5.952991	1.940821
-	351	20.194553	6.088013	2.079252
-	352	20.482109	6.216147	2.207929
-	353	20.756382	6.336491	2.325279
-	354	21.017323	6.448438	2.428788
-	355	21.264765	6.551233	2.517406
-	356	21.498829	6.644384	2.590454
-	357	21.719526	6.727477	2.647015
-	358	21.926878	6.800150	2.688230
-	359	22.121105	6.862230	2.713863
-	360	22.302128	6.913690	2.724494
-	361	22.469988	6.954426	2.721098
-	362	22.624594	6.984599	2.704876
-	363	22.765968	7.004438	2.676033
-	364	22.894224	7.014083	2.636175
-	365	23.009314	7.014011	2.586478
-	366	23.111401	7.004756	2.528305
-	367	23.200344	6.986939	2.462933
-	368	23.276325	6.961405	2.391626
-	369	23.339390	6.929036	2.315741
-	370	23.389534	6.890858	2.236659
-	371	23.426989	6.847825	2.155445
-	372	23.451845	6.801009	2.073249
-	373	23.464249	6.751399	1.990848
-	374	23.464296	6.699944	1.909059
-	375	23.452143	6.647484	1.828067
-	376	23.428143	6.594584	1.748730
-	377	23.392359	6.541627	1.671313
-	378	23.344997	6.488794	1.595659
-	379	23.286285	6.435990	1.521765
-	380	23.216473	6.382977	1.450149
-	381	23.136070	6.329464	1.380694
-	382	23.045448	6.275097	1.313825
-	383	22.945263	6.219592	1.249800
-	384	22.836441	6.162853	1.189601
-	385	22.719616	6.104870	1.133509
-	386	22.595734	6.045732	1.082230
-	387	22.465706	5.985645	1.036314
-	388	22.330564	5.925030	0.996479
-	389	22.191631	5.864403	0.962530
-	390	22.049877	5.804376	0.935191
-	391	21.906565	5.745784	0.914297
-	392	21.762623	5.689429	0.900113
-	393	21.619061	5.636314	0.891949
-	394	21.476904	5.587368	0.889376
-	395	21.337023	5.543705	0.891826
-	396	21.200285	5.506397	0.898551
-	397	21.067459	5.476635	0.908781
-	398	20.939451	5.455392	0.921181
-	399	20.816687	5.443558	0.935522
-	400	20.699530	5.441777	0.950413
-	401	20.588055	5.450412	0.965741
-	402	20.482218	5.469516	0.980509
-	403	20.381721	5.498895	0.994227
-	404	20.286211	5.538077	1.006885
-	405	20.195246	5.586391	1.018105
-	406	20.108290	5.643013	1.028002
-	407	20.024765	5.707062	1.036456
-	408	19.944077	5.777577	1.044828
-	409	19.865801	5.853724	1.053597
-	410	19.789589	5.934703	1.063852
-	411	19.715258	6.019904	1.077307
-	412	19.642897	6.108994	1.095418
-	413	19.572926	6.201801	1.119158
-	414	19.505789	6.298504	1.149477
-	415	19.442392	6.399602	1.187627
-	416	19.383705	6.505969	1.233468
-	417	19.331100	6.618705	1.287270
-	418	19.285988	6.739254	1.348304
-	419	19.250095	6.869140	1.415390
-	420	19.225189	7.009830	1.487249
-	421	19.213039	7.162610	1.562017
-	422	19.215233	7.328403	1.637655
-	423	19.232761	7.507663	1.712174
-	424	19.266098	7.700258	1.783348
-	425	19.314331	7.905403	1.850095
-	426	19.375597	8.121508	1.910784
-	427	19.446577	8.346242	1.964961
-	428	19.522747	8.576550	2.012583
-	429	19.598246	8.808694	2.054669
-	430	19.666399	9.038540	2.092554
-	431	19.720093	9.261477	2.129068
-	432	19.752445	9.472903	2.166565
-	433	19.757141	9.668335	2.207710
-	434	19.728966	9.843780	2.255116
-	435	19.663773	9.995780	2.310260
-	436	19.558651	10.121882	2.373846
-	437	19.412107	10.220740	2.444476
-	438	19.223982	10.292144	2.519953
-	439	18.995602	10.336949	2.596764
-	440	18.729605	10.357013	2.670523
-	441	18.429396	10.355055	2.736231
-	442	18.099506	10.334462	2.788811
-	443	17.744684	10.298922	2.823122
-	444	17.369944	10.252213	2.834838
-	445	16.980083	10.197756	2.820193
-	446	16.579704	10.138718	2.777099
-	447	16.173227	10.077854	2.704243
-	448	15.765082	10.017614	2.601810
-	449	15.359594	9.960133	2.471337
-	450	14.961057	9.907228	2.316304
-	451	14.573279	9.860413	2.140235
-	452	14.199535	9.820849	1.948495
-	453	13.842065	9.789374	1.747162
-	454	13.502280	9.766355	1.543157
-	455	13.180395	9.751821	1.343218
-	456	12.875804	9.745487	1.154113
-	457	12.586908	9.746511	0.982482
-	458	12.311378	9.753982	0.833594
-	459	12.046464	9.766645	0.712306
-	460	11.789120	9.783122	0.621638
-	461	11.536373	9.802032	0.563465
-	462	11.285522	9.821895	0.538259
-	463	11.034008	9.841331	0.544547
-	464	10.779726	9.858948	0.580551
-	465	10.521039	9.873425	0.642188
-	466	10.256667	9.883600	0.725453
-	467	9.986041	9.888302	0.826377
-	468	9.708917	9.886589	0.939837
-	469	9.425414	9.877663	1.061161
-	470	9.136009	9.861007	1.185433
-	471	8.841267	9.836379	1.307896
-	472	8.542123	9.803607	1.424011
-	473	8.239623	9.762800	1.529901
-	474	7.935104	9.714138	1.622220
-	475	7.629869	9.657889	1.698211
-	476	7.325356	9.594666	1.756207
-	477	7.022914	9.525074	1.794735
-	478	6.723572	9.449978	1.813723
-	479	6.428326	9.370336	1.812943
-	480	6.138082	9.287089	1.793322
-	481	5.853275	9.201211	1.755997
-	482	5.574484	9.113799	1.703040
-	483	5.301810	9.025909	1.636399
-	484	5.035410	8.938530	1.558380
-	485	4.775362	8.852593	1.471540
-	486	4.521665	8.768816	1.378347
-	487	4.274319	8.687875	1.280849
-	488	4.033316	8.610259	1.181650
-	489	3.798764	8.536530	1.082721
-	490	3.570702	8.467033	0.986127
-	491	3.349314	8.402035	0.893636
-	492	3.134507	8.341681	0.807315
-	493	2.926022	8.286078	0.728246
-	494	2.723391	8.235264	0.657674
-	495	2.525960	8.189342	0.596919
-	496	2.332983	8.148348	0.546091
-	497	2.143319	8.112218	0.505662
-	498	1.955729	8.081032	0.475211
-	499	1.768980	8.054703	0.454237
-	500	1.581735	8.033123	0.441464
-	501	1.392578	8.016181	0.435209
-	502	1.200340	8.003730	0.434306
-	503	1.003533	7.995582	0.437546
-	504	0.800887	7.991498	0.444744
-	505	0.591284	7.991196	0.455390
-	506	0.373547	7.994370	0.469159
-	507	0.146911	8.000722	0.485612
-	508	-0.089000	8.009973	0.504107
-	509	-0.334410	8.021701	0.524438
-	510	-0.589058	8.035491	0.546437
-	511	-0.852527	8.050879	0.570473
-	512	-1.124333	8.067425	0.596797
-	513	-1.403717	8.084767	0.626256
-	514	-1.689964	8.102581	0.658864
-	515	-1.982161	8.120744	0.693872
-	516	-2.279307	8.139244	0.729204
-	517	-2.580111	8.158161	0.762118
-	518	-2.883090	8.177464	0.789873
-	519	-3.186692	8.197071	0.810310
-	520	-3.489541	8.216809	0.821930
-	521	-3.790046	8.236325	0.824220
-	522	-4.086917	8.255193	0.816604
-	523	-4.378929	8.272891	0.800370
-	524	-4.664876	8.288839	0.775873
-	525	-4.943772	8.302369	0.744211
-	526	-5.214615	8.312965	0.706389
-	527	-5.476559	8.320132	0.663612
-	528	-5.728945	8.323478	0.617122
-	529	-5.971127	8.322670	0.567852
-	530	-6.202599	8.317500	0.516633
-	531	-6.422969	8.307913	0.464367
-	532	-6.631977	8.293963	0.411509
-	533	-6.829313	8.275770	0.358695
-	534	-7.015096	8.253547	0.306090
-	535	-7.189311	8.227609	0.254392
-	536	-7.351930	8.198268	0.203479
-	537	-7.503177	8.165815	0.154210
-	538	-7.643149	8.130514	0.107366
-	539	-7.771973	8.092613	0.064032
-	540	-7.889878	8.052187	0.025210
-	541	-7.997024	8.009360	-0.007148
-	542	-8.093549	7.964002	-0.031126
-	543	-8.179668	7.915954	-0.044807
-	544	-8.255403	7.864846	-0.045564
-	545	-8.320911	7.810357	-0.031493
-	546	-8.376288	7.751959	-0.000602
-	547	-8.421572	7.689121	0.048271
-	548	-8.456729	7.621241	0.116029
-	549	-8.481762	7.547684	0.202706
-	550	-8.496469	7.467891	0.306825
-	551	-8.500524	7.381298	0.427179
-	552	-8.493359	7.287270	0.560496
-	553	-8.474326	7.185373	0.703054
-	554	-8.442382	7.075271	0.850073
-	555	-8.396494	6.956723	0.996243
-	556	-8.335437	6.829698	1.136176
-	557	-8.257915	6.694293	1.264629
-	558	-8.162770	6.550773	1.377449
-	559	-8.048712	6.399472	1.471509
-	560	-7.914721	6.240950	1.544239
-	561	-7.759737	6.075927	1.594593
-	562	-7.583148	5.905345	1.621728
-	563	-7.384255	5.730239	1.625606
-	564	-7.162678	5.551939	1.605895
-	565	-6.918294	5.371699	1.563438
-	566	-6.651224	5.190872	1.499081
-	567	-6.361813	5.010758	1.415288
-	568	-6.050680	4.832480	1.314696
-	569	-5.718573	4.657000	1.201809
-	570	-5.366333	4.485214	1.081069
-	571	-4.994895	4.317803	0.957871
-	572	-4.605227	4.155514	0.838090
-	573	-4.198392	3.998859	0.727445
-	574	-3.775209	3.848344	0.631640
-	575	-3.336853	3.704459	0.555387
-	576	-2.884358	3.567813	0.502891
-	577	-2.418742	3.439003	0.476686
-	578	-1.941049	3.318637	0.478469
-	579	-1.452073	3.207266	0.508653
-	580	-0.952851	3.105361	0.566029
-	581	-0.444129	3.013175	0.648908
-	582	0.073372	2.930816	0.754041
-	583	0.598990	2.858136	0.877063
-	584	1.132176	2.794819	1.013522
-	585	1.672644	2.740305	1.157813
-	586	2.219930	2.693847	1.304794
-	587	2.773807	2.654652	1.448806
-	588	3.333723	2.621923	1.584919
-	589	3.899153	2.594759	1.708252
-	590	4.469477	2.572335	1.815168
-	591	5.043686	2.553847	1.902043
-	592	5.620627	2.538656	1.966803
-	593	6.199125	2.526314	2.008243
-	594	6.777835	2.516738	2.025983
-	595	7.355206	2.510146	2.021027
-	596	7.930088	2.507046	1.994774
-	597	8.500933	2.508188	1.949375
-	598	9.066445	2.514385	1.888076
-	599	9.625172	2.526530	1.814093
-	600	10.175996	2.545554	1.731572
-	601	10.717660	2.572392	1.644070
-	602	11.249088	2.607872	1.556568
-	603	11.769230	2.652790	1.472949
-	604	12.277373	2.707803	1.397119
-	605	12.772844	2.773427	1.332258
-	606	13.255358	2.850133	1.281500
-	607	13.724824	2.938154	1.246685
-	608	14.181341	3.037379	1.229125
-	609	14.625100	3.147554	1.229433
-	610	15.056454	3.268117	1.247405
-	611	15.475918	3.398249	1.282078
-	612	15.884046	3.536880	1.331351
-	613	16.281538	3.682812	1.393473
-	614	16.668844	3.834718	1.465771
-	615	17.046499	3.991170	1.545256
-	616	17.414869	4.150714	1.629340
-	617	17.774252	4.311877	1.714953
-	618	18.124866	4.473314	1.799471
-	619	18.466986	4.633616	1.880518
-	620	18.800617	4.791425	1.955798
-	621	19.125769	4.945540	2.023820
-	622	19.442154	5.094854	2.083023
-	623	19.749414	5.238383	2.132934
-	624	20.047190	5.375142	2.172211
-	625	20.334970	5.504418	2.200712
-	626	20.612413	5.625363	2.218147
-	627	20.879181	5.737239	2.224483
-	628	21.134802	5.839472	2.220000
-	629	21.379015	5.931362	2.204770
-	630	21.611519	6.012430	2.179706
-	631	21.832014	6.082294	2.145283
-	632	22.040182	6.140652	2.102442
-	633	22.235563	6.187480	2.051695
-	634	22.417686	6.222924	1.994446
-	635	22.586061	6.247358	1.931257
-	636	22.740129	6.261467	1.862978
-	637	22.879192	6.266170	1.790692
-	638	23.002626	6.262523	1.715192
-	639	23.109776	6.251816	1.637293
-	640	23.199976	6.235259	1.558081
-	641	23.272894	6.214188	1.478266
-	642	23.328243	6.189845	1.398780
-	643	23.366028	6.163296	1.320489
-	644	23.386444	6.135392	1.244811
-	645	23.389921	6.106738	1.172867
-	646	23.377251	6.077754	1.105903
-	647	23.349440	6.048638	1.045125
-	648	23.307558	6.019328	0.991547
-	649	23.252911	5.989588	0.946151
-	650	23.186859	5.959183	0.909758
-	651	23.110588	5.927727	0.882785
-	652	23.025448	5.894831	0.864838
-	653	22.932634	5.860054	0.855495
-	654	22.833168	5.823093	0.854287
-	655	22.727983	5.783728	0.859309
-	656	22.618092	5.741921	0.868989
-	657	22.504467	5.697721	0.880650
-	658	22.388054	5.651342	0.892597
-	659	22.269604	5.603336	0.903264
-	660	22.149963	5.554215	0.911725
-	661	22.029846	5.504882	0.917128
-	662	21.910013	5.456237	0.919483
-	663	21.791094	5.409333	0.919102
-	664	21.673832	5.365207	0.916202
-	665	21.558643	5.325048	0.911552
-	666	21.445992	5.289958	0.905757
-	667	21.336353	5.260897	0.898756
-	668	21.230282	5.238665	0.890939
-	669	21.128172	5.223908	0.882002
-	670	21.030302	5.217045	0.872538
-	671	20.936789	5.218308	0.862710
-	672	20.847610	5.227706	0.853291
-	673	20.762711	5.245052	0.844419
-	674	20.681818	5.269931	0.836164
-	675	20.604742	5.301734	0.828478
-	676	20.530821	5.339739	0.820812
-	677	20.459341	5.383193	0.812531
-	678	20.389574	5.431253	0.803196
-	679	20.320658	5.483063	0.792209
-	680	20.252001	5.537812	0.778784
-	681	20.182978	5.594743	0.763293
-	682	20.112885	5.653223	0.747239
-	683	20.041367	5.712797	0.733022
-	684	19.968195	5.773167	0.723514
-	685	19.893648	5.834390	0.722074
-	686	19.818644	5.896776	0.731763
-	687	19.744411	5.961061	0.754957
-	688	19.672617	6.028339	0.793212
-	689	19.605118	6.100197	0.847416
-	690	19.544157	6.178582	0.917570
-	691	19.491940	6.265720	1.002559
-	692	19.450693	6.364088	1.100124
-	693	19.422174	6.476218	1.207348
-	694	19.407887	6.604499	1.320575
-	695	19.408627	6.751055	1.435211
-	696	19.424282	6.917445	1.546813
-	697	19.453787	7.104447	1.650973
-	698	19.494879	7.311941	1.744246
-	699	19.543903	7.538743	1.823721
-	700	19.595808	7.782570	1.888709
-	701	19.644665	8.040171	1.939779
-	702	19.683857	8.307398	1.979805
-	703	19.706543	8.579270	2.012727
-	704	19.706171	8.850254	2.043052
-	705	19.676842	9.114445	2.075567
-	706	19.613792	9.366038	2.114563
-	707	19.513693	9.599614	2.163661
-	708	19.374769	9.810523	2.225033
-	709	19.196966	9.994949	2.298893
-	710	18.981516	10.150302	2.384865
-	711	18.730951	10.275133	2.480029
-	712	18.448765	10.369184	2.580705
-	713	18.139133	10.433282	2.681910
-	714	17.806719	10.469420	2.778360
-	715	17.456581	10.480459	2.863675
-	716	17.094055	10.470007	2.931691
-	717	16.724535	10.442370	2.976411
-	718	16.353117	10.402267	2.992575
-	719	15.984492	10.354386	2.975658
-	720	15.623001	10.303442	2.922028
-	721	15.272001	10.253716	2.830060
-	722	14.934260	10.208990	2.699086
-	723	14.611491	10.172344	2.530672
-	724	14.304772	10.146081	2.328757
-	725	14.014070	10.131598	2.098893
-	726	13.738485	10.129380	1.849047
-	727	13.476137	10.139088	1.587996
-	728	13.224422	10.159562	1.326069
-	729	12.979963	10.189137	1.073103
-	730	12.739063	10.225847	0.839100
-	731	12.497697	10.267391	0.632772
-	732	12.251882	10.311272	0.461140
-	733	11.997808	10.355085	0.329159
-	734	11.732132	10.396358	0.239249
-	735	11.452209	10.432859	0.192143
-	736	11.156270	10.462395	0.186320
-	737	10.843397	10.483065	0.218184
-	738	10.513548	10.493185	0.283489
-	739	10.167491	10.491339	0.376368
-	740	9.806641	10.476432	0.490584
-	741	9.432875	10.447845	0.619072
-	742	9.048488	10.405289	0.755589
-	743	8.656213	10.348938	0.893290
-	744	8.258683	10.279284	1.026352
-	745	7.858681	10.197177	1.149537
-	746	7.458978	10.103754	1.259218
-	747	7.062087	10.000422	1.351831
-	748	6.670583	9.888712	1.425421
-	749	6.286386	9.770416	1.478754
-	750	5.911423	9.647381	1.512040
-	751	5.547251	9.521419	1.525479
-	752	5.195119	9.394448	1.520259
-	753	4.856086	9.268272	1.498052
-	754	4.531086	9.144469	1.460525
-	755	4.220710	9.024482	1.409329
-	756	3.925222	8.909472	1.346792
-	757	3.644827	8.800341	1.274300
-	758	3.379528	8.697653	1.193717
-	759	3.129065	8.601788	1.106292
-	760	2.892906	8.512749	1.014098
-	761	2.670411	8.430562	0.919569
-	762	2.460329	8.355000	0.825387
-	763	2.261312	8.285862	0.734907
-	764	2.071905	8.222851	0.650691
-	765	1.890605	8.165638	0.574813
-	766	1.715586	8.113987	0.509194
-	767	1.545117	8.067883	0.454744
-	768	1.377340	8.027411	0.411625
-	769	1.210559	7.992685	0.379837
-	770	1.043047	7.964014	0.359905
-	771	0.873425	7.941536	0.351011
-	772	0.700428	7.925535	0.352182
-	773	0.523173	7.916068	0.362466
-	774	0.340841	7.913172	0.380512
-	775	0.153008	7.916713	0.405200
-	776	-0.040341	7.926547	0.435299
-	777	-0.239099	7.942240	0.469886
-	778	-0.443108	7.963318	0.508472
-	779	-0.652089	7.989286	0.550406
-	780	-0.865694	8.019484	0.595299
-	781	-1.083608	8.053336	0.643206
-	782	-1.305321	8.090269	0.693461
-	783	-1.530432	8.129706	0.745481
-	784	-1.758385	8.171004	0.798401
-	785	-1.988735	8.213528	0.852036
-	786	-2.220995	8.256641	0.905421
-	787	-2.454564	8.299685	0.957649
-	788	-2.688876	8.342093	1.007544
-	789	-2.923304	8.383354	1.053479
-	790	-3.157249	8.423011	1.093531
-	791	-3.389857	8.460567	1.125466
-	792	-3.620587	8.495619	1.147502
-	793	-3.848504	8.527699	1.157768
-	794	-4.073157	8.556527	1.154379
-	795	-4.293991	8.581731	1.136335
-	796	-4.510819	8.603055	1.103341
-	797	-4.723659	8.620127	1.056640
-	798	-4.932671	8.632547	0.998685
-	799	-5.138116	8.639860	0.933150
-	800	-5.340303	8.641778	0.863368
-	801	-5.539321	8.638240	0.792424
-	802	-5.735226	8.629357	0.721957
-	803	-5.927735	8.615451	0.653745
-	804	-6.116364	8.596925	0.588499
-	805	-6.300543	8.574173	0.527000
-	806	-6.479468	8.547594	0.470286
-	807	-6.652182	8.517533	0.418789
-	808	-6.817841	8.484295	0.373025
-	809	-6.975585	8.448220	0.333522
-	810	-7.124410	8.409722	0.300611
-	811	-7.263683	8.369109	0.274500
-	812	-7.392663	8.326688	0.255413
-	813	-7.510747	8.282612	0.244269
-	814	-7.617424	8.236827	0.241255
-	815	-7.712330	8.189198	0.246887
-	816	-7.795116	8.139457	0.261255
-	817	-7.865674	8.087263	0.284800
-	818	-7.923741	8.032249	0.317690
-	819	-7.969259	7.973988	0.359387
-	820	-8.002343	7.911921	0.409738
-	821	-8.022856	7.845403	0.468023
-	822	-8.030915	7.773805	0.533280
-	823	-8.026645	7.696500	0.604122
-	824	-8.010228	7.612901	0.678748
-	825	-7.981762	7.522561	0.755302
-	826	-7.941390	7.425099	0.831310
-	827	-7.889027	7.320447	0.904602
-	828	-7.824485	7.208808	0.972495
-	829	-7.747368	7.090453	1.032680
-	830	-7.657171	6.965999	1.082811
-	831	-7.553284	6.836233	1.121034
-	832	-7.434915	6.702127	1.145679
-	833	-7.301169	6.564688	1.155620
-	834	-7.151289	6.425004	1.150346
-	835	-6.984261	6.284138	1.129530
-	836	-6.799235	6.142895	1.093590
-	837	-6.595370	6.002056	1.043719
-	838	-6.371847	5.862132	0.981628
-	839	-6.128123	5.723481	0.909507
-	840	-5.863615	5.586301	0.830064
-	841	-5.578116	5.450688	0.747252
-	842	-5.271721	5.316617	0.664649
-	843	-4.944889	5.184165	0.586347
-	844	-4.598292	5.053531	0.516427
-	845	-4.233006	4.925103	0.459230
-	846	-3.850531	4.799573	0.418488
-	847	-3.452432	4.677779	0.397254
-	848	-3.040550	4.560705	0.398509
-	849	-2.616516	4.449355	0.423909
-	850	-2.182173	4.344775	0.474036
-	851	-1.739024	4.247753	0.548502
-	852	-1.288497	4.158873	0.645924
-	853	-0.831790	4.078482	0.764130
-	854	-0.369843	4.006600	0.899815
-	855	0.096609	3.943004	1.049640
-	856	0.567040	3.887213	1.209165
-	857	1.041252	3.838447	1.373957
-	858	1.519110	3.795858	1.538857
-	859	2.000918	3.758322	1.699057
-	860	2.486691	3.724850	1.849307
-	861	2.976847	3.694463	1.985028
-	862	3.471437	3.666250	2.102240
-	863	3.970513	3.639609	2.196877
-	864	4.473944	3.614270	2.265398
-	865	4.981531	3.590178	2.305333
-	866	5.493027	3.567527	2.315035
-	867	6.007852	3.546650	2.294743
-	868	6.525084	3.527931	2.245873
-	869	7.043324	3.511997	2.171984
-	870	7.560977	3.499471	2.076920
-	871	8.076112	3.491185	1.965409
-	872	8.586902	3.487872	1.842575
-	873	9.091375	3.490331	1.713716
-	874	9.587939	3.499268	1.583999
-	875	10.075161	3.515317	1.457778
-	876	10.551751	3.539004	1.339754
-	877	11.017011	3.570714	1.233692
-	878	11.470265	3.610703	1.142542
-	879	11.911084	3.659123	1.068761
-	880	12.339175	3.715887	1.014033
-	881	12.754476	3.780893	0.979827
-	882	13.156929	3.853782	0.966504
-	883	13.546620	3.934220	0.974129
-	884	13.923693	4.021667	1.001335
-	885	14.288494	4.115387	1.046569
-	886	14.641402	4.214554	1.107206
-	887	14.982988	4.318315	1.180352
-	888	15.313781	4.425552	1.262907
-	889	15.634478	4.535305	1.351262
-	890	15.945691	4.646439	1.442469
-	891	16.247797	4.757937	1.532685
-	892	16.541416	4.868656	1.618935
-	893	16.826832	4.977633	1.698506
-	894	17.104326	5.083857	1.768978
-	895	17.373844	5.186394	1.828786
-	896	17.635172	5.284476	1.876732
-	897	17.887709	5.377457	1.912995
-	898	18.130669	5.464870	1.937710
-	899	18.362928	5.546348	1.951885
-	900	18.583300	5.621606	1.956759
-	901	18.790552	5.690334	1.954373
-	902	18.983442	5.752162	1.946583
-	903	19.160940	5.806690	1.934891
-	904	19.322124	5.853355	1.920933
-	905	19.466282	5.891624	1.905654
-	906	19.593103	5.920906	1.889227
-	907	19.702597	5.940682	1.871410
-	908	19.795177	5.950575	1.851024
-	909	19.871408	5.950358	1.826955
-	910	19.932108	5.939879	1.797723
-	911	19.978148	5.919223	1.762792
-	912	20.010321	5.888679	1.721524
-	913	20.029566	5.848796	1.674228
-	914	20.036726	5.800258	1.621242
-	915	20.032761	5.743916	1.563226
-	916	20.018456	5.680707	1.501057
-	917	19.994923	5.611593	1.435409
-	918	19.962917	5.537625	1.367301
-	919	19.923498	5.459817	1.297007
-	920	19.877680	5.379081	1.224828
-	921	19.826353	5.296367	1.150979
-	922	19.770540	5.212435	1.075443
-	923	19.711246	5.128061	0.998397
-	924	19.649475	5.043951	0.919616
-	925	19.586254	4.960754	0.839667
-	926	19.522625	4.879176	0.758807
-	927	19.459370	4.799892	0.677954
-	928	19.397167	4.723572	0.598230
-	929	19.336483	4.650867	0.521057
-	930	19.277792	4.582406	0.447533
-	931	19.221376	4.518786	0.378306
-	932	19.167368	4.460666	0.313983
-	933	19.115982	4.408654	0.254693
-	934	19.067268	4.363251	0.200274
-	935	19.021292	4.324975	0.150435
-	936	18.977863	4.294277	0.104597
-	937	18.936945	4.271497	0.062497
-	938	18.898407	4.256911	0.023540
-	939	18.862284	4.250654	-0.012537
-	940	18.828632	4.252835	-0.046509
-	941	18.797775	4.263491	-0.078716
-	942	18.770021	4.282617	-0.109966
-	943	18.745996	4.310010	-0.140765
-	944	18.726080	4.345371	-0.171929
-	945	18.710882	4.388091	-0.203488
-	946	18.700712	4.437457	-0.235101
-	947	18.695799	4.492539	-0.266356
-	948	18.696257	4.552318	-0.296609
-	949	18.701967	4.615737	-0.325069
-	950	18.712498	4.681676	-0.351377
-	951	18.727200	4.748986	-0.375303
-	952	18.745062	4.816730	-0.396762
-	953	18.764652	4.883767	-0.415094
-	954	18.784246	4.949172	-0.430429
-	955	18.801918	5.011999	-0.442686
-	956	18.815722	5.071239	-0.451907
-	957	18.823519	5.126104	-0.458227
-	958	18.823347	5.175693	-0.461720
-	959	18.813297	5.219338	-0.462583
-	960	18.791946	5.256533	-0.460310
-	961	18.758263	5.287124	-0.454687
-	962	18.711948	5.311046	-0.445178
-	963	18.653160	5.328751	-0.431165
-	964	18.582788	5.340960	-0.411564
-	965	18.502308	5.348767	-0.385129
-	966	18.413605	5.353590	-0.350690
-	967	18.319113	5.357201	-0.307036
-	968	18.221590	5.361579	-0.253614
-	969	18.124237	5.369107	-0.190024
-	970	18.030519	5.382390	-0.116424
-	971	17.944168	5.404274	-0.033638
-	972	17.868910	5.437969	0.056873
-	973	17.808521	5.486783	0.153150
-	974	17.766109	5.553991	0.252762
-	975	17.744308	5.642585	0.352703
-	976	17.744543	5.755113	0.449822
-	977	17.766859	5.893425	0.541397
-	978	17.809683	6.058458	0.624995
-	979	17.869625	6.250062	0.698979
-	980	17.941477	6.466981	0.762826
-	981	18.018326	6.706890	0.817854
-	982	18.092199	6.966236	0.866114
-	983	18.154589	7.240666	0.911089
-	984	18.197126	7.524954	0.956910
-	985	18.212141	7.813600	1.008491
-	986	18.193218	8.100671	1.070320
-	987	18.135553	8.380466	1.146429
-	988	18.036005	8.647563	1.239608
-	989	17.893351	8.897207	1.350926
-	990	17.708300	9.125324	1.479269
-	991	17.483110	9.328760	1.621491
-	992	17.221443	9.505270	1.772675
-	993	16.928068	9.653630	1.926473
-	994	16.608509	9.773508	2.075713
-	995	16.268532	9.865532	2.213241
-	996	15.914324	9.931074	2.331517
-	997	15.551893	9.972203	2.423842
-	998	15.186978	9.991444	2.484132
-	999	14.824994	9.991738	2.507367
-	1000	14.470500	9.976263	2.489767
-	1001	14.127648	9.948404	2.429239
-	1002	13.799564	9.911584	2.326252
-	1003	13.488509	9.869097	2.182414
-	1004	13.195967	9.824080	2.001422
-	1005	12.922514	9.779333	1.788866
-	1006	12.667655	9.737236	1.552035
-	1007	12.430022	9.699437	1.299671
-	1008	12.207214	9.667063	1.041441
-	1009	11.995979	9.640456	0.788160
-	1010	11.792469	9.619513	0.549302
-	1011	11.592395	9.603609	0.333672
-	1012	11.391556	9.591658	0.148712
-	1013	11.185650	9.582408	0.000355
-	1014	10.970955	9.574445	-0.107582
-	1015	10.744394	9.566430	-0.173517
-	1016	10.503455	9.557058	-0.197261
-	1017	10.246529	9.545049	-0.180647
-	1018	9.972731	9.529256	-0.127318
-	1019	9.681832	9.508676	-0.042378
-	1020	9.374521	9.482441	0.067924
-	1021	9.052107	9.449835	0.196946
-	1022	8.716643	9.410474	0.337369
-	1023	8.370568	9.364094	0.482804
-	1024	8.017322	9.310673	0.626337
-	1025	7.660401	9.250548	0.761730
-	1026	7.303899	9.184391	0.882937
-	1027	6.952196	9.113218	0.984755
-	1028	6.609525	9.038379	1.063019
-	1029	6.280159	8.961604	1.114421
-	1030	5.967903	8.884861	1.138567
-	1031	5.676116	8.810098	1.137114
-	1032	5.407393	8.739083	1.115131
-	1033	5.163661	8.673256	1.078712
-	1034	4.946113	8.613768	1.033634
-	1035	4.755345	8.561298	0.983945
-	1036	4.590953	8.516228	0.932719
-	1037	4.451192	8.478350	0.882450
-	1038	4.332936	8.446982	0.834145
-	1039	4.231434	8.420729	0.787750
