# Supplementary material for: Design and preliminary verification of a novel powered ankle–foot prosthesis: From the perspective of lower-limb biomechanics compared with ESAR foot
Source: PLoS One. 2024 Jun 7;19(6):e0303397. doi: 10.1371/journal.pone.0303397 (PMC11161064; doi:10.1371/journal.pone.0303397)
Supplement: S2 File — (ZIP) [file pone.0303397.s004.zip › NWS/4/left knee angle.txt]

LINK_MODEL_BASED::ORIGINAL::Left Knee Angles
File	Frame	X	Y	Z
Gait LB - IOR 13.c3d	1	1.650923	-1.533572	-6.807975
-	2	1.872270	-1.562411	-7.657729
-	3	2.113672	-1.598770	-8.500466
-	4	2.376286	-1.643976	-9.320550
-	5	2.661719	-1.699057	-10.103581
-	6	2.972032	-1.764646	-10.838214
-	7	3.310090	-1.840867	-11.517180
-	8	3.679325	-1.927189	-12.139688
-	9	4.083466	-2.022588	-12.706975
-	10	4.526325	-2.125627	-13.221704
-	11	5.011794	-2.234432	-13.687102
-	12	5.543405	-2.346851	-14.106950
-	13	6.124353	-2.460400	-14.484728
-	14	6.757213	-2.572544	-14.822330
-	15	7.444116	-2.680503	-15.121564
-	16	8.186385	-2.781572	-15.382995
-	17	8.984664	-2.873145	-15.606453
-	18	9.838684	-2.952982	-15.791904
-	19	10.746776	-3.019458	-15.938674
-	20	11.706885	-3.071152	-16.048441
-	21	12.715466	-3.107529	-16.122545
-	22	13.768590	-3.128309	-16.165134
-	23	14.861094	-3.133943	-16.181225
-	24	15.987639	-3.125386	-16.178677
-	25	17.141998	-3.103992	-16.165056
-	26	18.317753	-3.071333	-16.147409
-	27	19.507736	-3.028954	-16.131313
-	28	20.704767	-2.978448	-16.121166
-	29	21.901209	-2.921114	-16.121059
-	30	23.088957	-2.858457	-16.132282
-	31	24.259815	-2.791653	-16.154779
-	32	25.405413	-2.721916	-16.186325
-	33	26.517616	-2.650424	-16.224451
-	34	27.588423	-2.578290	-16.266369
-	35	28.610527	-2.506901	-16.308371
-	36	29.577068	-2.437615	-16.347586
-	37	30.482100	-2.371968	-16.381292
-	38	31.320297	-2.311245	-16.407589
-	39	32.087395	-2.256948	-16.425032
-	40	32.779938	-2.210453	-16.432241
-	41	33.395424	-2.172801	-16.429598
-	42	33.932339	-2.145048	-16.416840
-	43	34.389984	-2.128091	-16.395041
-	44	34.768475	-2.121973	-16.366713
-	45	35.068775	-2.126652	-16.333906
-	46	35.292389	-2.141923	-16.299582
-	47	35.441467	-2.167197	-16.265532
-	48	35.518696	-2.201443	-16.233320
-	49	35.527458	-2.243707	-16.202808
-	50	35.471359	-2.292716	-16.173388
-	51	35.354259	-2.347237	-16.143406
-	52	35.180305	-2.406272	-16.112232
-	53	34.953411	-2.468417	-16.078857
-	54	34.677750	-2.532932	-16.042496
-	55	34.357285	-2.598304	-16.002600
-	56	33.996220	-2.664093	-15.956975
-	57	33.598389	-2.729097	-15.905515
-	58	33.167580	-2.793034	-15.846736
-	59	32.707203	-2.855435	-15.780598
-	60	32.220459	-2.915936	-15.707357
-	61	31.710230	-2.974355	-15.628173
-	62	31.179052	-3.030454	-15.543624
-	63	30.628965	-3.084025	-15.454814
-	64	30.061701	-3.134854	-15.364219
-	65	29.478804	-3.182693	-15.275438
-	66	28.881609	-3.227611	-15.192905
-	67	28.271427	-3.269170	-15.123093
-	68	27.649317	-3.307652	-15.070746
-	69	27.016167	-3.342964	-15.040534
-	70	26.373011	-3.375459	-15.034944
-	71	25.720863	-3.405628	-15.054185
-	72	25.060741	-3.433676	-15.097148
-	73	24.393681	-3.460065	-15.159678
-	74	23.720695	-3.485148	-15.235312
-	75	23.042427	-3.509327	-15.315936
-	76	22.359676	-3.532972	-15.391512
-	77	21.673199	-3.556268	-15.453865
-	78	20.984167	-3.579637	-15.496016
-	79	20.293728	-3.603427	-15.513134
-	80	19.603346	-3.627903	-15.501757
-	81	18.914438	-3.653221	-15.461149
-	82	18.228354	-3.679777	-15.390581
-	83	17.546511	-3.707492	-15.292354
-	84	16.870226	-3.736589	-15.168819
-	85	16.200689	-3.767069	-15.023607
-	86	15.539015	-3.798848	-14.860902
-	87	14.886142	-3.831791	-14.685581
-	88	14.242935	-3.865566	-14.502352
-	89	13.610476	-3.899967	-14.315628
-	90	12.990010	-3.934515	-14.129850
-	91	12.382732	-3.968948	-13.949939
-	92	11.790371	-4.002785	-13.780725
-	93	11.214561	-4.035825	-13.625205
-	94	10.657361	-4.067725	-13.486601
-	95	10.120818	-4.098184	-13.365889
-	96	9.607614	-4.126886	-13.263797
-	97	9.120152	-4.153512	-13.179673
-	98	8.661376	-4.177801	-13.113188
-	99	8.233968	-4.199504	-13.062675
-	100	7.840919	-4.218263	-13.026856
-	101	7.484725	-4.233732	-13.003492
-	102	7.167494	-4.245444	-12.990541
-	103	6.890600	-4.252890	-12.985612
-	104	6.654680	-4.255508	-12.985991
-	105	6.459404	-4.252668	-12.989403
-	106	6.304081	-4.243799	-12.994277
-	107	6.187244	-4.228620	-12.998549
-	108	6.107162	-4.207097	-13.002726
-	109	6.062027	-4.179714	-13.006475
-	110	6.050089	-4.147414	-13.011709
-	111	6.069857	-4.111506	-13.021074
-	112	6.119591	-4.073361	-13.038695
-	113	6.197570	-4.034077	-13.068043
-	114	6.301464	-3.994487	-13.115263
-	115	6.429107	-3.955245	-13.184947
-	116	6.578300	-3.916703	-13.281816
-	117	6.746979	-3.879135	-13.407264
-	118	6.933714	-3.842781	-13.561751
-	119	7.137421	-3.807876	-13.743361
-	120	7.358100	-3.774587	-13.949466
-	121	7.596306	-3.743181	-14.174285
-	122	7.853693	-3.713815	-14.411964
-	123	8.132437	-3.686748	-14.653564
-	124	8.435596	-3.662165	-14.889009
-	125	8.765924	-3.640435	-15.107656
-	126	9.126410	-3.621905	-15.297834
-	127	9.519214	-3.606946	-15.448230
-	128	9.945656	-3.595879	-15.548363
-	129	10.405458	-3.589036	-15.588418
-	130	10.896887	-3.586554	-15.560542
-	131	11.416363	-3.588567	-15.459283
-	132	11.958861	-3.595037	-15.282835
-	133	12.518036	-3.605874	-15.035146
-	134	13.086195	-3.621042	-14.724521
-	135	13.655095	-3.640183	-14.363280
-	136	14.215446	-3.662576	-13.964752
-	137	14.757903	-3.687344	-13.545143
-	138	15.273336	-3.713094	-13.122697
-	139	15.753560	-3.738172	-12.716348
-	140	16.191446	-3.760558	-12.343359
-	141	16.581190	-3.778156	-12.017264
-	142	16.918104	-3.789087	-11.747169
-	143	17.199051	-3.791974	-11.538406
-	144	17.422239	-3.786190	-11.392558
-	145	17.587614	-3.771750	-11.307680
-	146	17.696241	-3.749782	-11.277333
-	147	17.750889	-3.721470	-11.294263
-	148	17.755049	-3.689021	-11.348167
-	149	17.713606	-3.654826	-11.428264
-	150	17.632065	-3.621067	-11.524177
-	151	17.516359	-3.590219	-11.624944
-	152	17.372910	-3.563799	-11.723260
-	153	17.208336	-3.543366	-11.812030
-	154	17.029514	-3.529530	-11.885985
-	155	16.843124	-3.522565	-11.941174
-	156	16.655890	-3.522417	-11.973826
-	157	16.473890	-3.528778	-11.980397
-	158	16.302887	-3.540892	-11.958528
-	159	16.147480	-3.558027	-11.905627
-	160	16.011505	-3.579306	-11.819849
-	161	15.897349	-3.603782	-11.699869
-	162	15.806619	-3.630557	-11.544815
-	163	15.739466	-3.658747	-11.355544
-	164	15.695068	-3.687691	-11.133729
-	165	15.671724	-3.716521	-10.883592
-	166	15.666685	-3.744406	-10.611517
-	167	15.676529	-3.770743	-10.324384
-	168	15.697156	-3.794641	-10.031341
-	169	15.724299	-3.815192	-9.741602
-	170	15.753305	-3.831275	-9.465540
-	171	15.779646	-3.841724	-9.213935
-	172	15.798993	-3.845763	-8.994576
-	173	15.807446	-3.842764	-8.813786
-	174	15.802152	-3.832585	-8.675199
-	175	15.781270	-3.815402	-8.579391
-	176	15.743738	-3.791890	-8.524698
-	177	15.689260	-3.763110	-8.506840
-	178	15.618104	-3.730254	-8.522484
-	179	15.530916	-3.694819	-8.565767
-	180	15.428896	-3.658107	-8.631656
-	181	15.313564	-3.621633	-8.713643
-	182	15.186675	-3.586783	-8.805894
-	183	15.050239	-3.554782	-8.902905
-	184	14.906190	-3.526651	-8.999160
-	185	14.756731	-3.502824	-9.091052
-	186	14.603774	-3.483892	-9.174781
-	187	14.448924	-3.469896	-9.247664
-	188	14.293818	-3.460934	-9.307141
-	189	14.139737	-3.456756	-9.352300
-	190	13.987786	-3.457121	-9.382545
-	191	13.838697	-3.461683	-9.397737
-	192	13.693043	-3.469917	-9.398770
-	193	13.551122	-3.481408	-9.386065
-	194	13.413110	-3.495453	-9.362219
-	195	13.278985	-3.511586	-9.327937
-	196	13.148630	-3.529222	-9.286113
-	197	13.021630	-3.547951	-9.237893
-	198	12.897565	-3.567189	-9.185896
-	199	12.775869	-3.586333	-9.131455
-	200	12.656013	-3.604733	-9.077544
-	201	12.537531	-3.621951	-9.025207
-	202	12.420227	-3.637580	-8.976456
-	203	12.303827	-3.651195	-8.932531
-	204	12.188424	-3.662610	-8.894331
-	205	12.073883	-3.671712	-8.861712
-	206	11.960346	-3.678402	-8.834614
-	207	11.848075	-3.682890	-8.811233
-	208	11.737807	-3.685598	-8.789079
-	209	11.630253	-3.687273	-8.763831
-	210	11.526361	-3.688499	-8.732236
-	211	11.427261	-3.690003	-8.689687
-	212	11.333568	-3.692422	-8.632149
-	213	11.246166	-3.696336	-8.556624
-	214	11.165626	-3.702316	-8.460338
-	215	11.092670	-3.710815	-8.340317
-	216	11.027587	-3.722407	-8.194904
-	217	10.970530	-3.737431	-8.023162
-	218	10.921686	-3.756367	-7.823821
-	219	10.880865	-3.779384	-7.598143
-	220	10.847661	-3.806871	-7.346768
-	221	10.821556	-3.838881	-7.072863
-	222	10.801796	-3.875407	-6.778924
-	223	10.787325	-3.916250	-6.468733
-	224	10.776903	-3.960928	-6.146932
-	225	10.769253	-4.008655	-5.819089
-	226	10.762665	-4.058330	-5.491225
-	227	10.755583	-4.108446	-5.170418
-	228	10.746286	-4.157366	-4.863251
-	229	10.733257	-4.203006	-4.576532
-	230	10.715112	-4.243549	-4.315888
-	231	10.690641	-4.277090	-4.086670
-	232	10.659136	-4.302183	-3.891434
-	233	10.619976	-4.317616	-3.732467
-	234	10.572993	-4.322600	-3.609704
-	235	10.518106	-4.316917	-3.522137
-	236	10.455377	-4.300776	-3.468761
-	237	10.385307	-4.274680	-3.447055
-	238	10.308369	-4.239571	-3.453423
-	239	10.224664	-4.196792	-3.482974
-	240	10.134826	-4.147808	-3.530664
-	241	10.039083	-4.094485	-3.590336
-	242	9.938087	-4.038749	-3.655430
-	243	9.832689	-3.982504	-3.720174
-	244	9.723941	-3.927581	-3.778981
-	245	9.613193	-3.875307	-3.827750
-	246	9.501638	-3.826755	-3.863002
-	247	9.390727	-3.782503	-3.883520
-	248	9.281789	-3.742950	-3.888331
-	249	9.176079	-3.708322	-3.877360
-	250	9.075103	-3.678813	-3.850884
-	251	8.979861	-3.654392	-3.811024
-	252	8.891425	-3.635123	-3.759380
-	253	8.810404	-3.620968	-3.698895
-	254	8.737828	-3.611863	-3.632339
-	255	8.674259	-3.607665	-3.562165
-	256	8.620651	-3.608170	-3.490736
-	257	8.577511	-3.613370	-3.419327
-	258	8.545506	-3.623224	-3.350166
-	259	8.525238	-3.637820	-3.284850
-	260	8.517310	-3.657261	-3.224634
-	261	8.522051	-3.681742	-3.169550
-	262	8.539946	-3.711324	-3.120584
-	263	8.571023	-3.745984	-3.079004
-	264	8.615343	-3.785530	-3.046757
-	265	8.672357	-3.829665	-3.025393
-	266	8.741570	-3.877872	-3.017617
-	267	8.822273	-3.929801	-3.025240
-	268	8.913872	-3.984950	-3.049819
-	269	9.015961	-4.042936	-3.093462
-	270	9.128149	-4.103405	-3.158250
-	271	9.250596	-4.166041	-3.245589
-	272	9.383434	-4.230752	-3.356200
-	273	9.527297	-4.297433	-3.490602
-	274	9.682832	-4.366062	-3.648205
-	275	9.850864	-4.436802	-3.827020
-	276	10.032380	-4.509667	-4.025203
-	277	10.228230	-4.584745	-4.239547
-	278	10.439404	-4.662004	-4.466500
-	279	10.666850	-4.741221	-4.702678
-	280	10.911583	-4.822170	-4.944585
-	281	11.174798	-4.904357	-5.190183
-	282	11.457657	-4.987064	-5.438842
-	283	11.761806	-5.069302	-5.691631
-	284	12.089022	-5.149870	-5.951101
-	285	12.441186	-5.227300	-6.220642
-	286	12.820537	-5.300154	-6.504109
-	287	13.228770	-5.366647	-6.805655
-	288	13.668107	-5.425198	-7.128902
-	289	14.140349	-5.474334	-7.475672
-	290	14.647237	-5.512607	-7.847846
-	291	15.190687	-5.538921	-8.245127
-	292	15.772351	-5.552224	-8.667769
-	293	16.394049	-5.551778	-9.114330
-	294	17.057333	-5.537107	-9.582438
-	295	17.763428	-5.508080	-10.067844
-	296	18.513922	-5.464232	-10.566797
-	297	19.309793	-5.405746	-11.072681
-	298	20.152363	-5.332570	-11.579527
-	299	21.042175	-5.245254	-12.080102
-	300	21.979471	-5.144597	-12.567353
-	301	22.964161	-5.031938	-13.034170
-	302	23.995457	-4.908938	-13.473845
-	303	25.072508	-4.777519	-13.879535
-	304	26.193367	-4.639596	-14.245525
-	305	27.355911	-4.497291	-14.566470
-	306	28.556843	-4.351521	-14.840772
-	307	29.792347	-4.203638	-15.066027
-	308	31.057671	-4.054269	-15.242337
-	309	32.347668	-3.903954	-15.371085
-	310	33.656620	-3.752835	-15.454846
-	311	34.978371	-3.600903	-15.497662
-	312	36.306126	-3.448049	-15.505107
-	313	37.632984	-3.294208	-15.483054
-	314	38.951607	-3.139929	-15.437652
-	315	40.254856	-2.985809	-15.375861
-	316	41.535332	-2.833296	-15.304139
-	317	42.786148	-2.684139	-15.228126
-	318	44.000587	-2.540780	-15.152898
-	319	45.172516	-2.406116	-15.082500
-	320	46.296490	-2.283003	-15.020235
-	321	47.367416	-2.174547	-14.968440
-	322	48.380981	-2.083650	-14.928615
-	323	49.333202	-2.012157	-14.902166
-	324	50.220490	-1.961573	-14.889724
-	325	51.039928	-1.931809	-14.891998
-	326	51.788795	-1.922414	-14.908940
-	327	52.465202	-1.931304	-14.941244
-	328	53.067581	-1.956327	-14.988799
-	329	53.594669	-1.995040	-15.051968
-	330	54.045547	-2.044956	-15.130871
-	331	54.419636	-2.103775	-15.225749
-	332	54.716648	-2.169317	-15.337241
-	333	54.936512	-2.239769	-15.465707
-	334	55.079411	-2.312999	-15.611421
-	335	55.145836	-2.387434	-15.774159
-	336	55.136562	-2.461730	-15.953614
-	337	55.052837	-2.534228	-16.149065
-	338	54.895966	-2.603614	-16.359217
-	339	54.667961	-2.668804	-16.582035
-	340	54.371033	-2.729004	-16.814116
-	341	54.007893	-2.783335	-17.051964
-	342	53.581463	-2.831599	-17.291006
-	343	53.094929	-2.873981	-17.526005
-	344	52.551476	-2.910566	-17.752457
-	345	51.954262	-2.942392	-17.965376
-	346	51.306137	-2.970678	-18.160620
-	347	50.610096	-2.997547	-18.333992
-	348	49.868542	-3.024318	-18.482641
-	349	49.084320	-3.053095	-18.604017
-	350	48.260094	-3.085597	-18.696634
-	351	47.398525	-3.123054	-18.759560
-	352	46.502373	-3.167053	-18.792328
-	353	45.574192	-3.217561	-18.796366
-	354	44.616676	-3.275298	-18.772083
-	355	43.632080	-3.339831	-18.721403
-	356	42.622978	-3.410539	-18.646072
-	357	41.591587	-3.487022	-18.547358
-	358	40.540161	-3.567568	-18.428295
-	359	39.470848	-3.651542	-18.290199
-	360	38.385334	-3.738026	-18.135283
-	361	37.285393	-3.825814	-17.966022
-	362	36.172394	-3.913984	-17.785210
-	363	35.047211	-4.002208	-17.594482
-	364	33.910816	-4.089446	-17.396742
-	365	32.763756	-4.174925	-17.193680
-	366	31.606869	-4.257728	-16.987144
-	367	30.440914	-4.337037	-16.778120
-	368	29.267019	-4.411867	-16.567299
-	369	28.086227	-4.481216	-16.355431
-	370	26.900160	-4.544045	-16.142864
-	371	25.710613	-4.599324	-15.929229
-	372	24.519356	-4.646085	-15.713901
-	373	23.328323	-4.683371	-15.496158
-	374	22.139732	-4.710311	-15.275499
-	375	20.955713	-4.726325	-15.051924
-	376	19.778749	-4.730684	-14.826191
-	377	18.611269	-4.723131	-14.599365
-	378	17.455757	-4.703708	-14.371960
-	379	16.314913	-4.672564	-14.145833
-	380	15.191492	-4.629914	-13.923673
-	381	14.088485	-4.576382	-13.708046
-	382	13.008780	-4.512620	-13.501177
-	383	11.955284	-4.439543	-13.305239
-	384	10.931046	-4.358090	-13.122080
-	385	9.938639	-4.269586	-12.951532
-	386	8.980732	-4.175471	-12.792783
-	387	8.059909	-4.077327	-12.643721
-	388	7.178897	-3.976768	-12.502751
-	389	6.340679	-3.875535	-12.368500
-	390	5.548304	-3.775268	-12.242053
-	391	4.805080	-3.677606	-12.123954
-	392	4.114336	-3.584090	-12.016033
-	393	3.479460	-3.496226	-11.919549
-	394	2.903774	-3.415300	-11.835413
-	395	2.390321	-3.342434	-11.764494
-	396	1.941597	-3.278580	-11.707285
-	397	1.559588	-3.224480	-11.663862
-	398	1.245730	-3.180661	-11.633571
-	399	1.000508	-3.147406	-11.616176
-	400	0.823721	-3.124805	-11.610430
-	401	0.714287	-3.112648	-11.615749
-	402	0.670273	-3.110490	-11.630810
-	403	0.688913	-3.117649	-11.654977
-	404	0.766507	-3.133214	-11.688483
-	405	0.898583	-3.156054	-11.731321
-	406	1.079908	-3.184881	-11.784294
-	407	1.304582	-3.218331	-11.847859
-	408	1.566406	-3.254950	-11.923845
-	409	1.859035	-3.293330	-12.013014
-	410	2.176319	-3.332111	-12.116478
-	411	2.512669	-3.370036	-12.234941
-	412	2.863409	-3.406061	-12.368171
-	413	3.224901	-3.439388	-12.514793
-	414	3.594873	-3.469413	-12.672030
-	415	3.972344	-3.495778	-12.836864
-	416	4.357642	-3.518488	-13.003102
-	417	4.752522	-3.537810	-13.163993
-	418	5.159708	-3.554391	-13.310473
-	419	5.582966	-3.569067	-13.432423
-	420	6.026228	-3.582896	-13.519444
-	421	6.493229	-3.596982	-13.560900
-	422	6.986971	-3.612314	-13.547079
-	423	7.508996	-3.629732	-13.470435
-	424	8.059168	-3.649838	-13.326695
-	425	8.635183	-3.672823	-13.116138
-	426	9.232613	-3.698697	-12.842756
-	427	9.844946	-3.727090	-12.515410
-	428	10.463898	-3.757291	-12.145879
-	429	11.079733	-3.788184	-11.749410
-	430	11.681863	-3.818327	-11.342231
-	431	12.259583	-3.845670	-10.941701
-	432	12.802562	-3.868166	-10.564173
-	433	13.301565	-3.883637	-10.224298
-	434	13.748882	-3.890116	-9.934968
-	435	14.138563	-3.886149	-9.705385
-	436	14.466756	-3.870877	-9.541390
-	437	14.731654	-3.844356	-9.444098
-	438	14.933555	-3.807209	-9.410868
-	439	15.074454	-3.760627	-9.435031
-	440	15.158010	-3.706274	-9.507026
-	441	15.188939	-3.646198	-9.615256
-	442	15.173134	-3.582641	-9.746936
-	443	15.116880	-3.518114	-9.889157
-	444	15.027007	-3.455174	-10.029528
-	445	14.910457	-3.396511	-10.156376
-	446	14.774212	-3.344563	-10.260626
-	447	14.625011	-3.301645	-10.335154
-	448	14.469300	-3.269554	-10.375398
-	449	14.312861	-3.249510	-10.379584
-	450	14.160744	-3.241925	-10.348273
-	451	14.016990	-3.246907	-10.283061
-	452	13.884796	-3.263875	-10.187385
-	453	13.766151	-3.291847	-10.065536
-	454	13.662199	-3.329552	-9.922314
-	455	13.573154	-3.375571	-9.761997
-	456	13.498588	-3.428415	-9.587912
-	457	13.437523	-3.486407	-9.402995
-	458	13.388377	-3.548153	-9.208752
-	459	13.349362	-3.612124	-9.006673
-	460	13.318444	-3.677032	-8.797206
-	461	13.293467	-3.741645	-8.580699
-	462	13.272479	-3.804832	-8.357559
-	463	13.253472	-3.865705	-8.128037
-	464	13.234481	-3.923341	-7.894047
-	465	13.213720	-3.977239	-7.657476
-	466	13.189588	-4.026904	-7.422040
-	467	13.160615	-4.071862	-7.192521
-	468	13.125625	-4.111985	-6.972553
-	469	13.083591	-4.147180	-6.766284
-	470	13.033809	-4.177608	-6.576488
-	471	12.975757	-4.203585	-6.404833
-	472	12.909193	-4.225555	-6.251650
-	473	12.834072	-4.243909	-6.116304
-	474	12.750624	-4.258983	-5.996912
-	475	12.659289	-4.270983	-5.890973
-	476	12.560880	-4.279990	-5.796103
-	477	12.456201	-4.286153	-5.709786
-	478	12.346291	-4.289473	-5.630467
-	479	12.232186	-4.290145	-5.556044
-	480	12.115177	-4.288263	-5.485497
-	481	11.996254	-4.284033	-5.417902
-	482	11.876776	-4.277601	-5.352868
-	483	11.757776	-4.269329	-5.289578
-	484	11.640418	-4.259609	-5.227710
-	485	11.525963	-4.248817	-5.166581
-	486	11.415562	-4.237375	-5.105906
-	487	11.310468	-4.225755	-5.044859
-	488	11.211779	-4.214366	-4.983879
-	489	11.120645	-4.203717	-4.923200
-	490	11.038042	-4.194227	-4.863220
-	491	10.964935	-4.186213	-4.804805
-	492	10.901843	-4.179807	-4.749599
-	493	10.849142	-4.175132	-4.698773
-	494	10.806852	-4.172184	-4.654044
-	495	10.774894	-4.170767	-4.617382
-	496	10.752975	-4.170760	-4.589407
-	497	10.740437	-4.171840	-4.571294
-	498	10.736441	-4.173795	-4.563715
-	499	10.740122	-4.176249	-4.566659
-	500	10.750335	-4.178934	-4.579764
-	501	10.765944	-4.181584	-4.601911
-	502	10.785774	-4.183798	-4.631999
-	503	10.808420	-4.185278	-4.669146
-	504	10.832496	-4.185574	-4.713097
-	505	10.856688	-4.184286	-4.762644
-	506	10.879503	-4.181118	-4.816899
-	507	10.899793	-4.175819	-4.874795
-	508	10.916424	-4.168317	-4.935005
-	509	10.928362	-4.158436	-4.996819
-	510	10.934926	-4.146024	-5.059521
-	511	10.935497	-4.130851	-5.122913
-	512	10.929634	-4.112856	-5.187549
-	513	10.917313	-4.091909	-5.253977
-	514	10.898590	-4.068196	-5.322714
-	515	10.873644	-4.042187	-5.393719
-	516	10.843147	-4.014716	-5.465449
-	517	10.807919	-3.986907	-5.536242
-	518	10.769207	-3.959930	-5.604626
-	519	10.728348	-3.934875	-5.668733
-	520	10.686555	-3.912691	-5.727480
-	521	10.645124	-3.894113	-5.780406
-	522	10.605309	-3.879770	-5.826656
-	523	10.568365	-3.869914	-5.866917
-	524	10.535601	-3.864838	-5.900897
-	525	10.508401	-3.864594	-5.928741
-	526	10.488279	-3.869203	-5.950944
-	527	10.476759	-3.878551	-5.967959
-	528	10.475315	-3.892447	-5.980131
-	529	10.485276	-3.910696	-5.987735
-	530	10.507971	-3.933064	-5.991115
-	531	10.544753	-3.959345	-5.991757
-	532	10.596821	-3.989474	-5.991242
-	533	10.665464	-4.023448	-5.991348
-	534	10.751690	-4.061388	-5.994157
-	535	10.856514	-4.103369	-6.001835
-	536	10.980613	-4.149614	-6.015268
-	537	11.124252	-4.200245	-6.035029
-	538	11.287547	-4.255376	-6.061810
-	539	11.470265	-4.315020	-6.096157
-	540	11.671894	-4.379145	-6.139160
-	541	11.891681	-4.447493	-6.192671
-	542	12.128831	-4.519726	-6.258401
-	543	12.382258	-4.595448	-6.338062
-	544	12.651069	-4.673981	-6.433384
-	545	12.934112	-4.754682	-6.545510
-	546	13.230327	-4.836736	-6.674976
-	547	13.538768	-4.919313	-6.821218
-	548	13.858471	-5.001433	-6.983919
-	549	14.188870	-5.082029	-7.162328
-	550	14.529557	-5.160157	-7.355064
-	551	14.880511	-5.234580	-7.562626
-	552	15.242041	-5.304336	-7.785018
-	553	15.614758	-5.368484	-8.022958
-	554	15.999564	-5.426253	-8.277343
-	555	16.397684	-5.477107	-8.548009
-	556	16.810583	-5.520631	-8.833596
-	557	17.239996	-5.556597	-9.131711
-	558	17.687796	-5.584657	-9.440323
-	559	18.156143	-5.604429	-9.758361
-	560	18.647215	-5.615649	-10.084882
-	561	19.163309	-5.617979	-10.419936
-	562	19.706713	-5.611377	-10.762452
-	563	20.279802	-5.595880	-11.110762
-	564	20.884949	-5.572041	-11.461323
-	565	21.524405	-5.540414	-11.810523
-	566	22.200169	-5.501993	-12.153871
-	567	22.914026	-5.457662	-12.487453
-	568	23.667288	-5.408695	-12.807455
-	569	24.460873	-5.355999	-13.111261
-	570	25.295328	-5.300735	-13.395994
-	571	26.170706	-5.243755	-13.659869
-	572	27.086670	-5.185601	-13.901591
-	573	28.042198	-5.126694	-14.120168
-	574	29.036100	-5.066944	-14.315146
-	575	30.066236	-5.006309	-14.486076
-	576	31.130192	-4.944245	-14.633566
-	577	32.224888	-4.880395	-14.757754
-	578	33.346848	-4.814077	-14.859637
-	579	34.492149	-4.744600	-14.940783
-	580	35.656380	-4.671440	-15.002581
-	581	36.834793	-4.593838	-15.047481
-	582	38.022202	-4.511438	-15.077610
-	583	39.213093	-4.424275	-15.095608
-	584	40.401501	-4.332368	-15.104369
-	585	41.581562	-4.236414	-15.106835
-	586	42.747047	-4.136925	-15.106065
-	587	43.891953	-4.035025	-15.104922
-	588	45.010136	-3.931652	-15.106311
-	589	46.095890	-3.828129	-15.112150
-	590	47.143871	-3.725409	-15.124043
-	591	48.149075	-3.624980	-15.142238
-	592	49.107018	-3.527955	-15.166684
-	593	50.013889	-3.435446	-15.196962
-	594	50.866539	-3.348695	-15.232092
-	595	51.662201	-3.268459	-15.271369
-	596	52.399029	-3.195697	-15.313964
-	597	53.075428	-3.131178	-15.358770
-	598	53.690475	-3.075115	-15.405449
-	599	54.243393	-3.027759	-15.453520
-	600	54.733864	-2.988791	-15.503493
-	601	55.161476	-2.958370	-15.555925
-	602	55.526093	-2.935421	-15.612641
-	603	55.827469	-2.919638	-15.674986
-	604	56.065628	-2.910326	-15.744980
-	605	56.240536	-2.907104	-15.824278
-	606	56.352448	-2.909261	-15.914639
-	607	56.401817	-2.916670	-16.017263
-	608	56.389168	-2.929124	-16.132698
-	609	56.315231	-2.946547	-16.261173
-	610	56.180832	-2.969155	-16.402029
-	611	55.987160	-2.997224	-16.554312
-	612	55.735397	-3.031528	-16.716148
-	613	55.427101	-3.072062	-16.885654
-	614	55.063797	-3.119259	-17.060211
-	615	54.647198	-3.173467	-17.236761
-	616	54.178932	-3.234602	-17.412256
-	617	53.660915	-3.302755	-17.583195
-	618	53.094883	-3.377876	-17.746370
-	619	52.482826	-3.459652	-17.898706
-	620	51.826515	-3.547831	-18.037027
-	621	51.127747	-3.641582	-18.158768
-	622	50.388161	-3.740212	-18.261494
-	623	49.609306	-3.842264	-18.343567
-	624	48.792866	-3.946999	-18.403080
-	625	47.940292	-4.052919	-18.439039
-	626	47.052994	-4.158715	-18.450636
-	627	46.132099	-4.263118	-18.437233
-	628	45.178616	-4.364686	-18.398581
-	629	44.193321	-4.462397	-18.333994
-	630	43.177143	-4.554792	-18.243938
-	631	42.130989	-4.640852	-18.128700
-	632	41.055771	-4.719524	-17.989388
-	633	39.952480	-4.790194	-17.827389
-	634	38.822189	-4.851943	-17.644985
-	635	37.666199	-4.904573	-17.444492
-	636	36.485775	-4.947998	-17.228823
-	637	35.282391	-4.982221	-17.001482
-	638	34.057545	-5.007677	-16.765724
-	639	32.812965	-5.025037	-16.524773
-	640	31.550379	-5.034928	-16.282021
-	641	30.271866	-5.038279	-16.039806
-	642	28.979471	-5.035912	-15.800411
-	643	27.675488	-5.028442	-15.565039
-	644	26.362173	-5.015985	-15.334800
-	645	25.042009	-4.998489	-15.109843
-	646	23.717674	-4.975660	-14.890084
-	647	22.392019	-4.946987	-14.675589
-	648	21.068352	-4.911892	-14.466004
-	649	19.749918	-4.869746	-14.262221
-	650	18.440231	-4.819994	-14.065377
-	651	17.142572	-4.762217	-13.877270
-	652	15.860490	-4.696284	-13.699432
-	653	14.597248	-4.622126	-13.533839
-	654	13.356475	-4.539768	-13.381536
-	655	12.141546	-4.449694	-13.242306
-	656	10.956193	-4.352389	-13.115498
-	657	9.803947	-4.248740	-12.998749
-	658	8.688542	-4.139595	-12.890218
-	659	7.613673	-4.026102	-12.788053
-	660	6.583207	-3.909516	-12.690352
-	661	5.601133	-3.791389	-12.595428
-	662	4.671414	-3.673321	-12.501962
-	663	3.798120	-3.557070	-12.409042
-	664	2.985162	-3.444510	-12.316290
-	665	2.236340	-3.337476	-12.223919
-	666	1.555173	-3.237802	-12.132839
-	667	0.945065	-3.147149	-12.043605
-	668	0.408928	-3.066982	-11.957530
-	669	-0.050584	-2.998516	-11.875134
-	670	-0.431714	-2.942707	-11.797814
-	671	-0.733412	-2.900102	-11.726129
-	672	-0.955761	-2.870898	-11.661616
-	673	-1.100005	-2.854896	-11.604939
-	674	-1.168306	-2.851502	-11.557095
-	675	-1.163999	-2.859768	-11.519045
-	676	-1.091530	-2.878458	-11.491698
-	677	-0.956391	-2.906037	-11.475483
-	678	-0.764734	-2.940818	-11.471639
-	679	-0.523608	-2.981038	-11.481030
-	680	-0.240043	-3.024880	-11.504388
-	681	0.078416	-3.070683	-11.543628
-	682	0.424696	-3.116908	-11.600871
-	683	0.792210	-3.162292	-11.678825
-	684	1.175505	-3.205725	-11.779141
-	685	1.570559	-3.246304	-11.902261
-	686	1.974894	-3.283305	-12.046590
-	687	2.387789	-3.316264	-12.208439
-	688	2.810016	-3.345001	-12.381726
-	689	3.243939	-3.369703	-12.558976
-	690	3.692998	-3.391015	-12.730846
-	691	4.161704	-3.409974	-12.885878
-	692	4.654957	-3.428024	-13.010973
-	693	5.177454	-3.446888	-13.092863
-	694	5.733169	-3.468431	-13.117682
-	695	6.324650	-3.494581	-13.072973
-	696	6.952413	-3.527111	-12.948631
-	697	7.614704	-3.567549	-12.737746
-	698	8.307183	-3.617053	-12.438827
-	699	9.022840	-3.676306	-12.054489
-	700	9.752439	-3.745221	-11.594168
-	701	10.484906	-3.822948	-11.071794
-	702	11.208197	-3.907615	-10.506657
-	703	11.909858	-3.996437	-9.920912
-	704	12.577905	-4.085914	-9.338547
-	705	13.201336	-4.171946	-8.782877
-	706	13.771092	-4.250295	-8.275605
-	707	14.280067	-4.316879	-7.835411
-	708	14.723714	-4.368250	-7.476781
-	709	15.099703	-4.401871	-7.208941
-	710	15.407816	-4.415968	-7.037337
-	711	15.649601	-4.409956	-6.961121
-	712	15.827927	-4.384130	-6.975349
-	713	15.946859	-4.339736	-7.071012
-	714	16.011339	-4.278745	-7.236444
-	715	16.027046	-4.204031	-7.457617
-	716	16.000204	-4.118935	-7.719263
-	717	15.937446	-4.027185	-8.006159
-	718	15.845255	-3.932647	-8.303014
-	719	15.730136	-3.839064	-8.595300
-	720	15.598242	-3.749990	-8.869541
-	721	15.455388	-3.668401	-9.114972
-	722	15.306910	-3.596886	-9.321988
-	723	15.157516	-3.537244	-9.484365
-	724	15.011021	-3.490542	-9.598804
-	725	14.870531	-3.457124	-9.664396
-	726	14.738054	-3.436571	-9.683130
-	727	14.614483	-3.427992	-9.658580
-	728	14.499939	-3.429813	-9.596070
-	729	14.393473	-3.440284	-9.501480
-	730	14.293583	-3.457302	-9.381392
-	731	14.198112	-3.478681	-9.241971
-	732	14.104527	-3.502278	-9.088841
-	733	14.010011	-3.526147	-8.927155
-	734	13.912012	-3.548575	-8.760992
-	735	13.807887	-3.568133	-8.595041
-	736	13.695514	-3.583695	-8.433791
-	737	13.573030	-3.594539	-8.281166
-	738	13.439004	-3.600039	-8.141832
-	739	13.292431	-3.599917	-8.019152
-	740	13.132509	-3.594085	-7.916609
-	741	12.958962	-3.582722	-7.836379
-	742	12.771884	-3.566014	-7.780322
-	743	12.571848	-3.544447	-7.748553
-	744	12.359664	-3.518533	-7.740350
-	745	12.136668	-3.488863	-7.753284
-	746	11.904428	-3.455965	-7.784778
-	747	11.664839	-3.420532	-7.830448
-	748	11.420074	-3.383142	-7.885867
-	749	11.172401	-3.344408	-7.946270
-	750	10.924268	-3.304848	-8.007633
-	751	10.678288	-3.265061	-8.065248
-	752	10.437055	-3.225701	-8.115533
-	753	10.203004	-3.187382	-8.155035
-	754	9.978590	-3.150716	-8.180769
-	755	9.765779	-3.116316	-8.190011
-	756	9.566349	-3.084552	-8.181129
-	757	9.381596	-3.055899	-8.152599
-	758	9.212609	-3.030643	-8.104300
-	759	9.060061	-3.009068	-8.036450
-	760	8.924271	-2.991246	-7.951266
-	761	8.805093	-2.977119	-7.851951
-	762	8.702195	-2.966486	-7.742360
-	763	8.614768	-2.958998	-7.627530
-	764	8.541937	-2.954346	-7.511770
-	765	8.482827	-2.952153	-7.398921
-	766	8.436195	-2.952073	-7.292300
-	767	8.401038	-2.953830	-7.194380
-	768	8.376164	-2.957221	-7.105958
-	769	8.360560	-2.962058	-7.027865
-	770	8.353089	-2.968188	-6.960827
-	771	8.352935	-2.975593	-6.903766
-	772	8.359210	-2.984354	-6.855710
-	773	8.371414	-2.994507	-6.815177
-	774	8.389171	-3.006164	-6.780447
-	775	8.412515	-3.019398	-6.749851
-	776	8.441633	-3.034316	-6.721253
-	777	8.476784	-3.050992	-6.693060
-	778	8.517951	-3.069403	-6.664915
-	779	8.565026	-3.089515	-6.635912
-	780	8.617781	-3.111230	-6.606323
-	781	8.675859	-3.134367	-6.576727
-	782	8.739115	-3.158842	-6.547538
-	783	8.807201	-3.184541	-6.519400
-	784	8.880033	-3.211363	-6.493096
-	785	8.957519	-3.239140	-6.469963
-	786	9.039678	-3.267874	-6.451571
-	787	9.126422	-3.297613	-6.439813
-	788	9.217593	-3.328571	-6.436315
-	789	9.312777	-3.361097	-6.441485
-	790	9.411641	-3.395590	-6.454109
-	791	9.513743	-3.432502	-6.471904
-	792	9.618408	-3.472186	-6.492236
-	793	9.725354	-3.514929	-6.511839
-	794	9.833919	-3.561000	-6.527034
-	795	9.943650	-3.610398	-6.534863
-	796	10.053928	-3.662888	-6.532220
-	797	10.164305	-3.717919	-6.517793
-	798	10.274319	-3.774743	-6.491170
-	799	10.383902	-3.832514	-6.453428
-	800	10.493120	-3.890742	-6.405941
-	801	10.602522	-3.949159	-6.350817
-	802	10.712766	-4.007789	-6.289724
-	803	10.824800	-4.066628	-6.226110
-	804	10.939817	-4.125806	-6.163129
-	805	11.058995	-4.185456	-6.103685
-	806	11.183649	-4.245717	-6.050190
-	807	11.315154	-4.306847	-6.003118
-	808	11.454835	-4.369151	-5.962808
-	809	11.603792	-4.432939	-5.928805
-	810	11.763280	-4.498507	-5.900586
-	811	11.934156	-4.566138	-5.877480
-	812	12.117323	-4.636025	-5.859203
-	813	12.313434	-4.708127	-5.845862
-	814	12.523022	-4.782471	-5.837764
-	815	12.746226	-4.858972	-5.835826
-	816	12.983211	-4.937516	-5.841301
-	817	13.233817	-5.017830	-5.856221
-	818	13.497735	-5.099499	-5.883337
-	819	13.774640	-5.182016	-5.924850
-	820	14.063801	-5.264547	-5.984207
-	821	14.364725	-5.346105	-6.064761
-	822	14.676571	-5.425453	-6.169977
-	823	14.998803	-5.501315	-6.303178
-	824	15.330838	-5.572572	-6.467319
-	825	15.672558	-5.638244	-6.664649
-	826	16.023813	-5.697570	-6.896364
-	827	16.385075	-5.749690	-7.163214
-	828	16.757032	-5.793842	-7.464460
-	829	17.141001	-5.829165	-7.798718
-	830	17.538822	-5.854856	-8.163342
-	831	17.952637	-5.870174	-8.555576
-	832	18.385193	-5.874578	-8.972155
-	833	18.839359	-5.867671	-9.409095
-	834	19.318232	-5.849187	-9.862137
-	835	19.824923	-5.819074	-10.326280
-	836	20.362673	-5.777301	-10.796117
-	837	20.934399	-5.723993	-11.266455
-	838	21.543049	-5.659427	-11.732187
-	839	22.191017	-5.584079	-12.188221
-	840	22.880489	-5.498598	-12.629767
-	841	23.612898	-5.403464	-13.052889
-	842	24.389236	-5.299567	-13.452837
-	843	25.209751	-5.187777	-13.825873
-	844	26.073973	-5.069044	-14.168630
-	845	26.980736	-4.944121	-14.479855
-	846	27.927933	-4.813717	-14.759284
-	847	28.912970	-4.678406	-15.007318
-	848	29.932383	-4.538376	-15.225923
-	849	30.982555	-4.393961	-15.416982
-	850	32.059273	-4.245505	-15.583033
-	851	33.158230	-4.093403	-15.727071
-	852	34.274780	-3.938095	-15.852419
-	853	35.404434	-3.780094	-15.962472
-	854	36.542458	-3.620079	-16.060837
-	855	37.684216	-3.458533	-16.151512
-	856	38.825039	-3.296289	-16.238018
-	857	39.960251	-3.134022	-16.323805
-	858	41.085285	-2.972745	-16.411770
-	859	42.195732	-2.813227	-16.504204
-	860	43.287193	-2.656717	-16.602579
-	861	44.355572	-2.504370	-16.707674
-	862	45.396778	-2.357299	-16.819393
-	863	46.407017	-2.217184	-16.936378
-	864	47.382755	-2.086066	-17.056170
-	865	48.320667	-1.965993	-17.176041
-	866	49.217850	-1.859145	-17.292887
-	867	50.071365	-1.766910	-17.404079
-	868	50.878464	-1.690177	-17.507399
-	869	51.636299	-1.628561	-17.601759
-	870	52.342159	-1.581532	-17.686119
-	871	52.993374	-1.547912	-17.760468
-	872	53.587437	-1.526018	-17.825329
-	873	54.122032	-1.513922	-17.881878
-	874	54.595154	-1.509602	-17.931829
-	875	55.005268	-1.511532	-17.977180
-	876	55.351181	-1.517924	-18.020422
-	877	55.632416	-1.527489	-18.064188
-	878	55.848690	-1.539350	-18.110842
-	879	56.000076	-1.552643	-18.162542
-	880	56.086803	-1.566826	-18.221123
-	881	56.109432	-1.581155	-18.288109
-	882	56.068676	-1.595433	-18.364586
-	883	55.965549	-1.609373	-18.451284
-	884	55.801407	-1.623487	-18.548054
-	885	55.577839	-1.638283	-18.654219
-	886	55.296844	-1.654705	-18.768412
-	887	54.960602	-1.673824	-18.888298
-	888	54.571556	-1.696659	-19.011192
-	889	54.132252	-1.724628	-19.133583
-	890	53.645203	-1.758478	-19.252018
-	891	53.112827	-1.799824	-19.362164
-	892	52.537502	-1.849547	-19.460108
-	893	51.921368	-1.908453	-19.541672
-	894	51.266422	-1.977052	-19.603291
-	895	50.574348	-2.055248	-19.642105
-	896	49.846466	-2.142694	-19.656069
-	897	49.083847	-2.238127	-19.644793
-	898	48.287224	-2.340343	-19.608444
-	899	47.457073	-2.447630	-19.548986
-	900	46.593578	-2.558280	-19.469353
-	901	45.696884	-2.670130	-19.373898
-	902	44.766960	-2.781222	-19.267282
-	903	43.803989	-2.889843	-19.154263
-	904	42.808136	-2.994153	-19.039125
-	905	41.779842	-3.092848	-18.925611
-	906	40.719734	-3.185113	-18.816490
-	907	39.628746	-3.270455	-18.713753
-	908	38.508076	-3.348951	-18.618095
-	909	37.359100	-3.420814	-18.529490
-	910	36.183456	-3.486435	-18.446775
-	911	34.982819	-3.545796	-18.369322
-	912	33.759037	-3.599012	-18.296001
-	913	32.514019	-3.645951	-18.226028
-	914	31.249952	-3.686605	-18.158312
-	915	29.969009	-3.720996	-18.091827
-	916	28.673759	-3.749176	-18.025286
-	917	27.366884	-3.771421	-17.956909
-	918	26.051306	-3.787912	-17.885159
-	919	24.730104	-3.799147	-17.807344
-	920	23.406609	-3.805483	-17.720663
-	921	22.084370	-3.807148	-17.621883
-	922	20.766911	-3.804348	-17.507975
-	923	19.457890	-3.797096	-17.376568
-	924	18.160862	-3.785438	-17.225882
-	925	16.879450	-3.769115	-17.055960
-	926	15.617014	-3.747939	-16.867750
-	927	14.376910	-3.721531	-16.663372
-	928	13.162113	-3.689564	-16.446262
-	929	11.975514	-3.651784	-16.220598
-	930	10.819827	-3.608146	-15.990839
-	931	9.697961	-3.558894	-15.761075
-	932	8.612652	-3.504407	-15.535457
-	933	7.566914	-3.445231	-15.316843
-	934	6.563619	-3.382015	-15.107617
-	935	5.605671	-3.315485	-14.909523
-	936	4.695983	-3.246403	-14.723711
-	937	3.837370	-3.175557	-14.551426
-	938	3.032746	-3.103749	-14.393133
-	939	2.284751	-3.031818	-14.249742
-	940	1.595977	-2.960757	-14.121222
-	941	0.968799	-2.891650	-14.007498
-	942	0.405530	-2.825700	-13.907712
-	943	-0.091907	-2.764184	-13.820877
-	944	-0.521800	-2.708311	-13.744694
-	945	-0.882899	-2.659215	-13.677103
-	946	-1.174525	-2.617897	-13.615817
-	947	-1.396667	-2.585216	-13.558260
-	948	-1.549991	-2.561825	-13.502087
-	949	-1.636034	-2.548192	-13.445102
-	950	-1.657310	-2.544477	-13.384622
-	951	-1.616987	-2.550567	-13.318875
-	952	-1.519276	-2.566180	-13.246709
-	953	-1.369055	-2.590738	-13.168688
-	954	-1.172084	-2.623460	-13.085674
-	955	-0.934557	-2.663246	-12.999175
-	956	-0.663201	-2.708733	-12.911467
-	957	-0.364952	-2.758259	-12.825052
-	958	-0.046964	-2.809940	-12.742600
-	959	0.283870	-2.861832	-12.666641
-	960	0.620791	-2.912055	-12.600354
-	961	0.957827	-2.958884	-12.545732
-	962	1.289830	-3.000757	-12.504913
-	963	1.612500	-3.036460	-12.479090
-	964	1.922965	-3.065062	-12.469047
-	965	2.219649	-3.086001	-12.474591
-	966	2.502616	-3.099052	-12.494634
-	967	2.773516	-3.104253	-12.526889
-	968	3.035690	-3.101956	-12.568058
-	969	3.293986	-3.092791	-12.613524
-	970	3.554763	-3.077646	-12.657336
-	971	3.825280	-3.057757	-12.692170
-	972	4.113504	-3.034649	-12.709282
-	973	4.427384	-3.010136	-12.699567
-	974	4.774047	-2.986222	-12.653688
-	975	5.159337	-2.964962	-12.562878
-	976	5.586829	-2.948362	-12.419661
-	977	6.057599	-2.938257	-12.219860
-	978	6.569552	-2.936250	-11.962497
-	979	7.117681	-2.943537	-11.651398
-	980	7.693830	-2.960741	-11.294873
-	981	8.287553	-2.987657	-10.905712
-	982	8.886582	-3.023265	-10.499180
-	983	9.477981	-3.065673	-10.093037
-	984	10.048947	-3.112187	-9.705181
-	985	10.587692	-3.159600	-9.353470
-	986	11.084027	-3.204488	-9.053374
-	987	11.530052	-3.243477	-8.817482
-	988	11.920147	-3.273535	-8.654450
-	989	12.251111	-3.292353	-8.568532
-	990	12.522340	-3.298352	-8.558497
-	991	12.735107	-3.290931	-8.619710
-	992	12.892699	-3.270300	-8.743807
-	993	12.999633	-3.237494	-8.919908
-	994	13.061623	-3.194162	-9.135672
-	995	13.084822	-3.142320	-9.378102
-	996	13.075960	-3.084369	-9.634310
-	997	13.041518	-3.022768	-9.892294
-	998	12.987939	-2.959967	-10.141150
-	999	12.921135	-2.898312	-10.371428
-	1000	12.846508	-2.839953	-10.575672
-	1001	12.769057	-2.786695	-10.748200
-	1002	12.692745	-2.739903	-10.886717
-	1003	12.621082	-2.700708	-10.990172
-	1004	12.556687	-2.669803	-11.059789
-	1005	12.501547	-2.647505	-11.098498
-	1006	12.456640	-2.633692	-11.110791
-	1007	12.422425	-2.627737	-11.101767
-	1008	12.398165	-2.628651	-11.077299
-	1009	12.382605	-2.634919	-11.043908
-	1010	12.373658	-2.645041	-11.006716
-	1011	12.368788	-2.657344	-10.970737
-	1012	12.365097	-2.670107	-10.939818
-	1013	12.359566	-2.681761	-10.917777
-	1014	12.349349	-2.690953	-10.907595
-	1015	12.331844	-2.696678	-10.911772
-	1016	12.304919	-2.698116	-10.932974
-	1017	12.266721	-2.694772	-10.973542
-	1018	12.216099	-2.686372	-11.035181
-	1019	12.152094	-2.672966	-11.119164
-	1020	12.074394	-2.654761	-11.226064
-	1021	11.983078	-2.632106	-11.355666
-	1022	11.878819	-2.605529	-11.506665
-	1023	11.762484	-2.575479	-11.677550
-	1024	11.635803	-2.542518	-11.864760
-	1025	11.500605	-2.507325	-12.064018
-	1026	11.359285	-2.470701	-12.269517
-	1027	11.214595	-2.433572	-12.474797
-	1028	11.069364	-2.397031	-12.672965
-	1029	10.926794	-2.362264	-12.856806
-	1030	10.789658	-2.330226	-13.021430
-	1031	10.660667	-2.301579	-13.163582
-	1032	10.541933	-2.276359	-13.283326
-	1033	10.435186	-2.254286	-13.382262
-	1034	10.341499	-2.235096	-13.462470
-	1035	10.261726	-2.218665	-13.525099
-	1036	10.195764	-2.204950	-13.571835
-	1037	10.142869	-2.193726	-13.604988
-	1038	10.101420	-2.184695	-13.626665
-	1039	10.069135	-2.177377	-13.639184
