# Supplementary material for: Design and preliminary verification of a novel powered ankle–foot prosthesis: From the perspective of lower-limb biomechanics compared with ESAR foot
Source: PLoS One. 2024 Jun 7;19(6):e0303397. doi: 10.1371/journal.pone.0303397 (PMC11161064; doi:10.1371/journal.pone.0303397)
Supplement: S2 File — (ZIP) [file pone.0303397.s004.zip › NWS/4/right ankle angle.txt]

LINK_MODEL_BASED::ORIGINAL::Right Ankle Angles
File	Frame	X	Y	Z
Gait LB - IOR 13.c3d	1	14.506953	7.702903	-7.127594
-	2	14.457793	7.340864	-7.142440
-	3	14.416188	6.974241	-7.149069
-	4	14.384544	6.611489	-7.144249
-	5	14.365155	6.260689	-7.127631
-	6	14.359138	5.927995	-7.100368
-	7	14.366652	5.617181	-7.063869
-	8	14.386624	5.330280	-7.019508
-	9	14.417327	5.068046	-6.967976
-	10	14.456726	4.830137	-6.909626
-	11	14.502739	4.614856	-6.845036
-	12	14.553453	4.420126	-6.773829
-	13	14.607041	4.243372	-6.695245
-	14	14.662273	4.082021	-6.608816
-	15	14.717851	3.933456	-6.513753
-	16	14.772880	3.795136	-6.410020
-	17	14.826604	3.664643	-6.299244
-	18	14.878562	3.539599	-6.184775
-	19	14.928385	3.418046	-6.070799
-	20	14.975681	3.298660	-5.961203
-	21	15.020214	3.181143	-5.858408
-	22	15.061771	3.065638	-5.763787
-	23	15.100220	2.952586	-5.676632
-	24	15.135053	2.842579	-5.595778
-	25	15.166061	2.736261	-5.519537
-	26	15.192789	2.634573	-5.444808
-	27	15.215048	2.537992	-5.369188
-	28	15.232383	2.446874	-5.290520
-	29	15.244829	2.361479	-5.206905
-	30	15.252439	2.281820	-5.117646
-	31	15.255380	2.207525	-5.021883
-	32	15.254021	2.138088	-4.919699
-	33	15.248985	2.072875	-4.810871
-	34	15.240987	2.011403	-4.694931
-	35	15.230711	1.953052	-4.570976
-	36	15.218809	1.896977	-4.438700
-	37	15.206037	1.842462	-4.296938
-	38	15.193083	1.788660	-4.144966
-	39	15.180798	1.734513	-3.982227
-	40	15.170014	1.678741	-3.808720
-	41	15.161562	1.620440	-3.624255
-	42	15.156328	1.558243	-3.430131
-	43	15.155010	1.491480	-3.228297
-	44	15.158201	1.419945	-3.021760
-	45	15.166343	1.344193	-2.815007
-	46	15.179556	1.265673	-2.613025
-	47	15.197644	1.186805	-2.421259
-	48	15.220490	1.110339	-2.243381
-	49	15.247805	1.038717	-2.081890
-	50	15.279403	0.973562	-1.937343
-	51	15.315150	0.916003	-1.809305
-	52	15.354872	0.866599	-1.696444
-	53	15.398534	0.825415	-1.596870
-	54	15.446130	0.792332	-1.508743
-	55	15.497474	0.766791	-1.430152
-	56	15.552565	0.748470	-1.359098
-	57	15.611285	0.736662	-1.294130
-	58	15.673714	0.730544	-1.234423
-	59	15.739606	0.729088	-1.179683
-	60	15.809110	0.731071	-1.130162
-	61	15.882166	0.735004	-1.086289
-	62	15.958681	0.738876	-1.049379
-	63	16.038534	0.740974	-1.020438
-	64	16.121758	0.739777	-1.000954
-	65	16.208269	0.734397	-0.991389
-	66	16.297997	0.723930	-0.991914
-	67	16.390783	0.707818	-1.001979
-	68	16.486370	0.686374	-1.019836
-	69	16.584543	0.660123	-1.043945
-	70	16.685143	0.630110	-1.072569
-	71	16.787851	0.597254	-1.104265
-	72	16.892330	0.562823	-1.136509
-	73	16.998466	0.527453	-1.168344
-	74	17.105658	0.491688	-1.198031
-	75	17.213547	0.456047	-1.224340
-	76	17.321558	0.421241	-1.245621
-	77	17.429344	0.388227	-1.260771
-	78	17.536621	0.358384	-1.268149
-	79	17.643066	0.332599	-1.267381
-	80	17.748535	0.311746	-1.257971
-	81	17.853004	0.296383	-1.240047
-	82	17.956379	0.286795	-1.214155
-	83	18.058764	0.283369	-1.180623
-	84	18.160393	0.286334	-1.140598
-	85	18.261461	0.295920	-1.095362
-	86	18.362129	0.311926	-1.046659
-	87	18.462671	0.333845	-0.996339
-	88	18.563208	0.360961	-0.945910
-	89	18.663692	0.392549	-0.896636
-	90	18.763960	0.428128	-0.848995
-	91	18.863840	0.467432	-0.802864
-	92	18.963192	0.510109	-0.757637
-	93	19.061974	0.555988	-0.712838
-	94	19.160019	0.604696	-0.668308
-	95	19.257471	0.656443	-0.623220
-	96	19.354488	0.711062	-0.577615
-	97	19.451439	0.768960	-0.530765
-	98	19.548813	0.830560	-0.481633
-	99	19.647236	0.896158	-0.429392
-	100	19.747574	0.966238	-0.372902
-	101	19.850510	1.041137	-0.311171
-	102	19.956650	1.121156	-0.243821
-	103	20.066055	1.206855	-0.169474
-	104	20.178507	1.298477	-0.087985
-	105	20.293009	1.396036	0.000850
-	106	20.408560	1.499493	0.097238
-	107	20.524164	1.608008	0.200791
-	108	20.639364	1.720664	0.311183
-	109	20.753876	1.835886	0.427417
-	110	20.867523	1.952444	0.548854
-	111	20.980185	2.068822	0.673607
-	112	21.091736	2.184226	0.800666
-	113	21.201668	2.298454	0.929448
-	114	21.309534	2.412166	1.060601
-	115	21.414591	2.527061	1.196120
-	116	21.515694	2.645740	1.339517
-	117	21.611488	2.771270	1.494779
-	118	21.700323	2.906507	1.665586
-	119	21.780666	3.054422	1.855566
-	120	21.850731	3.217709	2.067808
-	121	21.908573	3.398708	2.304050
-	122	21.952106	3.599613	2.565584
-	123	21.979259	3.822548	2.853064
-	124	21.988024	4.069194	3.165874
-	125	21.976332	4.340839	3.502172
-	126	21.942133	4.638718	3.859330
-	127	21.883209	4.963984	4.233518
-	128	21.797180	5.317842	4.619955
-	129	21.681217	5.701505	5.013323
-	130	21.532097	6.116407	5.408034
-	131	21.346378	6.563743	5.797443
-	132	21.120199	7.045074	6.175287
-	133	20.849602	7.561881	6.534886
-	134	20.530903	8.115579	6.869431
-	135	20.161026	8.707043	7.172298
-	136	19.738037	9.336105	7.437291
-	137	19.261551	10.001192	7.659237
-	138	18.733471	10.698549	7.833772
-	139	18.157927	11.421665	7.958269
-	140	17.541971	12.160815	8.031781
-	141	16.895048	12.904310	8.055607
-	142	16.228397	13.641088	8.034004
-	143	15.554110	14.361900	7.972966
-	144	14.882373	15.060962	7.880929
-	145	14.220119	15.735087	7.765574
-	146	13.570184	16.384346	7.633994
-	147	12.932383	17.010666	7.492471
-	148	12.304088	17.617912	7.347875
-	149	11.681374	18.211468	7.206686
-	150	11.059402	18.797470	7.076172
-	151	10.433120	19.382566	6.963610
-	152	9.797549	19.973394	6.875347
-	153	9.148612	20.574917	6.816615
-	154	8.483745	21.189491	6.789976
-	155	7.802104	21.816771	6.794926
-	156	7.105070	22.453306	6.827623
-	157	6.395694	23.094196	6.881805
-	158	5.679097	23.733557	6.948849
-	159	4.961375	24.367384	7.019608
-	160	4.250519	24.992825	7.083704
-	161	3.554796	25.609591	7.132717
-	162	2.883715	26.219732	7.158366
-	163	2.246089	26.826841	7.155881
-	164	1.650504	27.435522	7.122047
-	165	1.104947	28.048529	7.056877
-	166	0.616624	28.666328	6.963441
-	167	0.191893	29.285971	6.846961
-	168	-0.163976	29.900028	6.714578
-	169	-0.447253	30.498123	6.574333
-	170	-0.656513	31.069103	6.434489
-	171	-0.792339	31.602350	6.302528
-	172	-0.857532	32.088531	6.185141
-	173	-0.855454	32.518963	6.086806
-	174	-0.790100	32.887173	6.009564
-	175	-0.665854	33.189735	5.953155
-	176	-0.486914	33.425354	5.915168
-	177	-0.257140	33.596779	5.890140
-	178	0.019984	33.706673	5.870949
-	179	0.342153	33.758366	5.848137
-	180	0.706850	33.754585	5.812629
-	181	1.111953	33.698349	5.755604
-	182	1.554840	33.593235	5.669234
-	183	2.032264	33.442829	5.547609
-	184	2.540179	33.250458	5.387484
-	185	3.074539	33.018806	5.186882
-	186	3.630166	32.750237	4.946957
-	187	4.201870	32.446568	4.669785
-	188	4.783784	32.110329	4.359852
-	189	5.370371	31.744856	4.022074
-	190	5.955716	31.356634	3.663145
-	191	6.534391	30.953365	3.289927
-	192	7.101209	30.544884	2.909958
-	193	7.651090	30.140099	2.530792
-	194	8.179553	29.746666	2.158970
-	195	8.682200	29.370462	1.800760
-	196	9.155345	29.015627	1.461247
-	197	9.595771	28.685122	1.144796
-	198	10.001163	28.379667	0.854673
-	199	10.369565	28.099375	0.593276
-	200	10.699703	27.843414	0.362181
-	201	10.990729	27.610941	0.161946
-	202	11.242300	27.400776	-0.007846
-	203	11.454646	27.212055	-0.148072
-	204	11.628598	27.043564	-0.260677
-	205	11.766046	26.894184	-0.348674
-	206	11.869216	26.762627	-0.415425
-	207	11.940726	26.647690	-0.465014
-	208	11.983379	26.547863	-0.501632
-	209	12.000162	26.461040	-0.529961
-	210	11.993946	26.384592	-0.554337
-	211	11.967562	26.315376	-0.579341
-	212	11.923893	26.250645	-0.608397
-	213	11.865355	26.187712	-0.644544
-	214	11.794150	26.124096	-0.690161
-	215	11.711441	26.057529	-0.745818
-	216	11.618024	25.985697	-0.811786
-	217	11.513028	25.906294	-0.886204
-	218	11.395700	25.816528	-0.967626
-	219	11.263638	25.713751	-1.052399
-	220	11.114902	25.595531	-1.137798
-	221	10.947460	25.461147	-1.220415
-	222	10.759757	25.311459	-1.297879
-	223	10.551140	25.149090	-1.368321
-	224	10.321809	24.977953	-1.430464
-	225	10.072274	24.802345	-1.482997
-	226	9.804140	24.626678	-1.525335
-	227	9.519130	24.455280	-1.556700
-	228	9.220002	24.292143	-1.577542
-	229	8.909566	24.140947	-1.587451
-	230	8.591033	24.005175	-1.587009
-	231	8.267206	23.887741	-1.576299
-	232	7.940562	23.791515	-1.555367
-	233	7.613031	23.719133	-1.524178
-	234	7.286754	23.672676	-1.482681
-	235	6.964401	23.652586	-1.432077
-	236	6.648995	23.658472	-1.373557
-	237	6.343968	23.688082	-1.308587
-	238	6.052585	23.738539	-1.238340
-	239	5.778593	23.806765	-1.163736
-	240	5.525301	23.888901	-1.085498
-	241	5.295471	23.981924	-1.004502
-	242	5.089746	24.082901	-0.920481
-	243	4.908562	24.188763	-0.835508
-	244	4.750363	24.297121	-0.749939
-	245	4.614061	24.405523	-0.666892
-	246	4.497493	24.512609	-0.587472
-	247	4.399240	24.617289	-0.514516
-	248	4.317249	24.718006	-0.449154
-	249	4.250004	24.813753	-0.392561
-	250	4.196494	24.903086	-0.346605
-	251	4.155509	24.985207	-0.311740
-	252	4.126408	25.059290	-0.288851
-	253	4.108220	25.124432	-0.277869
-	254	4.100247	25.179647	-0.279005
-	255	4.101800	25.223652	-0.292135
-	256	4.111315	25.254728	-0.316477
-	257	4.126801	25.271500	-0.351234
-	258	4.145269	25.272003	-0.394843
-	259	4.163049	25.254831	-0.445141
-	260	4.175996	25.218519	-0.499878
-	261	4.179173	25.162413	-0.555819
-	262	4.167296	25.085054	-0.610063
-	263	4.134683	24.985727	-0.658505
-	264	4.075264	24.863516	-0.697107
-	265	3.983146	24.718485	-0.721244
-	266	3.852480	24.550259	-0.726287
-	267	3.679154	24.359636	-0.709146
-	268	3.461173	24.147135	-0.669088
-	269	3.198214	23.913794	-0.606381
-	270	2.893037	23.659782	-0.524825
-	271	2.549752	23.385445	-0.428442
-	272	2.175033	23.091255	-0.323269
-	273	1.776912	22.776423	-0.215888
-	274	1.365522	22.440096	-0.114507
-	275	0.952120	22.081802	-0.027212
-	276	0.548845	21.701818	0.038045
-	277	0.167868	21.301367	0.073568
-	278	-0.179237	20.882555	0.073857
-	279	-0.481868	20.447962	0.033730
-	280	-0.731688	20.000856	-0.048370
-	281	-0.922310	19.543550	-0.173820
-	282	-1.050581	19.077974	-0.339828
-	283	-1.115986	18.604853	-0.542605
-	284	-1.120668	18.123640	-0.776525
-	285	-1.069410	17.632610	-1.033947
-	286	-0.968639	17.129400	-1.306663
-	287	-0.825719	16.612505	-1.587023
-	288	-0.648468	16.081358	-1.867919
-	289	-0.444420	15.537459	-2.143890
-	290	-0.220365	14.983399	-2.410919
-	291	0.017429	14.421785	-2.665065
-	292	0.263673	13.854409	-2.904901
-	293	0.513924	13.282485	-3.128033
-	294	0.764610	12.707526	-3.334359
-	295	1.013219	12.132089	-3.523554
-	296	1.257828	11.559729	-3.696954
-	297	1.497078	10.994805	-3.856309
-	298	1.730139	10.442276	-4.004218
-	299	1.956577	9.907096	-4.142653
-	300	2.175891	9.393698	-4.272366
-	301	2.388101	8.905703	-4.393505
-	302	2.592642	8.445597	-4.502886
-	303	2.789308	8.014357	-4.597662
-	304	2.977453	7.611689	-4.673226
-	305	3.156935	7.236106	-4.726075
-	306	3.327832	6.885775	-4.751351
-	307	3.490660	6.558469	-4.746054
-	308	3.646372	6.252168	-4.706905
-	309	3.796370	5.964974	-4.632848
-	310	3.942385	5.695870	-4.523580
-	311	4.086356	5.444043	-4.382007
-	312	4.230062	5.209236	-4.211898
-	313	4.374773	4.991158	-4.021015
-	314	4.521429	4.789375	-3.817341
-	315	4.670486	4.602947	-3.610934
-	316	4.822275	4.430781	-3.411141
-	317	4.977078	4.271516	-3.227163
-	318	5.134832	4.123890	-3.066674
-	319	5.295443	3.986792	-2.936214
-	320	5.458519	3.859604	-2.839559
-	321	5.623289	3.741867	-2.778996
-	322	5.789095	3.633475	-2.754107
-	323	5.954595	3.534421	-2.761727
-	324	6.118649	3.444516	-2.797721
-	325	6.279747	3.363820	-2.854533
-	326	6.436566	3.291909	-2.925877
-	327	6.587585	3.228760	-3.002678
-	328	6.731600	3.174094	-3.077628
-	329	6.867133	3.127790	-3.142308
-	330	6.993404	3.089435	-3.192464
-	331	7.109335	3.059107	-3.222333
-	332	7.214627	3.036697	-3.230706
-	333	7.309049	3.022591	-3.215399
-	334	7.393534	3.016637	-3.178775
-	335	7.469732	3.018436	-3.123824
-	336	7.540349	3.026903	-3.055797
-	337	7.608481	3.040529	-2.980318
-	338	7.677365	3.057529	-2.903759
-	339	7.750036	3.076302	-2.831820
-	340	7.828954	3.095500	-2.768818
-	341	7.915732	3.114028	-2.718012
-	342	8.011304	3.131191	-2.680426
-	343	8.116130	3.146276	-2.656830
-	344	8.230032	3.158819	-2.645352
-	345	8.352805	3.168134	-2.644845
-	346	8.483807	3.173667	-2.652484
-	347	8.622762	3.174863	-2.666045
-	348	8.769188	3.171673	-2.682399
-	349	8.922686	3.164221	-2.699423
-	350	9.082866	3.152952	-2.714816
-	351	9.249431	3.138141	-2.728642
-	352	9.421779	3.120582	-2.740143
-	353	9.599665	3.101077	-2.750609
-	354	9.782612	3.080961	-2.760414
-	355	9.970385	3.061615	-2.770947
-	356	10.162571	3.044605	-2.783244
-	357	10.359029	3.031290	-2.798673
-	358	10.559375	3.022895	-2.817758
-	359	10.763464	3.020266	-2.841037
-	360	10.970765	3.023903	-2.868446
-	361	11.180916	3.034099	-2.899125
-	362	11.393168	3.050501	-2.932904
-	363	11.607058	3.072706	-2.968597
-	364	11.822029	3.099801	-3.005922
-	365	12.037684	3.130672	-3.044328
-	366	12.253759	3.164207	-3.083261
-	367	12.470070	3.199512	-3.121911
-	368	12.686312	3.235758	-3.159931
-	369	12.901832	3.272722	-3.196074
-	370	13.115993	3.310534	-3.228974
-	371	13.327860	3.349633	-3.257291
-	372	13.536587	3.390846	-3.279516
-	373	13.741138	3.435102	-3.294502
-	374	13.940775	3.483370	-3.301579
-	375	14.134441	3.536836	-3.299877
-	376	14.321301	3.596303	-3.289189
-	377	14.500352	3.662385	-3.269568
-	378	14.670754	3.735631	-3.241540
-	379	14.831730	3.816644	-3.205821
-	380	14.982867	3.905813	-3.164502
-	381	15.123726	4.003727	-3.119057
-	382	15.254272	4.110976	-3.071224
-	383	15.374395	4.228286	-3.022190
-	384	15.484372	4.356384	-2.972958
-	385	15.584325	4.496084	-2.923993
-	386	15.674742	4.648145	-2.875419
-	387	15.755748	4.813266	-2.826871
-	388	15.827630	4.991792	-2.778070
-	389	15.890659	5.183514	-2.728450
-	390	15.945073	5.387709	-2.677190
-	391	15.991087	5.602820	-2.622958
-	392	16.028997	5.826688	-2.564384
-	393	16.059053	6.056794	-2.500413
-	394	16.081659	6.290828	-2.429371
-	395	16.097290	6.526270	-2.350419
-	396	16.106440	6.760845	-2.262545
-	397	16.109741	6.992217	-2.164821
-	398	16.107725	7.218563	-2.056220
-	399	16.100760	7.438856	-1.935455
-	400	16.088953	7.653289	-1.801522
-	401	16.071875	7.863026	-1.652857
-	402	16.049295	8.070040	-1.488112
-	403	16.020683	8.276682	-1.305703
-	404	15.985877	8.485288	-1.104522
-	405	15.944638	8.698816	-0.883572
-	406	15.896810	8.920388	-0.642595
-	407	15.842392	9.153926	-0.381923
-	408	15.781136	9.402970	-0.102909
-	409	15.712861	9.670885	0.191540
-	410	15.637049	9.959965	0.497304
-	411	15.553148	10.271464	0.808898
-	412	15.460173	10.605070	1.120782
-	413	15.357196	10.959108	1.426829
-	414	15.243052	11.331284	1.721991
-	415	15.116462	11.719013	2.001245
-	416	14.975878	12.120123	2.260629
-	417	14.819406	12.533099	2.497347
-	418	14.644839	12.957606	2.709329
-	419	14.449911	13.395007	2.895476
-	420	14.231936	13.848061	3.055777
-	421	13.988099	14.320172	3.191111
-	422	13.715105	14.813669	3.303773
-	423	13.409414	15.328811	3.397129
-	424	13.067374	15.863866	3.475633
-	425	12.685065	16.415386	3.544871
-	426	12.258387	16.979187	3.611081
-	427	11.783236	17.550508	3.681407
-	428	11.255752	18.124449	3.762672
-	429	10.672559	18.695759	3.860792
-	430	10.031077	19.260208	3.980334
-	431	9.329859	19.814312	4.124247
-	432	8.569214	20.355179	4.292930
-	433	7.751194	20.878908	4.484371
-	434	6.879866	21.379086	4.694767
-	435	5.961835	21.847818	4.918000
-	436	5.005785	22.277372	5.147014
-	437	4.023124	22.661423	5.373202
-	438	3.027231	22.997040	5.587502
-	439	2.033597	23.285110	5.780634
-	440	1.058864	23.531797	5.943611
-	441	0.120194	23.748842	6.068651
-	442	-0.765185	23.951323	6.150683
-	443	-1.581040	24.157328	6.187278
-	444	-2.312512	24.384212	6.180093
-	445	-2.946508	24.645412	6.132913
-	446	-3.472309	24.947128	6.052693
-	447	-3.881806	25.288450	5.947011
-	448	-4.169789	25.659742	5.824724
-	449	-4.334377	26.047453	5.693259
-	450	-4.377111	26.432531	5.559369
-	451	-4.302823	26.795565	5.427346
-	452	-4.118883	27.119066	5.298936
-	453	-3.835007	27.390007	5.173255
-	454	-3.461929	27.599604	5.046670
-	455	-3.011781	27.745558	4.913873
-	456	-2.496526	27.830065	4.768414
-	457	-1.928506	27.859137	4.604288
-	458	-1.319383	27.840693	4.415741
-	459	-0.680414	27.783619	4.198824
-	460	-0.021698	27.696692	3.950901
-	461	0.647476	27.587519	3.671943
-	462	1.318918	27.461731	3.364189
-	463	1.985355	27.322390	3.032134
-	464	2.640287	27.171787	2.682162
-	465	3.278014	27.010317	2.322098
-	466	3.893337	26.838202	1.960603
-	467	4.481981	26.655827	1.606543
-	468	5.040401	26.465355	1.268545
-	469	5.565788	26.269688	0.954284
-	470	6.056376	26.073324	0.670079
-	471	6.511148	25.881578	0.420594
-	472	6.929783	25.699474	0.208719
-	473	7.312383	25.531448	0.035556
-	474	7.659440	25.381157	-0.099101
-	475	7.971831	25.250866	-0.197011
-	476	8.250372	25.141682	-0.260751
-	477	8.496303	25.053392	-0.293935
-	478	8.710746	24.985254	-0.300542
-	479	8.895186	24.935337	-0.285077
-	480	9.051230	24.901150	-0.252362
-	481	9.180878	24.879810	-0.207410
-	482	9.286352	24.867537	-0.155276
-	483	9.370187	24.859632	-0.100552
-	484	9.435243	24.851505	-0.047993
-	485	9.484999	24.839811	-0.002222
-	486	9.523382	24.823029	0.032205
-	487	9.554866	24.801434	0.050734
-	488	9.583642	24.775944	0.049426
-	489	9.613238	24.748123	0.024883
-	490	9.646027	24.719656	-0.025099
-	491	9.683232	24.692249	-0.101830
-	492	9.724732	24.667324	-0.204891
-	493	9.769175	24.645994	-0.332439
-	494	9.814216	24.628746	-0.481157
-	495	9.856544	24.615686	-0.646270
-	496	9.892019	24.606026	-0.821736
-	497	9.916120	24.598322	-1.000421
-	498	9.924153	24.590937	-1.174721
-	499	9.911580	24.582722	-1.336292
-	500	9.874350	24.572758	-1.477229
-	501	9.809420	24.560463	-1.590598
-	502	9.715065	24.545443	-1.671381
-	503	9.590877	24.527897	-1.716027
-	504	9.437948	24.508076	-1.723271
-	505	9.258590	24.486223	-1.693524
-	506	9.056159	24.461977	-1.628934
-	507	8.835052	24.434475	-1.533484
-	508	8.600122	24.402143	-1.412270
-	509	8.356212	24.363726	-1.270548
-	510	8.107615	24.318317	-1.113238
-	511	7.858245	24.266420	-0.944872
-	512	7.611617	24.210178	-0.769886
-	513	7.370605	24.153599	-0.592523
-	514	7.137458	24.102072	-0.416914
-	515	6.913466	24.061438	-0.246675
-	516	6.699400	24.037638	-0.085113
-	517	6.495639	24.035448	0.064822
-	518	6.302068	24.058985	0.201319
-	519	6.118756	24.110323	0.322760
-	520	5.945614	24.190443	0.428969
-	521	5.782484	24.298367	0.520270
-	522	5.628747	24.432161	0.598327
-	523	5.483235	24.588861	0.665647
-	524	5.344756	24.764912	0.725284
-	525	5.212431	24.955786	0.780444
-	526	5.085934	25.156574	0.834140
-	527	4.965269	25.361544	0.888523
-	528	4.850337	25.564882	0.945205
-	529	4.741017	25.760109	1.004439
-	530	4.637236	25.940723	1.065385
-	531	4.538726	26.100824	1.126283
-	532	4.444443	26.235207	1.184821
-	533	4.352264	26.339962	1.238075
-	534	4.258632	26.412148	1.283544
-	535	4.158644	26.450241	1.318927
-	536	4.046569	26.453161	1.342860
-	537	3.916423	26.420969	1.354702
-	538	3.762173	26.354122	1.354947
-	539	3.578032	26.253590	1.345171
-	540	3.359131	26.119759	1.327473
-	541	3.101809	25.952974	1.304515
-	542	2.804045	25.752317	1.278471
-	543	2.465435	25.516018	1.250277
-	544	2.087131	25.241800	1.219600
-	545	1.672509	24.927206	1.183963
-	546	1.227727	24.569731	1.139060
-	547	0.761994	24.167246	1.078748
-	548	0.287417	23.717993	0.995882
-	549	-0.181681	23.220978	0.882893
-	550	-0.629939	22.676533	0.733119
-	551	-1.041700	22.085815	0.540631
-	552	-1.402558	21.451582	0.301676
-	553	-1.700204	20.777937	0.014866
-	554	-1.925834	20.069889	-0.317652
-	555	-2.074525	19.332426	-0.690209
-	556	-2.145546	18.570017	-1.093392
-	557	-2.141657	17.786495	-1.515498
-	558	-2.068652	16.986486	-1.943493
-	559	-1.934280	16.176121	-2.365064
-	560	-1.747719	15.363856	-2.768674
-	561	-1.518206	14.559882	-3.144808
-	562	-1.254652	13.775114	-3.485844
-	563	-0.965095	13.020158	-3.786447
-	564	-0.656671	12.304228	-4.043294
-	565	-0.335346	11.634278	-4.255981
-	566	-0.006509	11.014810	-4.425082
-	567	0.325343	10.447569	-4.553110
-	568	0.656214	9.932113	-4.644025
-	569	0.982967	9.466222	-4.702820
-	570	1.303004	9.046392	-4.735347
-	571	1.614572	8.668270	-4.747433
-	572	1.916322	8.327133	-4.744771
-	573	2.207599	8.018225	-4.732420
-	574	2.487980	7.736927	-4.714665
-	575	2.757491	7.479474	-4.694475
-	576	3.016229	7.243042	-4.673471
-	577	3.264613	7.025885	-4.651718
-	578	3.503052	6.826785	-4.627921
-	579	3.731996	6.644872	-4.599555
-	580	3.951949	6.479423	-4.563525
-	581	4.163429	6.329957	-4.516020
-	582	4.366947	6.195826	-4.453887
-	583	4.563016	6.076406	-4.373923
-	584	4.752101	5.970770	-4.273839
-	585	4.934714	5.877551	-4.153287
-	586	5.111310	5.795230	-4.012670
-	587	5.282502	5.722047	-3.854847
-	588	5.448855	5.656228	-3.684010
-	589	5.611100	5.596230	-3.505508
-	590	5.769961	5.540843	-3.326029
-	591	5.926285	5.489285	-3.152740
-	592	6.080776	5.441265	-2.992839
-	593	6.234179	5.396718	-2.852770
-	594	6.387034	5.355701	-2.738068
-	595	6.539596	5.318141	-2.652332
-	596	6.691726	5.284042	-2.597150
-	597	6.842995	5.253372	-2.571701
-	598	6.992760	5.226226	-2.573235
-	599	7.140267	5.202777	-2.596758
-	600	7.284401	5.183200	-2.635651
-	601	7.424225	5.167839	-2.682320
-	602	7.558761	5.156821	-2.728734
-	603	7.687294	5.150139	-2.767266
-	604	7.809175	5.147609	-2.790729
-	605	7.924037	5.148949	-2.792956
-	606	8.031726	5.153783	-2.769422
-	607	8.132369	5.161677	-2.717149
-	608	8.226278	5.172301	-2.635305
-	609	8.314191	5.185312	-2.524621
-	610	8.396916	5.200566	-2.387258
-	611	8.475397	5.218287	-2.226435
-	612	8.550669	5.239086	-2.046284
-	613	8.623971	5.263844	-1.852103
-	614	8.696257	5.293180	-1.648962
-	615	8.768582	5.326709	-1.443647
-	616	8.841606	5.363647	-1.242044
-	617	8.915864	5.402965	-1.048859
-	618	8.991544	5.443803	-0.867178
-	619	9.068705	5.485550	-0.698240
-	620	9.147308	5.528072	-0.541741
-	621	9.227397	5.571420	-0.396823
-	622	9.308986	5.615759	-0.261934
-	623	9.391917	5.661076	-0.134962
-	624	9.475652	5.707229	-0.013064
-	625	9.559419	5.753790	0.106497
-	626	9.642213	5.800385	0.227064
-	627	9.722882	5.846485	0.351898
-	628	9.800492	5.891369	0.483947
-	629	9.874294	5.934246	0.626168
-	630	9.943729	5.974192	0.781110
-	631	10.008439	6.010384	0.951086
-	632	10.068454	6.042051	1.137761
-	633	10.124015	6.068626	1.342667
-	634	10.175623	6.089795	1.566962
-	635	10.223929	6.105591	1.811187
-	636	10.269866	6.116285	2.075459
-	637	10.314698	6.122371	2.359111
-	638	10.359943	6.124473	2.660314
-	639	10.406923	6.123459	2.976338
-	640	10.457039	6.120421	3.303056
-	641	10.511411	6.116714	3.635226
-	642	10.571098	6.113789	3.965500
-	643	10.636772	6.113053	4.286097
-	644	10.708977	6.115526	4.587964
-	645	10.787883	6.121863	4.862055
-	646	10.873346	6.132099	5.100046
-	647	10.964725	6.145938	5.294801
-	648	11.061309	6.163024	5.440721
-	649	11.162084	6.183005	5.533272
-	650	11.266098	6.205680	5.569914
-	651	11.372300	6.230773	5.549494
-	652	11.479918	6.258129	5.472490
-	653	11.588541	6.287403	5.340236
-	654	11.698217	6.318220	5.155509
-	655	11.809181	6.350121	4.921505
-	656	11.921991	6.382719	4.642360
-	657	12.037188	6.415512	4.322464
-	658	12.155110	6.448211	3.967096
-	659	12.275884	6.480429	3.581374
-	660	12.399446	6.511922	3.171635
-	661	12.525572	6.542058	2.744123
-	662	12.653764	6.570042	2.305992
-	663	12.783612	6.595201	1.864136
-	664	12.914653	6.617492	1.425818
-	665	13.046409	6.637444	0.998599
-	666	13.178048	6.655911	0.589477
-	667	13.308687	6.674509	0.206169
-	668	13.437286	6.695365	-0.144521
-	669	13.562881	6.721364	-0.455993
-	670	13.684478	6.755753	-0.722704
-	671	13.801414	6.802079	-0.939908
-	672	13.913404	6.863863	-1.103643
-	673	14.020271	6.943995	-1.211584
-	674	14.121736	7.044629	-1.262427
-	675	14.217225	7.166976	-1.256107
-	676	14.306067	7.311859	-1.194135
-	677	14.387575	7.479713	-1.079088
-	678	14.461027	7.670805	-0.914986
-	679	14.525701	7.885426	-0.706656
-	680	14.580719	8.124000	-0.460121
-	681	14.625144	8.387113	-0.181747
-	682	14.657677	8.675051	0.121510
-	683	14.676822	8.987264	0.443331
-	684	14.680613	9.321906	0.778437
-	685	14.666790	9.676134	1.122454
-	686	14.632915	10.046680	1.471977
-	687	14.576650	10.431008	1.824161
-	688	14.495786	10.827172	2.176348
-	689	14.388453	11.234498	2.525579
-	690	14.252963	11.652984	2.868499
-	691	14.088118	12.083727	3.200927
-	692	13.892788	12.528335	3.519161
-	693	13.665372	12.988745	3.820544
-	694	13.403413	13.466833	4.104141
-	695	13.103547	13.964411	4.370796
-	696	12.761697	14.482382	4.622507
-	697	12.373117	15.021116	4.861978
-	698	11.932932	15.579964	5.092343
-	699	11.436007	16.156343	5.317445
-	700	10.877395	16.746056	5.541421
-	701	10.252454	17.342842	5.768803
-	702	9.557265	17.939354	6.004319
-	703	8.788939	18.526442	6.252481
-	704	7.945912	19.094322	6.517157
-	705	7.028096	19.632479	6.801777
-	706	6.037547	20.130894	7.107800
-	707	4.978971	20.579958	7.434947
-	708	3.860531	20.972290	7.778821
-	709	2.694123	21.302696	8.130784
-	710	1.495609	21.570549	8.476984
-	711	0.283928	21.779968	8.800756
-	712	-0.919953	21.940432	9.084198
-	713	-2.094633	22.067331	9.311533
-	714	-3.219909	22.181593	9.471014
-	715	-4.277400	22.306036	9.557074
-	716	-5.250992	22.461100	9.570375
-	717	-6.127249	22.662052	9.517345
-	718	-6.894342	22.915586	9.407908
-	719	-7.542325	23.220032	9.253460
-	720	-8.063037	23.564463	9.065390
-	721	-8.450736	23.932169	8.853910
-	722	-8.702391	24.302591	8.627445
-	723	-8.818101	24.654200	8.392124
-	724	-8.801364	24.967476	8.151863
-	725	-8.658767	25.227455	7.908372
-	726	-8.399169	25.424280	7.661393
-	727	-8.032870	25.553617	7.408805
-	728	-7.571131	25.617001	7.147542
-	729	-7.025643	25.620459	6.873684
-	730	-6.407685	25.572849	6.583331
-	731	-5.728727	25.484304	6.273354
-	732	-4.999859	25.366129	5.941785
-	733	-4.231740	25.228048	5.587943
-	734	-3.434082	25.078255	5.212827
-	735	-2.615703	24.921953	4.819001
-	736	-1.785018	24.762495	4.410721
-	737	-0.949318	24.601828	3.993493
-	738	-0.115516	24.440401	3.574069
-	739	0.710334	24.278589	3.159422
-	740	1.522466	24.116543	2.756806
-	741	2.316318	23.954348	2.372451
-	742	3.087637	23.791601	2.011583
-	743	3.833025	23.628803	1.677875
-	744	4.549323	23.466578	1.373460
-	745	5.233865	23.305866	1.099066
-	746	5.884344	23.148262	0.854078
-	747	6.498692	22.995050	0.636898
-	748	7.075203	22.848722	0.444791
-	749	7.612416	22.710989	0.274753
-	750	8.109345	22.584557	0.123326
-	751	8.565460	22.471539	-0.012868
-	752	8.980549	22.374578	-0.137247
-	753	9.355025	22.294701	-0.252928
-	754	9.689779	22.232265	-0.363249
-	755	9.986143	22.186337	-0.471321
-	756	10.245515	22.155115	-0.579545
-	757	10.469455	22.135933	-0.689558
-	758	10.659232	22.125788	-0.801988
-	759	10.815434	22.122032	-0.915638
-	760	10.937904	22.122202	-1.027661
-	761	11.025910	22.125120	-1.133779
-	762	11.078719	22.130402	-1.229730
-	763	11.096204	22.138781	-1.312558
-	764	11.078774	22.151466	-1.380588
-	765	11.027561	22.169842	-1.433626
-	766	10.944205	22.195061	-1.472820
-	767	10.830818	22.228294	-1.499870
-	768	10.689841	22.269917	-1.516556
-	769	10.524045	22.319490	-1.524268
-	770	10.336181	22.375755	-1.523440
-	771	10.128680	22.436817	-1.513689
-	772	9.903641	22.500139	-1.493845
-	773	9.662435	22.562912	-1.462164
-	774	9.406023	22.622036	-1.416781
-	775	9.135021	22.674690	-1.355805
-	776	8.850258	22.717999	-1.277741
-	777	8.552751	22.749510	-1.181470
-	778	8.244109	22.766870	-1.066746
-	779	7.926631	22.768824	-0.934376
-	780	7.603391	22.754751	-0.786077
-	781	7.278314	22.725014	-0.624873
-	782	6.955748	22.680349	-0.454387
-	783	6.640376	22.622154	-0.279368
-	784	6.336699	22.552723	-0.104470
-	785	6.048513	22.474815	0.066046
-	786	5.779047	22.391798	0.227906
-	787	5.530290	22.307123	0.377563
-	788	5.303092	22.224754	0.512431
-	789	5.097197	22.147909	0.630798
-	790	4.911526	22.080244	0.731627
-	791	4.744018	22.025173	0.814794
-	792	4.592369	21.986246	0.880584
-	793	4.454148	21.965649	0.929547
-	794	4.327162	21.965019	0.962646
-	795	4.209510	21.984383	0.980722
-	796	4.099514	22.022921	0.985073
-	797	3.995780	22.078804	0.976913
-	798	3.897014	22.149504	0.957763
-	799	3.802111	22.231890	0.929248
-	800	3.710066	22.322268	0.892889
-	801	3.619775	22.416739	0.850651
-	802	3.529931	22.511272	0.804271
-	803	3.438648	22.602234	0.755758
-	804	3.343716	22.685705	0.706540
-	805	3.242158	22.758308	0.658089
-	806	3.130199	22.816767	0.611806
-	807	3.003251	22.858274	0.568932
-	808	2.856131	22.879955	0.530760
-	809	2.683147	22.879112	0.498391
-	810	2.478143	22.853300	0.473353
-	811	2.235359	22.799721	0.457089
-	812	1.950263	22.715197	0.450893
-	813	1.620008	22.596273	0.455934
-	814	1.244309	22.439083	0.471989
-	815	0.825087	22.238495	0.497967
-	816	0.366437	21.988111	0.531589
-	817	-0.125327	21.680777	0.569192
-	818	-0.641720	21.309761	0.606455
-	819	-1.171629	20.869196	0.637972
-	820	-1.701656	20.354916	0.657678
-	821	-2.216603	19.765894	0.659145
-	822	-2.700552	19.104002	0.635946
-	823	-3.137602	18.375223	0.582027
-	824	-3.512973	17.588751	0.492023
-	825	-3.813912	16.757341	0.362067
-	826	-4.030908	15.895852	0.190409
-	827	-4.158134	15.020793	-0.022199
-	828	-4.194028	14.149326	-0.272488
-	829	-4.141223	13.298574	-0.554740
-	830	-4.006373	12.484240	-0.861517
-	831	-3.799069	11.719084	-1.184067
-	832	-3.530863	11.012177	-1.512832
-	833	-3.214023	10.368217	-1.838497
-	834	-2.860903	9.788124	-2.151411
-	835	-2.483044	9.269386	-2.442963
-	836	-2.090983	8.807171	-2.705703
-	837	-1.693994	8.395023	-2.933933
-	838	-1.300066	8.025825	-3.123885
-	839	-0.915595	7.692112	-3.274276
-	840	-0.545467	7.386825	-3.386113
-	841	-0.193012	7.103266	-3.462668
-	842	0.139611	6.835569	-3.508286
-	843	0.451689	6.578807	-3.528654
-	844	0.743546	6.329454	-3.529765
-	845	1.016244	6.085238	-3.517453
-	846	1.271484	5.844847	-3.497053
-	847	1.511291	5.607929	-3.472808
-	848	1.737873	5.374698	-3.448012
-	849	1.953266	5.145881	-3.424227
-	850	2.159415	4.922298	-3.402109
-	851	2.357997	4.704974	-3.380339
-	852	2.550352	4.494661	-3.356405
-	853	2.737424	4.292136	-3.326795
-	854	2.920053	4.098056	-3.287793
-	855	3.098927	3.913198	-3.236042
-	856	3.274693	3.738151	-3.169137
-	857	3.447888	3.573327	-3.086199
-	858	3.619143	3.418874	-2.988185
-	859	3.789073	3.274765	-2.877883
-	860	3.958314	3.140787	-2.759800
-	861	4.127363	3.016403	-2.639901
-	862	4.296758	2.900909	-2.525027
-	863	4.466926	2.793691	-2.422289
-	864	4.638151	2.694141	-2.338180
-	865	4.810338	2.601668	-2.278111
-	866	4.983262	2.515859	-2.245544
-	867	5.156379	2.436274	-2.242466
-	868	5.328952	2.362299	-2.268339
-	869	5.500055	2.292981	-2.320905
-	870	5.668744	2.227297	-2.395976
-	871	5.834290	2.164526	-2.488573
-	872	5.996089	2.104382	-2.592934
-	873	6.153588	2.046920	-2.703239
-	874	6.306513	1.992534	-2.813795
-	875	6.454809	1.941962	-2.919526
-	876	6.598740	1.896192	-3.016170
-	877	6.738714	1.856150	-3.100503
-	878	6.875305	1.822633	-3.170023
-	879	7.009050	1.796008	-3.223051
-	880	7.140232	1.776208	-3.258497
-	881	7.269188	1.762862	-3.275589
-	882	7.396160	1.755282	-3.273837
-	883	7.521363	1.752876	-3.252331
-	884	7.644865	1.755066	-3.210244
-	885	7.766815	1.761744	-3.145330
-	886	7.887350	1.773086	-3.055202
-	887	8.006563	1.789544	-2.937079
-	888	8.124410	1.811748	-2.788270
-	889	8.240903	1.840343	-2.606149
-	890	8.356009	1.876058	-2.388502
-	891	8.469715	1.919459	-2.134123
-	892	8.581887	1.970821	-1.843173
-	893	8.692519	2.029935	-1.517952
-	894	8.801569	2.095875	-1.163646
-	895	8.909074	2.167051	-0.788223
-	896	9.015094	2.241277	-0.402047
-	897	9.119998	2.316242	-0.016519
-	898	9.224126	2.389662	0.357204
-	899	9.327903	2.459530	0.708366
-	900	9.431471	2.524198	1.027656
-	901	9.534768	2.582428	1.307075
-	902	9.637476	2.633490	1.540720
-	903	9.739123	2.676986	1.724139
-	904	9.839184	2.712583	1.854553
-	905	9.937390	2.740023	1.930619
-	906	10.033599	2.759136	1.952542
-	907	10.127814	2.769944	1.921674
-	908	10.220015	2.772784	1.840812
-	909	10.310286	2.768284	1.713684
-	910	10.398601	2.757318	1.545049
-	911	10.484815	2.740944	1.340313
-	912	10.568550	2.720257	1.105517
-	913	10.649492	2.696520	0.846870
-	914	10.727405	2.671004	0.570327
-	915	10.802198	2.645180	0.281691
-	916	10.873843	2.620410	-0.013085
-	917	10.942471	2.597965	-0.308437
-	918	11.008389	2.579198	-0.599041
-	919	11.071996	2.565377	-0.880312
-	920	11.134126	2.558076	-1.148795
-	921	11.195937	2.558884	-1.402191
-	922	11.258903	2.569651	-1.638957
-	923	11.324484	2.592131	-1.857785
-	924	11.394008	2.627987	-2.056988
-	925	11.468380	2.678451	-2.234555
-	926	11.548183	2.744419	-2.388458
-	927	11.633427	2.826391	-2.516206
-	928	11.723969	2.924342	-2.615976
-	929	11.819251	3.038007	-2.686036
-	930	11.918510	3.166902	-2.725241
-	931	12.020714	3.310379	-2.733026
-	932	12.124843	3.467468	-2.709633
-	933	12.229866	3.636919	-2.656047
-	934	12.334784	3.817059	-2.574588
-	935	12.438626	4.006197	-2.468251
-	936	12.540676	4.202630	-2.340824
-	937	12.640414	4.404898	-2.196564
-	938	12.737600	4.611547	-2.039852
-	939	12.832105	4.821398	-1.874921
-	940	12.923953	5.033334	-1.705823
-	941	13.013125	5.246563	-1.536117
-	942	13.099657	5.460330	-1.369042
-	943	13.183428	5.673798	-1.207139
-	944	13.264354	5.886276	-1.052463
-	945	13.342106	6.097135	-0.906589
-	946	13.416020	6.305905	-0.770228
-	947	13.484972	6.512177	-0.643724
-	948	13.547635	6.715951	-0.526609
-	949	13.602713	6.917553	-0.418244
-	950	13.649171	7.117900	-0.317436
-	951	13.686274	7.317951	-0.223182
-	952	13.713719	7.519067	-0.133981
-	953	13.731515	7.722771	-0.048320
-	954	13.739908	7.930282	0.035215
-	955	13.739265	8.142871	0.118363
-	956	13.730074	8.361689	0.202412
-	957	13.712838	8.587905	0.288823
-	958	13.687803	8.822664	0.379112
-	959	13.655352	9.067396	0.474627
-	960	13.615609	9.323480	0.576748
-	961	13.568648	9.592121	0.686659
-	962	13.514165	9.874123	0.805552
-	963	13.451715	10.170032	0.934379
-	964	13.380363	10.480128	1.074041
-	965	13.298790	10.804345	1.225011
-	966	13.205095	11.142292	1.387395
-	967	13.097012	11.492999	1.561033
-	968	12.971850	11.855701	1.744770
-	969	12.826628	12.229658	1.937574
-	970	12.658044	12.615296	2.137705
-	971	12.462845	13.014413	2.343315
-	972	12.237712	13.430987	2.552382
-	973	11.979336	13.869353	2.763003
-	974	11.684437	14.332947	2.973536
-	975	11.349612	14.823005	3.182682
-	976	10.971604	15.338107	3.389297
-	977	10.547284	15.874422	3.592268
-	978	10.073750	16.426466	3.790462
-	979	9.548615	16.987909	3.982625
-	980	8.970160	17.551584	4.167266
-	981	8.337483	18.110584	4.342654
-	982	7.650639	18.657495	4.506585
-	983	6.910982	19.185415	4.656221
-	984	6.121175	19.686897	4.788597
-	985	5.285814	20.155401	4.899373
-	986	4.411305	20.584827	4.983909
-	987	3.506098	20.971292	5.036816
-	988	2.580559	21.312166	5.052707
-	989	1.646827	21.607611	5.026574
-	990	0.718100	21.861055	4.954721
-	991	-0.191612	22.078167	4.835598
-	992	-1.068230	22.267929	4.670402
-	993	-1.898121	22.440634	4.463079
-	994	-2.668103	22.608547	4.219579
-	995	-3.365626	22.782501	3.947142
-	996	-3.978998	22.972242	3.653546
-	997	-4.497674	23.183168	3.346806
-	998	-4.912776	23.417191	3.034776
-	999	-5.217220	23.670050	2.724711
-	1000	-5.406229	23.933653	2.423096
-	1001	-5.477790	24.195156	2.134754
-	1002	-5.433240	24.440044	1.863225
-	1003	-5.277184	24.652609	1.610228
-	1004	-5.017476	24.818903	1.375746
-	1005	-4.664312	24.930227	1.157897
-	1006	-4.229691	24.984005	0.953397
-	1007	-3.726168	24.984259	0.757651
-	1008	-3.166517	24.939325	0.565645
-	1009	-2.563107	24.861858	0.372802
-	1010	-1.927457	24.764418	0.175295
-	1011	-1.270049	24.659796	-0.029074
-	1012	-0.600273	24.557734	-0.240762
-	1013	0.073582	24.465700	-0.458432
-	1014	0.744264	24.386890	-0.678873
-	1015	1.405171	24.320614	-0.897455
-	1016	2.050316	24.263613	-1.108136
-	1017	2.674276	24.210951	-1.304481
-	1018	3.272738	24.158081	-1.480264
-	1019	3.842126	24.101559	-1.629606
-	1020	4.380081	24.039927	-1.748073
-	1021	4.885008	23.972769	-1.832534
-	1022	5.356269	23.900669	-1.881712
-	1023	5.793829	23.824324	-1.896119
-	1024	6.198485	23.745298	-1.878085
-	1025	6.571279	23.665634	-1.831452
-	1026	6.913487	23.587610	-1.761093
-	1027	7.226086	23.513714	-1.672274
-	1028	7.509622	23.446383	-1.570520
-	1029	7.764508	23.387732	-1.460909
-	1030	7.990868	23.339302	-1.347867
-	1031	8.189063	23.302303	-1.235256
-	1032	8.359681	23.277029	-1.126315
-	1033	8.503825	23.262968	-1.023698
-	1034	8.622986	23.258375	-0.929386
-	1035	8.719232	23.261011	-0.844918
-	1036	8.794909	23.268339	-0.771111
-	1037	8.852861	23.278341	-0.707910
-	1038	8.896287	23.289318	-0.654549
-	1039	8.928738	23.300610	-0.609279
