# Supplementary material for: Design and preliminary verification of a novel powered ankle–foot prosthesis: From the perspective of lower-limb biomechanics compared with ESAR foot
Source: PLoS One. 2024 Jun 7;19(6):e0303397. doi: 10.1371/journal.pone.0303397 (PMC11161064; doi:10.1371/journal.pone.0303397)
Supplement: S2 File — (ZIP) [file pone.0303397.s004.zip › NWS/4/right ankle moment.txt]

LINK_MODEL_BASED::ORIGINAL::Right Ankle Moment
File	Frame	X	Y	Z
Gait LB - IOR 13.c3d	1
-	2
-	3	-0.008534	0.001115	0.001380
-	4	-0.008855	0.001100	0.001299
-	5	-0.009183	0.001092	0.001198
-	6	-0.009498	0.001095	0.001068
-	7	-0.009791	0.001110	0.000937
-	8	-0.010065	0.001133	0.000794
-	9	-0.010284	0.001159	0.000663
-	10	-0.010453	0.001186	0.000538
-	11	-0.010576	0.001212	0.000425
-	12	-0.010650	0.001236	0.000339
-	13	-0.010702	0.001257	0.000261
-	14	-0.010730	0.001273	0.000203
-	15	-0.010737	0.001283	0.000170
-	16	-0.010739	0.001287	0.000145
-	17	-0.010735	0.001284	0.000138
-	18	-0.010747	0.001276	0.000131
-	19	-0.010762	0.001264	0.000129
-	20	-0.010790	0.001251	0.000127
-	21	-0.010807	0.001237	0.000127
-	22	-0.010811	0.001225	0.000128
-	23	-0.010809	0.001214	0.000123
-	24	-0.010791	0.001204	0.000127
-	25	-0.010783	0.001197	0.000116
-	26	-0.010760	0.001191	0.000110
-	27	-0.010750	0.001186	0.000091
-	28	-0.010738	0.001181	0.000067
-	29	-0.010717	0.001175	0.000058
-	30	-0.010715	0.001169	0.000015
-	31	-0.010707	0.001162	-0.000016
-	32	-0.010711	0.001154	-0.000068
-	33	-0.010708	0.001146	-0.000106
-	34	-0.010726	0.001136	-0.000172
-	35	-0.010736	0.001126	-0.000225
-	36	-0.010756	0.001115	-0.000285
-	37	-0.010783	0.001102	-0.000348
-	38	-0.010814	0.001088	-0.000413
-	39	-0.010833	0.001071	-0.000465
-	40	-0.010861	0.001052	-0.000521
-	41	-0.010870	0.001028	-0.000562
-	42	-0.010859	0.000998	-0.000574
-	43	-0.010834	0.000959	-0.000574
-	44	-0.010787	0.000911	-0.000540
-	45	-0.010704	0.000854	-0.000467
-	46	-0.010608	0.000793	-0.000370
-	47	-0.010514	0.000733	-0.000277
-	48	-0.010442	0.000682	-0.000203
-	49	-0.010388	0.000642	-0.000155
-	50	-0.010368	0.000611	-0.000139
-	51	-0.010363	0.000590	-0.000138
-	52	-0.010377	0.000574	-0.000161
-	53	-0.010397	0.000564	-0.000172
-	54	-0.010428	0.000557	-0.000203
-	55	-0.010455	0.000552	-0.000213
-	56	-0.010490	0.000549	-0.000236
-	57	-0.010513	0.000546	-0.000243
-	58	-0.010538	0.000545	-0.000256
-	59	-0.010550	0.000544	-0.000264
-	60	-0.010546	0.000545	-0.000263
-	61	-0.010534	0.000548	-0.000269
-	62	-0.010521	0.000550	-0.000278
-	63	-0.010508	0.000553	-0.000273
-	64	-0.010499	0.000555	-0.000269
-	65	-0.010481	0.000559	-0.000255
-	66	-0.010469	0.000564	-0.000247
-	67	-0.010465	0.000569	-0.000232
-	68	-0.010462	0.000572	-0.000204
-	69	-0.010471	0.000576	-0.000177
-	70	-0.010488	0.000579	-0.000157
-	71	-0.010510	0.000584	-0.000135
-	72	-0.010522	0.000591	-0.000103
-	73	-0.010550	0.000598	-0.000093
-	74	-0.010585	0.000606	-0.000085
-	75	-0.010590	0.000611	-0.000056
-	76	-0.010616	0.000613	-0.000059
-	77	-0.010609	0.000612	-0.000030
-	78	-0.010617	0.000609	-0.000025
-	79	-0.010614	0.000605	-0.000004
-	80	-0.010612	0.000601	0.000011
-	81	-0.010610	0.000595	0.000022
-	82	-0.010600	0.000587	0.000043
-	83	-0.010591	0.000577	0.000060
-	84	-0.010588	0.000567	0.000076
-	85	-0.010591	0.000557	0.000074
-	86	-0.010587	0.000548	0.000083
-	87	-0.010587	0.000541	0.000074
-	88	-0.010584	0.000534	0.000071
-	89	-0.010582	0.000528	0.000066
-	90	-0.010587	0.000522	0.000056
-	91	-0.010594	0.000518	0.000041
-	92	-0.010590	0.000512	0.000046
-	93	-0.010609	0.000506	0.000019
-	94	-0.010599	0.000497	0.000035
-	95	-0.010612	0.000487	0.000024
-	96	-0.010601	0.000473	0.000043
-	97	-0.010610	0.000459	0.000040
-	98	-0.010598	0.000443	0.000065
-	99	-0.010596	0.000425	0.000081
-	100	-0.010594	0.000407	0.000091
-	101	-0.010588	0.000388	0.000112
-	102	-0.010579	0.000369	0.000133
-	103	-0.010579	0.000351	0.000147
-	104	-0.010572	0.000332	0.000167
-	105	-0.010591	0.000316	0.000167
-	106	-0.010595	0.000301	0.000184
-	107	-0.010612	0.000286	0.000195
-	108	-0.010642	0.000270	0.000196
-	109	-0.010659	0.000252	0.000221
-	110	-0.010694	0.000231	0.000229
-	111	-0.010710	0.000206	0.000262
-	112	-0.010749	0.000178	0.000269
-	113	-0.010767	0.000147	0.000300
-	114	-0.010808	0.000114	0.000310
-	115	-0.010845	0.000079	0.000327
-	116	-0.010878	0.000040	0.000355
-	117	-0.010938	-0.000001	0.000365
-	118	-0.010997	-0.000047	0.000383
-	119	-0.011052	-0.000100	0.000418
-	120	-0.011140	-0.000160	0.000422
-	121	-0.011199	-0.000230	0.000457
-	122	-0.011280	-0.000308	0.000472
-	123	-0.011341	-0.000398	0.000503
-	124	-0.011405	-0.000498	0.000530
-	125	-0.011446	-0.000609	0.000571
-	126	-0.011487	-0.000731	0.000606
-	127	-0.011511	-0.000862	0.000647
-	128	-0.011498	-0.001001	0.000699
-	129	-0.011463	-0.001145	0.000751
-	130	-0.011403	-0.001291	0.000802
-	131	-0.011321	-0.001438	0.000852
-	132	-0.011208	-0.001581	0.000911
-	133	-0.011082	-0.001717	0.000963
-	134	-0.010954	-0.001841	0.000999
-	135	-0.010820	-0.001944	0.001024
-	136	-0.010715	-0.002022	0.001027
-	137	-0.010650	-0.002071	0.000998
-	138	-0.010642	-0.002085	0.000942
-	139	-0.010722	-0.002068	0.000858
-	140	-0.010863	-0.002027	0.000800
-	141	-0.011029	-0.001970	0.000834
-	142	-0.011192	-0.001907	0.001003
-	143	-0.011363	-0.001853	0.001264
-	144	-0.011491	-0.001809	0.001542
-	145	-0.011630	-0.001793	0.001760
-	146	-0.011706	-0.001788	0.001931
-	147	-0.011772	-0.001801	0.002051
-	148	-0.011771	-0.001818	0.002150
-	149	-0.011768	-0.001848	0.002212
-	150	-0.011721	-0.001880	0.002262
-	151	-0.011638	-0.001911	0.002306
-	152	-0.011598	-0.001952	0.002301
-	153	-0.011547	-0.001986	0.002263
-	154	-0.011533	-0.002022	0.002175
-	155	-0.011524	-0.002055	0.002037
-	156	-0.011535	-0.002093	0.001859
-	157	-0.011551	-0.002142	0.001644
-	158	-0.011613	-0.002214	0.001417
-	159	-0.011677	-0.002306	0.001172
-	160	-0.011881	-0.002451	0.000898
-	161	-0.012098	-0.002616	0.000622
-	162	-0.012421	-0.002819	0.000336
-	163	-0.012805	-0.003036	0.000049
-	164	-0.013306	-0.003275	-0.000270
-	165	-0.013909	-0.003521	-0.000621
-	166	-0.014597	-0.003765	-0.001004
-	167	-0.015414	-0.004017	-0.001434
-	168	-0.016268	-0.004254	-0.001859
-	169	-0.017083	-0.004460	-0.002232
-	170	-0.017706	-0.004597	-0.002504
-	171	-0.018174	-0.004673	-0.002659
-	172	-0.018489	-0.004688	-0.002688
-	173	-0.018648	-0.004644	-0.002570
-	174	-0.018574	-0.004519	-0.002280
-	175	-0.018349	-0.004347	-0.001849
-	176	-0.017911	-0.004109	-0.001267
-	177	-0.017404	-0.003858	-0.000648
-	178	-0.016843	-0.003590	0.000005
-	179	-0.016212	-0.003313	0.000635
-	180	-0.015587	-0.003048	0.001226
-	181	-0.014955	-0.002800	0.001755
-	182	-0.014317	-0.002570	0.002196
-	183	-0.013703	-0.002364	0.002532
-	184	-0.013193	-0.002201	0.002741
-	185	-0.012707	-0.002058	0.002840
-	186	-0.012308	-0.001949	0.002826
-	187	-0.011981	-0.001871	0.002722
-	188	-0.011739	-0.001828	0.002544
-	189	-0.011550	-0.001813	0.002333
-	190	-0.011451	-0.001832	0.002072
-	191	-0.011386	-0.001862	0.001804
-	192	-0.011325	-0.001888	0.001522
-	193	-0.011261	-0.001899	0.001242
-	194	-0.011188	-0.001892	0.000969
-	195	-0.011142	-0.001877	0.000699
-	196	-0.011098	-0.001849	0.000445
-	197	-0.011076	-0.001815	0.000191
-	198	-0.011086	-0.001777	-0.000043
-	199	-0.011167	-0.001746	-0.000263
-	200	-0.011255	-0.001713	-0.000439
-	201	-0.011383	-0.001686	-0.000579
-	202	-0.011562	-0.001665	-0.000676
-	203	-0.011782	-0.001650	-0.000739
-	204	-0.012012	-0.001636	-0.000754
-	205	-0.012286	-0.001629	-0.000744
-	206	-0.012577	-0.001625	-0.000707
-	207	-0.012854	-0.001618	-0.000646
-	208	-0.013171	-0.001615	-0.000592
-	209	-0.013432	-0.001599	-0.000511
-	210	-0.013752	-0.001589	-0.000458
-	211	-0.014016	-0.001572	-0.000395
-	212	-0.014295	-0.001558	-0.000360
-	213	-0.014532	-0.001540	-0.000339
-	214	-0.014736	-0.001519	-0.000355
-	215	-0.014860	-0.001487	-0.000380
-	216	-0.014943	-0.001453	-0.000449
-	217	-0.014940	-0.001408	-0.000538
-	218	-0.014882	-0.001361	-0.000655
-	219	-0.014775	-0.001317	-0.000786
-	220	-0.014628	-0.001279	-0.000897
-	221	-0.014473	-0.001255	-0.000980
-	222	-0.014304	-0.001245	-0.001044
-	223	-0.014112	-0.001242	-0.001071
-	224	-0.013915	-0.001246	-0.001078
-	225	-0.013709	-0.001249	-0.001048
-	226	-0.013507	-0.001251	-0.000989
-	227	-0.013281	-0.001245	-0.000879
-	228	-0.013060	-0.001234	-0.000734
-	229	-0.012849	-0.001215	-0.000544
-	230	-0.012648	-0.001188	-0.000316
-	231	-0.012446	-0.001146	-0.000022
-	232	-0.012254	-0.001096	0.000309
-	233	-0.012057	-0.001034	0.000654
-	234	-0.011844	-0.000964	0.000986
-	235	-0.011595	-0.000881	0.001309
-	236	-0.011317	-0.000789	0.001597
-	237	-0.010971	-0.000681	0.001886
-	238	-0.010576	-0.000569	0.002143
-	239	-0.010107	-0.000446	0.002389
-	240	-0.009580	-0.000320	0.002625
-	241	-0.008997	-0.000190	0.002847
-	242	-0.008382	-0.000064	0.003041
-	243	-0.007744	0.000058	0.003208
-	244	-0.007106	0.000171	0.003349
-	245	-0.006483	0.000272	0.003453
-	246	-0.005887	0.000363	0.003529
-	247	-0.005343	0.000438	0.003552
-	248	-0.004848	0.000501	0.003541
-	249	-0.004406	0.000549	0.003491
-	250	-0.004016	0.000582	0.003408
-	251	-0.003677	0.000601	0.003297
-	252	-0.003394	0.000607	0.003158
-	253	-0.003167	0.000598	0.002990
-	254	-0.003005	0.000578	0.002798
-	255	-0.002918	0.000540	0.002565
-	256	-0.002910	0.000493	0.002332
-	257	-0.002993	0.000425	0.002053
-	258	-0.003152	0.000346	0.001763
-	259	-0.003395	0.000248	0.001442
-	260	-0.003701	0.000144	0.001118
-	261	-0.004084	0.000023	0.000753
-	262	-0.004532	-0.000098	0.000404
-	263	-0.005046	-0.000235	0.000024
-	264	-0.005616	-0.000372	-0.000331
-	265	-0.006245	-0.000518	-0.000689
-	266	-0.006914	-0.000663	-0.001004
-	267	-0.007626	-0.000812	-0.001296
-	268	-0.008376	-0.000956	-0.001537
-	269	-0.009159	-0.001092	-0.001725
-	270	-0.009957	-0.001215	-0.001849
-	271	-0.010733	-0.001308	-0.001875
-	272	-0.011461	-0.001369	-0.001820
-	273	-0.012101	-0.001377	-0.001632
-	274	-0.012652	-0.001340	-0.001332
-	275	-0.013128	-0.001261	-0.000931
-	276	-0.013546	-0.001146	-0.000457
-	277	-0.013913	-0.001013	0.000031
-	278	-0.014225	-0.000874	0.000488
-	279	-0.014450	-0.000736	0.000875
-	280	-0.014584	-0.000614	0.001144
-	281	-0.014613	-0.000511	0.001280
-	282	-0.014536	-0.000425	0.001303
-	283	-0.014384	-0.000359	0.001216
-	284	-0.014168	-0.000298	0.001071
-	285	-0.013905	-0.000241	0.000900
-	286	-0.013599	-0.000171	0.000772
-	287	-0.013305	-0.000107	0.000668
-	288	-0.012993	-0.000031	0.000637
-	289	-0.012711	0.000037	0.000623
-	290	-0.012437	0.000101	0.000604
-	291	-0.012184	0.000155	0.000558
-	292	-0.011960	0.000198	0.000476
-	293	-0.011771	0.000233	0.000386
-	294	-0.011613	0.000264	0.000311
-	295	-0.011460	0.000299	0.000284
-	296	-0.011351	0.000330	0.000273
-	297	-0.011241	0.000373	0.000317
-	298	-0.011156	0.000415	0.000368
-	299	-0.011086	0.000463	0.000428
-	300	-0.011021	0.000513	0.000482
-	301	-0.010973	0.000565	0.000515
-	302	-0.010906	0.000621	0.000536
-	303	-0.010852	0.000675	0.000531
-	304	-0.010783	0.000729	0.000522
-	305	-0.010717	0.000778	0.000504
-	306	-0.010666	0.000820	0.000477
-	307	-0.010624	0.000854	0.000454
-	308	-0.010594	0.000878	0.000435
-	309	-0.010577	0.000893	0.000427
-	310	-0.010584	0.000894	0.000411
-	311	-0.010592	0.000886	0.000400
-	312	-0.010598	0.000867	0.000382
-	313	-0.010604	0.000839	0.000352
-	314	-0.010609	0.000807	0.000308
-	315	-0.010601	0.000774	0.000262
-	316	-0.010590	0.000742	0.000209
-	317	-0.010591	0.000710	0.000148
-	318	-0.010572	0.000684	0.000108
-	319	-0.010573	0.000662	0.000065
-	320	-0.010569	0.000647	0.000041
-	321	-0.010561	0.000640	0.000035
-	322	-0.010566	0.000639	0.000024
-	323	-0.010560	0.000646	0.000027
-	324	-0.010546	0.000660	0.000040
-	325	-0.010529	0.000678	0.000053
-	326	-0.010520	0.000700	0.000067
-	327	-0.010499	0.000725	0.000090
-	328	-0.010475	0.000750	0.000121
-	329	-0.010475	0.000772	0.000139
-	330	-0.010447	0.000792	0.000179
-	331	-0.010436	0.000807	0.000218
-	332	-0.010423	0.000814	0.000252
-	333	-0.010421	0.000812	0.000262
-	334	-0.010404	0.000799	0.000243
-	335	-0.010409	0.000776	0.000177
-	336	-0.010394	0.000746	0.000089
-	337	-0.010388	0.000713	-0.000017
-	338	-0.010390	0.000681	-0.000124
-	339	-0.010377	0.000656	-0.000204
-	340	-0.010365	0.000637	-0.000262
-	341	-0.010361	0.000625	-0.000301
-	342	-0.010349	0.000624	-0.000309
-	343	-0.010353	0.000629	-0.000310
-	344	-0.010344	0.000642	-0.000285
-	345	-0.010367	0.000656	-0.000277
-	346	-0.010362	0.000675	-0.000242
-	347	-0.010384	0.000692	-0.000221
-	348	-0.010373	0.000710	-0.000171
-	349	-0.010371	0.000725	-0.000129
-	350	-0.010351	0.000738	-0.000071
-	351	-0.010340	0.000746	-0.000022
-	352	-0.010328	0.000750	0.000030
-	353	-0.010319	0.000750	0.000078
-	354	-0.010301	0.000746	0.000126
-	355	-0.010272	0.000741	0.000180
-	356	-0.010263	0.000733	0.000214
-	357	-0.010241	0.000729	0.000261
-	358	-0.010247	0.000725	0.000279
-	359	-0.010230	0.000725	0.000313
-	360	-0.010237	0.000726	0.000317
-	361	-0.010231	0.000731	0.000329
-	362	-0.010230	0.000739	0.000338
-	363	-0.010221	0.000748	0.000343
-	364	-0.010225	0.000758	0.000343
-	365	-0.010212	0.000770	0.000360
-	366	-0.010226	0.000781	0.000362
-	367	-0.010233	0.000792	0.000382
-	368	-0.010239	0.000800	0.000407
-	369	-0.010272	0.000806	0.000423
-	370	-0.010283	0.000810	0.000462
-	371	-0.010314	0.000812	0.000491
-	372	-0.010341	0.000811	0.000530
-	373	-0.010387	0.000807	0.000552
-	374	-0.010414	0.000802	0.000590
-	375	-0.010463	0.000794	0.000597
-	376	-0.010488	0.000785	0.000611
-	377	-0.010525	0.000773	0.000609
-	378	-0.010556	0.000758	0.000605
-	379	-0.010581	0.000740	0.000606
-	380	-0.010600	0.000719	0.000604
-	381	-0.010615	0.000697	0.000600
-	382	-0.010620	0.000673	0.000603
-	383	-0.010624	0.000648	0.000603
-	384	-0.010615	0.000624	0.000615
-	385	-0.010615	0.000600	0.000620
-	386	-0.010591	0.000578	0.000638
-	387	-0.010574	0.000558	0.000648
-	388	-0.010540	0.000541	0.000656
-	389	-0.010487	0.000527	0.000655
-	390	-0.010426	0.000518	0.000636
-	391	-0.010346	0.000512	0.000612
-	392	-0.010282	0.000508	0.000581
-	393	-0.010220	0.000504	0.000562
-	394	-0.010180	0.000499	0.000546
-	395	-0.010143	0.000494	0.000547
-	396	-0.010166	0.000487	0.000524
-	397	-0.010176	0.000476	0.000524
-	398	-0.010184	0.000457	0.000524
-	399	-0.010193	0.000430	0.000538
-	400	-0.010195	0.000394	0.000553
-	401	-0.010190	0.000352	0.000590
-	402	-0.010190	0.000304	0.000636
-	403	-0.010200	0.000250	0.000693
-	404	-0.010214	0.000190	0.000772
-	405	-0.010262	0.000120	0.000854
-	406	-0.010280	0.000044	0.000982
-	407	-0.010354	-0.000041	0.001091
-	408	-0.010393	-0.000129	0.001223
-	409	-0.010457	-0.000219	0.001333
-	410	-0.010481	-0.000304	0.001440
-	411	-0.010503	-0.000384	0.001513
-	412	-0.010504	-0.000456	0.001566
-	413	-0.010483	-0.000520	0.001614
-	414	-0.010487	-0.000583	0.001633
-	415	-0.010472	-0.000643	0.001668
-	416	-0.010495	-0.000706	0.001692
-	417	-0.010521	-0.000773	0.001737
-	418	-0.010582	-0.000848	0.001804
-	419	-0.010677	-0.000931	0.001885
-	420	-0.010781	-0.001012	0.001980
-	421	-0.010880	-0.001084	0.002047
-	422	-0.010970	-0.001139	0.002067
-	423	-0.010994	-0.001171	0.002061
-	424	-0.011061	-0.001199	0.001997
-	425	-0.011097	-0.001215	0.001930
-	426	-0.011166	-0.001234	0.001845
-	427	-0.011249	-0.001255	0.001766
-	428	-0.011396	-0.001291	0.001669
-	429	-0.011581	-0.001343	0.001593
-	430	-0.011830	-0.001417	0.001525
-	431	-0.012145	-0.001509	0.001472
-	432	-0.012489	-0.001607	0.001414
-	433	-0.012809	-0.001698	0.001323
-	434	-0.013134	-0.001788	0.001196
-	435	-0.013453	-0.001884	0.001044
-	436	-0.013786	-0.002000	0.000874
-	437	-0.014127	-0.002137	0.000722
-	438	-0.014464	-0.002296	0.000595
-	439	-0.014842	-0.002485	0.000529
-	440	-0.015185	-0.002682	0.000532
-	441	-0.015606	-0.002916	0.000540
-	442	-0.016037	-0.003156	0.000565
-	443	-0.016539	-0.003422	0.000521
-	444	-0.017062	-0.003680	0.000399
-	445	-0.017628	-0.003937	0.000153
-	446	-0.018195	-0.004163	-0.000178
-	447	-0.018723	-0.004358	-0.000602
-	448	-0.019211	-0.004495	-0.001008
-	449	-0.019601	-0.004577	-0.001405
-	450	-0.019758	-0.004559	-0.001689
-	451	-0.019796	-0.004481	-0.001843
-	452	-0.019472	-0.004295	-0.001830
-	453	-0.018979	-0.004059	-0.001671
-	454	-0.018138	-0.003737	-0.001347
-	455	-0.017206	-0.003404	-0.000928
-	456	-0.016084	-0.003044	-0.000454
-	457	-0.014959	-0.002708	0.000008
-	458	-0.013903	-0.002410	0.000425
-	459	-0.012916	-0.002145	0.000782
-	460	-0.012116	-0.001938	0.001032
-	461	-0.011411	-0.001759	0.001178
-	462	-0.010945	-0.001636	0.001203
-	463	-0.010582	-0.001536	0.001140
-	464	-0.010365	-0.001468	0.000982
-	465	-0.010290	-0.001424	0.000773
-	466	-0.010298	-0.001402	0.000521
-	467	-0.010392	-0.001391	0.000289
-	468	-0.010514	-0.001392	0.000062
-	469	-0.010683	-0.001399	-0.000111
-	470	-0.010842	-0.001406	-0.000237
-	471	-0.011012	-0.001410	-0.000313
-	472	-0.011179	-0.001414	-0.000363
-	473	-0.011278	-0.001405	-0.000368
-	474	-0.011360	-0.001392	-0.000351
-	475	-0.011444	-0.001376	-0.000310
-	476	-0.011510	-0.001357	-0.000252
-	477	-0.011550	-0.001333	-0.000163
-	478	-0.011651	-0.001317	-0.000074
-	479	-0.011735	-0.001298	0.000030
-	480	-0.011862	-0.001283	0.000139
-	481	-0.012017	-0.001269	0.000246
-	482	-0.012197	-0.001260	0.000326
-	483	-0.012414	-0.001257	0.000396
-	484	-0.012654	-0.001263	0.000490
-	485	-0.012943	-0.001281	0.000610
-	486	-0.013247	-0.001306	0.000758
-	487	-0.013526	-0.001328	0.000930
-	488	-0.013821	-0.001350	0.001096
-	489	-0.014060	-0.001360	0.001264
-	490	-0.014297	-0.001365	0.001398
-	491	-0.014503	-0.001359	0.001511
-	492	-0.014682	-0.001342	0.001590
-	493	-0.014837	-0.001313	0.001635
-	494	-0.014960	-0.001270	0.001667
-	495	-0.015040	-0.001213	0.001678
-	496	-0.015112	-0.001144	0.001683
-	497	-0.015155	-0.001071	0.001678
-	498	-0.015218	-0.001001	0.001670
-	499	-0.015286	-0.000938	0.001651
-	500	-0.015360	-0.000887	0.001625
-	501	-0.015430	-0.000845	0.001606
-	502	-0.015498	-0.000821	0.001578
-	503	-0.015536	-0.000808	0.001552
-	504	-0.015549	-0.000810	0.001505
-	505	-0.015508	-0.000823	0.001440
-	506	-0.015408	-0.000848	0.001334
-	507	-0.015223	-0.000880	0.001206
-	508	-0.014947	-0.000917	0.001064
-	509	-0.014582	-0.000959	0.000917
-	510	-0.014126	-0.001002	0.000800
-	511	-0.013581	-0.001044	0.000731
-	512	-0.012958	-0.001084	0.000708
-	513	-0.012257	-0.001112	0.000747
-	514	-0.011491	-0.001124	0.000827
-	515	-0.010671	-0.001114	0.000952
-	516	-0.009808	-0.001074	0.001114
-	517	-0.008922	-0.001004	0.001304
-	518	-0.008030	-0.000902	0.001517
-	519	-0.007140	-0.000771	0.001736
-	520	-0.006280	-0.000614	0.001962
-	521	-0.005469	-0.000439	0.002175
-	522	-0.004728	-0.000253	0.002382
-	523	-0.004065	-0.000064	0.002558
-	524	-0.003475	0.000123	0.002696
-	525	-0.002956	0.000303	0.002790
-	526	-0.002517	0.000467	0.002828
-	527	-0.002158	0.000612	0.002829
-	528	-0.001882	0.000732	0.002783
-	529	-0.001680	0.000819	0.002685
-	530	-0.001554	0.000873	0.002561
-	531	-0.001514	0.000886	0.002398
-	532	-0.001564	0.000857	0.002213
-	533	-0.001712	0.000785	0.001998
-	534	-0.001959	0.000673	0.001758
-	535	-0.002314	0.000524	0.001479
-	536	-0.002782	0.000341	0.001160
-	537	-0.003374	0.000128	0.000795
-	538	-0.004092	-0.000107	0.000395
-	539	-0.004936	-0.000360	-0.000036
-	540	-0.005884	-0.000618	-0.000477
-	541	-0.006917	-0.000874	-0.000916
-	542	-0.007994	-0.001108	-0.001297
-	543	-0.009049	-0.001302	-0.001578
-	544	-0.010025	-0.001438	-0.001712
-	545	-0.010888	-0.001507	-0.001694
-	546	-0.011648	-0.001508	-0.001521
-	547	-0.012338	-0.001446	-0.001212
-	548	-0.012998	-0.001335	-0.000802
-	549	-0.013645	-0.001185	-0.000324
-	550	-0.014270	-0.001013	0.000161
-	551	-0.014847	-0.000832	0.000613
-	552	-0.015333	-0.000653	0.000993
-	553	-0.015711	-0.000487	0.001269
-	554	-0.015953	-0.000340	0.001420
-	555	-0.016065	-0.000215	0.001447
-	556	-0.016055	-0.000113	0.001377
-	557	-0.015916	-0.000013	0.001294
-	558	-0.015664	0.000085	0.001242
-	559	-0.015300	0.000196	0.001278
-	560	-0.014845	0.000314	0.001393
-	561	-0.014338	0.000431	0.001558
-	562	-0.013816	0.000529	0.001715
-	563	-0.013317	0.000603	0.001822
-	564	-0.012848	0.000646	0.001847
-	565	-0.012427	0.000666	0.001793
-	566	-0.012040	0.000672	0.001680
-	567	-0.011702	0.000668	0.001521
-	568	-0.011408	0.000661	0.001339
-	569	-0.011160	0.000652	0.001143
-	570	-0.010964	0.000640	0.000932
-	571	-0.010807	0.000634	0.000742
-	572	-0.010690	0.000628	0.000556
-	573	-0.010599	0.000632	0.000414
-	574	-0.010537	0.000639	0.000300
-	575	-0.010494	0.000653	0.000237
-	576	-0.010463	0.000668	0.000202
-	577	-0.010449	0.000682	0.000176
-	578	-0.010438	0.000699	0.000174
-	579	-0.010437	0.000714	0.000170
-	580	-0.010437	0.000728	0.000174
-	581	-0.010433	0.000740	0.000182
-	582	-0.010428	0.000746	0.000174
-	583	-0.010415	0.000749	0.000163
-	584	-0.010411	0.000743	0.000126
-	585	-0.010398	0.000732	0.000076
-	586	-0.010395	0.000714	0.000013
-	587	-0.010388	0.000692	-0.000055
-	588	-0.010391	0.000664	-0.000131
-	589	-0.010399	0.000634	-0.000195
-	590	-0.010422	0.000603	-0.000253
-	591	-0.010444	0.000571	-0.000300
-	592	-0.010487	0.000543	-0.000330
-	593	-0.010525	0.000518	-0.000358
-	594	-0.010553	0.000497	-0.000379
-	595	-0.010571	0.000484	-0.000381
-	596	-0.010584	0.000474	-0.000389
-	597	-0.010584	0.000472	-0.000378
-	598	-0.010591	0.000474	-0.000371
-	599	-0.010582	0.000481	-0.000354
-	600	-0.010586	0.000489	-0.000347
-	601	-0.010581	0.000499	-0.000340
-	602	-0.010575	0.000509	-0.000337
-	603	-0.010573	0.000517	-0.000351
-	604	-0.010559	0.000525	-0.000350
-	605	-0.010539	0.000529	-0.000356
-	606	-0.010518	0.000530	-0.000352
-	607	-0.010497	0.000524	-0.000347
-	608	-0.010484	0.000510	-0.000352
-	609	-0.010467	0.000492	-0.000342
-	610	-0.010469	0.000465	-0.000331
-	611	-0.010469	0.000432	-0.000313
-	612	-0.010480	0.000393	-0.000289
-	613	-0.010491	0.000352	-0.000274
-	614	-0.010491	0.000310	-0.000273
-	615	-0.010483	0.000270	-0.000275
-	616	-0.010474	0.000232	-0.000285
-	617	-0.010461	0.000197	-0.000290
-	618	-0.010449	0.000164	-0.000296
-	619	-0.010442	0.000133	-0.000295
-	620	-0.010431	0.000103	-0.000294
-	621	-0.010418	0.000076	-0.000292
-	622	-0.010399	0.000051	-0.000293
-	623	-0.010386	0.000027	-0.000311
-	624	-0.010357	0.000007	-0.000325
-	625	-0.010339	-0.000013	-0.000342
-	626	-0.010312	-0.000031	-0.000356
-	627	-0.010297	-0.000051	-0.000386
-	628	-0.010269	-0.000071	-0.000411
-	629	-0.010250	-0.000095	-0.000449
-	630	-0.010226	-0.000122	-0.000487
-	631	-0.010206	-0.000151	-0.000527
-	632	-0.010183	-0.000185	-0.000569
-	633	-0.010170	-0.000223	-0.000608
-	634	-0.010166	-0.000266	-0.000646
-	635	-0.010165	-0.000313	-0.000675
-	636	-0.010178	-0.000364	-0.000702
-	637	-0.010170	-0.000418	-0.000715
-	638	-0.010186	-0.000478	-0.000725
-	639	-0.010192	-0.000540	-0.000713
-	640	-0.010212	-0.000607	-0.000689
-	641	-0.010226	-0.000674	-0.000640
-	642	-0.010250	-0.000742	-0.000586
-	643	-0.010258	-0.000804	-0.000515
-	644	-0.010267	-0.000860	-0.000437
-	645	-0.010260	-0.000905	-0.000352
-	646	-0.010259	-0.000940	-0.000255
-	647	-0.010266	-0.000965	-0.000156
-	648	-0.010261	-0.000979	-0.000049
-	649	-0.010278	-0.000985	0.000050
-	650	-0.010276	-0.000979	0.000143
-	651	-0.010287	-0.000965	0.000215
-	652	-0.010289	-0.000940	0.000278
-	653	-0.010290	-0.000905	0.000318
-	654	-0.010299	-0.000862	0.000346
-	655	-0.010306	-0.000813	0.000344
-	656	-0.010306	-0.000755	0.000338
-	657	-0.010305	-0.000694	0.000305
-	658	-0.010280	-0.000627	0.000264
-	659	-0.010251	-0.000556	0.000211
-	660	-0.010205	-0.000479	0.000150
-	661	-0.010161	-0.000398	0.000082
-	662	-0.010125	-0.000317	0.000015
-	663	-0.010080	-0.000236	-0.000024
-	664	-0.010048	-0.000159	-0.000059
-	665	-0.010010	-0.000085	-0.000070
-	666	-0.009989	-0.000019	-0.000076
-	667	-0.009967	0.000040	-0.000062
-	668	-0.009974	0.000089	-0.000039
-	669	-0.009995	0.000127	-0.000004
-	670	-0.010041	0.000157	0.000052
-	671	-0.010092	0.000177	0.000113
-	672	-0.010141	0.000189	0.000168
-	673	-0.010186	0.000193	0.000219
-	674	-0.010202	0.000190	0.000268
-	675	-0.010224	0.000179	0.000318
-	676	-0.010233	0.000157	0.000371
-	677	-0.010246	0.000124	0.000430
-	678	-0.010266	0.000080	0.000498
-	679	-0.010291	0.000024	0.000575
-	680	-0.010323	-0.000041	0.000661
-	681	-0.010363	-0.000111	0.000746
-	682	-0.010387	-0.000181	0.000816
-	683	-0.010397	-0.000247	0.000861
-	684	-0.010401	-0.000310	0.000876
-	685	-0.010385	-0.000373	0.000886
-	686	-0.010397	-0.000441	0.000895
-	687	-0.010425	-0.000519	0.000912
-	688	-0.010483	-0.000609	0.000943
-	689	-0.010558	-0.000711	0.000983
-	690	-0.010667	-0.000824	0.001040
-	691	-0.010791	-0.000945	0.001091
-	692	-0.010921	-0.001067	0.001159
-	693	-0.011057	-0.001187	0.001220
-	694	-0.011185	-0.001301	0.001281
-	695	-0.011332	-0.001414	0.001323
-	696	-0.011474	-0.001522	0.001348
-	697	-0.011607	-0.001621	0.001366
-	698	-0.011742	-0.001711	0.001353
-	699	-0.011886	-0.001790	0.001326
-	700	-0.012031	-0.001858	0.001278
-	701	-0.012180	-0.001918	0.001223
-	702	-0.012349	-0.001973	0.001159
-	703	-0.012554	-0.002031	0.001089
-	704	-0.012763	-0.002090	0.001024
-	705	-0.013014	-0.002161	0.000963
-	706	-0.013253	-0.002241	0.000902
-	707	-0.013562	-0.002352	0.000841
-	708	-0.013857	-0.002481	0.000792
-	709	-0.014189	-0.002639	0.000773
-	710	-0.014503	-0.002812	0.000801
-	711	-0.014813	-0.002992	0.000898
-	712	-0.015118	-0.003176	0.001068
-	713	-0.015419	-0.003349	0.001327
-	714	-0.015737	-0.003511	0.001611
-	715	-0.016077	-0.003663	0.001838
-	716	-0.016459	-0.003814	0.001938
-	717	-0.016879	-0.003972	0.001861
-	718	-0.017395	-0.004156	0.001599
-	719	-0.017928	-0.004349	0.001173
-	720	-0.018520	-0.004539	0.000685
-	721	-0.019112	-0.004708	0.000193
-	722	-0.019623	-0.004826	-0.000238
-	723	-0.020010	-0.004879	-0.000557
-	724	-0.020174	-0.004839	-0.000725
-	725	-0.020095	-0.004713	-0.000752
-	726	-0.019760	-0.004509	-0.000656
-	727	-0.019171	-0.004236	-0.000446
-	728	-0.018406	-0.003932	-0.000181
-	729	-0.017519	-0.003618	0.000100
-	730	-0.016562	-0.003312	0.000362
-	731	-0.015607	-0.003030	0.000585
-	732	-0.014652	-0.002771	0.000739
-	733	-0.013813	-0.002555	0.000808
-	734	-0.013061	-0.002377	0.000772
-	735	-0.012418	-0.002230	0.000652
-	736	-0.011904	-0.002121	0.000448
-	737	-0.011478	-0.002034	0.000183
-	738	-0.011177	-0.001972	-0.000123
-	739	-0.010927	-0.001923	-0.000459
-	740	-0.010757	-0.001883	-0.000801
-	741	-0.010628	-0.001846	-0.001136
-	742	-0.010536	-0.001811	-0.001441
-	743	-0.010405	-0.001763	-0.001692
-	744	-0.010306	-0.001717	-0.001898
-	745	-0.010176	-0.001659	-0.002025
-	746	-0.010041	-0.001601	-0.002096
-	747	-0.009904	-0.001537	-0.002087
-	748	-0.009802	-0.001478	-0.002025
-	749	-0.009717	-0.001414	-0.001881
-	750	-0.009676	-0.001355	-0.001692
-	751	-0.009687	-0.001297	-0.001456
-	752	-0.009749	-0.001242	-0.001217
-	753	-0.009899	-0.001193	-0.000988
-	754	-0.010103	-0.001147	-0.000781
-	755	-0.010380	-0.001105	-0.000606
-	756	-0.010706	-0.001063	-0.000449
-	757	-0.011090	-0.001026	-0.000324
-	758	-0.011491	-0.000989	-0.000206
-	759	-0.011913	-0.000958	-0.000113
-	760	-0.012338	-0.000933	-0.000031
-	761	-0.012736	-0.000916	0.000050
-	762	-0.013088	-0.000902	0.000154
-	763	-0.013409	-0.000894	0.000272
-	764	-0.013683	-0.000888	0.000410
-	765	-0.013927	-0.000882	0.000560
-	766	-0.014132	-0.000874	0.000725
-	767	-0.014301	-0.000862	0.000885
-	768	-0.014449	-0.000845	0.001027
-	769	-0.014569	-0.000823	0.001141
-	770	-0.014662	-0.000795	0.001243
-	771	-0.014741	-0.000768	0.001302
-	772	-0.014784	-0.000739	0.001344
-	773	-0.014806	-0.000716	0.001349
-	774	-0.014795	-0.000699	0.001331
-	775	-0.014745	-0.000690	0.001284
-	776	-0.014649	-0.000686	0.001231
-	777	-0.014505	-0.000692	0.001155
-	778	-0.014300	-0.000706	0.001083
-	779	-0.014036	-0.000730	0.001002
-	780	-0.013695	-0.000757	0.000932
-	781	-0.013280	-0.000787	0.000858
-	782	-0.012789	-0.000817	0.000796
-	783	-0.012213	-0.000839	0.000756
-	784	-0.011564	-0.000855	0.000731
-	785	-0.010831	-0.000856	0.000741
-	786	-0.010026	-0.000840	0.000778
-	787	-0.009145	-0.000800	0.000858
-	788	-0.008219	-0.000741	0.000961
-	789	-0.007264	-0.000656	0.001121
-	790	-0.006320	-0.000554	0.001314
-	791	-0.005412	-0.000434	0.001548
-	792	-0.004573	-0.000303	0.001788
-	793	-0.003818	-0.000161	0.002034
-	794	-0.003171	-0.000019	0.002254
-	795	-0.002643	0.000124	0.002460
-	796	-0.002241	0.000259	0.002639
-	797	-0.001961	0.000380	0.002774
-	798	-0.001798	0.000485	0.002868
-	799	-0.001747	0.000567	0.002902
-	800	-0.001799	0.000625	0.002888
-	801	-0.001942	0.000654	0.002812
-	802	-0.002161	0.000657	0.002693
-	803	-0.002444	0.000629	0.002513
-	804	-0.002783	0.000576	0.002298
-	805	-0.003169	0.000494	0.002029
-	806	-0.003602	0.000392	0.001733
-	807	-0.004078	0.000268	0.001396
-	808	-0.004603	0.000123	0.001024
-	809	-0.005176	-0.000032	0.000644
-	810	-0.005803	-0.000200	0.000241
-	811	-0.006487	-0.000374	-0.000165
-	812	-0.007216	0.001430	-0.005100
-	813	-0.003868	0.004591	-0.006311
-	814	0.000114	0.008259	-0.007780
-	815	0.003114	0.012073	-0.009211
-	816	0.003738	0.015819	-0.010109
-	817	0.002114	0.019233	-0.010347
-	818	0.000006	0.022389	-0.010205
-	819	-0.000474	0.025423	-0.010031
-	820	0.001760	0.028458	-0.010012
-	821	0.006527	0.031383	-0.010155
-	822	0.012923	0.033968	-0.010219
-	823	0.020112	0.036191	-0.010014
-	824	0.027524	0.038041	-0.009423
-	825	0.034947	0.039488	-0.008287
-	826	0.042756	0.040571	-0.006489
-	827	0.050683	0.041190	-0.004333
-	828	0.057096	0.040865	-0.002574
-	829	0.062421	0.039694	-0.001971
-	830	0.067918	0.038296	-0.002311
-	831	0.074059	0.037206	-0.002527
-	832	0.080459	0.036176	-0.002231
-	833	0.086707	0.034110	-0.001996
-	834	0.092939	0.031172	-0.001889
-	835	0.099840	0.028227	-0.001977
-	836	0.107888	0.025914	-0.002312
-	837	0.117105	0.024347	-0.002638
-	838	0.127310	0.023347	-0.002618
-	839	0.138493	0.022555	-0.002247
-	840	0.150735	0.021733	-0.001805
-	841	0.163932	0.020747	-0.001558
-	842	0.177949	0.019667	-0.001570
-	843	0.192442	0.018680	-0.001692
-	844	0.206874	0.017971	-0.001742
-	845	0.220759	0.017333	-0.001609
-	846	0.234049	0.016803	-0.001278
-	847	0.246949	0.016393	-0.000836
-	848	0.259803	0.015841	-0.000388
-	849	0.272719	0.015081	0.000047
-	850	0.285654	0.014214	0.000627
-	851	0.298642	0.013345	0.001444
-	852	0.311628	0.012654	0.002579
-	853	0.324389	0.012295	0.004041
-	854	0.336756	0.012188	0.005809
-	855	0.348526	0.012189	0.007782
-	856	0.359690	0.012310	0.009913
-	857	0.370555	0.012512	0.012129
-	858	0.381502	0.012840	0.014348
-	859	0.392894	0.013373	0.016506
-	860	0.404833	0.014035	0.018510
-	861	0.417118	0.014867	0.020464
-	862	0.429512	0.016091	0.022438
-	863	0.441889	0.017659	0.024326
-	864	0.454242	0.019260	0.025971
-	865	0.466452	0.020671	0.027341
-	866	0.478215	0.021836	0.028461
-	867	0.489495	0.022764	0.029330
-	868	0.500636	0.023488	0.029966
-	869	0.511939	0.023946	0.030422
-	870	0.523461	0.024210	0.030743
-	871	0.535056	0.024440	0.030977
-	872	0.546564	0.024586	0.031195
-	873	0.557659	0.024477	0.031329
-	874	0.568173	0.024251	0.031473
-	875	0.578260	0.024005	0.031691
-	876	0.587997	0.023756	0.031948
-	877	0.597426	0.023576	0.032238
-	878	0.606620	0.023697	0.032605
-	879	0.615537	0.024090	0.033057
-	880	0.624202	0.024720	0.033682
-	881	0.632604	0.025818	0.034579
-	882	0.640826	0.027383	0.035778
-	883	0.649144	0.029227	0.037142
-	884	0.657720	0.031372	0.038522
-	885	0.666622	0.033860	0.039852
-	886	0.675792	0.036752	0.041140
-	887	0.685194	0.039963	0.042390
-	888	0.694746	0.043247	0.043513
-	889	0.704355	0.046696	0.044550
-	890	0.714001	0.050763	0.045656
-	891	0.723719	0.055695	0.046967
-	892	0.733428	0.061395	0.048449
-	893	0.742916	0.067625	0.049896
-	894	0.752192	0.074061	0.051249
-	895	0.761249	0.080584	0.052556
-	896	0.769962	0.087200	0.053883
-	897	0.778436	0.093936	0.055211
-	898	0.786919	0.100758	0.056652
-	899	0.795570	0.107554	0.058225
-	900	0.804469	0.114181	0.060015
-	901	0.813663	0.120406	0.061984
-	902	0.823169	0.126094	0.064118
-	903	0.832736	0.131194	0.066412
-	904	0.842102	0.135485	0.068816
-	905	0.851241	0.138806	0.071384
-	906	0.860187	0.141136	0.074048
-	907	0.868946	0.142504	0.076692
-	908	0.877669	0.143014	0.079301
-	909	0.886367	0.142810	0.081915
-	910	0.894868	0.141898	0.084510
-	911	0.902967	0.140385	0.087097
-	912	0.910578	0.138310	0.089700
-	913	0.917859	0.135782	0.092336
-	914	0.924933	0.132928	0.094919
-	915	0.931876	0.129827	0.097288
-	916	0.938642	0.126445	0.099490
-	917	0.945146	0.122975	0.101633
-	918	0.951392	0.119650	0.103755
-	919	0.957344	0.116389	0.105866
-	920	0.962980	0.113187	0.107975
-	921	0.968450	0.110160	0.110004
-	922	0.973876	0.107375	0.111750
-	923	0.979292	0.104884	0.113118
-	924	0.984703	0.102729	0.114154
-	925	0.990017	0.100962	0.114959
-	926	0.995156	0.099690	0.115586
-	927	0.999947	0.098874	0.116082
-	928	1.004082	0.098466	0.116506
-	929	1.007515	0.098575	0.116791
-	930	1.010473	0.099239	0.116751
-	931	1.013176	0.100459	0.116234
-	932	1.015615	0.102089	0.115269
-	933	1.017731	0.104247	0.114013
-	934	1.019430	0.106895	0.112511
-	935	1.020794	0.109861	0.110705
-	936	1.021836	0.112983	0.108604
-	937	1.022618	0.116164	0.106356
-	938	1.023320	0.119436	0.104121
-	939	1.024221	0.122794	0.101922
-	940	1.025515	0.126221	0.099750
-	941	1.027273	0.129620	0.097667
-	942	1.029426	0.133045	0.095786
-	943	1.031844	0.136778	0.094283
-	944	1.034497	0.140973	0.093301
-	945	1.037412	0.145577	0.092843
-	946	1.040559	0.150459	0.092870
-	947	1.043708	0.155267	0.093098
-	948	1.046661	0.159794	0.093288
-	949	1.049107	0.164034	0.093325
-	950	1.051113	0.168117	0.093272
-	951	1.052945	0.172205	0.093218
-	952	1.054759	0.176276	0.093092
-	953	1.056698	0.180175	0.092772
-	954	1.058787	0.183969	0.092377
-	955	1.060832	0.187822	0.092000
-	956	1.062623	0.191831	0.091551
-	957	1.064098	0.195955	0.090909
-	958	1.065227	0.200081	0.090081
-	959	1.066186	0.204321	0.089122
-	960	1.067288	0.208781	0.087972
-	961	1.068859	0.213483	0.086682
-	962	1.070821	0.218321	0.085480
-	963	1.072422	0.223155	0.084439
-	964	1.072673	0.227878	0.083413
-	965	1.070992	0.232532	0.082296
-	966	1.067162	0.237202	0.081059
-	967	1.061028	0.241845	0.079616
-	968	1.052270	0.246093	0.077865
-	969	1.040450	0.249719	0.075791
-	970	1.025100	0.252591	0.073385
-	971	1.005800	0.254417	0.070562
-	972	0.982089	0.255010	0.067220
-	973	0.953541	0.254333	0.063370
-	974	0.920035	0.252382	0.059069
-	975	0.881652	0.248827	0.054301
-	976	0.838634	0.243323	0.048979
-	977	0.791117	0.235740	0.043133
-	978	0.739444	0.226113	0.036892
-	979	0.684095	0.214523	0.030540
-	980	0.625833	0.201136	0.024547
-	981	0.565589	0.186171	0.019191
-	982	0.504344	0.169896	0.014570
-	983	0.443236	0.152620	0.010669
-	984	0.383631	0.134671	0.007463
-	985	0.327077	0.116571	0.004920
-	986	0.275051	0.099000	0.002986
-	987	0.228693	0.082747	0.001733
-	988	0.188300	0.068459	0.001408
-	989	0.153409	0.056217	0.001813
-	990	0.123355	0.045740	0.002528
-	991	0.097800	0.036685	0.003106
-	992	0.076243	0.028835	0.003250
-	993	0.058165	0.021989	0.002789
-	994	0.042902	0.015986	0.001790
-	995	0.029852	0.010949	0.000634
-	996	0.018943	0.006996	-0.000412
-	997	0.010283	0.003981	-0.001281
-	998	0.003821	0.001661	-0.002069
-	999	-0.000894	-0.000254	-0.002790
-	1000	-0.018211	-0.002358	0.000756
-	1001	-0.018644	-0.002380	0.000448
-	1002	-0.018906	-0.002368	0.000148
-	1003	-0.018919	-0.002305	-0.000077
-	1004	-0.018679	-0.002196	-0.000180
-	1005	-0.018149	-0.002049	-0.000157
-	1006	-0.017408	-0.001877	-0.000009
-	1007	-0.016501	-0.001701	0.000211
-	1008	-0.015496	-0.001529	0.000478
-	1009	-0.014506	-0.001390	0.000706
-	1010	-0.013581	-0.001277	0.000886
-	1011	-0.012765	-0.001203	0.000954
-	1012	-0.012087	-0.001155	0.000920
-	1013	-0.011567	-0.001139	0.000744
-	1014	-0.011167	-0.001137	0.000447
-	1015	-0.010880	-0.001149	0.000051
-	1016	-0.010639	-0.001165	-0.000407
-	1017	-0.010465	-0.001178	-0.000853
-	1018	-0.010287	-0.001187	-0.001263
-	1019	-0.010085	-0.001186	-0.001594
-	1020	-0.009762	-0.001166	-0.001839
-	1021	-0.009331	-0.001129	-0.001996
-	1022	-0.008701	-0.001065	-0.002052
-	1023	-0.007867	-0.000972	-0.001994
-	1024	-0.006783	-0.000848	-0.001816
-	1025	-0.005501	-0.000694	-0.001521
-	1026	-0.004023	-0.000505	-0.001091
-	1027	-0.002360	-0.000279	-0.000527
-	1028	-0.000584	-0.000023	0.000149
-	1029	0.001288	0.000261	0.000917
-	1030	0.003169	0.000564	0.001759
-	1031	0.005007	0.000876	0.002637
-	1032	0.006643	0.001177	0.003487
-	1033	0.007974	0.001447	0.004264
-	1034	0.008823	0.001655	0.004895
-	1035	0.009021	0.001769	0.005313
-	1036	0.008300	0.001741	0.005411
-	1037	0.006391	0.001524	0.005092
-	1038
-	1039
