# Supplementary material for: Design and preliminary verification of a novel powered ankle–foot prosthesis: From the perspective of lower-limb biomechanics compared with ESAR foot
Source: PLoS One. 2024 Jun 7;19(6):e0303397. doi: 10.1371/journal.pone.0303397 (PMC11161064; doi:10.1371/journal.pone.0303397)
Supplement: S2 File — (ZIP) [file pone.0303397.s004.zip › NWS/4/right ground reaction force.TXT]

XY
	Fx		Fy		Fz
0.000	0.14	0.000	-0.18	0.000	0.18
0.001	-0.05	0.001	0.05	0.001	0.18
0.001	0.00	0.001	-0.14	0.001	0.36
0.002	-0.05	0.002	0.00	0.002	0.54
0.002	0.00	0.002	0.00	0.002	-0.36
0.003	-0.14	0.003	0.09	0.003	0.18
0.003	0.09	0.003	-0.09	0.003	0.54
0.004	0.05	0.004	-0.05	0.004	0.72
0.004	0.05	0.004	0.18	0.004	0.36
0.005	0.28	0.005	-0.28	0.005	0.54
0.005	-0.18	0.005	-0.09	0.005	-0.54
0.005	0.05	0.005	0.00	0.005	-0.36
0.006	-0.05	0.006	-0.23	0.006	-0.18
0.007	0.09	0.007	-0.37	0.007	0.00
0.007	-0.09	0.007	-0.32	0.007	0.00
0.007	-0.23	0.007	-0.23	0.007	-0.18
0.008	0.00	0.008	0.23	0.008	0.00
0.009	0.00	0.009	-0.32	0.009	0.54
0.009	-0.09	0.009	0.05	0.009	-1.26
0.009	0.09	0.009	-0.46	0.009	-0.36
0.010	-0.05	0.010	-0.18	0.010	0.18
0.011	-0.14	0.011	-0.28	0.011	-0.54
0.011	0.18	0.011	-0.37	0.011	-0.54
0.012	-0.18	0.012	-0.18	0.012	-0.72
0.012	0.18	0.012	0.00	0.012	0.54
0.013	-0.05	0.013	0.00	0.013	0.90
0.013	0.05	0.013	0.00	0.013	-0.54
0.014	-0.09	0.014	-0.09	0.014	-0.36
0.014	0.09	0.014	-0.09	0.014	0.18
0.015	0.00	0.015	-0.23	0.015	0.54
0.015	-0.37	0.015	-0.09	0.015	0.54
0.016	-0.14	0.016	-0.28	0.016	0.36
0.016	0.23	0.016	0.00	0.016	-0.18
0.017	0.18	0.017	-0.14	0.017	-0.18
0.017	0.05	0.017	-0.05	0.017	0.00
0.018	-0.14	0.018	-0.18	0.018	0.18
0.018	0.41	0.018	-0.05	0.018	0.00
0.018	0.05	0.018	-0.05	0.018	0.00
0.019	0.05	0.019	0.09	0.019	-0.72
0.020	0.14	0.020	-0.05	0.020	-0.72
0.020	-0.23	0.020	-0.18	0.020	0.00
0.021	0.14	0.021	-0.28	0.021	-0.54
0.021	-0.18	0.021	-0.05	0.021	0.00
0.022	-0.05	0.022	-0.23	0.022	0.18
0.022	0.05	0.022	-0.14	0.022	-0.54
0.022	0.23	0.022	-0.28	0.022	-0.90
0.023	-0.05	0.023	-0.05	0.023	0.00
0.024	-0.05	0.024	-0.18	0.024	0.36
0.024	0.00	0.024	0.00	0.024	0.54
0.025	0.05	0.025	-0.05	0.025	1.26
0.025	-0.09	0.025	-0.05	0.025	-1.26
0.026	-0.05	0.026	-0.18	0.026	-0.36
0.026	0.18	0.026	-0.23	0.026	0.18
0.026	0.05	0.026	-0.05	0.026	-0.54
0.027	0.00	0.027	-0.37	0.027	1.26
0.028	-0.09	0.028	-0.18	0.028	-0.18
0.028	0.05	0.028	-0.18	0.028	0.18
0.029	-0.09	0.029	0.00	0.029	0.00
0.029	-0.14	0.029	0.05	0.029	-0.18
0.030	-0.05	0.030	-0.28	0.030	-0.72
0.030	-0.05	0.030	-0.14	0.030	0.54
0.030	-0.05	0.030	-0.05	0.030	-0.18
0.031	0.09	0.031	0.00	0.031	-0.36
0.032	0.14	0.032	-0.28	0.032	0.18
0.032	0.05	0.032	0.00	0.032	0.72
0.033	-0.09	0.033	-0.18	0.033	0.18
0.033	0.05	0.033	-0.18	0.033	-0.18
0.034	-0.05	0.034	-0.46	0.034	0.36
0.034	0.05	0.034	0.00	0.034	0.72
0.035	0.09	0.035	-0.46	0.035	-0.54
0.035	-0.09	0.035	-0.05	0.035	0.72
0.036	-0.05	0.036	-0.05	0.036	-0.36
0.036	0.18	0.036	-0.05	0.036	-0.18
0.036	0.09	0.036	0.09	0.036	-0.18
0.037	-0.14	0.037	-0.18	0.037	0.00
0.037	0.00	0.037	-0.09	0.037	-0.36
0.038	0.00	0.038	-0.18	0.038	0.00
0.039	-0.09	0.039	0.05	0.039	0.36
0.039	0.09	0.039	-0.14	0.039	-0.18
0.040	-0.09	0.040	-0.18	0.040	0.36
0.040	0.05	0.040	-0.18	0.040	0.00
0.041	-0.05	0.041	-0.18	0.041	0.90
0.041	-0.05	0.041	-0.37	0.041	1.08
0.042	-0.09	0.042	-0.18	0.042	-0.18
0.042	-0.18	0.042	-0.09	0.042	0.36
0.043	-0.09	0.043	-0.09	0.043	0.36
0.043	0.14	0.043	0.09	0.043	-0.18
0.044	-0.09	0.044	-0.18	0.044	0.72
0.044	-0.05	0.044	-0.23	0.044	0.18
0.044	-0.05	0.044	-0.28	0.044	0.00
0.045	0.00	0.045	-0.18	0.045	-0.90
0.045	-0.09	0.045	-0.09	0.045	-0.36
0.046	0.00	0.046	-0.32	0.046	0.18
0.047	0.09	0.047	-0.05	0.047	-0.18
0.047	-0.23	0.047	-0.18	0.047	-0.36
0.048	0.18	0.048	-0.14	0.048	0.18
0.048	-0.05	0.048	-0.09	0.048	0.54
0.049	0.14	0.049	-0.23	0.049	-0.72
0.049	0.00	0.049	-0.14	0.049	0.00
0.050	0.09	0.050	-0.09	0.050	0.72
0.050	0.14	0.050	-0.14	0.050	-0.36
0.051	-0.05	0.051	-0.23	0.051	0.36
0.051	0.09	0.051	-0.09	0.051	-0.36
0.052	0.00	0.052	0.18	0.052	0.00
0.052	0.14	0.052	-0.14	0.052	0.54
0.052	0.09	0.052	-0.09	0.052	-0.18
0.053	-0.18	0.053	-0.14	0.053	0.18
0.053	0.05	0.053	-0.23	0.053	-1.08
0.054	-0.18	0.054	-0.18	0.054	0.00
0.055	0.09	0.055	-0.14	0.055	-0.18
0.055	0.18	0.055	-0.18	0.055	-0.54
0.056	0.05	0.056	0.18	0.056	0.00
0.056	0.18	0.056	-0.18	0.056	-0.54
0.057	-0.05	0.057	-0.32	0.057	0.36
0.057	0.05	0.057	-0.28	0.057	0.72
0.058	0.00	0.058	-0.09	0.058	-0.54
0.058	-0.05	0.058	0.00	0.058	0.00
0.059	0.05	0.059	0.18	0.059	0.36
0.059	0.14	0.059	0.00	0.059	0.00
0.060	0.00	0.060	-0.28	0.060	-0.18
0.060	-0.05	0.060	-0.32	0.060	0.54
0.060	0.09	0.060	-0.28	0.060	0.18
0.061	0.00	0.061	-0.05	0.061	0.36
0.061	0.09	0.061	-0.14	0.061	0.36
0.062	-0.18	0.062	-0.09	0.062	-0.18
0.063	0.05	0.063	-0.23	0.063	0.00
0.063	-0.14	0.063	0.14	0.063	-0.72
0.064	0.09	0.064	-0.18	0.064	0.54
0.064	-0.14	0.064	-0.18	0.064	0.72
0.065	0.14	0.065	-0.51	0.065	0.36
0.065	0.05	0.065	0.28	0.065	-0.18
0.066	-0.05	0.066	-0.09	0.066	0.00
0.066	-0.09	0.066	-0.23	0.066	0.90
0.067	0.09	0.067	-0.23	0.067	0.00
0.067	0.18	0.067	-0.14	0.067	0.18
0.068	0.23	0.068	-0.23	0.068	0.18
0.068	-0.05	0.068	-0.28	0.068	-0.18
0.069	0.14	0.069	0.05	0.069	0.36
0.069	0.05	0.069	-0.18	0.069	0.00
0.070	-0.05	0.070	-0.14	0.070	-0.54
0.070	0.18	0.070	-0.28	0.070	0.00
0.071	-0.09	0.071	-0.23	0.071	0.36
0.071	0.09	0.071	-0.09	0.071	0.18
0.072	0.05	0.072	-0.23	0.072	-0.54
0.072	0.00	0.072	-0.18	0.072	0.54
0.072	0.09	0.072	-0.05	0.072	0.36
0.073	-0.05	0.073	0.00	0.073	-0.72
0.073	0.00	0.073	-0.05	0.073	0.18
0.074	0.05	0.074	-0.18	0.074	1.08
0.074	-0.05	0.074	-0.32	0.074	-0.36
0.075	-0.14	0.075	0.00	0.075	0.90
0.075	0.05	0.075	-0.37	0.075	0.54
0.076	0.18	0.076	-0.18	0.076	-0.54
0.076	0.14	0.076	0.00	0.076	0.18
0.077	0.14	0.077	-0.28	0.077	0.36
0.077	0.05	0.077	0.05	0.077	0.54
0.078	0.05	0.078	0.00	0.078	0.36
0.079	0.00	0.079	-0.41	0.079	0.18
0.079	0.00	0.079	-0.14	0.079	-0.54
0.080	-0.05	0.080	-0.05	0.080	-0.36
0.080	0.09	0.080	0.09	0.080	-0.54
0.081	0.14	0.081	0.00	0.081	-0.36
0.081	-0.28	0.081	-0.05	0.081	0.36
0.082	0.00	0.082	-0.23	0.082	0.00
0.082	-0.05	0.082	-0.05	0.082	0.54
0.083	0.05	0.083	-0.05	0.083	-0.36
0.083	-0.14	0.083	-0.05	0.083	0.36
0.084	0.00	0.084	-0.09	0.084	0.00
0.084	-0.23	0.084	0.05	0.084	0.54
0.085	-0.05	0.085	-0.18	0.085	0.54
0.085	-0.05	0.085	0.00	0.085	0.18
0.086	-0.05	0.086	-0.05	0.086	0.36
0.086	0.14	0.086	-0.18	0.086	-1.44
0.087	0.14	0.087	-0.23	0.087	-0.18
0.087	0.00	0.087	0.14	0.087	0.18
0.088	0.05	0.088	-0.23	0.088	-0.54
0.088	-0.14	0.088	0.14	0.088	0.18
0.088	0.05	0.088	-0.28	0.088	0.54
0.089	-0.14	0.089	0.14	0.089	0.00
0.089	0.09	0.089	-0.18	0.089	-0.36
0.090	-0.05	0.090	-0.14	0.090	0.00
0.090	0.14	0.090	-0.18	0.090	-0.90
0.091	0.00	0.091	0.00	0.091	0.36
0.091	0.18	0.091	-0.05	0.091	-0.18
0.092	-0.09	0.092	-0.18	0.092	-0.18
0.092	0.05	0.092	-0.28	0.092	1.08
0.093	-0.05	0.093	-0.28	0.093	0.90
0.094	0.09	0.094	-0.05	0.094	0.00
0.094	-0.23	0.094	-0.23	0.094	0.36
0.095	0.00	0.095	-0.14	0.095	0.54
0.095	-0.28	0.095	0.05	0.095	0.18
0.096	0.05	0.096	-0.32	0.096	0.36
0.096	-0.09	0.096	0.05	0.096	-0.72
0.097	0.14	0.097	-0.05	0.097	0.36
0.097	-0.09	0.097	-0.18	0.097	0.00
0.098	0.14	0.098	-0.18	0.098	0.54
0.098	0.05	0.098	-0.37	0.098	-0.72
0.099	0.18	0.099	0.00	0.099	0.18
0.099	-0.14	0.099	-0.28	0.099	0.54
0.100	0.09	0.100	-0.23	0.100	0.36
0.100	0.18	0.100	-0.14	0.100	0.36
0.101	0.09	0.101	-0.23	0.101	0.72
0.101	0.00	0.101	-0.18	0.101	-0.54
0.102	0.00	0.102	-0.23	0.102	-0.36
0.102	-0.18	0.102	0.09	0.102	-0.18
0.103	0.14	0.103	-0.28	0.103	-0.18
0.103	0.23	0.103	-0.64	0.103	0.00
0.104	-0.14	0.104	0.00	0.104	-0.36
0.104	-0.14	0.104	0.09	0.104	0.18
0.105	0.18	0.105	0.14	0.105	-0.90
0.105	-0.05	0.105	-0.14	0.105	-0.72
0.106	-0.09	0.106	-0.09	0.106	0.36
0.106	0.00	0.106	0.05	0.106	-0.18
0.107	-0.14	0.107	-0.09	0.107	1.08
0.107	-0.05	0.107	-0.09	0.107	-0.18
0.108	0.00	0.108	-0.09	0.108	0.18
0.108	0.09	0.108	-0.14	0.108	-1.26
0.109	-0.05	0.109	-0.14	0.109	-0.54
0.109	-0.05	0.109	-0.09	0.109	-0.54
0.110	0.05	0.110	-0.05	0.110	0.54
0.110	-0.09	0.110	0.05	0.110	0.18
0.111	-0.18	0.111	-0.09	0.111	-1.08
0.111	0.09	0.111	-0.23	0.111	-0.36
0.112	0.00	0.112	0.18	0.112	0.18
0.112	-0.05	0.112	-0.09	0.112	-0.18
0.113	0.09	0.113	-0.05	0.113	0.00
0.113	0.18	0.113	0.37	0.113	0.00
0.114	-0.05	0.114	-0.05	0.114	0.18
0.114	-0.09	0.114	-0.23	0.114	0.54
0.115	-0.05	0.115	0.05	0.115	0.36
0.115	0.09	0.115	-0.09	0.115	0.18
0.116	-0.05	0.116	-0.28	0.116	0.54
0.116	0.00	0.116	-0.05	0.116	-0.72
0.117	0.09	0.117	0.05	0.117	0.54
0.117	0.00	0.117	0.00	0.117	-0.36
0.118	0.05	0.118	-0.09	0.118	0.18
0.118	0.09	0.118	-0.37	0.118	0.18
0.119	-0.23	0.119	-0.09	0.119	-0.18
0.119	-0.18	0.119	-0.37	0.119	0.18
0.120	0.05	0.120	-0.09	0.120	0.00
0.120	0.05	0.120	0.09	0.120	-0.90
0.121	-0.09	0.121	0.00	0.121	-0.18
0.121	-0.05	0.121	0.05	0.121	0.18
0.122	0.46	0.122	-0.23	0.122	0.00
0.122	0.00	0.122	-0.14	0.122	0.36
0.123	-0.05	0.123	-0.23	0.123	0.00
0.123	0.05	0.123	0.00	0.123	-0.36
0.124	0.09	0.124	-0.18	0.124	-1.08
0.124	-0.09	0.124	-0.23	0.124	-0.36
0.125	0.14	0.125	-0.09	0.125	-0.18
0.125	0.00	0.125	0.14	0.125	0.72
0.126	0.09	0.126	-0.09	0.126	-0.18
0.126	-0.09	0.126	-0.05	0.126	-0.18
0.127	0.14	0.127	-0.18	0.127	-0.36
0.127	-0.18	0.127	0.23	0.127	0.18
0.128	0.05	0.128	-0.18	0.128	-0.18
0.128	-0.28	0.128	-0.18	0.128	0.54
0.129	-0.05	0.129	-0.60	0.129	0.00
0.129	-0.05	0.129	-0.05	0.129	0.00
0.130	0.05	0.130	-0.18	0.130	0.18
0.130	-0.05	0.130	-0.14	0.130	-0.54
0.131	0.09	0.131	0.05	0.131	-0.18
0.131	-0.05	0.131	0.09	0.131	-0.72
0.132	0.14	0.132	-0.18	0.132	-0.36
0.132	0.05	0.132	-0.05	0.132	0.00
0.133	0.09	0.133	-0.14	0.133	0.00
0.133	-0.09	0.133	0.09	0.133	-0.36
0.134	-0.09	0.134	-0.05	0.134	-0.18
0.134	0.09	0.134	-0.05	0.134	0.36
0.135	-0.14	0.135	0.00	0.135	-0.72
0.135	0.09	0.135	0.00	0.135	0.18
0.136	0.00	0.136	0.09	0.136	0.54
0.136	0.00	0.136	0.00	0.136	-0.18
0.137	0.09	0.137	-0.09	0.137	0.18
0.137	0.05	0.137	-0.23	0.137	-0.18
0.138	0.09	0.138	-0.05	0.138	0.00
0.138	-0.23	0.138	-0.09	0.138	-0.54
0.139	0.18	0.139	-0.05	0.139	0.00
0.139	-0.23	0.139	0.00	0.139	0.36
0.140	-0.14	0.140	-0.05	0.140	-0.18
0.140	0.00	0.140	0.05	0.140	-0.18
0.141	0.28	0.141	-0.14	0.141	0.54
0.141	-0.05	0.141	0.05	0.141	0.18
0.142	-0.23	0.142	-0.41	0.142	-0.54
0.142	-0.05	0.142	-0.05	0.142	0.00
0.143	0.09	0.143	-0.05	0.143	-0.18
0.143	-0.23	0.143	0.14	0.143	-0.18
0.144	0.00	0.144	-0.14	0.144	-0.90
0.144	-0.09	0.144	-0.09	0.144	0.00
0.144	0.18	0.144	-0.23	0.144	-0.90
0.145	0.05	0.145	0.14	0.145	-0.36
0.145	0.05	0.145	0.05	0.145	0.72
0.146	0.05	0.146	-0.05	0.146	0.18
0.146	0.09	0.146	-0.23	0.146	0.00
0.147	-0.05	0.147	-0.14	0.147	-0.54
0.147	-0.18	0.147	-0.09	0.147	0.36
0.148	-0.23	0.148	0.05	0.148	-0.36
0.148	0.18	0.148	-0.18	0.148	0.18
0.149	-0.09	0.149	-0.32	0.149	-0.18
0.149	0.00	0.149	-0.09	0.149	0.18
0.150	0.00	0.150	-0.14	0.150	-0.54
0.150	-0.14	0.150	-0.28	0.150	0.00
0.151	-0.05	0.151	-0.09	0.151	0.54
0.152	-0.05	0.152	0.14	0.152	0.72
0.152	0.18	0.152	-0.14	0.152	0.00
0.153	-0.23	0.153	-0.05	0.153	0.18
0.153	0.05	0.153	-0.18	0.153	0.00
0.154	0.05	0.154	-0.05	0.154	0.72
0.154	0.05	0.154	-0.60	0.154	-0.18
0.155	-0.09	0.155	-0.14	0.155	0.18
0.155	-0.14	0.155	-0.23	0.155	0.36
0.156	-0.18	0.156	-0.18	0.156	-0.36
0.156	0.14	0.156	-0.05	0.156	1.08
0.157	0.05	0.157	-0.05	0.157	-0.54
0.157	0.14	0.157	0.05	0.157	0.18
0.158	0.00	0.158	-0.09	0.158	-0.90
0.158	0.05	0.158	-0.05	0.158	0.18
0.159	-0.09	0.159	-0.18	0.159	0.72
0.159	0.23	0.159	-0.37	0.159	0.36
0.160	0.14	0.160	0.00	0.160	-0.72
0.160	0.09	0.160	-0.14	0.160	0.54
0.161	0.14	0.161	-0.09	0.161	-0.54
0.161	-0.09	0.161	-0.14	0.161	-0.54
0.162	0.14	0.162	-0.09	0.162	-0.54
0.162	0.23	0.162	-0.18	0.162	-0.54
0.163	0.05	0.163	0.09	0.163	0.00
0.163	-0.05	0.163	-0.28	0.163	-0.72
0.164	0.05	0.164	-0.09	0.164	0.54
0.164	0.14	0.164	-0.18	0.164	-0.18
0.165	-0.05	0.165	0.00	0.165	-0.90
0.165	0.18	0.165	0.14	0.165	0.00
0.166	0.00	0.166	-0.18	0.166	-0.72
0.166	-0.09	0.166	-0.41	0.166	0.18
0.167	0.05	0.167	-0.32	0.167	0.18
0.167	0.00	0.167	-0.05	0.167	-0.54
0.168	0.14	0.168	0.00	0.168	-0.18
0.168	0.00	0.168	-0.28	0.168	-0.72
0.169	0.00	0.169	-0.37	0.169	-1.08
0.169	-0.09	0.169	-0.05	0.169	0.18
0.170	-0.09	0.170	-0.09	0.170	-0.72
0.170	0.00	0.170	-0.28	0.170	-0.54
0.171	-0.18	0.171	0.05	0.171	0.54
0.171	0.09	0.171	-0.37	0.171	0.18
0.172	0.05	0.172	-0.18	0.172	-0.54
0.172	-0.14	0.172	-0.09	0.172	0.18
0.173	0.05	0.173	0.00	0.173	0.00
0.173	0.37	0.173	-0.37	0.173	0.00
0.174	-0.05	0.174	-0.23	0.174	-1.08
0.174	0.00	0.174	-0.05	0.174	0.00
0.175	-0.18	0.175	-0.18	0.175	-1.26
0.175	0.05	0.175	-0.23	0.175	0.72
0.176	-0.09	0.176	-0.46	0.176	-0.54
0.176	0.05	0.176	-0.18	0.176	-0.36
0.176	0.09	0.176	0.09	0.176	0.18
0.177	0.18	0.177	-0.23	0.177	0.36
0.177	0.05	0.177	-0.14	0.177	-0.54
0.178	-0.09	0.178	-0.18	0.178	0.72
0.178	0.05	0.178	-0.05	0.178	0.36
0.179	0.05	0.179	-0.05	0.179	0.18
0.179	0.09	0.179	-0.09	0.179	-0.36
0.180	-0.14	0.180	-0.18	0.180	-0.36
0.180	-0.05	0.180	-0.23	0.180	0.54
0.181	-0.05	0.181	-0.05	0.181	-0.36
0.181	0.05	0.181	0.00	0.181	0.00
0.182	-0.09	0.182	-0.18	0.182	0.54
0.183	0.00	0.183	0.09	0.183	0.00
0.183	0.14	0.183	-0.23	0.183	0.54
0.184	-0.05	0.184	-0.18	0.184	0.54
0.184	-0.09	0.184	0.00	0.184	0.36
0.185	-0.09	0.185	-0.09	0.185	-0.72
0.185	-0.09	0.185	-0.18	0.185	0.36
0.186	0.00	0.186	0.00	0.186	-0.36
0.186	0.09	0.186	-0.18	0.186	-0.36
0.187	-0.09	0.187	-0.28	0.187	-0.18
0.187	-0.05	0.187	-0.23	0.187	0.54
0.188	-0.18	0.188	-0.23	0.188	0.18
0.188	0.05	0.188	0.00	0.188	0.36
0.189	0.00	0.189	0.00	0.189	0.54
0.189	-0.05	0.189	-0.14	0.189	0.36
0.190	0.14	0.190	-0.05	0.190	-0.36
0.190	-0.23	0.190	-0.14	0.190	-0.18
0.191	0.46	0.191	0.09	0.191	0.36
0.191	-0.05	0.191	-0.09	0.191	0.00
0.192	0.09	0.192	-0.09	0.192	0.54
0.192	0.23	0.192	0.00	0.192	0.18
0.193	0.05	0.193	-0.23	0.193	-0.90
0.193	-0.14	0.193	0.00	0.193	-0.54
0.194	0.09	0.194	-0.14	0.194	0.18
0.194	0.00	0.194	0.05	0.194	-0.54
0.195	-0.14	0.195	-0.09	0.195	0.72
0.195	0.18	0.195	-0.28	0.195	-0.72
0.196	0.23	0.196	0.09	0.196	-0.54
0.196	0.14	0.196	-0.09	0.196	-0.72
0.197	0.18	0.197	-0.09	0.197	0.54
0.197	0.00	0.197	0.00	0.197	-0.54
0.198	0.18	0.198	-0.18	0.198	-0.18
0.198	0.14	0.198	0.00	0.198	0.18
0.199	-0.18	0.199	-0.28	0.199	-0.72
0.199	0.09	0.199	-0.28	0.199	-0.54
0.200	-0.23	0.200	-0.18	0.200	-0.18
0.200	0.09	0.200	-0.23	0.200	-0.18
0.201	-0.37	0.201	-0.18	0.201	0.00
0.201	0.05	0.201	-0.14	0.201	-0.18
0.202	-0.23	0.202	0.09	0.202	-0.18
0.202	0.28	0.202	-0.18	0.202	0.18
0.203	0.00	0.203	0.00	0.203	-0.18
0.203	0.09	0.203	-0.37	0.203	0.72
0.204	0.18	0.204	0.00	0.204	-0.90
0.204	-0.09	0.204	-0.14	0.204	0.36
0.205	0.00	0.205	-0.18	0.205	0.00
0.205	-0.18	0.205	-0.14	0.205	-0.36
0.206	-0.09	0.206	-0.18	0.206	0.00
0.206	-0.23	0.206	-0.05	0.206	0.00
0.207	0.09	0.207	-0.41	0.207	0.72
0.207	-0.05	0.207	0.09	0.207	-0.72
0.208	-0.09	0.208	-0.28	0.208	0.54
0.208	0.05	0.208	-0.05	0.208	0.36
0.208	0.14	0.208	-0.41	0.208	-0.18
0.209	0.14	0.209	0.05	0.209	0.36
0.209	0.00	0.209	-0.09	0.209	0.90
0.210	-0.09	0.210	0.09	0.210	0.18
0.210	0.05	0.210	-0.28	0.210	1.08
0.211	-0.05	0.211	-0.14	0.211	-0.18
0.211	0.23	0.211	0.00	0.211	-0.36
0.212	0.00	0.212	-0.18	0.212	0.18
0.212	0.00	0.212	-0.18	0.212	0.00
0.213	0.00	0.213	-0.05	0.213	0.18
0.214	0.09	0.214	-0.18	0.214	0.36
0.214	0.09	0.214	0.09	0.214	0.54
0.215	-0.05	0.215	-0.18	0.215	0.36
0.215	0.18	0.215	0.00	0.215	-0.90
0.216	-0.05	0.216	-0.09	0.216	-0.36
0.216	0.09	0.216	-0.37	0.216	0.18
0.217	0.00	0.217	-0.14	0.217	0.00
0.217	0.09	0.217	-0.23	0.217	0.18
0.218	0.00	0.218	-0.09	0.218	0.36
0.218	0.23	0.218	-0.05	0.218	0.54
0.219	0.09	0.219	0.05	0.219	0.00
0.219	0.00	0.219	0.18	0.219	0.00
0.220	-0.14	0.220	0.05	0.220	0.54
0.220	0.00	0.220	-0.14	0.220	-0.72
0.221	-0.05	0.221	-0.09	0.221	0.72
0.221	0.09	0.221	-0.09	0.221	-0.18
0.222	0.05	0.222	-0.18	0.222	-0.72
0.222	0.14	0.222	-0.41	0.222	0.36
0.223	0.14	0.223	-0.37	0.223	-0.18
0.223	0.18	0.223	-0.14	0.223	-0.72
0.224	0.05	0.224	-0.32	0.224	0.18
0.224	-0.09	0.224	-0.09	0.224	-0.36
0.225	0.05	0.225	-0.18	0.225	-0.18
0.225	0.09	0.225	-0.09	0.225	-0.18
0.226	0.05	0.226	-0.18	0.226	-0.18
0.226	0.23	0.226	0.18	0.226	-0.54
0.227	0.09	0.227	-0.23	0.227	0.72
0.227	-0.14	0.227	0.05	0.227	-0.18
0.228	0.00	0.228	-0.32	0.228	-0.36
0.228	0.14	0.228	-0.28	0.228	0.36
0.229	-0.09	0.229	-0.28	0.229	0.00
0.229	0.00	0.229	-0.09	0.229	-0.36
0.230	0.14	0.230	-0.18	0.230	0.00
0.230	-0.05	0.230	-0.37	0.230	-0.18
0.231	-0.14	0.231	-0.23	0.231	0.00
0.231	0.00	0.231	-0.09	0.231	-0.18
0.232	0.05	0.232	-0.05	0.232	0.54
0.232	0.09	0.232	-0.14	0.232	0.00
0.233	-0.14	0.233	-0.05	0.233	0.36
0.233	0.00	0.233	-0.09	0.233	0.36
0.234	-0.28	0.234	-0.05	0.234	-0.54
0.234	0.05	0.234	-0.32	0.234	0.18
0.235	0.18	0.235	-0.23	0.235	-0.36
0.235	0.05	0.235	-0.09	0.235	0.36
0.236	-0.14	0.236	0.09	0.236	0.54
0.236	0.09	0.236	-0.28	0.236	0.18
0.237	0.00	0.237	-0.18	0.237	0.72
0.237	0.05	0.237	-0.18	0.237	0.36
0.238	0.09	0.238	0.00	0.238	-1.44
0.238	0.09	0.238	-0.05	0.238	0.00
0.239	-0.05	0.239	-0.05	0.239	0.18
0.239	-0.18	0.239	-0.18	0.239	-0.72
0.240	-0.14	0.240	-0.09	0.240	-0.54
0.240	0.05	0.240	-0.14	0.240	-0.36
0.240	-0.14	0.240	0.05	0.240	-0.36
0.241	0.09	0.241	-0.18	0.241	-0.18
0.241	0.09	0.241	-0.18	0.241	0.54
0.242	0.05	0.242	-0.14	0.242	0.00
0.242	-0.09	0.242	0.00	0.242	0.54
0.243	0.05	0.243	-0.28	0.243	0.00
0.243	0.00	0.243	-0.28	0.243	-0.90
0.244	0.05	0.244	-0.14	0.244	0.18
0.245	0.00	0.245	-0.23	0.245	-0.36
0.245	-0.05	0.245	-0.28	0.245	-0.36
0.246	-0.14	0.246	0.00	0.246	-0.72
0.246	0.14	0.246	-0.23	0.246	0.36
0.247	0.28	0.247	0.23	0.247	-0.36
0.247	0.23	0.247	-0.18	0.247	-0.18
0.248	0.00	0.248	-0.18	0.248	0.18
0.248	0.14	0.248	-0.23	0.248	0.00
0.249	-0.23	0.249	-0.32	0.249	0.00
0.249	0.00	0.249	-0.18	0.249	-0.18
0.250	0.00	0.250	-0.14	0.250	0.00
0.250	0.18	0.250	-0.28	0.250	-0.18
0.251	0.05	0.251	-0.05	0.251	0.36
0.251	0.09	0.251	-0.05	0.251	-0.54
0.252	0.18	0.252	0.00	0.252	-0.18
0.252	-0.05	0.252	0.23	0.252	-0.54
0.253	0.09	0.253	-0.18	0.253	-0.18
0.253	-0.05	0.253	-0.09	0.253	0.18
0.254	0.00	0.254	-0.18	0.254	-0.36
0.254	0.00	0.254	-0.05	0.254	0.36
0.255	0.05	0.255	-0.05	0.255	0.36
0.255	0.09	0.255	-0.05	0.255	0.36
0.256	-0.05	0.256	-0.14	0.256	-1.08
0.256	-0.09	0.256	-0.18	0.256	-0.18
0.257	-0.09	0.257	0.00	0.257	0.54
0.257	0.14	0.257	-0.23	0.257	-0.54
0.258	0.14	0.258	0.00	0.258	-0.72
0.258	0.18	0.258	-0.05	0.258	0.00
0.259	0.18	0.259	-0.18	0.259	-0.18
0.259	0.14	0.259	-0.18	0.259	-0.36
0.260	-0.18	0.260	-0.23	0.260	-0.54
0.260	-0.09	0.260	-0.46	0.260	0.54
0.261	-0.09	0.261	0.00	0.261	0.54
0.261	0.05	0.261	-0.14	0.261	-0.18
0.262	0.28	0.262	0.00	0.262	0.18
0.262	-0.09	0.262	-0.09	0.262	1.08
0.263	-0.05	0.263	-0.23	0.263	0.90
0.263	-0.05	0.263	-0.18	0.263	0.54
0.264	0.09	0.264	-0.41	0.264	-0.18
0.264	0.05	0.264	-0.18	0.264	-0.72
0.265	0.05	0.265	-0.37	0.265	0.72
0.265	-0.23	0.265	-0.23	0.265	-0.36
0.266	0.14	0.266	0.09	0.266	-0.54
0.266	-0.14	0.266	-0.32	0.266	-0.36
0.267	0.00	0.267	-0.23	0.267	0.54
0.267	-0.05	0.267	-0.05	0.267	0.00
0.268	-0.14	0.268	-0.23	0.268	0.18
0.268	0.18	0.268	-0.14	0.268	0.18
0.269	-0.09	0.269	-0.09	0.269	0.18
0.269	0.05	0.269	0.00	0.269	0.72
0.270	-0.05	0.270	-0.09	0.270	-0.54
0.270	0.00	0.270	-0.23	0.270	-0.36
0.271	-0.14	0.271	-0.09	0.271	0.90
0.271	-0.14	0.271	-0.28	0.271	0.18
0.272	-0.14	0.272	0.09	0.272	-0.54
0.272	-0.05	0.272	0.00	0.272	0.18
0.273	0.23	0.273	-0.37	0.273	-0.36
0.273	0.14	0.273	-0.18	0.273	-0.36
0.274	-0.05	0.274	0.05	0.274	0.00
0.274	0.18	0.274	0.05	0.274	0.72
0.275	-0.05	0.275	-0.14	0.275	0.00
0.275	0.32	0.275	-0.37	0.275	0.18
0.276	0.00	0.276	-0.23	0.276	-0.18
0.276	-0.05	0.276	-0.14	0.276	-0.18
0.277	-0.09	0.277	0.09	0.277	0.36
0.277	-0.05	0.277	-0.28	0.277	0.18
0.278	-0.28	0.278	-0.14	0.278	-0.90
0.278	0.00	0.278	-0.23	0.278	0.54
0.279	-0.23	0.279	-0.28	0.279	0.18
0.279	-0.09	0.279	-0.09	0.279	-0.36
0.280	-0.09	0.280	-0.18	0.280	0.00
0.280	0.00	0.280	-0.18	0.280	-0.18
0.281	0.05	0.281	-0.09	0.281	0.90
0.281	0.05	0.281	0.05	0.281	0.36
0.282	0.00	0.282	-0.28	0.282	0.00
0.282	0.32	0.282	-0.14	0.282	0.36
0.283	0.05	0.283	0.00	0.283	0.18
0.283	-0.14	0.283	-0.41	0.283	-0.18
0.284	0.14	0.284	-0.09	0.284	-0.72
0.284	-0.18	0.284	-0.05	0.284	-0.36
0.285	0.09	0.285	0.00	0.285	-0.36
0.285	-0.05	0.285	-0.32	0.285	0.72
0.286	0.23	0.286	-0.18	0.286	0.54
0.286	0.00	0.286	-0.14	0.286	0.36
0.287	0.23	0.287	-0.09	0.287	0.54
0.287	-0.18	0.287	-0.09	0.287	0.54
0.288	-0.09	0.288	-0.05	0.288	-0.72
0.288	0.00	0.288	-0.09	0.288	-0.36
0.288	0.05	0.288	0.00	0.288	0.18
0.289	0.28	0.289	-0.09	0.289	-0.18
0.289	-0.09	0.289	0.05	0.289	0.18
0.290	0.05	0.290	-0.23	0.290	-0.36
0.290	-0.14	0.290	0.09	0.290	0.00
0.291	0.00	0.291	-0.14	0.291	0.36
0.291	0.28	0.291	-0.46	0.291	-0.18
0.292	-0.28	0.292	0.05	0.292	-0.54
0.292	-0.05	0.292	-0.05	0.292	0.90
0.293	-0.14	0.293	-0.23	0.293	0.36
0.293	-0.09	0.293	-0.18	0.293	0.18
0.294	0.14	0.294	-0.23	0.294	0.00
0.294	-0.09	0.294	-0.23	0.294	0.18
0.295	-0.28	0.295	-0.32	0.295	0.00
0.295	0.00	0.295	-0.32	0.295	1.08
0.296	-0.05	0.296	-0.28	0.296	-0.36
0.296	0.00	0.296	-0.09	0.296	-0.18
0.297	-0.18	0.297	-0.05	0.297	-0.54
0.297	-0.09	0.297	-0.09	0.297	-0.18
0.298	0.09	0.298	-0.05	0.298	-0.18
0.298	0.09	0.298	-0.32	0.298	0.00
0.299	-0.18	0.299	-0.14	0.299	-0.72
0.299	0.05	0.299	-0.14	0.299	0.36
0.300	-0.05	0.300	-0.14	0.300	-0.18
0.300	0.00	0.300	-0.23	0.300	0.00
0.301	0.05	0.301	-0.05	0.301	-0.18
0.301	0.09	0.301	-0.05	0.301	-0.18
0.302	0.09	0.302	-0.09	0.302	-0.90
0.302	-0.05	0.302	-0.14	0.302	0.54
0.303	-0.05	0.303	-0.14	0.303	0.00
0.303	-0.18	0.303	-0.05	0.303	0.72
0.304	0.18	0.304	0.05	0.304	0.54
0.304	-0.14	0.304	-0.14	0.304	0.00
0.305	0.18	0.305	-0.18	0.305	0.36
0.305	-0.05	0.305	0.05	0.305	0.36
0.306	0.00	0.306	-0.09	0.306	0.36
0.306	-0.14	0.306	0.05	0.306	0.00
0.307	-0.09	0.307	-0.23	0.307	0.54
0.308	0.28	0.308	-0.23	0.308	0.36
0.308	-0.09	0.308	0.09	0.308	0.00
0.309	-0.09	0.309	-0.09	0.309	0.90
0.309	-0.18	0.309	0.00	0.309	0.18
0.310	-0.05	0.310	-0.18	0.310	0.36
0.310	-0.05	0.310	-0.14	0.310	0.54
0.311	0.18	0.311	-0.05	0.311	-0.36
0.311	0.18	0.311	-0.18	0.311	0.18
0.312	0.18	0.312	-0.18	0.312	-0.72
0.312	0.05	0.312	0.00	0.312	-0.54
0.313	0.09	0.313	-0.32	0.313	-0.90
0.313	0.09	0.313	-0.23	0.313	-0.72
0.314	0.18	0.314	-0.28	0.314	-0.54
0.314	0.23	0.314	-0.09	0.314	-0.54
0.315	0.05	0.315	0.09	0.315	0.90
0.315	0.18	0.315	0.05	0.315	-0.18
0.316	-0.09	0.316	0.05	0.316	0.36
0.316	0.05	0.316	-0.32	0.316	0.54
0.317	0.14	0.317	-0.18	0.317	-0.18
0.317	-0.23	0.317	-0.18	0.317	-0.18
0.318	-0.05	0.318	0.00	0.318	-0.36
0.318	-0.05	0.318	-0.28	0.318	0.54
0.319	0.23	0.319	-0.18	0.319	0.18
0.319	0.05	0.319	-0.37	0.319	-0.90
0.320	0.00	0.320	0.00	0.320	0.54
0.320	-0.09	0.320	-0.32	0.320	0.00
0.321	0.05	0.321	-0.28	0.321	0.90
0.321	0.37	0.321	-0.18	0.321	0.00
0.322	0.14	0.322	-0.09	0.322	0.54
0.322	0.00	0.322	-0.09	0.322	0.18
0.323	0.05	0.323	-0.14	0.323	0.00
0.323	0.05	0.323	-0.14	0.323	-0.90
0.324	0.09	0.324	-0.18	0.324	1.08
0.324	-0.14	0.324	0.09	0.324	0.36
0.325	-0.09	0.325	-0.28	0.325	-0.36
0.325	0.14	0.325	0.00	0.325	0.54
0.326	-0.09	0.326	-0.09	0.326	0.00
0.326	0.09	0.326	-0.23	0.326	0.72
0.327	-0.05	0.327	0.00	0.327	-0.36
0.327	0.18	0.327	-0.18	0.327	-0.36
0.328	0.00	0.328	-0.28	0.328	-0.54
0.328	0.05	0.328	-0.05	0.328	-0.36
0.329	0.00	0.329	-0.05	0.329	-0.36
0.329	-0.05	0.329	-0.18	0.329	0.18
0.330	0.09	0.330	-0.05	0.330	-0.54
0.330	0.09	0.330	-0.09	0.330	0.18
0.331	-0.05	0.331	0.05	0.331	-0.36
0.331	0.00	0.331	-0.23	0.331	-0.54
0.332	-0.14	0.332	-0.32	0.332	-0.54
0.332	0.05	0.332	-0.60	0.332	-0.36
0.333	0.00	0.333	-0.09	0.333	-0.36
0.333	0.05	0.333	0.09	0.333	-0.90
0.334	-0.14	0.334	-0.18	0.334	0.00
0.334	0.14	0.334	-0.14	0.334	0.18
0.335	0.00	0.335	-0.55	0.335	0.00
0.335	0.09	0.335	-0.05	0.335	0.00
0.336	0.00	0.336	-0.09	0.336	0.72
0.336	-0.09	0.336	-0.41	0.336	0.18
0.337	0.05	0.337	0.05	0.337	-0.18
0.337	0.09	0.337	-0.05	0.337	0.36
0.338	-0.09	0.338	-0.14	0.338	-0.36
0.338	0.00	0.338	-0.37	0.338	-0.18
0.339	0.00	0.339	-0.14	0.339	0.36
0.339	0.09	0.339	-0.09	0.339	-0.18
0.340	-0.09	0.340	-0.05	0.340	0.00
0.340	0.09	0.340	-0.32	0.340	-0.18
0.341	-0.23	0.341	-0.23	0.341	-0.36
0.341	0.18	0.341	-0.23	0.341	0.54
0.342	0.05	0.342	-0.09	0.342	0.18
0.342	0.18	0.342	-0.18	0.342	-0.18
0.343	-0.05	0.343	-0.14	0.343	-0.54
0.343	-0.05	0.343	-0.23	0.343	0.18
0.344	0.05	0.344	-0.18	0.344	-0.18
0.344	-0.05	0.344	-0.37	0.344	0.18
0.345	0.00	0.345	-0.32	0.345	0.18
0.345	-0.05	0.345	0.09	0.345	-0.18
0.346	0.09	0.346	-0.23	0.346	0.72
0.346	0.00	0.346	-0.05	0.346	-0.18
0.347	0.00	0.347	-0.09	0.347	0.00
0.347	0.00	0.347	-0.05	0.347	0.36
0.348	-0.09	0.348	-0.23	0.348	-0.18
0.348	-0.18	0.348	-0.05	0.348	0.00
0.349	-0.09	0.349	-0.14	0.349	-0.36
0.349	0.00	0.349	-0.14	0.349	-0.90
0.350	-0.18	0.350	-0.28	0.350	0.18
0.350	0.09	0.350	0.00	0.350	-0.54
0.351	-0.05	0.351	0.05	0.351	1.08
0.351	0.14	0.351	-0.14	0.351	-0.72
0.352	0.14	0.352	-0.05	0.352	-0.90
0.352	0.23	0.352	-0.14	0.352	0.00
0.352	-0.09	0.352	-0.05	0.352	0.18
0.353	0.23	0.353	-0.09	0.353	-0.18
0.353	-0.05	0.353	-0.41	0.353	0.00
0.354	0.14	0.354	-0.28	0.354	0.18
0.354	0.00	0.354	0.09	0.354	-0.72
0.355	0.09	0.355	-0.05	0.355	-0.18
0.355	-0.05	0.355	-0.18	0.355	-0.72
0.356	0.14	0.356	-0.28	0.356	0.54
0.356	0.14	0.356	-0.14	0.356	-0.54
0.357	0.09	0.357	-0.09	0.357	-0.36
0.357	-0.05	0.357	0.00	0.357	0.54
0.358	0.09	0.358	-0.14	0.358	-0.18
0.358	0.14	0.358	0.09	0.358	-0.18
0.359	0.09	0.359	-0.09	0.359	0.00
0.359	0.09	0.359	0.14	0.359	0.54
0.360	-0.09	0.360	-0.18	0.360	0.18
0.360	0.18	0.360	-0.05	0.360	0.54
0.361	0.28	0.361	0.28	0.361	-0.36
0.361	0.23	0.361	-0.18	0.361	0.00
0.362	-0.05	0.362	-0.23	0.362	0.72
0.362	0.18	0.362	-0.32	0.362	-0.36
0.363	0.00	0.363	0.00	0.363	0.00
0.363	-0.14	0.363	-0.64	0.363	0.36
0.364	-0.14	0.364	-0.37	0.364	0.36
0.364	0.00	0.364	0.00	0.364	-0.18
0.365	0.32	0.365	-0.09	0.365	-0.18
0.365	-0.23	0.365	-0.09	0.365	0.36
0.366	0.09	0.366	-0.09	0.366	0.36
0.366	-0.23	0.366	-0.18	0.366	0.18
0.367	-0.09	0.367	-0.14	0.367	-0.36
0.367	0.05	0.367	-0.28	0.367	0.36
0.368	-0.28	0.368	-0.14	0.368	0.36
0.368	0.18	0.368	-0.23	0.368	-0.18
0.369	-0.05	0.369	0.00	0.369	-0.18
0.370	0.14	0.370	0.14	0.370	0.54
0.370	0.09	0.370	0.14	0.370	0.00
0.371	0.05	0.371	-0.18	0.371	-1.08
0.371	0.00	0.371	-0.23	0.371	0.00
0.372	0.14	0.372	-0.28	0.372	0.18
0.372	-0.14	0.372	-0.18	0.372	-0.18
0.373	0.28	0.373	-0.18	0.373	0.36
0.373	0.14	0.373	0.00	0.373	0.18
0.374	0.00	0.374	-0.09	0.374	0.00
0.374	-0.05	0.374	-0.28	0.374	0.00
0.375	0.09	0.375	-0.18	0.375	-0.90
0.375	0.05	0.375	-0.23	0.375	-0.54
0.376	-0.09	0.376	0.05	0.376	-0.18
0.376	0.00	0.376	-0.18	0.376	0.18
0.377	-0.05	0.377	-0.23	0.377	0.54
0.377	-0.05	0.377	0.05	0.377	-0.18
0.378	0.09	0.378	-0.05	0.378	0.72
0.378	0.09	0.378	-0.05	0.378	-0.18
0.379	-0.05	0.379	-0.05	0.379	0.00
0.379	-0.05	0.379	-0.32	0.379	-0.36
0.380	-0.09	0.380	-0.05	0.380	-0.18
0.380	0.00	0.380	-0.18	0.380	-0.36
0.381	0.00	0.381	-0.09	0.381	0.00
0.381	-0.09	0.381	-0.28	0.381	0.18
0.382	0.05	0.382	-0.09	0.382	0.18
0.382	0.09	0.382	-0.23	0.382	-0.18
0.383	-0.09	0.383	0.00	0.383	-0.18
0.383	-0.23	0.383	-0.28	0.383	0.36
0.384	0.05	0.384	-0.23	0.384	-0.18
0.384	0.28	0.384	-0.09	0.384	-0.72
0.385	0.23	0.385	0.00	0.385	0.18
0.385	-0.09	0.385	-0.23	0.385	-0.54
0.386	-0.09	0.386	-0.28	0.386	-0.54
0.386	0.05	0.386	-0.05	0.386	0.36
0.387	-0.09	0.387	-0.41	0.387	-0.18
0.387	0.28	0.387	0.00	0.387	0.36
0.388	0.00	0.388	-0.28	0.388	0.00
0.388	-0.05	0.388	-0.14	0.388	0.18
0.389	0.00	0.389	-0.32	0.389	0.90
0.389	-0.09	0.389	-0.14	0.389	0.36
0.390	-0.05	0.390	-0.32	0.390	0.72
0.390	0.09	0.390	0.09	0.390	0.36
0.391	-0.05	0.391	-0.09	0.391	-0.18
0.391	0.09	0.391	-0.14	0.391	-0.36
0.392	0.09	0.392	-0.18	0.392	-0.54
0.392	0.32	0.392	-0.09	0.392	-0.54
0.393	0.05	0.393	-0.23	0.393	-0.18
0.393	0.23	0.393	-0.14	0.393	0.00
0.394	-0.09	0.394	-0.32	0.394	0.72
0.394	0.28	0.394	-0.09	0.394	-0.36
0.395	0.05	0.395	-0.14	0.395	0.00
0.395	0.05	0.395	-0.14	0.395	-0.18
0.396	-0.14	0.396	-0.32	0.396	-0.36
0.396	0.00	0.396	-0.28	0.396	-0.18
0.397	0.05	0.397	0.09	0.397	0.00
0.397	-0.09	0.397	-0.14	0.397	-0.54
0.398	0.09	0.398	-0.23	0.398	0.18
0.398	-0.05	0.398	0.05	0.398	0.54
0.399	0.09	0.399	-0.28	0.399	0.72
0.399	-0.23	0.399	-0.14	0.399	0.00
0.400	0.05	0.400	-0.23	0.400	0.36
0.400	-0.14	0.400	-0.18	0.400	-0.54
0.401	0.14	0.401	-0.18	0.401	0.18
0.401	0.05	0.401	-0.14	0.401	0.36
0.402	0.23	0.402	-0.18	0.402	0.18
0.402	-0.23	0.402	-0.09	0.402	0.54
0.403	0.23	0.403	-0.09	0.403	-0.18
0.403	0.09	0.403	0.00	0.403	0.54
0.404	0.05	0.404	-0.18	0.404	0.72
0.404	-0.09	0.404	-0.09	0.404	-0.18
0.405	-0.14	0.405	-0.09	0.405	0.18
0.405	-0.14	0.405	-0.14	0.405	0.18
0.406	0.05	0.406	-0.32	0.406	0.00
0.406	0.28	0.406	-0.09	0.406	-0.36
0.407	-0.05	0.407	-0.18	0.407	0.36
0.407	0.18	0.407	-0.09	0.407	0.18
0.408	0.14	0.408	-0.28	0.408	0.36
0.408	-0.05	0.408	0.09	0.408	-0.18
0.409	-0.09	0.409	-0.09	0.409	-0.18
0.409	0.05	0.409	-0.14	0.409	-0.36
0.410	0.14	0.410	-0.09	0.410	-0.72
0.410	0.09	0.410	0.09	0.410	-0.54
0.411	-0.23	0.411	-0.14	0.411	0.72
0.411	0.09	0.411	-0.05	0.411	-0.18
0.412	0.18	0.412	-0.09	0.412	-0.36
0.412	0.18	0.412	-0.32	0.412	0.90
0.413	0.00	0.413	0.05	0.413	-0.36
0.413	-0.14	0.413	-0.18	0.413	0.72
0.414	0.09	0.414	-0.09	0.414	0.00
0.414	0.28	0.414	-0.14	0.414	0.00
0.415	-0.05	0.415	0.14	0.415	0.72
0.415	0.00	0.415	-0.14	0.415	0.36
0.416	-0.05	0.416	-0.05	0.416	-0.18
0.416	0.23	0.416	-0.37	0.416	-0.72
0.416	0.05	0.416	-0.41	0.416	0.36
0.417	0.09	0.417	-0.09	0.417	0.00
0.417	-0.14	0.417	-0.23	0.417	-0.18
0.418	-0.09	0.418	-0.05	0.418	-0.36
0.418	0.09	0.418	0.05	0.418	-0.36
0.419	0.00	0.419	-0.18	0.419	0.90
0.419	-0.14	0.419	-0.05	0.419	0.18
0.420	-0.09	0.420	-0.18	0.420	-0.54
0.420	0.00	0.420	0.14	0.420	-0.54
0.421	0.14	0.421	-0.14	0.421	0.90
0.421	-0.14	0.421	-0.09	0.421	-0.36
0.422	0.00	0.422	-0.23	0.422	0.36
0.422	0.05	0.422	-0.28	0.422	-0.90
0.423	-0.14	0.423	-0.23	0.423	-0.54
0.423	0.09	0.423	-0.18	0.423	0.00
0.424	0.14	0.424	-0.05	0.424	-0.18
0.424	-0.09	0.424	-0.32	0.424	0.72
0.425	0.18	0.425	-0.14	0.425	0.72
0.425	0.09	0.425	-0.23	0.425	0.18
0.426	-0.14	0.426	-0.09	0.426	-0.54
0.426	-0.09	0.426	-0.37	0.426	0.54
0.427	0.05	0.427	-0.23	0.427	-0.90
0.427	0.05	0.427	-0.09	0.427	0.18
0.428	0.14	0.428	-0.14	0.428	-0.54
0.428	0.14	0.428	-0.14	0.428	-0.36
0.429	-0.23	0.429	-0.05	0.429	0.54
0.429	0.00	0.429	0.00	0.429	-0.36
0.430	0.05	0.430	-0.05	0.430	0.18
0.430	-0.09	0.430	-0.14	0.430	-1.08
0.431	-0.14	0.431	-0.18	0.431	0.54
0.431	0.23	0.431	-0.28	0.431	0.00
0.432	-0.05	0.432	-0.18	0.432	-0.36
0.433	0.14	0.433	-0.37	0.433	0.72
0.433	-0.05	0.433	-0.05	0.433	-1.08
0.434	-0.18	0.434	0.05	0.434	0.18
0.434	-0.18	0.434	-0.37	0.434	0.36
0.435	-0.14	0.435	-0.18	0.435	-0.18
0.435	0.05	0.435	0.00	0.435	0.36
0.436	-0.09	0.436	-0.18	0.436	-0.36
0.436	0.28	0.436	-0.05	0.436	0.36
0.437	-0.05	0.437	-0.32	0.437	0.36
0.437	0.09	0.437	0.00	0.437	-0.18
0.438	0.00	0.438	-0.14	0.438	0.36
0.438	0.23	0.438	-0.18	0.438	-0.18
0.439	0.14	0.439	-0.18	0.439	-0.54
0.439	0.05	0.439	-0.18	0.439	0.36
0.440	0.00	0.440	0.14	0.440	0.18
0.440	0.18	0.440	0.09	0.440	-0.54
0.441	0.05	0.441	-0.18	0.441	-0.36
0.441	-0.05	0.441	-0.32	0.441	-0.36
0.442	0.00	0.442	-0.05	0.442	0.00
0.442	0.09	0.442	0.00	0.442	-0.18
0.443	0.23	0.443	-0.09	0.443	0.54
0.443	0.05	0.443	0.09	0.443	0.18
0.444	-0.18	0.444	-0.09	0.444	-0.18
0.444	-0.05	0.444	-0.09	0.444	0.36
0.445	0.00	0.445	-0.23	0.445	-0.90
0.445	-0.23	0.445	0.00	0.445	0.00
0.446	0.00	0.446	-0.23	0.446	0.54
0.446	0.05	0.446	0.05	0.446	0.00
0.447	0.14	0.447	0.05	0.447	-0.36
0.447	0.00	0.447	-0.18	0.447	0.18
0.448	0.32	0.448	-0.05	0.448	0.18
0.448	0.09	0.448	-0.09	0.448	-0.36
0.449	0.09	0.449	-0.32	0.449	0.36
0.449	0.14	0.449	-0.09	0.449	0.54
0.450	-0.09	0.450	-0.09	0.450	0.18
0.450	0.09	0.450	0.00	0.450	-0.36
0.451	0.14	0.451	-0.23	0.451	0.36
0.451	0.09	0.451	0.09	0.451	0.54
0.452	0.14	0.452	0.05	0.452	0.00
0.452	-0.09	0.452	-0.09	0.452	0.00
0.453	0.00	0.453	0.14	0.453	-0.36
0.453	0.09	0.453	-0.09	0.453	0.00
0.454	-0.05	0.454	-0.05	0.454	-0.18
0.454	0.05	0.454	-0.23	0.454	-0.36
0.455	-0.09	0.455	-0.05	0.455	-0.90
0.455	0.14	0.455	-0.09	0.455	-0.36
0.456	0.00	0.456	-0.37	0.456	0.00
0.456	0.09	0.456	-0.14	0.456	-0.36
0.457	-0.05	0.457	-0.09	0.457	0.72
0.457	0.18	0.457	-0.14	0.457	0.18
0.458	-0.18	0.458	-0.23	0.458	-0.90
0.458	0.28	0.458	-0.09	0.458	0.00
0.459	0.09	0.459	-0.18	0.459	0.90
0.459	0.18	0.459	0.05	0.459	0.36
0.460	0.00	0.460	-0.14	0.460	-0.36
0.460	0.09	0.460	0.05	0.460	0.54
0.461	-0.05	0.461	-0.09	0.461	-0.36
0.461	0.18	0.461	0.05	0.461	0.18
0.462	0.00	0.462	-0.14	0.462	-1.44
0.462	0.09	0.462	-0.14	0.462	-0.18
0.463	0.09	0.463	-0.28	0.463	0.18
0.463	0.09	0.463	-0.23	0.463	0.72
0.464	-0.09	0.464	-0.28	0.464	-0.36
0.464	0.14	0.464	-0.09	0.464	-0.72
0.465	-0.14	0.465	0.00	0.465	-0.18
0.465	0.14	0.465	-0.18	0.465	0.36
0.466	-0.14	0.466	-0.09	0.466	-0.18
0.466	0.00	0.466	-0.05	0.466	0.54
0.467	-0.32	0.467	-0.37	0.467	0.18
0.467	-0.14	0.467	0.05	0.467	-0.36
0.468	-0.14	0.468	-0.09	0.468	0.54
0.468	-0.05	0.468	-0.23	0.468	0.18
0.469	0.05	0.469	-0.05	0.469	0.18
0.469	0.05	0.469	-0.37	0.469	0.72
0.470	0.09	0.470	-0.32	0.470	-0.18
0.470	0.14	0.470	-0.05	0.470	0.00
0.471	0.05	0.471	-0.09	0.471	0.36
0.471	0.00	0.471	-0.05	0.471	0.00
0.472	0.09	0.472	-0.09	0.472	0.18
0.472	0.14	0.472	-0.09	0.472	0.00
0.473	0.05	0.473	-0.09	0.473	0.18
0.473	-0.28	0.473	0.00	0.473	0.18
0.474	0.00	0.474	-0.09	0.474	0.18
0.474	0.28	0.474	0.00	0.474	-0.36
0.475	0.09	0.475	-0.28	0.475	0.00
0.475	-0.05	0.475	0.09	0.475	0.00
0.476	-0.14	0.476	-0.14	0.476	0.18
0.476	0.09	0.476	-0.14	0.476	-0.72
0.477	0.09	0.477	0.00	0.477	0.00
0.477	0.14	0.477	-0.18	0.477	-0.36
0.478	-0.14	0.478	-0.05	0.478	0.00
0.478	-0.23	0.478	-0.09	0.478	0.54
0.479	0.00	0.479	-0.32	0.479	0.36
0.479	-0.09	0.479	0.05	0.479	0.00
0.480	0.00	0.480	0.09	0.480	-0.36
0.480	-0.05	0.480	0.18	0.480	0.72
0.480	0.18	0.480	-0.05	0.480	-0.36
0.481	-0.18	0.481	-0.14	0.481	0.18
0.481	0.28	0.481	-0.41	0.481	0.00
0.482	0.00	0.482	-0.23	0.482	0.18
0.482	0.00	0.482	0.14	0.482	0.00
0.483	-0.23	0.483	-0.05	0.483	0.18
0.483	0.00	0.483	-0.18	0.483	-0.36
0.484	0.28	0.484	-0.05	0.484	0.00
0.484	0.14	0.484	-0.18	0.484	-0.54
0.485	-0.05	0.485	-0.14	0.485	0.18
0.485	0.09	0.485	-0.32	0.485	-0.54
0.486	0.23	0.486	-0.32	0.486	0.54
0.486	0.18	0.486	-0.09	0.486	-0.36
0.487	0.09	0.487	-0.09	0.487	-0.18
0.487	-0.09	0.487	-0.18	0.487	0.00
0.488	0.09	0.488	-0.18	0.488	-0.18
0.488	0.09	0.488	0.00	0.488	0.36
0.489	-0.05	0.489	-0.09	0.489	0.00
0.489	0.09	0.489	-0.23	0.489	1.08
0.490	0.37	0.490	-0.18	0.490	-0.36
0.490	-0.14	0.490	-0.23	0.490	-0.18
0.491	0.09	0.491	-0.09	0.491	0.00
0.491	0.18	0.491	-0.05	0.491	-0.36
0.492	0.09	0.492	-0.28	0.492	-0.18
0.492	-0.23	0.492	-0.18	0.492	0.00
0.493	-0.09	0.493	-0.09	0.493	0.00
0.493	0.05	0.493	-0.05	0.493	-0.18
0.494	0.00	0.494	-0.18	0.494	-0.18
0.495	0.09	0.495	-0.46	0.495	0.00
0.495	0.14	0.495	-0.18	0.495	0.54
0.496	0.09	0.496	-0.18	0.496	0.36
0.496	0.28	0.496	-0.23	0.496	-0.36
0.497	0.32	0.497	-0.14	0.497	-0.90
0.497	0.05	0.497	-0.05	0.497	-0.18
0.498	0.00	0.498	-0.18	0.498	0.72
0.498	0.05	0.498	-0.28	0.498	-0.18
0.499	0.14	0.499	0.05	0.499	0.00
0.499	-0.28	0.499	0.05	0.499	0.54
0.500	0.28	0.500	-0.14	0.500	0.36
0.500	0.14	0.500	-0.09	0.500	-0.72
0.501	-0.32	0.501	0.05	0.501	0.36
0.501	0.14	0.501	-0.09	0.501	0.18
0.502	0.05	0.502	0.09	0.502	-0.18
0.502	0.00	0.502	-0.23	0.502	-0.36
0.503	-0.14	0.503	0.00	0.503	-1.26
0.503	0.00	0.503	0.14	0.503	-0.90
0.504	0.23	0.504	-0.14	0.504	-0.36
0.504	0.14	0.504	0.05	0.504	0.36
0.505	-0.09	0.505	0.00	0.505	-0.36
0.505	-0.05	0.505	-0.09	0.505	0.90
0.506	-0.09	0.506	-0.14	0.506	-0.36
0.506	0.00	0.506	-0.14	0.506	-0.18
0.507	-0.05	0.507	-0.14	0.507	-0.18
0.507	-0.23	0.507	-0.18	0.507	0.18
0.508	0.09	0.508	-0.18	0.508	0.00
0.508	0.23	0.508	-0.37	0.508	-0.72
0.509	-0.09	0.509	-0.18	0.509	-0.36
0.509	-0.05	0.509	-0.14	0.509	-0.36
0.510	-0.18	0.510	-0.05	0.510	0.54
0.510	-0.14	0.510	-0.14	0.510	-0.36
0.511	0.00	0.511	-0.14	0.511	-0.90
0.511	0.37	0.511	-0.37	0.511	-0.54
0.512	-0.05	0.512	-0.05	0.512	-0.18
0.512	-0.09	0.512	-0.28	0.512	0.00
0.512	-0.05	0.512	-0.18	0.512	0.54
0.513	0.23	0.513	-0.14	0.513	-0.36
0.513	0.14	0.513	-0.09	0.513	0.72
0.514	-0.05	0.514	-0.14	0.514	0.54
0.514	-0.18	0.514	-0.09	0.514	0.72
0.515	0.14	0.515	0.00	0.515	0.00
0.515	-0.23	0.515	0.00	0.515	-0.36
0.516	0.18	0.516	-0.14	0.516	0.18
0.516	0.28	0.516	-0.18	0.516	0.18
0.517	0.09	0.517	0.00	0.517	0.36
0.517	-0.14	0.517	0.14	0.517	0.18
0.518	0.09	0.518	0.00	0.518	0.90
0.518	-0.09	0.518	-0.09	0.518	-0.18
0.519	-0.05	0.519	-0.09	0.519	0.00
0.519	-0.05	0.519	-0.05	0.519	1.44
0.520	0.09	0.520	-0.14	0.520	0.36
0.520	-0.09	0.520	-0.09	0.520	0.18
0.521	0.05	0.521	-0.41	0.521	-1.08
0.521	0.00	0.521	-0.23	0.521	0.54
0.522	0.09	0.522	-0.09	0.522	0.36
0.522	0.05	0.522	-0.14	0.522	-0.18
0.523	0.18	0.523	-0.18	0.523	0.36
0.523	-0.05	0.523	-0.23	0.523	-0.36
0.524	-0.05	0.524	-0.05	0.524	0.18
0.524	0.05	0.524	-0.51	0.524	0.72
0.525	-0.23	0.525	-0.09	0.525	0.54
0.525	0.09	0.525	0.05	0.525	1.08
0.526	-0.05	0.526	-0.37	0.526	-1.08
0.526	0.00	0.526	-0.14	0.526	0.90
0.527	0.14	0.527	-0.14	0.527	0.36
0.527	-0.14	0.527	0.00	0.527	0.18
0.528	-0.09	0.528	0.05	0.528	-0.54
0.528	0.23	0.528	-0.14	0.528	0.18
0.529	0.09	0.529	-0.18	0.529	0.18
0.529	0.00	0.529	-0.23	0.529	0.36
0.530	0.05	0.530	-0.05	0.530	-0.36
0.530	-0.05	0.530	0.09	0.530	-0.18
0.531	0.05	0.531	0.00	0.531	0.00
0.531	0.23	0.531	-0.28	0.531	0.00
0.532	0.00	0.532	-0.32	0.532	0.36
0.532	0.05	0.532	0.00	0.532	-0.18
0.533	0.09	0.533	-0.37	0.533	0.18
0.533	0.18	0.533	-0.14	0.533	0.36
0.534	0.28	0.534	-0.23	0.534	0.00
0.534	0.05	0.534	-0.09	0.534	0.36
0.535	-0.05	0.535	0.05	0.535	-0.36
0.535	-0.14	0.535	0.00	0.535	0.54
0.536	0.14	0.536	-0.28	0.536	-0.72
0.536	0.00	0.536	-0.28	0.536	0.72
0.537	0.09	0.537	-0.14	0.537	-0.54
0.537	-0.09	0.537	-0.14	0.537	-0.18
0.538	-0.18	0.538	-0.09	0.538	0.54
0.538	0.09	0.538	-0.05	0.538	-0.72
0.539	-0.09	0.539	-0.09	0.539	-0.36
0.539	0.32	0.539	-0.09	0.539	0.18
0.540	0.05	0.540	-0.18	0.540	0.18
0.540	-0.09	0.540	0.00	0.540	-0.54
0.541	0.23	0.541	-0.05	0.541	-0.18
0.541	0.09	0.541	-0.14	0.541	-0.18
0.542	0.05	0.542	-0.14	0.542	-0.18
0.542	0.05	0.542	0.14	0.542	-0.18
0.543	0.05	0.543	-0.09	0.543	-0.18
0.543	-0.18	0.543	-0.05	0.543	0.00
0.544	0.00	0.544	-0.28	0.544	0.18
0.544	0.05	0.544	-0.09	0.544	0.00
0.545	0.09	0.545	-0.05	0.545	-0.90
0.545	-0.09	0.545	-0.05	0.545	0.00
0.546	0.23	0.546	-0.32	0.546	1.08
0.546	0.09	0.546	0.09	0.546	-0.36
0.547	0.09	0.547	-0.09	0.547	0.00
0.547	0.00	0.547	-0.09	0.547	-1.26
0.548	0.14	0.548	-0.18	0.548	0.36
0.548	0.23	0.548	-0.09	0.548	-0.36
0.549	0.09	0.549	-0.23	0.549	0.18
0.549	-0.09	0.549	-0.05	0.549	-0.54
0.550	-0.05	0.550	-0.18	0.550	-0.72
0.550	0.05	0.550	-0.09	0.550	0.00
0.551	0.09	0.551	-0.18	0.551	0.36
0.551	-0.05	0.551	-0.05	0.551	-0.54
0.552	0.00	0.552	-0.09	0.552	0.54
0.552	-0.09	0.552	-0.14	0.552	-0.54
0.553	0.09	0.553	-0.37	0.553	-0.90
0.553	-0.09	0.553	-0.09	0.553	-0.36
0.554	0.23	0.554	-0.14	0.554	0.00
0.554	0.09	0.554	-0.32	0.554	0.36
0.555	0.05	0.555	-0.14	0.555	0.18
0.555	0.28	0.555	-0.09	0.555	0.00
0.556	0.09	0.556	-0.28	0.556	0.00
0.556	-0.14	0.556	-0.14	0.556	-0.36
0.557	0.05	0.557	-0.37	0.557	0.72
0.558	-0.09	0.558	-0.14	0.558	0.36
0.558	-0.05	0.558	-0.05	0.558	1.44
0.559	0.14	0.559	-0.28	0.559	0.36
0.559	0.05	0.559	0.00	0.559	0.00
0.560	0.05	0.560	-0.09	0.560	0.54
0.560	0.00	0.560	0.05	0.560	-0.18
0.561	-0.05	0.561	-0.28	0.561	-1.26
0.561	0.09	0.561	-0.14	0.561	-0.72
0.562	0.00	0.562	-0.41	0.562	-1.08
0.562	-0.05	0.562	-0.05	0.562	0.00
0.563	0.05	0.563	0.00	0.563	0.18
0.563	0.09	0.563	-0.05	0.563	0.54
0.564	0.14	0.564	-0.09	0.564	0.72
0.564	0.09	0.564	-0.05	0.564	0.90
0.565	-0.09	0.565	-0.28	0.565	0.18
0.565	0.14	0.565	-0.14	0.565	-0.18
0.566	0.05	0.566	-0.05	0.566	0.72
0.566	0.09	0.566	-0.18	0.566	-0.18
0.567	-0.09	0.567	-0.23	0.567	-0.54
0.567	0.05	0.567	-0.05	0.567	0.36
0.568	-0.14	0.568	-0.28	0.568	-0.54
0.568	0.05	0.568	-0.18	0.568	-0.36
0.569	0.09	0.569	-0.14	0.569	1.26
0.569	0.14	0.569	-0.05	0.569	-0.18
0.570	0.14	0.570	0.05	0.570	0.54
0.570	0.14	0.570	-0.14	0.570	0.54
0.571	0.05	0.571	-0.14	0.571	0.18
0.571	-0.09	0.571	-0.23	0.571	-0.36
0.572	0.18	0.572	-0.23	0.572	-0.18
0.572	0.14	0.572	-0.09	0.572	-0.36
0.573	0.00	0.573	-0.18	0.573	0.00
0.573	0.14	0.573	-0.14	0.573	0.36
0.574	-0.05	0.574	-0.05	0.574	-0.18
0.574	-0.09	0.574	-0.32	0.574	-0.72
0.575	-0.05	0.575	-0.28	0.575	0.54
0.575	0.00	0.575	0.05	0.575	0.36
0.576	0.37	0.576	-0.32	0.576	-0.18
0.576	0.23	0.576	0.05	0.576	0.00
0.577	0.09	0.577	-0.28	0.577	-0.18
0.577	-0.14	0.577	-0.09	0.577	-0.36
0.578	0.28	0.578	-0.18	0.578	0.00
0.578	-0.18	0.578	-0.32	0.578	-0.18
0.579	0.00	0.579	-0.32	0.579	-0.18
0.579	0.14	0.579	0.00	0.579	-0.36
0.580	0.23	0.580	-0.23	0.580	0.72
0.580	-0.09	0.580	-0.51	0.580	0.00
0.581	0.09	0.581	-0.32	0.581	0.72
0.581	-0.05	0.581	-0.32	0.581	0.18
0.582	0.00	0.582	-0.23	0.582	-0.54
0.582	0.28	0.582	-0.14	0.582	0.18
0.583	0.00	0.583	-0.41	0.583	0.72
0.583	-0.05	0.583	-0.14	0.583	-0.18
0.584	-0.09	0.584	-0.32	0.584	-1.26
0.584	0.00	0.584	-0.32	0.584	-0.36
0.585	0.09	0.585	0.14	0.585	0.36
0.585	0.00	0.585	0.09	0.585	-0.36
0.586	0.05	0.586	-0.09	0.586	-1.08
0.586	0.00	0.586	-0.18	0.586	-0.36
0.587	0.05	0.587	-0.23	0.587	0.18
0.587	0.00	0.587	-0.05	0.587	-0.72
0.588	0.09	0.588	-0.23	0.588	1.08
0.588	-0.18	0.588	-0.05	0.588	0.18
0.589	0.14	0.589	-0.09	0.589	-0.18
0.589	-0.18	0.589	-0.32	0.589	0.00
0.590	0.09	0.590	-0.18	0.590	-0.36
0.590	0.09	0.590	-0.23	0.590	0.36
0.591	0.05	0.591	-0.05	0.591	0.54
0.591	0.09	0.591	0.00	0.591	0.36
0.592	0.14	0.592	-0.09	0.592	0.18
0.592	0.05	0.592	-0.28	0.592	0.36
0.593	0.18	0.593	-0.28	0.593	0.00
0.593	-0.14	0.593	-0.37	0.593	0.18
0.594	0.14	0.594	-0.18	0.594	0.00
0.594	0.09	0.594	-0.05	0.594	-0.18
0.595	0.05	0.595	-0.05	0.595	-0.54
0.595	0.05	0.595	-0.09	0.595	0.36
0.596	0.05	0.596	0.05	0.596	-0.18
0.596	0.05	0.596	-0.28	0.596	0.36
0.597	-0.23	0.597	-0.18	0.597	0.00
0.597	0.14	0.597	-0.23	0.597	0.72
0.598	0.23	0.598	-0.18	0.598	-0.18
0.598	0.23	0.598	-0.28	0.598	-0.54
0.599	0.23	0.599	-0.28	0.599	-0.36
0.599	0.18	0.599	-0.37	0.599	0.90
0.600	-0.05	0.600	-0.05	0.600	0.18
0.600	-0.09	0.600	-0.09	0.600	-0.36
0.601	0.00	0.601	-0.32	0.601	-0.18
0.601	0.18	0.601	0.00	0.601	0.00
0.602	0.18	0.602	-0.14	0.602	-0.18
0.602	0.14	0.602	-0.09	0.602	0.36
0.603	0.23	0.603	-0.05	0.603	0.72
0.603	0.05	0.603	0.00	0.603	0.18
0.604	0.14	0.604	-0.28	0.604	-0.54
0.604	-0.18	0.604	-0.09	0.604	0.00
0.605	0.09	0.605	-0.18	0.605	-0.18
0.605	-0.18	0.605	0.14	0.605	0.90
0.606	0.00	0.606	-0.32	0.606	-0.36
0.606	-0.23	0.606	-0.09	0.606	0.00
0.607	0.00	0.607	0.05	0.607	-0.90
0.607	0.18	0.607	-0.18	0.607	0.36
0.608	-0.05	0.608	-0.09	0.608	1.08
0.608	-0.14	0.608	0.05	0.608	0.00
0.609	0.09	0.609	-0.09	0.609	0.00
0.609	-0.09	0.609	0.00	0.609	-1.08
0.610	0.23	0.610	-0.32	0.610	0.36
0.610	0.09	0.610	-0.18	0.610	1.44
0.611	-0.05	0.611	-0.23	0.611	0.54
0.611	0.05	0.611	-0.18	0.611	-0.18
0.612	-0.09	0.612	-0.51	0.612	0.00
0.612	-0.32	0.612	-0.14	0.612	-0.18
0.613	0.09	0.613	-0.05	0.613	-0.72
0.613	0.05	0.613	-0.09	0.613	0.72
0.614	0.14	0.614	-0.28	0.614	-1.08
0.614	-0.14	0.614	-0.09	0.614	0.00
0.615	0.14	0.615	-0.18	0.615	0.00
0.615	-0.05	0.615	0.09	0.615	0.18
0.616	0.00	0.616	-0.09	0.616	-1.44
0.616	0.23	0.616	-0.18	0.616	0.00
0.617	0.14	0.617	-0.28	0.617	0.54
0.617	0.05	0.617	-0.09	0.617	0.00
0.618	0.18	0.618	-0.28	0.618	0.54
0.618	0.00	0.618	0.05	0.618	-0.18
0.619	0.14	0.619	-0.05	0.619	-0.18
0.619	0.09	0.619	-0.09	0.619	0.36
0.620	-0.05	0.620	-0.23	0.620	-0.36
0.620	0.14	0.620	-0.23	0.620	-0.36
0.621	0.09	0.621	-0.09	0.621	-0.36
0.621	0.05	0.621	-0.14	0.621	0.18
0.622	0.00	0.622	-0.28	0.622	-0.36
0.622	-0.05	0.622	-0.05	0.622	0.54
0.623	0.05	0.623	-0.60	0.623	0.18
0.623	0.09	0.623	-0.32	0.623	-0.18
0.624	-0.09	0.624	-0.05	0.624	-0.18
0.624	0.05	0.624	-0.18	0.624	-0.36
0.625	0.05	0.625	-0.09	0.625	-0.54
0.625	0.23	0.625	-0.23	0.625	-0.18
0.626	0.09	0.626	-0.09	0.626	0.00
0.626	0.00	0.626	-0.37	0.626	0.72
0.627	-0.28	0.627	-0.28	0.627	0.36
0.627	0.09	0.627	0.00	0.627	1.44
0.628	0.09	0.628	-0.05	0.628	-0.18
0.628	-0.05	0.628	-0.09	0.628	0.00
0.629	0.05	0.629	0.00	0.629	-0.18
0.629	0.09	0.629	-0.18	0.629	0.00
0.630	0.05	0.630	-0.14	0.630	-0.36
0.630	0.00	0.630	-0.09	0.630	0.54
0.631	0.05	0.631	-0.23	0.631	0.36
0.631	0.05	0.631	-0.05	0.631	-0.90
0.632	-0.05	0.632	-0.23	0.632	0.18
0.632	0.09	0.632	-0.18	0.632	-0.36
0.633	0.05	0.633	-0.28	0.633	0.18
0.633	-0.09	0.633	-0.14	0.633	0.72
0.634	-0.05	0.634	-0.09	0.634	0.54
0.634	-0.14	0.634	-0.23	0.634	-0.18
0.635	0.00	0.635	-0.41	0.635	0.00
0.635	0.28	0.635	-0.05	0.635	0.18
0.636	0.14	0.636	-0.05	0.636	-0.18
0.636	-0.32	0.636	-0.14	0.636	-0.54
0.637	-0.09	0.637	-0.32	0.637	0.54
0.637	-0.05	0.637	0.09	0.637	-0.54
0.638	-0.09	0.638	-0.14	0.638	-0.18
0.638	-0.09	0.638	-0.23	0.638	-0.54
0.639	0.05	0.639	-0.09	0.639	-0.54
0.639	0.18	0.639	-0.14	0.639	0.00
0.640	0.23	0.640	0.18	0.640	0.18
0.640	-0.18	0.640	-0.28	0.640	0.36
0.640	0.18	0.640	-0.18	0.640	-0.36
0.641	-0.05	0.641	-0.23	0.641	-0.18
0.641	0.09	0.641	-0.32	0.641	-0.36
0.642	-0.14	0.642	-0.18	0.642	0.00
0.642	0.05	0.642	0.05	0.642	-0.36
0.643	-0.05	0.643	-0.23	0.643	0.00
0.643	0.09	0.643	-0.28	0.643	0.18
0.644	0.18	0.644	0.18	0.644	-0.36
0.644	0.05	0.644	-0.14	0.644	-0.18
0.645	0.00	0.645	-0.05	0.645	0.00
0.645	-0.23	0.645	-0.18	0.645	0.72
0.646	-0.14	0.646	0.05	0.646	0.18
0.646	0.28	0.646	-0.09	0.646	0.00
0.647	-0.05	0.647	0.05	0.647	0.54
0.647	-0.05	0.647	-0.05	0.647	0.36
0.648	0.00	0.648	-0.09	0.648	-0.90
0.648	-0.18	0.648	-0.32	0.648	0.00
0.649	0.05	0.649	-0.09	0.649	0.00
0.649	0.14	0.649	-0.41	0.649	0.18
0.650	0.09	0.650	0.14	0.650	-0.90
0.650	0.14	0.650	-0.28	0.650	-0.54
0.651	0.00	0.651	0.09	0.651	0.54
0.651	-0.09	0.651	-0.18	0.651	0.18
0.652	0.18	0.652	-0.37	0.652	0.18
0.652	0.05	0.652	-0.23	0.652	0.36
0.653	-0.09	0.653	-0.14	0.653	-0.36
0.653	0.23	0.653	-0.18	0.653	1.26
0.654	0.00	0.654	0.09	0.654	-0.54
0.654	0.00	0.654	-0.37	0.654	-0.18
0.655	-0.23	0.655	-0.18	0.655	-0.54
0.655	0.28	0.655	-0.09	0.655	0.36
0.656	0.09	0.656	-0.28	0.656	0.00
0.656	-0.09	0.656	-0.32	0.656	-0.72
0.657	0.00	0.657	-0.14	0.657	0.36
0.657	0.09	0.657	-0.09	0.657	-0.36
0.658	0.05	0.658	-0.05	0.658	-0.90
0.658	-0.09	0.658	-0.14	0.658	-0.36
0.659	0.05	0.659	-0.18	0.659	-0.36
0.659	0.00	0.659	-0.14	0.659	0.36
0.660	-0.09	0.660	-0.05	0.660	-0.18
0.660	0.00	0.660	-0.14	0.660	0.00
0.661	0.00	0.661	0.05	0.661	0.18
0.661	-0.23	0.661	-0.05	0.661	-0.18
0.662	0.05	0.662	-0.37	0.662	0.00
0.662	0.00	0.662	0.14	0.662	0.18
0.663	0.23	0.663	-0.46	0.663	0.90
0.663	-0.14	0.663	0.00	0.663	0.18
0.664	0.05	0.664	-0.09	0.664	-0.18
0.664	0.09	0.664	0.09	0.664	-0.72
0.665	0.14	0.665	-0.14	0.665	-0.54
0.665	0.05	0.665	-0.14	0.665	-0.72
0.666	-0.14	0.666	-0.05	0.666	0.54
0.666	0.00	0.666	-0.09	0.666	-0.90
0.667	0.09	0.667	-0.18	0.667	0.54
0.667	0.00	0.667	-0.23	0.667	0.36
0.668	-0.09	0.668	-0.37	0.668	0.36
0.668	0.05	0.668	0.00	0.668	0.18
0.669	-0.18	0.669	-0.23	0.669	0.00
0.669	0.05	0.669	-0.18	0.669	0.18
0.670	-0.09	0.670	-0.05	0.670	-0.54
0.670	-0.14	0.670	-0.14	0.670	1.08
0.671	0.05	0.671	-0.41	0.671	0.36
0.671	0.09	0.671	-0.28	0.671	-1.26
0.672	-0.23	0.672	-0.18	0.672	0.18
0.672	0.18	0.672	0.00	0.672	0.72
0.673	0.14	0.673	-0.41	0.673	0.54
0.673	0.00	0.673	-0.28	0.673	0.54
0.674	0.00	0.674	-0.09	0.674	-0.72
0.674	0.00	0.674	-0.14	0.674	0.36
0.675	0.23	0.675	-0.18	0.675	0.72
0.675	0.09	0.675	-0.09	0.675	-0.36
0.676	-0.05	0.676	0.09	0.676	-0.18
0.676	0.23	0.676	-0.18	0.676	0.54
0.677	0.05	0.677	-0.05	0.677	-0.90
0.677	0.05	0.677	-0.09	0.677	0.54
0.678	0.05	0.678	-0.14	0.678	1.26
0.678	-0.09	0.678	-0.05	0.678	-1.08
0.679	0.00	0.679	0.00	0.679	-0.90
0.679	-0.18	0.679	-0.05	0.679	-0.36
0.680	-0.18	0.680	-0.05	0.680	-0.18
0.680	-0.05	0.680	0.00	0.680	-0.90
0.681	0.00	0.681	-0.18	0.681	-0.36
0.681	-0.09	0.681	-0.23	0.681	0.54
0.682	0.05	0.682	-0.14	0.682	-0.18
0.683	0.09	0.683	-0.41	0.683	-0.36
0.683	0.00	0.683	0.00	0.683	-0.18
0.684	-0.28	0.684	0.00	0.684	0.18
0.684	0.05	0.684	-0.18	0.684	0.18
0.685	0.00	0.685	-0.14	0.685	0.00
0.685	-0.05	0.685	-0.28	0.685	-0.54
0.686	-0.18	0.686	-0.18	0.686	-0.18
0.686	-0.23	0.686	-0.09	0.686	0.36
0.687	-0.14	0.687	0.05	0.687	0.72
0.687	-0.09	0.687	-0.05	0.687	-0.90
0.688	-0.18	0.688	-0.18	0.688	0.36
0.688	0.23	0.688	-0.32	0.688	0.00
0.689	0.00	0.689	0.05	0.689	0.36
0.689	-0.05	0.689	-0.14	0.689	0.18
0.690	0.05	0.690	-0.41	0.690	0.18
0.690	0.05	0.690	-0.05	0.690	0.18
0.691	0.00	0.691	0.00	0.691	0.36
0.691	0.00	0.691	-0.09	0.691	-0.36
0.692	0.37	0.692	-0.09	0.692	0.00
0.692	-0.09	0.692	0.09	0.692	-0.72
0.693	0.09	0.693	0.14	0.693	0.00
0.693	0.05	0.693	-0.18	0.693	-0.36
0.694	0.23	0.694	-0.14	0.694	-0.36
0.694	0.05	0.694	0.09	0.694	-0.54
0.695	0.23	0.695	-0.28	0.695	-0.54
0.695	0.00	0.695	-0.18	0.695	0.00
0.696	-0.05	0.696	-0.28	0.696	0.54
0.696	-0.09	0.696	-0.14	0.696	0.18
0.697	-0.05	0.697	-0.18	0.697	-0.18
0.697	-0.14	0.697	-0.32	0.697	0.72
0.698	-0.05	0.698	-0.14	0.698	0.72
0.698	0.05	0.698	-0.18	0.698	0.36
0.699	-0.14	0.699	-0.05	0.699	-0.54
0.699	0.18	0.699	-0.14	0.699	0.54
0.700	0.05	0.700	-0.09	0.700	0.54
0.700	0.09	0.700	-0.05	0.700	0.36
0.701	-0.05	0.701	0.00	0.701	0.36
0.701	0.00	0.701	-0.32	0.701	-0.72
0.702	-0.05	0.702	-0.05	0.702	0.72
0.702	-0.05	0.702	-0.23	0.702	-0.36
0.703	-0.14	0.703	-0.37	0.703	0.18
0.703	0.05	0.703	-0.28	0.703	-0.18
0.704	0.00	0.704	-0.09	0.704	0.72
0.704	0.14	0.704	0.05	0.704	-0.72
0.705	0.18	0.705	-0.09	0.705	-0.72
0.705	0.09	0.705	-0.14	0.705	-0.72
0.706	0.05	0.706	-0.18	0.706	-0.36
0.706	0.09	0.706	-0.09	0.706	-0.36
0.707	-0.05	0.707	-0.41	0.707	0.00
0.707	-0.09	0.707	-0.14	0.707	-0.36
0.708	-0.05	0.708	-0.09	0.708	0.18
0.708	0.23	0.708	-0.28	0.708	0.18
0.709	0.28	0.709	0.14	0.709	-0.36
0.709	0.14	0.709	-0.18	0.709	0.54
0.710	-0.14	0.710	-0.14	0.710	-0.36
0.710	0.14	0.710	-0.23	0.710	0.00
0.711	-0.23	0.711	-0.09	0.711	-0.18
0.711	0.09	0.711	-0.28	0.711	0.00
0.712	0.00	0.712	0.05	0.712	0.54
0.712	0.05	0.712	-0.05	0.712	-0.18
0.713	-0.05	0.713	-0.14	0.713	0.36
0.713	0.05	0.713	0.00	0.713	-0.18
0.714	0.00	0.714	-0.23	0.714	0.00
0.714	0.05	0.714	-0.23	0.714	0.36
0.715	0.14	0.715	-0.46	0.715	0.72
0.715	-0.05	0.715	-0.09	0.715	0.18
0.716	-0.09	0.716	-0.05	0.716	0.54
0.716	0.00	0.716	-0.23	0.716	0.36
0.717	0.28	0.717	-0.37	0.717	0.00
0.717	0.14	0.717	-0.18	0.717	-0.18
0.718	0.09	0.718	-0.05	0.718	0.18
0.718	0.14	0.718	0.05	0.718	0.18
0.719	-0.05	0.719	0.00	0.719	0.00
0.719	0.14	0.719	0.00	0.719	0.54
0.720	0.05	0.720	-0.28	0.720	0.18
0.720	0.05	0.720	-0.14	0.720	-1.08
0.721	0.05	0.721	-0.18	0.721	-0.18
0.721	0.09	0.721	-0.05	0.721	-0.18
0.722	0.09	0.722	-0.18	0.722	0.54
0.722	-0.18	0.722	-0.32	0.722	0.54
0.723	0.09	0.723	-0.41	0.723	0.00
0.723	-0.05	0.723	-0.09	0.723	-0.18
0.724	0.05	0.724	0.05	0.724	0.36
0.724	-0.05	0.724	-0.23	0.724	-0.36
0.725	0.05	0.725	-0.23	0.725	1.08
0.725	-0.09	0.725	0.00	0.725	0.36
0.726	0.00	0.726	-0.18	0.726	0.54
0.726	0.09	0.726	-0.09	0.726	0.18
0.727	0.14	0.727	-0.23	0.727	-0.36
0.727	-0.14	0.727	-0.28	0.727	0.36
0.728	0.18	0.728	-0.09	0.728	-0.18
0.728	-0.18	0.728	0.00	0.728	0.18
0.729	0.00	0.729	0.00	0.729	0.36
0.729	0.14	0.729	-0.28	0.729	0.18
0.730	0.05	0.730	-0.28	0.730	-0.36
0.730	-0.05	0.730	-0.32	0.730	0.18
0.731	0.05	0.731	-0.14	0.731	-0.18
0.731	-0.23	0.731	-0.23	0.731	-0.72
0.732	-0.18	0.732	-0.37	0.732	0.18
0.732	0.05	0.732	-0.09	0.732	0.72
0.733	0.28	0.733	-0.05	0.733	-0.36
0.733	0.23	0.733	0.05	0.733	0.36
0.734	-0.09	0.734	-0.23	0.734	0.00
0.734	0.23	0.734	-0.32	0.734	-0.18
0.735	-0.05	0.735	-0.18	0.735	0.36
0.735	0.00	0.735	-0.18	0.735	-0.72
0.736	-0.05	0.736	-0.14	0.736	0.18
0.736	0.05	0.736	-0.28	0.736	0.18
0.737	0.14	0.737	-0.32	0.737	0.36
0.737	0.05	0.737	-0.18	0.737	0.00
0.738	-0.09	0.738	-0.14	0.738	0.00
0.738	0.18	0.738	-0.18	0.738	0.54
0.739	-0.09	0.739	-0.09	0.739	-0.72
0.739	0.09	0.739	-0.18	0.739	-0.54
0.740	0.00	0.740	0.00	0.740	-0.36
0.740	0.05	0.740	-0.14	0.740	0.00
0.741	-0.05	0.741	-0.32	0.741	-0.54
0.741	-0.32	0.741	-0.18	0.741	0.00
0.742	-0.09	0.742	-0.32	0.742	-0.54
0.742	0.05	0.742	-0.51	0.742	-0.54
0.743	0.00	0.743	-0.09	0.743	0.36
0.743	-0.05	0.743	-0.23	0.743	0.00
0.744	-0.18	0.744	-0.09	0.744	-0.18
0.744	-0.05	0.744	-0.14	0.744	-0.36
0.745	0.05	0.745	-0.32	0.745	0.18
0.745	0.18	0.745	-0.14	0.745	0.36
0.746	0.05	0.746	-0.18	0.746	0.54
0.746	0.14	0.746	-0.55	0.746	0.00
0.747	0.14	0.747	-0.09	0.747	-0.36
0.747	0.00	0.747	-0.23	0.747	0.00
0.748	-0.09	0.748	0.09	0.748	-0.18
0.748	0.05	0.748	-0.28	0.748	-1.26
0.749	-0.09	0.749	-0.28	0.749	0.18
0.749	0.00	0.749	-0.14	0.749	1.08
0.750	-0.05	0.750	-0.09	0.750	0.54
0.750	-0.14	0.750	-0.09	0.750	0.18
0.751	0.05	0.751	0.14	0.751	0.00
0.751	0.00	0.751	0.00	0.751	-0.36
0.752	0.05	0.752	-0.37	0.752	-0.72
0.752	0.23	0.752	0.14	0.752	-0.54
0.753	0.05	0.753	-0.18	0.753	0.72
0.753	0.32	0.753	-0.32	0.753	0.18
0.754	-0.09	0.754	0.05	0.754	-0.18
0.754	0.05	0.754	-0.41	0.754	0.00
0.755	-0.09	0.755	0.05	0.755	0.36
0.755	-0.14	0.755	-0.05	0.755	-0.54
0.756	-0.05	0.756	-0.05	0.756	0.00
0.756	0.32	0.756	-0.05	0.756	0.72
0.757	-0.05	0.757	-0.05	0.757	0.36
0.757	0.18	0.757	-0.05	0.757	0.36
0.758	0.14	0.758	-0.28	0.758	-0.36
0.758	0.14	0.758	-0.09	0.758	0.00
0.759	0.05	0.759	-0.32	0.759	-0.36
0.759	-0.09	0.759	-0.37	0.759	0.00
0.760	0.05	0.760	0.09	0.760	0.36
0.760	0.05	0.760	-0.28	0.760	-0.18
0.761	0.18	0.761	-0.32	0.761	-0.72
0.761	-0.09	0.761	-0.23	0.761	0.36
0.762	0.00	0.762	-0.28	0.762	-0.18
0.762	0.00	0.762	-0.18	0.762	-0.18
0.763	0.09	0.763	-0.37	0.763	-0.18
0.763	0.09	0.763	-0.32	0.763	0.72
0.764	0.18	0.764	0.00	0.764	-0.54
0.764	0.28	0.764	-0.05	0.764	0.00
0.765	0.14	0.765	0.00	0.765	-0.72
0.765	0.09	0.765	-0.28	0.765	0.54
0.766	0.05	0.766	0.05	0.766	0.00
0.766	0.00	0.766	-0.09	0.766	0.00
0.767	0.05	0.767	-0.37	0.767	0.72
0.767	-0.05	0.767	-0.18	0.767	-0.54
0.768	-0.14	0.768	-0.23	0.768	-0.72
0.768	0.00	0.768	-0.05	0.768	-0.54
0.768	0.05	0.768	-0.18	0.768	0.36
0.769	-0.18	0.769	-0.28	0.769	0.36
0.769	0.00	0.769	-0.32	0.769	0.18
0.770	-0.05	0.770	-0.18	0.770	-0.36
0.770	0.14	0.770	-0.28	0.770	0.18
0.771	0.37	0.771	-0.14	0.771	1.08
0.771	0.05	0.771	-0.23	0.771	0.36
0.772	0.14	0.772	-0.18	0.772	0.36
0.772	0.14	0.772	-0.14	0.772	-0.54
0.773	0.00	0.773	-0.28	0.773	-0.18
0.773	0.00	0.773	-0.05	0.773	0.00
0.774	0.18	0.774	-0.28	0.774	0.00
0.774	0.09	0.774	0.00	0.774	-0.36
0.775	0.00	0.775	-0.32	0.775	-1.08
0.775	0.09	0.775	-0.32	0.775	0.18
0.776	0.05	0.776	-0.41	0.776	0.18
0.776	0.05	0.776	-0.23	0.776	0.54
0.777	0.14	0.777	-0.28	0.777	0.54
0.777	0.23	0.777	-0.37	0.777	-0.36
0.778	0.09	0.778	-0.09	0.778	0.54
0.778	0.05	0.778	-0.18	0.778	0.36
0.779	-0.05	0.779	-0.18	0.779	0.36
0.779	-0.09	0.779	0.05	0.779	-0.72
0.780	0.18	0.780	-0.18	0.780	-0.36
0.780	0.00	0.780	-0.09	0.780	-0.18
0.781	0.00	0.781	-0.23	0.781	0.00
0.781	0.05	0.781	-0.05	0.781	-0.36
0.782	0.00	0.782	0.05	0.782	-0.18
0.782	0.00	0.782	-0.18	0.782	-0.36
0.783	0.18	0.783	-0.23	0.783	-0.18
0.783	0.05	0.783	-0.18	0.783	0.54
0.784	0.14	0.784	-0.28	0.784	0.18
0.784	0.05	0.784	-0.05	0.784	0.54
0.785	-0.14	0.785	-0.09	0.785	0.18
0.785	0.05	0.785	0.05	0.785	-0.54
0.786	0.05	0.786	-0.28	0.786	0.72
0.786	-0.05	0.786	-0.09	0.786	0.00
0.787	-0.09	0.787	-0.18	0.787	0.00
0.787	0.18	0.787	-0.32	0.787	-0.54
0.788	-0.18	0.788	-0.14	0.788	1.08
0.788	0.18	0.788	-0.32	0.788	-1.08
0.789	0.05	0.789	-0.18	0.789	-0.90
0.789	-0.23	0.789	-0.09	0.789	0.54
0.790	0.09	0.790	-0.14	0.790	-0.90
0.790	0.09	0.790	-0.28	0.790	-0.18
0.791	-0.18	0.791	-0.23	0.791	-0.36
0.791	-0.05	0.791	-0.18	0.791	0.54
0.792	-0.05	0.792	-0.41	0.792	-0.36
0.792	-0.32	0.792	-0.14	0.792	-0.54
0.793	-0.09	0.793	-0.32	0.793	-0.54
0.793	0.00	0.793	-0.09	0.793	0.00
0.794	0.00	0.794	-0.18	0.794	-0.18
0.794	-0.05	0.794	-0.37	0.794	0.54
0.795	-0.09	0.795	-0.41	0.795	-0.54
0.795	0.05	0.795	-0.32	0.795	0.90
0.796	0.09	0.796	0.09	0.796	0.36
0.796	0.14	0.796	-0.32	0.796	0.90
0.797	0.05	0.797	-0.05	0.797	-0.18
0.797	0.09	0.797	-0.14	0.797	-0.36
0.798	0.05	0.798	0.14	0.798	0.18
0.798	-0.09	0.798	-0.14	0.798	-0.18
0.799	0.09	0.799	-0.18	0.799	-0.54
0.799	0.09	0.799	-0.18	0.799	0.36
0.800	-0.09	0.800	-0.14	0.800	-0.18
0.800	0.18	0.800	-0.18	0.800	0.18
0.801	-0.14	0.801	-0.18	0.801	1.44
0.801	0.14	0.801	-0.37	0.801	0.18
0.802	0.05	0.802	0.14	0.802	0.18
0.802	0.00	0.802	-0.23	0.802	0.00
0.803	-0.32	0.803	0.00	0.803	0.00
0.803	-0.05	0.803	-0.32	0.803	0.72
0.804	0.09	0.804	-0.51	0.804	0.36
0.804	0.00	0.804	-0.05	0.804	0.36
0.805	0.14	0.805	-0.09	0.805	0.54
0.805	0.00	0.805	-0.09	0.805	0.18
0.806	0.23	0.806	-0.05	0.806	-1.08
0.806	0.09	0.806	-0.18	0.806	-0.18
0.807	0.18	0.807	-0.32	0.807	-0.54
0.808	-0.05	0.808	-0.05	0.808	0.36
0.808	-0.09	0.808	-0.09	0.808	-0.54
0.809	-0.14	0.809	-0.14	0.809	0.36
0.809	0.09	0.809	-0.05	0.809	-0.18
0.810	0.14	0.810	-0.46	0.810	-0.90
0.810	-0.09	0.810	-0.28	0.810	0.18
0.811	0.00	0.811	-0.14	0.811	-0.18
0.811	0.14	0.811	-0.28	0.811	-0.54
0.812	0.05	0.812	-0.23	0.812	0.72
0.812	0.23	0.812	-0.28	0.812	0.36
0.813	0.23	0.813	-0.23	0.813	0.36
0.813	-0.14	0.813	-0.05	0.813	0.00
0.814	-0.28	0.814	-0.28	0.814	0.18
0.814	0.28	0.814	-0.14	0.814	-0.72
0.815	0.18	0.815	-0.14	0.815	-0.36
0.815	0.23	0.815	-0.18	0.815	-0.18
0.816	0.09	0.816	0.00	0.816	-0.36
0.816	0.09	0.816	-0.09	0.816	0.18
0.817	0.00	0.817	-0.18	0.817	0.00
0.817	0.41	0.817	-0.18	0.817	-0.54
0.818	-0.09	0.818	0.05	0.818	0.36
0.818	0.41	0.818	0.00	0.818	-0.54
0.819	0.14	0.819	0.05	0.819	-0.36
0.819	0.18	0.819	0.00	0.819	-0.72
0.820	-0.05	0.820	-0.37	0.820	-0.36
0.820	0.05	0.820	-0.37	0.820	-0.18
0.821	0.09	0.821	-0.09	0.821	-1.44
0.821	0.23	0.821	0.00	0.821	0.36
0.822	-0.05	0.822	-0.05	0.822	-0.18
0.822	-0.14	0.822	0.14	0.822	0.18
0.823	0.05	0.823	-0.23	0.823	0.54
0.823	0.23	0.823	-0.09	0.823	0.54
0.824	0.18	0.824	-0.09	0.824	-0.18
0.824	0.14	0.824	-0.23	0.824	0.18
0.825	0.18	0.825	0.00	0.825	0.18
0.825	0.18	0.825	-0.28	0.825	0.18
0.826	0.09	0.826	0.05	0.826	-0.36
0.826	0.23	0.826	-0.37	0.826	0.18
0.827	0.23	0.827	-0.05	0.827	0.54
0.827	0.00	0.827	-0.32	0.827	0.00
0.828	0.05	0.828	-0.37	0.828	0.54
0.828	0.00	0.828	-0.23	0.828	0.18
0.829	0.00	0.829	0.00	0.829	0.00
0.829	-0.05	0.829	-0.09	0.829	-0.36
0.830	-0.05	0.830	-0.09	0.830	-1.44
0.830	-0.09	0.830	-0.09	0.830	0.18
0.831	0.05	0.831	-0.18	0.831	0.00
0.831	-0.09	0.831	-0.18	0.831	-0.36
0.832	0.09	0.832	0.05	0.832	0.36
0.832	0.18	0.832	-0.28	0.832	-0.54
0.833	0.14	0.833	-0.09	0.833	0.72
0.833	0.05	0.833	-0.32	0.833	0.54
0.834	0.09	0.834	0.05	0.834	-0.90
0.834	0.00	0.834	-0.09	0.834	0.00
0.835	-0.05	0.835	-0.09	0.835	-0.36
0.835	0.09	0.835	-0.28	0.835	0.72
0.836	-0.05	0.836	-0.14	0.836	-0.90
0.836	0.05	0.836	-0.14	0.836	0.54
0.837	0.05	0.837	-0.05	0.837	0.36
0.837	0.09	0.837	-0.23	0.837	0.00
0.838	0.05	0.838	-0.32	0.838	0.18
0.838	0.18	0.838	-0.09	0.838	-0.18
0.839	0.00	0.839	-0.14	0.839	-0.54
0.839	0.18	0.839	-0.32	0.839	0.36
0.840	-0.09	0.840	-0.14	0.840	0.18
0.840	-0.05	0.840	0.05	0.840	0.36
0.841	0.00	0.841	-0.14	0.841	0.00
0.841	-0.09	0.841	-0.14	0.841	0.18
0.842	0.14	0.842	-0.14	0.842	-0.36
0.842	0.14	0.842	-0.37	0.842	-0.72
0.843	0.09	0.843	-0.09	0.843	-0.18
0.843	0.09	0.843	-0.05	0.843	0.18
0.844	0.23	0.844	-0.09	0.844	-0.36
0.844	-0.09	0.844	-0.09	0.844	-0.18
0.845	-0.09	0.845	-0.05	0.845	-0.36
0.845	0.14	0.845	-0.23	0.845	0.72
0.846	-0.05	0.846	-0.28	0.846	0.18
0.846	0.00	0.846	-0.18	0.846	-0.90
0.847	0.14	0.847	-0.32	0.847	-1.26
0.847	0.09	0.847	-0.37	0.847	-0.36
0.848	0.00	0.848	0.00	0.848	0.54
0.848	0.14	0.848	-0.14	0.848	0.18
0.849	-0.09	0.849	-0.14	0.849	0.54
0.849	0.32	0.849	-0.09	0.849	0.18
0.850	-0.18	0.850	-0.23	0.850	-0.36
0.850	0.05	0.850	-0.05	0.850	0.36
0.851	0.05	0.851	-0.09	0.851	0.00
0.851	0.00	0.851	-0.18	0.851	0.18
0.852	0.09	0.852	0.05	0.852	-0.36
0.852	0.05	0.852	0.00	0.852	0.54
0.853	-0.18	0.853	-0.28	0.853	-0.36
0.853	-0.09	0.853	-0.09	0.853	0.90
0.854	-0.09	0.854	-0.28	0.854	-0.90
0.854	-0.09	0.854	-0.09	0.854	1.08
0.855	-0.14	0.855	-0.28	0.855	0.18
0.855	0.09	0.855	-0.32	0.855	-0.36
0.856	-0.23	0.856	-0.05	0.856	-0.36
0.856	-0.14	0.856	-0.28	0.856	0.36
0.857	-0.05	0.857	0.05	0.857	0.54
0.857	0.09	0.857	0.00	0.857	0.72
0.858	0.00	0.858	-0.18	0.858	0.00
0.858	-0.05	0.858	-0.23	0.858	0.36
0.859	-0.18	0.859	-0.14	0.859	0.00
0.859	0.00	0.859	-0.18	0.859	-0.18
0.860	0.05	0.860	-0.28	0.860	0.00
0.860	-0.14	0.860	-0.05	0.860	-0.90
0.861	-0.09	0.861	0.00	0.861	-0.54
0.861	-0.09	0.861	0.00	0.861	0.36
0.862	0.14	0.862	-0.18	0.862	0.00
0.862	0.18	0.862	-0.09	0.862	-0.36
0.863	-0.23	0.863	-0.18	0.863	0.36
0.863	-0.28	0.863	-0.09	0.863	0.18
0.864	0.00	0.864	-0.28	0.864	0.72
0.864	0.23	0.864	-0.18	0.864	0.18
0.865	0.00	0.865	0.05	0.865	-0.18
0.865	0.05	0.865	-0.32	0.865	-0.36
0.866	0.00	0.866	-0.32	0.866	0.00
0.866	0.05	0.866	-0.37	0.866	0.54
0.867	0.00	0.867	0.00	0.867	-0.90
0.867	0.09	0.867	-0.14	0.867	-0.54
0.868	-0.46	0.868	0.00	0.868	-0.18
0.868	0.28	0.868	-0.28	0.868	0.00
0.869	0.05	0.869	-0.14	0.869	0.36
0.869	-0.14	0.869	-0.28	0.869	0.54
0.870	-0.09	0.870	-0.14	0.870	-0.36
0.870	-0.18	0.870	-0.18	0.870	-0.54
0.871	0.05	0.871	0.05	0.871	0.36
0.871	0.18	0.871	-0.05	0.871	0.36
0.872	0.14	0.872	-0.18	0.872	0.54
0.872	0.09	0.872	-0.18	0.872	-0.18
0.873	0.00	0.873	0.00	0.873	0.90
0.873	-0.05	0.873	-0.23	0.873	0.36
0.874	0.18	0.874	-0.14	0.874	0.72
0.874	-0.09	0.874	-0.23	0.874	-0.54
0.875	-0.23	0.875	-0.28	0.875	0.36
0.875	-0.09	0.875	-0.18	0.875	-0.54
0.876	-0.05	0.876	-0.23	0.876	0.00
0.876	0.00	0.876	-0.28	0.876	0.00
0.877	0.23	0.877	-0.18	0.877	0.72
0.877	0.05	0.877	-0.18	0.877	0.18
0.878	0.09	0.878	0.05	0.878	0.36
0.878	0.23	0.878	-0.18	0.878	0.18
0.879	-0.14	0.879	-0.28	0.879	0.72
0.879	0.05	0.879	-0.23	0.879	0.36
0.880	0.14	0.880	-0.09	0.880	0.18
0.880	-0.09	0.880	0.32	0.880	0.00
0.881	0.05	0.881	-0.14	0.881	0.36
0.881	0.09	0.881	0.00	0.881	-0.36
0.882	0.09	0.882	-0.28	0.882	0.00
0.882	-0.05	0.882	0.09	0.882	-1.62
0.883	0.14	0.883	-0.28	0.883	0.54
0.883	0.18	0.883	0.09	0.883	-0.36
0.884	0.09	0.884	-0.18	0.884	-0.36
0.884	0.09	0.884	-0.28	0.884	-0.54
0.885	0.14	0.885	-0.28	0.885	0.36
0.885	-0.09	0.885	-0.05	0.885	-0.72
0.886	0.00	0.886	-0.23	0.886	0.36
0.886	0.32	0.886	-0.23	0.886	-0.18
0.887	-0.05	0.887	-0.14	0.887	-0.54
0.887	0.18	0.887	0.05	0.887	-0.18
0.888	0.05	0.888	-0.09	0.888	0.00
0.888	0.14	0.888	-0.28	0.888	0.00
0.889	0.00	0.889	-0.14	0.889	0.00
0.889	-0.05	0.889	-0.18	0.889	-0.18
0.890	0.18	0.890	-0.18	0.890	0.36
0.890	0.18	0.890	0.14	0.890	0.72
0.891	0.18	0.891	-0.23	0.891	0.18
0.891	-0.14	0.891	-0.23	0.891	0.36
0.892	0.18	0.892	-0.28	0.892	-0.36
0.892	-0.09	0.892	-0.23	0.892	-0.18
0.893	0.09	0.893	-0.14	0.893	0.18
0.893	0.23	0.893	-0.14	0.893	-0.90
0.894	0.18	0.894	-0.23	0.894	-1.26
0.894	0.09	0.894	-0.23	0.894	0.00
0.895	0.00	0.895	-0.05	0.895	0.18
0.895	0.00	0.895	0.00	0.895	-0.36
0.896	0.09	0.896	-0.14	0.896	0.36
0.896	-0.09	0.896	-0.18	0.896	0.36
0.896	0.28	0.896	-0.14	0.896	0.36
0.897	-0.05	0.897	-0.28	0.897	-0.36
0.897	-0.05	0.897	-0.18	0.897	-0.18
0.898	0.14	0.898	-0.18	0.898	-0.18
0.898	-0.05	0.898	-0.05	0.898	0.00
0.899	0.09	0.899	0.00	0.899	-0.18
0.899	0.18	0.899	-0.23	0.899	-0.36
0.900	0.05	0.900	-0.18	0.900	0.36
0.900	0.05	0.900	-0.23	0.900	-0.72
0.901	0.00	0.901	-0.23	0.901	0.72
0.901	-0.09	0.901	-0.28	0.901	0.00
0.902	-0.18	0.902	-0.18	0.902	0.18
0.902	-0.32	0.902	-0.05	0.902	-0.18
0.903	0.14	0.903	0.14	0.903	1.26
0.903	0.14	0.903	-0.32	0.903	-0.18
0.904	0.14	0.904	-0.09	0.904	0.90
0.904	0.28	0.904	-0.23	0.904	-0.90
0.905	0.18	0.905	-0.51	0.905	-0.36
0.905	0.18	0.905	-0.28	0.905	0.00
0.906	-0.05	0.906	-0.32	0.906	-0.18
0.906	0.00	0.906	-0.37	0.906	0.54
0.907	-0.09	0.907	-0.18	0.907	0.72
0.907	0.14	0.907	0.00	0.907	-0.18
0.908	0.18	0.908	-0.14	0.908	-0.72
0.908	0.14	0.908	-0.37	0.908	-0.18
0.909	0.00	0.909	-0.18	0.909	-0.36
0.909	0.18	0.909	-0.41	0.909	0.18
0.910	-0.05	0.910	-0.14	0.910	0.54
0.910	-0.09	0.910	0.05	0.910	0.36
0.911	0.00	0.911	-0.23	0.911	0.54
0.911	0.09	0.911	-0.18	0.911	0.72
0.912	0.28	0.912	-0.23	0.912	-0.90
0.912	0.18	0.912	-0.28	0.912	0.36
0.913	0.00	0.913	-0.37	0.913	0.00
0.913	0.09	0.913	-0.05	0.913	0.18
0.914	0.28	0.914	0.00	0.914	0.18
0.914	0.05	0.914	0.09	0.914	0.00
0.915	-0.23	0.915	-0.23	0.915	0.00
0.915	0.14	0.915	-0.18	0.915	-0.36
0.916	0.00	0.916	-0.09	0.916	0.36
0.916	0.00	0.916	-0.14	0.916	0.00
0.917	0.14	0.917	0.00	0.917	0.36
0.917	-0.23	0.917	-0.09	0.917	0.36
0.918	0.23	0.918	-0.14	0.918	0.72
0.918	0.14	0.918	-0.14	0.918	0.00
0.919	0.18	0.919	0.09	0.919	1.44
0.919	-0.05	0.919	-0.32	0.919	-0.18
0.920	-0.05	0.920	-0.09	0.920	-0.18
0.920	0.09	0.920	-0.18	0.920	0.36
0.921	0.09	0.921	-0.05	0.921	0.36
0.921	0.00	0.921	-0.23	0.921	0.00
0.922	0.05	0.922	-0.32	0.922	0.36
0.922	-0.18	0.922	-0.14	0.922	-0.18
0.923	0.14	0.923	-0.28	0.923	0.72
0.923	-0.14	0.923	-0.05	0.923	0.18
0.924	0.23	0.924	-0.32	0.924	0.18
0.924	0.28	0.924	-0.09	0.924	-0.18
0.925	0.28	0.925	-0.09	0.925	-0.54
0.925	0.05	0.925	-0.05	0.925	0.36
0.926	0.14	0.926	-0.14	0.926	-0.36
0.926	0.18	0.926	-0.28	0.926	-0.18
0.927	0.14	0.927	-0.09	0.927	-0.54
0.927	0.18	0.927	-0.09	0.927	-0.18
0.928	-0.09	0.928	-0.18	0.928	0.18
0.928	0.00	0.928	-0.14	0.928	-0.72
0.929	-0.18	0.929	-0.18	0.929	-0.36
0.929	0.18	0.929	-0.09	0.929	0.36
0.930	-0.23	0.930	-0.14	0.930	-0.72
0.930	-0.14	0.930	-0.18	0.930	0.90
0.931	0.14	0.931	-0.23	0.931	0.36
0.931	0.23	0.931	-0.14	0.931	0.00
0.932	-0.09	0.932	-0.18	0.932	-0.18
0.933	-0.14	0.933	-0.09	0.933	0.18
0.933	0.09	0.933	-0.32	0.933	0.36
0.934	0.09	0.934	-0.28	0.934	0.00
0.934	-0.18	0.934	-0.28	0.934	0.18
0.935	-0.28	0.935	-0.14	0.935	0.00
0.935	0.05	0.935	-0.28	0.935	0.00
0.936	0.09	0.936	0.00	0.936	-0.90
0.936	0.18	0.936	-0.28	0.936	0.54
0.937	-0.14	0.937	0.00	0.937	0.36
0.937	-0.14	0.937	-0.32	0.937	0.18
0.938	-0.05	0.938	0.14	0.938	0.36
0.938	-0.05	0.938	-0.23	0.938	0.36
0.939	0.28	0.939	-0.37	0.939	0.00
0.939	0.09	0.939	-0.18	0.939	1.26
0.940	0.05	0.940	-0.51	0.940	0.00
0.940	0.18	0.940	-0.28	0.940	-0.36
0.941	0.09	0.941	0.05	0.941	0.36
0.941	-0.09	0.941	-0.28	0.941	0.36
0.942	0.14	0.942	0.00	0.942	-0.18
0.942	-0.14	0.942	-0.37	0.942	0.18
0.943	0.00	0.943	-0.18	0.943	0.00
0.943	-0.05	0.943	-0.05	0.943	-0.36
0.944	-0.05	0.944	-0.46	0.944	0.18
0.944	-0.09	0.944	0.09	0.944	-1.08
0.945	0.28	0.945	-0.09	0.945	-0.18
0.945	-0.05	0.945	-0.05	0.945	0.18
0.946	0.18	0.946	-0.18	0.946	-0.90
0.946	-0.37	0.946	-0.05	0.946	0.36
0.947	0.09	0.947	-0.09	0.947	0.18
0.947	-0.14	0.947	-0.23	0.947	-0.18
0.948	0.05	0.948	-0.23	0.948	0.36
0.948	-0.18	0.948	-0.09	0.948	0.36
0.949	-0.14	0.949	-0.09	0.949	0.00
0.949	-0.14	0.949	0.00	0.949	-0.18
0.950	-0.09	0.950	-0.14	0.950	-0.18
0.950	0.05	0.950	-0.09	0.950	0.18
0.951	-0.23	0.951	-0.05	0.951	-0.36
0.951	-0.14	0.951	-0.14	0.951	-0.18
0.952	0.23	0.952	-0.28	0.952	-0.36
0.952	-0.05	0.952	-0.14	0.952	-0.18
0.953	0.00	0.953	-0.18	0.953	0.36
0.953	0.09	0.953	0.09	0.953	-1.62
0.954	0.09	0.954	-0.09	0.954	-0.36
0.954	0.05	0.954	-0.14	0.954	0.00
0.955	0.23	0.955	-0.14	0.955	0.90
0.955	-0.18	0.955	0.05	0.955	-0.36
0.956	0.00	0.956	-0.09	0.956	0.00
0.956	-0.05	0.956	-0.09	0.956	0.54
0.957	0.14	0.957	-0.28	0.957	0.00
0.957	-0.09	0.957	-0.14	0.957	0.00
0.958	0.05	0.958	-0.37	0.958	0.54
0.958	0.05	0.958	-0.32	0.958	0.18
0.959	0.00	0.959	-0.23	0.959	-0.18
0.959	0.05	0.959	-0.28	0.959	0.00
0.960	0.23	0.960	-0.09	0.960	-0.54
0.960	0.09	0.960	0.05	0.960	0.00
0.961	0.09	0.961	-0.18	0.961	-0.18
0.961	-0.05	0.961	-0.05	0.961	0.18
0.962	-0.14	0.962	-0.18	0.962	-0.18
0.962	-0.09	0.962	-0.05	0.962	-0.36
0.963	0.28	0.963	-0.05	0.963	0.36
0.963	0.18	0.963	-0.28	0.963	0.00
0.964	0.09	0.964	-0.23	0.964	-0.72
0.964	0.32	0.964	0.05	0.964	0.36
0.965	0.14	0.965	0.00	0.965	-0.36
0.965	-0.09	0.965	0.14	0.965	-0.90
0.966	0.09	0.966	-0.05	0.966	0.36
0.966	-0.14	0.966	-0.05	0.966	0.54
0.967	0.28	0.967	0.00	0.967	0.00
0.967	-0.09	0.967	-0.05	0.967	0.18
0.968	0.05	0.968	-0.14	0.968	0.00
0.968	0.14	0.968	-0.14	0.968	0.18
0.969	0.18	0.969	-0.23	0.969	0.18
0.969	-0.05	0.969	-0.14	0.969	0.18
0.970	0.00	0.970	-0.23	0.970	0.36
0.970	0.00	0.970	-0.18	0.970	-0.36
0.971	0.09	0.971	-0.18	0.971	0.36
0.971	0.00	0.971	-0.28	0.971	0.00
0.972	0.09	0.972	-0.05	0.972	0.18
0.972	0.05	0.972	0.00	0.972	-0.36
0.973	0.05	0.973	-0.23	0.973	-0.54
0.973	-0.09	0.973	-0.09	0.973	0.18
0.974	-0.05	0.974	-0.14	0.974	-0.18
0.974	-0.23	0.974	0.09	0.974	0.00
0.975	0.23	0.975	-0.14	0.975	0.36
0.975	0.00	0.975	-0.18	0.975	0.18
0.976	-0.05	0.976	-0.14	0.976	0.90
0.976	0.14	0.976	-0.18	0.976	-0.18
0.977	0.09	0.977	-0.05	0.977	0.18
0.977	-0.05	0.977	-0.32	0.977	-0.54
0.978	0.09	0.978	-0.09	0.978	0.00
0.978	0.09	0.978	-0.09	0.978	0.72
0.979	-0.05	0.979	-0.18	0.979	0.18
0.979	-0.09	0.979	-0.18	0.979	0.00
0.980	0.05	0.980	-0.05	0.980	1.26
0.980	-0.05	0.980	-0.05	0.980	-0.54
0.981	-0.09	0.981	-0.09	0.981	0.36
0.981	0.23	0.981	-0.09	0.981	-0.36
0.982	-0.18	0.982	0.05	0.982	-0.36
0.982	0.09	0.982	-0.05	0.982	-0.18
0.983	-0.09	0.983	-0.23	0.983	-0.36
0.983	0.09	0.983	-0.28	0.983	0.00
0.984	0.09	0.984	0.00	0.984	0.18
0.984	0.14	0.984	0.18	0.984	-0.36
0.985	0.05	0.985	0.09	0.985	0.54
0.985	-0.14	0.985	-0.09	0.985	-0.54
0.986	0.14	0.986	0.00	0.986	0.36
0.986	0.00	0.986	-0.32	0.986	-0.36
0.987	0.09	0.987	-0.09	0.987	-0.36
0.987	0.18	0.987	-0.05	0.987	0.18
0.988	0.09	0.988	-0.23	0.988	0.36
0.988	0.23	0.988	-0.09	0.988	-0.18
0.989	0.00	0.989	-0.09	0.989	-0.36
0.989	0.14	0.989	-0.23	0.989	0.36
0.990	-0.05	0.990	0.05	0.990	0.54
0.990	-0.05	0.990	-0.32	0.990	0.00
0.991	0.14	0.991	-0.14	0.991	-0.90
0.991	0.14	0.991	-0.23	0.991	0.54
0.992	0.05	0.992	-0.32	0.992	-0.36
0.992	0.23	0.992	0.00	0.992	0.18
0.993	-0.18	0.993	0.18	0.993	0.18
0.993	0.14	0.993	-0.28	0.993	-0.18
0.994	0.14	0.994	-0.14	0.994	0.72
0.994	0.00	0.994	-0.18	0.994	0.36
0.995	0.05	0.995	-0.14	0.995	0.00
0.995	0.18	0.995	0.05	0.995	0.90
0.996	0.00	0.996	-0.09	0.996	1.08
0.996	0.00	0.996	-0.14	0.996	0.36
0.997	0.09	0.997	-0.05	0.997	-0.36
0.997	0.14	0.997	0.05	0.997	0.00
0.998	-0.05	0.998	-0.18	0.998	0.36
0.998	0.09	0.998	0.00	0.998	-0.54
0.999	0.09	0.999	-0.23	0.999	-0.18
[truncated: 8,898 more rows]
[truncated: 6 more columns]
