# Supplementary material for: Design and preliminary verification of a novel powered ankle–foot prosthesis: From the perspective of lower-limb biomechanics compared with ESAR foot
Source: PLoS One. 2024 Jun 7;19(6):e0303397. doi: 10.1371/journal.pone.0303397 (PMC11161064; doi:10.1371/journal.pone.0303397)
Supplement: S2 File — (ZIP) [file pone.0303397.s004.zip › NWS/4/right hip angle.txt]

LINK_MODEL_BASED::ORIGINAL::Right Hip Angles
File	Frame	X	Y	Z
Gait LB - IOR 13.c3d	1	4.166613	0.903018	9.393011
-	2	4.151729	0.884211	9.509255
-	3	4.135208	0.864464	9.623769
-	4	4.116682	0.843682	9.731227
-	5	4.096180	0.822023	9.829738
-	6	4.073567	0.799755	9.919608
-	7	4.048705	0.777114	10.001114
-	8	4.021272	0.754069	10.076015
-	9	3.991002	0.730576	10.144434
-	10	3.957441	0.706590	10.207301
-	11	3.920457	0.682359	10.264829
-	12	3.880121	0.658205	10.317215
-	13	3.836537	0.634607	10.364353
-	14	3.789861	0.612116	10.406242
-	15	3.740288	0.591331	10.443331
-	16	3.688039	0.573017	10.475230
-	17	3.633145	0.557856	10.502597
-	18	3.575495	0.546559	10.525790
-	19	3.514722	0.539727	10.544567
-	20	3.450412	0.537896	10.559297
-	21	3.382020	0.541495	10.569436
-	22	3.309132	0.550892	10.574445
-	23	3.231236	0.566515	10.573905
-	24	3.147807	0.588593	10.567613
-	25	3.058320	0.617145	10.555124
-	26	2.962075	0.652097	10.536329
-	27	2.858640	0.693117	10.511166
-	28	2.747614	0.739629	10.478884
-	29	2.628614	0.790908	10.439882
-	30	2.501505	0.846018	10.394426
-	31	2.366498	0.903963	10.343172
-	32	2.224188	0.963674	10.286942
-	33	2.075125	1.024016	10.227814
-	34	1.920345	1.084037	10.166498
-	35	1.760965	1.142858	10.104891
-	36	1.598455	1.199697	10.044242
-	37	1.434424	1.253790	9.985692
-	38	1.270663	1.304511	9.929900
-	39	1.108942	1.351344	9.877298
-	40	0.951033	1.394006	9.828157
-	41	0.798647	1.432438	9.782616
-	42	0.653286	1.466766	9.740632
-	43	0.516373	1.497238	9.701390
-	44	0.388650	1.524220	9.664809
-	45	0.270763	1.548017	9.630543
-	46	0.162873	1.568938	9.597285
-	47	0.064719	1.587116	9.565001
-	48	-0.024304	1.602644	9.532022
-	49	-0.105017	1.615301	9.499449
-	50	-0.178433	1.624961	9.466776
-	51	-0.245597	1.631436	9.434343
-	52	-0.307955	1.634576	9.402746
-	53	-0.366809	1.634407	9.372468
-	54	-0.423472	1.630904	9.343970
-	55	-0.479459	1.624124	9.318183
-	56	-0.536200	1.614282	9.293941
-	57	-0.594911	1.601521	9.272520
-	58	-0.656867	1.585954	9.253428
-	59	-0.723129	1.567668	9.236847
-	60	-0.794382	1.546810	9.223062
-	61	-0.871032	1.523585	9.212674
-	62	-0.953616	1.498340	9.206067
-	63	-1.042060	1.471682	9.203452
-	64	-1.136264	1.444313	9.205222
-	65	-1.235578	1.417040	9.210883
-	66	-1.339488	1.390616	9.220798
-	67	-1.447241	1.365701	9.234406
-	68	-1.557864	1.342777	9.251816
-	69	-1.670704	1.322266	9.272700
-	70	-1.784953	1.304478	9.296371
-	71	-1.900195	1.289582	9.322693
-	72	-2.015951	1.277777	9.350677
-	73	-2.132236	1.269091	9.380565
-	74	-2.248941	1.263494	9.412230
-	75	-2.365993	1.261043	9.445401
-	76	-2.483307	1.261749	9.479721
-	77	-2.600819	1.265684	9.514197
-	78	-2.718491	1.272867	9.547709
-	79	-2.836432	1.283132	9.579030
-	80	-2.954847	1.296229	9.608000
-	81	-3.073915	1.311769	9.633876
-	82	-3.194182	1.329279	9.656214
-	83	-3.315964	1.348329	9.674906
-	84	-3.439770	1.368382	9.689418
-	85	-3.566014	1.388879	9.699794
-	86	-3.695127	1.409191	9.705645
-	87	-3.827447	1.428781	9.707237
-	88	-3.963484	1.447105	9.705328
-	89	-4.103493	1.463735	9.699100
-	90	-4.247570	1.478292	9.689543
-	91	-4.395765	1.490490	9.675899
-	92	-4.547926	1.500081	9.659246
-	93	-4.704257	1.506952	9.639159
-	94	-4.864542	1.511086	9.615813
-	95	-5.028695	1.512412	9.590514
-	96	-5.196487	1.510988	9.562675
-	97	-5.367755	1.506809	9.533266
-	98	-5.542377	1.499890	9.502805
-	99	-5.720230	1.490378	9.471781
-	100	-5.901403	1.478459	9.440269
-	101	-6.085881	1.464330	9.408385
-	102	-6.273789	1.448289	9.376473
-	103	-6.464996	1.430561	9.345092
-	104	-6.659485	1.411409	9.313609
-	105	-6.857183	1.390934	9.281659
-	106	-7.058062	1.369354	9.249168
-	107	-7.262134	1.346726	9.215366
-	108	-7.469142	1.323119	9.180087
-	109	-7.679035	1.298564	9.142957
-	110	-7.891649	1.273111	9.103415
-	111	-8.106757	1.246754	9.061660
-	112	-8.324050	1.219534	9.017807
-	113	-8.543053	1.191498	8.972084
-	114	-8.763171	1.162661	8.925539
-	115	-8.983774	1.133147	8.877911
-	116	-9.204158	1.102833	8.831100
-	117	-9.423365	1.071614	8.786311
-	118	-9.640512	1.039404	8.744508
-	119	-9.854617	1.005940	8.706914
-	120	-10.064939	0.970883	8.675653
-	121	-10.270503	0.933824	8.651930
-	122	-10.470466	0.894240	8.636669
-	123	-10.664076	0.851432	8.630788
-	124	-10.850470	0.804842	8.634084
-	125	-11.028879	0.753810	8.646122
-	126	-11.198538	0.697856	8.665689
-	127	-11.358810	0.636734	8.690536
-	128	-11.508895	0.570395	8.718601
-	129	-11.648051	0.499126	8.745865
-	130	-11.775525	0.423418	8.769728
-	131	-11.890547	0.344091	8.786803
-	132	-11.992215	0.262348	8.793787
-	133	-12.079700	0.179508	8.788077
-	134	-12.152184	0.097160	8.767298
-	135	-12.208668	0.016979	8.730600
-	136	-12.247900	-0.059053	8.677166
-	137	-12.268643	-0.129052	8.607284
-	138	-12.269512	-0.191170	8.522509
-	139	-12.249252	-0.243765	8.424745
-	140	-12.206611	-0.285434	8.316844
-	141	-12.140381	-0.315147	8.202358
-	142	-12.049807	-0.332328	8.084769
-	143	-11.933889	-0.336779	7.966928
-	144	-11.792306	-0.328908	7.852134
-	145	-11.624881	-0.309667	7.743822
-	146	-11.431869	-0.280529	7.643713
-	147	-11.213609	-0.243408	7.555219
-	148	-10.970934	-0.200433	7.479342
-	149	-10.704720	-0.153930	7.417853
-	150	-10.415995	-0.106069	7.371866
-	151	-10.105382	-0.058822	7.341156
-	152	-9.773443	-0.013864	7.326605
-	153	-9.420572	0.027440	7.327554
-	154	-9.046933	0.064002	7.343374
-	155	-8.652757	0.094992	7.373731
-	156	-8.238786	0.119510	7.417277
-	157	-7.806129	0.136552	7.473428
-	158	-7.356366	0.145181	7.540683
-	159	-6.891577	0.144282	7.618209
-	160	-6.413879	0.132738	7.705177
-	161	-5.926035	0.109423	7.802133
-	162	-5.430426	0.073375	7.908339
-	163	-4.929776	0.023726	8.024362
-	164	-4.426803	-0.039916	8.149794
-	165	-3.924014	-0.117706	8.284733
-	166	-3.423540	-0.209324	8.428347
-	167	-2.927492	-0.314163	8.580665
-	168	-2.437222	-0.431015	8.740581
-	169	-1.953802	-0.558224	8.907615
-	170	-1.477755	-0.693555	9.080942
-	171	-1.009134	-0.834405	9.259425
-	172	-0.547898	-0.978068	9.442060
-	173	-0.093890	-1.121696	9.627195
-	174	0.352959	-1.262686	9.812792
-	175	0.793027	-1.398492	9.997754
-	176	1.226647	-1.526786	10.179890
-	177	1.654528	-1.645325	10.356631
-	178	2.077271	-1.752210	10.526483
-	179	2.495963	-1.845782	10.686530
-	180	2.911481	-1.924797	10.836098
-	181	3.325038	-1.988331	10.971906
-	182	3.737636	-2.035944	11.092430
-	183	4.150300	-2.067567	11.196787
-	184	4.563926	-2.083465	11.283664
-	185	4.979037	-2.084240	11.352365
-	186	5.396010	-2.070704	11.403448
-	187	5.814959	-2.043902	11.436893
-	188	6.235518	-2.005006	11.453587
-	189	6.657030	-1.955230	11.455008
-	190	7.078412	-1.895753	11.443376
-	191	7.498257	-1.827798	11.420745
-	192	7.914873	-1.752412	11.390365
-	193	8.326471	-1.670536	11.355224
-	194	8.731123	-1.583000	11.318677
-	195	9.127283	-1.490412	11.283140
-	196	9.513173	-1.393345	11.251568
-	197	9.887372	-1.292173	11.225467
-	198	10.248623	-1.187318	11.206836
-	199	10.595825	-1.079130	11.197628
-	200	10.928233	-0.968047	11.198610
-	201	11.245262	-0.854381	11.211029
-	202	11.546771	-0.738611	11.235312
-	203	11.832862	-0.621082	11.271045
-	204	12.103871	-0.502148	11.317826
-	205	12.360581	-0.382144	11.374385
-	206	12.603923	-0.261332	11.439747
-	207	12.835005	-0.139922	11.512057
-	208	13.055130	-0.018029	11.590075
-	209	13.265717	0.104220	11.671845
-	210	13.468219	0.226694	11.755639
-	211	13.663952	0.349094	11.840042
-	212	13.854236	0.471027	11.922462
-	213	14.039945	0.591916	12.001141
-	214	14.222070	0.711189	12.074143
-	215	14.401587	0.828198	12.140221
-	216	14.579144	0.942251	12.198723
-	217	14.755251	1.052692	12.249094
-	218	14.930284	1.158638	12.290924
-	219	15.104699	1.259051	12.323728
-	220	15.278525	1.352862	12.347065
-	221	15.451939	1.439001	12.360511
-	222	15.624763	1.516422	12.364011
-	223	15.796931	1.584194	12.357549
-	224	15.968218	1.641396	12.341518
-	225	16.138763	1.687281	12.317339
-	226	16.308332	1.721254	12.285733
-	227	16.476830	1.742811	12.247793
-	228	16.643993	1.751672	12.205506
-	229	16.809410	1.747820	12.160550
-	230	16.972675	1.731257	12.115254
-	231	17.133322	1.702150	12.070961
-	232	17.290689	1.660803	12.031030
-	233	17.443956	1.607558	11.996837
-	234	17.592649	1.542743	11.970261
-	235	17.735878	1.466682	11.953351
-	236	17.873148	1.379653	11.947467
-	237	18.003801	1.281964	11.954412
-	238	18.127262	1.174041	11.974581
-	239	18.242701	1.056552	12.007694
-	240	18.349270	0.930545	12.052482
-	241	18.446142	0.797272	12.106666
-	242	18.532652	0.658216	12.167625
-	243	18.608202	0.514895	12.232845
-	244	18.672537	0.369073	12.299575
-	245	18.725636	0.222403	12.364833
-	246	18.767870	0.076583	12.426496
-	247	18.799875	-0.066757	12.484015
-	248	18.822708	-0.206053	12.535838
-	249	18.837591	-0.339971	12.582194
-	250	18.845676	-0.467166	12.622129
-	251	18.848387	-0.586547	12.656329
-	252	18.847095	-0.697117	12.685164
-	253	18.843159	-0.797938	12.708027
-	254	18.837399	-0.888363	12.726177
-	255	18.830860	-0.967794	12.739090
-	256	18.824076	-1.035850	12.746926
-	257	18.817213	-1.092221	12.749761
-	258	18.810318	-1.136775	12.748013
-	259	18.803246	-1.169499	12.741247
-	260	18.795456	-1.190545	12.730227
-	261	18.786333	-1.200242	12.714880
-	262	18.775066	-1.199021	12.696131
-	263	18.761000	-1.187277	12.674445
-	264	18.743265	-1.165548	12.651286
-	265	18.721071	-1.134240	12.627747
-	266	18.693777	-1.093708	12.605742
-	267	18.660891	-1.044353	12.585745
-	268	18.622087	-0.986565	12.570254
-	269	18.577480	-0.920675	12.560303
-	270	18.527618	-0.847037	12.557259
-	271	18.473152	-0.765961	12.563040
-	272	18.415251	-0.677595	12.577758
-	273	18.355181	-0.582051	12.603146
-	274	18.294758	-0.479288	12.639401
-	275	18.236080	-0.369183	12.686712
-	276	18.181498	-0.251571	12.744843
-	277	18.133774	-0.126095	12.813144
-	278	18.095530	0.007774	12.891143
-	279	18.069521	0.150706	12.976683
-	280	18.058130	0.303298	13.067618
-	281	18.063522	0.466060	13.162448
-	282	18.087095	0.639295	13.258161
-	283	18.129505	0.822934	13.353492
-	284	18.190228	1.016673	13.446341
-	285	18.267637	1.219797	13.535161
-	286	18.359018	1.431136	13.619449
-	287	18.460182	1.649091	13.700106
-	288	18.566101	1.871745	13.777342
-	289	18.670631	2.096887	13.852746
-	290	18.766941	2.322145	13.928341
-	291	18.848486	2.544911	14.005283
-	292	18.908348	2.762465	14.086093
-	293	18.940771	2.972098	14.172017
-	294	18.940361	3.171199	14.265618
-	295	18.902996	3.357460	14.367167
-	296	18.825918	3.528882	14.478569
-	297	18.707453	3.684091	14.599345
-	298	18.547348	3.822153	14.728111
-	299	18.346357	3.942655	14.863148
-	300	18.106335	4.045671	15.000595
-	301	17.829935	4.131546	15.136922
-	302	17.520681	4.201044	15.267120
-	303	17.182661	4.255188	15.386686
-	304	16.820368	4.295347	15.489697
-	305	16.438623	4.323045	15.571062
-	306	16.042547	4.340126	15.624829
-	307	15.636953	4.348525	15.647219
-	308	15.226879	4.350393	15.633707
-	309	14.816687	4.347757	15.582350
-	310	14.410892	4.342642	15.491894
-	311	14.013224	4.336761	15.363826
-	312	13.627140	4.331665	15.200731
-	313	13.255391	4.328553	15.007901
-	314	12.899981	4.328461	14.790441
-	315	12.562039	4.332257	14.555063
-	316	12.241761	4.340487	14.309205
-	317	11.938554	4.353442	14.060088
-	318	11.650908	4.371157	13.815060
-	319	11.377021	4.393226	13.582042
-	320	11.114358	4.418899	13.367520
-	321	10.860285	4.447026	13.177852
-	322	10.612088	4.476262	13.016935
-	323	10.367011	4.505109	12.888136
-	324	10.122386	4.531902	12.792624
-	325	9.875838	4.554986	12.729789
-	326	9.625051	4.572631	12.698108
-	327	9.368399	4.583314	12.694083
-	328	9.104282	4.585566	12.714060
-	329	8.831812	4.578142	12.752113
-	330	8.550157	4.560055	12.803748
-	331	8.259100	4.530682	12.861475
-	332	7.958907	4.489732	12.920751
-	333	7.650311	4.437269	12.975325
-	334	7.334795	4.373960	13.019623
-	335	7.014066	4.300680	13.050409
-	336	6.690092	4.218819	13.063014
-	337	6.365274	4.129928	13.055824
-	338	6.041798	4.035746	13.027859
-	339	5.721831	3.937921	12.979303
-	340	5.407203	3.838192	12.911831
-	341	5.099339	3.738108	12.827699
-	342	4.799799	3.639302	12.728606
-	343	4.509119	3.542979	12.618602
-	344	4.227875	3.450219	12.500154
-	345	3.956089	3.361712	12.378401
-	346	3.693604	3.278018	12.256215
-	347	3.439753	3.199252	12.138476
-	348	3.194183	3.125511	12.027846
-	349	2.956314	3.056758	11.926391
-	350	2.725819	2.992826	11.835140
-	351	2.502281	2.933530	11.754634
-	352	2.285493	2.878661	11.683890
-	353	2.075267	2.828142	11.622232
-	354	1.871109	2.781750	11.567920
-	355	1.672844	2.739432	11.519338
-	356	1.480265	2.701010	11.475175
-	357	1.293068	2.666377	11.433299
-	358	1.110898	2.635423	11.393538
-	359	0.933294	2.608040	11.354405
-	360	0.759746	2.584161	11.314995
-	361	0.589553	2.563807	11.274940
-	362	0.421776	2.546972	11.234328
-	363	0.255391	2.533637	11.192311
-	364	0.089420	2.523937	11.150259
-	365	-0.077033	2.517797	11.108274
-	366	-0.245300	2.515030	11.068107
-	367	-0.416252	2.515621	11.029371
-	368	-0.591044	2.519106	10.994039
-	369	-0.770504	2.525063	10.962620
-	370	-0.955550	2.532881	10.935569
-	371	-1.146728	2.541862	10.913429
-	372	-1.344425	2.551188	10.896002
-	373	-1.548750	2.559902	10.883290
-	374	-1.759719	2.567103	10.874903
-	375	-1.977015	2.571892	10.869337
-	376	-2.200105	2.573598	10.865652
-	377	-2.428546	2.571867	10.861169
-	378	-2.661741	2.566661	10.852301
-	379	-2.899199	2.558241	10.835459
-	380	-3.140267	2.547094	10.807400
-	381	-3.384524	2.533828	10.765057
-	382	-3.631838	2.519125	10.706144
-	383	-3.881984	2.503572	10.629696
-	384	-4.134923	2.487468	10.537371
-	385	-4.390712	2.471192	10.429275
-	386	-4.649379	2.455041	10.307924
-	387	-4.911104	2.439316	10.174745
-	388	-5.175939	2.424016	10.032860
-	389	-5.443863	2.409134	9.884534
-	390	-5.714874	2.394656	9.731472
-	391	-5.988788	2.380325	9.575891
-	392	-6.265640	2.365935	9.419781
-	393	-6.545341	2.351013	9.265051
-	394	-6.827751	2.335171	9.114309
-	395	-7.112500	2.317857	8.968604
-	396	-7.399068	2.298513	8.828861
-	397	-7.686759	2.276408	8.696323
-	398	-7.974685	2.251010	8.570886
-	399	-8.262025	2.221846	8.453077
-	400	-8.548053	2.188654	8.342922
-	401	-8.831985	2.151505	8.239023
-	402	-9.113002	2.110595	8.141211
-	403	-9.390250	2.066394	8.047497
-	404	-9.662903	2.019436	7.957011
-	405	-9.929933	1.970332	7.868489
-	406	-10.190434	1.919654	7.781251
-	407	-10.443372	1.867935	7.694783
-	408	-10.687498	1.815715	7.608667
-	409	-10.921648	1.763384	7.522606
-	410	-11.144472	1.711173	7.436370
-	411	-11.354793	1.659131	7.350606
-	412	-11.551513	1.607052	7.265815
-	413	-11.733419	1.554545	7.183290
-	414	-11.899530	1.501026	7.104498
-	415	-12.048813	1.445592	7.031593
-	416	-12.180277	1.387224	6.966099
-	417	-12.293031	1.324657	6.909891
-	418	-12.386188	1.256614	6.863430
-	419	-12.458961	1.181650	6.827804
-	420	-12.510448	1.098597	6.802965
-	421	-12.539727	1.006375	6.788551
-	422	-12.545868	0.904073	6.785140
-	423	-12.528019	0.791072	6.793355
-	424	-12.485044	0.667038	6.813782
-	425	-12.416039	0.531967	6.847354
-	426	-12.319621	0.386391	6.893925
-	427	-12.194485	0.231277	6.953061
-	428	-12.039227	0.068033	7.023755
-	429	-11.852571	-0.101502	7.104427
-	430	-11.633326	-0.275231	7.193076
-	431	-11.380683	-0.450748	7.288497
-	432	-11.093906	-0.625450	7.388473
-	433	-10.772717	-0.796625	7.491469
-	434	-10.417276	-0.961645	7.596309
-	435	-10.028181	-1.117971	7.701464
-	436	-9.606913	-1.263625	7.806567
-	437	-9.155294	-1.397350	7.911645
-	438	-8.675967	-1.518510	8.017541
-	439	-8.171552	-1.627204	8.126208
-	440	-7.644979	-1.724118	8.240678
-	441	-7.099512	-1.810443	8.364397
-	442	-6.538352	-1.887706	8.501484
-	443	-5.964923	-1.957388	8.654942
-	444	-5.383044	-2.020723	8.826981
-	445	-4.796570	-2.078144	9.015989
-	446	-4.209612	-2.129781	9.218809
-	447	-3.625959	-2.175424	9.430270
-	448	-3.048857	-2.214973	9.644374
-	449	-2.480808	-2.248624	9.855886
-	450	-1.923118	-2.276876	10.060452
-	451	-1.376476	-2.300477	10.254350
-	452	-0.840734	-2.320261	10.434961
-	453	-0.315239	-2.337129	10.600645
-	454	0.201104	-2.351653	10.749911
-	455	0.709411	-2.364329	10.882201
-	456	1.211024	-2.375333	10.996408
-	457	1.707033	-2.384436	11.092079
-	458	2.198459	-2.391335	11.168119
-	459	2.686254	-2.395457	11.224357
-	460	3.171134	-2.396121	11.260923
-	461	3.653630	-2.392675	11.278812
-	462	4.134243	-2.384362	11.279658
-	463	4.613103	-2.370531	11.265457
-	464	5.090458	-2.350487	11.239649
-	465	5.566258	-2.323530	11.205203
-	466	6.040279	-2.288987	11.166039
-	467	6.512620	-2.246076	11.125736
-	468	6.983045	-2.194107	11.087719
-	469	7.451403	-2.132442	11.055424
-	470	7.917528	-2.060647	11.032125
-	471	8.381124	-1.978476	11.020290
-	472	8.841932	-1.885743	11.022210
-	473	9.299853	-1.782586	11.039556
-	474	9.754677	-1.669250	11.073290
-	475	10.206247	-1.546115	11.124204
-	476	10.654377	-1.413961	11.192688
-	477	11.098912	-1.273541	11.278178
-	478	11.539447	-1.125864	11.379735
-	479	11.975573	-0.972078	11.495836
-	480	12.406846	-0.813335	11.624383
-	481	12.832551	-0.650878	11.763433
-	482	13.252255	-0.486065	11.910110
-	483	13.665257	-0.320236	12.061700
-	484	14.070919	-0.154687	12.215548
-	485	14.468525	0.009259	12.368924
-	486	14.857383	0.170453	12.518907
-	487	15.236762	0.327700	12.663194
-	488	15.605883	0.480037	12.799242
-	489	15.964065	0.626519	12.925004
-	490	16.310434	0.766349	13.038874
-	491	16.644121	0.898851	13.139394
-	492	16.964060	1.023471	13.225682
-	493	17.269012	1.139763	13.297213
-	494	17.557682	1.247417	13.353348
-	495	17.828642	1.346070	13.394326
-	496	18.080318	1.435454	13.420102
-	497	18.311117	1.515405	13.430769
-	498	18.519419	1.585672	13.426906
-	499	18.703762	1.646191	13.408977
-	500	18.862745	1.696911	13.378047
-	501	18.995199	1.737734	13.334483
-	502	19.100374	1.768587	13.279724
-	503	19.177738	1.789473	13.214257
-	504	19.227226	1.800426	13.139162
-	505	19.249245	1.801502	13.055276
-	506	19.244371	1.792722	12.963165
-	507	19.213570	1.774111	12.863729
-	508	19.158436	1.745663	12.757128
-	509	19.080828	1.707491	12.643955
-	510	18.983139	1.659681	12.523889
-	511	18.867992	1.602348	12.397352
-	512	18.738096	1.535674	12.264053
-	513	18.596504	1.459827	12.124043
-	514	18.446201	1.375153	11.977307
-	515	18.290230	1.282027	11.824286
-	516	18.131346	1.181009	11.665410
-	517	17.972164	1.072807	11.501926
-	518	17.815098	0.958515	11.335005
-	519	17.662502	0.839370	11.166260
-	520	17.516342	0.716916	10.997533
-	521	17.378710	0.592950	10.830706
-	522	17.251274	0.469459	10.668124
-	523	17.135580	0.348484	10.512560
-	524	17.033127	0.232124	10.366317
-	525	16.945070	0.122511	10.232116
-	526	16.872435	0.021526	10.112473
-	527	16.816151	-0.069126	10.009719
-	528	16.776804	-0.147981	9.925500
-	529	16.754875	-0.213873	9.861523
-	530	16.750481	-0.265916	9.818430
-	531	16.763367	-0.303618	9.796852
-	532	16.793001	-0.326826	9.796506
-	533	16.838293	-0.335698	9.816694
-	534	16.897453	-0.330732	9.856418
-	535	16.968176	-0.312773	9.914190
-	536	17.047674	-0.282888	9.988215
-	537	17.132568	-0.242419	10.076459
-	538	17.219183	-0.192854	10.176486
-	539	17.303608	-0.135903	10.286379
-	540	17.382042	-0.073132	10.403989
-	541	17.451046	-0.006231	10.527407
-	542	17.507710	0.063415	10.654813
-	543	17.549885	0.134582	10.784896
-	544	17.576391	0.206449	10.916141
-	545	17.586887	0.278458	11.047973
-	546	17.582113	0.350552	11.179564
-	547	17.563717	0.423062	11.310416
-	548	17.534283	0.496714	11.440006
-	549	17.496998	0.572621	11.567902
-	550	17.455677	0.652187	11.693504
-	551	17.414690	0.737146	11.816176
-	552	17.378448	0.829553	11.934944
-	553	17.351225	0.931427	12.049041
-	554	17.337027	1.044817	12.157962
-	555	17.338846	1.171619	12.261126
-	556	17.358627	1.313330	12.358669
-	557	17.396797	1.471021	12.450876
-	558	17.452091	1.645210	12.538379
-	559	17.521801	1.835781	12.622585
-	560	17.601530	2.041903	12.705096
-	561	17.685663	2.261963	12.788436
-	562	17.767426	2.493642	12.874831
-	563	17.839964	2.734060	12.967443
-	564	17.895985	2.979749	13.068432
-	565	17.928789	3.227069	13.180139
-	566	17.932400	3.472240	13.303751
-	567	17.902018	3.711561	13.439770
-	568	17.833895	3.941671	13.587333
-	569	17.725878	4.159662	13.744764
-	570	17.577019	4.363083	13.909133
-	571	17.387642	4.550146	14.076481
-	572	17.159195	4.719545	14.242691
-	573	16.894125	4.870717	14.402294
-	574	16.595779	5.003641	14.550333
-	575	16.267834	5.118769	14.681019
-	576	15.914559	5.216858	14.789586
-	577	15.540509	5.299000	14.870931
-	578	15.150517	5.366518	14.920665
-	579	14.749633	5.420908	14.934840
-	580	14.342875	5.463817	14.910480
-	581	13.935257	5.497036	14.845519
-	582	13.531518	5.522381	14.739588
-	583	13.135962	5.541750	14.593448
-	584	12.752502	5.556894	14.409470
-	585	12.384518	5.569501	14.191437
-	586	12.034406	5.581089	13.944564
-	587	11.703773	5.592887	13.675198
-	588	11.393172	5.605859	13.390502
-	589	11.102271	5.620755	13.097931
-	590	10.829856	5.637968	12.805781
-	591	10.573876	5.657630	12.521942
-	592	10.331699	5.679550	12.253763
-	593	10.100377	5.703304	12.007953
-	594	9.876591	5.728094	11.790350
-	595	9.656747	5.752916	11.605360
-	596	9.437667	5.776538	11.456592
-	597	9.215898	5.797564	11.345578
-	598	8.988572	5.814541	11.273026
-	599	8.753056	5.826049	11.238060
-	600	8.507557	5.830718	11.238397
-	601	8.250765	5.827332	11.269910
-	602	7.981983	5.814863	11.328161
-	603	7.701098	5.792517	11.407104
-	604	7.408640	5.759823	11.501034
-	605	7.105486	5.716691	11.603585
-	606	6.793139	5.663264	11.708836
-	607	6.473389	5.600063	11.811200
-	608	6.148463	5.528028	11.905548
-	609	5.820581	5.448278	11.987920
-	610	5.491971	5.362169	12.054767
-	611	5.164864	5.271216	12.104175
-	612	4.841319	5.177038	12.134478
-	613	4.523164	5.081155	12.145648
-	614	4.211801	4.985071	12.137635
-	615	3.908370	4.890128	12.111261
-	616	3.613671	4.797463	12.067863
-	617	3.328234	4.707972	12.009400
-	618	3.052250	4.622247	11.937807
-	619	2.785833	4.540740	11.855454
-	620	2.528896	4.463757	11.764538
-	621	2.281299	4.391327	11.667503
-	622	2.042700	4.323400	11.565962
-	623	1.812933	4.259805	11.462134
-	624	1.591502	4.200402	11.357142
-	625	1.377905	4.144837	11.252404
-	626	1.171772	4.092978	11.148723
-	627	0.972600	4.044694	11.046756
-	628	0.779913	3.999834	10.946865
-	629	0.593204	3.958549	10.849184
-	630	0.412043	3.920998	10.753440
-	631	0.235831	3.887347	10.659689
-	632	0.064047	3.857933	10.567611
-	633	-0.104024	3.832923	10.477080
-	634	-0.268937	3.812538	10.387969
-	635	-0.431482	3.796909	10.300179
-	636	-0.592347	3.786023	10.213574
-	637	-0.752320	3.779754	10.127923
-	638	-0.912195	3.777899	10.043354
-	639	-1.072580	3.780095	9.959626
-	640	-1.234121	3.785954	9.877025
-	641	-1.397229	3.794937	9.795452
-	642	-1.562255	3.806497	9.715185
-	643	-1.729408	3.820021	9.636665
-	644	-1.898811	3.834955	9.560193
-	645	-2.070344	3.850757	9.485756
-	646	-2.243934	3.866856	9.413794
-	647	-2.419466	3.882712	9.344710
-	648	-2.596922	3.897912	9.278699
-	649	-2.776261	3.912099	9.216015
-	650	-2.957564	3.924953	9.156729
-	651	-3.141145	3.936263	9.101132
-	652	-3.327482	3.945938	9.049239
-	653	-3.516934	3.954044	9.001489
-	654	-3.710217	3.960753	8.958172
-	655	-3.907998	3.966332	8.918950
-	656	-4.111052	3.971042	8.883991
-	657	-4.320075	3.975305	8.853031
-	658	-4.535759	3.979472	8.825864
-	659	-4.758646	3.983710	8.802168
-	660	-4.989103	3.988273	8.781824
-	661	-5.227351	3.993116	8.764098
-	662	-5.473520	3.998194	8.749033
-	663	-5.727335	4.003376	8.735292
-	664	-5.988376	4.008534	8.722196
-	665	-6.255888	4.013383	8.708544
-	666	-6.528915	4.017715	8.693276
-	667	-6.806226	4.021349	8.675358
-	668	-7.086276	4.024111	8.654166
-	669	-7.367749	4.025861	8.629174
-	670	-7.649331	4.026465	8.600291
-	671	-7.930062	4.025752	8.567856
-	672	-8.208913	4.023639	8.532042
-	673	-8.485141	4.020094	8.492622
-	674	-8.758053	4.015116	8.449881
-	675	-9.026938	4.008775	8.404074
-	676	-9.291312	4.001112	8.355616
-	677	-9.550554	3.992202	8.304419
-	678	-9.804067	3.982076	8.251259
-	679	-10.051174	3.970834	8.196573
-	680	-10.291156	3.958472	8.141105
-	681	-10.523168	3.944934	8.086248
-	682	-10.746178	3.930272	8.032948
-	683	-10.959066	3.914332	7.983300
-	684	-11.160607	3.896959	7.939121
-	685	-11.349332	3.877849	7.902131
-	686	-11.523538	3.856667	7.873636
-	687	-11.681583	3.832841	7.854858
-	688	-11.821705	3.805729	7.846207
-	689	-11.942379	3.774388	7.847939
-	690	-12.041920	3.737835	7.859379
-	691	-12.118855	3.694963	7.879164
-	692	-12.171995	3.644563	7.905460
-	693	-12.200122	3.585370	7.935910
-	694	-12.202258	3.516225	7.967942
-	695	-12.177547	3.435969	7.998599
-	696	-12.125220	3.343691	8.025132
-	697	-12.044501	3.238761	8.044558
-	698	-11.934539	3.120850	8.055279
-	699	-11.794542	2.989989	8.055766
-	700	-11.623914	2.846491	8.046560
-	701	-11.421993	2.690909	8.028906
-	702	-11.188183	2.523988	8.006222
-	703	-10.922089	2.346838	7.981870
-	704	-10.623137	2.160844	7.959695
-	705	-10.291006	1.967807	7.943066
-	706	-9.925672	1.769721	7.935424
-	707	-9.527204	1.568694	7.940025
-	708	-9.096061	1.366889	7.960066
-	709	-8.633037	1.166495	7.998382
-	710	-8.139183	0.969468	8.057871
-	711	-7.615963	0.777525	8.141040
-	712	-7.065125	0.592113	8.250105
-	713	-6.488561	0.414379	8.386654
-	714	-5.888489	0.244989	8.551498
-	715	-5.267103	0.084288	8.744306
-	716	-4.626764	-0.067728	8.964056
-	717	-3.969950	-0.211582	9.208592
-	718	-3.299250	-0.348168	9.474331
-	719	-2.617327	-0.478521	9.756267
-	720	-1.926811	-0.604053	10.048776
-	721	-1.230522	-0.726180	10.345016
-	722	-0.531176	-0.846302	10.637560
-	723	0.168557	-0.965676	10.918975
-	724	0.866461	-1.085271	11.182254
-	725	1.560229	-1.205684	11.421090
-	726	2.248066	-1.326996	11.629721
-	727	2.928089	-1.448861	11.803764
-	728	3.598821	-1.570365	11.939836
-	729	4.258645	-1.690345	12.036372
-	730	4.906219	-1.807483	12.092773
-	731	5.540222	-1.920267	12.110042
-	732	6.159429	-2.027033	12.090298
-	733	6.762646	-2.126266	12.036979
-	734	7.348797	-2.216356	11.954388
-	735	7.917161	-2.295892	11.847548
-	736	8.467237	-2.363401	11.722529
-	737	8.998853	-2.417626	11.585661
-	738	9.512315	-2.457420	11.443543
-	739	10.008306	-2.481752	11.302540
-	740	10.487864	-2.489807	11.168874
-	741	10.952194	-2.481124	11.047931
-	742	11.402779	-2.455471	10.944374
-	743	11.841178	-2.413018	10.862262
-	744	12.268774	-2.354248	10.804494
-	745	12.687075	-2.279937	10.772791
-	746	13.097461	-2.191199	10.768455
-	747	13.501122	-2.089365	10.791498
-	748	13.899065	-1.975985	10.841201
-	749	14.291734	-1.852819	10.915763
-	750	14.679369	-1.721770	11.012875
-	751	15.061754	-1.584677	11.129748
-	752	15.438146	-1.443445	11.262874
-	753	15.807611	-1.299868	11.408957
-	754	16.168827	-1.155540	11.564268
-	755	16.520462	-1.011980	11.725074
-	756	16.861261	-0.870548	11.887999
-	757	17.190357	-0.732449	12.049063
-	758	17.507141	-0.598690	12.204652
-	759	17.810999	-0.470181	12.351346
-	760	18.101572	-0.347552	12.486032
-	761	18.378670	-0.231544	12.606396
-	762	18.641800	-0.122722	12.709909
-	763	18.890583	-0.021644	12.795303
-	764	19.124628	0.071178	12.861238
-	765	19.343340	0.155374	12.907457
-	766	19.546017	0.230555	12.933391
-	767	19.731844	0.296261	12.939594
-	768	19.899874	0.352112	12.926464
-	769	20.049284	0.397839	12.895366
-	770	20.179241	0.433068	12.847587
-	771	20.288929	0.457751	12.784643
-	772	20.377655	0.471801	12.708571
-	773	20.445011	0.475355	12.621301
-	774	20.490341	0.468698	12.525184
-	775	20.513506	0.452282	12.421728
-	776	20.514425	0.426571	12.313298
-	777	20.493307	0.392286	12.201191
-	778	20.450752	0.350202	12.087106
-	779	20.387609	0.300973	11.972302
-	780	20.305283	0.245344	11.857857
-	781	20.205307	0.183780	11.744799
-	782	20.089594	0.116671	11.633945
-	783	19.960249	0.044244	11.525969
-	784	19.819607	-0.033301	11.421532
-	785	19.670166	-0.115876	11.320970
-	786	19.514454	-0.203321	11.224725
-	787	19.355162	-0.295330	11.133163
-	788	19.194981	-0.391485	11.046644
-	789	19.036526	-0.491138	10.965416
-	790	18.882242	-0.593371	10.889556
-	791	18.734753	-0.696897	10.819016
-	792	18.596201	-0.800218	10.753515
-	793	18.468737	-0.901562	10.692770
-	794	18.353994	-0.999124	10.635627
-	795	18.253309	-1.090917	10.581563
-	796	18.167629	-1.175034	10.529905
-	797	18.097286	-1.249658	10.480264
-	798	18.042286	-1.313146	10.432548
-	799	18.002092	-1.364084	10.387318
-	800	17.975630	-1.401477	10.345521
-	801	17.961323	-1.424873	10.309321
-	802	17.957159	-1.434217	10.280761
-	803	17.960917	-1.430011	10.262609
-	804	17.970207	-1.413066	10.257012
-	805	17.982599	-1.384399	10.265633
-	806	17.995907	-1.345235	10.289147
-	807	18.008123	-1.296851	10.327559
-	808	18.017242	-1.240557	10.380253
-	809	18.021585	-1.177756	10.445767
-	810	18.019854	-1.109804	10.522936
-	811	18.010777	-1.037985	10.609970
-	812	17.993656	-0.963441	10.704932
-	813	17.967983	-0.887227	10.806286
-	814	17.933580	-0.809943	10.912410
-	815	17.890697	-0.732034	11.021444
-	816	17.839914	-0.653569	11.131844
-	817	17.782185	-0.574427	11.241925
-	818	17.719143	-0.494180	11.350889
-	819	17.652657	-0.412173	11.457998
-	820	17.585114	-0.327352	11.562668
-	821	17.519440	-0.238393	11.664099
-	822	17.458834	-0.143711	11.761799
-	823	17.406786	-0.041466	11.855074
-	824	17.366615	0.070315	11.943397
-	825	17.341539	0.193561	12.026221
-	826	17.334213	0.330157	12.103171
-	827	17.346586	0.481581	12.174271
-	828	17.379570	0.648825	12.240149
-	829	17.432842	0.832440	12.301691
-	830	17.504473	1.032249	12.360686
-	831	17.591064	1.247366	12.419147
-	832	17.687784	1.476281	12.479975
-	833	17.788580	1.716843	12.545995
-	834	17.886522	1.966298	12.619733
-	835	17.974211	2.221424	12.703845
-	836	18.044155	2.478794	12.800340
-	837	18.089348	2.734711	12.910809
-	838	18.103514	2.985607	13.035895
-	839	18.081406	3.228127	13.175191
-	840	18.019321	3.459239	13.327209
-	841	17.914942	3.676361	13.489896
-	842	17.767286	3.877496	13.659612
-	843	17.576859	4.061193	13.831945
-	844	17.345333	4.226544	14.001798
-	845	17.075621	4.373135	14.163721
-	846	16.771214	4.500978	14.311898
-	847	16.436480	4.610517	14.440733
-	848	16.076256	4.702543	14.545083
-	849	15.695691	4.778162	14.620348
-	850	15.300245	4.838725	14.662598
-	851	14.895370	4.885924	14.668991
-	852	14.486389	4.921655	14.637955
-	853	14.078349	4.947907	14.568948
-	854	13.675898	4.966840	14.463302
-	855	13.282978	4.980523	14.323197
-	856	12.902907	4.990996	14.152371
-	857	12.538141	5.000185	13.955559
-	858	12.190161	5.009781	13.738330
-	859	11.859896	5.021341	13.507244
-	860	11.547097	5.036016	13.268797
-	861	11.251132	5.054651	13.029911
-	862	10.970501	5.077805	12.797427
-	863	10.703191	5.105549	12.578265
-	864	10.446877	5.137578	12.378325
-	865	10.199155	5.173325	12.202696
-	866	9.957637	5.211981	12.055344
-	867	9.720136	5.252470	11.939312
-	868	9.484486	5.293616	11.856112
-	869	9.248619	5.333904	11.806244
-	870	9.010768	5.371834	11.788635
-	871	8.769309	5.405735	11.801122
-	872	8.523109	5.434089	11.840570
-	873	8.271166	5.455453	11.902930
-	874	8.012964	5.468619	11.983388
-	875	7.748242	5.472655	12.076960
-	876	7.477094	5.466979	12.178163
-	877	7.199998	5.451369	12.282379
-	878	6.917739	5.425995	12.384842
-	879	6.631286	5.391371	12.481599
-	880	6.341808	5.348394	12.569133
-	881	6.050673	5.298070	12.644942
-	882	5.759119	5.241630	12.707076
-	883	5.468355	5.180225	12.754116
-	884	5.179286	5.115077	12.785646
-	885	4.892714	5.047400	12.801780
-	886	4.609113	4.978223	12.803926
-	887	4.328931	4.908445	12.792747
-	888	4.052452	4.838978	12.769746
-	889	3.779732	4.770395	12.736068
-	890	3.510882	4.703213	12.693546
-	891	3.245580	4.637755	12.643489
-	892	2.983800	4.574323	12.587781
-	893	2.725226	4.512996	12.527816
-	894	2.469604	4.453814	12.464999
-	895	2.216505	4.396749	12.400397
-	896	1.965475	4.341629	12.334716
-	897	1.716040	4.288314	12.268239
-	898	1.467718	4.236583	12.201258
-	899	1.220186	4.186267	12.134157
-	900	0.973214	4.137228	12.066988
-	901	0.726919	4.089480	11.999790
-	902	0.481511	4.043107	11.932194
-	903	0.237334	3.998299	11.863827
-	904	-0.005273	3.955351	11.794667
-	905	-0.245902	3.914559	11.724403
-	906	-0.484355	3.876198	11.653595
-	907	-0.720315	3.840513	11.583051
-	908	-0.953408	3.807682	11.513728
-	909	-1.183371	3.777858	11.446554
-	910	-1.409703	3.751238	11.382621
-	911	-1.631989	3.727891	11.322946
-	912	-1.849691	3.707824	11.267927
-	913	-2.062022	3.691025	11.217080
-	914	-2.268281	3.677466	11.169001
-	915	-2.467616	3.667055	11.122323
-	916	-2.659661	3.659653	11.075570
-	917	-2.844078	3.655072	11.028162
-	918	-3.020867	3.653065	10.979195
-	919	-3.189937	3.653433	10.927241
-	920	-3.351225	3.656078	10.870306
-	921	-3.504729	3.660834	10.805701
-	922	-3.650609	3.667676	10.730862
-	923	-3.789102	3.676517	10.643543
-	924	-3.920639	3.687261	10.541450
-	925	-4.045811	3.699882	10.423142
-	926	-4.165249	3.714154	10.288354
-	927	-4.280079	3.729827	10.137949
-	928	-4.391832	3.746477	9.975372
-	929	-4.502434	3.763554	9.806024
-	930	-4.613890	3.780381	9.636528
-	931	-4.728139	3.796407	9.471666
-	932	-4.846694	3.811030	9.314619
-	933	-4.970949	3.823680	9.168154
-	934	-5.102459	3.833725	9.035632
-	935	-5.242660	3.840390	8.921536
-	936	-5.393113	3.842908	8.829944
-	937	-5.554743	3.840694	8.764138
-	938	-5.728259	3.833293	8.725709
-	939	-5.913878	3.820396	8.715594
-	940	-6.111531	3.801855	8.733408
-	941	-6.320676	3.777679	8.778101
-	942	-6.540616	3.748020	8.847254
-	943	-6.769765	3.713478	8.936455
-	944	-7.006525	3.674755	9.039948
-	945	-7.248781	3.632980	9.150879
-	946	-7.494365	3.589296	9.262155
-	947	-7.741220	3.545055	9.366678
-	948	-7.987228	3.501560	9.457998
-	949	-8.230685	3.460042	9.530917
-	950	-8.470244	3.421586	9.581546
-	951	-8.704859	3.387048	9.607637
-	952	-8.933764	3.356995	9.607793
-	953	-9.156305	3.332043	9.581252
-	954	-9.372170	3.312449	9.527777
-	955	-9.581141	3.298339	9.448233
-	956	-9.783131	3.289743	9.344961
-	957	-9.978149	3.286303	9.220922
-	958	-10.166030	3.287723	9.079086
-	959	-10.346498	3.293565	8.921968
-	960	-10.519062	3.303270	8.752749
-	961	-10.683227	3.316194	8.574633
-	962	-10.838430	3.331609	8.392896
-	963	-10.984190	3.348512	8.213531
-	964	-11.119723	3.365787	8.043963
-	965	-11.244174	3.382174	7.891758
-	966	-11.356388	3.396326	7.764160
-	967	-11.454867	3.406873	7.666946
-	968	-11.537926	3.412473	7.604868
-	969	-11.603703	3.411685	7.581216
-	970	-11.650269	3.403035	7.598432
-	971	-11.675769	3.384984	7.657912
-	972	-11.678346	3.355913	7.758654
-	973	-11.656141	3.314329	7.897646
-	974	-11.607619	3.258863	8.070127
-	975	-11.531243	3.188287	8.270620
-	976	-11.425856	3.101718	8.491763
-	977	-11.290380	2.998678	8.724638
-	978	-11.123826	2.879163	8.959295
-	979	-10.925710	2.743571	9.186296
-	980	-10.695680	2.592573	9.397450
-	981	-10.433969	2.427026	9.586799
-	982	-10.141020	2.248190	9.750081
-	983	-9.817438	2.057533	9.884706
-	984	-9.464156	1.856855	9.990131
-	985	-9.082324	1.648060	10.067802
-	986	-8.673231	1.433436	10.120922
-	987	-8.238460	1.215270	10.154239
-	988	-7.779808	0.995990	10.173804
-	989	-7.299265	0.778009	10.186286
-	990	-6.798896	0.563790	10.198327
-	991	-6.280690	0.355712	10.215804
-	992	-5.746771	0.155977	10.244121
-	993	-5.199182	-0.033495	10.288205
-	994	-4.639848	-0.210990	10.351902
-	995	-4.070622	-0.375199	10.437870
-	996	-3.493269	-0.525226	10.548356
-	997	-2.909285	-0.660657	10.684951
-	998	-2.320137	-0.781441	10.848141
-	999	-1.726807	-0.887898	11.036202
-	1000	-1.130346	-0.980680	11.246427
-	1001	-0.531460	-1.060785	11.474447
-	1002	0.069391	-1.129399	11.714911
-	1003	0.671542	-1.187808	11.961121
-	1004	1.274371	-1.237466	12.206878
-	1005	1.877145	-1.279772	12.446102
-	1006	2.479024	-1.316116	12.673306
-	1007	3.079101	-1.347520	12.882795
-	1008	3.676485	-1.374897	13.069674
-	1009	4.269986	-1.398764	13.230406
-	1010	4.858307	-1.419511	13.362013
-	1011	5.440026	-1.437274	13.463098
-	1012	6.013701	-1.451896	13.533098
-	1013	6.577717	-1.463117	13.572751
-	1014	7.130453	-1.470560	13.583873
-	1015	7.670312	-1.473894	13.569880
-	1016	8.195721	-1.472747	13.534585
-	1017	8.705417	-1.466694	13.481970
-	1018	9.198229	-1.455370	13.416693
-	1019	9.673113	-1.438414	13.343187
-	1020	10.129454	-1.415457	13.265889
-	1021	10.566759	-1.386115	13.188598
-	1022	10.984811	-1.350189	13.114507
-	1023	11.383460	-1.307462	13.045959
-	1024	11.763035	-1.257903	12.985103
-	1025	12.123459	-1.201749	12.933335
-	1026	12.464777	-1.139561	12.892026
-	1027	12.786986	-1.072239	12.862572
-	1028	13.089714	-1.000918	12.845809
-	1029	13.372634	-0.927048	12.842202
-	1030	13.635296	-0.852276	12.851337
-	1031	13.877287	-0.778202	12.871539
-	1032	14.098197	-0.706449	12.900561
-	1033	14.297720	-0.638495	12.935814
-	1034	14.475575	-0.575655	12.974673
-	1035	14.631866	-0.518759	13.014735
-	1036	14.767291	-0.468378	13.053890
-	1037	14.883198	-0.424511	13.090791
-	1038	14.982058	-0.386655	13.125153
-	1039	15.067744	-0.353517	13.157070
