# Supplementary material for: Design and preliminary verification of a novel powered ankle–foot prosthesis: From the perspective of lower-limb biomechanics compared with ESAR foot
Source: PLoS One. 2024 Jun 7;19(6):e0303397. doi: 10.1371/journal.pone.0303397 (PMC11161064; doi:10.1371/journal.pone.0303397)
Supplement: S2 File — (ZIP) [file pone.0303397.s004.zip › NWS/4/right hip moment.txt]

LINK_MODEL_BASED::ORIGINAL::Right Hip Moment
File	Frame	X	Y	Z
Gait LB - IOR 13.c3d	1
-	2
-	3	0.374970	-0.017168	0.005063
-	4	0.328299	-0.018703	0.005433
-	5	0.282888	-0.019429	0.005292
-	6	0.237983	-0.020603	0.004779
-	7	0.196700	-0.022054	0.004039
-	8	0.156815	-0.023945	0.003284
-	9	0.123776	-0.026196	0.002491
-	10	0.094549	-0.028378	0.001748
-	11	0.069167	-0.030738	0.001057
-	12	0.051199	-0.032808	0.000527
-	13	0.035371	-0.034395	0.000001
-	14	0.026876	-0.035633	-0.000457
-	15	0.020420	-0.036215	-0.000803
-	16	0.020678	-0.035860	-0.001165
-	17	0.025272	-0.034581	-0.001441
-	18	0.031881	-0.032674	-0.001629
-	19	0.041209	-0.030595	-0.001743
-	20	0.046812	-0.028905	-0.001713
-	21	0.052603	-0.027455	-0.001549
-	22	0.056940	-0.026547	-0.001348
-	23	0.059314	-0.025982	-0.001153
-	24	0.061594	-0.025917	-0.000922
-	25	0.062091	-0.026554	-0.000771
-	26	0.061761	-0.027579	-0.000599
-	27	0.059929	-0.029305	-0.000511
-	28	0.059857	-0.031233	-0.000544
-	29	0.057514	-0.033492	-0.000632
-	30	0.055437	-0.036172	-0.000833
-	31	0.051837	-0.038964	-0.001104
-	32	0.049241	-0.041751	-0.001465
-	33	0.045352	-0.044681	-0.001699
-	34	0.040678	-0.047714	-0.001972
-	35	0.035432	-0.050696	-0.002144
-	36	0.029462	-0.053842	-0.002220
-	37	0.022177	-0.056833	-0.002197
-	38	0.015452	-0.059859	-0.002149
-	39	0.009215	-0.062735	-0.002059
-	40	0.002113	-0.065412	-0.001970
-	41	-0.002446	-0.067870	-0.001897
-	42	-0.004944	-0.069810	-0.001823
-	43	-0.006381	-0.071439	-0.001908
-	44	-0.004457	-0.072439	-0.002049
-	45	-0.001274	-0.072853	-0.002167
-	46	0.002715	-0.072614	-0.002298
-	47	0.006793	-0.072052	-0.002465
-	48	0.009405	-0.071222	-0.002710
-	49	0.011663	-0.070074	-0.002909
-	50	0.012184	-0.068822	-0.003088
-	51	0.012177	-0.067499	-0.003279
-	52	0.012863	-0.066025	-0.003472
-	53	0.012030	-0.064487	-0.003587
-	54	0.012528	-0.062918	-0.003662
-	55	0.013482	-0.061097	-0.003589
-	56	0.014730	-0.059386	-0.003604
-	57	0.016457	-0.057716	-0.003550
-	58	0.019609	-0.056032	-0.003507
-	59	0.022024	-0.054623	-0.003504
-	60	0.026897	-0.053293	-0.003545
-	61	0.030520	-0.052371	-0.003526
-	62	0.034017	-0.051528	-0.003462
-	63	0.038020	-0.050655	-0.003296
-	64	0.040850	-0.049749	-0.002998
-	65	0.043251	-0.048772	-0.002638
-	66	0.045818	-0.047532	-0.002230
-	67	0.046042	-0.046394	-0.001743
-	68	0.047216	-0.044829	-0.001227
-	69	0.047735	-0.043221	-0.000679
-	70	0.048459	-0.041379	-0.000175
-	71	0.047934	-0.039563	0.000312
-	72	0.048943	-0.037514	0.000679
-	73	0.051861	-0.035322	0.000911
-	74	0.051232	-0.033647	0.001199
-	75	0.054977	-0.031794	0.001501
-	76	0.055555	-0.030642	0.001858
-	77	0.057427	-0.029663	0.002264
-	78	0.059194	-0.029183	0.002528
-	79	0.061626	-0.028961	0.002666
-	80	0.064699	-0.028978	0.002754
-	81	0.065217	-0.029572	0.002826
-	82	0.069851	-0.030198	0.002783
-	83	0.070273	-0.031584	0.002803
-	84	0.073280	-0.033039	0.002739
-	85	0.072937	-0.035004	0.002699
-	86	0.073855	-0.036864	0.002574
-	87	0.074037	-0.038914	0.002459
-	88	0.072898	-0.040916	0.002499
-	89	0.071487	-0.042922	0.002570
-	90	0.068463	-0.044944	0.002719
-	91	0.067788	-0.046668	0.002808
-	92	0.066433	-0.048321	0.003012
-	93	0.064853	-0.049923	0.003131
-	94	0.066269	-0.051206	0.003209
-	95	0.065727	-0.052489	0.003350
-	96	0.067592	-0.053664	0.003481
-	97	0.067989	-0.054796	0.003585
-	98	0.071145	-0.055611	0.003747
-	99	0.073002	-0.056464	0.003978
-	100	0.074139	-0.057207	0.004216
-	101	0.076628	-0.057478	0.004382
-	102	0.075651	-0.057628	0.004641
-	103	0.074520	-0.056945	0.004927
-	104	0.072678	-0.055765	0.005192
-	105	0.071735	-0.054151	0.005334
-	106	0.070054	-0.052746	0.005563
-	107	0.069707	-0.051678	0.005745
-	108	0.070188	-0.051009	0.005947
-	109	0.071501	-0.050467	0.006161
-	110	0.073508	-0.050038	0.006269
-	111	0.075071	-0.049780	0.006434
-	112	0.076420	-0.049470	0.006538
-	113	0.074829	-0.049622	0.006818
-	114	0.069271	-0.049723	0.007137
-	115	0.063869	-0.049553	0.007308
-	116	0.056813	-0.049167	0.007465
-	117	0.049350	-0.048782	0.007577
-	118	0.043514	-0.048450	0.007558
-	119	0.039885	-0.047843	0.007325
-	120	0.035452	-0.047543	0.007064
-	121	0.036472	-0.046727	0.006771
-	122	0.035033	-0.046510	0.006541
-	123	0.037912	-0.045761	0.006309
-	124	0.041044	-0.045205	0.006165
-	125	0.045112	-0.044536	0.006210
-	126	0.049527	-0.043987	0.006403
-	127	0.054974	-0.043161	0.006752
-	128	0.058257	-0.042578	0.007413
-	129	0.062345	-0.041591	0.008090
-	130	0.066662	-0.040191	0.008818
-	131	0.068545	-0.038437	0.009598
-	132	0.071862	-0.036031	0.010329
-	133	0.073850	-0.033382	0.010961
-	134	0.076261	-0.030709	0.011434
-	135	0.077256	-0.028217	0.011862
-	136	0.076712	-0.025715	0.012018
-	137	0.076284	-0.023096	0.011875
-	138	0.072138	-0.020249	0.011323
-	139	0.065080	-0.017061	0.010278
-	140	0.055319	-0.012753	0.008632
-	141	0.042072	-0.006674	0.006395
-	142	0.024740	0.001759	0.003475
-	143	0.004447	0.011468	-0.000010
-	144	-0.013708	0.020841	-0.003338
-	145	-0.032711	0.028293	-0.006199
-	146	-0.046700	0.034206	-0.008513
-	147	-0.061086	0.038417	-0.010253
-	148	-0.072777	0.041371	-0.011536
-	149	-0.083972	0.043096	-0.012430
-	150	-0.093528	0.043931	-0.012916
-	151	-0.098942	0.043918	-0.013169
-	152	-0.103525	0.042403	-0.013100
-	153	-0.102111	0.039768	-0.012749
-	154	-0.095232	0.036031	-0.012196
-	155	-0.083959	0.031152	-0.011383
-	156	-0.069393	0.025772	-0.010441
-	157	-0.051412	0.020519	-0.009409
-	158	-0.033704	0.015578	-0.008457
-	159	-0.016248	0.011087	-0.007610
-	160	-0.000642	0.007242	-0.006969
-	161	0.011483	0.003921	-0.006336
-	162	0.019799	0.001169	-0.005836
-	163	0.024057	-0.001045	-0.005372
-	164	0.024305	-0.003111	-0.004933
-	165	0.020302	-0.005335	-0.004407
-	166	0.013708	-0.007966	-0.003847
-	167	0.003937	-0.011348	-0.003234
-	168	-0.009176	-0.015200	-0.002720
-	169	-0.022773	-0.018959	-0.002324
-	170	-0.037506	-0.022541	-0.002061
-	171	-0.050821	-0.025675	-0.001887
-	172	-0.064961	-0.028628	-0.001808
-	173	-0.077638	-0.030735	-0.001922
-	174	-0.088028	-0.031847	-0.002271
-	175	-0.098678	-0.032229	-0.002826
-	176	-0.107604	-0.031196	-0.003590
-	177	-0.113834	-0.029908	-0.004399
-	178	-0.118613	-0.028146	-0.005300
-	179	-0.122492	-0.026303	-0.006200
-	180	-0.123912	-0.024301	-0.006898
-	181	-0.124141	-0.022212	-0.007624
-	182	-0.123434	-0.020388	-0.008343
-	183	-0.120984	-0.018586	-0.008895
-	184	-0.118458	-0.017407	-0.009431
-	185	-0.114452	-0.016363	-0.009887
-	186	-0.110506	-0.015645	-0.010249
-	187	-0.107139	-0.015015	-0.010614
-	188	-0.101205	-0.014047	-0.010942
-	189	-0.095724	-0.012601	-0.011339
-	190	-0.089230	-0.010823	-0.011703
-	191	-0.082404	-0.008407	-0.012090
-	192	-0.075054	-0.005658	-0.012393
-	193	-0.067376	-0.002653	-0.012541
-	194	-0.061381	0.000354	-0.012598
-	195	-0.054624	0.003350	-0.012448
-	196	-0.049949	0.006050	-0.012187
-	197	-0.042720	0.008487	-0.011733
-	198	-0.038077	0.010288	-0.011335
-	199	-0.033909	0.011707	-0.010875
-	200	-0.031035	0.012597	-0.010431
-	201	-0.029110	0.013009	-0.009974
-	202	-0.027835	0.012893	-0.009465
-	203	-0.027950	0.011909	-0.009009
-	204	-0.027528	0.010449	-0.008506
-	205	-0.028064	0.008317	-0.008070
-	206	-0.028031	0.006114	-0.007636
-	207	-0.027943	0.003699	-0.007252
-	208	-0.028554	0.001292	-0.006918
-	209	-0.028103	-0.001022	-0.006576
-	210	-0.027621	-0.003447	-0.006331
-	211	-0.028862	-0.006010	-0.006017
-	212	-0.026802	-0.008455	-0.005715
-	213	-0.026867	-0.011066	-0.005501
-	214	-0.025298	-0.013409	-0.005309
-	215	-0.022105	-0.015576	-0.005133
-	216	-0.019932	-0.017589	-0.004974
-	217	-0.015942	-0.019451	-0.004746
-	218	-0.013613	-0.021132	-0.004449
-	219	-0.010948	-0.022492	-0.004047
-	220	-0.008468	-0.023108	-0.003502
-	221	-0.004822	-0.022903	-0.002862
-	222	-0.003423	-0.022085	-0.002107
-	223	0.001893	-0.020479	-0.001261
-	224	0.005078	-0.018682	-0.000443
-	225	0.010425	-0.016528	0.000521
-	226	0.015574	-0.014009	0.001505
-	227	0.022624	-0.011268	0.002510
-	228	0.030488	-0.008390	0.003517
-	229	0.039176	-0.005326	0.004580
-	230	0.046544	-0.002428	0.005605
-	231	0.056909	0.000709	0.006657
-	232	0.064941	0.003734	0.007870
-	233	0.073864	0.006341	0.008991
-	234	0.081169	0.008359	0.009925
-	235	0.088394	0.009464	0.010622
-	236	0.094415	0.009773	0.011081
-	237	0.102350	0.009209	0.011540
-	238	0.109660	0.007939	0.011937
-	239	0.118554	0.006089	0.012409
-	240	0.126494	0.004171	0.013027
-	241	0.133141	0.002143	0.013642
-	242	0.138777	0.000507	0.014280
-	243	0.143469	-0.001182	0.014823
-	244	0.148342	-0.002527	0.015429
-	245	0.151154	-0.004020	0.015670
-	246	0.156895	-0.005517	0.015742
-	247	0.158336	-0.007584	0.015431
-	248	0.161322	-0.009677	0.015008
-	249	0.163031	-0.011905	0.014419
-	250	0.165360	-0.014522	0.013530
-	251	0.164751	-0.017606	0.012352
-	252	0.164816	-0.021438	0.010925
-	253	0.164046	-0.025460	0.009203
-	254	0.162979	-0.029947	0.007338
-	255	0.161850	-0.034514	0.005335
-	256	0.160242	-0.038930	0.003231
-	257	0.158710	-0.043190	0.001073
-	258	0.155366	-0.046989	-0.001093
-	259	0.152243	-0.050272	-0.003221
-	260	0.145875	-0.052604	-0.005221
-	261	0.138823	-0.054190	-0.007196
-	262	0.126935	-0.054625	-0.008954
-	263	0.113257	-0.054008	-0.010614
-	264	0.092719	-0.051794	-0.011955
-	265	0.068697	-0.048105	-0.012894
-	266	0.041449	-0.042782	-0.013347
-	267	0.015955	-0.036073	-0.013316
-	268	-0.013442	-0.028478	-0.013003
-	269	-0.039360	-0.020514	-0.012289
-	270	-0.064159	-0.011929	-0.011109
-	271	-0.086982	-0.003243	-0.009410
-	272	-0.104862	0.005127	-0.007349
-	273	-0.120786	0.013286	-0.004760
-	274	-0.132202	0.020621	-0.001803
-	275	-0.141813	0.027321	0.001422
-	276	-0.148265	0.032920	0.004767
-	277	-0.152644	0.037193	0.007952
-	278	-0.155906	0.040075	0.011003
-	279	-0.156805	0.041348	0.013597
-	280	-0.155584	0.041620	0.015754
-	281	-0.153227	0.040598	0.017311
-	282	-0.146837	0.038969	0.018385
-	283	-0.137512	0.037111	0.019029
-	284	-0.126630	0.035373	0.019360
-	285	-0.112572	0.034345	0.019370
-	286	-0.093346	0.034167	0.019178
-	287	-0.074018	0.034586	0.018760
-	288	-0.050251	0.035520	0.018043
-	289	-0.027577	0.036220	0.016829
-	290	-0.005517	0.035504	0.014875
-	291	0.015337	0.033466	0.012174
-	292	0.032053	0.029279	0.008646
-	293	0.046701	0.023982	0.004707
-	294	0.054809	0.017215	0.000535
-	295	0.062757	0.010195	-0.003576
-	296	0.062025	0.002677	-0.007200
-	297	0.061787	-0.004803	-0.010322
-	298	0.055263	-0.012080	-0.012632
-	299	0.046623	-0.019553	-0.014320
-	300	0.034549	-0.026594	-0.015161
-	301	0.017738	-0.033629	-0.015247
-	302	0.003721	-0.039591	-0.014695
-	303	-0.013299	-0.044668	-0.013317
-	304	-0.029142	-0.048515	-0.011301
-	305	-0.044594	-0.051503	-0.008967
-	306	-0.058168	-0.053007	-0.006367
-	307	-0.071320	-0.054061	-0.003803
-	308	-0.080388	-0.053881	-0.001486
-	309	-0.089121	-0.053639	0.000334
-	310	-0.093648	-0.053174	0.001356
-	311	-0.095306	-0.053205	0.001462
-	312	-0.090813	-0.053439	0.000547
-	313	-0.085223	-0.055023	-0.001162
-	314	-0.074496	-0.057295	-0.003741
-	315	-0.063833	-0.061036	-0.006940
-	316	-0.051935	-0.065671	-0.010489
-	317	-0.040911	-0.070742	-0.014147
-	318	-0.028011	-0.075738	-0.017832
-	319	-0.017946	-0.079945	-0.020983
-	320	-0.007727	-0.082981	-0.023547
-	321	0.000478	-0.084709	-0.025240
-	322	0.006368	-0.084815	-0.026074
-	323	0.010902	-0.083339	-0.026009
-	324	0.013255	-0.080642	-0.025114
-	325	0.015533	-0.076935	-0.023692
-	326	0.013230	-0.073040	-0.021648
-	327	0.012966	-0.068691	-0.019415
-	328	0.008966	-0.064970	-0.016871
-	329	0.007842	-0.060767	-0.014438
-	330	0.003685	-0.058067	-0.011960
-	331	0.002946	-0.055287	-0.009862
-	332	-0.002160	-0.054386	-0.007811
-	333	-0.005067	-0.054165	-0.006202
-	334	-0.009149	-0.055425	-0.005022
-	335	-0.014518	-0.057609	-0.004077
-	336	-0.018637	-0.060665	-0.003620
-	337	-0.022807	-0.063890	-0.003479
-	338	-0.025603	-0.067033	-0.003595
-	339	-0.027114	-0.069709	-0.003871
-	340	-0.026804	-0.071673	-0.004163
-	341	-0.026302	-0.072819	-0.004360
-	342	-0.022254	-0.072717	-0.004684
-	343	-0.021660	-0.072283	-0.004859
-	344	-0.015457	-0.070451	-0.005227
-	345	-0.013376	-0.068439	-0.005456
-	346	-0.008022	-0.065508	-0.005697
-	347	-0.005612	-0.062315	-0.005678
-	348	-0.001784	-0.058774	-0.005415
-	349	0.000400	-0.055220	-0.005012
-	350	0.003893	-0.051494	-0.004488
-	351	0.006682	-0.048267	-0.003882
-	352	0.008543	-0.045095	-0.003215
-	353	0.010124	-0.042615	-0.002535
-	354	0.010067	-0.040429	-0.001831
-	355	0.011914	-0.038761	-0.001252
-	356	0.011288	-0.037697	-0.000727
-	357	0.013642	-0.036723	-0.000442
-	358	0.011750	-0.036435	-0.000100
-	359	0.014987	-0.036038	0.000087
-	360	0.015408	-0.035983	0.000157
-	361	0.018689	-0.035609	0.000118
-	362	0.021383	-0.035416	0.000018
-	363	0.025815	-0.034845	-0.000278
-	364	0.031521	-0.034124	-0.000735
-	365	0.037134	-0.033053	-0.001162
-	366	0.041765	-0.032058	-0.001560
-	367	0.049061	-0.030656	-0.002088
-	368	0.054956	-0.029483	-0.002466
-	369	0.059900	-0.028233	-0.002732
-	370	0.066460	-0.027071	-0.002893
-	371	0.069500	-0.026255	-0.002870
-	372	0.073190	-0.025634	-0.002735
-	373	0.075544	-0.025732	-0.002443
-	374	0.077005	-0.026353	-0.001865
-	375	0.077759	-0.027730	-0.001135
-	376	0.077397	-0.029969	-0.000045
-	377	0.075655	-0.032731	0.001350
-	378	0.072991	-0.036038	0.002845
-	379	0.071330	-0.039303	0.004278
-	380	0.069054	-0.042599	0.005634
-	381	0.065900	-0.045731	0.006841
-	382	0.064982	-0.048394	0.007587
-	383	0.064108	-0.050437	0.007956
-	384	0.063439	-0.052111	0.008221
-	385	0.062943	-0.053123	0.008261
-	386	0.063831	-0.053478	0.008095
-	387	0.064176	-0.053462	0.007769
-	388	0.065986	-0.052930	0.007381
-	389	0.066117	-0.052809	0.007135
-	390	0.066510	-0.052759	0.006841
-	391	0.067630	-0.052977	0.006538
-	392	0.066575	-0.053488	0.006253
-	393	0.067610	-0.053842	0.005898
-	394	0.065532	-0.054432	0.005812
-	395	0.063848	-0.054815	0.005795
-	396	0.061344	-0.055309	0.005794
-	397	0.056885	-0.055459	0.005964
-	398	0.051598	-0.055237	0.006113
-	399	0.045560	-0.054103	0.006236
-	400	0.035829	-0.052325	0.006466
-	401	0.028847	-0.049676	0.006576
-	402	0.018431	-0.047011	0.006825
-	403	0.010116	-0.043690	0.006908
-	404	0.001772	-0.040338	0.006929
-	405	-0.005111	-0.036391	0.006657
-	406	-0.010271	-0.032064	0.006257
-	407	-0.014388	-0.027670	0.005601
-	408	-0.014590	-0.022953	0.004739
-	409	-0.015894	-0.018348	0.003647
-	410	-0.011004	-0.013715	0.002266
-	411	-0.006827	-0.009673	0.000762
-	412	-0.002285	-0.006449	-0.000722
-	413	0.004546	-0.003274	-0.002368
-	414	0.010268	-0.000536	-0.004047
-	415	0.013446	0.002368	-0.005728
-	416	0.015321	0.005712	-0.007444
-	417	0.014215	0.009470	-0.009086
-	418	0.010198	0.014061	-0.010834
-	419	0.003567	0.019248	-0.012551
-	420	-0.006646	0.024820	-0.014205
-	421	-0.019493	0.029954	-0.015825
-	422	-0.033159	0.034493	-0.017263
-	423	-0.049318	0.038119	-0.018332
-	424	-0.068096	0.040920	-0.019140
-	425	-0.090039	0.042946	-0.019489
-	426	-0.113080	0.044623	-0.019560
-	427	-0.135985	0.045790	-0.019342
-	428	-0.159710	0.046442	-0.018947
-	429	-0.180487	0.046549	-0.018402
-	430	-0.196035	0.045691	-0.017634
-	431	-0.208353	0.043260	-0.016502
-	432	-0.213606	0.039235	-0.014955
-	433	-0.213210	0.033253	-0.012957
-	434	-0.207343	0.025635	-0.010516
-	435	-0.195447	0.016742	-0.007788
-	436	-0.179822	0.007156	-0.005014
-	437	-0.159829	-0.002449	-0.002368
-	438	-0.135555	-0.011455	0.000013
-	439	-0.110816	-0.019282	0.001740
-	440	-0.083668	-0.025273	0.002952
-	441	-0.058086	-0.029927	0.003629
-	442	-0.034084	-0.032781	0.003913
-	443	-0.014528	-0.034937	0.004140
-	444	-0.001647	-0.036822	0.004549
-	445	0.005622	-0.039257	0.005286
-	446	0.006124	-0.042165	0.006141
-	447	0.002496	-0.046154	0.007250
-	448	-0.005579	-0.049933	0.007902
-	449	-0.015315	-0.053970	0.008343
-	450	-0.027299	-0.056953	0.008247
-	451	-0.039655	-0.058759	0.007518
-	452	-0.051083	-0.058903	0.006331
-	453	-0.061996	-0.057667	0.004711
-	454	-0.070673	-0.054595	0.002827
-	455	-0.079951	-0.050520	0.000687
-	456	-0.086317	-0.045467	-0.001290
-	457	-0.092038	-0.040211	-0.003113
-	458	-0.097724	-0.035014	-0.004869
-	459	-0.101099	-0.029847	-0.006385
-	460	-0.104858	-0.025247	-0.007828
-	461	-0.107747	-0.021335	-0.009028
-	462	-0.110695	-0.018038	-0.010145
-	463	-0.113025	-0.015145	-0.011152
-	464	-0.114706	-0.013042	-0.011984
-	465	-0.116285	-0.011268	-0.012823
-	466	-0.116733	-0.009683	-0.013539
-	467	-0.117082	-0.008068	-0.014318
-	468	-0.116394	-0.006164	-0.015026
-	469	-0.114551	-0.003797	-0.015704
-	470	-0.112645	-0.001291	-0.016271
-	471	-0.109515	0.001604	-0.016672
-	472	-0.106053	0.004507	-0.016868
-	473	-0.102103	0.007620	-0.016813
-	474	-0.096585	0.010610	-0.016513
-	475	-0.092415	0.013321	-0.016101
-	476	-0.087232	0.015852	-0.015376
-	477	-0.083377	0.017823	-0.014528
-	478	-0.078478	0.019279	-0.013500
-	479	-0.074870	0.020185	-0.012390
-	480	-0.070402	0.020590	-0.011222
-	481	-0.066781	0.020326	-0.010030
-	482	-0.063064	0.019470	-0.008797
-	483	-0.059353	0.018187	-0.007637
-	484	-0.054859	0.017116	-0.006470
-	485	-0.050757	0.016423	-0.005337
-	486	-0.045361	0.016238	-0.004237
-	487	-0.038863	0.016682	-0.003089
-	488	-0.033923	0.017425	-0.002060
-	489	-0.027780	0.018825	-0.001013
-	490	-0.022632	0.020413	-0.000041
-	491	-0.017770	0.022282	0.000881
-	492	-0.012175	0.024218	0.001794
-	493	-0.007737	0.025683	0.002612
-	494	-0.001812	0.027300	0.003434
-	495	0.003611	0.028150	0.004167
-	496	0.008099	0.028682	0.004873
-	497	0.013388	0.028675	0.005484
-	498	0.016475	0.028296	0.006028
-	499	0.019743	0.027505	0.006522
-	500	0.021977	0.026191	0.006930
-	501	0.025315	0.024974	0.007358
-	502	0.027312	0.023183	0.007684
-	503	0.031604	0.021519	0.008026
-	504	0.035107	0.019410	0.008273
-	505	0.040906	0.017099	0.008470
-	506	0.048143	0.014428	0.008552
-	507	0.055949	0.011258	0.008521
-	508	0.064222	0.007886	0.008455
-	509	0.070829	0.004216	0.008346
-	510	0.078859	0.000811	0.008263
-	511	0.084310	-0.002337	0.008299
-	512	0.090119	-0.004983	0.008447
-	513	0.094396	-0.007548	0.008555
-	514	0.099385	-0.009788	0.008691
-	515	0.102623	-0.011882	0.008745
-	516	0.107585	-0.013905	0.008673
-	517	0.111737	-0.015891	0.008466
-	518	0.116832	-0.017965	0.008094
-	519	0.122188	-0.020079	0.007581
-	520	0.128683	-0.022419	0.006906
-	521	0.135905	-0.024659	0.006151
-	522	0.144563	-0.026969	0.005293
-	523	0.153048	-0.029303	0.004392
-	524	0.162954	-0.031777	0.003386
-	525	0.172594	-0.034435	0.002251
-	526	0.182319	-0.037388	0.000984
-	527	0.191428	-0.041045	-0.000556
-	528	0.198776	-0.045423	-0.002443
-	529	0.202663	-0.050558	-0.004724
-	530	0.205547	-0.056303	-0.007274
-	531	0.203785	-0.062056	-0.009951
-	532	0.200403	-0.067638	-0.012642
-	533	0.194232	-0.072515	-0.015206
-	534	0.185247	-0.076607	-0.017607
-	535	0.173640	-0.079406	-0.019674
-	536	0.159585	-0.080130	-0.021159
-	537	0.144340	-0.078883	-0.022061
-	538	0.126248	-0.075250	-0.022315
-	539	0.106075	-0.069915	-0.022097
-	540	0.083211	-0.062661	-0.021292
-	541	0.057660	-0.054339	-0.020210
-	542	0.030566	-0.044634	-0.018581
-	543	0.003598	-0.033906	-0.016364
-	544	-0.021453	-0.022577	-0.013599
-	545	-0.044236	-0.011031	-0.010256
-	546	-0.062032	-0.000009	-0.006509
-	547	-0.077313	0.010116	-0.002531
-	548	-0.088655	0.018917	0.001509
-	549	-0.097451	0.025919	0.005381
-	550	-0.103883	0.030728	0.008854
-	551	-0.108195	0.033385	0.011820
-	552	-0.110997	0.034270	0.014270
-	553	-0.113315	0.033456	0.016069
-	554	-0.113180	0.031399	0.017329
-	555	-0.111538	0.028502	0.017994
-	556	-0.107604	0.025182	0.018172
-	557	-0.098757	0.022615	0.018178
-	558	-0.086484	0.021127	0.018009
-	559	-0.069647	0.021144	0.017814
-	560	-0.048005	0.022433	0.017437
-	561	-0.024787	0.024455	0.016776
-	562	0.000397	0.026132	0.015444
-	563	0.024599	0.026802	0.013406
-	564	0.047524	0.025987	0.010591
-	565	0.065192	0.023073	0.007086
-	566	0.079365	0.018325	0.003163
-	567	0.088402	0.012373	-0.000804
-	568	0.093262	0.005172	-0.004717
-	569	0.094138	-0.002609	-0.008239
-	570	0.090701	-0.010902	-0.011276
-	571	0.085116	-0.018821	-0.013639
-	572	0.077051	-0.026361	-0.015259
-	573	0.066845	-0.032692	-0.015924
-	574	0.054992	-0.038018	-0.015773
-	575	0.042198	-0.041671	-0.014710
-	576	0.026843	-0.044645	-0.012920
-	577	0.010866	-0.046660	-0.010573
-	578	-0.005982	-0.047807	-0.007742
-	579	-0.022820	-0.048839	-0.004847
-	580	-0.039160	-0.049166	-0.001929
-	581	-0.053204	-0.049281	0.000633
-	582	-0.066460	-0.049458	0.002787
-	583	-0.075493	-0.050090	0.004087
-	584	-0.083012	-0.050942	0.004723
-	585	-0.084964	-0.052887	0.004166
-	586	-0.084873	-0.055779	0.002763
-	587	-0.080683	-0.059314	0.000511
-	588	-0.073901	-0.064356	-0.002607
-	589	-0.064894	-0.069591	-0.006192
-	590	-0.054241	-0.075386	-0.010144
-	591	-0.042835	-0.081336	-0.014124
-	592	-0.031958	-0.086659	-0.017853
-	593	-0.021292	-0.091140	-0.021184
-	594	-0.012472	-0.094431	-0.023820
-	595	-0.004644	-0.095851	-0.025670
-	596	0.000248	-0.095671	-0.026580
-	597	0.004127	-0.093345	-0.026640
-	598	0.004413	-0.089675	-0.025757
-	599	0.003417	-0.084669	-0.024099
-	600	-0.000984	-0.078772	-0.021649
-	601	-0.005672	-0.072455	-0.018865
-	602	-0.011306	-0.066210	-0.015822
-	603	-0.018017	-0.060490	-0.012712
-	604	-0.023474	-0.055441	-0.009787
-	605	-0.028260	-0.051616	-0.007197
-	606	-0.033726	-0.049149	-0.004836
-	607	-0.037370	-0.047977	-0.002983
-	608	-0.040546	-0.047988	-0.001545
-	609	-0.042565	-0.049035	-0.000517
-	610	-0.042912	-0.050620	0.000087
-	611	-0.043133	-0.052747	0.000454
-	612	-0.040423	-0.055043	0.000395
-	613	-0.038544	-0.057733	0.000252
-	614	-0.033336	-0.060252	-0.000219
-	615	-0.028654	-0.062781	-0.000732
-	616	-0.022922	-0.064871	-0.001288
-	617	-0.017621	-0.066628	-0.001736
-	618	-0.012675	-0.067882	-0.002062
-	619	-0.008887	-0.068987	-0.002252
-	620	-0.005019	-0.069392	-0.002343
-	621	-0.001374	-0.069753	-0.002346
-	622	0.002158	-0.069914	-0.002289
-	623	0.004805	-0.070102	-0.002112
-	624	0.007884	-0.070242	-0.001898
-	625	0.010261	-0.070840	-0.001618
-	626	0.012589	-0.071632	-0.001284
-	627	0.013638	-0.073054	-0.000896
-	628	0.015336	-0.075060	-0.000507
-	629	0.015402	-0.077575	-0.000044
-	630	0.016471	-0.080889	0.000304
-	631	0.016160	-0.084605	0.000706
-	632	0.016743	-0.088702	0.001010
-	633	0.016323	-0.092803	0.001314
-	634	0.016393	-0.096828	0.001546
-	635	0.017082	-0.100628	0.001706
-	636	0.017198	-0.103786	0.001821
-	637	0.019818	-0.106464	0.001731
-	638	0.021300	-0.108405	0.001594
-	639	0.026345	-0.109178	0.001180
-	640	0.031248	-0.109125	0.000663
-	641	0.040561	-0.107690	-0.000226
-	642	0.050153	-0.105303	-0.001268
-	643	0.062305	-0.101457	-0.002474
-	644	0.074096	-0.096515	-0.003693
-	645	0.086550	-0.090934	-0.004982
-	646	0.097526	-0.084025	-0.006182
-	647	0.106241	-0.076505	-0.007204
-	648	0.114385	-0.068363	-0.008126
-	649	0.118865	-0.060327	-0.008798
-	650	0.122437	-0.052815	-0.009319
-	651	0.122750	-0.046243	-0.009562
-	652	0.123075	-0.041047	-0.009701
-	653	0.121631	-0.037091	-0.009591
-	654	0.118838	-0.034097	-0.009233
-	655	0.115534	-0.032591	-0.008730
-	656	0.111213	-0.032006	-0.008040
-	657	0.105694	-0.032355	-0.007178
-	658	0.098686	-0.033729	-0.006114
-	659	0.091239	-0.035603	-0.004936
-	660	0.081709	-0.038008	-0.003530
-	661	0.072776	-0.040521	-0.002109
-	662	0.061506	-0.042977	-0.000427
-	663	0.051858	-0.045198	0.001247
-	664	0.040414	-0.047144	0.003033
-	665	0.028784	-0.049021	0.004876
-	666	0.015465	-0.050622	0.006751
-	667	0.002712	-0.051804	0.008517
-	668	-0.009959	-0.052542	0.010107
-	669	-0.020972	-0.052699	0.011398
-	670	-0.029679	-0.052258	0.012369
-	671	-0.036507	-0.051457	0.013151
-	672	-0.041084	-0.050315	0.013703
-	673	-0.043271	-0.048430	0.013876
-	674	-0.042597	-0.046293	0.013730
-	675	-0.040892	-0.043286	0.013289
-	676	-0.037228	-0.040127	0.012619
-	677	-0.030207	-0.036610	0.011524
-	678	-0.022690	-0.033050	0.010256
-	679	-0.012857	-0.029153	0.008644
-	680	-0.002824	-0.025870	0.006945
-	681	0.007500	-0.022925	0.005148
-	682	0.017193	-0.021335	0.003495
-	683	0.024933	-0.020707	0.002089
-	684	0.029302	-0.021157	0.001081
-	685	0.030801	-0.022205	0.000418
-	686	0.027782	-0.023414	0.000052
-	687	0.021701	-0.024437	-0.000116
-	688	0.011839	-0.024780	-0.000205
-	689	-0.001833	-0.024688	-0.000103
-	690	-0.017732	-0.023029	-0.000148
-	691	-0.036540	-0.020884	-0.000043
-	692	-0.057833	-0.017464	0.000035
-	693	-0.079869	-0.013340	0.000142
-	694	-0.103648	-0.008189	0.000247
-	695	-0.127584	-0.002560	0.000349
-	696	-0.151876	0.003841	0.000325
-	697	-0.173822	0.011017	-0.000042
-	698	-0.195090	0.018252	-0.000569
-	699	-0.213150	0.025581	-0.001494
-	700	-0.228219	0.032499	-0.002742
-	701	-0.239398	0.038733	-0.004236
-	702	-0.246076	0.044274	-0.005800
-	703	-0.249179	0.048079	-0.007034
-	704	-0.246994	0.050611	-0.008000
-	705	-0.239162	0.051181	-0.008599
-	706	-0.225919	0.049639	-0.008766
-	707	-0.205367	0.045693	-0.008570
-	708	-0.178413	0.039338	-0.007961
-	709	-0.143642	0.031012	-0.007093
-	710	-0.104750	0.021110	-0.005938
-	711	-0.064229	0.010808	-0.004726
-	712	-0.026546	0.001056	-0.003593
-	713	0.005325	-0.006745	-0.002778
-	714	0.027774	-0.012865	-0.002187
-	715	0.042021	-0.017309	-0.001746
-	716	0.046014	-0.021116	-0.001244
-	717	0.044414	-0.025310	-0.000309
-	718	0.036817	-0.030010	0.000988
-	719	0.025669	-0.035737	0.002722
-	720	0.010192	-0.041312	0.004491
-	721	-0.008393	-0.046417	0.006131
-	722	-0.028977	-0.050547	0.007351
-	723	-0.050330	-0.053071	0.007925
-	724	-0.070846	-0.053764	0.007811
-	725	-0.089178	-0.052766	0.007102
-	726	-0.103848	-0.050642	0.005920
-	727	-0.114340	-0.047503	0.004328
-	728	-0.120527	-0.043907	0.002502
-	729	-0.123297	-0.040261	0.000579
-	730	-0.123363	-0.036882	-0.001355
-	731	-0.121204	-0.033967	-0.003218
-	732	-0.117321	-0.031747	-0.004957
-	733	-0.112593	-0.030092	-0.006554
-	734	-0.107060	-0.029455	-0.007962
-	735	-0.101233	-0.029375	-0.009291
-	736	-0.095886	-0.029572	-0.010550
-	737	-0.089698	-0.030340	-0.011667
-	738	-0.085491	-0.030947	-0.012816
-	739	-0.081198	-0.031661	-0.013827
-	740	-0.077509	-0.032014	-0.014733
-	741	-0.074993	-0.031921	-0.015520
-	742	-0.071864	-0.031162	-0.016128
-	743	-0.069145	-0.029469	-0.016524
-	744	-0.066696	-0.027126	-0.016734
-	745	-0.063574	-0.024046	-0.016731
-	746	-0.060314	-0.020529	-0.016475
-	747	-0.056667	-0.016636	-0.015986
-	748	-0.052652	-0.013063	-0.015327
-	749	-0.047634	-0.009367	-0.014483
-	750	-0.042128	-0.006403	-0.013580
-	751	-0.036747	-0.004025	-0.012656
-	752	-0.030612	-0.002786	-0.011781
-	753	-0.025529	-0.002343	-0.010984
-	754	-0.021107	-0.002987	-0.010257
-	755	-0.018154	-0.004194	-0.009554
-	756	-0.016409	-0.005801	-0.008816
-	757	-0.016175	-0.007568	-0.008068
-	758	-0.016252	-0.009265	-0.007282
-	759	-0.016698	-0.010951	-0.006482
-	760	-0.017117	-0.012027	-0.005625
-	761	-0.017574	-0.012413	-0.004666
-	762	-0.016962	-0.011256	-0.003528
-	763	-0.016786	-0.009029	-0.002279
-	764	-0.014841	-0.005466	-0.000761
-	765	-0.012644	-0.001193	0.000890
-	766	-0.008971	0.003183	0.002597
-	767	-0.005348	0.007613	0.004348
-	768	0.000598	0.011272	0.005943
-	769	0.007061	0.014064	0.007356
-	770	0.014700	0.016027	0.008556
-	771	0.022588	0.016923	0.009407
-	772	0.030631	0.017185	0.010042
-	773	0.038551	0.016415	0.010354
-	774	0.044978	0.014450	0.010266
-	775	0.052150	0.011971	0.009985
-	776	0.058050	0.008757	0.009449
-	777	0.064459	0.004804	0.008702
-	778	0.070186	0.000847	0.007962
-	779	0.075512	-0.003369	0.007170
-	780	0.081561	-0.007204	0.006550
-	781	0.087064	-0.010611	0.006127
-	782	0.092746	-0.013431	0.005948
-	783	0.098285	-0.015478	0.006079
-	784	0.102614	-0.016909	0.006443
-	785	0.107601	-0.017793	0.007023
-	786	0.111394	-0.018075	0.007785
-	787	0.115790	-0.018313	0.008602
-	788	0.119313	-0.018671	0.009376
-	789	0.122972	-0.019065	0.010184
-	790	0.125889	-0.019808	0.010859
-	791	0.129224	-0.020780	0.011470
-	792	0.132641	-0.022389	0.011838
-	793	0.135694	-0.024488	0.012019
-	794	0.139600	-0.027300	0.011814
-	795	0.143304	-0.030347	0.011360
-	796	0.148471	-0.033747	0.010629
-	797	0.153316	-0.037228	0.009557
-	798	0.158178	-0.040559	0.008237
-	799	0.163756	-0.043744	0.006621
-	800	0.169254	-0.046446	0.004829
-	801	0.173188	-0.048660	0.002865
-	802	0.176547	-0.050217	0.000910
-	803	0.177625	-0.051017	-0.000963
-	804	0.176278	-0.051156	-0.002645
-	805	0.171126	-0.050657	-0.004200
-	806	0.161724	-0.049123	-0.005468
-	807	0.149122	-0.046966	-0.006548
-	808	0.131509	-0.043967	-0.007481
-	809	0.110289	-0.039928	-0.008134
-	810	0.085135	-0.035124	-0.008594
-	811	0.057114	-0.029395	-0.008746
-	812	0.094418	-0.030080	-0.010254
-	813	0.141533	-0.035245	-0.008399
-	814	0.202704	-0.049382	-0.008570
-	815	0.259556	-0.067283	-0.010296
-	816	0.294124	-0.082934	-0.012638
-	817	0.300593	-0.093668	-0.015003
-	818	0.290400	-0.101427	-0.017361
-	819	0.278644	-0.108657	-0.019534
-	820	0.275992	-0.114147	-0.020523
-	821	0.282555	-0.115052	-0.019523
-	822	0.290961	-0.110254	-0.016547
-	823	0.294323	-0.100339	-0.012259
-	824	0.288561	-0.086612	-0.007235
-	825	0.274568	-0.068844	-0.001154
-	826	0.258501	-0.046120	0.006745
-	827	0.244561	-0.018570	0.016275
-	828	0.235547	0.009898	0.025562
-	829	0.243834	0.034932	0.032918
-	830	0.273215	0.061146	0.039972
-	831	0.310320	0.094355	0.048721
-	832	0.338197	0.133913	0.058689
-	833	0.347772	0.170423	0.066571
-	834	0.346666	0.203878	0.072689
-	835	0.343159	0.237068	0.078298
-	836	0.344354	0.268782	0.083133
-	837	0.350347	0.299679	0.087737
-	838	0.359413	0.329830	0.092461
-	839	0.369936	0.358957	0.097280
-	840	0.382471	0.385136	0.101405
-	841	0.394722	0.406068	0.104166
-	842	0.405268	0.421170	0.105389
-	843	0.411147	0.430914	0.105417
-	844	0.409481	0.436249	0.104822
-	845	0.399537	0.438225	0.104094
-	846	0.382369	0.437814	0.103490
-	847	0.361412	0.435613	0.102958
-	848	0.338636	0.432214	0.102556
-	849	0.316931	0.428635	0.102344
-	850	0.296151	0.425877	0.102555
-	851	0.277275	0.426082	0.103588
-	852	0.259687	0.430079	0.105524
-	853	0.243980	0.439336	0.108404
-	854	0.229452	0.453507	0.112047
-	855	0.216812	0.470316	0.115685
-	856	0.207277	0.488224	0.118859
-	857	0.201870	0.504860	0.121013
-	858	0.200182	0.519186	0.121965
-	859	0.203484	0.530255	0.121599
-	860	0.212310	0.537764	0.119848
-	861	0.226176	0.542691	0.117122
-	862	0.239941	0.546490	0.114097
-	863	0.248624	0.550487	0.111345
-	864	0.251412	0.553890	0.108758
-	865	0.249563	0.556554	0.106357
-	866	0.244058	0.557647	0.104099
-	867	0.235433	0.557186	0.102082
-	868	0.225593	0.554876	0.100243
-	869	0.214954	0.550896	0.098669
-	870	0.204689	0.546305	0.097422
-	871	0.194830	0.541822	0.096502
-	872	0.186332	0.537864	0.095877
-	873	0.178223	0.533666	0.095343
-	874	0.170226	0.529370	0.094914
-	875	0.161813	0.524673	0.094531
-	876	0.154091	0.519458	0.093984
-	877	0.145661	0.513863	0.093389
-	878	0.137966	0.508491	0.092686
-	879	0.129524	0.503480	0.091965
-	880	0.120739	0.499091	0.091277
-	881	0.110718	0.494999	0.090769
-	882	0.098775	0.491377	0.090561
-	883	0.087918	0.487261	0.090267
-	884	0.076451	0.482569	0.089887
-	885	0.066293	0.476797	0.089272
-	886	0.055882	0.469579	0.088613
-	887	0.046276	0.461715	0.087920
-	888	0.037310	0.452970	0.087091
-	889	0.029682	0.444503	0.086181
-	890	0.022689	0.437121	0.085353
-	891	0.017800	0.431786	0.084610
-	892	0.015774	0.427661	0.083826
-	893	0.016189	0.424172	0.082798
-	894	0.019706	0.420461	0.081431
-	895	0.024880	0.415739	0.079900
-	896	0.030913	0.411007	0.078376
-	897	0.036940	0.406191	0.076863
-	898	0.042274	0.403091	0.075570
-	899	0.045493	0.401295	0.074591
-	900	0.047203	0.401063	0.073992
-	901	0.045557	0.401932	0.073840
-	902	0.042549	0.403645	0.073960
-	903	0.037690	0.406668	0.074283
-	904	0.030731	0.409713	0.074742
-	905	0.022094	0.412889	0.075300
-	906	0.011983	0.415553	0.075923
-	907	0.000081	0.417522	0.076590
-	908	-0.012400	0.419603	0.077225
-	909	-0.026670	0.421791	0.077912
-	910	-0.042141	0.423937	0.078645
-	911	-0.058752	0.426206	0.079541
-	912	-0.075808	0.428701	0.080651
-	913	-0.092791	0.431541	0.081954
-	914	-0.109532	0.434683	0.083234
-	915	-0.126202	0.437732	0.084259
-	916	-0.141710	0.440897	0.084974
-	917	-0.157589	0.444531	0.085646
-	918	-0.173473	0.449274	0.086338
-	919	-0.188604	0.455166	0.087055
-	920	-0.203366	0.461672	0.087854
-	921	-0.216549	0.468750	0.088490
-	922	-0.228606	0.475546	0.088837
-	923	-0.239341	0.481630	0.088821
-	924	-0.248848	0.487126	0.088348
-	925	-0.257283	0.492619	0.087350
-	926	-0.264651	0.498096	0.085742
-	927	-0.269547	0.503305	0.083359
-	928	-0.273442	0.507612	0.080402
-	929	-0.275818	0.511504	0.077089
-	930	-0.278511	0.514350	0.073842
-	931	-0.280152	0.516280	0.070573
-	932	-0.280462	0.516962	0.067040
-	933	-0.278789	0.517009	0.063046
-	934	-0.275624	0.515698	0.058670
-	935	-0.270593	0.513510	0.054055
-	936	-0.265203	0.510269	0.049494
-	937	-0.260463	0.506172	0.045236
-	938	-0.257065	0.502066	0.041307
-	939	-0.254572	0.497689	0.037727
-	940	-0.252868	0.493903	0.034378
-	941	-0.252779	0.490613	0.031454
-	942	-0.255112	0.488691	0.029024
-	943	-0.259376	0.488990	0.026963
-	944	-0.265383	0.491933	0.025136
-	945	-0.274291	0.496521	0.023562
-	946	-0.285491	0.501637	0.022268
-	947	-0.298267	0.505183	0.021225
-	948	-0.310865	0.506886	0.020116
-	949	-0.324940	0.506674	0.018845
-	950	-0.337273	0.505071	0.017336
-	951	-0.347295	0.502335	0.015772
-	952	-0.353214	0.499187	0.014109
-	953	-0.354705	0.494723	0.012414
-	954	-0.353036	0.489752	0.010578
-	955	-0.349285	0.484253	0.008632
-	956	-0.344851	0.478525	0.006588
-	957	-0.339563	0.472665	0.004494
-	958	-0.334103	0.465894	0.002576
-	959	-0.328372	0.458031	0.000815
-	960	-0.322728	0.448373	-0.000780
-	961	-0.313301	0.437366	-0.002433
-	962	-0.298045	0.425542	-0.004078
-	963	-0.279574	0.413922	-0.005835
-	964	-0.263500	0.401734	-0.007557
-	965	-0.254261	0.389175	-0.009175
-	966	-0.251913	0.376084	-0.010517
-	967	-0.252844	0.363240	-0.011853
-	968	-0.255152	0.350098	-0.013064
-	969	-0.256513	0.336557	-0.014168
-	970	-0.255424	0.322874	-0.015148
-	971	-0.253069	0.308927	-0.015793
-	972	-0.249642	0.293442	-0.015820
-	973	-0.245298	0.276506	-0.015322
-	974	-0.239051	0.257823	-0.014275
-	975	-0.232414	0.237154	-0.012461
-	976	-0.225567	0.214338	-0.009823
-	977	-0.219697	0.189130	-0.006451
-	978	-0.213670	0.162147	-0.002777
-	979	-0.208004	0.134537	0.000766
-	980	-0.202187	0.108135	0.003811
-	981	-0.196382	0.083742	0.006373
-	982	-0.190331	0.062311	0.008210
-	983	-0.184115	0.043396	0.009320
-	984	-0.176570	0.027078	0.009713
-	985	-0.167852	0.012351	0.009830
-	986	-0.155874	-0.001059	0.009866
-	987	-0.142407	-0.012728	0.009820
-	988	-0.129741	-0.021940	0.009564
-	989	-0.121208	-0.027931	0.008787
-	990	-0.116556	-0.032077	0.007751
-	991	-0.112712	-0.035139	0.006679
-	992	-0.108131	-0.037983	0.005786
-	993	-0.100748	-0.040999	0.005209
-	994	-0.090456	-0.043832	0.004949
-	995	-0.077821	-0.046515	0.004883
-	996	-0.065054	-0.048169	0.004855
-	997	-0.051853	-0.049115	0.005052
-	998	-0.038221	-0.049685	0.005736
-	999	-0.023989	-0.049487	0.006757
-	1000	-0.009756	-0.026812	0.002795
-	1001	-0.023702	-0.030129	0.003336
-	1002	-0.038598	-0.033400	0.003857
-	1003	-0.052696	-0.035758	0.004019
-	1004	-0.066282	-0.036409	0.003551
-	1005	-0.077910	-0.035404	0.002641
-	1006	-0.088378	-0.032361	0.001257
-	1007	-0.097016	-0.028206	-0.000404
-	1008	-0.103188	-0.023157	-0.002230
-	1009	-0.108116	-0.018283	-0.003967
-	1010	-0.111392	-0.013899	-0.005542
-	1011	-0.113347	-0.010596	-0.006832
-	1012	-0.114925	-0.008319	-0.007915
-	1013	-0.115098	-0.007396	-0.008722
-	1014	-0.114021	-0.007590	-0.009314
-	1015	-0.111976	-0.008818	-0.009687
-	1016	-0.108314	-0.010518	-0.009810
-	1017	-0.102304	-0.012182	-0.009870
-	1018	-0.093732	-0.013537	-0.009782
-	1019	-0.081513	-0.014225	-0.009530
-	1020	-0.065354	-0.014427	-0.008960
-	1021	-0.044418	-0.014108	-0.008041
-	1022	-0.018422	-0.013266	-0.006687
-	1023	0.013458	-0.011555	-0.004945
-	1024	0.051350	-0.009370	-0.002833
-	1025	0.095765	-0.006360	-0.000352
-	1026	0.146732	-0.002985	0.002403
-	1027	0.203540	0.000845	0.005510
-	1028	0.265342	0.004986	0.009008
-	1029	0.331142	0.009292	0.012933
-	1030	0.398580	0.013657	0.017198
-	1031	0.466107	0.018050	0.021654
-	1032	0.529005	0.021999	0.025929
-	1033	0.582722	0.025600	0.029716
-	1034	0.620004	0.028345	0.032550
-	1035	0.632267	0.029805	0.033911
-	1036	0.608858	0.029566	0.033146
-	1037	0.537382	0.026700	0.029521
-	1038
-	1039
