# Supplementary material for: Design and preliminary verification of a novel powered ankle–foot prosthesis: From the perspective of lower-limb biomechanics compared with ESAR foot
Source: PLoS One. 2024 Jun 7;19(6):e0303397. doi: 10.1371/journal.pone.0303397 (PMC11161064; doi:10.1371/journal.pone.0303397)
Supplement: S2 File — (ZIP) [file pone.0303397.s004.zip › NWS/4/right knee angle.txt]

LINK_MODEL_BASED::ORIGINAL::Right Knee Angles
File	Frame	X	Y	Z
Gait LB - IOR 13.c3d	1	3.016302	-2.968229	-16.000565
-	2	3.053814	-2.925288	-16.012953
-	3	3.091881	-2.881253	-16.028721
-	4	3.130448	-2.836792	-16.047518
-	5	3.169647	-2.792193	-16.068087
-	6	3.208953	-2.747680	-16.089344
-	7	3.248169	-2.703425	-16.110069
-	8	3.286895	-2.659394	-16.130648
-	9	3.324972	-2.615609	-16.150768
-	10	3.362085	-2.571958	-16.171505
-	11	3.398210	-2.528333	-16.193058
-	12	3.433279	-2.484603	-16.216763
-	13	3.467284	-2.440614	-16.243929
-	14	3.500202	-2.396171	-16.275572
-	15	3.531773	-2.351040	-16.313595
-	16	3.561673	-2.305059	-16.358225
-	17	3.589251	-2.257928	-16.408861
-	18	3.613693	-2.209344	-16.462702
-	19	3.633860	-2.159026	-16.515604
-	20	3.648599	-2.106689	-16.564125
-	21	3.656840	-2.052260	-16.605318
-	22	3.657699	-1.995722	-16.637224
-	23	3.650519	-1.937213	-16.659912
-	24	3.634347	-1.876969	-16.674242
-	25	3.608629	-1.815301	-16.681170
-	26	3.572695	-1.752659	-16.683613
-	27	3.526270	-1.689536	-16.683634
-	28	3.468914	-1.626545	-16.682426
-	29	3.400687	-1.564273	-16.682037
-	30	3.321860	-1.503263	-16.682953
-	31	3.233063	-1.444080	-16.686317
-	32	3.135281	-1.387171	-16.692196
-	33	3.029701	-1.332881	-16.702120
-	34	2.917708	-1.281639	-16.716547
-	35	2.800834	-1.233782	-16.737480
-	36	2.680639	-1.189610	-16.765715
-	37	2.558903	-1.149368	-16.802685
-	38	2.437308	-1.113247	-16.849236
-	39	2.317758	-1.081324	-16.905800
-	40	2.201979	-1.053649	-16.972252
-	41	2.091644	-1.030253	-17.048485
-	42	1.988238	-1.011122	-17.133202
-	43	1.893084	-0.996276	-17.223658
-	44	1.807004	-0.985718	-17.317360
-	45	1.730732	-0.979381	-17.410246
-	46	1.664618	-0.977253	-17.497467
-	47	1.608626	-0.979198	-17.575043
-	48	1.562743	-0.985132	-17.639723
-	49	1.526527	-0.994778	-17.691629
-	50	1.499700	-1.007930	-17.731249
-	51	1.481760	-1.024300	-17.760569
-	52	1.472037	-1.043600	-17.782455
-	53	1.469975	-1.065523	-17.800129
-	54	1.475049	-1.089752	-17.816311
-	55	1.486253	-1.115939	-17.834127
-	56	1.502803	-1.143860	-17.854580
-	57	1.523898	-1.173127	-17.880117
-	58	1.548778	-1.203429	-17.910883
-	59	1.576417	-1.234463	-17.946739
-	60	1.606382	-1.265856	-17.987135
-	61	1.638228	-1.297311	-18.031393
-	62	1.671355	-1.328549	-18.077589
-	63	1.705685	-1.359398	-18.123812
-	64	1.741138	-1.389676	-18.167898
-	65	1.777889	-1.419318	-18.207729
-	66	1.815939	-1.448240	-18.242359
-	67	1.855294	-1.476428	-18.270634
-	68	1.895939	-1.503852	-18.293337
-	69	1.937724	-1.530484	-18.310858
-	70	1.980691	-1.556259	-18.323540
-	71	2.024609	-1.581059	-18.332012
-	72	2.069214	-1.604824	-18.337442
-	73	2.114218	-1.627335	-18.340584
-	74	2.158831	-1.648446	-18.342859
-	75	2.202500	-1.668073	-18.345112
-	76	2.244472	-1.686197	-18.348841
-	77	2.284198	-1.702897	-18.354250
-	78	2.321256	-1.718287	-18.362415
-	79	2.355090	-1.732461	-18.372816
-	80	2.385201	-1.745483	-18.386345
-	81	2.411348	-1.757435	-18.402573
-	82	2.432854	-1.768460	-18.420862
-	83	2.449476	-1.778701	-18.441113
-	84	2.461049	-1.788359	-18.462145
-	85	2.467534	-1.797643	-18.483036
-	86	2.468932	-1.806797	-18.501982
-	87	2.465518	-1.816070	-18.517561
-	88	2.457375	-1.825697	-18.529411
-	89	2.444721	-1.836065	-18.535532
-	90	2.427926	-1.847483	-18.536665
-	91	2.407217	-1.860394	-18.532492
-	92	2.383156	-1.875062	-18.524977
-	93	2.356042	-1.891794	-18.514519
-	94	2.326303	-1.910764	-18.501648
-	95	2.294544	-1.931946	-18.488691
-	96	2.261361	-1.955239	-18.475470
-	97	2.227489	-1.980285	-18.463860
-	98	2.193612	-2.006548	-18.455580
-	99	2.160429	-2.033313	-18.452141
-	100	2.128758	-2.059770	-18.454910
-	101	2.099305	-2.085121	-18.465214
-	102	2.072531	-2.108714	-18.483761
-	103	2.048806	-2.130218	-18.512558
-	104	2.028062	-2.149708	-18.551382
-	105	2.009717	-2.167536	-18.600040
-	106	1.993038	-2.184210	-18.658684
-	107	1.977164	-2.200250	-18.726110
-	108	1.961874	-2.215994	-18.801615
-	109	1.946847	-2.231689	-18.883350
-	110	1.931866	-2.247518	-18.969631
-	111	1.916989	-2.263505	-19.058064
-	112	1.902507	-2.279746	-19.147099
-	113	1.888609	-2.296392	-19.235809
-	114	1.876064	-2.313694	-19.325562
-	115	1.865570	-2.332153	-19.418125
-	116	1.857824	-2.352344	-19.519022
-	117	1.853583	-2.374992	-19.633804
-	118	1.853402	-2.400835	-19.767653
-	119	1.858179	-2.430433	-19.925880
-	120	1.868558	-2.464151	-20.114357
-	121	1.885441	-2.502279	-20.336725
-	122	1.909781	-2.544888	-20.596169
-	123	1.942587	-2.591816	-20.895348
-	124	1.985256	-2.642655	-21.234798
-	125	2.039203	-2.696787	-21.613482
-	126	2.106192	-2.753455	-22.029177
-	127	2.188029	-2.811856	-22.477428
-	128	2.286799	-2.871078	-22.953125
-	129	2.404469	-2.930319	-23.448753
-	130	2.542900	-2.988753	-23.957514
-	131	2.703866	-3.045650	-24.470709
-	132	2.888858	-3.100434	-24.979723
-	133	3.099042	-3.152612	-25.475510
-	134	3.335445	-3.201811	-25.948822
-	135	3.599114	-3.247686	-26.391375
-	136	3.891062	-3.290031	-26.794855
-	137	4.212288	-3.328708	-27.152191
-	138	4.563870	-3.363590	-27.457582
-	139	4.946449	-3.394765	-27.706146
-	140	5.360814	-3.422268	-27.894753
-	141	5.807644	-3.446091	-28.021832
-	142	6.287511	-3.466156	-28.087444
-	143	6.801464	-3.482312	-28.091644
-	144	7.350021	-3.494341	-28.037439
-	145	7.933884	-3.501752	-27.928934
-	146	8.553633	-3.504148	-27.770664
-	147	9.210153	-3.500566	-27.570253
-	148	9.904160	-3.490296	-27.335379
-	149	10.636496	-3.472261	-27.075676
-	150	11.407922	-3.445373	-26.802008
-	151	12.219568	-3.408728	-26.524675
-	152	13.072289	-3.361089	-26.254807
-	153	13.966666	-3.301450	-26.001369
-	154	14.903067	-3.228785	-25.770859
-	155	15.881406	-3.141865	-25.567350
-	156	16.900837	-3.039650	-25.390797
-	157	17.959881	-2.920854	-25.239426
-	158	19.056437	-2.784403	-25.108221
-	159	20.187546	-2.628977	-24.992058
-	160	21.349922	-2.453259	-24.884066
-	161	22.539082	-2.255524	-24.779881
-	162	23.750443	-2.034707	-24.673330
-	163	24.978329	-1.789478	-24.561672
-	164	26.216431	-1.519297	-24.441746
-	165	27.457876	-1.223803	-24.312479
-	166	28.695629	-0.903552	-24.173689
-	167	29.922161	-0.559190	-24.027130
-	168	31.129948	-0.192359	-23.874981
-	169	32.311062	0.195047	-23.720690
-	170	33.457848	0.600417	-23.567804
-	171	34.563370	1.020732	-23.419624
-	172	35.621494	1.452577	-23.279604
-	173	36.627056	1.891914	-23.150049
-	174	37.576092	2.334284	-23.032478
-	175	38.465794	2.775564	-22.928596
-	176	39.294392	3.211138	-22.839079
-	177	40.061401	3.636053	-22.762966
-	178	40.766617	4.046254	-22.699923
-	179	41.410889	4.437023	-22.647215
-	180	41.994869	4.805322	-22.604055
-	181	42.520187	5.146700	-22.567310
-	182	42.988171	5.458171	-22.534979
-	183	43.400417	5.737503	-22.505718
-	184	43.758366	5.982616	-22.478724
-	185	44.063431	6.192350	-22.453249
-	186	44.316601	6.366606	-22.430380
-	187	44.519070	6.505374	-22.410368
-	188	44.671486	6.609334	-22.394730
-	189	44.774433	6.679987	-22.384851
-	190	44.828217	6.719433	-22.383320
-	191	44.832951	6.729798	-22.392172
-	192	44.788452	6.714240	-22.414764
-	193	44.694515	6.675693	-22.454279
-	194	44.550575	6.617516	-22.513674
-	195	44.356411	6.542384	-22.595404
-	196	44.111389	6.453234	-22.701437
-	197	43.815403	6.352102	-22.832726
-	198	43.468475	6.241205	-22.989721
-	199	43.070488	6.122601	-23.172695
-	200	42.621723	5.997456	-23.380737
-	201	42.122372	5.866884	-23.612713
-	202	41.572990	5.731457	-23.866590
-	203	40.974602	5.590955	-24.139784
-	204	40.328579	5.445044	-24.429203
-	205	39.637077	5.292915	-24.730602
-	206	38.902454	5.133858	-25.039940
-	207	38.127377	4.966624	-25.352226
-	208	37.314655	4.790293	-25.662916
-	209	36.467518	4.603487	-25.966490
-	210	35.589375	4.405058	-26.257957
-	211	34.683365	4.194172	-26.532036
-	212	33.753456	3.969582	-26.783373
-	213	32.802872	3.730686	-27.007265
-	214	31.835176	3.477008	-27.199017
-	215	30.853832	3.208560	-27.355555
-	216	29.862106	2.926018	-27.474400
-	217	28.862720	2.630136	-27.554979
-	218	27.858223	2.322143	-27.596518
-	219	26.850590	2.003339	-27.600365
-	220	25.841482	1.675306	-27.567379
-	221	24.832542	1.339823	-27.499456
-	222	23.824736	0.999019	-27.398394
-	223	22.819117	0.655231	-27.266336
-	224	21.816473	0.311097	-27.105728
-	225	20.817595	-0.030293	-26.920631
-	226	19.823296	-0.366078	-26.714355
-	227	18.834213	-0.693397	-26.491047
-	228	17.851057	-1.009284	-26.255007
-	229	16.874681	-1.311258	-26.011402
-	230	15.905781	-1.596953	-25.765314
-	231	14.945087	-1.864730	-25.521416
-	232	13.993361	-2.112826	-25.286236
-	233	13.051300	-2.340459	-25.064383
-	234	12.120169	-2.547140	-24.861229
-	235	11.200846	-2.732802	-24.681881
-	236	10.294965	-2.897814	-24.530804
-	237	9.404655	-3.042678	-24.412846
-	238	8.532818	-3.168324	-24.331392
-	239	7.683507	-3.275764	-24.288916
-	240	6.861238	-3.366260	-24.286837
-	241	6.070648	-3.441244	-24.324562
-	242	5.315630	-3.502375	-24.401421
-	243	4.599375	-3.551240	-24.513966
-	244	3.924328	-3.589584	-24.659433
-	245	3.292287	-3.618993	-24.831497
-	246	2.704749	-3.640965	-25.025890
-	247	2.163221	-3.656611	-25.237566
-	248	1.668928	-3.667056	-25.461906
-	249	1.223443	-3.673095	-25.695623
-	250	0.827788	-3.675493	-25.933666
-	251	0.483156	-3.674809	-26.173985
-	252	0.190534	-3.671415	-26.414028
-	253	-0.049418	-3.665612	-26.651478
-	254	-0.236752	-3.657534	-26.885990
-	255	-0.371426	-3.647175	-27.115870
-	256	-0.454340	-3.634541	-27.340925
-	257	-0.487073	-3.619593	-27.560614
-	258	-0.471822	-3.602279	-27.775238
-	259	-0.411297	-3.582530	-27.984539
-	260	-0.308917	-3.560332	-28.189039
-	261	-0.168528	-3.535741	-28.389158
-	262	0.005481	-3.508931	-28.585657
-	263	0.208643	-3.480240	-28.779673
-	264	0.435871	-3.450212	-28.973068
-	265	0.681977	-3.419618	-29.167274
-	266	0.941474	-3.389503	-29.364426
-	267	1.208745	-3.361058	-29.563740
-	268	1.478282	-3.335313	-29.764257
-	269	1.744911	-3.313247	-29.963078
-	270	2.004556	-3.295371	-30.155190
-	271	2.254148	-3.281953	-30.336487
-	272	2.492590	-3.272844	-30.500196
-	273	2.719904	-3.267530	-30.641792
-	274	2.937807	-3.264987	-30.755024
-	275	3.149175	-3.263869	-30.834787
-	276	3.357787	-3.262558	-30.876720
-	277	3.567983	-3.259354	-30.876451
-	278	3.784498	-3.252563	-30.832054
-	279	4.011930	-3.240708	-30.739889
-	280	4.254571	-3.222696	-30.599180
-	281	4.516174	-3.197601	-30.409071
-	282	4.799462	-3.165113	-30.170418
-	283	5.105732	-3.125097	-29.885950
-	284	5.434594	-3.077901	-29.558887
-	285	5.783731	-3.024280	-29.194910
-	286	6.149362	-2.965178	-28.801365
-	287	6.525877	-2.901628	-28.386839
-	288	6.906543	-2.834883	-27.959499
-	289	7.283503	-2.766071	-27.527569
-	290	7.648593	-2.696169	-27.098866
-	291	7.994152	-2.626076	-26.680243
-	292	8.312451	-2.556336	-26.277460
-	293	8.597535	-2.487392	-25.895937
-	294	8.843896	-2.419360	-25.539980
-	295	9.047980	-2.352466	-25.212378
-	296	9.207473	-2.286546	-24.915846
-	297	9.321236	-2.221813	-24.650738
-	298	9.389711	-2.158504	-24.415850
-	299	9.414517	-2.096896	-24.210003
-	300	9.398227	-2.037676	-24.030987
-	301	9.344545	-1.981302	-23.876886
-	302	9.257790	-1.928592	-23.747046
-	303	9.142889	-1.880007	-23.640417
-	304	9.004664	-1.836327	-23.555418
-	305	8.848323	-1.797900	-23.489830
-	306	8.679174	-1.765174	-23.441507
-	307	8.502112	-1.738133	-23.408295
-	308	8.322151	-1.716831	-23.387241
-	309	8.143578	-1.700868	-23.375820
-	310	7.970715	-1.689820	-23.370941
-	311	7.807030	-1.682946	-23.369167
-	312	7.655801	-1.679582	-23.366901
-	313	7.519320	-1.678807	-23.359386
-	314	7.399509	-1.680046	-23.341406
-	315	7.297332	-1.682848	-23.307638
-	316	7.213142	-1.686985	-23.254208
-	317	7.146736	-1.692517	-23.177517
-	318	7.097008	-1.699756	-23.075970
-	319	7.062663	-1.708899	-22.949789
-	320	7.041586	-1.720346	-22.801044
-	321	7.031278	-1.734288	-22.633375
-	322	7.029294	-1.750912	-22.451090
-	323	7.032581	-1.770274	-22.261049
-	324	7.038353	-1.792216	-22.069199
-	325	7.043793	-1.816570	-21.883385
-	326	7.046155	-1.842875	-21.709566
-	327	7.043268	-1.870808	-21.554630
-	328	7.033139	-1.899796	-21.423685
-	329	7.014340	-1.929647	-21.320803
-	330	6.985919	-1.959766	-21.247103
-	331	6.947421	-1.990203	-21.202436
-	332	6.899077	-2.020487	-21.184732
-	333	6.841455	-2.050720	-21.191212
-	334	6.775952	-2.080849	-21.215490
-	335	6.704050	-2.110789	-21.252968
-	336	6.627592	-2.140755	-21.295998
-	337	6.548643	-2.170710	-21.339375
-	338	6.469028	-2.200774	-21.377594
-	339	6.390546	-2.231013	-21.406553
-	340	6.314764	-2.261516	-21.423994
-	341	6.242790	-2.292440	-21.428600
-	342	6.175781	-2.324027	-21.419872
-	343	6.114400	-2.356289	-21.398811
-	344	6.059242	-2.389407	-21.367340
-	345	6.010715	-2.423156	-21.328472
-	346	5.969035	-2.457575	-21.284838
-	347	5.934482	-2.492305	-21.240437
-	348	5.907481	-2.527227	-21.198092
-	349	5.888395	-2.562210	-21.159435
-	350	5.877962	-2.597191	-21.125458
-	351	5.876767	-2.631997	-21.094795
-	352	5.885366	-2.666717	-21.066072
-	353	5.904599	-2.701212	-21.036562
-	354	5.934940	-2.735505	-21.004196
-	355	5.977133	-2.769494	-20.966307
-	356	6.031661	-2.803024	-20.921515
-	357	6.098802	-2.835997	-20.867525
-	358	6.178483	-2.868163	-20.804745
-	359	6.270459	-2.899426	-20.732500
-	360	6.373914	-2.929739	-20.651184
-	361	6.488035	-2.959078	-20.562281
-	362	6.611146	-2.987448	-20.467237
-	363	6.741636	-3.015023	-20.367245
-	364	6.877705	-3.041700	-20.264811
-	365	7.017481	-3.067493	-20.161177
-	366	7.158750	-3.092184	-20.059132
-	367	7.299609	-3.115855	-19.959612
-	368	7.437895	-3.138140	-19.865274
-	369	7.571513	-3.158966	-19.778166
-	370	7.698624	-3.178151	-19.700359
-	371	7.817524	-3.195492	-19.633841
-	372	7.926940	-3.210818	-19.580099
-	373	8.025886	-3.223953	-19.540077
-	374	8.113943	-3.234708	-19.513874
-	375	8.190804	-3.243269	-19.500614
-	376	8.256754	-3.249729	-19.499142
-	377	8.312026	-3.254674	-19.506464
-	378	8.357331	-3.258927	-19.518324
-	379	8.393332	-3.263474	-19.530148
-	380	8.421004	-3.269206	-19.536457
-	381	8.441151	-3.277096	-19.532572
-	382	8.454530	-3.287931	-19.514376
-	383	8.461852	-3.302282	-19.479685
-	384	8.463832	-3.320140	-19.428925
-	385	8.460986	-3.341805	-19.361614
-	386	8.454215	-3.367013	-19.279995
-	387	8.443994	-3.395758	-19.185814
-	388	8.431050	-3.427578	-19.082306
-	389	8.416071	-3.462123	-18.972038
-	390	8.399716	-3.499089	-18.857540
-	391	8.382817	-3.537938	-18.742292
-	392	8.366136	-3.578182	-18.629774
-	393	8.350370	-3.619203	-18.523235
-	394	8.336356	-3.660325	-18.427238
-	395	8.325073	-3.701070	-18.344063
-	396	8.317435	-3.741033	-18.275995
-	397	8.314508	-3.779685	-18.225378
-	398	8.317375	-3.816808	-18.193357
-	399	8.327068	-3.852148	-18.181902
-	400	8.344506	-3.885774	-18.192469
-	401	8.370352	-3.918233	-18.225479
-	402	8.405705	-3.949909	-18.282488
-	403	8.451575	-3.981414	-18.363543
-	404	8.509259	-4.013049	-18.469030
-	405	8.580303	-4.045035	-18.599110
-	406	8.666097	-4.077386	-18.753445
-	407	8.768261	-4.109960	-18.931530
-	408	8.888268	-4.142568	-19.131628
-	409	9.027514	-4.174980	-19.350782
-	410	9.187099	-4.207032	-19.584526
-	411	9.367969	-4.238426	-19.827929
-	412	9.570652	-4.268867	-20.075762
-	413	9.795877	-4.297837	-20.322729
-	414	10.044343	-4.324669	-20.564913
-	415	10.316645	-4.348491	-20.798964
-	416	10.613351	-4.368468	-21.022305
-	417	10.934866	-4.383668	-21.233736
-	418	11.281584	-4.393352	-21.431757
-	419	11.654028	-4.396540	-21.616362
-	420	12.052820	-4.392340	-21.787695
-	421	12.478872	-4.379801	-21.946383
-	422	12.933310	-4.357528	-22.094938
-	423	13.417494	-4.323846	-22.236500
-	424	13.933182	-4.276864	-22.374607
-	425	14.482216	-4.214412	-22.513704
-	426	15.066848	-4.134557	-22.657303
-	427	15.689353	-4.035488	-22.809015
-	428	16.352058	-3.915821	-22.971151
-	429	17.057287	-3.774770	-23.144316
-	430	17.807175	-3.612224	-23.327425
-	431	18.603647	-3.428337	-23.518774
-	432	19.448412	-3.224139	-23.713717
-	433	20.342665	-3.001058	-23.906511
-	434	21.287022	-2.760969	-24.090593
-	435	22.281572	-2.506465	-24.257448
-	436	23.325459	-2.240083	-24.399532
-	437	24.417196	-1.964383	-24.508957
-	438	25.554255	-1.681701	-24.579184
-	439	26.733448	-1.393834	-24.605177
-	440	27.950542	-1.101800	-24.583988
-	441	29.200268	-0.805961	-24.514708
-	442	30.476406	-0.505700	-24.399574
-	443	31.771608	-0.200293	-24.242188
-	444	33.077480	0.111375	-24.049057
-	445	34.384762	0.429024	-23.825661
-	446	35.683548	0.751974	-23.579325
-	447	36.963692	1.078751	-23.316807
-	448	38.215122	1.407491	-23.045767
-	449	39.428345	1.736718	-22.773651
-	450	40.594891	2.065307	-22.508343
-	451	41.707355	2.392155	-22.256401
-	452	42.759911	2.716579	-22.023388
-	453	43.748260	3.038019	-21.813553
-	454	44.669666	3.355706	-21.629292
-	455	45.522587	3.668921	-21.472067
-	456	46.306778	3.976251	-21.341459
-	457	47.022743	4.276124	-21.236757
-	458	47.671619	4.566219	-21.155731
-	459	48.254974	4.844400	-21.096666
-	460	48.774654	5.108345	-21.057276
-	461	49.232418	5.356071	-21.036150
-	462	49.630268	5.585865	-21.032194
-	463	49.969975	5.796017	-21.044559
-	464	50.253159	5.985848	-21.073524
-	465	50.481068	6.154261	-21.119301
-	466	50.654751	6.301024	-21.183067
-	467	50.775150	6.425864	-21.265774
-	468	50.843090	6.528709	-21.368395
-	469	50.859161	6.609783	-21.491627
-	470	50.824135	6.669773	-21.635838
-	471	50.738541	6.709129	-21.800566
-	472	50.603039	6.728753	-21.984940
-	473	50.418301	6.729572	-22.187336
-	474	50.184883	6.712488	-22.405788
-	475	49.903473	6.678628	-22.637945
-	476	49.574509	6.629291	-22.881592
-	477	49.198586	6.565294	-23.133863
-	478	48.776264	6.487436	-23.392166
-	479	48.308186	6.396338	-23.653715
-	480	47.794910	6.292288	-23.915644
-	481	47.237125	6.175828	-24.175346
-	482	46.635632	6.046884	-24.429718
-	483	45.991386	5.905603	-24.676210
-	484	45.305447	5.752141	-24.912140
-	485	44.579144	5.586767	-25.134933
-	486	43.814095	5.409579	-25.341789
-	487	43.012291	5.221183	-25.530012
-	488	42.175716	5.021996	-25.696987
-	489	41.306366	4.812456	-25.840277
-	490	40.405632	4.593136	-25.958273
-	491	39.474682	4.364264	-26.049507
-	492	38.514263	4.126101	-26.113716
-	493	37.524834	3.878730	-26.151396
-	494	36.506832	3.621954	-26.163553
-	495	35.460644	3.355910	-26.152678
-	496	34.386681	3.080364	-26.121618
-	497	33.285645	2.795146	-26.074039
-	498	32.158314	2.500234	-26.014130
-	499	31.005856	2.195562	-25.946611
-	500	29.829506	1.881429	-25.876474
-	501	28.630899	1.557974	-25.807535
-	502	27.411781	1.226056	-25.743319
-	503	26.174240	0.886347	-25.685812
-	504	24.920532	0.540163	-25.636055
-	505	23.653229	0.189075	-25.593863
-	506	22.374863	-0.164962	-25.557922
-	507	21.088024	-0.519427	-25.526096
-	508	19.795496	-0.871559	-25.495384
-	509	18.500170	-1.218056	-25.463631
-	510	17.205183	-1.555598	-25.428810
-	511	15.913911	-1.880345	-25.390507
-	512	14.629898	-2.188649	-25.348566
-	513	13.356998	-2.476811	-25.303896
-	514	12.099309	-2.741488	-25.258030
-	515	10.861132	-2.979702	-25.213461
-	516	9.647061	-3.189106	-25.172825
-	517	8.461871	-3.367946	-25.139481
-	518	7.310473	-3.515479	-25.117018
-	519	6.198108	-3.631735	-25.108927
-	520	5.130092	-3.717801	-25.118811
-	521	4.111937	-3.775676	-25.149366
-	522	3.149399	-3.808207	-25.202955
-	523	2.248248	-3.818952	-25.281370
-	524	1.414562	-3.812024	-25.384771
-	525	0.654389	-3.791903	-25.512547
-	526	-0.026112	-3.763175	-25.662718
-	527	-0.620941	-3.730206	-25.831915
-	528	-1.124937	-3.696941	-26.015636
-	529	-1.534032	-3.666595	-26.208925
-	530	-1.845661	-3.641584	-26.405903
-	531	-2.058979	-3.623412	-26.601517
-	532	-2.175057	-3.612725	-26.791119
-	533	-2.197192	-3.609370	-26.970890
-	534	-2.130780	-3.612479	-27.138710
-	535	-1.983602	-3.620673	-27.293325
-	536	-1.765175	-3.632222	-27.434803
-	537	-1.486286	-3.645409	-27.563990
-	538	-1.158478	-3.658680	-27.682102
-	539	-0.793723	-3.670744	-27.791027
-	540	-0.403960	-3.680636	-27.891947
-	541	-0.000637	-3.687719	-27.985714
-	542	0.405588	-3.691692	-28.072048
-	543	0.805515	-3.692485	-28.149412
-	544	1.191699	-3.690237	-28.214779
-	545	1.558876	-3.685074	-28.264338
-	546	1.904463	-3.677058	-28.293186
-	547	2.228357	-3.666099	-28.295940
-	548	2.532950	-3.651845	-28.267149
-	549	2.822722	-3.633693	-28.201565
-	550	3.103691	-3.610806	-28.094711
-	551	3.383024	-3.582164	-27.942612
-	552	3.668182	-3.546789	-27.742352
-	553	3.966357	-3.503755	-27.492691
-	554	4.283835	-3.452461	-27.194744
-	555	4.625280	-3.392699	-26.851990
-	556	4.993396	-3.324646	-26.471292
-	557	5.388505	-3.248933	-26.061672
-	558	5.808295	-3.166708	-25.633942
-	559	6.248086	-3.079378	-25.199808
-	560	6.700943	-2.988701	-24.771322
-	561	7.158637	-2.896365	-24.360519
-	562	7.612121	-2.804030	-23.978012
-	563	8.052462	-2.712942	-23.633436
-	564	8.470902	-2.624276	-23.333487
-	565	8.859820	-2.538672	-23.082228
-	566	9.212726	-2.456738	-22.881485
-	567	9.524718	-2.378780	-22.730757
-	568	9.792011	-2.305123	-22.627047
-	569	10.012631	-2.235897	-22.565962
-	570	10.185678	-2.171312	-22.541225
-	571	10.311720	-2.111495	-22.545694
-	572	10.392189	-2.056518	-22.572077
-	573	10.429598	-2.006501	-22.612307
-	574	10.427034	-1.961395	-22.659302
-	575	10.388165	-1.921259	-22.706259
-	576	10.316993	-1.885961	-22.748178
-	577	10.218046	-1.855406	-22.780809
-	578	10.096066	-1.829402	-22.801306
-	579	9.955953	-1.807719	-22.807837
-	580	9.802774	-1.789986	-22.799427
-	581	9.641521	-1.775801	-22.776234
-	582	9.476980	-1.764570	-22.738935
-	583	9.313590	-1.755770	-22.688877
-	584	9.155332	-1.748837	-22.627853
-	585	9.005689	-1.743212	-22.556810
-	586	8.867314	-1.738549	-22.477264
-	587	8.742156	-1.734577	-22.389431
-	588	8.631265	-1.731317	-22.293089
-	589	8.535082	-1.729012	-22.187521
-	590	8.453259	-1.727989	-22.071825
-	591	8.384859	-1.728746	-21.944683
-	592	8.328295	-1.731841	-21.804834
-	593	8.281735	-1.737757	-21.651709
-	594	8.243063	-1.746819	-21.485376
-	595	8.209830	-1.759215	-21.306957
-	596	8.179649	-1.774808	-21.119429
-	597	8.149833	-1.793366	-20.926682
-	598	8.117913	-1.814294	-20.734274
-	599	8.081628	-1.836895	-20.548691
-	600	8.038903	-1.860378	-20.377209
-	601	7.988200	-1.884022	-20.226328
-	602	7.928300	-1.907026	-20.103022
-	603	7.858468	-1.928756	-20.012247
-	604	7.778457	-1.948626	-19.958643
-	605	7.688514	-1.966257	-19.944672
-	606	7.589328	-1.981335	-19.971127
-	607	7.482098	-1.993715	-20.037090
-	608	7.368246	-2.003484	-20.139385
-	609	7.249573	-2.010712	-20.273966
-	610	7.127793	-2.015666	-20.435413
-	611	7.004662	-2.018613	-20.618336
-	612	6.881752	-2.019945	-20.816193
-	613	6.760523	-2.019944	-21.022526
-	614	6.642070	-2.019036	-21.230854
-	615	6.527354	-2.017549	-21.433681
-	616	6.416908	-2.015750	-21.624754
-	617	6.311343	-2.013822	-21.799419
-	618	6.210814	-2.011924	-21.954687
-	619	6.115562	-2.010119	-22.089760
-	620	6.025735	-2.008441	-22.205254
-	621	5.941503	-2.006759	-22.302744
-	622	5.862946	-2.004978	-22.383825
-	623	5.790252	-2.002823	-22.451429
-	624	5.723348	-2.000218	-22.508276
-	625	5.662234	-1.996935	-22.557491
-	626	5.607000	-1.992883	-22.602486
-	627	5.557452	-1.987991	-22.646639
-	628	5.513519	-1.982219	-22.692965
-	629	5.474867	-1.975631	-22.744476
-	630	5.441141	-1.968386	-22.803669
-	631	5.411788	-1.960659	-22.873110
-	632	5.386325	-1.952713	-22.954603
-	633	5.364202	-1.944852	-23.050032
-	634	5.345148	-1.937393	-23.161188
-	635	5.328759	-1.930742	-23.289186
-	636	5.314888	-1.925305	-23.434877
-	637	5.303483	-1.921490	-23.598240
-	638	5.294622	-1.919614	-23.778524
-	639	5.288302	-1.920001	-23.973789
-	640	5.284623	-1.922822	-24.180941
-	641	5.283542	-1.928191	-24.395355
-	642	5.284961	-1.936143	-24.610620
-	643	5.288679	-1.946598	-24.819899
-	644	5.294464	-1.959459	-25.014822
-	645	5.302204	-1.974564	-25.186680
-	646	5.311484	-1.991612	-25.327803
-	647	5.321565	-2.010354	-25.431459
-	648	5.331695	-2.030539	-25.492054
-	649	5.340864	-2.052053	-25.504978
-	650	5.348270	-2.074824	-25.467335
-	651	5.352974	-2.098834	-25.377552
-	652	5.354300	-2.124094	-25.235493
-	653	5.352046	-2.150537	-25.042175
-	654	5.346402	-2.178051	-24.799969
-	655	5.337975	-2.206613	-24.511095
-	656	5.327764	-2.236108	-24.179388
-	657	5.316947	-2.266482	-23.808714
-	658	5.306629	-2.297721	-23.403992
-	659	5.297859	-2.329739	-22.970053
-	660	5.291624	-2.362457	-22.513073
-	661	5.288776	-2.395791	-22.038738
-	662	5.289910	-2.429615	-21.554354
-	663	5.295979	-2.463860	-21.065756
-	664	5.308161	-2.498384	-20.579937
-	665	5.327901	-2.533024	-20.103628
-	666	5.356472	-2.567620	-19.643200
-	667	5.395319	-2.602067	-19.205673
-	668	5.445836	-2.636251	-18.797663
-	669	5.509229	-2.670116	-18.425621
-	670	5.586349	-2.703539	-18.095348
-	671	5.677833	-2.736339	-17.812254
-	672	5.784478	-2.768265	-17.580807
-	673	5.906720	-2.799056	-17.403549
-	674	6.044918	-2.828429	-17.282328
-	675	6.199080	-2.856277	-17.217575
-	676	6.369018	-2.882598	-17.208113
-	677	6.554526	-2.907581	-17.251078
-	678	6.755268	-2.931334	-17.342854
-	679	6.970953	-2.954090	-17.478699
-	680	7.201137	-2.976148	-17.652905
-	681	7.445481	-2.997730	-17.860025
-	682	7.703715	-3.019161	-18.093763
-	683	7.975854	-3.040579	-18.349531
-	684	8.262226	-3.062114	-18.623587
-	685	8.563612	-3.083747	-18.913261
-	686	8.881132	-3.105322	-19.216661
-	687	9.216475	-3.126382	-19.532684
-	688	9.571722	-3.146239	-19.859802
-	689	9.949424	-3.163828	-20.196264
-	690	10.352447	-3.177768	-20.539198
-	691	10.784132	-3.186346	-20.884321
-	692	11.247924	-3.187633	-21.227232
-	693	11.747389	-3.179610	-21.563801
-	694	12.285700	-3.160198	-21.891266
-	695	12.865732	-3.127416	-22.207714
-	696	13.490058	-3.079168	-22.512127
-	697	14.160764	-3.013589	-22.803383
-	698	14.879688	-2.928617	-23.081425
-	699	15.648131	-2.822528	-23.346048
-	700	16.466894	-2.693403	-23.598522
-	701	17.336187	-2.539554	-23.840458
-	702	18.255871	-2.359100	-24.075136
-	703	19.225315	-2.150736	-24.305082
-	704	20.243828	-1.913653	-24.532442
-	705	21.310259	-1.647959	-24.758484
-	706	22.423273	-1.354372	-24.983210
-	707	23.581219	-1.034458	-25.205257
-	708	24.782211	-0.690376	-25.420486
-	709	26.023687	-0.325046	-25.621532
-	710	27.302853	0.058424	-25.797895
-	711	28.616125	0.456515	-25.937286
-	712	29.959328	0.865861	-26.027395
-	713	31.327625	1.283244	-26.058304
-	714	32.715534	1.705845	-26.024231
-	715	34.116920	2.131129	-25.924633
-	716	35.524933	2.557122	-25.764427
-	717	36.931973	2.982118	-25.552881
-	718	38.329929	3.404320	-25.301105
-	719	39.710400	3.821558	-25.020294
-	720	41.064770	4.231680	-24.721292
-	721	42.384521	4.632059	-24.413544
-	722	43.661510	5.019865	-24.105320
-	723	44.888309	5.392200	-23.803429
-	724	46.058395	5.746466	-23.513391
-	725	47.166241	6.080209	-23.239155
-	726	48.207626	6.391156	-22.983107
-	727	49.179291	6.677475	-22.746437
-	728	50.079075	6.937531	-22.529518
-	729	50.905636	7.170402	-22.332151
-	730	51.658340	7.375460	-22.153648
-	731	52.337055	7.552670	-21.993612
-	732	52.941906	7.702275	-21.851868
-	733	53.473068	7.825055	-21.728636
-	734	53.930962	7.922008	-21.624582
-	735	54.316040	7.994450	-21.540676
-	736	54.628654	8.044225	-21.478554
-	737	54.869381	8.073376	-21.439888
-	738	55.038960	8.084124	-21.426695
-	739	55.138294	8.078649	-21.440548
-	740	55.168465	8.059235	-21.482996
-	741	55.130844	8.027826	-21.554344
-	742	55.027042	7.986300	-21.654139
-	743	54.858799	7.936436	-21.780809
-	744	54.627872	7.879704	-21.931736
-	745	54.336266	7.817086	-22.103312
-	746	53.985889	7.749830	-22.291634
-	747	53.578838	7.678497	-22.492235
-	748	53.117023	7.603565	-22.700466
-	749	52.602295	7.524937	-22.911869
-	750	52.036354	7.442383	-23.122238
-	751	51.420773	7.355256	-23.327898
-	752	50.756718	7.262367	-23.525583
-	753	50.045326	7.162571	-23.712885
-	754	49.287422	7.054205	-23.887592
-	755	48.484020	6.935446	-24.047949
-	756	47.636059	6.804617	-24.193001
-	757	46.745094	6.659557	-24.321846
-	758	45.812759	6.498392	-24.434370
-	759	44.840740	6.319222	-24.531696
-	760	43.830658	6.120326	-24.616238
-	761	42.784142	5.900537	-24.691664
-	762	41.702976	5.658713	-24.760971
-	763	40.589088	5.394857	-24.826265
-	764	39.444599	5.109268	-24.887941
-	765	38.271801	4.803036	-24.945353
-	766	37.073215	4.477401	-24.996099
-	767	35.851528	4.134319	-25.037834
-	768	34.609581	3.775766	-25.067699
-	769	33.350574	3.404379	-25.083778
-	770	32.077900	3.022805	-25.085014
-	771	30.794886	2.633615	-25.071491
-	772	29.504807	2.239396	-25.044460
-	773	28.210461	1.842352	-25.005983
-	774	26.914129	1.444529	-24.958836
-	775	25.617783	1.047352	-24.905394
-	776	24.323153	0.652503	-24.848642
-	777	23.031940	0.261194	-24.790682
-	778	21.746056	-0.125157	-24.733469
-	779	20.467442	-0.505071	-24.678009
-	780	19.198616	-0.876823	-24.624882
-	781	17.942310	-1.238341	-24.574003
-	782	16.701796	-1.587279	-24.525070
-	783	15.480600	-1.920993	-24.477079
-	784	14.282657	-2.236646	-24.429647
-	785	13.112188	-2.531345	-24.382969
-	786	11.973591	-2.802292	-24.337660
-	787	10.871308	-3.046988	-24.295074
-	788	9.809868	-3.263446	-24.257502
-	789	8.793731	-3.450338	-24.227970
-	790	7.827216	-3.607123	-24.209572
-	791	6.914549	-3.734122	-24.205643
-	792	6.059681	-3.832428	-24.218821
-	793	5.266309	-3.903851	-24.251125
-	794	4.537796	-3.950919	-24.302851
-	795	3.876929	-3.976647	-24.373653
-	796	3.286193	-3.984395	-24.462141
-	797	2.767282	-3.977706	-24.566101
-	798	2.321271	-3.960179	-24.682943
-	799	1.948349	-3.935275	-24.810207
-	800	1.647906	-3.906174	-24.945337
-	801	1.418429	-3.875614	-25.087318
-	802	1.257505	-3.845841	-25.234856
-	803	1.161665	-3.818484	-25.387983
-	804	1.126654	-3.794605	-25.546156
-	805	1.147451	-3.774746	-25.709135
-	806	1.218352	-3.758995	-25.876375
-	807	1.333137	-3.747100	-26.047127
-	808	1.485127	-3.738547	-26.220587
-	809	1.667346	-3.732691	-26.395306
-	810	1.872577	-3.728862	-26.570440
-	811	2.093596	-3.726451	-26.744572
-	812	2.323574	-3.724941	-26.915977
-	813	2.556035	-3.723919	-27.083534
-	814	2.785307	-3.723061	-27.244865
-	815	3.006873	-3.722033	-27.397049
-	816	3.217518	-3.720442	-27.536621
-	817	3.415530	-3.717684	-27.659166
-	818	3.600985	-3.712992	-27.760895
-	819	3.775790	-3.705405	-27.837715
-	820	3.943536	-3.693882	-27.885681
-	821	4.109261	-3.677438	-27.900593
-	822	4.278859	-3.655157	-27.878460
-	823	4.458935	-3.626363	-27.814978
-	824	4.656011	-3.590634	-27.706127
-	825	4.876251	-3.547863	-27.548380
-	826	5.124775	-3.498325	-27.339491
-	827	5.405366	-3.442547	-27.079205
-	828	5.719866	-3.381347	-26.769709
-	829	6.068022	-3.315802	-26.416002
-	830	6.446959	-3.247255	-26.025946
-	831	6.851678	-3.177079	-25.609739
-	832	7.275112	-3.106696	-25.179693
-	833	7.708552	-3.037347	-24.748325
-	834	8.142316	-2.970083	-24.328297
-	835	8.566351	-2.905579	-23.931622
-	836	8.970812	-2.844193	-23.568672
-	837	9.346676	-2.786002	-23.248056
-	838	9.685982	-2.731015	-22.975798
-	839	9.982358	-2.679199	-22.754896
-	840	10.231224	-2.630561	-22.585297
-	841	10.429805	-2.585052	-22.464371
-	842	10.576881	-2.542912	-22.387009
-	843	10.673079	-2.504354	-22.346081
-	844	10.720355	-2.469691	-22.333384
-	845	10.721925	-2.439188	-22.340336
-	846	10.681942	-2.413158	-22.358034
-	847	10.605321	-2.391768	-22.378334
-	848	10.497498	-2.375009	-22.393791
-	849	10.364019	-2.362763	-22.398617
-	850	10.210801	-2.354662	-22.387852
-	851	10.043555	-2.350257	-22.359045
-	852	9.867790	-2.348913	-22.311602
-	853	9.688505	-2.349992	-22.246548
-	854	9.510331	-2.352721	-22.166500
-	855	9.337202	-2.356477	-22.074335
-	856	9.172593	-2.360679	-21.973289
-	857	9.019108	-2.364963	-21.866064
-	858	8.878823	-2.369224	-21.754282
-	859	8.753228	-2.373519	-21.638819
-	860	8.643148	-2.378233	-21.518930
-	861	8.548878	-2.383877	-21.393181
-	862	8.470167	-2.391048	-21.259544
-	863	8.406380	-2.400299	-21.116108
-	864	8.356505	-2.412191	-20.961109
-	865	8.319080	-2.427158	-20.793787
-	866	8.292431	-2.445442	-20.614616
-	867	8.274637	-2.466967	-20.425268
-	868	8.263582	-2.491559	-20.228697
-	869	8.256993	-2.518819	-20.028940
-	870	8.252739	-2.548378	-19.830746
-	871	8.248923	-2.579762	-19.638847
-	872	8.244015	-2.612476	-19.457966
-	873	8.236578	-2.646039	-19.292147
-	874	8.225654	-2.679981	-19.144487
-	875	8.210667	-2.713844	-19.017185
-	876	8.191549	-2.747309	-18.911150
-	877	8.168564	-2.780010	-18.826912
-	878	8.142425	-2.811761	-18.763947
-	879	8.113897	-2.842397	-18.721350
-	880	8.083662	-2.871906	-18.697844
-	881	8.052537	-2.900206	-18.692432
-	882	8.021207	-2.927295	-18.704084
-	883	7.990402	-2.953199	-18.732426
-	884	7.960540	-2.977962	-18.777695
-	885	7.932108	-3.001612	-18.841923
-	886	7.905468	-3.024101	-18.928137
-	887	7.880836	-3.045514	-19.038937
-	888	7.858257	-3.065845	-19.177422
-	889	7.837610	-3.085030	-19.346159
-	890	7.818713	-3.102868	-19.547747
-	891	7.801242	-3.119191	-19.783367
-	892	7.784756	-3.133729	-20.053389
-	893	7.768789	-3.146242	-20.355623
-	894	7.752869	-3.156482	-20.685020
-	895	7.736417	-3.164320	-21.033422
-	896	7.718780	-3.169684	-21.390076
-	897	7.699559	-3.172603	-21.742872
-	898	7.678384	-3.173159	-22.080023
-	899	7.655334	-3.171369	-22.390400
-	900	7.630513	-3.167309	-22.664103
-	901	7.604410	-3.161102	-22.892715
-	902	7.577697	-3.152910	-23.069550
-	903	7.551146	-3.143025	-23.189590
-	904	7.525355	-3.131716	-23.249815
-	905	7.501048	-3.119307	-23.248671
-	906	7.478572	-3.106025	-23.186993
-	907	7.458200	-3.092078	-23.067274
-	908	7.439981	-3.077725	-22.893522
-	909	7.423884	-3.063156	-22.670919
-	910	7.409864	-3.048640	-22.405733
-	911	7.397785	-3.034400	-22.104872
-	912	7.387562	-3.020795	-21.774998
-	913	7.379420	-3.008241	-21.422188
-	914	7.373697	-2.997282	-21.051201
-	915	7.370982	-2.988416	-20.666687
-	916	7.371586	-2.982172	-20.273281
-	917	7.375887	-2.978927	-19.876087
-	918	7.384305	-2.979066	-19.479820
-	919	7.397275	-2.982961	-19.087860
-	920	7.415551	-2.991002	-18.702061
-	921	7.440063	-3.003510	-18.322561
-	922	7.471696	-3.020712	-17.949024
-	923	7.511126	-3.042731	-17.581251
-	924	7.558981	-3.069676	-17.219358
-	925	7.615534	-3.101595	-16.864754
-	926	7.681008	-3.138344	-16.519947
-	927	7.754983	-3.179649	-16.189060
-	928	7.836902	-3.224762	-15.877982
-	929	7.925706	-3.272524	-15.594444
-	930	8.020263	-3.321505	-15.346566
-	931	8.119287	-3.370524	-15.140000
-	932	8.221876	-3.418602	-14.977777
-	933	8.327022	-3.464750	-14.861645
-	934	8.433664	-3.507814	-14.792437
-	935	8.540643	-3.546395	-14.771242
-	936	8.646973	-3.579144	-14.797919
-	937	8.752092	-3.604903	-14.871180
-	938	8.855733	-3.622892	-14.987853
-	939	8.957902	-3.632589	-15.144215
-	940	9.058854	-3.633773	-15.335520
-	941	9.158981	-3.626441	-15.556945
-	942	9.258772	-3.610929	-15.802529
-	943	9.358976	-3.588053	-16.064987
-	944	9.460334	-3.558973	-16.336157
-	945	9.563573	-3.525156	-16.607431
-	946	9.669079	-3.488220	-16.870689
-	947	9.776761	-3.449957	-17.118238
-	948	9.886436	-3.412210	-17.343689
-	949	9.997742	-3.376806	-17.542221
-	950	10.110455	-3.345547	-17.710794
-	951	10.224443	-3.319961	-17.847673
-	952	10.339866	-3.301356	-17.952625
-	953	10.457252	-3.290823	-18.025990
-	954	10.577179	-3.289201	-18.068483
-	955	10.700375	-3.296889	-18.082338
-	956	10.827741	-3.313889	-18.070766
-	957	10.960313	-3.339795	-18.037813
-	958	11.099208	-3.374153	-17.987522
-	959	11.246002	-3.416424	-17.923456
-	960	11.402282	-3.465819	-17.849787
-	961	11.569805	-3.521460	-17.770615
-	962	11.750241	-3.581992	-17.691961
-	963	11.945266	-3.645685	-17.620462
-	964	12.156662	-3.710413	-17.564304
-	965	12.386155	-3.773794	-17.531597
-	966	12.635665	-3.833460	-17.529953
-	967	12.907350	-3.887220	-17.565765
-	968	13.203436	-3.932975	-17.643906
-	969	13.526286	-3.968675	-17.768499
-	970	13.878244	-3.992123	-17.942574
-	971	14.261705	-4.000875	-18.168209
-	972	14.679135	-3.992529	-18.445246
-	973	15.133122	-3.964743	-18.771534
-	974	15.626090	-3.915182	-19.142998
-	975	16.160593	-3.841457	-19.554558
-	976	16.738855	-3.741579	-19.998701
-	977	17.362953	-3.614207	-20.465607
-	978	18.034584	-3.458874	-20.943535
-	979	18.755091	-3.275647	-21.420313
-	980	19.525505	-3.065090	-21.883778
-	981	20.346264	-2.827957	-22.322958
-	982	21.217381	-2.565568	-22.727322
-	983	22.138653	-2.279766	-23.087051
-	984	23.109447	-1.972831	-23.393820
-	985	24.128841	-1.647274	-23.640022
-	986	25.195570	-1.305912	-23.819500
-	987	26.308008	-0.951585	-23.927277
-	988	27.464102	-0.587095	-23.959967
-	989	28.661243	-0.215059	-23.915882
-	990	29.896172	0.161935	-23.795444
-	991	31.165163	0.541319	-23.601393
-	992	32.463585	0.920909	-23.339823
-	993	33.785885	1.299101	-23.020216
-	994	35.125805	1.674572	-22.654362
-	995	36.476238	2.046266	-22.255411
-	996	37.829369	2.413759	-21.837545
-	997	39.176762	2.777149	-21.415112
-	998	40.509666	3.136622	-21.001541
-	999	41.819485	3.491670	-20.607803
-	1000	43.097847	3.841716	-20.243052
-	1001	44.336861	4.185657	-19.913399
-	1002	45.529675	4.521983	-19.622791
-	1003	46.670227	4.848539	-19.372478
-	1004	47.753357	5.163518	-19.162432
-	1005	48.774765	5.465157	-18.991203
-	1006	49.731182	5.751755	-18.856457
-	1007	50.620258	6.021068	-18.754698
-	1008	51.440517	6.270933	-18.682325
-	1009	52.190868	6.499716	-18.636515
-	1010	52.870815	6.705669	-18.614428
-	1011	53.480167	6.887708	-18.614336
-	1012	54.018909	7.045037	-18.635172
-	1013	54.487240	7.177554	-18.676685
-	1014	54.885403	7.285691	-18.739281
-	1015	55.213688	7.370863	-18.823866
-	1016	55.472446	7.434730	-18.931576
-	1017	55.662193	7.478970	-19.063021
-	1018	55.783588	7.505727	-19.218439
-	1019	55.837460	7.517006	-19.397636
-	1020	55.824944	7.514871	-19.599503
-	1021	55.747486	7.501069	-19.822214
-	1022	55.607071	7.477019	-20.062828
-	1023	55.406193	7.443691	-20.317661
-	1024	55.148148	7.402050	-20.582470
-	1025	54.836632	7.352828	-20.852600
-	1026	54.476238	7.297073	-21.123337
-	1027	54.072426	7.236369	-21.390385
-	1028	53.631573	7.172396	-21.649761
-	1029	53.161381	7.106926	-21.898174
-	1030	52.670536	7.041488	-22.133133
-	1031	52.168892	6.976911	-22.352404
-	1032	51.666927	6.913864	-22.554327
-	1033	51.175396	6.852804	-22.737631
-	1034	50.704502	6.794199	-22.901649
-	1035	50.263184	6.738451	-23.046139
-	1036	49.858047	6.685824	-23.171383
-	1037	49.492126	6.636524	-23.278713
-	1038	49.163548	6.590478	-23.370422
-	1039	48.863739	6.546597	-23.449917
