# Supplementary material for: Design and preliminary verification of a novel powered ankle–foot prosthesis: From the perspective of lower-limb biomechanics compared with ESAR foot
Source: PLoS One. 2024 Jun 7;19(6):e0303397. doi: 10.1371/journal.pone.0303397 (PMC11161064; doi:10.1371/journal.pone.0303397)
Supplement: S2 File — (ZIP) [file pone.0303397.s004.zip › NWS/4/right knee moment.txt]

LINK_MODEL_BASED::ORIGINAL::Right Knee Moment
File	Frame	X	Y	Z
Gait LB - IOR 13.c3d	1
-	2
-	3	-0.090209	-0.015277	-0.009559
-	4	-0.079751	-0.013138	-0.008656
-	5	-0.069006	-0.010757	-0.007612
-	6	-0.058500	-0.008566	-0.006533
-	7	-0.048166	-0.006503	-0.005497
-	8	-0.038626	-0.004711	-0.004541
-	9	-0.030157	-0.003323	-0.003724
-	10	-0.022932	-0.002253	-0.003030
-	11	-0.016373	-0.001448	-0.002451
-	12	-0.011949	-0.001025	-0.002073
-	13	-0.007755	-0.000610	-0.001729
-	14	-0.005222	-0.000450	-0.001509
-	15	-0.003611	-0.000316	-0.001336
-	16	-0.003322	-0.000217	-0.001151
-	17	-0.004311	-0.000125	-0.000960
-	18	-0.005799	0.000014	-0.000740
-	19	-0.007510	0.000098	-0.000562
-	20	-0.008765	0.000227	-0.000424
-	21	-0.009827	0.000328	-0.000370
-	22	-0.010586	0.000347	-0.000400
-	23	-0.010794	0.000414	-0.000450
-	24	-0.011170	0.000347	-0.000580
-	25	-0.010895	0.000257	-0.000701
-	26	-0.010768	0.000059	-0.000845
-	27	-0.010209	-0.000156	-0.000926
-	28	-0.010058	-0.000534	-0.000998
-	29	-0.009689	-0.000914	-0.001052
-	30	-0.009218	-0.001458	-0.001036
-	31	-0.008616	-0.001973	-0.001011
-	32	-0.007899	-0.002540	-0.000954
-	33	-0.007365	-0.003125	-0.000944
-	34	-0.006099	-0.003685	-0.000880
-	35	-0.005197	-0.004237	-0.000847
-	36	-0.004011	-0.004777	-0.000803
-	37	-0.002700	-0.005236	-0.000742
-	38	-0.001311	-0.005701	-0.000657
-	39	-0.000298	-0.006189	-0.000580
-	40	0.000948	-0.006590	-0.000456
-	41	0.001699	-0.007077	-0.000321
-	42	0.001435	-0.007550	-0.000190
-	43	0.001279	-0.007949	-0.000012
-	44	0.000007	-0.008308	0.000159
-	45	-0.001710	-0.008574	0.000301
-	46	-0.003623	-0.008689	0.000396
-	47	-0.005341	-0.008720	0.000436
-	48	-0.006236	-0.008645	0.000434
-	49	-0.007241	-0.008563	0.000381
-	50	-0.007184	-0.008366	0.000333
-	51	-0.007138	-0.008176	0.000256
-	52	-0.006963	-0.008002	0.000190
-	53	-0.006597	-0.007756	0.000109
-	54	-0.006109	-0.007538	0.000059
-	55	-0.006234	-0.007312	-0.000024
-	56	-0.005895	-0.007097	-0.000055
-	57	-0.006066	-0.006928	-0.000088
-	58	-0.006413	-0.006804	-0.000083
-	59	-0.006679	-0.006734	-0.000063
-	60	-0.007645	-0.006772	-0.000050
-	61	-0.008467	-0.006882	-0.000003
-	62	-0.009181	-0.006984	0.000060
-	63	-0.010209	-0.007066	0.000088
-	64	-0.011178	-0.007092	0.000093
-	65	-0.011827	-0.007028	0.000058
-	66	-0.012508	-0.006883	-0.000007
-	67	-0.012700	-0.006614	-0.000105
-	68	-0.012947	-0.006259	-0.000243
-	69	-0.013281	-0.005861	-0.000376
-	70	-0.013194	-0.005353	-0.000496
-	71	-0.012786	-0.004824	-0.000612
-	72	-0.012877	-0.004300	-0.000745
-	73	-0.013080	-0.003839	-0.000844
-	74	-0.012437	-0.003344	-0.000916
-	75	-0.013158	-0.003047	-0.001074
-	76	-0.013087	-0.002781	-0.001155
-	77	-0.013642	-0.002636	-0.001301
-	78	-0.014072	-0.002584	-0.001378
-	79	-0.014534	-0.002603	-0.001456
-	80	-0.015393	-0.002706	-0.001514
-	81	-0.015533	-0.002794	-0.001517
-	82	-0.016431	-0.003017	-0.001551
-	83	-0.016840	-0.003245	-0.001539
-	84	-0.017547	-0.003546	-0.001514
-	85	-0.017649	-0.003868	-0.001426
-	86	-0.018011	-0.004202	-0.001358
-	87	-0.017964	-0.004556	-0.001266
-	88	-0.017933	-0.004828	-0.001202
-	89	-0.017496	-0.005066	-0.001162
-	90	-0.017044	-0.005247	-0.001147
-	91	-0.016800	-0.005441	-0.001158
-	92	-0.016828	-0.005648	-0.001206
-	93	-0.016390	-0.005837	-0.001190
-	94	-0.016947	-0.006114	-0.001277
-	95	-0.017077	-0.006378	-0.001302
-	96	-0.017854	-0.006746	-0.001413
-	97	-0.018039	-0.007097	-0.001483
-	98	-0.019202	-0.007574	-0.001635
-	99	-0.019917	-0.008021	-0.001758
-	100	-0.020422	-0.008429	-0.001856
-	101	-0.021188	-0.008698	-0.001970
-	102	-0.021057	-0.008706	-0.002048
-	103	-0.020907	-0.008379	-0.002085
-	104	-0.020533	-0.007814	-0.002097
-	105	-0.019963	-0.007098	-0.002057
-	106	-0.019703	-0.006450	-0.002039
-	107	-0.019570	-0.005945	-0.001996
-	108	-0.019743	-0.005631	-0.001935
-	109	-0.020134	-0.005399	-0.001896
-	110	-0.020673	-0.005193	-0.001815
-	111	-0.021343	-0.005013	-0.001794
-	112	-0.021662	-0.004763	-0.001771
-	113	-0.021482	-0.004442	-0.001837
-	114	-0.020230	-0.003907	-0.001915
-	115	-0.018525	-0.003188	-0.002061
-	116	-0.016786	-0.002307	-0.002255
-	117	-0.014529	-0.001358	-0.002390
-	118	-0.012834	-0.000498	-0.002544
-	119	-0.011566	0.000336	-0.002700
-	120	-0.010007	0.001070	-0.002744
-	121	-0.010149	0.001583	-0.002875
-	122	-0.009832	0.001971	-0.002913
-	123	-0.010907	0.002147	-0.002978
-	124	-0.012015	0.002175	-0.002979
-	125	-0.014162	0.001999	-0.003009
-	126	-0.016379	0.001674	-0.002991
-	127	-0.019129	0.001217	-0.002976
-	128	-0.022017	0.000614	-0.002980
-	129	-0.024997	-0.000011	-0.002980
-	130	-0.028173	-0.000663	-0.002983
-	131	-0.030879	-0.001197	-0.002963
-	132	-0.033909	-0.001652	-0.002973
-	133	-0.036743	-0.002037	-0.002964
-	134	-0.039190	-0.002413	-0.002926
-	135	-0.041581	-0.002799	-0.002893
-	136	-0.043049	-0.003036	-0.002790
-	137	-0.044219	-0.003137	-0.002641
-	138	-0.043999	-0.002882	-0.002371
-	139	-0.042414	-0.002169	-0.001956
-	140	-0.039464	-0.000686	-0.001410
-	141	-0.035153	0.001963	-0.000722
-	142	-0.029485	0.006018	0.000136
-	143	-0.022480	0.010978	0.001153
-	144	-0.016478	0.015587	0.002064
-	145	-0.011049	0.019255	0.002863
-	146	-0.007216	0.021852	0.003396
-	147	-0.004249	0.023599	0.003738
-	148	-0.002162	0.024663	0.003869
-	149	-0.000541	0.025163	0.003863
-	150	0.000130	0.025223	0.003697
-	151	-0.000057	0.024845	0.003412
-	152	-0.000797	0.023949	0.003095
-	153	-0.002789	0.022446	0.002687
-	154	-0.006086	0.020361	0.002221
-	155	-0.010300	0.017676	0.001677
-	156	-0.015054	0.014658	0.001099
-	157	-0.020403	0.011413	0.000455
-	158	-0.025396	0.008285	-0.000144
-	159	-0.030204	0.005206	-0.000785
-	160	-0.033833	0.002443	-0.001315
-	161	-0.036527	-0.000027	-0.001824
-	162	-0.037584	-0.002069	-0.002209
-	163	-0.037498	-0.003730	-0.002517
-	164	-0.035467	-0.005116	-0.002733
-	165	-0.032294	-0.006324	-0.002945
-	166	-0.027592	-0.007447	-0.003194
-	167	-0.021462	-0.008574	-0.003506
-	168	-0.014058	-0.009482	-0.003824
-	169	-0.006277	-0.010076	-0.004120
-	170	0.001304	-0.010232	-0.004361
-	171	0.008339	-0.009969	-0.004520
-	172	0.014803	-0.009288	-0.004558
-	173	0.020584	-0.008107	-0.004378
-	174	0.025241	-0.006383	-0.003931
-	175	0.029308	-0.004209	-0.003188
-	176	0.032238	-0.001562	-0.002081
-	177	0.034482	0.001046	-0.000874
-	178	0.035793	0.003640	0.000462
-	179	0.036586	0.006055	0.001769
-	180	0.036180	0.008208	0.003080
-	181	0.035327	0.010130	0.004354
-	182	0.033889	0.011661	0.005446
-	183	0.031903	0.012815	0.006379
-	184	0.029704	0.013501	0.007074
-	185	0.027324	0.013816	0.007548
-	186	0.024808	0.013770	0.007827
-	187	0.022456	0.013505	0.007969
-	188	0.019749	0.013045	0.008058
-	189	0.017132	0.012607	0.008164
-	190	0.014408	0.012098	0.008267
-	191	0.011979	0.011676	0.008390
-	192	0.009289	0.011217	0.008510
-	193	0.006798	0.010747	0.008574
-	194	0.004264	0.010263	0.008622
-	195	0.002116	0.009753	0.008590
-	196	-0.000270	0.009162	0.008507
-	197	-0.002939	0.008399	0.008311
-	198	-0.005146	0.007630	0.008031
-	199	-0.007107	0.006873	0.007739
-	200	-0.008994	0.006130	0.007405
-	201	-0.010769	0.005422	0.007059
-	202	-0.012677	0.004728	0.006704
-	203	-0.014271	0.004023	0.006281
-	204	-0.016701	0.003196	0.005813
-	205	-0.018766	0.002364	0.005290
-	206	-0.021144	0.001553	0.004803
-	207	-0.023550	0.000754	0.004305
-	208	-0.025910	0.000023	0.003898
-	209	-0.028503	-0.000679	0.003485
-	210	-0.030624	-0.001333	0.003124
-	211	-0.032949	-0.001989	0.002724
-	212	-0.035371	-0.002717	0.002310
-	213	-0.037499	-0.003422	0.001865
-	214	-0.039782	-0.004208	0.001380
-	215	-0.042551	-0.005110	0.000799
-	216	-0.044690	-0.005996	0.000198
-	217	-0.047215	-0.007042	-0.000504
-	218	-0.049043	-0.008052	-0.001229
-	219	-0.050856	-0.009112	-0.001978
-	220	-0.052554	-0.010028	-0.002678
-	221	-0.054177	-0.010772	-0.003305
-	222	-0.055276	-0.011315	-0.003853
-	223	-0.057123	-0.011867	-0.004437
-	224	-0.058074	-0.012284	-0.004995
-	225	-0.059835	-0.012726	-0.005600
-	226	-0.061050	-0.013001	-0.006153
-	227	-0.063000	-0.013278	-0.006784
-	228	-0.065001	-0.013426	-0.007417
-	229	-0.067119	-0.013379	-0.008035
-	230	-0.069044	-0.013137	-0.008639
-	231	-0.071544	-0.012708	-0.009307
-	232	-0.074054	-0.012031	-0.009956
-	233	-0.076316	-0.011283	-0.010600
-	234	-0.078270	-0.010564	-0.011205
-	235	-0.080207	-0.010022	-0.011821
-	236	-0.081684	-0.009612	-0.012365
-	237	-0.084473	-0.009557	-0.013033
-	238	-0.087326	-0.009621	-0.013620
-	239	-0.091269	-0.009982	-0.014268
-	240	-0.095180	-0.010240	-0.014822
-	241	-0.098578	-0.010451	-0.015276
-	242	-0.101630	-0.010549	-0.015573
-	243	-0.104167	-0.010633	-0.015747
-	244	-0.106740	-0.010725	-0.015838
-	245	-0.108443	-0.010819	-0.015791
-	246	-0.110659	-0.011195	-0.015756
-	247	-0.111969	-0.011700	-0.015613
-	248	-0.113223	-0.012381	-0.015441
-	249	-0.114264	-0.013210	-0.015216
-	250	-0.115108	-0.014271	-0.014965
-	251	-0.114972	-0.015404	-0.014645
-	252	-0.115002	-0.016912	-0.014342
-	253	-0.114023	-0.018435	-0.013945
-	254	-0.113015	-0.020163	-0.013548
-	255	-0.111465	-0.021934	-0.013074
-	256	-0.109218	-0.023558	-0.012571
-	257	-0.106590	-0.025180	-0.011995
-	258	-0.102846	-0.026442	-0.011336
-	259	-0.098633	-0.027536	-0.010618
-	260	-0.093403	-0.028088	-0.009838
-	261	-0.086939	-0.028194	-0.008915
-	262	-0.079486	-0.027675	-0.007989
-	263	-0.070575	-0.026485	-0.006901
-	264	-0.060003	-0.024274	-0.005723
-	265	-0.048327	-0.021326	-0.004429
-	266	-0.035917	-0.017483	-0.003009
-	267	-0.023744	-0.013232	-0.001500
-	268	-0.011185	-0.008463	0.000104
-	269	-0.000330	-0.003844	0.001633
-	270	0.009366	0.000877	0.003088
-	271	0.017224	0.005458	0.004324
-	272	0.022538	0.009511	0.005289
-	273	0.025643	0.013206	0.005902
-	274	0.026457	0.016376	0.006154
-	275	0.025798	0.019244	0.006109
-	276	0.023113	0.021544	0.005740
-	277	0.019954	0.023446	0.005213
-	278	0.015841	0.024796	0.004563
-	279	0.011376	0.025536	0.003856
-	280	0.006943	0.025756	0.003201
-	281	0.003088	0.025482	0.002639
-	282	-0.000710	0.024674	0.002123
-	283	-0.003780	0.023643	0.001734
-	284	-0.005963	0.022576	0.001409
-	285	-0.007467	0.021623	0.001152
-	286	-0.009136	0.020780	0.000866
-	287	-0.009905	0.020290	0.000700
-	288	-0.011063	0.019813	0.000477
-	289	-0.011544	0.019397	0.000344
-	290	-0.011921	0.018523	0.000195
-	291	-0.011888	0.017198	0.000072
-	292	-0.011244	0.015358	-0.000046
-	293	-0.010444	0.013264	-0.000164
-	294	-0.008746	0.011225	-0.000236
-	295	-0.007693	0.009164	-0.000388
-	296	-0.005243	0.007646	-0.000380
-	297	-0.004003	0.006164	-0.000491
-	298	-0.001835	0.005182	-0.000524
-	299	0.000060	0.004304	-0.000621
-	300	0.002268	0.003760	-0.000729
-	301	0.004983	0.003477	-0.000842
-	302	0.006827	0.003248	-0.001029
-	303	0.008965	0.003393	-0.001133
-	304	0.010334	0.003658	-0.001257
-	305	0.011658	0.004129	-0.001340
-	306	0.012470	0.004781	-0.001375
-	307	0.013197	0.005512	-0.001366
-	308	0.013241	0.006250	-0.001320
-	309	0.013368	0.006988	-0.001191
-	310	0.013125	0.007509	-0.000985
-	311	0.012337	0.007592	-0.000739
-	312	0.010523	0.007135	-0.000459
-	313	0.008545	0.006155	-0.000144
-	314	0.005831	0.004634	0.000153
-	315	0.003636	0.002794	0.000442
-	316	0.001425	0.000658	0.000672
-	317	-0.000124	-0.001472	0.000877
-	318	-0.001929	-0.003635	0.000951
-	319	-0.002784	-0.005355	0.001001
-	320	-0.003597	-0.006714	0.000949
-	321	-0.004334	-0.007651	0.000792
-	322	-0.004248	-0.007998	0.000608
-	323	-0.004301	-0.007928	0.000340
-	324	-0.004134	-0.007504	0.000019
-	325	-0.004130	-0.006862	-0.000331
-	326	-0.003310	-0.005949	-0.000653
-	327	-0.003120	-0.005093	-0.001015
-	328	-0.002775	-0.004275	-0.001330
-	329	-0.002779	-0.003451	-0.001553
-	330	-0.002877	-0.002927	-0.001763
-	331	-0.003590	-0.002499	-0.001911
-	332	-0.003496	-0.002337	-0.001967
-	333	-0.003758	-0.002402	-0.001931
-	334	-0.003404	-0.002846	-0.001800
-	335	-0.002421	-0.003385	-0.001550
-	336	-0.001409	-0.004259	-0.001281
-	337	-0.000071	-0.005118	-0.000960
-	338	0.001194	-0.005948	-0.000655
-	339	0.002202	-0.006707	-0.000422
-	340	0.002739	-0.007282	-0.000264
-	341	0.003055	-0.007658	-0.000161
-	342	0.002815	-0.007775	-0.000135
-	343	0.002937	-0.007656	-0.000117
-	344	0.001823	-0.007434	-0.000196
-	345	0.001776	-0.006896	-0.000196
-	346	0.000626	-0.006365	-0.000299
-	347	0.000149	-0.005601	-0.000333
-	348	-0.001240	-0.004880	-0.000443
-	349	-0.002191	-0.004039	-0.000477
-	350	-0.004084	-0.003336	-0.000546
-	351	-0.005775	-0.002702	-0.000581
-	352	-0.007294	-0.002051	-0.000596
-	353	-0.008829	-0.001584	-0.000629
-	354	-0.010051	-0.001177	-0.000664
-	355	-0.011661	-0.001002	-0.000759
-	356	-0.012602	-0.000831	-0.000812
-	357	-0.013818	-0.000784	-0.000928
-	358	-0.014022	-0.000697	-0.000972
-	359	-0.015166	-0.000792	-0.001129
-	360	-0.015280	-0.000803	-0.001205
-	361	-0.015955	-0.000857	-0.001328
-	362	-0.016239	-0.000871	-0.001421
-	363	-0.016889	-0.000897	-0.001519
-	364	-0.017542	-0.000880	-0.001590
-	365	-0.018152	-0.000767	-0.001672
-	366	-0.018668	-0.000604	-0.001718
-	367	-0.019492	-0.000395	-0.001802
-	368	-0.020349	-0.000209	-0.001919
-	369	-0.020742	0.000110	-0.001996
-	370	-0.021977	0.000287	-0.002177
-	371	-0.022378	0.000575	-0.002283
-	372	-0.023300	0.000751	-0.002431
-	373	-0.023698	0.000889	-0.002518
-	374	-0.024358	0.000860	-0.002660
-	375	-0.024768	0.000667	-0.002754
-	376	-0.025147	0.000258	-0.002869
-	377	-0.025372	-0.000231	-0.002949
-	378	-0.025370	-0.000853	-0.003004
-	379	-0.025722	-0.001525	-0.003060
-	380	-0.025741	-0.002168	-0.003087
-	381	-0.025642	-0.002777	-0.003112
-	382	-0.025777	-0.003329	-0.003169
-	383	-0.025590	-0.003726	-0.003199
-	384	-0.025733	-0.004052	-0.003274
-	385	-0.025809	-0.004206	-0.003330
-	386	-0.026245	-0.004225	-0.003423
-	387	-0.026485	-0.004114	-0.003473
-	388	-0.027167	-0.003987	-0.003552
-	389	-0.027497	-0.003908	-0.003626
-	390	-0.027927	-0.003926	-0.003716
-	391	-0.028549	-0.004050	-0.003838
-	392	-0.028645	-0.004140	-0.003913
-	393	-0.029023	-0.004239	-0.004020
-	394	-0.029013	-0.004277	-0.004081
-	395	-0.029020	-0.004250	-0.004144
-	396	-0.028470	-0.004161	-0.004119
-	397	-0.027905	-0.003910	-0.004101
-	398	-0.027014	-0.003496	-0.004044
-	399	-0.025966	-0.002687	-0.003933
-	400	-0.024317	-0.001565	-0.003747
-	401	-0.023416	-0.000275	-0.003619
-	402	-0.021970	0.001085	-0.003447
-	403	-0.021026	0.002515	-0.003293
-	404	-0.020330	0.003941	-0.003158
-	405	-0.019596	0.005463	-0.002967
-	406	-0.019942	0.006994	-0.002860
-	407	-0.020024	0.008558	-0.002622
-	408	-0.021305	0.010050	-0.002425
-	409	-0.022144	0.011531	-0.002071
-	410	-0.024334	0.012810	-0.001779
-	411	-0.026072	0.013893	-0.001396
-	412	-0.028131	0.014711	-0.001043
-	413	-0.030489	0.015374	-0.000745
-	414	-0.032350	0.015968	-0.000405
-	415	-0.033662	0.016706	-0.000056
-	416	-0.034406	0.017608	0.000337
-	417	-0.034617	0.018714	0.000749
-	418	-0.033968	0.020133	0.001239
-	419	-0.032748	0.021758	0.001772
-	420	-0.031109	0.023503	0.002321
-	421	-0.028624	0.025043	0.002888
-	422	-0.026051	0.026160	0.003388
-	423	-0.023345	0.026828	0.003775
-	424	-0.019821	0.027108	0.004167
-	425	-0.016099	0.027083	0.004462
-	426	-0.012180	0.026872	0.004723
-	427	-0.008451	0.026474	0.004927
-	428	-0.004643	0.025942	0.005166
-	429	-0.001651	0.025304	0.005355
-	430	0.000397	0.024337	0.005445
-	431	0.001506	0.023033	0.005449
-	432	0.001151	0.021185	0.005267
-	433	-0.000123	0.018675	0.004874
-	434	-0.002536	0.015582	0.004258
-	435	-0.005848	0.012020	0.003412
-	436	-0.009685	0.008219	0.002402
-	437	-0.013910	0.004466	0.001289
-	438	-0.018644	0.000882	0.000082
-	439	-0.022818	-0.002094	-0.001001
-	440	-0.027128	-0.004467	-0.002021
-	441	-0.030336	-0.006287	-0.002898
-	442	-0.032621	-0.007502	-0.003633
-	443	-0.033189	-0.008451	-0.004318
-	444	-0.032186	-0.009275	-0.005033
-	445	-0.029233	-0.010246	-0.005911
-	446	-0.024713	-0.011255	-0.006926
-	447	-0.019103	-0.012568	-0.008258
-	448	-0.012410	-0.013530	-0.009495
-	449	-0.005302	-0.014390	-0.010769
-	450	0.001441	-0.014688	-0.011741
-	451	0.008106	-0.014307	-0.012213
-	452	0.013719	-0.013281	-0.012185
-	453	0.018677	-0.011667	-0.011582
-	454	0.022397	-0.009475	-0.010407
-	455	0.025613	-0.006894	-0.008746
-	456	0.027521	-0.004207	-0.006817
-	457	0.028589	-0.001622	-0.004776
-	458	0.029313	0.000833	-0.002684
-	459	0.029028	0.002997	-0.000655
-	460	0.028835	0.004863	0.001227
-	461	0.028109	0.006302	0.002826
-	462	0.027562	0.007406	0.004207
-	463	0.026810	0.008196	0.005333
-	464	0.025819	0.008629	0.006174
-	465	0.025135	0.008950	0.006882
-	466	0.024057	0.009070	0.007454
-	467	0.022905	0.009262	0.008102
-	468	0.021463	0.009405	0.008733
-	469	0.019596	0.009638	0.009507
-	470	0.017572	0.009892	0.010282
-	471	0.015189	0.010162	0.011106
-	472	0.012781	0.010372	0.011843
-	473	0.010048	0.010537	0.012502
-	474	0.006999	0.010579	0.013029
-	475	0.004394	0.010614	0.013415
-	476	0.001349	0.010505	0.013645
-	477	-0.001490	0.010360	0.013694
-	478	-0.004336	0.010081	0.013569
-	479	-0.007231	0.009701	0.013263
-	480	-0.010135	0.009232	0.012828
-	481	-0.012970	0.008659	0.012241
-	482	-0.015980	0.007875	0.011462
-	483	-0.018826	0.007009	0.010576
-	484	-0.022052	0.006174	0.009737
-	485	-0.025464	0.005452	0.009007
-	486	-0.029098	0.004861	0.008391
-	487	-0.033186	0.004383	0.007874
-	488	-0.036722	0.004161	0.007505
-	489	-0.040347	0.004124	0.007226
-	490	-0.043495	0.004272	0.007032
-	491	-0.046202	0.004658	0.006913
-	492	-0.048902	0.005121	0.006787
-	493	-0.051266	0.005612	0.006583
-	494	-0.053735	0.006183	0.006347
-	495	-0.056011	0.006673	0.005942
-	496	-0.058228	0.007193	0.005470
-	497	-0.060510	0.007593	0.004838
-	498	-0.062334	0.008037	0.004154
-	499	-0.064105	0.008323	0.003349
-	500	-0.065658	0.008436	0.002457
-	501	-0.067327	0.008400	0.001520
-	502	-0.068718	0.008109	0.000523
-	503	-0.070401	0.007561	-0.000522
-	504	-0.071934	0.006650	-0.001619
-	505	-0.073803	0.005282	-0.002798
-	506	-0.075906	0.003377	-0.004038
-	507	-0.078113	0.000969	-0.005351
-	508	-0.080416	-0.001804	-0.006697
-	509	-0.082566	-0.004817	-0.008035
-	510	-0.084930	-0.007940	-0.009353
-	511	-0.087155	-0.010927	-0.010580
-	512	-0.089574	-0.013740	-0.011701
-	513	-0.091780	-0.016268	-0.012705
-	514	-0.094396	-0.018579	-0.013619
-	515	-0.096803	-0.020469	-0.014368
-	516	-0.099722	-0.022114	-0.015050
-	517	-0.102605	-0.023345	-0.015597
-	518	-0.105890	-0.024232	-0.016060
-	519	-0.109372	-0.024752	-0.016424
-	520	-0.113377	-0.024980	-0.016731
-	521	-0.117896	-0.024885	-0.016975
-	522	-0.122890	-0.024569	-0.017182
-	523	-0.128173	-0.024069	-0.017307
-	524	-0.133782	-0.023558	-0.017364
-	525	-0.139409	-0.023118	-0.017322
-	526	-0.144873	-0.022906	-0.017166
-	527	-0.149825	-0.023060	-0.016910
-	528	-0.153640	-0.023617	-0.016509
-	529	-0.155739	-0.024587	-0.015932
-	530	-0.156332	-0.025919	-0.015267
-	531	-0.154665	-0.027380	-0.014480
-	532	-0.151110	-0.028912	-0.013632
-	533	-0.145343	-0.030303	-0.012726
-	534	-0.137328	-0.031429	-0.011757
-	535	-0.127256	-0.032078	-0.010713
-	536	-0.115174	-0.031948	-0.009570
-	537	-0.101871	-0.031059	-0.008341
-	538	-0.087120	-0.029193	-0.006978
-	539	-0.071511	-0.026577	-0.005483
-	540	-0.055282	-0.023099	-0.003852
-	541	-0.038757	-0.019031	-0.002083
-	542	-0.022841	-0.014318	-0.000279
-	543	-0.008595	-0.009208	0.001427
-	544	0.003383	-0.003838	0.002922
-	545	0.012235	0.001443	0.004089
-	546	0.017608	0.006357	0.004845
-	547	0.020029	0.010822	0.005209
-	548	0.019684	0.014689	0.005189
-	549	0.017164	0.017882	0.004848
-	550	0.013145	0.020253	0.004258
-	551	0.008103	0.021849	0.003512
-	552	0.002783	0.022734	0.002669
-	553	-0.001874	0.023096	0.001851
-	554	-0.006149	0.022821	0.001021
-	555	-0.009024	0.022178	0.000283
-	556	-0.010735	0.021282	-0.000361
-	557	-0.011818	0.020447	-0.000965
-	558	-0.011956	0.020004	-0.001461
-	559	-0.011946	0.020061	-0.001924
-	560	-0.011936	0.020445	-0.002331
-	561	-0.011930	0.021018	-0.002649
-	562	-0.011991	0.021304	-0.002866
-	563	-0.012109	0.021137	-0.002952
-	564	-0.012287	0.020258	-0.002926
-	565	-0.011643	0.018874	-0.002763
-	566	-0.011100	0.016899	-0.002578
-	567	-0.010125	0.014665	-0.002322
-	568	-0.008978	0.012222	-0.002057
-	569	-0.007793	0.009760	-0.001782
-	570	-0.006429	0.007321	-0.001508
-	571	-0.005163	0.005133	-0.001258
-	572	-0.004083	0.003147	-0.001036
-	573	-0.002993	0.001722	-0.000830
-	574	-0.001990	0.000739	-0.000656
-	575	-0.001054	0.000400	-0.000517
-	576	0.000032	0.000476	-0.000420
-	577	0.001255	0.000912	-0.000346
-	578	0.002358	0.001624	-0.000323
-	579	0.003441	0.002388	-0.000335
-	580	0.004587	0.003344	-0.000346
-	581	0.005206	0.004136	-0.000402
-	582	0.006022	0.004851	-0.000426
-	583	0.006245	0.005145	-0.000484
-	584	0.006545	0.005222	-0.000458
-	585	0.006195	0.004652	-0.000454
-	586	0.005868	0.003747	-0.000375
-	587	0.005157	0.002445	-0.000268
-	588	0.004400	0.000697	-0.000139
-	589	0.003310	-0.001199	0.000012
-	590	0.002310	-0.003214	0.000182
-	591	0.001050	-0.005311	0.000312
-	592	0.000112	-0.007077	0.000455
-	593	-0.000950	-0.008685	0.000546
-	594	-0.001802	-0.009904	0.000589
-	595	-0.002483	-0.010652	0.000556
-	596	-0.002717	-0.010866	0.000487
-	597	-0.002864	-0.010552	0.000346
-	598	-0.002485	-0.009788	0.000167
-	599	-0.001934	-0.008636	-0.000066
-	600	-0.000918	-0.007175	-0.000289
-	601	0.000147	-0.005612	-0.000527
-	602	0.001144	-0.004066	-0.000757
-	603	0.002405	-0.002648	-0.000941
-	604	0.002978	-0.001444	-0.001127
-	605	0.003466	-0.000557	-0.001259
-	606	0.003705	-0.000012	-0.001351
-	607	0.003642	0.000193	-0.001389
-	608	0.003539	0.000072	-0.001358
-	609	0.003070	-0.000355	-0.001315
-	610	0.002599	-0.000904	-0.001218
-	611	0.002099	-0.001616	-0.001088
-	612	0.001284	-0.002426	-0.000938
-	613	0.000849	-0.003336	-0.000739
-	614	-0.000212	-0.004440	-0.000539
-	615	-0.000900	-0.005520	-0.000333
-	616	-0.001675	-0.006573	-0.000186
-	617	-0.002299	-0.007464	-0.000111
-	618	-0.002781	-0.008234	-0.000112
-	619	-0.002912	-0.008835	-0.000167
-	620	-0.003177	-0.009269	-0.000258
-	621	-0.003566	-0.009693	-0.000392
-	622	-0.003856	-0.010025	-0.000548
-	623	-0.004136	-0.010331	-0.000712
-	624	-0.004669	-0.010657	-0.000913
-	625	-0.004981	-0.011009	-0.001126
-	626	-0.005392	-0.011390	-0.001355
-	627	-0.005359	-0.011846	-0.001553
-	628	-0.005520	-0.012485	-0.001779
-	629	-0.005226	-0.013158	-0.001966
-	630	-0.004920	-0.014030	-0.002152
-	631	-0.004544	-0.014972	-0.002317
-	632	-0.004290	-0.016014	-0.002477
-	633	-0.003874	-0.017006	-0.002609
-	634	-0.003649	-0.017928	-0.002711
-	635	-0.003646	-0.018789	-0.002788
-	636	-0.003679	-0.019435	-0.002799
-	637	-0.004558	-0.020075	-0.002794
-	638	-0.005310	-0.020470	-0.002693
-	639	-0.007150	-0.020775	-0.002565
-	640	-0.009262	-0.020842	-0.002342
-	641	-0.012570	-0.020748	-0.002079
-	642	-0.015940	-0.020442	-0.001734
-	643	-0.020113	-0.019912	-0.001368
-	644	-0.024252	-0.019153	-0.000973
-	645	-0.028349	-0.018209	-0.000608
-	646	-0.031991	-0.016874	-0.000264
-	647	-0.034843	-0.015223	0.000058
-	648	-0.037438	-0.013340	0.000319
-	649	-0.038880	-0.011247	0.000559
-	650	-0.039927	-0.009218	0.000715
-	651	-0.040148	-0.007301	0.000827
-	652	-0.040214	-0.005700	0.000844
-	653	-0.039960	-0.004404	0.000800
-	654	-0.039479	-0.003354	0.000694
-	655	-0.038724	-0.002720	0.000538
-	656	-0.037805	-0.002301	0.000324
-	657	-0.036373	-0.002155	0.000094
-	658	-0.034657	-0.002250	-0.000174
-	659	-0.032631	-0.002497	-0.000466
-	660	-0.030297	-0.002872	-0.000780
-	661	-0.027755	-0.003280	-0.001100
-	662	-0.024978	-0.003600	-0.001410
-	663	-0.022736	-0.003899	-0.001780
-	664	-0.020282	-0.004028	-0.002126
-	665	-0.018052	-0.004082	-0.002494
-	666	-0.015402	-0.003982	-0.002823
-	667	-0.013146	-0.003744	-0.003159
-	668	-0.010676	-0.003318	-0.003430
-	669	-0.008425	-0.002803	-0.003666
-	670	-0.006621	-0.002186	-0.003877
-	671	-0.005340	-0.001609	-0.004063
-	672	-0.004658	-0.001139	-0.004205
-	673	-0.004435	-0.000583	-0.004280
-	674	-0.004967	-0.000072	-0.004317
-	675	-0.005748	0.000650	-0.004253
-	676	-0.007241	0.001348	-0.004145
-	677	-0.009373	0.002092	-0.003991
-	678	-0.011749	0.002870	-0.003782
-	679	-0.014752	0.003701	-0.003545
-	680	-0.017741	0.004525	-0.003271
-	681	-0.020869	0.005273	-0.002987
-	682	-0.023752	0.005751	-0.002731
-	683	-0.026268	0.005969	-0.002515
-	684	-0.027856	0.006007	-0.002296
-	685	-0.029022	0.005914	-0.002124
-	686	-0.029058	0.005965	-0.001894
-	687	-0.028678	0.006141	-0.001632
-	688	-0.027513	0.006613	-0.001266
-	689	-0.025888	0.007224	-0.000815
-	690	-0.023903	0.008257	-0.000234
-	691	-0.021538	0.009334	0.000395
-	692	-0.018787	0.010714	0.001060
-	693	-0.015873	0.012129	0.001692
-	694	-0.012655	0.013668	0.002306
-	695	-0.009287	0.015093	0.002893
-	696	-0.005907	0.016486	0.003473
-	697	-0.002824	0.017798	0.004023
-	698	0.000087	0.018934	0.004554
-	699	0.002760	0.019926	0.005057
-	700	0.005045	0.020720	0.005513
-	701	0.006823	0.021258	0.005890
-	702	0.007756	0.021521	0.006179
-	703	0.008092	0.021366	0.006346
-	704	0.007282	0.020812	0.006359
-	705	0.005500	0.019777	0.006225
-	706	0.002403	0.018159	0.005908
-	707	-0.001979	0.015954	0.005477
-	708	-0.007777	0.013064	0.004883
-	709	-0.015172	0.009707	0.004207
-	710	-0.023361	0.006019	0.003418
-	711	-0.031710	0.002496	0.002639
-	712	-0.039188	-0.000515	0.001916
-	713	-0.045132	-0.002565	0.001378
-	714	-0.048672	-0.003754	0.000940
-	715	-0.049885	-0.004338	0.000495
-	716	-0.048280	-0.004656	-0.000110
-	717	-0.045024	-0.005235	-0.001090
-	718	-0.039899	-0.006105	-0.002422
-	719	-0.033737	-0.007424	-0.004202
-	720	-0.026380	-0.008647	-0.006085
-	721	-0.018249	-0.009606	-0.007930
-	722	-0.009868	-0.010064	-0.009489
-	723	-0.001539	-0.009856	-0.010540
-	724	0.006275	-0.008932	-0.010937
-	725	0.013193	-0.007458	-0.010691
-	726	0.019105	-0.005630	-0.009915
-	727	0.023658	-0.003555	-0.008641
-	728	0.027019	-0.001488	-0.007087
-	729	0.029172	0.000401	-0.005426
-	730	0.030380	0.002042	-0.003783
-	731	0.030798	0.003352	-0.002295
-	732	0.030426	0.004276	-0.001037
-	733	0.029735	0.004851	-0.000048
-	734	0.028604	0.004966	0.000544
-	735	0.027293	0.004787	0.000852
-	736	0.025812	0.004366	0.000947
-	737	0.024054	0.003696	0.000804
-	738	0.022396	0.002994	0.000641
-	739	0.020564	0.002166	0.000379
-	740	0.018583	0.001328	0.000184
-	741	0.016561	0.000491	0.000044
-	742	0.014342	-0.000282	0.000061
-	743	0.011841	-0.000926	0.000286
-	744	0.009245	-0.001453	0.000685
-	745	0.006392	-0.001810	0.001264
-	746	0.003189	-0.002082	0.001940
-	747	-0.000121	-0.002179	0.002714
-	748	-0.003684	-0.002241	0.003446
-	749	-0.007469	-0.002158	0.004201
-	750	-0.011414	-0.002059	0.004841
-	751	-0.015280	-0.001901	0.005364
-	752	-0.019143	-0.001853	0.005646
-	753	-0.022588	-0.001841	0.005746
-	754	-0.025902	-0.002013	0.005555
-	755	-0.028744	-0.002262	0.005159
-	756	-0.031417	-0.002595	0.004598
-	757	-0.033690	-0.002947	0.003923
-	758	-0.035745	-0.003246	0.003173
-	759	-0.037467	-0.003538	0.002317
-	760	-0.039036	-0.003684	0.001545
-	761	-0.040742	-0.003791	0.000851
-	762	-0.042881	-0.003670	0.000472
-	763	-0.045160	-0.003398	0.000308
-	764	-0.048007	-0.002983	0.000361
-	765	-0.051288	-0.002450	0.000555
-	766	-0.054868	-0.001922	0.000714
-	767	-0.058743	-0.001385	0.000824
-	768	-0.063067	-0.001094	0.000703
-	769	-0.067510	-0.000997	0.000350
-	770	-0.072108	-0.001028	-0.000193
-	771	-0.076359	-0.001226	-0.000916
-	772	-0.080290	-0.001485	-0.001761
-	773	-0.083576	-0.001897	-0.002718
-	774	-0.086140	-0.002436	-0.003742
-	775	-0.088322	-0.003194	-0.004820
-	776	-0.090065	-0.004080	-0.005898
-	777	-0.091673	-0.005326	-0.007027
-	778	-0.093048	-0.006727	-0.008119
-	779	-0.094398	-0.008442	-0.009202
-	780	-0.095932	-0.010344	-0.010251
-	781	-0.097535	-0.012466	-0.011251
-	782	-0.099373	-0.014736	-0.012193
-	783	-0.101381	-0.016985	-0.013075
-	784	-0.103454	-0.019197	-0.013885
-	785	-0.105816	-0.021255	-0.014637
-	786	-0.108123	-0.023040	-0.015291
-	787	-0.110713	-0.024580	-0.015921
-	788	-0.113278	-0.025817	-0.016480
-	789	-0.115980	-0.026632	-0.016998
-	790	-0.118553	-0.027060	-0.017442
-	791	-0.121254	-0.027123	-0.017838
-	792	-0.123791	-0.026961	-0.018143
-	793	-0.126272	-0.026612	-0.018369
-	794	-0.128516	-0.026228	-0.018481
-	795	-0.130560	-0.025709	-0.018494
-	796	-0.132511	-0.025233	-0.018430
-	797	-0.133847	-0.024741	-0.018230
-	798	-0.134693	-0.024266	-0.017933
-	799	-0.135016	-0.023894	-0.017532
-	800	-0.134608	-0.023560	-0.017048
-	801	-0.133242	-0.023254	-0.016451
-	802	-0.130874	-0.022931	-0.015770
-	803	-0.127363	-0.022604	-0.014974
-	804	-0.122656	-0.022191	-0.014099
-	805	-0.116359	-0.021647	-0.013086
-	806	-0.108436	-0.020757	-0.011948
-	807	-0.099171	-0.019622	-0.010688
-	808	-0.088206	-0.018081	-0.009255
-	809	-0.075824	-0.015949	-0.007693
-	810	-0.062265	-0.013344	-0.005980
-	811	-0.047960	-0.010245	-0.004166
-	812	-0.058247	-0.020590	-0.001463
-	813	-0.077959	-0.032123	-0.003515
-	814	-0.102729	-0.050558	-0.006440
-	815	-0.123428	-0.071394	-0.009282
-	816	-0.131266	-0.089262	-0.011142
-	817	-0.124266	-0.102301	-0.011706
-	818	-0.108723	-0.112388	-0.011394
-	819	-0.093438	-0.122148	-0.010957
-	820	-0.084726	-0.131649	-0.010867
-	821	-0.083102	-0.139116	-0.011025
-	822	-0.085128	-0.142920	-0.011181
-	823	-0.086012	-0.142688	-0.011010
-	824	-0.082909	-0.138735	-0.010425
-	825	-0.075195	-0.131389	-0.009633
-	826	-0.065042	-0.121042	-0.009059
-	827	-0.053705	-0.108231	-0.008635
-	828	-0.042057	-0.095042	-0.008004
-	829	-0.035694	-0.084862	-0.007305
-	830	-0.038462	-0.075651	-0.006777
-	831	-0.045315	-0.062899	-0.006305
-	832	-0.047903	-0.045416	-0.005198
-	833	-0.041403	-0.027815	-0.003015
-	834	-0.028771	-0.010804	-0.000034
-	835	-0.015408	0.005894	0.003407
-	836	-0.004970	0.021283	0.006928
-	837	0.001773	0.035485	0.010225
-	838	0.005101	0.049040	0.013058
-	839	0.005191	0.061662	0.015363
-	840	0.002151	0.072202	0.017174
-	841	-0.003319	0.079478	0.018526
-	842	-0.009969	0.083459	0.019499
-	843	-0.016129	0.084817	0.020117
-	844	-0.020149	0.084586	0.020439
-	845	-0.021203	0.083447	0.020498
-	846	-0.019502	0.081750	0.020309
-	847	-0.016330	0.079474	0.019868
-	848	-0.012704	0.076380	0.019173
-	849	-0.009625	0.072645	0.018233
-	850	-0.007136	0.069109	0.017038
-	851	-0.005674	0.066664	0.015653
-	852	-0.005312	0.066252	0.014175
-	853	-0.005732	0.068705	0.012783
-	854	-0.006778	0.073964	0.011511
-	855	-0.008317	0.081100	0.010330
-	856	-0.010417	0.089179	0.009159
-	857	-0.013558	0.096943	0.007873
-	858	-0.017346	0.103821	0.006512
-	859	-0.022847	0.109086	0.004979
-	860	-0.030248	0.112313	0.003290
-	861	-0.039476	0.113949	0.001395
-	862	-0.048254	0.115298	-0.000485
-	863	-0.054791	0.117151	-0.002067
-	864	-0.058739	0.119032	-0.003289
-	865	-0.060932	0.120395	-0.004280
-	866	-0.061995	0.120727	-0.005194
-	867	-0.062378	0.119926	-0.006093
-	868	-0.063156	0.117659	-0.007096
-	869	-0.064506	0.113927	-0.008244
-	870	-0.066972	0.109235	-0.009515
-	871	-0.070544	0.104143	-0.010854
-	872	-0.075435	0.099033	-0.012272
-	873	-0.081126	0.093771	-0.013670
-	874	-0.087201	0.088587	-0.015071
-	875	-0.093424	0.083649	-0.016485
-	876	-0.099921	0.078834	-0.017900
-	877	-0.106565	0.074403	-0.019265
-	878	-0.113453	0.070670	-0.020594
-	879	-0.120089	0.067737	-0.021857
-	880	-0.126209	0.065688	-0.023123
-	881	-0.131461	0.064500	-0.024482
-	882	-0.135576	0.064150	-0.025964
-	883	-0.139418	0.063793	-0.027617
-	884	-0.142602	0.063195	-0.029312
-	885	-0.145368	0.061966	-0.031031
-	886	-0.147356	0.059995	-0.032751
-	887	-0.148830	0.057382	-0.034469
-	888	-0.149671	0.053976	-0.036092
-	889	-0.150199	0.050290	-0.037592
-	890	-0.150543	0.046964	-0.039014
-	891	-0.151072	0.044457	-0.040425
-	892	-0.152164	0.042416	-0.041817
-	893	-0.153388	0.040492	-0.042974
-	894	-0.154791	0.038183	-0.043908
-	895	-0.156152	0.035356	-0.044711
-	896	-0.157463	0.032475	-0.045457
-	897	-0.158680	0.029817	-0.046153
-	898	-0.160213	0.028070	-0.046883
-	899	-0.161546	0.027162	-0.047673
-	900	-0.162928	0.027140	-0.048639
-	901	-0.163854	0.027824	-0.049753
-	902	-0.164868	0.029004	-0.051060
-	903	-0.165560	0.030954	-0.052493
-	904	-0.165721	0.033185	-0.054054
-	905	-0.165154	0.035651	-0.055795
-	906	-0.163935	0.037980	-0.057697
-	907	-0.162146	0.040101	-0.059660
-	908	-0.160326	0.042230	-0.061655
-	909	-0.158208	0.044505	-0.063675
-	910	-0.155676	0.046830	-0.065695
-	911	-0.153132	0.049295	-0.067728
-	912	-0.150737	0.051864	-0.069798
-	913	-0.148819	0.054523	-0.071932
-	914	-0.147220	0.057218	-0.074039
-	915	-0.145815	0.059864	-0.075966
-	916	-0.144677	0.062458	-0.077754
-	917	-0.143653	0.065304	-0.079458
-	918	-0.142851	0.068647	-0.081071
-	919	-0.142415	0.072380	-0.082608
-	920	-0.142344	0.076219	-0.084121
-	921	-0.142653	0.080074	-0.085558
-	922	-0.143206	0.083629	-0.086773
-	923	-0.143873	0.086689	-0.087703
-	924	-0.144323	0.089372	-0.088353
-	925	-0.144386	0.092008	-0.088758
-	926	-0.144077	0.094703	-0.088945
-	927	-0.143458	0.097209	-0.088978
-	928	-0.141911	0.099422	-0.088882
-	929	-0.139678	0.101365	-0.088593
-	930	-0.136829	0.102819	-0.087943
-	931	-0.134075	0.103538	-0.086855
-	932	-0.131027	0.103477	-0.085333
-	933	-0.128030	0.102939	-0.083515
-	934	-0.124771	0.101886	-0.081452
-	935	-0.121919	0.100227	-0.079170
-	936	-0.119039	0.098078	-0.076649
-	937	-0.115855	0.095594	-0.074007
-	938	-0.112104	0.093200	-0.071335
-	939	-0.108326	0.090961	-0.068693
-	940	-0.104557	0.089047	-0.066057
-	941	-0.100726	0.087562	-0.063460
-	942	-0.096726	0.087007	-0.060926
-	943	-0.092634	0.087948	-0.058540
-	944	-0.088532	0.090729	-0.056391
-	945	-0.083676	0.094944	-0.054485
-	946	-0.078022	0.099833	-0.052910
-	947	-0.071650	0.104335	-0.051574
-	948	-0.064894	0.107995	-0.050338
-	949	-0.057189	0.110842	-0.049028
-	950	-0.049780	0.112885	-0.047796
-	951	-0.043386	0.114225	-0.046775
-	952	-0.039055	0.114693	-0.046001
-	953	-0.036759	0.113876	-0.045422
-	954	-0.035980	0.112148	-0.045050
-	955	-0.036001	0.109817	-0.044867
-	956	-0.036410	0.107098	-0.044721
-	957	-0.037367	0.103966	-0.044515
-	958	-0.038583	0.100176	-0.044280
-	959	-0.039496	0.095636	-0.044051
-	960	-0.040210	0.090181	-0.043809
-	961	-0.042159	0.083733	-0.043753
-	962	-0.046580	0.076690	-0.044150
-	963	-0.052004	0.069695	-0.044839
-	964	-0.055417	0.063006	-0.045359
-	965	-0.054841	0.057022	-0.045334
-	966	-0.050503	0.051791	-0.044738
-	967	-0.044050	0.047364	-0.043608
-	968	-0.036722	0.043351	-0.042082
-	969	-0.029412	0.039616	-0.040276
-	970	-0.022637	0.036121	-0.038257
-	971	-0.016302	0.032754	-0.035977
-	972	-0.009922	0.028989	-0.033439
-	973	-0.003559	0.024887	-0.030671
-	974	0.002461	0.020446	-0.027771
-	975	0.008413	0.015458	-0.024766
-	976	0.014302	0.009649	-0.021670
-	977	0.020532	0.003091	-0.018496
-	978	0.026852	-0.003849	-0.015309
-	979	0.033282	-0.010468	-0.012165
-	980	0.039622	-0.015890	-0.009220
-	981	0.045293	-0.019839	-0.006634
-	982	0.049909	-0.022008	-0.004322
-	983	0.053321	-0.022679	-0.002270
-	984	0.055053	-0.022294	-0.000538
-	985	0.054961	-0.021560	0.000659
-	986	0.052979	-0.021005	0.001181
-	987	0.050007	-0.020377	0.001136
-	988	0.047693	-0.018879	0.000751
-	989	0.047628	-0.016121	0.000489
-	990	0.049517	-0.012822	0.000340
-	991	0.051475	-0.009926	0.000103
-	992	0.052128	-0.008016	-0.000360
-	993	0.050225	-0.007370	-0.001072
-	994	0.045488	-0.007874	-0.002047
-	995	0.038873	-0.008853	-0.003226
-	996	0.031212	-0.009786	-0.004485
-	997	0.022603	-0.010668	-0.005808
-	998	0.012273	-0.011854	-0.007305
-	999	-0.000090	-0.013270	-0.008843
-	1000	-0.025719	-0.003178	-0.005239
-	1001	-0.019752	-0.003651	-0.006096
-	1002	-0.013859	-0.004077	-0.006870
-	1003	-0.008314	-0.004160	-0.007288
-	1004	-0.002941	-0.003592	-0.007063
-	1005	0.001983	-0.002476	-0.006232
-	1006	0.006639	-0.000713	-0.004665
-	1007	0.010763	0.001350	-0.002656
-	1008	0.014388	0.003577	-0.000367
-	1009	0.017498	0.005600	0.001866
-	1010	0.020247	0.007347	0.003888
-	1011	0.022575	0.008585	0.005465
-	1012	0.024705	0.009379	0.006589
-	1013	0.026510	0.009562	0.007110
-	1014	0.027980	0.009212	0.007080
-	1015	0.029045	0.008410	0.006588
-	1016	0.029396	0.007228	0.005749
-	1017	0.028734	0.005900	0.004866
-	1018	0.026844	0.004440	0.003960
-	1019	0.023429	0.002944	0.003186
-	1020	0.018097	0.001282	0.002417
-	1021	0.010615	-0.000547	0.001711
-	1022	0.000619	-0.002629	0.000956
-	1023	-0.012291	-0.004926	0.000255
-	1024	-0.028269	-0.007509	-0.000512
-	1025	-0.047504	-0.010384	-0.001337
-	1026	-0.070006	-0.013546	-0.002280
-	1027	-0.095855	-0.017010	-0.003386
-	1028	-0.124614	-0.020768	-0.004717
-	1029	-0.155915	-0.024808	-0.006308
-	1030	-0.188956	-0.029049	-0.008119
-	1031	-0.222777	-0.033398	-0.010103
-	1032	-0.255337	-0.037650	-0.012165
-	1033	-0.284611	-0.041462	-0.014084
-	1034	-0.307372	-0.044394	-0.015645
-	1035	-0.319800	-0.045842	-0.016558
-	1036	-0.317083	-0.045066	-0.016432
-	1037	-0.293597	-0.041233	-0.014914
-	1038
-	1039
