# Supplementary material for: Design and preliminary verification of a novel powered ankle–foot prosthesis: From the perspective of lower-limb biomechanics compared with ESAR foot
Source: PLoS One. 2024 Jun 7;19(6):e0303397. doi: 10.1371/journal.pone.0303397 (PMC11161064; doi:10.1371/journal.pone.0303397)
Supplement: S2 File — (ZIP) [file pone.0303397.s004.zip › NWS/5/left ankle angle.txt]

LINK_MODEL_BASED::ORIGINAL::Left Ankle Angles
File	Frame	X	Y	Z
Gait LB - IOR 14.c3d	1
-	2
-	3
-	4
-	5
-	6
-	7
-	8
-	9
-	10
-	11
-	12
-	13
-	14
-	15
-	16
-	17
-	18
-	19
-	20
-	21
-	22
-	23
-	24
-	25
-	26
-	27
-	28
-	29
-	30
-	31
-	32
-	33
-	34
-	35
-	36
-	37
-	38
-	39
-	40
-	41
-	42
-	43
-	44
-	45
-	46
-	47
-	48
-	49
-	50
-	51
-	52
-	53
-	54
-	55
-	56
-	57
-	58
-	59
-	60
-	61
-	62
-	63
-	64
-	65
-	66
-	67
-	68
-	69
-	70
-	71
-	72
-	73
-	74
-	75
-	76
-	77
-	78
-	79
-	80
-	81
-	82
-	83
-	84
-	85
-	86
-	87
-	88
-	89
-	90
-	91
-	92
-	93
-	94
-	95
-	96
-	97
-	98
-	99
-	100
-	101
-	102
-	103
-	104
-	105
-	106
-	107
-	108
-	109
-	110
-	111
-	112
-	113
-	114
-	115
-	116
-	117
-	118
-	119
-	120
-	121
-	122
-	123
-	124
-	125
-	126
-	127
-	128
-	129
-	130
-	131
-	132
-	133
-	134
-	135
-	136
-	137
-	138
-	139
-	140
-	141
-	142
-	143
-	144
-	145
-	146
-	147
-	148
-	149
-	150
-	151
-	152
-	153
-	154
-	155
-	156
-	157
-	158
-	159
-	160
-	161
-	162
-	163
-	164
-	165
-	166
-	167
-	168	12.795659	6.436894	0.578135
-	169	12.907450	6.478172	0.359029
-	170	13.010214	6.503717	0.158654
-	171	13.105593	6.514367	-0.016625
-	172	13.194591	6.511828	-0.161511
-	173	13.277137	6.498616	-0.271831
-	174	13.352777	6.477308	-0.345201
-	175	13.420475	6.450561	-0.381432
-	176	13.478811	6.420570	-0.381774
-	177	13.526494	6.388400	-0.349618
-	178	13.562300	6.354299	-0.289249
-	179	13.585025	6.318316	-0.205590
-	180	13.593680	6.280091	-0.104277
-	181	13.587385	6.239175	0.009544
-	182	13.565264	6.194777	0.129869
-	183	13.526235	6.146198	0.251444
-	184	13.469197	6.092371	0.369084
-	185	13.392396	6.032793	0.479166
-	186	13.293854	5.966695	0.578583
-	187	13.170959	5.893908	0.666644
-	188	13.021077	5.814136	0.743033
-	189	12.841173	5.727568	0.809865
-	190	12.628469	5.634509	0.869867
-	191	12.380299	5.535844	0.927363
-	192	12.094184	5.432773	0.987684
-	193	11.767807	5.327169	1.057018
-	194	11.399570	5.221210	1.142041
-	195	10.988417	5.117804	1.250204
-	196	10.534008	5.020388	1.389068
-	197	10.037051	4.932275	1.565289
-	198	9.499409	4.856462	1.785063
-	199	8.924487	4.794879	2.051649
-	200	8.317243	4.748947	2.365995
-	201	7.684183	4.719121	2.724420
-	202	7.033216	4.705193	3.119521
-	203	6.372968	4.705851	3.538923
-	204	5.712459	4.718740	3.967701
-	205	5.060295	4.740787	4.391263
-	206	4.423715	4.768434	4.797516
-	207	3.808740	4.797834	5.176575
-	208	3.219635	4.825118	5.521513
-	209	2.658785	4.846725	5.828455
-	210	2.127290	4.859674	6.095558
-	211	1.625327	4.861797	6.323230
-	212	1.152273	4.851787	6.512805
-	213	0.707148	4.829105	6.666420
-	214	0.288465	4.793902	6.787033
-	215	-0.105476	4.746882	6.877993
-	216	-0.476639	4.689177	6.943641
-	217	-0.827066	4.622226	6.989222
-	218	-1.158370	4.547577	7.019443
-	219	-1.471756	4.466957	7.039893
-	220	-1.767906	4.382258	7.056564
-	221	-2.047023	4.295538	7.074642
-	222	-2.309169	4.209188	7.099869
-	223	-2.554172	4.125654	7.137323
-	224	-2.781894	4.047322	7.190743
-	225	-2.991850	3.975973	7.262875
-	226	-3.183803	3.912580	7.355292
-	227	-3.357486	3.857449	7.467646
-	228	-3.512710	3.810247	7.597095
-	229	-3.649898	3.770037	7.739634
-	230	-3.769885	3.735391	7.890637
-	231	-3.874263	3.704364	8.045296
-	232	-3.965251	3.674743	8.199148
-	233	-4.045760	3.644339	8.347761
-	234	-4.119245	3.611226	8.487029
-	235	-4.189694	3.573691	8.612961
-	236	-4.261436	3.530434	8.722681
-	237	-4.338977	3.480361	8.813939
-	238	-4.426955	3.422601	8.885612
-	239	-4.529746	3.356341	8.936976
-	240	-4.651175	3.280835	8.969115
-	241	-4.794375	3.195351	8.984236
-	242	-4.961195	3.099282	8.986201
-	243	-5.151918	2.992147	8.980061
-	244	-5.364813	2.873711	8.971700
-	245	-5.595716	2.744286	8.966537
-	246	-5.838190	2.604836	8.969401
-	247	-6.083735	2.456974	8.982822
-	248	-6.322459	2.302915	9.007062
-	249	-6.543561	2.144903	9.039805
-	250	-6.735960	1.984911	9.077672
-	251	-6.889015	1.824853	9.115177
-	252	-6.993071	1.666981	9.144970
-	253	-7.040293	1.514187	9.158933
-	254	-7.024670	1.369782	9.148219
-	255	-6.942400	1.236902	9.102880
-	256	-6.791771	1.117601	9.014480
-	257	-6.573094	1.012492	8.875442
-	258	-6.289093	0.920677	8.679933
-	259	-5.944393	0.840120	8.423573
-	260	-5.545663	0.768070	8.104589
-	261	-5.100839	0.701547	7.724474
-	262	-4.618880	0.637957	7.286817
-	263	-4.108748	0.575230	6.798894
-	264	-3.579404	0.511768	6.270253
-	265	-3.039148	0.446141	5.713047
-	266	-2.495658	0.377125	5.140017
-	267	-1.955563	0.303896	4.565540
-	268	-1.424712	0.226148	4.004035
-	269	-0.907727	0.143967	3.468807
-	270	-0.408441	0.057738	2.971654
-	271	0.070405	-0.031959	2.522422
-	272	0.526795	-0.124310	2.128535
-	273	0.959662	-0.218456	1.794482
-	274	1.368696	-0.313611	1.522665
-	275	1.754235	-0.409198	1.312885
-	276	2.117302	-0.504849	1.162384
-	277	2.459180	-0.600208	1.067558
-	278	2.781520	-0.695078	1.023289
-	279	3.086139	-0.789215	1.024189
-	280	3.374906	-0.882545	1.063408
-	281	3.649581	-0.974880	1.135300
-	282	3.911736	-1.066038	1.234000
-	283	4.162929	-1.155804	1.354554
-	284	4.404527	-1.243954	1.492029
-	285	4.637854	-1.330217	1.641931
-	286	4.863946	-1.414361	1.799918
-	287	5.083890	-1.496168	1.962013
-	288	5.298458	-1.575362	2.124624
-	289	5.508322	-1.651680	2.284540
-	290	5.713977	-1.725174	2.437123
-	291	5.915718	-1.795927	2.578399
-	292	6.113491	-1.864076	2.705164
-	293	6.307094	-1.929887	2.814624
-	294	6.496071	-1.993744	2.905002
-	295	6.679366	-2.056036	2.975521
-	296	6.856199	-2.117372	3.026348
-	297	7.025486	-2.178272	3.058903
-	298	7.186512	-2.239452	3.075210
-	299	7.338604	-2.301581	3.078174
-	300	7.481508	-2.365115	3.071482
-	301	7.615124	-2.430495	3.058001
-	302	7.739633	-2.497644	3.041374
-	303	7.855308	-2.566452	3.024173
-	304	7.962644	-2.636631	3.009111
-	305	8.061981	-2.707871	2.998388
-	306	8.153974	-2.779917	2.993906
-	307	8.239128	-2.852634	2.996928
-	308	8.318277	-2.926022	3.008151
-	309	8.392018	-3.000180	3.027700
-	310	8.461198	-3.075342	3.055213
-	311	8.526418	-3.152168	3.088741
-	312	8.588446	-3.231068	3.127194
-	313	8.647898	-3.312216	3.168795
-	314	8.705017	-3.395180	3.212027
-	315	8.760107	-3.479040	3.256462
-	316	8.813227	-3.563093	3.300950
-	317	8.864614	-3.646471	3.345469
-	318	8.914166	-3.728404	3.390056
-	319	8.962082	-3.808161	3.435003
-	320	9.008566	-3.885035	3.480761
-	321	9.053889	-3.958388	3.527513
-	322	9.098072	-4.027488	3.575913
-	323	9.141358	-4.091710	3.626310
-	324	9.183930	-4.150543	3.679462
-	325	9.225813	-4.203809	3.735865
-	326	9.267234	-4.251420	3.796762
-	327	9.308229	-4.293829	3.861849
-	328	9.349023	-4.331214	3.932086
-	329	9.389761	-4.364052	4.007092
-	330	9.430923	-4.392709	4.086720
-	331	9.472861	-4.417369	4.170895
-	332	9.516055	-4.438237	4.259212
-	333	9.561002	-4.455472	4.350592
-	334	9.608159	-4.469007	4.444019
-	335	9.657936	-4.478454	4.538394
-	336	9.710603	-4.483147	4.633278
-	337	9.766555	-4.482396	4.728539
-	338	9.826114	-4.475459	4.824158
-	339	9.889399	-4.461834	4.920135
-	340	9.956794	-4.441043	5.016769
-	341	10.028517	-4.412852	5.114116
-	342	10.104699	-4.377254	5.212067
-	343	10.185463	-4.334229	5.311518
-	344	10.270877	-4.284052	5.412619
-	345	10.360923	-4.227204	5.515357
-	346	10.455488	-4.164280	5.619886
-	347	10.554330	-4.096080	5.725685
-	348	10.657117	-4.023523	5.831735
-	349	10.763542	-3.947500	5.937152
-	350	10.873336	-3.868924	6.040463
-	351	10.986264	-3.788584	6.140733
-	352	11.102045	-3.707328	6.236850
-	353	11.220465	-3.626060	6.327826
-	354	11.341402	-3.545831	6.411911
-	355	11.464743	-3.467648	6.488281
-	356	11.590195	-3.392551	6.555478
-	357	11.717664	-3.321466	6.612905
-	358	11.847076	-3.255234	6.659606
-	359	11.978265	-3.194109	6.696155
-	360	12.111175	-3.138525	6.722486
-	361	12.245602	-3.088101	6.740240
-	362	12.381393	-3.042483	6.750689
-	363	12.518475	-3.001057	6.755703
-	364	12.656602	-2.963074	6.756929
-	365	12.795586	-2.927769	6.755943
-	366	12.935348	-2.894254	6.754699
-	367	13.075592	-2.861491	6.755007
-	368	13.216086	-2.828537	6.757943
-	369	13.356570	-2.794468	6.764801
-	370	13.496639	-2.758453	6.776501
-	371	13.635964	-2.719776	6.793674
-	372	13.774109	-2.677635	6.817508
-	373	13.910541	-2.631254	6.848801
-	374	14.044895	-2.579669	6.888767
-	375	14.176795	-2.522117	6.938092
-	376	14.305934	-2.458100	6.996536
-	377	14.432212	-2.387166	7.063733
-	378	14.555545	-2.309219	7.138486
-	379	14.675782	-2.224067	7.219795
-	380	14.792805	-2.131645	7.306421
-	381	14.906547	-2.032256	7.396825
-	382	15.017038	-1.926144	7.490559
-	383	15.124438	-1.814053	7.587125
-	384	15.229095	-1.696639	7.687092
-	385	15.331325	-1.574915	7.790224
-	386	15.431508	-1.449660	7.896819
-	387	15.529970	-1.321278	8.007694
-	388	15.627241	-1.190179	8.122867
-	389	15.723574	-1.056274	8.243330
-	390	15.819182	-0.919157	8.370057
-	391	15.914104	-0.778578	8.503005
-	392	16.008245	-0.634125	8.643086
-	393	16.101154	-0.485310	8.790902
-	394	16.192274	-0.331746	8.946152
-	395	16.280745	-0.173160	9.108810
-	396	16.365522	-0.009333	9.278304
-	397	16.445181	0.159710	9.453058
-	398	16.518002	0.333914	9.631733
-	399	16.582111	0.512893	9.811882
-	400	16.635178	0.696591	9.992014
-	401	16.675020	0.884844	10.170771
-	402	16.699299	1.077727	10.347768
-	403	16.705935	1.275664	10.523104
-	404	16.692787	1.478935	10.696584
-	405	16.657604	1.688042	10.868619
-	406	16.598019	1.903044	11.039133
-	407	16.511517	2.124244	11.208776
-	408	16.395842	2.351303	11.378194
-	409	16.248634	2.583647	11.547702
-	410	16.067499	2.820870	11.719195
-	411	15.850387	3.061860	11.893897
-	412	15.594934	3.305425	12.073777
-	413	15.298962	3.550147	12.261113
-	414	14.960068	3.794140	12.458091
-	415	14.576126	4.035259	12.666921
-	416	14.144927	4.271070	12.889810
-	417	13.664585	4.498792	13.129114
-	418	13.133373	4.715715	13.386834
-	419	12.550008	4.919146	13.664754
-	420	11.913500	5.106428	13.963716
-	421	11.223083	5.275556	14.284877
-	422	10.478343	5.424675	14.628118
-	423	9.679099	5.552409	14.993057
-	424	8.825693	5.657705	15.379864
-	425	7.918594	5.740484	15.788129
-	426	6.959102	5.801268	16.216806
-	427	5.949263	5.841096	16.663738
-	428	4.892425	5.861491	17.124800
-	429	3.793233	5.864123	17.594105
-	430	2.657420	5.851206	18.064381
-	431	1.491845	5.825563	18.526949
-	432	0.304604	5.790663	18.972513
-	433	-0.895405	5.751002	19.391230
-	434	-2.097575	5.711292	19.773235
-	435	-3.290614	5.677288	20.109341
-	436	-4.461951	5.655025	20.391193
-	437	-5.598162	5.650807	20.612068
-	438	-6.685347	5.670654	20.766533
-	439	-7.709414	5.719841	20.851765
-	440	-8.656070	5.803069	20.867130
-	441	-9.511304	5.922430	20.814835
-	442	-10.261255	6.077800	20.698774
-	443	-10.892535	6.266043	20.524393
-	444	-11.392897	6.481364	20.296627
-	445	-11.751729	6.715191	20.020250
-	446	-11.960864	6.957297	19.698505
-	447	-12.015429	7.195346	19.334297
-	448	-11.915033	7.417234	18.930067
-	449	-11.663955	7.610410	18.488001
-	450	-11.270800	7.765191	18.010592
-	451	-10.748447	7.873948	17.500387
-	452	-10.112674	7.931669	16.960543
-	453	-9.381632	7.936576	16.394747
-	454	-8.574316	7.889309	15.807589
-	455	-7.710105	7.792762	15.204682
-	456	-6.807923	7.652795	14.592576
-	457	-5.884832	7.475414	13.979062
-	458	-4.956147	7.269494	13.372314
-	459	-4.035048	7.043637	12.780773
-	460	-3.132096	6.806520	12.212809
-	461	-2.255407	6.565825	11.676178
-	462	-1.410895	6.328378	11.177685
-	463	-0.602864	6.099594	10.723362
-	464	0.165866	5.884077	10.317539
-	465	0.893362	5.686180	9.963338
-	466	1.578603	5.509184	9.661937
-	467	2.220752	5.356911	9.412929
-	468	2.819530	5.231746	9.214264
-	469	3.375127	5.135364	9.062253
-	470	3.888428	5.066965	8.952024
-	471	4.360439	5.024839	8.877456
-	472	4.792186	5.006361	8.831341
-	473	5.184730	5.008541	8.806073
-	474	5.539161	5.028091	8.793547
-	475	5.856383	5.061774	8.785316
-	476	6.137321	5.105972	8.773442
-	477	6.382953	5.157590	8.750549
-	478	6.594752	5.213443	8.710241
-	479	6.774066	5.271129	8.647416
-	480	6.922757	5.328296	8.558764
-	481	7.042512	5.382895	8.442412
-	482	7.134689	5.433272	8.298215
-	483	7.200480	5.477530	8.127398
-	484	7.240592	5.514361	7.932758
-	485	7.255404	5.542220	7.718141
-	486	7.244380	5.560364	7.489352
-	487	7.206615	5.568380	7.252540
-	488	7.140944	5.566260	7.014523
-	489	7.046111	5.554511	6.782448
-	490	6.920876	5.534322	6.562535
-	491	6.764031	5.507361	6.361999
-	492	6.574599	5.475946	6.186968
-	493	6.351882	5.442808	6.042877
-	494	6.095909	5.410573	5.934408
-	495	5.807304	5.381200	5.864021
-	496	5.487533	5.356240	5.832956
-	497	5.138913	5.336718	5.840861
-	498	4.764715	5.322886	5.885754
-	499	4.369000	5.314113	5.964646
-	500	3.956671	5.308607	6.073312
-	501	3.533158	5.303736	6.207055
-	502	3.104157	5.296646	6.361445
-	503	2.675572	5.284782	6.531825
-	504	2.252986	5.266088	6.714209
-	505	1.841601	5.239178	6.905277
-	506	1.445955	5.203264	7.101799
-	507	1.069823	5.158206	7.301445
-	508	0.716102	5.104537	7.501933
-	509	0.386686	5.043390	7.701881
-	510	0.082488	4.976367	7.900793
-	511	-0.196264	4.905302	8.098360
-	512	-0.450184	4.832111	8.294773
-	513	-0.680388	4.758492	8.490029
-	514	-0.888199	4.685788	8.683573
-	515	-1.075395	4.614904	8.874774
-	516	-1.243453	4.546468	9.061706
-	517	-1.394000	4.480952	9.243220
-	518	-1.528255	4.418872	9.417609
-	519	-1.647268	4.360865	9.584031
-	520	-1.751577	4.307332	9.740716
-	521	-1.841227	4.258260	9.885693
-	522	-1.915727	4.213047	10.016617
-	523	-1.974159	4.170785	10.130960
-	524	-2.015469	4.130393	10.225365
-	525	-2.038902	4.090337	10.296895
-	526	-2.044192	4.048907	10.343149
-	527	-2.031778	4.003936	10.362432
-	528	-2.002928	3.952907	10.353574
-	529	-1.960127	3.893079	10.315947
-	530	-1.906946	3.821647	10.250216
-	531	-1.847988	3.735945	10.157513
-	532	-1.788790	3.633691	10.040419
-	533	-1.735646	3.513344	9.902600
-	534	-1.695231	3.374109	9.748174
-	535	-1.674460	3.216113	9.583078
-	536	-1.679980	3.039967	9.413661
-	537	-1.717967	2.846733	9.246667
-	538	-1.793819	2.637820	9.089506
-	539	-1.911728	2.414799	8.948894
-	540	-2.074021	2.179333	8.830996
-	541	-2.280740	1.933437	8.740526
-	542	-2.529371	1.679461	8.680734
-	543	-2.814753	1.419977	8.652838
-	544	-3.129345	1.157276	8.655176
-	545	-3.463595	0.892721	8.683890
-	546	-3.806018	0.626960	8.732310
-	547	-4.143755	0.360499	8.791303
-	548	-4.462986	0.094617	8.850408
-	549	-4.749592	-0.167919	8.897537
-	550	-4.990042	-0.422927	8.920253
-	551	-5.172073	-0.665435	8.906352
-	552	-5.285558	-0.890897	8.844584
-	553	-5.323195	-1.096456	8.725933
-	554	-5.281114	-1.281700	8.544343
-	555	-5.159187	-1.448863	8.297167
-	556	-4.960759	-1.602248	7.986879
-	557	-4.692097	-1.747012	7.619524
-	558	-4.361825	-1.887845	7.205454
-	559	-3.980029	-2.027996	6.757306
-	560	-3.557681	-2.169120	6.289760
-	561	-3.105756	-2.311571	5.818794
-	562	-2.634661	-2.454857	5.360265
-	563	-2.153768	-2.598130	4.929202
-	564	-1.671287	-2.740410	4.539154
-	565	-1.194272	-2.880592	4.201498
-	566	-0.728579	-3.017297	3.925436
-	567	-0.278714	-3.148855	3.716454
-	568	0.151922	-3.273407	3.576916
-	569	0.561071	-3.389196	3.505491
-	570	0.947308	-3.494794	3.497772
-	571	1.310056	-3.589323	3.546958
-	572	1.649382	-3.672481	3.644592
-	573	1.965904	-3.744553	3.781354
-	574	2.260685	-3.806280	3.947796
-	575	2.535162	-3.858621	4.135659
-	576	2.791010	-3.902677	4.337400
-	577	3.030204	-3.939513	4.547696
-	578	3.254600	-3.970114	4.762126
-	579	3.466183	-3.995309	4.977217
-	580	3.666663	-4.015738	5.189963
-	581	3.857586	-4.031964	5.396670
-	582	4.040364	-4.044580	5.592949
-	583	4.216205	-4.054275	5.773957
-	584	4.386237	-4.061775	5.934294
-	585	4.551345	-4.067819	6.068413
-	586	4.712321	-4.073211	6.171402
-	587	4.869812	-4.078879	6.239018
-	588	5.024434	-4.085768	6.268865
-	589	5.176413	-4.094603	6.259902
-	590	5.325853	-4.105587	6.213660
-	591	5.472522	-4.118474	6.133720
-	592	5.616179	-4.132595	6.026047
-	593	5.756696	-4.147137	5.898025
-	594	5.894095	-4.161221	5.758111
-	595	6.028595	-4.173998	5.614805
-	596	6.160586	-4.184669	5.476043
-	597	6.290542	-4.192643	5.348351
-	598	6.419000	-4.197525	5.236878
-	599	6.546424	-4.199198	5.144819
-	600	6.673355	-4.197843	5.073394
-	601	6.800213	-4.193956	5.021916
-	602	6.927310	-4.188488	4.987346
-	603	7.054749	-4.182789	4.965263
-	604	7.182507	-4.178564	4.950164
-	605	7.310668	-4.177493	4.936347
-	606	7.439379	-4.180668	4.919517
-	607	7.568800	-4.188772	4.895275
-	608	7.699239	-4.201919	4.861038
-	609	7.830937	-4.220020	4.814825
-	610	7.964294	-4.242687	4.756008
-	611	8.099785	-4.269331	4.684950
-	612	8.237824	-4.299204	4.602493
-	613	8.378793	-4.331423	4.510071
-	614	8.522978	-4.364882	4.409745
-	615	8.670534	-4.398418	4.303379
-	616	8.821582	-4.430768	4.193648
-	617	8.976011	-4.460884	4.082880
-	618	9.133757	-4.487942	3.973529
-	619	9.294790	-4.511280	3.868380
-	620	9.458953	-4.530642	3.768955
-	621	9.626274	-4.545863	3.676897
-	622	9.796744	-4.557068	3.592845
-	623	9.970452	-4.564584	3.516537
-	624	10.147386	-4.568768	3.447471
-	625	10.327474	-4.570162	3.383801
-	626	10.510581	-4.569265	3.324024
-	627	10.696552	-4.566529	3.266476
-	628	10.885076	-4.562385	3.209559
-	629	11.075944	-4.557115	3.151979
-	630	11.269096	-4.551015	3.092500
-	631	11.464554	-4.544229	3.030541
-	632	11.662423	-4.536929	2.965406
-	633	11.862726	-4.528996	2.897459
-	634	12.065236	-4.520295	2.826883
-	635	12.269687	-4.510460	2.754699
-	636	12.475547	-4.499121	2.681785
-	637	12.682300	-4.485911	2.608816
-	638	12.889429	-4.470397	2.536946
-	639	13.096496	-4.452208	2.467149
-	640	13.303228	-4.430948	2.400958
-	641	13.509516	-4.406450	2.339564
-	642	13.715220	-4.378705	2.283919
-	643	13.920326	-4.347760	2.235341
-	644	14.124727	-4.313816	2.194537
-	645	14.328272	-4.276930	2.162731
-	646	14.530598	-4.237247	2.141013
-	647	14.731403	-4.195105	2.129215
-	648	14.930474	-4.150778	2.127233
-	649	15.127711	-4.104724	2.134100
-	650	15.323041	-4.057405	2.148310
-	651	15.516307	-4.009140	2.169018
-	652	15.707431	-3.960363	2.194853
-	653	15.896135	-3.911450	2.225032
-	654	16.082071	-3.862694	2.259684
-	655	16.264654	-3.814276	2.298741
-	656	16.443289	-3.765899	2.342553
-	657	16.617346	-3.717005	2.390680
-	658	16.786285	-3.666657	2.443196
-	659	16.949570	-3.614111	2.499931
-	660	17.106731	-3.558728	2.560535
-	661	17.257477	-3.499797	2.625427
-	662	17.401485	-3.436666	2.694786
-	663	17.538383	-3.368490	2.768958
-	664	17.667677	-3.294360	2.848159
-	665	17.788738	-3.213433	2.931862
-	666	17.900871	-3.124795	3.019483
-	667	18.003330	-3.027678	3.110396
-	668	18.095366	-2.921152	3.204974
-	669	18.176252	-2.804584	3.303629
-	670	18.245092	-2.677464	3.406241
-	671	18.300951	-2.539170	3.513588
-	672	18.342905	-2.389401	3.625368
-	673	18.369965	-2.227760	3.741917
-	674	18.381124	-2.053997	3.863651
-	675	18.375612	-1.867908	3.990907
-	676	18.352442	-1.669707	4.123386
-	677	18.310757	-1.459796	4.260681
-	678	18.249563	-1.239088	4.400966
-	679	18.167782	-1.008686	4.543039
-	680	18.064209	-0.769523	4.686452
-	681	17.937752	-0.522333	4.832238
-	682	17.787340	-0.267200	4.983848
-	683	17.611839	-0.004101	5.145849
-	684	17.409847	0.266486	5.322314
-	685	17.179916	0.543377	5.515827
-	686	16.920452	0.824366	5.726219
-	687	16.629894	1.106349	5.951853
-	688	16.306763	1.385681	6.188906
-	689	15.949655	1.658194	6.433538
-	690	15.557418	1.919979	6.683187
-	691	15.129038	2.167914	6.938133
-	692	14.663418	2.399586	7.201459
-	693	14.159647	2.613283	7.477066
-	694	13.616866	2.807781	7.768849
-	695	13.034330	2.982293	8.079963
-	696	12.411534	3.136064	8.411224
-	697	11.748270	3.268415	8.762538
-	698	11.044702	3.378411	9.131756
-	699	10.301381	3.465259	9.516552
-	700	9.519312	3.528224	9.913654
-	701	8.699913	3.567236	10.319608
-	702	7.845014	3.582188	10.730645
-	703	6.957012	3.574320	11.142628
-	704	6.038720	3.545140	11.551670
-	705	5.093888	3.497261	11.953890
-	706	4.127158	3.434580	12.345125
-	707	3.144219	3.361472	12.721367
-	708	2.152039	3.282948	13.078613
-	709	1.158249	3.204607	13.413021
-	710	0.171681	3.132715	13.720747
-	711	-0.798255	3.073167	13.997894
-	712	-1.741430	3.031356	14.240520
-	713	-2.646924	3.012041	14.444609
-	714	-3.503473	3.019075	14.606754
-	715	-4.299225	3.054517	14.723923
-	716	-5.022362	3.120282	14.793934
-	717	-5.661042	3.215652	14.815496
-	718	-6.204063	3.338538	14.788598
-	719	-6.641442	3.485626	14.714300
-	720	-6.965042	3.651340	14.595119
-	721	-7.169397	3.829208	14.434589
-	722	-7.252425	4.011723	14.237269
-	723	-7.215368	4.190950	14.008653
-	724	-7.062867	4.359363	13.754181
-	725	-6.802557	4.510794	13.479099
-	726	-6.444287	4.640802	13.188162
-	727	-5.999515	4.746349	12.885322
-	728	-5.480357	4.826867	12.573211
-	729	-4.899693	4.882918	12.254088
-	730	-4.269739	4.915543	11.929401
-	731	-3.602516	4.927130	11.600285
-	732	-2.909044	4.920579	11.267713
-	733	-2.199575	4.899907	10.932560
-	734	-1.482831	4.869542	10.595922
-	735	-0.766383	4.833992	10.259443
-	736	-0.056108	4.796301	9.924995
-	737	0.642991	4.759434	9.594849
-	738	1.327525	4.725259	9.271181
-	739	1.994750	4.694978	8.956361
-	740	2.643247	4.668854	8.652502
-	741	3.271984	4.646802	8.361657
-	742	3.880126	4.628586	8.085443
-	743	4.466900	4.613516	7.825394
-	744	5.031136	4.601961	7.582588
-	745	5.571306	4.593928	7.357721
-	746	6.085321	4.588951	7.151308
-	747	6.570847	4.586943	6.963160
-	748	7.025167	4.587657	6.792896
-	749	7.445839	4.591096	6.639287
-	750	7.830304	4.597785	6.501390
-	751	8.176564	4.607843	6.378088
-	752	8.482890	4.621367	6.268508
-	753	8.748336	4.638174	6.172291
-	754	8.972258	4.657732	6.088959
-	755	9.154431	4.679614	6.018888
-	756	9.294641	4.703224	5.961915
-	757	9.392792	4.727919	5.917953
-	758	9.448351	4.752227	5.886419
-	759	9.461030	4.774011	5.865786
-	760	9.430189	4.791017	5.854427
-	761	9.355366	4.800420	5.850181
-	762	9.236073	4.799481	5.850909
-	763	9.072139	4.785452	5.854729
-	764	8.863708	4.755372	5.859819
-	765	8.611377	4.706634	5.864720
-	766	8.316441	4.637364	5.868378
-	767	7.981122	4.546767	5.869789
-	768	7.608376	4.435241	5.868623
-	769	7.201972	4.304389	5.864336
-	770	6.766124	4.157166	5.857506
-	771	6.305674	3.997506	5.849224
-	772	5.825848	3.830299	5.841042
-	773	5.332175	3.660758	5.835248
-	774	4.830484	3.494076	5.833898
-	775	4.326339	3.335246	5.839746
-	776	3.825503	3.188560	5.855264
-	777	3.333585	3.057475	5.882873
-	778	2.856014	2.944351	5.924530
-	779	2.397967	2.850332	5.981555
-	780	1.964077	2.775404	6.054508
-	781	1.558487	2.718396	6.143139
-	782	1.184800	2.677107	6.246677
-	783	0.845686	2.648439	6.363323
-	784	0.543041	2.629243	6.491248
-	785	0.277607	2.616570	6.627311
-	786	0.048804	2.608352	6.769100
-	787	-0.145124	2.603461	6.913645
-	788	-0.306987	2.601535	7.058218
-	789	-0.440118	2.602939	7.200305
-	790	-0.547753	2.608102	7.336752
-	791	-0.632963	2.617408	7.464993
-	792	-0.698057	2.631164	7.582038
-	793	-0.744754	2.649338	7.684971
-	794	-0.774214	2.671532	7.771115
-	795	-0.787266	2.696731	7.837236
-	796	-0.784772	2.723518	7.881256
-	797	-0.767849	2.749895	7.901132
-	798	-0.738118	2.773355	7.895726
-	799	-0.698288	2.791108	7.865147
-	800	-0.651971	2.799984	7.809897
-	801	-0.603945	2.796732	7.732415
-	802	-0.559995	2.778459	7.636160
-	803	-0.526887	2.742332	7.525968
-	804	-0.511925	2.686528	7.407947
-	805	-0.522434	2.610213	7.288763
-	806	-0.565340	2.513512	7.175306
-	807	-0.646938	2.397834	7.074589
-	808	-0.772660	2.264999	6.992945
-	809	-0.946552	2.116964	6.935808
-	810	-1.170469	1.955321	6.907049
-	811	-1.443334	1.781270	6.908274
-	812	-1.760723	1.596077	6.938876
-	813	-2.114957	1.400726	6.995059
-	814	-2.495461	1.196330	7.070442
-	815	-2.889050	0.983990	7.155915
-	816	-3.280853	0.764920	7.240101
-	817	-3.654746	0.541365	7.310673
-	818	-3.994332	0.316774	7.354598
-	819	-4.283865	0.095972	7.358957
-	820	-4.508892	-0.115427	7.312053
-	821	-4.657414	-0.312281	7.204037
-	822	-4.720528	-0.491004	7.028237
-	823	-4.693098	-0.650408	6.781327
-	824	-4.574290	-0.791920	6.464180
-	825	-4.367114	-0.919037	6.081731
-	826	-4.078364	-1.036422	5.642872
-	827	-3.717675	-1.148789	5.160366
-	828	-3.296784	-1.260023	4.649446
-	829	-2.828635	-1.372694	4.127029
-	830	-2.326356	-1.487903	3.610774
-	831	-1.802545	-1.605581	3.118134
-	832	-1.268794	-1.724842	2.664757
-	833	-0.735147	-1.844305	2.263998
-	834	-0.210168	-1.962470	1.926117
-	835	0.299278	-2.077973	1.657392
-	836	0.787786	-2.189701	1.461022
-	837	1.251359	-2.296835	1.336394
-	838	1.687371	-2.398772	1.280067
-	839	2.094455	-2.495169	1.285989
-	840	2.472379	-2.585801	1.346958
-	841	2.821756	-2.670612	1.454337
-	842	3.143870	-2.749666	1.599673
-	843	3.440550	-2.823125	1.775107
-	844	3.713899	-2.891340	1.973095
-	845	3.966295	-2.954750	2.187377
-	846	4.200267	-3.013865	2.412303
-	847	4.418203	-3.069155	2.642898
-	848	4.622529	-3.120985	2.874929
-	849	4.815411	-3.169690	3.104120
-	850	4.999006	-3.215483	3.326206
-	851	5.175376	-3.258580	3.536374
-	852	5.346179	-3.299164	3.729230
-	853	5.512938	-3.337359	3.899585
-	854	5.676808	-3.373390	4.042236
-	855	5.838562	-3.407563	4.152731
-	856	5.998760	-3.440254	4.227655
-	857	6.157442	-3.471810	4.265594
-	858	6.314397	-3.502632	4.266897
-	859	6.469063	-3.533015	4.234567
-	860	6.620630	-3.563151	4.174082
-	861	6.768380	-3.593118	4.092635
-	862	6.911672	-3.622627	3.999405
-	863	7.049896	-3.651101	3.903912
-	864	7.182590	-3.677601	3.816223
-	865	7.309283	-3.701156	3.745371
-	866	7.429823	-3.720919	3.698497
-	867	7.544212	-3.736281	3.680603
-	868	7.652598	-3.747068	3.693527
-	869	7.755386	-3.753377	3.736649
-	870	7.853138	-3.755588	3.807222
-	871	7.946561	-3.754390	3.900429
-	872	8.036455	-3.750564	4.010592
-	873	8.123717	-3.745060	4.131076
-	874	8.209277	-3.738751	4.255623
-	875	8.294288	-3.732430	4.378397
-	876	8.379935	-3.726993	4.494126
-	877	8.467447	-3.723239	4.599034
-	878	8.557837	-3.722109	4.689874
-	879	8.651907	-3.724544	4.764748
-	880	8.750113	-3.731397	4.822500
-	881	8.852829	-3.743193	4.861924
-	882	8.960239	-3.759653	4.882286
-	883	9.072639	-3.779924	4.882874
-	884	9.190176	-3.802998	4.863265
-	885	9.312971	-3.827925	4.824006
-	886	9.441111	-3.854029	4.765874
-	887	9.574658	-3.880696	4.690341
-	888	9.713658	-3.907413	4.599272
-	889	9.858083	-3.933874	4.494150
-	890	10.007780	-3.959645	4.377079
-	891	10.162668	-3.984424	4.249647
-	892	10.322481	-4.007905	4.113574
-	893	10.486880	-4.029756	3.970861
-	894	10.655420	-4.049788	3.822888
-	895	10.827657	-4.067663	3.671575
-	896	11.003108	-4.083134	3.518764
-	897	11.181295	-4.096100	3.366165
-	898	11.361732	-4.106503	3.215679
-	899	11.543931	-4.114370	3.068993
-	900	11.727684	-4.119676	2.927717
-	901	11.912870	-4.122364	2.793732
-	902	12.099440	-4.122467	2.668223
-	903	12.287311	-4.119672	2.552821
-	904	12.476402	-4.113823	2.448417
-	905	12.666639	-4.104683	2.355689
-	906	12.858001	-4.092145	2.274711
-	907	13.050393	-4.076406	2.204545
-	908	13.243820	-4.057633	2.144618
-	909	13.438246	-4.036029	2.094362
-	910	13.633619	-4.011863	2.053033
-	911	13.830020	-3.985238	2.020422
-	912	14.027671	-3.956324	1.996365
-	913	14.226843	-3.925215	1.980993
-	914	14.427837	-3.891752	1.975192
-	915	14.630680	-3.855584	1.979406
-	916	14.835417	-3.815792	1.995028
-	917	15.041984	-3.771503	2.023310
-	918	15.249973	-3.721930	2.065317
-	919	15.458805	-3.666640	2.121185
-	920	15.667614	-3.605872	2.189280
-	921	15.875492	-3.540042	2.267270
-	922	16.081604	-3.469838	2.351775
-	923	16.285122	-3.395816	2.439530
-	924	16.485439	-3.318434	2.527638
-	925	16.682028	-3.238140	2.613452
-	926	16.874495	-3.154901	2.696158
-	927	17.062664	-3.068573	2.775924
-	928	17.246384	-2.978542	2.854299
-	929	17.425585	-2.884135	2.932931
-	930	17.600052	-2.784879	3.012749
-	931	17.769623	-2.680108	3.094502
-	932	17.934023	-2.569425	3.178372
-	933	18.092985	-2.452327	3.264526
-	934	18.246155	-2.328364	3.353204
-	935	18.393169	-2.197078	3.444875
-	936	18.533346	-2.058110	3.539730
-	937	18.666008	-1.911037	3.638248
-	938	18.790178	-1.755274	3.740892
-	939	18.904716	-1.590350	3.848051
-	940	19.008339	-1.415941	3.960164
-	941	19.099712	-1.232140	4.077224
-	942	19.177687	-1.039526	4.199302
-	943	19.241009	-0.838971	4.326620
-	944	19.288395	-0.631392	4.459412
-	945	19.318523	-0.417700	4.598238
-	946	19.330053	-0.198625	4.743557
-	947	19.321735	0.025422	4.896047
-	948	19.292229	0.253993	5.056223
-	949	19.240126	0.486945	5.224814
-	950	19.163990	0.724081	5.402567
-	951	19.062202	0.965157	5.590135
-	952	18.933102	1.210004	5.788825
-	953	18.774973	1.458510	5.999914
-	954	18.585909	1.710899	6.225427
-	955	18.363930	1.967546	6.467782
-	956	18.106850	2.228991	6.729030
-	957	17.812473	2.495848	7.011850
-	958	17.478611	2.768329	7.318526
-	959	17.103054	3.046424	7.651267
-	960	16.683662	3.329339	8.011801
-	961	16.218407	3.615908	8.401429
-	962	15.705215	3.904627	8.820923
-	963	15.142214	4.193476	9.271100
-	964	14.527503	4.480137	9.752591
-	965	13.859465	4.761388	10.265790
-	966	13.136701	5.034026	10.810667
-	967	12.358453	5.294109	11.386178
-	968	11.524628	5.537718	11.990265
-	969	10.636017	5.761610	12.619416
-	970	9.694498	5.962862	13.268575
-	971	8.703293	6.139383	13.931658
-	972	7.666598	6.290771	14.601592
-	973	6.590181	6.417175	15.270429
-	974	5.480996	6.520143	15.928852
-	975	4.347737	6.602212	16.565920
-	976	3.200467	6.666412	17.169924
-	977	2.050795	6.716672	17.728594
-	978	0.911710	6.757491	18.230146
-	979	-0.203059	6.794163	18.664175
-	980	-1.279015	6.831978	19.022018
-	981	-2.301851	6.876096	19.297611
-	982	-3.257426	6.930997	19.487394
-	983	-4.132355	7.000077	19.590618
-	984	-4.914357	7.085877	19.609112
-	985	-5.592275	7.189021	19.546692
-	986	-6.156265	7.308424	19.408577
-	987	-6.598595	7.442025	19.200993
-	988	-6.913187	7.585367	18.930222
-	989	-7.097214	7.733016	18.602924
-	990	-7.150254	7.877483	18.225367
-	991	-7.075721	8.011011	17.803326
-	992	-6.880279	8.125992	17.342085
-	993	-6.573505	8.215563	16.846027
-	994	-6.167123	8.274290	16.319563
-	995	-5.674828	8.298429	15.766784
-	996	-5.110773	8.285531	15.191825
-	997	-4.489858	8.235905	14.599321
-	998	-3.826081	8.150523	13.994159
-	999	-3.132787	8.030887	13.382661
-	1000	-2.422150	7.879947	12.772031
-	1001	-1.704836	7.701176	12.170298
-	1002	-0.990476	7.499810	11.586032
-	1003	-0.286833	7.281648	11.027708
-	1004	0.399530	7.052168	10.503797
-	1005	1.063334	6.817141	10.022206
-	1006	1.700180	6.582432	9.589857
-	1007	2.306556	6.354121	9.212165
-	1008	2.879575	6.137918	8.892834
-	1009	3.417296	5.939430	8.633569
-	1010	3.917837	5.763700	8.434358
-	1011	4.380269	5.614428	8.293203
-	1012	4.803898	5.494833	8.205922
-	1013	5.188882	5.406188	8.166647
-	1014	5.535717	5.348557	8.167315
-	1015	5.845409	5.321092	8.198993
-	1016	6.119357	5.321960	8.251776
-	1017	6.359366	5.348144	8.315577
-	1018	6.567106	5.396153	8.380872
-	1019	6.744703	5.461810	8.438662
-	1020	6.893969	5.540867	8.481712
-	1021	7.017061	5.628802	8.504293
-	1022	7.115789	5.721772	8.502275
-	1023	7.191804	5.816512	8.473536
-	1024	7.246635	5.909923	8.417158
-	1025	7.281286	5.999723	8.334013
-	1026	7.296683	6.083487	8.225924
-	1027	7.293377	6.159173	8.095397
-	1028	7.271740	6.225471	7.945361
-	1029	7.232175	6.280971	7.778611
-	1030	7.175105	6.324863	7.598742
-	1031	7.100992	6.356527	7.409612
-	1032	7.010515	6.375473	7.215698
-	1033	6.904182	6.381667	7.022572
-	1034	6.782667	6.375364	6.836188
-	1035	6.646146	6.357487	6.664154
-	1036	6.494524	6.329326	6.514662
-	1037	6.327193	6.292690	6.395785
-	1038	6.143239	6.249745	6.315167
-	1039	5.941638	6.202541	6.278381
-	1040	5.721486	6.152946	6.289987
-	1041	5.482185	6.102447	6.351972
-	1042	5.223690	6.051873	6.464140
-	1043	4.946502	6.001405	6.623826
-	1044	4.652031	5.950201	6.825773
-	1045	4.342416	5.896524	7.062718
-	1046	4.020713	5.838172	7.326128
-	1047	3.690521	5.772837	7.606737
-	1048	3.355782	5.698708	7.895279
-	1049	3.020424	5.614793	8.182951
-	1050	2.687924	5.520962	8.461747
-	1051	2.361337	5.417934	8.725164
-	1052	2.043232	5.307172	8.967950
-	1053	1.735676	5.190715	9.186098
-	1054	1.440298	5.071222	9.377488
-	1055	1.158202	4.951682	9.540844
-	1056	0.890005	4.835422	9.677217
-	1057	0.635846	4.726100	9.788850
-	1058	0.395639	4.627416	9.878901
-	1059	0.168964	4.543058	9.951262
-	1060	-0.044655	4.476455	10.009542
-	1061	-0.245828	4.430418	10.057804
-	1062	-0.435132	4.407015	10.099711
-	1063	-0.613105	4.407580	10.138736
-	1064	-0.780069	4.432224	10.178103
-	1065	-0.935594	4.479971	10.219699
-	1066	-1.078617	4.548476	10.264886
-	1067	-1.207416	4.634725	10.313660
-	1068	-1.319914	4.735035	10.364663
-	1069	-1.413722	4.844759	10.415316
-	1070	-1.486400	4.958940	10.461769
-	1071	-1.535751	5.072209	10.499145
-	1072	-1.560294	5.179431	10.522266
-	1073	-1.559081	5.276041	10.525764
-	1074	-1.532019	5.357907	10.504686
-	1075	-1.479711	5.421772	10.454570
-	1076	-1.403658	5.465368	10.372014
-	1077	-1.306018	5.487596	10.255468
-	1078	-1.189817	5.488251	10.105078
-	1079	-1.058816	5.468030	9.922982
-	1080	-0.917845	5.428453	9.712897
-	1081	-0.772639	5.371275	9.480062
-	1082	-0.629907	5.298751	9.231270
-	1083	-0.496972	5.213047	8.974010
-	1084	-0.381652	5.115761	8.715961
-	1085	-0.291871	5.008218	8.464539
-	1086	-0.235764	4.891503	8.226331
-	1087	-0.221108	4.766361	8.007012
-	1088	-0.254974	4.633673	7.810855
-	1089	-0.342869	4.493981	7.640997
-	1090	-0.487835	4.347942	7.499240
-	1091	-0.690010	4.196222	7.386496
-	1092	-0.945956	4.039475	7.303299
-	1093	-1.248978	3.878266	7.249466
-	1094	-1.589278	3.712340	7.223873
-	1095	-1.954372	3.540982	7.223941
-	1096	-2.329790	3.363036	7.246120
-	1097	-2.699862	3.177311	7.284903
-	1098	-3.048180	2.983546	7.334009
-	1099	-3.358708	2.782637	7.385943
-	1100	-3.616441	2.576586	7.432176
-	1101	-3.808485	2.368155	7.464531
-	1102	-3.924792	2.160187	7.474450
-	1103	-3.958853	1.955068	7.454473
-	1104	-3.907955	1.754249	7.398345
-	1105	-3.773258	1.558197	7.301177
-	1106	-3.559457	1.366574	7.160773
-	1107	-3.274182	1.178576	6.976922
-	1108	-2.927197	0.993325	6.752537
-	1109	-2.529674	0.809990	6.492746
-	1110	-2.093452	0.627682	6.205016
-	1111	-1.630276	0.445453	5.898054
-	1112	-1.151320	0.262486	5.581271
-	1113	-0.666766	0.078211	5.264375
-	1114	-0.185365	-0.107631	4.956342
-	1115	0.285535	-0.294977	4.664858
-	1116	0.740222	-0.483444	4.395965
-	1117	1.174345	-0.672278	4.153769
-	1118	1.585099	-0.860431	3.940890
-	1119	1.970924	-1.046642	3.758288
-	1120	2.331449	-1.229487	3.605787
-	1121	2.667208	-1.407427	3.482031
-	1122	2.979525	-1.578727	3.385557
-	1123	3.270142	-1.741637	3.314318
-	1124	3.541096	-1.894264	3.266843
-	1125	3.794448	-2.034720	3.241923
-	1126	4.032330	-2.161357	3.238443
-	1127	4.256748	-2.272883	3.256224
-	1128	4.469605	-2.368669	3.294952
-	1129	4.672697	-2.448485	3.355260
-	1130	4.867498	-2.512595	3.437611
-	1131	5.055547	-2.561736	3.541861
-	1132	5.238146	-2.596972	3.667549
-	1133	5.416477	-2.619725	3.812403
-	1134	5.591650	-2.631471	3.973101
-	1135	5.764591	-2.633775	4.144700
-	1136	5.936139	-2.628350	4.320537
-	1137	6.106936	-2.616789	4.493639
-	1138	6.277257	-2.600809	4.656054
-	1139	6.447281	-2.581970	4.800902
-	1140	6.616863	-2.561678	4.922104
-	1141	6.785693	-2.541239	5.014964
-	1142	6.953240	-2.521715	5.077294
-	1143	7.118840	-2.504151	5.108605
-	1144	7.281803	-2.489364	5.111079
-	1145	7.441481	-2.478035	5.088969
-	1146	7.597268	-2.470767	5.047722
-	1147	7.748748	-2.467903	4.994261
-	1148	7.895642	-2.469622	4.935933
-	1149	8.037717	-2.476182	4.879185
-	1150	8.174843	-2.487735	4.829734
-	1151	8.306940	-2.504771	4.790939
-	1152	8.433819	-2.527919	4.764365
-	1153	8.555309	-2.558046	4.749409
-	1154	8.671081	-2.596124	4.743875
-	1155	8.781150	-2.642451	4.746406
-	1156	8.885774	-2.696509	4.755955
-	1157	8.985095	-2.757410	4.772104
-	1158	9.078940	-2.824747	4.793850
-	1159	9.166747	-2.898345	4.819308
-	1160	9.247875	-2.977798	4.846941
-	1161	9.321688	-3.062750	4.875267
-	1162	9.387985	-3.151795	4.902801
-	1163	9.446939	-3.241031	4.928897
-	1164	9.499192	-3.325476	4.952779
-	1165	9.545527	-3.401440	4.974338
-	1166	9.586824	-3.468147	4.993633
-	1167	9.624295	-3.527925	5.010837
