# Supplementary material for: Design and preliminary verification of a novel powered ankle–foot prosthesis: From the perspective of lower-limb biomechanics compared with ESAR foot
Source: PLoS One. 2024 Jun 7;19(6):e0303397. doi: 10.1371/journal.pone.0303397 (PMC11161064; doi:10.1371/journal.pone.0303397)
Supplement: S2 File — (ZIP) [file pone.0303397.s004.zip › NWS/5/left hip angle.txt]

LINK_MODEL_BASED::ORIGINAL::Left Hip Angles
File	Frame	X	Y	Z
Gait LB - IOR 14.c3d	1	4.754872	5.877828	0.166109
-	2	4.760961	5.861549	0.242169
-	3	4.768265	5.847464	0.318664
-	4	4.776690	5.836229	0.394289
-	5	4.786182	5.828226	0.466533
-	6	4.796689	5.823664	0.533995
-	7	4.807819	5.822509	0.595591
-	8	4.819563	5.824393	0.650544
-	9	4.831602	5.828891	0.698035
-	10	4.843719	5.835467	0.738421
-	11	4.855862	5.843595	0.771675
-	12	4.867961	5.852736	0.798523
-	13	4.879811	5.862597	0.819545
-	14	4.891502	5.872769	0.835217
-	15	4.902951	5.882976	0.846840
-	16	4.914026	5.893042	0.855148
-	17	4.924772	5.902787	0.860850
-	18	4.935133	5.912140	0.864630
-	19	4.944986	5.921021	0.867469
-	20	4.954422	5.929406	0.869335
-	21	4.963250	5.937198	0.870680
-	22	4.971480	5.944448	0.872043
-	23	4.979159	5.951071	0.873343
-	24	4.986217	5.957039	0.874685
-	25	4.992684	5.962398	0.876216
-	26	4.998461	5.967057	0.877959
-	27	5.003574	5.970951	0.880383
-	28	5.008130	5.974057	0.882574
-	29	5.012084	5.976294	0.884950
-	30	5.015489	5.977594	0.887098
-	31	5.018431	5.977916	0.888731
-	32	5.020844	5.977110	0.889859
-	33	5.022876	5.975109	0.889862
-	34	5.024659	5.971799	0.888810
-	35	5.026176	5.967122	0.886810
-	36	5.027731	5.961074	0.883233
-	37	5.029497	5.953731	0.878141
-	38	5.031625	5.945169	0.872123
-	39	5.034230	5.935585	0.864682
-	40	5.037647	5.925087	0.856264
-	41	5.041925	5.913833	0.847257
-	42	5.047213	5.901994	0.837763
-	43	5.053383	5.889654	0.827972
-	44	5.060458	5.876890	0.817781
-	45	5.068414	5.863768	0.807188
-	46	5.077145	5.850343	0.797022
-	47	5.086581	5.836654	0.786648
-	48	5.096684	5.822739	0.775926
-	49	5.107294	5.808504	0.765528
-	50	5.118372	5.793951	0.755208
-	51	5.129852	5.778982	0.744734
-	52	5.141593	5.763547	0.734719
-	53	5.153690	5.747575	0.724716
-	54	5.166226	5.731100	0.715115
-	55	5.179065	5.714203	0.705901
-	56	5.192349	5.697009	0.696730
-	57	5.206168	5.679717	0.687964
-	58	5.220633	5.662595	0.679471
-	59	5.235567	5.645933	0.670886
-	60	5.250996	5.629991	0.662272
-	61	5.266799	5.614883	0.653313
-	62	5.282889	5.600745	0.644094
-	63	5.298882	5.587587	0.634871
-	64	5.314594	5.575418	0.625850
-	65	5.329850	5.564174	0.617089
-	66	5.344449	5.553859	0.609367
-	67	5.358298	5.544390	0.602605
-	68	5.371439	5.535568	0.596659
-	69	5.383748	5.527308	0.592203
-	70	5.395327	5.519472	0.589208
-	71	5.406338	5.511971	0.587508
-	72	5.416720	5.504753	0.587494
-	73	5.426722	5.497755	0.588945
-	74	5.436445	5.490843	0.591472
-	75	5.446136	5.483899	0.595875
-	76	5.455933	5.476673	0.600849
-	77	5.465870	5.468925	0.606655
-	78	5.476061	5.460450	0.612632
-	79	5.486659	5.451046	0.618855
-	80	5.497638	5.440537	0.624932
-	81	5.509143	5.428810	0.630125
-	82	5.521274	5.415826	0.634341
-	83	5.534157	5.401555	0.637275
-	84	5.547657	5.386015	0.638566
-	85	5.561962	5.369227	0.637605
-	86	5.576966	5.351105	0.634873
-	87	5.592737	5.331739	0.629484
-	88	5.609337	5.311178	0.621727
-	89	5.626804	5.289666	0.610982
-	90	5.645247	5.267533	0.597544
-	91	5.664979	5.245201	0.581683
-	92	5.686056	5.223031	0.563570
-	93	5.708418	5.201478	0.543039
-	94	5.732048	5.180884	0.521196
-	95	5.756824	5.161562	0.497694
-	96	5.782643	5.143843	0.473340
-	97	5.809481	5.127905	0.448584
-	98	5.837142	5.113913	0.423813
-	99	5.865623	5.101959	0.398683
-	100	5.894923	5.091986	0.374237
-	101	5.924698	5.083844	0.349777
-	102	5.954893	5.077381	0.324787
-	103	5.985350	5.072233	0.300761
-	104	6.015897	5.068324	0.277573
-	105	6.046362	5.065503	0.255131
-	106	6.076455	5.063678	0.234488
-	107	6.105915	5.062840	0.216308
-	108	6.134717	5.063045	0.201783
-	109	6.162623	5.064520	0.190808
-	110	6.189610	5.067514	0.183794
-	111	6.215689	5.072260	0.180980
-	112	6.241138	5.078953	0.181897
-	113	6.266035	5.087716	0.185815
-	114	6.290321	5.098427	0.192867
-	115	6.314036	5.111116	0.202787
-	116	6.337278	5.125664	0.215017
-	117	6.359836	5.141967	0.230409
-	118	6.381578	5.159916	0.248563
-	119	6.402508	5.179370	0.269416
-	120	6.422536	5.200273	0.293692
-	121	6.441838	5.222482	0.321759
-	122	6.460320	5.245928	0.353266
-	123	6.477859	5.270404	0.389467
-	124	6.494496	5.295632	0.430400
-	125	6.510039	5.321341	0.476566
-	126	6.524473	5.347129	0.529298
-	127	6.538010	5.372638	0.588591
-	128	6.550841	5.397578	0.655761
-	129	6.563517	5.421752	0.731166
-	130	6.576606	5.445002	0.814597
-	131	6.590885	5.467203	0.906155
-	132	6.607353	5.488354	1.004981
-	133	6.627486	5.508575	1.109746
-	134	6.652605	5.528205	1.218813
-	135	6.684552	5.547462	1.330142
-	136	6.725219	5.566789	1.440266
-	137	6.776457	5.586530	1.547721
-	138	6.840217	5.606898	1.650713
-	139	6.918287	5.628113	1.747950
-	140	7.012213	5.650278	1.839728
-	141	7.123943	5.673377	1.925921
-	142	7.254937	5.697326	2.007232
-	143	7.406748	5.721941	2.084357
-	144	7.580654	5.746896	2.158024
-	145	7.778010	5.771795	2.229477
-	146	7.999683	5.796278	2.299827
-	147	8.246735	5.820038	2.369521
-	148	8.519649	5.842701	2.440185
-	149	8.818646	5.863976	2.512001
-	150	9.143758	5.883476	2.586115
-	151	9.494428	5.900975	2.662911
-	152	9.869905	5.916378	2.742762
-	153	10.269365	5.929761	2.826222
-	154	10.691632	5.941381	2.913933
-	155	11.135456	5.951647	3.005924
-	156	11.599323	5.961202	3.101929
-	157	12.081663	5.970646	3.201275
-	158	12.580686	5.980778	3.303430
-	159	13.094049	5.992332	3.407251
-	160	13.619457	6.005942	3.512197
-	161	14.154396	6.022227	3.616942
-	162	14.696192	6.041553	3.721338
-	163	15.242311	6.064131	3.824596
-	164	15.790146	6.089955	3.925807
-	165	16.337189	6.118741	4.024806
-	166	16.880672	6.150037	4.121161
-	167	17.417795	6.183167	4.214869
-	168	17.945648	6.217287	4.305490
-	169	18.461565	6.251515	4.392173
-	170	18.963007	6.284997	4.474207
-	171	19.447657	6.316987	4.550616
-	172	19.913485	6.347065	4.619400
-	173	20.358847	6.374892	4.680895
-	174	20.782585	6.400461	4.732919
-	175	21.183630	6.423896	4.773707
-	176	21.561531	6.445236	4.801480
-	177	21.915823	6.464687	4.814240
-	178	22.246796	6.482517	4.810460
-	179	22.554787	6.498881	4.789638
-	180	22.840387	6.514242	4.751517
-	181	23.104591	6.529041	4.697786
-	182	23.348433	6.543928	4.629735
-	183	23.573170	6.559681	4.548654
-	184	23.780085	6.577178	4.457139
-	185	23.970285	6.597281	4.356938
-	186	24.145058	6.620884	4.250646
-	187	24.305464	6.648715	4.140576
-	188	24.452349	6.681293	4.029321
-	189	24.586611	6.718909	3.918806
-	190	24.708702	6.761530	3.811286
-	191	24.819288	6.808817	3.708081
-	192	24.918839	6.860210	3.610937
-	193	25.007608	6.914904	3.520821
-	194	25.085869	6.971782	3.439082
-	195	25.153704	7.029558	3.366033
-	196	25.210955	7.087025	3.302138
-	197	25.257792	7.142873	3.248136
-	198	25.294098	7.195981	3.203910
-	199	25.320028	7.245245	3.170062
-	200	25.335756	7.289383	3.145819
-	201	25.341412	7.327348	3.130710
-	202	25.337429	7.357902	3.124452
-	203	25.324591	7.379920	3.125727
-	204	25.303694	7.392397	3.132704
-	205	25.275785	7.394653	3.144760
-	206	25.242012	7.386028	3.159944
-	207	25.203783	7.366224	3.175778
-	208	25.162632	7.335067	3.190424
-	209	25.119852	7.292548	3.201953
-	210	25.076853	7.239003	3.208156
-	211	25.034737	7.175010	3.207194
-	212	24.994534	7.101336	3.197452
-	213	24.957209	7.018916	3.177657
-	214	24.923254	6.928805	3.146760
-	215	24.893356	6.832211	3.104636
-	216	24.867682	6.730492	3.051382
-	217	24.846117	6.625151	2.987071
-	218	24.828592	6.517665	2.912415
-	219	24.814548	6.409533	2.828349
-	220	24.803385	6.302228	2.736797
-	221	24.794392	6.196992	2.638661
-	222	24.786766	6.095025	2.535615
-	223	24.779974	5.997352	2.429760
-	224	24.773407	5.905051	2.321396
-	225	24.766586	5.819000	2.212071
-	226	24.758923	5.740108	2.102766
-	227	24.749842	5.669132	1.994116
-	228	24.738848	5.606658	1.887585
-	229	24.725525	5.553220	1.783849
-	230	24.709297	5.509153	1.683437
-	231	24.690022	5.474570	1.587006
-	232	24.667738	5.449446	1.494207
-	233	24.642332	5.433597	1.406055
-	234	24.613909	5.426605	1.322850
-	235	24.582277	5.428051	1.245033
-	236	24.547245	5.437461	1.173539
-	237	24.508566	5.454140	1.108356
-	238	24.466085	5.477517	1.050461
-	239	24.419525	5.507022	1.000265
-	240	24.368921	5.542073	0.958864
-	241	24.314381	5.582176	0.927336
-	242	24.256113	5.626869	0.906460
-	243	24.194504	5.675671	0.897838
-	244	24.130230	5.728154	0.901888
-	245	24.064039	5.783949	0.920581
-	246	23.997141	5.842803	0.954916
-	247	23.930948	5.904618	1.006325
-	248	23.867060	5.969418	1.075633
-	249	23.807577	6.037390	1.163598
-	250	23.754707	6.109066	1.270741
-	251	23.710768	6.185269	1.396689
-	252	23.678215	6.267052	1.541042
-	253	23.659449	6.355871	1.702613
-	254	23.656630	6.453317	1.880000
-	255	23.671843	6.561001	2.070526
-	256	23.706463	6.680713	2.271755
-	257	23.761711	6.814029	2.479752
-	258	23.837912	6.962202	2.691281
-	259	23.934628	7.126153	2.902280
-	260	24.050486	7.306319	3.108608
-	261	24.183271	7.502458	3.307461
-	262	24.329672	7.713695	3.495960
-	263	24.485569	7.938326	3.671822
-	264	24.645889	8.173931	3.834201
-	265	24.805170	8.417468	3.982395
-	266	24.957586	8.665112	4.116351
-	267	25.096857	8.912703	4.237323
-	268	25.217234	9.155581	4.346529
-	269	25.313059	9.389196	4.446512
-	270	25.379313	9.608917	4.538754
-	271	25.411669	9.810552	4.625808
-	272	25.406940	9.990455	4.708879
-	273	25.363232	10.145652	4.789867
-	274	25.280046	10.274000	4.868443
-	275	25.157803	10.374252	4.944277
-	276	24.998365	10.445901	5.016088
-	277	24.804388	10.489553	5.081925
-	278	24.579273	10.506545	5.138739
-	279	24.327244	10.498950	5.183857
-	280	24.052889	10.469600	5.213462
-	281	23.761084	10.421947	5.224808
-	282	23.457109	10.359731	5.214648
-	283	23.146238	10.287006	5.180417
-	284	22.833527	10.207932	5.120848
-	285	22.523411	10.126598	5.035381
-	286	22.219566	10.046916	4.924289
-	287	21.924801	9.972281	4.789549
-	288	21.641008	9.905621	4.633422
-	289	21.369436	9.849195	4.460227
-	290	21.110342	9.804626	4.274378
-	291	20.863443	9.772773	4.080840
-	292	20.627237	9.754066	3.885139
-	293	20.399515	9.748518	3.692424
-	294	20.177656	9.755583	3.508322
-	295	19.958368	9.774543	3.336995
-	296	19.738155	9.804427	3.183039
-	297	19.513481	9.843891	3.049460
-	298	19.280846	9.891554	2.938580
-	299	19.036942	9.945797	2.851436
-	300	18.779119	10.004754	2.787999
-	301	18.504948	10.066628	2.748258
-	302	18.212902	10.129519	2.730191
-	303	17.902155	10.191534	2.731388
-	304	17.572468	10.250829	2.749697
-	305	17.224482	10.305753	2.780803
-	306	16.859591	10.354774	2.821228
-	307	16.479570	10.396564	2.867436
-	308	16.086937	10.429975	2.914310
-	309	15.684283	10.454085	2.959380
-	310	15.274590	10.468268	2.998147
-	311	14.861031	10.472172	3.027956
-	312	14.446708	10.465694	3.046479
-	313	14.034595	10.449059	3.052236
-	314	13.627254	10.422765	3.044451
-	315	13.227243	10.387481	3.022715
-	316	12.836475	10.344125	2.987202
-	317	12.456450	10.293668	2.939191
-	318	12.088449	10.237036	2.879988
-	319	11.733080	10.175219	2.811166
-	320	11.390517	10.108970	2.735283
-	321	11.060624	10.039004	2.654428
-	322	10.742599	9.965927	2.570629
-	323	10.435463	9.890305	2.486317
-	324	10.137768	9.812527	2.403437
-	325	9.847951	9.732893	2.324508
-	326	9.564476	9.651611	2.250770
-	327	9.285803	9.568735	2.183523
-	328	9.010442	9.484235	2.123827
-	329	8.737231	9.397959	2.071662
-	330	8.464970	9.309649	2.027417
-	331	8.192996	9.219031	1.990642
-	332	7.920533	9.125908	1.960037
-	333	7.647244	9.030026	1.934626
-	334	7.373035	8.931229	1.912484
-	335	7.097962	8.829435	1.891976
-	336	6.822344	8.724487	1.871736
-	337	6.546890	8.616451	1.849566
-	338	6.272255	8.505491	1.824589
-	339	5.999605	8.391915	1.795090
-	340	5.729746	8.276214	1.759888
-	341	5.463665	8.158939	1.718278
-	342	5.202557	8.040789	1.670167
-	343	4.947165	7.922575	1.615223
-	344	4.698454	7.805162	1.553812
-	345	4.457064	7.689391	1.486450
-	346	4.223300	7.576176	1.414277
-	347	3.997534	7.466367	1.338298
-	348	3.779758	7.360813	1.260537
-	349	3.569937	7.260228	1.182361
-	350	3.367535	7.165272	1.105343
-	351	3.171839	7.076317	1.030918
-	352	2.982208	6.993645	0.960558
-	353	2.797592	6.917670	0.895336
-	354	2.617295	6.848634	0.837228
-	355	2.440375	6.786856	0.787529
-	356	2.265748	6.732475	0.746508
-	357	2.092569	6.685401	0.715413
-	358	1.919935	6.645428	0.695044
-	359	1.746861	6.612309	0.685106
-	360	1.572995	6.585657	0.686295
-	361	1.397557	6.564888	0.697884
-	362	1.220087	6.549380	0.720327
-	363	1.040076	6.538367	0.751902
-	364	0.857134	6.531068	0.792815
-	365	0.670775	6.526670	0.842149
-	366	0.480852	6.524336	0.899117
-	367	0.287217	6.523225	0.963208
-	368	0.089991	6.522667	1.032827
-	369	-0.110877	6.522035	1.107264
-	370	-0.315388	6.520802	1.185276
-	371	-0.523321	6.518694	1.266667
-	372	-0.734618	6.515463	1.349473
-	373	-0.948977	6.511141	1.432775
-	374	-1.166159	6.505933	1.514288
-	375	-1.386117	6.500358	1.592830
-	376	-1.608329	6.494946	1.666576
-	377	-1.832553	6.490434	1.734064
-	378	-2.058328	6.487672	1.794734
-	379	-2.285472	6.487379	1.847796
-	380	-2.513847	6.490176	1.893577
-	381	-2.743279	6.496707	1.931972
-	382	-2.973825	6.507445	1.963088
-	383	-3.205442	6.522702	1.986516
-	384	-3.438293	6.542748	2.001626
-	385	-3.672729	6.567445	2.007695
-	386	-3.909101	6.596524	2.004565
-	387	-4.147873	6.629494	1.989800
-	388	-4.389479	6.665573	1.963649
-	389	-4.633940	6.703965	1.923965
-	390	-4.881642	6.743662	1.870107
-	391	-5.132314	6.783625	1.801219
-	392	-5.385509	6.822832	1.717442
-	393	-5.640681	6.860352	1.619498
-	394	-5.896828	6.895002	1.509605
-	395	-6.152892	6.925794	1.390592
-	396	-6.407641	6.951707	1.266426
-	397	-6.659322	6.971772	1.139790
-	398	-6.906165	6.985290	1.013843
-	399	-7.145972	6.991692	0.891479
-	400	-7.376316	6.990474	0.774603
-	401	-7.595123	6.981181	0.665958
-	402	-7.799859	6.963584	0.567894
-	403	-7.988548	6.937401	0.482562
-	404	-8.159100	6.902499	0.412295
-	405	-8.309586	6.858806	0.358158
-	406	-8.438327	6.806339	0.321430
-	407	-8.543687	6.745151	0.301880
-	408	-8.624327	6.675476	0.298772
-	409	-8.679165	6.597379	0.311058
-	410	-8.707394	6.511107	0.336289
-	411	-8.708585	6.416901	0.372294
-	412	-8.682488	6.314953	0.415526
-	413	-8.629163	6.205633	0.462645
-	414	-8.548731	6.089418	0.509482
-	415	-8.441542	5.966781	0.552377
-	416	-8.308023	5.838412	0.588746
-	417	-8.148686	5.704970	0.614907
-	418	-7.964066	5.567184	0.629369
-	419	-7.754925	5.425704	0.629980
-	420	-7.522123	5.281311	0.617073
-	421	-7.266401	5.134642	0.590895
-	422	-6.988708	4.986497	0.553630
-	423	-6.689656	4.837615	0.507666
-	424	-6.370008	4.688747	0.456162
-	425	-6.030639	4.540739	0.403016
-	426	-5.672418	4.394566	0.352886
-	427	-5.296503	4.251188	0.310244
-	428	-4.904124	4.111687	0.279902
-	429	-4.496737	3.977262	0.266308
-	430	-4.075953	3.849172	0.274470
-	431	-3.643231	3.728612	0.308068
-	432	-3.200445	3.616683	0.370873
-	433	-2.749015	3.514346	0.465186
-	434	-2.290289	3.422235	0.592270
-	435	-1.825009	3.341037	0.751729
-	436	-1.353649	3.270954	0.940908
-	437	-0.876137	3.211958	1.155349
-	438	-0.392063	3.163793	1.388367
-	439	0.099276	3.125675	1.631936
-	440	0.598648	3.096665	1.876725
-	441	1.106588	3.075538	2.115165
-	442	1.623910	3.060942	2.339121
-	443	2.150850	3.051478	2.541945
-	444	2.687323	3.045657	2.718637
-	445	3.232993	3.041903	2.864745
-	446	3.787051	3.038758	2.977886
-	447	4.348277	3.034952	3.057058
-	448	4.915375	3.029361	3.101506
-	449	5.486778	3.021272	3.111824
-	450	6.060798	3.010318	3.088806
-	451	6.635762	2.996301	3.033432
-	452	7.209675	2.979414	2.947905
-	453	7.780495	2.960126	2.835318
-	454	8.346436	2.939246	2.698847
-	455	8.905479	2.918036	2.542290
-	456	9.455961	2.898038	2.371395
-	457	9.996221	2.880961	2.192324
-	458	10.524786	2.868825	2.011015
-	459	11.040661	2.863760	1.833856
-	460	11.543236	2.867970	1.666169
-	461	12.032407	2.883650	1.513409
-	462	12.508468	2.912902	1.378797
-	463	12.971972	2.957337	1.265998
-	464	13.423711	3.018322	1.176888
-	465	13.864505	3.096737	1.112294
-	466	14.295346	3.192915	1.072867
-	467	14.717154	3.306669	1.058590
-	468	15.130817	3.437461	1.068533
-	469	15.537295	3.584089	1.101203
-	470	15.937059	3.745073	1.154773
-	471	16.330593	3.918633	1.225855
-	472	16.718206	4.102672	1.311764
-	473	17.099777	4.295023	1.408389
-	474	17.474751	4.493403	1.512156
-	475	17.842567	4.695414	1.619521
-	476	18.202278	4.898791	1.727597
-	477	18.552916	5.101347	1.833300
-	478	18.893480	5.301010	1.934313
-	479	19.222942	5.496069	2.028316
-	480	19.540539	5.684993	2.113144
-	481	19.845623	5.866399	2.187986
-	482	20.137589	6.039103	2.252021
-	483	20.416140	6.202155	2.304710
-	484	20.681072	6.354780	2.346222
-	485	20.932144	6.496283	2.376893
-	486	21.169250	6.626127	2.397221
-	487	21.392286	6.743765	2.408401
-	488	21.600992	6.848852	2.411184
-	489	21.795290	6.941059	2.406361
-	490	21.974947	7.020247	2.395153
-	491	22.139894	7.086357	2.378500
-	492	22.290058	7.139504	2.356629
-	493	22.425327	7.179882	2.331115
-	494	22.545963	7.207906	2.301566
-	495	22.652008	7.224187	2.268931
-	496	22.743931	7.229383	2.233010
-	497	22.822281	7.224339	2.194236
-	498	22.887398	7.209967	2.152979
-	499	22.939941	7.187086	2.108752
-	500	22.980347	7.156673	2.061999
-	501	23.009020	7.119581	2.012214
-	502	23.026310	7.076555	1.959572
-	503	23.032478	7.028321	1.903890
-	504	23.027809	6.975561	1.845240
-	505	23.012573	6.918771	1.783574
-	506	22.987085	6.858367	1.718894
-	507	22.951605	6.794740	1.651291
-	508	22.906593	6.728228	1.580986
-	509	22.852503	6.659233	1.508112
-	510	22.790100	6.588216	1.433321
-	511	22.719999	6.515632	1.356768
-	512	22.643097	6.441997	1.279320
-	513	22.560448	6.367976	1.201856
-	514	22.472971	6.294198	1.125323
-	515	22.381680	6.221264	1.051240
-	516	22.287521	6.149966	0.980272
-	517	22.191397	6.081034	0.913332
-	518	22.094078	6.015081	0.851501
-	519	21.996302	5.952787	0.795816
-	520	21.898720	5.894636	0.746240
-	521	21.802181	5.841071	0.702722
-	522	21.707157	5.792517	0.665206
-	523	21.614227	5.749391	0.632662
-	524	21.524012	5.711902	0.604557
-	525	21.437185	5.680307	0.579854
-	526	21.354395	5.654761	0.557048
-	527	21.276340	5.635417	0.535865
-	528	21.203537	5.622368	0.514997
-	529	21.136175	5.615736	0.493649
-	530	21.074404	5.615571	0.471310
-	531	21.017868	5.621945	0.447321
-	532	20.965912	5.634882	0.421687
-	533	20.917643	5.654131	0.394190
-	534	20.871611	5.679411	0.364728
-	535	20.826246	5.710199	0.333663
-	536	20.779900	5.745736	0.301415
-	537	20.730923	5.785088	0.268438
-	538	20.677916	5.827336	0.235960
-	539	20.619671	5.871422	0.205487
-	540	20.555401	5.916284	0.178328
-	541	20.484621	5.960993	0.156512
-	542	20.407530	6.004659	0.142094
-	543	20.324757	6.046606	0.137366
-	544	20.237446	6.086468	0.144063
-	545	20.147161	6.124138	0.164319
-	546	20.055914	6.159947	0.199798
-	547	19.965971	6.194679	0.251752
-	548	19.880070	6.229497	0.321539
-	549	19.800947	6.266125	0.409101
-	550	19.731569	6.306786	0.513055
-	551	19.674793	6.354038	0.631235
-	552	19.633194	6.410858	0.760561
-	553	19.608744	6.480220	0.896440
-	554	19.602942	6.564906	1.033641
-	555	19.615973	6.667374	1.167745
-	556	19.646708	6.789358	1.293571
-	557	19.692570	6.931705	1.407751
-	558	19.749214	7.094301	1.507622
-	559	19.810757	7.275924	1.592263
-	560	19.870256	7.474072	1.662472
-	561	19.919752	7.685217	1.720373
-	562	19.950933	7.904845	1.769580
-	563	19.955908	8.127699	1.814972
-	564	19.927662	8.348108	1.861785
-	565	19.860497	8.560471	1.914722
-	566	19.750586	8.759424	1.977657
-	567	19.595861	8.940428	2.052632
-	568	19.395887	9.099841	2.139693
-	569	19.151899	9.234918	2.237644
-	570	18.866556	9.344049	2.343085
-	571	18.543543	9.426640	2.451195
-	572	18.187693	9.482964	2.556120
-	573	17.804495	9.514139	2.651114
-	574	17.400072	9.522001	2.729034
-	575	16.981014	9.508945	2.783399
-	576	16.553852	9.477901	2.808206
-	577	16.125187	9.432162	2.798852
-	578	15.701426	9.375051	2.752099
-	579	15.288361	9.310043	2.666420
-	580	14.891046	9.240410	2.542546
-	581	14.513613	9.169065	2.382859
-	582	14.158834	9.098515	2.192298
-	583	13.828218	9.030974	1.976788
-	584	13.521918	8.968111	1.744173
-	585	13.238624	8.911260	1.502811
-	586	12.975857	8.861297	1.262425
-	587	12.730171	8.818591	1.031807
-	588	12.497456	8.783171	0.819380
-	589	12.272895	8.754729	0.632816
-	590	12.051735	8.732441	0.478407
-	591	11.829357	8.715186	0.359627
-	592	11.601766	8.701591	0.279457
-	593	11.365566	8.689984	0.238028
-	594	11.118336	8.678343	0.234706
-	595	10.858475	8.664702	0.266650
-	596	10.585460	8.646944	0.329928
-	597	10.299489	8.623251	0.419323
-	598	10.001489	8.592062	0.528565
-	599	9.692978	8.552090	0.650582
-	600	9.375903	8.502536	0.778254
-	601	9.052448	8.442978	0.904412
-	602	8.725243	8.373415	1.021903
-	603	8.396974	8.294271	1.124728
-	604	8.070424	8.206397	1.207920
-	605	7.748217	8.110757	1.267204
-	606	7.432632	8.008602	1.300190
-	607	7.125590	7.901348	1.305826
-	608	6.828681	7.790529	1.284170
-	609	6.543044	7.677706	1.236766
-	610	6.269393	7.564443	1.166009
-	611	6.008110	7.452177	1.075476
-	612	5.759044	7.342332	0.968851
-	613	5.521805	7.236152	0.851166
-	614	5.295704	7.134676	0.727311
-	615	5.079968	7.038864	0.601423
-	616	4.873592	6.949365	0.478137
-	617	4.675774	6.866668	0.361048
-	618	4.485374	6.791110	0.253133
-	619	4.301499	6.722979	0.156806
-	620	4.123120	6.662329	0.074114
-	621	3.949311	6.609426	0.006391
-	622	3.778852	6.564464	-0.045668
-	623	3.610595	6.527407	-0.081037
-	624	3.443217	6.498291	-0.099540
-	625	3.275637	6.477103	-0.101254
-	626	3.106726	6.463724	-0.086377
-	627	2.935365	6.458035	-0.056323
-	628	2.760705	6.459643	-0.012308
-	629	2.582264	6.468138	0.043464
-	630	2.399794	6.482969	0.108828
-	631	2.213338	6.503428	0.180387
-	632	2.023140	6.528757	0.254719
-	633	1.829665	6.558247	0.327849
-	634	1.633547	6.591041	0.396052
-	635	1.435657	6.626431	0.456385
-	636	1.236729	6.663620	0.506656
-	637	1.037708	6.701932	0.545345
-	638	0.839361	6.740752	0.572244
-	639	0.642646	6.779570	0.586449
-	640	0.448201	6.817884	0.588936
-	641	0.256740	6.855313	0.579704
-	642	0.068681	6.891559	0.559988
-	643	-0.115838	6.926440	0.531407
-	644	-0.296874	6.959733	0.496246
-	645	-0.474697	6.991238	0.457165
-	646	-0.649864	7.020797	0.417793
-	647	-0.823043	7.048190	0.381151
-	648	-0.994985	7.073348	0.349970
-	649	-1.166197	7.096164	0.326345
-	650	-1.336859	7.116582	0.311192
-	651	-1.507076	7.134423	0.304141
-	652	-1.677197	7.149698	0.304908
-	653	-1.847376	7.162253	0.311918
-	654	-2.017906	7.172143	0.323425
-	655	-2.189230	7.179459	0.338329
-	656	-2.361705	7.184176	0.355059
-	657	-2.535866	7.186304	0.372921
-	658	-2.712083	7.186002	0.390651
-	659	-2.890668	7.183328	0.407069
-	660	-3.072100	7.178324	0.421695
-	661	-3.256811	7.170980	0.433306
-	662	-3.445069	7.161321	0.440870
-	663	-3.637228	7.149202	0.444019
-	664	-3.833353	7.134570	0.441902
-	665	-4.033571	7.117367	0.434426
-	666	-4.237718	7.097555	0.421852
-	667	-4.445526	7.075098	0.404829
-	668	-4.656594	7.049942	0.383514
-	669	-4.870436	7.021981	0.358986
-	670	-5.086236	6.991313	0.331069
-	671	-5.303164	6.958022	0.300488
-	672	-5.519859	6.922069	0.267211
-	673	-5.734923	6.883536	0.232090
-	674	-5.946649	6.842556	0.196287
-	675	-6.153129	6.799137	0.160751
-	676	-6.352365	6.753356	0.126663
-	677	-6.542257	6.705257	0.095815
-	678	-6.720715	6.654805	0.069408
-	679	-6.885851	6.602220	0.048027
-	680	-7.035972	6.547692	0.032874
-	681	-7.169730	6.491572	0.023904
-	682	-7.286160	6.434408	0.020409
-	683	-7.384515	6.376702	0.021885
-	684	-7.464156	6.318821	0.026739
-	685	-7.524843	6.261114	0.033587
-	686	-7.566507	6.203734	0.041497
-	687	-7.589081	6.146824	0.048743
-	688	-7.592710	6.090334	0.054612
-	689	-7.577644	6.034086	0.057563
-	690	-7.544022	5.977770	0.056204
-	691	-7.492005	5.921119	0.049842
-	692	-7.421830	5.863866	0.037925
-	693	-7.333548	5.805696	0.019888
-	694	-7.227552	5.746408	-0.003781
-	695	-7.103751	5.685941	-0.032557
-	696	-6.962231	5.624189	-0.065276
-	697	-6.803042	5.561225	-0.100024
-	698	-6.626273	5.497097	-0.134337
-	699	-6.431646	5.431848	-0.165578
-	700	-6.218959	5.365707	-0.190803
-	701	-5.988028	5.298971	-0.206945
-	702	-5.738595	5.232058	-0.211583
-	703	-5.470603	5.165602	-0.202136
-	704	-5.184038	5.100346	-0.177318
-	705	-4.878828	5.036900	-0.135850
-	706	-4.554838	4.976067	-0.077432
-	707	-4.211953	4.918577	-0.002492
-	708	-3.850062	4.864922	0.088846
-	709	-3.469055	4.815770	0.195226
-	710	-3.069005	4.771398	0.314972
-	711	-2.650055	4.731869	0.446090
-	712	-2.212346	4.697114	0.586167
-	713	-1.756313	4.666822	0.731698
-	714	-1.282404	4.640378	0.880660
-	715	-0.791407	4.616996	1.029452
-	716	-0.284052	4.595790	1.175138
-	717	0.238485	4.575648	1.314509
-	718	0.774890	4.555583	1.444719
-	719	1.323346	4.534613	1.562916
-	720	1.882245	4.511855	1.667501
-	721	2.449716	4.486747	1.755915
-	722	3.023952	4.458951	1.827452
-	723	3.603350	4.428352	1.880694
-	724	4.186512	4.395239	1.915271
-	725	4.772212	4.360150	1.931414
-	726	5.359362	4.323751	1.929627
-	727	5.946899	4.287027	1.910748
-	728	6.533495	4.251139	1.876715
-	729	7.118134	4.217245	1.829210
-	730	7.699698	4.186809	1.770636
-	731	8.277175	4.161336	1.703708
-	732	8.849655	4.142353	1.631716
-	733	9.416195	4.131450	1.556998
-	734	9.975786	4.130131	1.483085
-	735	10.527557	4.139588	1.413260
-	736	11.070428	4.160916	1.350178
-	737	11.603356	4.194772	1.297042
-	738	12.125267	4.241527	1.255876
-	739	12.635104	4.301120	1.229002
-	740	13.131841	4.373181	1.217483
-	741	13.614786	4.456912	1.222308
-	742	14.083278	4.551348	1.243983
-	743	14.537022	4.655225	1.282156
-	744	14.975827	4.767135	1.335781
-	745	15.399630	4.885613	1.404119
-	746	15.808453	5.009199	1.484373
-	747	16.202400	5.136460	1.574183
-	748	16.581551	5.266083	1.670789
-	749	16.946049	5.396927	1.771213
-	750	17.296133	5.527768	1.872246
-	751	17.631912	5.657590	1.971601
-	752	17.953527	5.785375	2.066482
-	753	18.261183	5.910277	2.154480
-	754	18.555174	6.031393	2.233981
-	755	18.835911	6.147948	2.302528
-	756	19.103838	6.259156	2.359031
-	757	19.359390	6.364352	2.402359
-	758	19.603132	6.462954	2.431401
-	759	19.835524	6.554424	2.445860
-	760	20.057085	6.638291	2.445706
-	761	20.268116	6.714261	2.431003
-	762	20.469051	6.781893	2.403186
-	763	20.660196	6.840960	2.362716
-	764	20.841780	6.891232	2.310669
-	765	21.013939	6.932462	2.248606
-	766	21.176809	6.964420	2.178030
-	767	21.330297	6.986815	2.100876
-	768	21.474234	6.999425	2.019260
-	769	21.608208	7.002038	1.934834
-	770	21.731640	6.994553	1.849638
-	771	21.843895	6.976796	1.765148
-	772	21.944149	6.948835	1.682468
-	773	22.031435	6.910749	1.602616
-	774	22.104939	6.862717	1.525918
-	775	22.163736	6.805083	1.451777
-	776	22.206934	6.738337	1.379136
-	777	22.233921	6.662861	1.306062
-	778	22.244236	6.579400	1.230678
-	779	22.237490	6.488657	1.151586
-	780	22.213638	6.391418	1.067545
-	781	22.172798	6.288536	0.978032
-	782	22.115274	6.180954	0.883888
-	783	22.041952	6.069486	0.785611
-	784	21.954010	5.955134	0.684469
-	785	21.852877	5.838876	0.582430
-	786	21.740458	5.721801	0.481496
-	787	21.618872	5.605038	0.384305
-	788	21.490547	5.489899	0.293052
-	789	21.358305	5.377630	0.210130
-	790	21.224976	5.269716	0.138054
-	791	21.093792	5.167674	0.078271
-	792	20.968006	5.073038	0.031529
-	793	20.850832	4.987433	-0.001754
-	794	20.745499	4.912414	-0.022085
-	795	20.654902	4.849418	-0.030650
-	796	20.581575	4.799667	-0.028670
-	797	20.527626	4.764136	-0.018569
-	798	20.494902	4.743324	-0.002714
-	799	20.484200	4.737536	0.016271
-	800	20.495859	4.746630	0.036100
-	801	20.529245	4.770122	0.053637
-	802	20.582687	4.807009	0.066852
-	803	20.653975	4.855867	0.073959
-	804	20.739933	4.914820	0.073522
-	805	20.836920	4.981534	0.063997
-	806	20.940899	5.053492	0.044546
-	807	21.047483	5.128119	0.015129
-	808	21.152679	5.202546	-0.023800
-	809	21.252798	5.274140	-0.070697
-	810	21.344614	5.340512	-0.121836
-	811	21.425772	5.399656	-0.173164
-	812	21.494595	5.450188	-0.219704
-	813	21.550354	5.491342	-0.255958
-	814	21.593512	5.522967	-0.277315
-	815	21.625334	5.545846	-0.279792
-	816	21.647945	5.561449	-0.259840
-	817	21.664331	5.571973	-0.215578
-	818	21.677992	5.580236	-0.146243
-	819	21.692549	5.589693	-0.052350
-	820	21.711653	5.604256	0.063565
-	821	21.738539	5.628236	0.198286
-	822	21.775862	5.666069	0.346610
-	823	21.825611	5.721886	0.502808
-	824	21.888180	5.799325	0.661194
-	825	21.962793	5.901214	0.815421
-	826	22.047014	6.029265	0.959374
-	827	22.136419	6.184121	1.088648
-	828	22.225073	6.365014	1.199655
-	829	22.305685	6.569781	1.290995
-	830	22.370117	6.795067	1.363870
-	831	22.410143	7.036439	1.421191
-	832	22.418139	7.288706	1.467701
-	833	22.387327	7.546328	1.509811
-	834	22.312384	7.803683	1.553509
-	835	22.189615	8.055322	1.604234
-	836	22.016851	8.296518	1.666274
-	837	21.793779	8.523187	1.741703
-	838	21.521706	8.732087	1.830628
-	839	21.203451	8.920915	1.930825
-	840	20.843323	9.088312	2.038169
-	841	20.446608	9.233722	2.147750
-	842	20.019648	9.357429	2.253109
-	843	19.569407	9.460241	2.347138
-	844	19.103399	9.543413	2.423272
-	845	18.628963	9.608662	2.475036
-	846	18.153419	9.657793	2.497110
-	847	17.683542	9.692646	2.486289
-	848	17.225479	9.715108	2.440683
-	849	16.784254	9.727093	2.360325
-	850	16.363764	9.730406	2.247208
-	851	15.966676	9.726851	2.104163
-	852	15.594339	9.718247	1.935196
-	853	15.246508	9.706231	1.746237
-	854	14.921694	9.692464	1.543281
-	855	14.617235	9.678391	1.333630
-	856	14.329678	9.665227	1.124256
-	857	14.054798	9.653698	0.922383
-	858	13.788238	9.644204	0.735383
-	859	13.525609	9.636492	0.570136
-	860	13.262813	9.629918	0.432171
-	861	12.995921	9.623592	0.326751
-	862	12.721885	9.616214	0.256712
-	863	12.438396	9.606429	0.222755
-	864	12.143626	9.592825	0.224059
-	865	11.836853	9.574059	0.258104
-	866	11.517722	9.548942	0.320854
-	867	11.186543	9.516515	0.407509
-	868	10.844245	9.475938	0.511893
-	869	10.492313	9.426883	0.627153
-	870	10.132520	9.369249	0.746882
-	871	9.767254	9.303290	0.864183
-	872	9.399102	9.229569	0.973528
-	873	9.030924	9.149019	1.069656
-	874	8.665787	9.062610	1.148947
-	875	8.306540	8.971725	1.209162
-	876	7.955775	8.877737	1.248739
-	877	7.615776	8.781991	1.266744
-	878	7.287890	8.685960	1.263541
-	879	6.973144	8.590991	1.239703
-	880	6.672036	8.498292	1.196707
-	881	6.384520	8.409057	1.136819
-	882	6.110112	8.324160	1.062407
-	883	5.848318	8.244345	0.976067
-	884	5.598252	8.170167	0.881194
-	885	5.359058	8.101954	0.780352
-	886	5.129774	8.039841	0.676979
-	887	4.909504	7.983874	0.573495
-	888	4.697313	7.933918	0.471792
-	889	4.492430	7.889804	0.374245
-	890	4.294028	7.851317	0.281593
-	891	4.101398	7.818132	0.194805
-	892	3.913658	7.789896	0.115126
-	893	3.730170	7.766259	0.043952
-	894	3.550014	7.746925	-0.017545
-	895	3.372249	7.731438	-0.066962
-	896	3.196000	7.719489	-0.103186
-	897	3.020495	7.710709	-0.125046
-	898	2.844982	7.704679	-0.131724
-	899	2.668705	7.701071	-0.123031
-	900	2.491180	7.699426	-0.099035
-	901	2.311747	7.699439	-0.059395
-	902	2.130019	7.700902	-0.005529
-	903	1.945289	7.703806	0.060673
-	904	1.757411	7.708172	0.136089
-	905	1.565951	7.714143	0.216886
-	906	1.370808	7.721997	0.300023
-	907	1.171901	7.732028	0.382600
-	908	0.969412	7.744514	0.462489
-	909	0.763289	7.759723	0.538265
-	910	0.553820	7.777718	0.608917
-	911	0.341118	7.798491	0.673513
-	912	0.125209	7.821855	0.732356
-	913	-0.093733	7.847467	0.785441
-	914	-0.315361	7.874900	0.833147
-	915	-0.539519	7.903579	0.875917
-	916	-0.765905	7.932682	0.914371
-	917	-0.994139	7.961481	0.948541
-	918	-1.223709	7.989080	0.979501
-	919	-1.454138	8.014526	1.006853
-	920	-1.685037	8.037024	1.031091
-	921	-1.915978	8.056038	1.051720
-	922	-2.146543	8.071099	1.067860
-	923	-2.376281	8.082062	1.078500
-	924	-2.604816	8.088905	1.082215
-	925	-2.831513	8.091755	1.077018
-	926	-3.055881	8.090710	1.061819
-	927	-3.277332	8.086111	1.035119
-	928	-3.495434	8.078191	0.996643
-	929	-3.710099	8.067251	0.947931
-	930	-3.921371	8.053616	0.890813
-	931	-4.129261	8.037403	0.827904
-	932	-4.334275	8.018746	0.761516
-	933	-4.536626	7.997691	0.693364
-	934	-4.736442	7.974086	0.624930
-	935	-4.933833	7.947897	0.557397
-	936	-5.128833	7.919062	0.490919
-	937	-5.321442	7.887504	0.426292
-	938	-5.511608	7.853279	0.363268
-	939	-5.699118	7.816489	0.301907
-	940	-5.883583	7.777128	0.242995
-	941	-6.064678	7.735177	0.186972
-	942	-6.241797	7.690759	0.134439
-	943	-6.414313	7.643727	0.086580
-	944	-6.581439	7.594110	0.043844
-	945	-6.742497	7.541737	0.006912
-	946	-6.896592	7.486321	-0.023356
-	947	-7.042804	7.427574	-0.046511
-	948	-7.179990	7.365183	-0.061984
-	949	-7.307374	7.298802	-0.069452
-	950	-7.423794	7.228049	-0.068459
-	951	-7.528084	7.152675	-0.059406
-	952	-7.619028	7.072272	-0.042243
-	953	-7.695146	6.986442	-0.018156
-	954	-7.754900	6.894774	0.012099
-	955	-7.796618	6.797047	0.047237
-	956	-7.818416	6.693067	0.085508
-	957	-7.818519	6.582808	0.125425
-	958	-7.795208	6.466410	0.165116
-	959	-7.746737	6.344004	0.202428
-	960	-7.671728	6.215784	0.235788
-	961	-7.568973	6.082066	0.263017
-	962	-7.437697	5.942985	0.282240
-	963	-7.277489	5.798879	0.292332
-	964	-7.088052	5.650132	0.292112
-	965	-6.869474	5.497115	0.280390
-	966	-6.622082	5.340267	0.257571
-	967	-6.346412	5.180068	0.223961
-	968	-6.043030	5.016958	0.180366
-	969	-5.712971	4.851411	0.128855
-	970	-5.357514	4.683921	0.071150
-	971	-4.978131	4.514764	0.010359
-	972	-4.576443	4.344543	-0.050367
-	973	-4.154198	4.174107	-0.107455
-	974	-3.713100	4.004654	-0.157138
-	975	-3.254779	3.837772	-0.195981
-	976	-2.780844	3.675350	-0.221208
-	977	-2.292806	3.519199	-0.229719
-	978	-1.792228	3.371283	-0.219912
-	979	-1.280490	3.233401	-0.190458
-	980	-0.758725	3.107137	-0.140297
-	981	-0.228002	2.993794	-0.069534
-	982	0.310843	2.894467	0.020382
-	983	0.857138	2.809660	0.127878
-	984	1.410463	2.739606	0.249740
-	985	1.970439	2.684141	0.382968
-	986	2.536989	2.642843	0.523166
-	987	3.109730	2.614988	0.665854
-	988	3.688537	2.599675	0.806820
-	989	4.273152	2.595788	0.941492
-	990	4.863281	2.602151	1.065340
-	991	5.458223	2.617526	1.174478
-	992	6.057250	2.640555	1.265295
-	993	6.659345	2.670156	1.334711
-	994	7.263074	2.705126	1.381412
-	995	7.866651	2.744507	1.404510
-	996	8.468162	2.787511	1.404335
-	997	9.065430	2.833662	1.382737
-	998	9.656334	2.882607	1.342342
-	999	10.238611	2.934411	1.286226
-	1000	10.810074	2.989239	1.219178
-	1001	11.368679	3.047501	1.146054
-	1002	11.912442	3.109734	1.072303
-	1003	12.439598	3.176580	1.002445
-	1004	12.948687	3.248649	0.941050
-	1005	13.438497	3.326585	0.891887
-	1006	13.908288	3.410851	0.858073
-	1007	14.357654	3.501801	0.842008
-	1008	14.786093	3.599549	0.845557
-	1009	15.193826	3.704104	0.869634
-	1010	15.581249	3.815158	0.914373
-	1011	15.949000	3.932389	0.979390
-	1012	16.297859	4.055309	1.063068
-	1013	16.629057	4.183307	1.163494
-	1014	16.943754	4.315708	1.278440
-	1015	17.243328	4.451797	1.404665
-	1016	17.529123	4.590698	1.538290
-	1017	17.802547	4.731726	1.675547
-	1018	18.064964	4.874249	1.812034
-	1019	18.317663	5.017679	1.944273
-	1020	18.561857	5.161572	2.068527
-	1021	18.798655	5.305490	2.181742
-	1022	19.028927	5.448867	2.282178
-	1023	19.253269	5.591038	2.367690
-	1024	19.471790	5.731199	2.436275
-	1025	19.684475	5.868206	2.486881
-	1026	19.891134	6.000901	2.518300
-	1027	20.091349	6.128029	2.529676
-	1028	20.284548	6.248108	2.521310
-	1029	20.469988	6.359790	2.493404
-	1030	20.646837	6.461755	2.446633
-	1031	20.814175	6.552760	2.383135
-	1032	20.971033	6.631848	2.304756
-	1033	21.116289	6.698371	2.213531
-	1034	21.249008	6.751953	2.112540
-	1035	21.368252	6.792527	2.003749
-	1036	21.473070	6.820499	1.889385
-	1037	21.562748	6.836376	1.771243
-	1038	21.636673	6.841203	1.650917
-	1039	21.694342	6.836226	1.530227
-	1040	21.735928	6.822761	1.410649
-	1041	21.761503	6.802312	1.292771
-	1042	21.771744	6.776364	1.177490
-	1043	21.767311	6.746433	1.065157
-	1044	21.748915	6.713832	0.955908
-	1045	21.717136	6.679823	0.850159
-	1046	21.673021	6.645238	0.748157
-	1047	21.617552	6.610856	0.649712
-	1048	21.551910	6.577054	0.555073
-	1049	21.477444	6.543831	0.464087
-	1050	21.395584	6.511066	0.375973
-	1051	21.307966	6.478485	0.290483
-	1052	21.216309	6.445469	0.206807
-	1053	21.122316	6.411557	0.124577
-	1054	21.027641	6.376203	0.042911
-	1055	20.934055	6.338825	-0.038141
-	1056	20.842932	6.299093	-0.118077
-	1057	20.755421	6.256806	-0.196416
-	1058	20.672298	6.211918	-0.272500
-	1059	20.594147	6.164756	-0.344911
-	1060	20.521267	6.115789	-0.413013
-	1061	20.453978	6.065645	-0.475710
-	1062	20.392231	6.015181	-0.532008
-	1063	20.336325	5.965282	-0.580956
-	1064	20.286505	5.916893	-0.621648
-	1065	20.243032	5.871016	-0.652838
-	1066	20.206257	5.828655	-0.673567
-	1067	20.176847	5.790748	-0.683603
-	1068	20.155394	5.758282	-0.682348
-	1069	20.142862	5.732174	-0.670597
-	1070	20.140148	5.713204	-0.649033
-	1071	20.148432	5.702077	-0.619391
-	1072	20.168703	5.699344	-0.583290
-	1073	20.201689	5.705366	-0.541995
-	1074	20.247677	5.720183	-0.497102
-	1075	20.306349	5.743699	-0.450606
-	1076	20.376713	5.775454	-0.403913
-	1077	20.457079	5.814789	-0.358835
-	1078	20.545134	5.860926	-0.317005
-	1079	20.637774	5.912696	-0.279598
-	1080	20.731655	5.968934	-0.247491
-	1081	20.822868	6.028224	-0.221551
-	1082	20.907454	6.088958	-0.201549
-	1083	20.981277	6.149404	-0.187979
-	1084	21.040392	6.207761	-0.180298
-	1085	21.081354	6.262104	-0.178033
-	1086	21.101198	6.310632	-0.180199
-	1087	21.097445	6.351788	-0.184740
-	1088	21.068710	6.384179	-0.189698
-	1089	21.014307	6.406799	-0.192306
-	1090	20.934324	6.418951	-0.188950
-	1091	20.829782	6.420291	-0.175939
-	1092	20.702658	6.411071	-0.150152
-	1093	20.555841	6.392075	-0.108966
-	1094	20.393312	6.364725	-0.051767
-	1095	20.219658	6.331090	0.020862
-	1096	20.040138	6.293979	0.107636
-	1097	19.860525	6.256736	0.205646
-	1098	19.686880	6.223148	0.310319
-	1099	19.525162	6.197388	0.415156
-	1100	19.381233	6.183774	0.511462
-	1101	19.260134	6.186491	0.592346
-	1102	19.165960	6.209538	0.652243
-	1103	19.101507	6.256472	0.688047
-	1104	19.068007	6.330097	0.698778
-	1105	19.064867	6.432478	0.684807
-	1106	19.089569	6.564498	0.648171
-	1107	19.137428	6.725829	0.593195
-	1108	19.201715	6.914927	0.525322
-	1109	19.274204	7.128983	0.451115
-	1110	19.345367	7.364028	0.378824
-	1111	19.405109	7.615166	0.316476
-	1112	19.443333	7.877036	0.272076
-	1113	19.450678	8.143896	0.253334
-	1114	19.418911	8.410035	0.266251
-	1115	19.341270	8.670128	0.314843
-	1116	19.212824	8.919265	0.401733
-	1117	19.030703	9.153282	0.526345
-	1118	18.793884	9.368846	0.686467
-	1119	18.503527	9.563354	0.877275
-	1120	18.162661	9.735113	1.091375
-	1121	17.775938	9.883231	1.319717
-	1122	17.349728	10.007468	1.551484
-	1123	16.891420	10.108313	1.775066
-	1124	16.409319	10.186769	1.979543
-	1125	15.912315	10.244243	2.154492
-	1126	15.409547	10.282443	2.290370
-	1127	14.909876	10.303393	2.380225
-	1128	14.421867	10.308904	2.418669
-	1129	13.953107	10.301163	2.402906
-	1130	13.510162	10.282241	2.332615
-	1131	13.098448	10.254181	2.209979
-	1132	12.721686	10.219219	2.039196
-	1133	12.381931	10.179629	1.827523
-	1134	12.079606	10.137672	1.582788
-	1135	11.813264	10.095493	1.315190
-	1136	11.579904	10.055219	1.035037
-	1137	11.375160	10.018566	0.753479
-	1138	11.193437	9.986992	0.481378
-	1139	11.028503	9.961554	0.228652
-	1140	10.873838	9.942730	0.004110
-	1141	10.722943	9.930548	-0.184369
-	1142	10.569919	9.924457	-0.331211
-	1143	10.409437	9.923352	-0.432400
-	1144	10.236847	9.925729	-0.485676
-	1145	10.048574	9.929918	-0.491288
-	1146	9.842024	9.934113	-0.451430
-	1147	9.615558	9.936485	-0.369939
-	1148	9.368649	9.935448	-0.252267
-	1149	9.101797	9.929489	-0.105223
-	1150	8.816138	9.917572	0.064057
-	1151	8.513833	9.898870	0.246873
-	1152	8.197739	9.872870	0.435472
-	1153	7.871233	9.839520	0.621409
-	1154	7.538185	9.799081	0.797131
-	1155	7.202832	9.752099	0.956228
-	1156	6.869851	9.699482	1.093157
-	1157	6.543877	9.642521	1.202995
-	1158	6.229692	9.582576	1.282554
-	1159	5.931829	9.521368	1.328655
-	1160	5.654595	9.460448	1.340273
-	1161	5.401360	9.401316	1.319216
-	1162	5.174529	9.345277	1.270033
-	1163	4.975386	9.293099	1.199000
-	1164	4.803914	9.245297	1.113385
-	1165	4.658694	9.201945	1.018353
-	1166	4.536815	9.162768	0.917348
-	1167	4.433196	9.126758	0.812133
