# Supplementary material for: Design and preliminary verification of a novel powered ankle–foot prosthesis: From the perspective of lower-limb biomechanics compared with ESAR foot
Source: PLoS One. 2024 Jun 7;19(6):e0303397. doi: 10.1371/journal.pone.0303397 (PMC11161064; doi:10.1371/journal.pone.0303397)
Supplement: S2 File — (ZIP) [file pone.0303397.s004.zip › NWS/5/left knee angle.txt]

LINK_MODEL_BASED::ORIGINAL::Left Knee Angles
File	Frame	X	Y	Z
Gait LB - IOR 14.c3d	1	0.555693	-1.424908	-3.911318
-	2	0.633828	-1.402232	-4.432600
-	3	0.708804	-1.381260	-4.921229
-	4	0.778605	-1.362798	-5.364716
-	5	0.841584	-1.347490	-5.751338
-	6	0.896678	-1.335769	-6.075551
-	7	0.943439	-1.327736	-6.336627
-	8	0.982225	-1.323138	-6.538186
-	9	1.013672	-1.321595	-6.686399
-	10	1.038677	-1.322580	-6.787761
-	11	1.058229	-1.325634	-6.849774
-	12	1.073295	-1.330287	-6.879506
-	13	1.084652	-1.336131	-6.883399
-	14	1.093228	-1.342825	-6.867390
-	15	1.099745	-1.350031	-6.836920
-	16	1.104720	-1.357494	-6.796568
-	17	1.108567	-1.364988	-6.750197
-	18	1.111720	-1.372310	-6.701275
-	19	1.114323	-1.379270	-6.652690
-	20	1.116621	-1.385727	-6.606060
-	21	1.118526	-1.391534	-6.562872
-	22	1.120162	-1.396605	-6.524822
-	23	1.121492	-1.400844	-6.491666
-	24	1.122324	-1.404234	-6.464033
-	25	1.122749	-1.406713	-6.441350
-	26	1.122523	-1.408243	-6.423170
-	27	1.121614	-1.408803	-6.409359
-	28	1.119999	-1.408415	-6.398155
-	29	1.117470	-1.407083	-6.388975
-	30	1.114081	-1.404850	-6.380354
-	31	1.109767	-1.401741	-6.370341
-	32	1.104491	-1.397761	-6.357269
-	33	1.098333	-1.392959	-6.338902
-	34	1.091335	-1.387363	-6.313860
-	35	1.083409	-1.380994	-6.280141
-	36	1.074661	-1.373910	-6.235401
-	37	1.065244	-1.366166	-6.178072
-	38	1.055052	-1.357829	-6.107763
-	39	1.044295	-1.349001	-6.023314
-	40	1.033004	-1.339790	-5.925367
-	41	1.021591	-1.330267	-5.814988
-	42	1.010417	-1.320577	-5.694893
-	43	0.999865	-1.310807	-5.569439
-	44	0.990700	-1.301049	-5.443869
-	45	0.983689	-1.291374	-5.324806
-	46	0.979362	-1.281796	-5.217599
-	47	0.978090	-1.272310	-5.123707
-	48	0.979754	-1.262920	-5.042777
-	49	0.984078	-1.253610	-4.973718
-	50	0.990695	-1.244416	-4.914638
-	51	0.999393	-1.235354	-4.865178
-	52	1.010050	-1.226450	-4.828222
-	53	1.022776	-1.217728	-4.805262
-	54	1.037409	-1.209278	-4.797920
-	55	1.053449	-1.201218	-4.805919
-	56	1.070333	-1.193684	-4.826453
-	57	1.087329	-1.186794	-4.855791
-	58	1.103772	-1.180614	-4.887171
-	59	1.118834	-1.175169	-4.913064
-	60	1.132074	-1.170492	-4.928445
-	61	1.143248	-1.166636	-4.931033
-	62	1.152469	-1.163658	-4.922355
-	63	1.159860	-1.161605	-4.905414
-	64	1.165659	-1.160493	-4.883150
-	65	1.169804	-1.160294	-4.856013
-	66	1.172256	-1.160861	-4.822678
-	67	1.172793	-1.162108	-4.781686
-	68	1.171551	-1.163862	-4.733064
-	69	1.168972	-1.165960	-4.681364
-	70	1.165733	-1.168250	-4.632321
-	71	1.162667	-1.170553	-4.591944
-	72	1.160265	-1.172753	-4.566425
-	73	1.158869	-1.174749	-4.559769
-	74	1.158601	-1.176521	-4.575830
-	75	1.159546	-1.178060	-4.618318
-	76	1.161696	-1.179329	-4.686418
-	77	1.164985	-1.180300	-4.779268
-	78	1.169175	-1.180933	-4.892626
-	79	1.174203	-1.181164	-5.020907
-	80	1.179758	-1.180908	-5.157137
-	81	1.185576	-1.180097	-5.293652
-	82	1.191579	-1.178655	-5.422816
-	83	1.197303	-1.176513	-5.535868
-	84	1.202346	-1.173671	-5.625127
-	85	1.206642	-1.170186	-5.685633
-	86	1.210296	-1.166067	-5.714431
-	87	1.213535	-1.161456	-5.710191
-	88	1.216805	-1.156491	-5.674646
-	89	1.220804	-1.151336	-5.610404
-	90	1.226272	-1.146176	-5.522722
-	91	1.234240	-1.141266	-5.419725
-	92	1.245970	-1.136798	-5.308908
-	93	1.262250	-1.133052	-5.196403
-	94	1.283830	-1.130256	-5.087669
-	95	1.311036	-1.128717	-4.986211
-	96	1.344475	-1.128688	-4.896228
-	97	1.384230	-1.130451	-4.821853
-	98	1.430448	-1.134214	-4.765313
-	99	1.483194	-1.140188	-4.726753
-	100	1.542366	-1.148520	-4.706717
-	101	1.607677	-1.159372	-4.704179
-	102	1.679406	-1.172908	-4.719187
-	103	1.757500	-1.189229	-4.754927
-	104	1.841962	-1.208467	-4.812077
-	105	1.932532	-1.230767	-4.890396
-	106	2.028863	-1.256189	-4.988838
-	107	2.130618	-1.284742	-5.103428
-	108	2.237289	-1.316459	-5.230519
-	109	2.348258	-1.351331	-5.363483
-	110	2.463072	-1.389325	-5.497083
-	111	2.581476	-1.430427	-5.627628
-	112	2.703424	-1.474588	-5.752271
-	113	2.828832	-1.521769	-5.871006
-	114	2.957954	-1.571803	-5.986939
-	115	3.091018	-1.624539	-6.103644
-	116	3.228243	-1.679788	-6.222935
-	117	3.369681	-1.737215	-6.345763
-	118	3.515079	-1.796620	-6.473065
-	119	3.664771	-1.857775	-6.607893
-	120	3.818794	-1.920382	-6.754767
-	121	3.977767	-1.984194	-6.918127
-	122	4.141674	-2.049013	-7.099441
-	123	4.310478	-2.114515	-7.297272
-	124	4.483777	-2.180506	-7.507124
-	125	4.661458	-2.246739	-7.724547
-	126	4.843151	-2.312967	-7.947299
-	127	5.029267	-2.379021	-8.172615
-	128	5.220158	-2.444602	-8.399373
-	129	5.416883	-2.509531	-8.626513
-	130	5.620683	-2.573676	-8.852342
-	131	5.833110	-2.636933	-9.076294
-	132	6.056120	-2.699284	-9.297651
-	133	6.292034	-2.760853	-9.516746
-	134	6.542926	-2.821873	-9.735097
-	135	6.811468	-2.882637	-9.954772
-	136	7.100313	-2.943614	-10.177505
-	137	7.412101	-3.004961	-10.405725
-	138	7.749744	-3.066714	-10.642260
-	139	8.115828	-3.128849	-10.890931
-	140	8.513119	-3.191015	-11.155253
-	141	8.944123	-3.252795	-11.435670
-	142	9.410952	-3.313584	-11.730744
-	143	9.915581	-3.372595	-12.036306
-	144	10.459375	-3.429037	-12.348011
-	145	11.043464	-3.481993	-12.661643
-	146	11.668422	-3.530559	-12.974415
-	147	12.334725	-3.573982	-13.283591
-	148	13.042384	-3.611327	-13.588894
-	149	13.791076	-3.642134	-13.889915
-	150	14.580358	-3.665792	-14.186967
-	151	15.409216	-3.682127	-14.479248
-	152	16.276371	-3.691206	-14.764857
-	153	17.180616	-3.693197	-15.041363
-	154	18.120390	-3.688575	-15.307220
-	155	19.094013	-3.678003	-15.561002
-	156	20.099354	-3.662397	-15.801438
-	157	21.134087	-3.642728	-16.026133
-	158	22.195347	-3.619992	-16.231720
-	159	23.279585	-3.595388	-16.414120
-	160	24.382832	-3.569842	-16.569187
-	161	25.500500	-3.544474	-16.692097
-	162	26.626930	-3.519741	-16.780260
-	163	27.756050	-3.496131	-16.832960
-	164	28.880827	-3.473798	-16.850414
-	165	29.993423	-3.452403	-16.834858
-	166	31.085270	-3.431538	-16.787971
-	167	32.147179	-3.410390	-16.713123
-	168	33.169788	-3.388302	-16.613956
-	169	34.143921	-3.364617	-16.495419
-	170	35.060890	-3.338819	-16.363361
-	171	35.912712	-3.310541	-16.224323
-	172	36.692333	-3.280357	-16.083811
-	173	37.393539	-3.247725	-15.949057
-	174	38.011559	-3.213560	-15.824360
-	175	38.542782	-3.178861	-15.712788
-	176	38.984985	-3.144597	-15.616526
-	177	39.337166	-3.112036	-15.535580
-	178	39.599773	-3.082308	-15.469279
-	179	39.774063	-3.056240	-15.416809
-	180	39.862148	-3.034861	-15.376245
-	181	39.867275	-3.018171	-15.346882
-	182	39.792820	-3.006659	-15.326096
-	183	39.642830	-3.000856	-15.311298
-	184	39.421753	-3.000568	-15.299755
-	185	39.133839	-3.006180	-15.288996
-	186	38.783649	-3.017574	-15.276386
-	187	38.375874	-3.034753	-15.260583
-	188	37.914867	-3.057430	-15.239797
-	189	37.404976	-3.085559	-15.213434
-	190	36.850208	-3.118678	-15.181102
-	191	36.254578	-3.156687	-15.142758
-	192	35.621960	-3.198954	-15.099305
-	193	34.955551	-3.245148	-15.052066
-	194	34.258549	-3.294441	-15.003298
-	195	33.533741	-3.346311	-14.956037
-	196	32.783428	-3.400128	-14.914408
-	197	32.009865	-3.454839	-14.883131
-	198	31.214945	-3.509835	-14.867306
-	199	30.400482	-3.564005	-14.871226
-	200	29.568336	-3.617015	-14.897572
-	201	28.720142	-3.668323	-14.946435
-	202	27.857967	-3.717177	-15.016109
-	203	26.983700	-3.763275	-15.100389
-	204	26.099499	-3.806433	-15.190556
-	205	25.207693	-3.845954	-15.279109
-	206	24.310482	-3.881638	-15.358982
-	207	23.410429	-3.913370	-15.423409
-	208	22.510450	-3.940785	-15.467126
-	209	21.613155	-3.963719	-15.485994
-	210	20.721651	-3.982293	-15.476164
-	211	19.839073	-3.996693	-15.435408
-	212	18.968534	-4.007290	-15.361765
-	213	18.113245	-4.014462	-15.254053
-	214	17.275887	-4.018756	-15.111773
-	215	16.459049	-4.020632	-14.935455
-	216	15.664749	-4.020730	-14.727075
-	217	14.894445	-4.019914	-14.489550
-	218	14.149489	-4.018936	-14.225914
-	219	13.430939	-4.018530	-13.940963
-	220	12.739850	-4.019248	-13.641045
-	221	12.077127	-4.021722	-13.331415
-	222	11.443469	-4.026436	-13.018880
-	223	10.839925	-4.033553	-12.710905
-	224	10.267048	-4.043427	-12.412387
-	225	9.725836	-4.055952	-12.128893
-	226	9.216959	-4.071038	-11.864857
-	227	8.741185	-4.088360	-11.623060
-	228	8.299395	-4.107273	-11.404758
-	229	7.892402	-4.127138	-11.209817
-	230	7.520948	-4.147263	-11.037416
-	231	7.185829	-4.166925	-10.886651
-	232	6.887757	-4.185509	-10.756244
-	233	6.627151	-4.202336	-10.645953
-	234	6.404134	-4.216907	-10.554760
-	235	6.218482	-4.228841	-10.481684
-	236	6.069557	-4.237912	-10.426655
-	237	5.956357	-4.244062	-10.388779
-	238	5.877590	-4.247325	-10.368340
-	239	5.831579	-4.247845	-10.364728
-	240	5.816584	-4.245844	-10.378913
-	241	5.830717	-4.241622	-10.412377
-	242	5.872134	-4.235565	-10.467167
-	243	5.939115	-4.228002	-10.546685
-	244	6.030257	-4.219344	-10.653755
-	245	6.144343	-4.209826	-10.791956
-	246	6.280557	-4.199811	-10.963199
-	247	6.438454	-4.189585	-11.167730
-	248	6.617856	-4.179415	-11.403374
-	249	6.819246	-4.169432	-11.665625
-	250	7.043834	-4.159745	-11.949444
-	251	7.293173	-4.150539	-12.247326
-	252	7.569600	-4.141990	-12.550462
-	253	7.875642	-4.134490	-12.848915
-	254	8.214189	-4.128463	-13.132261
-	255	8.587932	-4.124432	-13.388012
-	256	8.998958	-4.122957	-13.605349
-	257	9.448849	-4.124666	-13.772849
-	258	9.937787	-4.130018	-13.881557
-	259	10.464806	-4.139510	-13.923146
-	260	11.027359	-4.153733	-13.892066
-	261	11.621478	-4.173062	-13.787519
-	262	12.241463	-4.197956	-13.610966
-	263	12.880507	-4.228730	-13.368102
-	264	13.530349	-4.265368	-13.068393
-	265	14.182203	-4.307625	-12.723803
-	266	14.826717	-4.354759	-12.347542
-	267	15.454343	-4.405622	-11.955186
-	268	16.055922	-4.458644	-11.562321
-	269	16.622826	-4.511672	-11.184406
-	270	17.147018	-4.562610	-10.834167
-	271	17.621849	-4.608987	-10.523193
-	272	18.041906	-4.648881	-10.259524
-	273	18.403704	-4.680355	-10.049053
-	274	18.705444	-4.702472	-9.893506
-	275	18.946814	-4.714604	-9.792321
-	276	19.129341	-4.716642	-9.741673
-	277	19.255619	-4.709214	-9.736283
-	278	19.329458	-4.693525	-9.768281
-	279	19.355789	-4.670908	-9.830086
-	280	19.340071	-4.643311	-9.911384
-	281	19.288349	-4.612603	-10.003854
-	282	19.206852	-4.580959	-10.098544
-	283	19.102118	-4.550409	-10.187943
-	284	18.980665	-4.522660	-10.265491
-	285	18.848560	-4.499213	-10.325601
-	286	18.711256	-4.481155	-10.363441
-	287	18.573696	-4.468866	-10.376054
-	288	18.439676	-4.462622	-10.361215
-	289	18.312426	-4.461866	-10.319096
-	290	18.194206	-4.465751	-10.248840
-	291	18.086468	-4.473124	-10.150964
-	292	17.989496	-4.482599	-10.027631
-	293	17.902700	-4.492850	-9.881194
-	294	17.824722	-4.502277	-9.715777
-	295	17.752918	-4.509844	-9.535389
-	296	17.684612	-4.514157	-9.345556
-	297	17.616415	-4.514389	-9.151806
-	298	17.545141	-4.509748	-8.959785
-	299	17.467499	-4.499858	-8.774865
-	300	17.380835	-4.484548	-8.602335
-	301	17.282635	-4.463668	-8.446516
-	302	17.171112	-4.437744	-8.310732
-	303	17.044870	-4.407467	-8.196596
-	304	16.903088	-4.373502	-8.106029
-	305	16.745253	-4.337176	-8.038127
-	306	16.571613	-4.299489	-7.992190
-	307	16.382595	-4.261435	-7.966506
-	308	16.179399	-4.224209	-7.957105
-	309	15.963218	-4.188303	-7.961308
-	310	15.735764	-4.154560	-7.973945
-	311	15.498961	-4.123139	-7.989638
-	312	15.254950	-4.094085	-8.004080
-	313	15.006024	-4.067133	-8.013012
-	314	14.754136	-4.042048	-8.012918
-	315	14.501398	-4.018475	-8.001992
-	316	14.249416	-3.996078	-7.978011
-	317	13.999795	-3.974336	-7.941180
-	318	13.753595	-3.952821	-7.891891
-	319	13.511694	-3.931135	-7.831090
-	320	13.274677	-3.908611	-7.761197
-	321	13.042967	-3.884713	-7.684009
-	322	12.816255	-3.859080	-7.601894
-	323	12.594381	-3.831294	-7.517463
-	324	12.376839	-3.801142	-7.433384
-	325	12.162936	-3.768390	-7.352533
-	326	11.952260	-3.733078	-7.277515
-	327	11.744177	-3.695221	-7.209404
-	328	11.538161	-3.654948	-7.150620
-	329	11.333961	-3.612519	-7.101349
-	330	11.131480	-3.568149	-7.062397
-	331	10.930887	-3.522220	-7.034101
-	332	10.732251	-3.475245	-7.015711
-	333	10.536049	-3.427602	-7.006025
-	334	10.342811	-3.379810	-7.003028
-	335	10.153130	-3.332384	-7.004841
-	336	9.967556	-3.285836	-7.010425
-	337	9.786968	-3.240820	-7.018227
-	338	9.612253	-3.197797	-7.028085
-	339	9.444313	-3.157274	-7.038974
-	340	9.284120	-3.119700	-7.050341
-	341	9.132588	-3.085353	-7.061705
-	342	8.990755	-3.054363	-7.072769
-	343	8.859076	-3.026931	-7.083860
-	344	8.738225	-3.003037	-7.094985
-	345	8.628597	-2.982563	-7.105979
-	346	8.530205	-2.965387	-7.117096
-	347	8.443233	-2.951330	-7.127895
-	348	8.367397	-2.940143	-7.138259
-	349	8.302594	-2.931588	-7.147622
-	350	8.248433	-2.925371	-7.155263
-	351	8.204299	-2.921252	-7.160675
-	352	8.169600	-2.918955	-7.163466
-	353	8.143387	-2.918278	-7.163146
-	354	8.124949	-2.918881	-7.159304
-	355	8.113336	-2.920578	-7.151874
-	356	8.107141	-2.923391	-7.139363
-	357	8.105269	-2.927196	-7.122087
-	358	8.106604	-2.931939	-7.099836
-	359	8.109742	-2.937847	-7.072967
-	360	8.113891	-2.944874	-7.042182
-	361	8.117764	-2.953254	-7.008816
-	362	8.120531	-2.963003	-6.974718
-	363	8.121368	-2.974322	-6.940415
-	364	8.119576	-2.987039	-6.908101
-	365	8.114498	-3.000999	-6.878832
-	366	8.106014	-3.015847	-6.854088
-	367	8.093839	-3.031120	-6.835444
-	368	8.078088	-3.046289	-6.822979
-	369	8.058909	-3.060762	-6.817335
-	370	8.036379	-3.073989	-6.818452
-	371	8.010966	-3.085296	-6.827058
-	372	7.982904	-3.094435	-6.842385
-	373	7.952556	-3.101079	-6.864525
-	374	7.920453	-3.105246	-6.892727
-	375	7.887044	-3.106967	-6.926554
-	376	7.853265	-3.106344	-6.964108
-	377	7.819954	-3.103521	-7.003857
-	378	7.788371	-3.098552	-7.044260
-	379	7.759495	-3.091678	-7.083858
-	380	7.734387	-3.083139	-7.121996
-	381	7.714126	-3.073289	-7.157430
-	382	7.699526	-3.062629	-7.190081
-	383	7.691576	-3.051778	-7.218869
-	384	7.691176	-3.041463	-7.243634
-	385	7.698934	-3.032470	-7.262866
-	386	7.715619	-3.025526	-7.276224
-	387	7.741715	-3.021684	-7.281643
-	388	7.777707	-3.021509	-7.278986
-	389	7.824066	-3.025927	-7.266866
-	390	7.880947	-3.035660	-7.245369
-	391	7.948713	-3.051315	-7.213708
-	392	8.027633	-3.073344	-7.172995
-	393	8.117639	-3.102091	-7.124659
-	394	8.218911	-3.137527	-7.070942
-	395	8.331272	-3.179521	-7.014779
-	396	8.454557	-3.227727	-6.959609
-	397	8.588669	-3.281959	-6.906609
-	398	8.733361	-3.342008	-6.857621
-	399	8.888823	-3.407650	-6.813245
-	400	9.055116	-3.478839	-6.774313
-	401	9.232500	-3.555420	-6.742547
-	402	9.421633	-3.637212	-6.720716
-	403	9.623142	-3.724068	-6.712105
-	404	9.838063	-3.815792	-6.719851
-	405	10.067554	-3.912228	-6.746986
-	406	10.312738	-4.012989	-6.796302
-	407	10.575040	-4.117701	-6.870121
-	408	10.856064	-4.225740	-6.970149
-	409	11.157387	-4.336152	-7.097382
-	410	11.480899	-4.447962	-7.252831
-	411	11.828723	-4.559755	-7.436660
-	412	12.202896	-4.670156	-7.648045
-	413	12.605552	-4.777646	-7.886110
-	414	13.038613	-4.880793	-8.148459
-	415	13.504011	-4.978054	-8.432675
-	416	14.003627	-5.067763	-8.736613
-	417	14.539044	-5.148736	-9.056498
-	418	15.111858	-5.219548	-9.389648
-	419	15.723289	-5.279361	-9.731858
-	420	16.374254	-5.327166	-10.079853
-	421	17.065395	-5.362491	-10.430450
-	422	17.797140	-5.384871	-10.780994
-	423	18.569870	-5.394212	-11.129164
-	424	19.383657	-5.390661	-11.474219
-	425	20.238237	-5.374510	-11.816216
-	426	21.133232	-5.346140	-12.155967
-	427	22.067694	-5.306128	-12.494090
-	428	23.040693	-5.255020	-12.830559
-	429	24.051016	-5.193384	-13.164369
-	430	25.097084	-5.121249	-13.494786
-	431	26.177092	-5.038754	-13.819435
-	432	27.288580	-4.945482	-14.136153
-	433	28.428843	-4.840973	-14.441623
-	434	29.594677	-4.724533	-14.732045
-	435	30.782795	-4.595526	-15.003434
-	436	31.989420	-4.453827	-15.250950
-	437	33.210865	-4.299869	-15.470040
-	438	34.443241	-4.134928	-15.655803
-	439	35.682583	-3.961018	-15.804798
-	440	36.924694	-3.780935	-15.915028
-	441	38.165211	-3.596617	-15.988586
-	442	39.399662	-3.410523	-16.028891
-	443	40.623199	-3.224591	-16.041906
-	444	41.830673	-3.040048	-16.034138
-	445	43.016735	-2.858202	-16.011827
-	446	44.175613	-2.679362	-15.980626
-	447	45.301727	-2.503354	-15.945690
-	448	46.389721	-2.330353	-15.910734
-	449	47.434517	-2.160409	-15.878539
-	450	48.431595	-1.994177	-15.850968
-	451	49.376850	-1.833063	-15.828252
-	452	50.266693	-1.678188	-15.810459
-	453	51.097939	-1.530623	-15.797194
-	454	51.867992	-1.391787	-15.787640
-	455	52.574360	-1.263031	-15.781201
-	456	53.214993	-1.144389	-15.778512
-	457	53.788025	-1.035466	-15.781093
-	458	54.291904	-0.936010	-15.790574
-	459	54.725315	-0.845015	-15.809276
-	460	55.087296	-0.762060	-15.839346
-	461	55.377243	-0.686115	-15.883354
-	462	55.594856	-0.617479	-15.942980
-	463	55.739971	-0.555651	-16.020748
-	464	55.812920	-0.501178	-16.118063
-	465	55.814262	-0.454914	-16.236269
-	466	55.744892	-0.417341	-16.376221
-	467	55.606087	-0.388891	-16.538527
-	468	55.399319	-0.370281	-16.722958
-	469	55.126564	-0.361913	-16.928654
-	470	54.789932	-0.364010	-17.153999
-	471	54.392075	-0.377309	-17.395979
-	472	53.935829	-0.401681	-17.651058
-	473	53.424191	-0.437814	-17.914591
-	474	52.860214	-0.485882	-18.181469
-	475	52.246773	-0.546097	-18.445744
-	476	51.586311	-0.618079	-18.701904
-	477	50.881008	-0.701797	-18.944263
-	478	50.132813	-0.796704	-19.167816
-	479	49.343559	-0.902328	-19.368116
-	480	48.514992	-1.018231	-19.541374
-	481	47.648907	-1.142805	-19.685093
-	482	46.746956	-1.274718	-19.797224
-	483	45.810806	-1.412345	-19.876186
-	484	44.841904	-1.553789	-19.921427
-	485	43.841667	-1.697107	-19.932537
-	486	42.811359	-1.840461	-19.910648
-	487	41.752254	-1.981818	-19.857370
-	488	40.665428	-2.119669	-19.774921
-	489	39.552132	-2.252763	-19.666235
-	490	38.413582	-2.379814	-19.534456
-	491	37.250946	-2.500062	-19.384205
-	492	36.065369	-2.613345	-19.219513
-	493	34.858017	-2.719086	-19.045527
-	494	33.630520	-2.817806	-18.866306
-	495	32.384296	-2.909503	-18.685513
-	496	31.121344	-2.994724	-18.505646
-	497	29.843662	-3.073723	-18.328987
-	498	28.553661	-3.146809	-18.156635
-	499	27.254091	-3.214518	-17.988661
-	500	25.947912	-3.276946	-17.824768
-	501	24.638176	-3.334369	-17.663534
-	502	23.328106	-3.386734	-17.504120
-	503	22.020941	-3.433892	-17.345121
-	504	20.720093	-3.475467	-17.185717
-	505	19.428871	-3.511027	-17.025404
-	506	18.150665	-3.540069	-16.863291
-	507	16.888659	-3.562055	-16.699245
-	508	15.645964	-3.576421	-16.532867
-	509	14.425416	-3.582719	-16.364431
-	510	13.229909	-3.580518	-16.195179
-	511	12.062136	-3.569645	-16.026028
-	512	10.924806	-3.550022	-15.858926
-	513	9.820589	-3.521808	-15.695769
-	514	8.752027	-3.485421	-15.538010
-	515	7.721556	-3.441505	-15.387643
-	516	6.731656	-3.390997	-15.244762
-	517	5.784621	-3.335052	-15.110763
-	518	4.882881	-3.274859	-14.986814
-	519	4.029020	-3.211745	-14.875188
-	520	3.225725	-3.147107	-14.776299
-	521	2.475859	-3.082320	-14.690190
-	522	1.782131	-3.018835	-14.616451
-	523	1.147609	-2.958152	-14.553283
-	524	0.575213	-2.901676	-14.498287
-	525	0.067825	-2.850781	-14.448739
-	526	-0.371997	-2.806703	-14.401650
-	527	-0.741947	-2.770532	-14.355606
-	528	-1.040422	-2.743128	-14.308400
-	529	-1.266720	-2.725151	-14.258382
-	530	-1.420984	-2.717029	-14.205133
-	531	-1.504366	-2.718898	-14.148066
-	532	-1.519112	-2.730659	-14.088127
-	533	-1.468421	-2.751894	-14.026373
-	534	-1.356703	-2.781923	-13.963895
-	535	-1.189182	-2.819881	-13.903268
-	536	-0.971917	-2.864698	-13.846897
-	537	-0.711501	-2.915158	-13.797050
-	538	-0.414870	-2.970046	-13.757051
-	539	-0.089171	-3.028068	-13.729552
-	540	0.258764	-3.087965	-13.716628
-	541	0.622509	-3.148580	-13.720063
-	542	0.996695	-3.208866	-13.740848
-	543	1.376980	-3.267934	-13.779060
-	544	1.760469	-3.324980	-13.832499
-	545	2.145709	-3.379279	-13.898526
-	546	2.533129	-3.430134	-13.972514
-	547	2.924689	-3.476962	-14.048362
-	548	3.324130	-3.519300	-14.119665
-	549	3.736238	-3.556947	-14.177823
-	550	4.166607	-3.590064	-14.213004
-	551	4.620998	-3.619163	-14.214690
-	552	5.104715	-3.645096	-14.171923
-	553	5.621825	-3.669035	-14.073776
-	554	6.174647	-3.692322	-13.910679
-	555	6.763078	-3.716279	-13.676355
-	556	7.384421	-3.742358	-13.368225
-	557	8.033384	-3.771789	-12.988663
-	558	8.702228	-3.805668	-12.545154
-	559	9.381169	-3.844587	-12.049632
-	560	10.059003	-3.888483	-11.518026
-	561	10.723650	-3.936543	-10.968930
-	562	11.362833	-3.986965	-10.422292
-	563	11.965016	-4.037039	-9.898197
-	564	12.520014	-4.083409	-9.415600
-	565	13.019395	-4.122597	-8.990837
-	566	13.456903	-4.151370	-8.637393
-	567	13.828863	-4.167202	-8.363851
-	568	14.133708	-4.168644	-8.174038
-	569	14.372068	-4.155071	-8.067214
-	570	14.546200	-4.126882	-8.037854
-	571	14.659791	-4.085306	-8.076572
-	572	14.717685	-4.032187	-8.171354
-	573	14.725671	-3.969943	-8.308154
-	574	14.690156	-3.901421	-8.471854
-	575	14.618069	-3.829562	-8.648672
-	576	14.516428	-3.757458	-8.825309
-	577	14.392394	-3.688029	-8.991175
-	578	14.252767	-3.623985	-9.137230
-	579	14.104118	-3.567698	-9.256353
-	580	13.952197	-3.521108	-9.343336
-	581	13.802102	-3.485707	-9.393579
-	582	13.657929	-3.462349	-9.404033
-	583	13.522669	-3.451645	-9.372137
-	584	13.398324	-3.453668	-9.296789
-	585	13.285724	-3.468184	-9.177782
-	586	13.184841	-3.494407	-9.017134
-	587	13.094703	-3.531338	-8.817359
-	588	13.013778	-3.577604	-8.582955
-	589	12.939715	-3.631490	-8.319786
-	590	12.869980	-3.690990	-8.035648
-	591	12.801767	-3.754191	-7.738449
-	592	12.732380	-3.818920	-7.438449
-	593	12.659354	-3.883269	-7.145176
-	594	12.580589	-3.945292	-6.868751
-	595	12.494461	-4.003438	-6.617542
-	596	12.399930	-4.056393	-6.398618
-	597	12.296540	-4.103328	-6.216359
-	598	12.184303	-4.143838	-6.072874
-	599	12.063540	-4.178001	-5.967286
-	600	11.935107	-4.206200	-5.896516
-	601	11.800035	-4.229139	-5.855089
-	602	11.659883	-4.247735	-5.834787
-	603	11.516233	-4.262936	-5.826436
-	604	11.370877	-4.275638	-5.820339
-	605	11.225737	-4.286748	-5.806732
-	606	11.082648	-4.297059	-5.778663
-	607	10.943322	-4.307200	-5.730049
-	608	10.809361	-4.317736	-5.657404
-	609	10.682165	-4.329024	-5.558856
-	610	10.562925	-4.341325	-5.434474
-	611	10.452728	-4.354664	-5.286124
-	612	10.352261	-4.369033	-5.116205
-	613	10.262120	-4.384115	-4.928900
-	614	10.182625	-4.399572	-4.728992
-	615	10.113967	-4.415095	-4.520535
-	616	10.056106	-4.430223	-4.309083
-	617	10.008778	-4.444544	-4.099137
-	618	9.971530	-4.457696	-3.894846
-	619	9.943905	-4.469396	-3.700459
-	620	9.925191	-4.479353	-3.518799
-	621	9.914684	-4.487481	-3.352478
-	622	9.911443	-4.493807	-3.202570
-	623	9.914564	-4.498280	-3.069887
-	624	9.922945	-4.501065	-2.954283
-	625	9.935629	-4.502354	-2.854261
-	626	9.951624	-4.502365	-2.768596
-	627	9.969984	-4.501493	-2.694881
-	628	9.989881	-4.500049	-2.630939
-	629	10.010778	-4.498475	-2.574136
-	630	10.032440	-4.497141	-2.521894
-	631	10.054784	-4.496569	-2.471321
-	632	10.078036	-4.497270	-2.419204
-	633	10.102583	-4.499911	-2.362801
-	634	10.128860	-4.505112	-2.299296
-	635	10.157555	-4.513441	-2.227227
-	636	10.189116	-4.525330	-2.145544
-	637	10.224144	-4.541083	-2.053472
-	638	10.263131	-4.560740	-1.951959
-	639	10.306478	-4.584412	-1.841006
-	640	10.354412	-4.611799	-1.722905
-	641	10.406988	-4.642626	-1.598760
-	642	10.464001	-4.676360	-1.470542
-	643	10.524940	-4.712424	-1.340801
-	644	10.589036	-4.750115	-1.212111
-	645	10.655405	-4.788724	-1.087858
-	646	10.722720	-4.827379	-0.972039
-	647	10.789742	-4.865297	-0.866865
-	648	10.855212	-4.901838	-0.774291
-	649	10.918193	-4.936513	-0.694864
-	650	10.978051	-4.969142	-0.627617
-	651	11.034255	-4.999792	-0.571178
-	652	11.086393	-5.028553	-0.523783
-	653	11.134151	-5.055691	-0.483260
-	654	11.177132	-5.081562	-0.448060
-	655	11.214855	-5.106407	-0.417154
-	656	11.246922	-5.130573	-0.389543
-	657	11.272953	-5.154264	-0.364456
-	658	11.292738	-5.177805	-0.341391
-	659	11.306135	-5.201568	-0.319501
-	660	11.313025	-5.225690	-0.298717
-	661	11.313339	-5.250491	-0.278747
-	662	11.307050	-5.276173	-0.259461
-	663	11.294035	-5.302845	-0.241434
-	664	11.274408	-5.330699	-0.224593
-	665	11.248395	-5.359699	-0.208725
-	666	11.216462	-5.389695	-0.193946
-	667	11.179411	-5.420427	-0.180588
-	668	11.138230	-5.451747	-0.169555
-	669	11.094120	-5.483259	-0.162755
-	670	11.048518	-5.514879	-0.160470
-	671	11.002925	-5.546480	-0.164639
-	672	10.959270	-5.578112	-0.175643
-	673	10.919539	-5.609832	-0.195251
-	674	10.885901	-5.641775	-0.225619
-	675	10.860904	-5.674192	-0.268686
-	676	10.846941	-5.707385	-0.325830
-	677	10.846641	-5.741578	-0.398795
-	678	10.862479	-5.776977	-0.487368
-	679	10.896737	-5.813868	-0.591360
-	680	10.951625	-5.852361	-0.712046
-	681	11.029305	-5.892654	-0.851110
-	682	11.131763	-5.934958	-1.012120
-	683	11.261024	-5.979197	-1.200105
-	684	11.418765	-6.025349	-1.418329
-	685	11.606534	-6.073251	-1.668685
-	686	11.825567	-6.122474	-1.950548
-	687	12.076940	-6.172738	-2.260673
-	688	12.361605	-6.223365	-2.594546
-	689	12.680209	-6.273776	-2.946285
-	690	13.033323	-6.323121	-3.311281
-	691	13.421554	-6.370275	-3.688210
-	692	13.845280	-6.414035	-4.078377
-	693	14.305043	-6.453172	-4.483841
-	694	14.801058	-6.486326	-4.907422
-	695	15.333673	-6.512316	-5.351031
-	696	15.902983	-6.529932	-5.814657
-	697	16.509008	-6.538124	-6.297807
-	698	17.151752	-6.535943	-6.798186
-	699	17.831348	-6.522710	-7.313313
-	700	18.547808	-6.497805	-7.840226
-	701	19.301250	-6.460774	-8.376075
-	702	20.091705	-6.411431	-8.917269
-	703	20.919193	-6.349584	-9.460576
-	704	21.783457	-6.275497	-10.002177
-	705	22.684221	-6.189463	-10.538807
-	706	23.620975	-6.092159	-11.066741
-	707	24.592916	-5.984495	-11.582370
-	708	25.599098	-5.867150	-12.082987
-	709	26.638075	-5.741212	-12.565572
-	710	27.708040	-5.607734	-13.027399
-	711	28.806545	-5.467567	-13.465888
-	712	29.930676	-5.321576	-13.878290
-	713	31.076887	-5.170807	-14.261266
-	714	32.241138	-5.015433	-14.613436
-	715	33.418652	-4.856248	-14.932556
-	716	34.604412	-4.693649	-15.217995
-	717	35.792549	-4.528214	-15.469392
-	718	36.976933	-4.360487	-15.687666
-	719	38.150753	-4.191275	-15.874188
-	720	39.307228	-4.020949	-16.031960
-	721	40.439442	-3.850790	-16.163496
-	722	41.540672	-3.681453	-16.272707
-	723	42.604630	-3.514343	-16.363188
-	724	43.625629	-3.350713	-16.438553
-	725	44.598759	-3.191667	-16.502287
-	726	45.519886	-3.038572	-16.557043
-	727	46.385578	-2.892764	-16.604691
-	728	47.192963	-2.755060	-16.646395
-	729	47.939892	-2.626646	-16.682646
-	730	48.624847	-2.508223	-16.713737
-	731	49.246803	-2.400351	-16.740017
-	732	49.805126	-2.303142	-16.762259
-	733	50.299404	-2.217358	-16.780781
-	734	50.729431	-2.142645	-16.797146
-	735	51.095112	-2.078736	-16.813366
-	736	51.396343	-2.025558	-16.831408
-	737	51.632961	-1.982254	-16.854191
-	738	51.804928	-1.948509	-16.883881
-	739	51.912186	-1.923302	-16.923214
-	740	51.954853	-1.906167	-16.973972
-	741	51.933311	-1.896217	-17.037952
-	742	51.847969	-1.892474	-17.116476
-	743	51.699619	-1.894320	-17.210217
-	744	51.489117	-1.901266	-17.319237
-	745	51.217461	-1.912534	-17.443321
-	746	50.885727	-1.928627	-17.580898
-	747	50.495216	-1.949910	-17.729954
-	748	50.047226	-1.976859	-17.888285
-	749	49.543270	-2.010236	-18.052717
-	750	48.984921	-2.050984	-18.220251
-	751	48.373882	-2.099395	-18.388172
-	752	47.711956	-2.156216	-18.553486
-	753	47.000954	-2.221908	-18.713703
-	754	46.242847	-2.296405	-18.866411
-	755	45.439678	-2.380239	-19.009375
-	756	44.593441	-2.473011	-19.140617
-	757	43.706123	-2.574365	-19.258362
-	758	42.779446	-2.683881	-19.360523
-	759	41.815159	-2.800535	-19.444687
-	760	40.814854	-2.923182	-19.508842
-	761	39.779922	-3.050584	-19.550533
-	762	38.711761	-3.180657	-19.568298
-	763	37.611725	-3.311955	-19.560064
-	764	36.481133	-3.442673	-19.524137
-	765	35.321270	-3.570775	-19.459583
-	766	34.133461	-3.694385	-19.365864
-	767	32.919209	-3.811386	-19.243114
-	768	31.679911	-3.919843	-19.092354
-	769	30.417072	-4.018134	-18.914366
-	770	29.132061	-4.104729	-18.711618
-	771	27.826490	-4.178587	-18.486622
-	772	26.501991	-4.238963	-18.242367
-	773	25.160414	-4.285312	-17.982416
-	774	23.803860	-4.317365	-17.709686
-	775	22.434425	-4.335416	-17.427034
-	776	21.054714	-4.339825	-17.136875
-	777	19.667656	-4.331374	-16.840603
-	778	18.276567	-4.310850	-16.539543
-	779	16.885149	-4.278866	-16.234852
-	780	15.497346	-4.236057	-15.927226
-	781	14.117496	-4.182949	-15.617489
-	782	12.750265	-4.119891	-15.307451
-	783	11.400433	-4.047469	-14.998049
-	784	10.073233	-3.966281	-14.691105
-	785	8.774041	-3.877025	-14.388296
-	786	7.508519	-3.780762	-14.092432
-	787	6.282704	-3.678815	-13.806817
-	788	5.103021	-3.572925	-13.535155
-	789	3.976378	-3.465055	-13.281706
-	790	2.909906	-3.357334	-13.050535
-	791	1.911268	-3.252085	-12.845349
-	792	0.988293	-3.151629	-12.668600
-	793	0.148952	-3.058279	-12.522327
-	794	-0.598968	-2.974198	-12.407295
-	795	-1.248320	-2.901232	-12.322395
-	796	-1.792892	-2.840993	-12.266642
-	797	-2.227594	-2.794691	-12.237036
-	798	-2.548795	-2.763137	-12.230274
-	799	-2.754960	-2.746825	-12.242829
-	800	-2.846434	-2.745794	-12.270902
-	801	-2.826035	-2.759717	-12.310644
-	802	-2.698966	-2.787864	-12.359393
-	803	-2.472672	-2.829155	-12.415285
-	804	-2.156713	-2.882159	-12.477460
-	805	-1.762121	-2.945108	-12.545196
-	806	-1.301094	-3.016055	-12.618602
-	807	-0.786687	-3.092950	-12.698682
-	808	-0.232050	-3.173652	-12.786130
-	809	0.349959	-3.256057	-12.882072
-	810	0.947528	-3.338142	-12.988414
-	811	1.550120	-3.417975	-13.105894
-	812	2.149281	-3.493792	-13.234770
-	813	2.738642	-3.564014	-13.373925
-	814	3.314439	-3.627277	-13.520259
-	815	3.875516	-3.682453	-13.668661
-	816	4.423202	-3.728660	-13.812901
-	817	4.961349	-3.765413	-13.945009
-	818	5.495677	-3.792551	-14.056290
-	819	6.033069	-3.810371	-14.137207
-	820	6.581005	-3.819662	-14.177481
-	821	7.146620	-3.821605	-14.167871
-	822	7.735968	-3.817855	-14.099637
-	823	8.353300	-3.810325	-13.966036
-	824	9.000065	-3.801055	-13.763498
-	825	9.675187	-3.792156	-13.491223
-	826	10.374463	-3.785778	-13.152059
-	827	11.090898	-3.783822	-12.754147
-	828	11.815066	-3.787910	-12.309103
-	829	12.535775	-3.799033	-11.832365
-	830	13.240750	-3.817279	-11.342658
-	831	13.917614	-3.841852	-10.860097
-	832	14.554428	-3.870958	-10.404490
-	833	15.140622	-3.901897	-9.994743
-	834	15.667331	-3.931667	-9.646380
-	835	16.127855	-3.957202	-9.370500
-	836	16.517525	-3.975843	-9.174344
-	837	16.834095	-3.985594	-9.059621
-	838	17.077358	-3.985309	-9.023747
-	839	17.249189	-3.974721	-9.059766
-	840	17.353336	-3.954523	-9.157852
-	841	17.394836	-3.925966	-9.306221
-	842	17.380028	-3.891065	-9.491556
-	843	17.316187	-3.852237	-9.700388
-	844	17.211126	-3.811873	-9.919823
-	845	17.072857	-3.772444	-10.137755
-	846	16.909554	-3.736042	-10.343445
-	847	16.728878	-3.704229	-10.528268
-	848	16.538219	-3.678205	-10.685168
-	849	16.344093	-3.658779	-10.808509
-	850	16.152380	-3.646314	-10.894296
-	851	15.968184	-3.641029	-10.938691
-	852	15.795427	-3.643022	-10.938405
-	853	15.636934	-3.651992	-10.892217
-	854	15.494414	-3.667715	-10.799068
-	855	15.368286	-3.689575	-10.660163
-	856	15.258052	-3.716855	-10.477705
-	857	15.161970	-3.748595	-10.256330
-	858	15.077666	-3.783425	-10.002902
-	859	15.002149	-3.819751	-9.726665
-	860	14.931995	-3.855883	-9.438533
-	861	14.863528	-3.889914	-9.151184
-	862	14.793301	-3.920207	-8.877603
-	863	14.718037	-3.945435	-8.629405
-	864	14.634843	-3.964520	-8.417553
-	865	14.541345	-3.976727	-8.250504
-	866	14.435781	-3.981749	-8.133486
-	867	14.317045	-3.979574	-8.069058
-	868	14.184669	-3.970699	-8.055149
-	869	14.038949	-3.955978	-8.086751
-	870	13.880718	-3.936410	-8.156781
-	871	13.711579	-3.913244	-8.255342
-	872	13.533592	-3.887620	-8.372719
-	873	13.349289	-3.860775	-8.497997
-	874	13.161290	-3.833801	-8.621687
-	875	12.972423	-3.807699	-8.735715
-	876	12.785408	-3.783388	-8.832833
-	877	12.602737	-3.761775	-8.907592
-	878	12.426316	-3.743620	-8.955882
-	879	12.257846	-3.729607	-8.974822
-	880	12.098522	-3.720276	-8.962687
-	881	11.949256	-3.715923	-8.918606
-	882	11.810447	-3.716814	-8.842337
-	883	11.682624	-3.723046	-8.734142
-	884	11.566012	-3.734544	-8.595467
-	885	11.460865	-3.751318	-8.428152
-	886	11.367309	-3.773127	-8.235211
-	887	11.285538	-3.799915	-8.019542
-	888	11.215680	-3.831599	-7.784251
-	889	11.157771	-3.867960	-7.532505
-	890	11.111718	-3.908948	-7.266978
-	891	11.077453	-3.954366	-6.990077
-	892	11.054658	-4.003823	-6.704802
-	893	11.042876	-4.056781	-6.414749
-	894	11.041420	-4.112597	-6.122836
-	895	11.049453	-4.170335	-5.833780
-	896	11.066195	-4.229232	-5.551023
-	897	11.090934	-4.288437	-5.278084
-	898	11.122869	-4.347120	-5.018447
-	899	11.161056	-4.404566	-4.774618
-	900	11.204747	-4.460042	-4.549097
-	901	11.253114	-4.512780	-4.344829
-	902	11.305573	-4.562358	-4.162534
-	903	11.361421	-4.608659	-4.003055
-	904	11.420325	-4.651861	-3.865190
-	905	11.482012	-4.692478	-3.746772
-	906	11.546430	-4.730992	-3.645638
-	907	11.613645	-4.767972	-3.558503
-	908	11.683828	-4.803927	-3.482945
-	909	11.756939	-4.839211	-3.417079
-	910	11.832816	-4.874040	-3.358974
-	911	11.911168	-4.908473	-3.307265
-	912	11.991533	-4.942204	-3.261517
-	913	12.073454	-4.974807	-3.221362
-	914	12.156239	-5.005730	-3.187474
-	915	12.238773	-5.034412	-3.160249
-	916	12.319850	-5.060368	-3.141397
-	917	12.398287	-5.083365	-3.131969
-	918	12.472789	-5.103034	-3.134012
-	919	12.542174	-5.119375	-3.147382
-	920	12.605308	-5.132361	-3.170864
-	921	12.661467	-5.142261	-3.201825
-	922	12.710280	-5.149626	-3.236175
-	923	12.751643	-5.155195	-3.270075
-	924	12.785858	-5.159970	-3.299469
-	925	12.813499	-5.165051	-3.320237
-	926	12.835305	-5.171333	-3.330821
-	927	12.852267	-5.179690	-3.330235
-	928	12.865314	-5.190601	-3.320199
-	929	12.875501	-5.204071	-3.304005
-	930	12.883794	-5.219872	-3.284424
-	931	12.891335	-5.237535	-3.264746
-	932	12.898932	-5.256618	-3.247158
-	933	12.907571	-5.276875	-3.233085
-	934	12.918110	-5.298058	-3.223653
-	935	12.931358	-5.320024	-3.219822
-	936	12.947923	-5.342950	-3.221198
-	937	12.968454	-5.366986	-3.228411
-	938	12.993557	-5.392726	-3.241181
-	939	13.023906	-5.420690	-3.259512
-	940	13.060127	-5.451106	-3.284270
-	941	13.102741	-5.484156	-3.315610
-	942	13.152495	-5.519835	-3.354043
-	943	13.209982	-5.557788	-3.400909
-	944	13.275947	-5.597578	-3.457137
-	945	13.351121	-5.638563	-3.524096
-	946	13.436427	-5.679946	-3.603607
-	947	13.532899	-5.721167	-3.697424
-	948	13.641619	-5.761722	-3.807332
-	949	13.763501	-5.801160	-3.935526
-	950	13.899776	-5.839061	-4.084283
-	951	14.051637	-5.875145	-4.255224
-	952	14.220537	-5.908922	-4.451043
-	953	14.408093	-5.940032	-4.673449
-	954	14.616089	-5.967936	-4.925204
-	955	14.846537	-5.992119	-5.208839
-	956	15.101448	-6.012043	-5.525995
-	957	15.383003	-6.026986	-5.878694
-	958	15.693461	-6.036166	-6.267675
-	959	16.035139	-6.038747	-6.692728
-	960	16.410337	-6.033687	-7.153000
-	961	16.821341	-6.020115	-7.646077
-	962	17.270050	-5.997215	-8.168496
-	963	17.758348	-5.964193	-8.716763
-	964	18.287886	-5.920599	-9.286249
-	965	18.860004	-5.866357	-9.871153
-	966	19.475855	-5.801456	-10.466057
-	967	20.136461	-5.726458	-11.063993
-	968	20.842663	-5.642434	-11.657517
-	969	21.594992	-5.550644	-12.239538
-	970	22.393724	-5.453077	-12.801831
-	971	23.238955	-5.351687	-13.337322
-	972	24.130547	-5.248750	-13.839353
-	973	25.068035	-5.146572	-14.301990
-	974	26.050468	-5.047270	-14.719916
-	975	27.076632	-4.952970	-15.087354
-	976	28.144819	-4.865623	-15.398698
-	977	29.252754	-4.786495	-15.649419
-	978	30.397596	-4.716832	-15.835374
-	979	31.576014	-4.657233	-15.954545
-	980	32.784042	-4.607668	-16.006966
-	981	34.017090	-4.567932	-15.994585
-	982	35.270031	-4.537830	-15.921003
-	983	36.537041	-4.516537	-15.792548
-	984	37.811878	-4.503679	-15.616862
-	985	39.087791	-4.498333	-15.403622
-	986	40.357773	-4.500054	-15.162754
-	987	41.614651	-4.508412	-14.904682
-	988	42.851425	-4.522624	-14.639508
-	989	44.061195	-4.542252	-14.376638
-	990	45.237545	-4.566950	-14.124016
-	991	46.374329	-4.596269	-13.888285
-	992	47.466057	-4.629966	-13.674180
-	993	48.507847	-4.667876	-13.484258
-	994	49.495220	-4.709187	-13.320400
-	995	50.424103	-4.753208	-13.182798
-	996	51.291012	-4.799107	-13.070644
-	997	52.092831	-4.845413	-12.983208
-	998	52.826885	-4.890706	-12.918967
-	999	53.490749	-4.933717	-12.877004
-	1000	54.082321	-4.972372	-12.857347
-	1001	54.599777	-5.004969	-12.860282
-	1002	55.041512	-5.029578	-12.886890
-	1003	55.406162	-5.045254	-12.937926
-	1004	55.692726	-5.051042	-13.014746
-	1005	55.900497	-5.046674	-13.118744
-	1006	56.029099	-5.032439	-13.251213
-	1007	56.078648	-5.009064	-13.413053
-	1008	56.049309	-4.977686	-13.604634
-	1009	55.941971	-4.939949	-13.825386
-	1010	55.757854	-4.897936	-14.074007
-	1011	55.498718	-4.853753	-14.348305
-	1012	55.166817	-4.810089	-14.644528
-	1013	54.765232	-4.769320	-14.958035
-	1014	54.297531	-4.733406	-15.282733
-	1015	53.767956	-4.704560	-15.611719
-	1016	53.181068	-4.684805	-15.937190
-	1017	52.541656	-4.675616	-16.251293
-	1018	51.854477	-4.678352	-16.546410
-	1019	51.123951	-4.693251	-16.815744
-	1020	50.354008	-4.720479	-17.053865
-	1021	49.548225	-4.759561	-17.256750
-	1022	48.709568	-4.809161	-17.422188
-	1023	47.840683	-4.868294	-17.549088
-	1024	46.943638	-4.935962	-17.636805
-	1025	46.020191	-5.010511	-17.686533
-	1026	45.071754	-5.090495	-17.699492
-	1027	44.099411	-5.174237	-17.677132
-	1028	43.103973	-5.259250	-17.621511
-	1029	42.085995	-5.343275	-17.533606
-	1030	41.045956	-5.423932	-17.414839
-	1031	39.984100	-5.498302	-17.267229
-	1032	38.900726	-5.564044	-17.092550
-	1033	37.795895	-5.619170	-16.893335
-	1034	36.669792	-5.661561	-16.672850
-	1035	35.522621	-5.690267	-16.435059
-	1036	34.354565	-5.704703	-16.184820
-	1037	33.165836	-5.704871	-15.927282
-	1038	31.956833	-5.691348	-15.667908
-	1039	30.727949	-5.664828	-15.411648
-	1040	29.480062	-5.626436	-15.163554
-	1041	28.214186	-5.577763	-14.927048
-	1042	26.931772	-5.520151	-14.705061
-	1043	25.634598	-5.455074	-14.498984
-	1044	24.324820	-5.383779	-14.308482
-	1045	23.004704	-5.307137	-14.132155
-	1046	21.677185	-5.225729	-13.967599
-	1047	20.345331	-5.140052	-13.811200
-	1048	19.012566	-5.050131	-13.659663
-	1049	17.682528	-4.955912	-13.509366
-	1050	16.358870	-4.857364	-13.356400
-	1051	15.045368	-4.754160	-13.198373
-	1052	13.745875	-4.646042	-13.032844
-	1053	12.464242	-4.532611	-12.858743
-	1054	11.204263	-4.413660	-12.675743
-	1055	9.969793	-4.288862	-12.484567
-	1056	8.764659	-4.158098	-12.288269
-	1057	7.592740	-4.021544	-12.090143
-	1058	6.457852	-3.879625	-11.894187
-	1059	5.363872	-3.733088	-11.705173
-	1060	4.314709	-3.583096	-11.526424
-	1061	3.314404	-3.431122	-11.361719
-	1062	2.366895	-3.279006	-11.214023
-	1063	1.476397	-3.128870	-11.085695
-	1064	0.646993	-2.983149	-10.978634
-	1065	-0.117057	-2.844432	-10.893844
-	1066	-0.811597	-2.715415	-10.831817
-	1067	-1.432402	-2.598674	-10.791456
-	1068	-1.975403	-2.496585	-10.770957
-	1069	-2.436615	-2.411144	-10.766445
-	1070	-2.812457	-2.343903	-10.773237
-	1071	-3.099927	-2.295913	-10.785083
-	1072	-3.297007	-2.267802	-10.795921
-	1073	-3.402868	-2.259712	-10.800143
-	1074	-3.418072	-2.271277	-10.792671
-	1075	-3.344804	-2.301597	-10.768761
-	1076	-3.186872	-2.349333	-10.725386
-	1077	-2.949565	-2.412731	-10.661069
-	1078	-2.639644	-2.489735	-10.576005
-	1079	-2.265393	-2.578054	-10.472762
-	1080	-1.836069	-2.675264	-10.355275
-	1081	-1.361875	-2.778796	-10.228812
-	1082	-0.853474	-2.886009	-10.100665
-	1083	-0.321793	-2.994189	-9.977710
-	1084	0.222427	-3.100659	-9.867597
-	1085	0.768997	-3.202805	-9.776971
-	1086	1.308481	-3.298228	-9.711869
-	1087	1.832478	-3.384825	-9.678128
-	1088	2.333950	-3.460765	-9.679833
-	1089	2.807307	-3.524541	-9.720411
-	1090	3.248493	-3.574944	-9.802508
-	1091	3.654906	-3.611139	-9.927492
-	1092	4.025799	-3.632768	-10.095480
-	1093	4.362184	-3.639999	-10.304963
-	1094	4.666959	-3.633557	-10.551509
-	1095	4.944836	-3.614587	-10.828303
-	1096	5.202062	-3.584608	-11.127356
-	1097	5.446183	-3.545501	-11.437818
-	1098	5.686053	-3.499570	-11.746901
-	1099	5.931185	-3.449585	-12.039432
-	1100	6.191325	-3.398766	-12.297766
-	1101	6.475735	-3.350306	-12.506731
-	1102	6.792419	-3.307256	-12.652796
-	1103	7.147583	-3.272385	-12.726216
-	1104	7.544923	-3.248023	-12.721016
-	1105	7.985435	-3.236058	-12.633863
-	1106	8.467078	-3.237815	-12.465956
-	1107	8.984657	-3.253764	-12.222980
-	1108	9.530142	-3.283661	-11.914824
-	1109	10.093326	-3.326305	-11.555043
-	1110	10.662346	-3.379446	-11.160882
-	1111	11.224788	-3.439977	-10.750448
-	1112	11.768228	-3.504157	-10.342364
-	1113	12.281048	-3.567721	-9.955034
-	1114	12.753175	-3.626410	-9.604406
-	1115	13.176295	-3.676366	-9.303348
-	1116	13.544143	-3.714136	-9.061950
-	1117	13.852547	-3.737390	-8.885593
-	1118	14.099446	-3.744595	-8.776860
-	1119	14.284744	-3.735330	-8.734262
-	1120	14.410228	-3.710333	-8.752679
-	1121	14.479114	-3.671171	-8.824103
-	1122	14.496174	-3.620279	-8.938478
-	1123	14.467099	-3.560579	-9.084022
-	1124	14.398314	-3.495109	-9.249654
-	1125	14.296557	-3.426880	-9.424763
-	1126	14.168918	-3.358747	-9.598967
-	1127	14.022326	-3.293051	-9.764580
-	1128	13.863608	-3.231636	-9.914591
-	1129	13.699161	-3.175914	-10.044421
-	1130	13.534698	-3.126750	-10.151262
-	1131	13.375504	-3.084555	-10.233532
-	1132	13.225970	-3.049528	-10.291102
-	1133	13.089538	-3.021488	-10.324767
-	1134	12.968924	-3.000353	-10.335129
-	1135	12.865759	-2.985764	-10.323676
-	1136	12.780830	-2.977458	-10.290606
-	1137	12.713857	-2.975008	-10.237227
-	1138	12.663507	-2.977945	-10.164145
-	1139	12.627770	-2.985720	-10.072758
-	1140	12.603947	-2.997654	-9.965000
-	1141	12.588750	-3.012774	-9.843845
-	1142	12.578711	-3.030030	-9.713370
-	1143	12.570188	-3.048130	-9.578341
-	1144	12.559548	-3.065643	-9.445079
-	1145	12.543529	-3.081324	-9.319932
-	1146	12.519207	-3.094105	-9.208886
-	1147	12.484243	-3.103197	-9.118123
-	1148	12.436935	-3.108183	-9.052686
-	1149	12.376160	-3.108907	-9.015391
-	1150	12.301310	-3.105465	-9.007921
-	1151	12.212588	-3.098261	-9.027930
-	1152	12.110638	-3.087714	-9.071772
-	1153	11.996780	-3.074519	-9.132868
-	1154	11.872675	-3.059510	-9.203277
-	1155	11.740807	-3.043661	-9.276606
-	1156	11.604352	-3.028176	-9.347227
-	1157	11.466764	-3.014479	-9.410079
-	1158	11.331497	-3.003810	-9.460887
-	1159	11.201960	-2.997500	-9.494146
-	1160	11.081235	-2.996467	-9.506381
-	1161	10.971820	-3.001036	-9.496503
-	1162	10.875508	-3.010766	-9.465827
-	1163	10.793200	-3.024701	-9.418187
-	1164	10.725053	-3.041633	-9.358116
-	1165	10.670454	-3.060663	-9.289264
-	1166	10.627968	-3.081220	-9.214039
-	1167	10.595155	-3.102965	-9.133692
