# Supplementary material for: Design and preliminary verification of a novel powered ankle–foot prosthesis: From the perspective of lower-limb biomechanics compared with ESAR foot
Source: PLoS One. 2024 Jun 7;19(6):e0303397. doi: 10.1371/journal.pone.0303397 (PMC11161064; doi:10.1371/journal.pone.0303397)
Supplement: S2 File — (ZIP) [file pone.0303397.s004.zip › NWS/5/right ankle angle.txt]

LINK_MODEL_BASED::ORIGINAL::Right Ankle Angles
File	Frame	X	Y	Z
Gait LB - IOR 14.c3d	1
-	2
-	3
-	4	11.025144	1.198346	3.276777
-	5	11.088303	1.222459	3.355891
-	6	11.141324	1.241867	3.461010
-	7	11.185808	1.254992	3.578905
-	8	11.222850	1.261911	3.700430
-	9	11.253298	1.263421	3.819137
-	10	11.278042	1.260372	3.930025
-	11	11.297784	1.253743	4.030494
-	12	11.313254	1.244413	4.119286
-	13	11.325152	1.233172	4.195900
-	14	11.334150	1.220570	4.260352
-	15	11.340836	1.207175	4.313347
-	16	11.345716	1.193502	4.356165
-	17	11.349365	1.179934	4.390079
-	18	11.352057	1.166639	4.415888
-	19	11.354232	1.153970	4.435174
-	20	11.355989	1.142071	4.448710
-	21	11.357479	1.131129	4.457524
-	22	11.358771	1.121250	4.462223
-	23	11.359891	1.112419	4.463359
-	24	11.361005	1.104630	4.461620
-	25	11.362296	1.097748	4.457621
-	26	11.363882	1.091579	4.452155
-	27	11.365914	1.085788	4.445095
-	28	11.368486	1.080322	4.437548
-	29	11.371542	1.074900	4.429425
-	30	11.375162	1.069318	4.420950
-	31	11.379302	1.063399	4.412464
-	32	11.383953	1.057001	4.404228
-	33	11.389102	1.049924	4.396272
-	34	11.394902	1.042077	4.388621
-	35	11.401379	1.033527	4.381515
-	36	11.408540	1.024291	4.374753
-	37	11.416329	1.014526	4.368178
-	38	11.424703	1.004516	4.362119
-	39	11.433626	0.994348	4.356048
-	40	11.442992	0.984244	4.350185
-	41	11.453004	0.974346	4.344593
-	42	11.463607	0.964657	4.338952
-	43	11.474933	0.955093	4.333010
-	44	11.487020	0.945628	4.326969
-	45	11.499939	0.936025	4.320421
-	46	11.513630	0.926097	4.313064
-	47	11.528111	0.915755	4.304723
-	48	11.543134	0.904938	4.295541
-	49	11.558569	0.893456	4.285002
-	50	11.574218	0.881256	4.272947
-	51	11.589834	0.868369	4.259518
-	52	11.605391	0.854766	4.244487
-	53	11.620743	0.840401	4.227881
-	54	11.635966	0.825306	4.209877
-	55	11.651045	0.809587	4.190893
-	56	11.666166	0.793200	4.170639
-	57	11.681365	0.776405	4.149765
-	58	11.696735	0.759301	4.128607
-	59	11.712338	0.742024	4.107318
-	60	11.728086	0.724613	4.085756
-	61	11.743773	0.707266	4.064577
-	62	11.759222	0.689983	4.043561
-	63	11.774403	0.672967	4.023394
-	64	11.789191	0.656169	4.003830
-	65	11.803292	0.639674	3.985466
-	66	11.816659	0.623421	3.968283
-	67	11.829123	0.607516	3.953060
-	68	11.840425	0.591862	3.939884
-	69	11.850502	0.576557	3.929236
-	70	11.859081	0.561432	3.920938
-	71	11.866170	0.546301	3.914724
-	72	11.871789	0.530983	3.910473
-	73	11.876268	0.515036	3.907541
-	74	11.879801	0.498170	3.905216
-	75	11.882780	0.480195	3.902733
-	76	11.885522	0.460882	3.898389
-	77	11.888354	0.440385	3.891663
-	78	11.891649	0.418541	3.881081
-	79	11.895804	0.395390	3.865559
-	80	11.901132	0.370782	3.843899
-	81	11.908078	0.344527	3.814930
-	82	11.916984	0.316552	3.778431
-	83	11.928140	0.286648	3.733914
-	84	11.941970	0.254689	3.680813
-	85	11.958665	0.220742	3.619726
-	86	11.978366	0.184726	3.550450
-	87	12.001276	0.146844	3.473890
-	88	12.027452	0.107376	3.391380
-	89	12.056959	0.066623	3.304276
-	90	12.089989	0.024705	3.213620
-	91	12.126488	-0.018226	3.120494
-	92	12.166537	-0.061943	3.026287
-	93	12.210106	-0.106251	2.932059
-	94	12.256930	-0.150775	2.839059
-	95	12.306804	-0.195199	2.748676
-	96	12.359130	-0.239049	2.662806
-	97	12.413276	-0.282076	2.582885
-	98	12.468438	-0.323974	2.510630
-	99	12.523748	-0.364284	2.447998
-	100	12.578339	-0.402754	2.396044
-	101	12.631292	-0.439129	2.355599
-	102	12.681849	-0.473306	2.326778
-	103	12.729310	-0.505390	2.309099
-	104	12.773051	-0.535595	2.301641
-	105	12.812387	-0.564312	2.303079
-	106	12.846960	-0.592063	2.311713
-	107	12.876391	-0.619535	2.325333
-	108	12.900471	-0.647237	2.342231
-	109	12.919113	-0.675721	2.360461
-	110	12.932448	-0.705408	2.378671
-	111	12.940701	-0.736448	2.396027
-	112	12.944306	-0.768876	2.412222
-	113	12.943805	-0.802671	2.427289
-	114	12.939993	-0.837617	2.442428
-	115	12.933682	-0.873585	2.459293
-	116	12.925567	-0.910446	2.479698
-	117	12.916471	-0.948098	2.505492
-	118	12.907046	-0.986553	2.537993
-	119	12.897882	-1.025824	2.578848
-	120	12.889508	-1.066204	2.628929
-	121	12.882646	-1.108042	2.688835
-	122	12.877690	-1.151901	2.758826
-	123	12.875311	-1.198317	2.838686
-	124	12.875937	-1.248124	2.927356
-	125	12.880152	-1.301930	3.024005
-	126	12.888363	-1.360466	3.126834
-	127	12.900796	-1.424359	3.233497
-	128	12.917966	-1.493826	3.341730
-	129	12.940054	-1.568776	3.448620
-	130	12.967237	-1.648383	3.551430
-	131	12.999715	-1.731259	3.646495
-	132	13.037609	-1.815488	3.731016
-	133	13.080961	-1.899246	3.803154
-	134	13.129768	-1.981261	3.861845
-	135	13.183856	-2.060566	3.907098
-	136	13.242970	-2.136842	3.940122
-	137	13.306801	-2.209688	3.961852
-	138	13.375070	-2.279072	3.973806
-	139	13.447427	-2.345330	3.977234
-	140	13.523504	-2.409200	3.972633
-	141	13.602926	-2.471408	3.960555
-	142	13.685206	-2.532706	3.941103
-	143	13.769855	-2.593695	3.914514
-	144	13.856157	-2.654816	3.881033
-	145	13.943457	-2.716473	3.840844
-	146	14.031077	-2.778805	3.794341
-	147	14.118424	-2.841771	3.742581
-	148	14.204961	-2.905336	3.685884
-	149	14.290199	-2.969251	3.625178
-	150	14.373819	-3.033222	3.561665
-	151	14.455314	-3.096417	3.496359
-	152	14.534204	-3.158478	3.429972
-	153	14.610055	-3.218772	3.363643
-	154	14.682466	-3.276947	3.297411
-	155	14.751058	-3.332377	3.232108
-	156	14.815492	-3.384625	3.167966
-	157	14.875606	-3.433069	3.105517
-	158	14.931458	-3.477078	3.045226
-	159	14.983040	-3.516215	2.987487
-	160	15.030670	-3.550020	2.933419
-	161	15.074683	-3.578322	2.884395
-	162	15.115395	-3.601245	2.841893
-	163	15.153308	-3.618895	2.808442
-	164	15.188881	-3.631319	2.786721
-	165	15.222708	-3.639052	2.778839
-	166	15.255479	-3.642107	2.787405
-	167	15.287915	-3.640811	2.814426
-	168	15.320514	-3.635870	2.861073
-	169	15.353719	-3.628006	2.928250
-	170	15.387820	-3.618443	3.015585
-	171	15.423160	-3.608702	3.121855
-	172	15.460164	-3.600317	3.245533
-	173	15.499187	-3.595392	3.382931
-	174	15.540183	-3.595880	3.529869
-	175	15.582903	-3.603421	3.680921
-	176	15.626781	-3.619019	3.829593
-	177	15.671374	-3.642525	3.970802
-	178	15.716229	-3.673230	4.100501
-	179	15.761104	-3.709939	4.216760
-	180	15.805802	-3.750442	4.319061
-	181	15.850084	-3.792489	4.408580
-	182	15.893956	-3.834036	4.486950
-	183	15.937664	-3.873146	4.556608
-	184	15.981386	-3.908181	4.619787
-	185	16.025537	-3.937461	4.678810
-	186	16.070402	-3.959932	4.735327
-	187	16.116419	-3.974899	4.790991
-	188	16.163954	-3.982087	4.847362
-	189	16.213406	-3.981799	4.904888
-	190	16.265047	-3.974386	4.963969
-	191	16.319132	-3.960265	5.024890
-	192	16.375795	-3.939892	5.087605
-	193	16.435081	-3.913868	5.151129
-	194	16.496983	-3.882577	5.214916
-	195	16.561386	-3.846501	5.277714
-	196	16.628054	-3.806167	5.337888
-	197	16.696775	-3.761652	5.394496
-	198	16.767185	-3.713124	5.445961
-	199	16.838890	-3.660623	5.491298
-	200	16.911438	-3.604585	5.529686
-	201	16.984545	-3.546053	5.560395
-	202	17.057928	-3.486283	5.583702
-	203	17.131599	-3.426837	5.599744
-	204	17.205881	-3.369023	5.609291
-	205	17.281303	-3.313972	5.613240
-	206	17.358473	-3.262861	5.612422
-	207	17.438002	-3.216629	5.607904
-	208	17.520508	-3.176196	5.601484
-	209	17.606148	-3.141720	5.593946
-	210	17.694956	-3.113008	5.586731
-	211	17.786886	-3.089915	5.581291
-	212	17.881914	-3.072499	5.578888
-	213	17.980021	-3.060770	5.580796
-	214	18.080971	-3.054341	5.587943
-	215	18.184580	-3.052105	5.601113
-	216	18.290407	-3.052604	5.620818
-	217	18.397972	-3.054496	5.647520
-	218	18.506851	-3.056121	5.681345
-	219	18.616638	-3.056702	5.722578
-	220	18.726971	-3.055370	5.771486
-	221	18.837671	-3.051702	5.827533
-	222	18.948572	-3.045055	5.890531
-	223	19.059608	-3.035061	5.959117
-	224	19.170807	-3.021402	6.031039
-	225	19.282185	-3.003511	6.103880
-	226	19.393906	-2.980826	6.174760
-	227	19.506008	-2.952789	6.241857
-	228	19.618418	-2.919305	6.303178
-	229	19.731209	-2.879922	6.358705
-	230	19.844498	-2.834377	6.408592
-	231	19.958282	-2.782183	6.454170
-	232	20.072721	-2.723199	6.496303
-	233	20.188055	-2.657033	6.536685
-	234	20.304560	-2.583515	6.576442
-	235	20.422321	-2.502365	6.617358
-	236	20.541498	-2.413625	6.661024
-	237	20.662233	-2.317822	6.708415
-	238	20.784346	-2.215693	6.760298
-	239	20.907581	-2.107910	6.817377
-	240	21.031490	-1.995430	6.879554
-	241	21.155523	-1.878633	6.947479
-	242	21.278927	-1.757801	7.021558
-	243	21.400917	-1.632657	7.102970
-	244	21.520830	-1.502557	7.193276
-	245	21.637833	-1.366746	7.294509
-	246	21.751202	-1.224675	7.408051
-	247	21.859934	-1.075793	7.535216
-	248	21.963156	-0.919555	7.676744
-	249	22.059896	-0.755837	7.832211
-	250	22.149427	-0.585073	8.000081
-	251	22.231123	-0.408518	8.177421
-	252	22.304491	-0.228180	8.359797
-	253	22.368744	-0.046902	8.541274
-	254	22.423073	0.131955	8.714974
-	255	22.466434	0.304197	8.872793
-	256	22.497734	0.465057	9.005859
-	257	22.515869	0.609443	9.105155
-	258	22.519787	0.732120	9.161645
-	259	22.508493	0.828202	9.167068
-	260	22.481068	0.893546	9.114502
-	261	22.436651	0.926111	9.000875
-	262	22.374548	0.925631	8.825661
-	263	22.293970	0.894864	8.593021
-	264
-	265
-	266
-	267
-	268
-	269
-	270
-	271
-	272
-	273
-	274
-	275
-	276
-	277
-	278
-	279
-	280
-	281
-	282
-	283	14.363149	6.661233	14.783056
-	284	13.680371	6.809485	14.604292
-	285	12.998512	6.956957	14.417685
-	286	12.320437	7.107948	14.247223
-	287	11.646826	7.265305	14.112619
-	288	10.976047	7.430381	14.025580
-	289	10.305115	7.603540	13.991415
-	290	9.630607	7.785045	14.009907
-	291	8.949594	7.975262	14.077366
-	292	8.259840	8.175366	14.187391
-	293	7.560040	8.387710	14.331656
-	294	6.849822	8.615414	14.500916
-	295	6.130150	8.862595	14.685506
-	296	5.403418	9.132670	14.875620
-	297	4.673818	9.428427	15.061666
-	298	3.947591	9.751231	15.234714
-	299	3.232992	10.100212	15.387158
-	300	2.540388	10.472386	15.512838
-	301	1.881897	10.862919	15.607064
-	302	1.270743	11.266065	15.667046
-	303	0.720691	11.675797	15.692358
-	304	0.245660	12.084249	15.683884
-	305	-0.141002	12.481445	15.643775
-	306	-0.427874	12.856319	15.575308
-	307	-0.606546	13.197353	15.482369
-	308	-0.672504	13.493896	15.368578
-	309	-0.625855	13.737529	15.236848
-	310	-0.471184	13.923073	15.089386
-	311	-0.217266	14.049528	14.926705
-	312	0.123957	14.121210	14.747741
-	313	0.539031	14.144969	14.549362
-	314	1.013512	14.130394	14.328032
-	315	1.533955	14.085642	14.079366
-	316	2.088203	14.017339	13.799543
-	317	2.665457	13.929158	13.485462
-	318	3.256651	13.821376	13.136234
-	319	3.854280	13.690942	12.752151
-	320	4.451917	13.534289	12.335531
-	321	5.044233	13.348413	11.890255
-	322	5.626335	13.132055	11.421827
-	323	6.194072	12.885733	10.937362
-	324	6.743997	12.612364	10.444448
-	325	7.272957	12.317257	9.952139
-	326	7.778299	12.008713	9.469327
-	327	8.258098	11.696130	9.004829
-	328	8.710166	11.388508	8.567032
-	329	9.132581	11.093538	8.163283
-	330	9.523723	10.816854	7.799884
-	331	9.882246	10.562498	7.481589
-	332	10.207271	10.333113	7.211177
-	333	10.498222	10.129984	6.990016
-	334	10.755072	9.953362	6.817675
-	335	10.978586	9.802086	6.691158
-	336	11.169883	9.674790	6.607028
-	337	11.330520	9.569565	6.559915
-	338	11.462262	9.484135	6.543640
-	339	11.566844	9.416358	6.550499
-	340	11.646012	9.363914	6.573083
-	341	11.701582	9.324202	6.602907
-	342	11.735066	9.295334	6.632249
-	343	11.747870	9.274851	6.653899
-	344	11.740921	9.260908	6.661650
-	345	11.714847	9.250940	6.650565
-	346	11.669701	9.242537	6.617281
-	347	11.605012	9.232837	6.559432
-	348	11.519455	9.219302	6.477630
-	349	11.411232	9.199975	6.373423
-	350	11.277927	9.173657	6.250038
-	351	11.116777	9.140257	6.111862
-	352	10.924654	9.099596	5.964052
-	353	10.698282	9.050728	5.813248
-	354	10.434616	8.992013	5.665916
-	355	10.131135	8.922564	5.529500
-	356	9.786196	8.842980	5.410846
-	357	9.399847	8.755705	5.315483
-	358	8.973989	8.664637	5.247664
-	359	8.512487	8.574218	5.209828
-	360	8.020856	8.488708	5.203132
-	361	7.506098	8.411678	5.227283
-	362	6.976438	8.345756	5.280374
-	363	6.441007	8.292973	5.359918
-	364	5.909626	8.254719	5.462186
-	365	5.392096	8.231754	5.583257
-	366	4.897435	8.224031	5.718765
-	367	4.433787	8.230718	5.864147
-	368	4.007244	8.250393	6.015810
-	369	3.621838	8.281368	6.170087
-	370	3.279411	8.322035	6.323588
-	371	2.979990	8.371089	6.473162
-	372	2.722096	8.427651	6.616024
-	373	2.502674	8.490720	6.749690
-	374	2.317825	8.559612	6.872366
-	375	2.162730	8.633604	6.982498
-	376	2.032234	8.712232	7.079798
-	377	1.921500	8.794993	7.163569
-	378	1.826252	8.881419	7.234328
-	379	1.743302	8.970844	7.292527
-	380	1.670292	9.062374	7.338894
-	381	1.605786	9.154746	7.373405
-	382	1.549544	9.246449	7.396261
-	383	1.502011	9.335165	7.406713
-	384	1.464031	9.418119	7.403201
-	385	1.436141	9.491825	7.384078
-	386	1.418044	9.551723	7.347772
-	387	1.408457	9.592660	7.293651
-	388	1.404938	9.609225	7.222161
-	389	1.403859	9.596159	7.134161
-	390	1.400415	9.549117	7.032119
-	391	1.388469	9.464643	6.920101
-	392	1.361014	9.340723	6.802129
-	393	1.310246	9.176399	6.684132
-	394	1.228711	8.972132	6.571864
-	395	1.109114	8.728985	6.471519
-	396	0.945494	8.449011	6.388849
-	397	0.733553	8.134967	6.329311
-	398	0.471549	7.790691	6.296806
-	399	0.160860	7.421543	6.292718
-	400	-0.193665	7.034017	6.315022
-	401	-0.583948	6.635365	6.359623
-	402	-0.999371	6.232534	6.420199
-	403	-1.427397	5.831022	6.487715
-	404	-1.853821	5.434884	6.552792
-	405	-2.264120	5.046906	6.605410
-	406	-2.643784	4.669182	6.635519
-	407	-2.979401	4.304498	6.634461
-	408	-3.259408	3.956089	6.595448
-	409	-3.474274	3.628147	6.513520
-	410	-3.617187	3.324848	6.386016
-	411	-3.683914	3.049443	6.211975
-	412	-3.673441	2.803380	5.991902
-	413	-3.587699	2.585952	5.728295
-	414	-3.431423	2.395016	5.424425
-	415	-3.211453	2.227642	5.084556
-	416	-2.936541	2.080634	4.714408
-	417	-2.616458	1.951047	4.320354
-	418	-2.261100	1.836350	3.909246
-	419	-1.880167	1.734249	3.487912
-	420	-1.482307	1.642664	3.062813
-	421	-1.075108	1.559461	2.640075
-	422	-0.665140	1.482421	2.224738
-	423	-0.257620	1.409279	1.821604
-	424	0.143166	1.337834	1.434512
-	425	0.533765	1.265971	1.065908
-	426	0.911516	1.191992	0.718452
-	427	1.274265	1.114572	0.393634
-	428	1.620516	1.032932	0.092838
-	429	1.948882	0.946781	-0.182072
-	430	2.258419	0.856238	-0.430379
-	431	2.548508	0.761722	-0.651326
-	432	2.819006	0.663948	-0.843691
-	433	3.070394	0.563867	-1.005277
-	434	3.303965	0.462882	-1.131377
-	435	3.521542	0.362534	-1.216788
-	436	3.725561	0.264408	-1.256328
-	437	3.918787	0.169720	-1.247189
-	438	4.104037	0.079353	-1.189816
-	439	4.283928	-0.005909	-1.086367
-	440	4.460975	-0.085517	-0.941726
-	441	4.637418	-0.159276	-0.763219
-	442	4.815023	-0.227136	-0.558245
-	443	4.995312	-0.289125	-0.335038
-	444	5.179306	-0.345556	-0.103110
-	445	5.367826	-0.396615	0.128200
-	446	5.561266	-0.442601	0.349132
-	447	5.759693	-0.483666	0.551588
-	448	5.962870	-0.520085	0.727904
-	449	6.170146	-0.552154	0.872406
-	450	6.380552	-0.580108	0.982333
-	451	6.592604	-0.604286	1.056983
-	452	6.804454	-0.624958	1.098298
-	453	7.013900	-0.642148	1.111298
-	454	7.218360	-0.655753	1.102400
-	455	7.415158	-0.665436	1.079641
-	456	7.601864	-0.670702	1.051903
-	457	7.776241	-0.670999	1.028381
-	458	7.936941	-0.665715	1.017671
-	459	8.082811	-0.654387	1.027480
-	460	8.213090	-0.637004	1.063100
-	461	8.327401	-0.613984	1.127847
-	462	8.426155	-0.585925	1.223039
-	463	8.510594	-0.553666	1.346819
-	464	8.582756	-0.518009	1.495036
-	465	8.645421	-0.479733	1.661584
-	466	8.701636	-0.439738	1.838889
-	467	8.754508	-0.398938	2.019041
-	468	8.806766	-0.358462	2.193569
-	469	8.860524	-0.319171	2.356603
-	470	8.917404	-0.281970	2.502962
-	471	8.978287	-0.247540	2.629854
-	472	9.043722	-0.216386	2.735858
-	473	9.113754	-0.188869	2.821638
-	474	9.188368	-0.165244	2.889194
-	475	9.267278	-0.145777	2.941762
-	476	9.349861	-0.130352	2.983653
-	477	9.435547	-0.118413	3.019901
-	478	9.523469	-0.108712	3.056090
-	479	9.612836	-0.099712	3.096442
-	480	9.703250	-0.089212	3.145081
-	481	9.794567	-0.074914	3.205116
-	482	9.886724	-0.055061	3.277607
-	483	9.979594	-0.028226	3.361973
-	484	10.072961	0.007016	3.456742
-	485	10.166619	0.051871	3.559493
-	486	10.260185	0.106814	3.667846
-	487	10.353348	0.171091	3.779139
-	488	10.445653	0.242586	3.890878
-	489	10.536994	0.318202	4.000634
-	490	10.626911	0.394297	4.105517
-	491	10.715380	0.467838	4.203342
-	492	10.802300	0.536761	4.292525
-	493	10.887712	0.599954	4.371956
-	494	10.971659	0.657097	4.441064
-	495	11.054139	0.708500	4.499662
-	496	11.135631	0.755151	4.547952
-	497	11.216424	0.798718	4.586931
-	498	11.296775	0.840967	4.617352
-	499	11.376849	0.883530	4.640349
-	500	11.456505	0.927606	4.657569
-	501	11.535542	0.973789	4.670465
-	502	11.613666	1.022487	4.680694
-	503	11.690680	1.074082	4.689512
-	504	11.766484	1.128864	4.697484
-	505	11.841071	1.187219	4.705198
-	506	11.914557	1.249130	4.711639
-	507	11.986870	1.314774	4.717134
-	508	12.058003	1.384094	4.721179
-	509	12.127801	1.456927	4.723347
-	510	12.196309	1.533152	4.723348
-	511	12.263826	1.612456	4.720655
-	512	12.330556	1.694907	4.716011
-	513	12.396871	1.780731	4.709943
-	514	12.462734	1.870335	4.703052
-	515	12.527763	1.964403	4.696836
-	516	12.591468	2.063408	4.692408
-	517	12.653079	2.167513	4.691077
-	518	12.712059	2.276698	4.694060
-	519	12.767981	2.390874	4.703081
-	520	12.820585	2.509620	4.719036
-	521	12.869812	2.632335	4.742920
-	522	12.915377	2.758175	4.775989
-	523	12.957134	2.885994	4.818817
-	524	12.994869	3.014801	4.872032
-	525	13.028203	3.143808	4.935453
-	526	13.056458	3.273039	5.009325
-	527	13.078731	3.403109	5.093837
-	528	13.094173	3.534776	5.189521
-	529	13.101957	3.669213	5.297984
-	530	13.101427	3.807628	5.421334
-	531	13.092136	3.951395	5.562387
-	532	13.073360	4.101731	5.724282
-	533	13.044847	4.259911	5.910538
-	534	13.006273	4.427135	6.124173
-	535	12.957316	4.604313	6.367846
-	536	12.897642	4.792150	6.642530
-	537	12.826462	4.990913	6.948596
-	538	12.743052	5.200452	7.284411
-	539	12.646430	5.419775	7.645967
-	540	12.535960	5.647438	8.027204
-	541	12.410779	5.881209	8.419791
-	542	12.270007	6.118706	8.813969
-	543	12.112605	6.357180	9.199191
-	544	11.936954	6.593891	9.564513
-	545
-	546
-	547
-	548
-	549
-	550
-	551
-	552
-	553
-	554
-	555
-	556
-	557	6.978467	9.576999	13.289815
-	558	6.350143	9.736858	13.345219
-	559	5.677576	9.876637	13.382867
-	560	4.960194	9.995593	13.410583
-	561	4.198835	10.092166	13.434834
-	562	3.395700	10.164788	13.461824
-	563	2.554720	10.211621	13.494815
-	564	1.681433	10.231006	13.536146
-	565	0.783517	10.222499	13.585472
-	566	-0.129875	10.187542	13.640578
-	567	-1.047284	10.129004	13.697394
-	568	-1.955920	10.051887	13.750656
-	569	-2.841321	9.961930	13.794002
-	570	-3.687927	9.864824	13.821342
-	571	-4.479748	9.766962	13.826492
-	572	-5.200238	9.674795	13.804095
-	573	-5.833416	9.593117	13.750419
-	574	-6.363791	9.525493	13.662809
-	575	-6.777186	9.472117	13.540359
-	576	-7.061482	9.431148	13.383549
-	577	-7.207016	9.397551	13.194241
-	578	-7.207692	9.363960	12.974497
-	579	-7.061677	9.321425	12.726286
-	580	-6.772354	9.260317	12.451433
-	581	-6.347821	9.172836	12.150628
-	582	-5.801356	9.053993	11.824198
-	583	-5.149453	8.902384	11.471184
-	584	-4.410857	8.720236	11.090635
-	585	-3.604883	8.511852	10.680985
-	586	-2.750739	8.283749	10.241696
-	587	-1.866371	8.043013	9.773635
-	588	-0.968152	7.795695	9.279102
-	589	-0.070463	7.547121	8.762130
-	590	0.814329	7.300471	8.228582
-	591	1.676237	7.057444	7.686220
-	592	2.507318	6.819242	7.144566
-	593	3.301596	6.587505	6.613645
-	594	4.055119	6.364075	6.103864
-	595	4.764997	6.152268	5.625358
-	596	5.429621	5.955497	5.187343
-	597	6.048312	5.777774	4.797764
-	598	6.620977	5.622913	4.463018
-	599	7.148162	5.493608	4.187518
-	600	7.630350	5.392494	3.973891
-	601	8.068288	5.321263	3.823213
-	602	8.462584	5.280403	3.734387
-	603	8.813684	5.269820	3.704784
-	604	9.121863	5.288472	3.730304
-	605	9.387358	5.334696	3.805601
-	606	9.610639	5.406160	3.924389
-	607	9.792623	5.499792	4.079203
-	608	9.934917	5.611804	4.262173
-	609	10.039946	5.737921	4.464756
-	610	10.110594	5.873054	4.678542
-	611	10.150702	6.012172	4.895142
-	612	10.164334	6.150351	5.106339
-	613	10.155990	6.283075	5.304630
-	614	10.130398	6.406807	5.483010
-	615	10.092103	6.518673	5.635386
-	616	10.045261	6.616762	5.756987
-	617	9.993066	6.699849	5.844062
-	618	9.937571	6.767688	5.894454
-	619	9.879420	6.820515	5.907225
-	620	9.818272	6.859296	5.883603
-	621	9.752773	6.885418	5.826242
-	622	9.680738	6.900826	5.739595
-	623	9.599584	6.907909	5.629819
-	624	9.506403	6.909092	5.504605
-	625	9.398550	6.907026	5.372520
-	626	9.273846	6.904347	5.242412
-	627	9.130807	6.903550	5.122867
-	628	8.968661	6.906843	5.022338
-	629	8.787756	6.915798	4.947507
-	630	8.589276	6.931733	4.904156
-	631	8.375582	6.955523	4.895543
-	632	8.150107	6.987761	4.922666
-	633	7.916993	7.028705	4.984222
-	634	7.680987	7.078236	5.076716
-	635	7.447112	7.135826	5.194997
-	636	7.220425	7.200632	5.333109
-	637	7.005817	7.271493	5.484588
-	638	6.807575	7.346948	5.642863
-	639	6.628977	7.425393	5.801936
-	640	6.472031	7.504932	5.956028
-	641	6.337236	7.583803	6.099997
-	642	6.223880	7.660903	6.229840
-	643	6.130207	7.735559	6.341949
-	644	6.053391	7.807585	6.433732
-	645	5.989896	7.877163	6.503641
-	646	5.935847	7.944829	6.550827
-	647	5.887642	8.011629	6.575584
-	648	5.842119	8.078611	6.578905
-	649	5.796539	8.146926	6.563041
-	650	5.749026	8.217313	6.530383
-	651	5.698246	8.290249	6.483994
-	652	5.643651	8.366133	6.427128
-	653	5.585280	8.444697	6.363127
-	654	5.523677	8.525701	6.295845
-	655	5.459985	8.608084	6.228347
-	656	5.395744	8.690766	6.163786
-	657	5.332993	8.772625	6.104984
-	658	5.273644	8.851995	6.054162
-	659	5.219279	8.927224	6.013094
-	660	5.170404	8.996202	5.983095
-	661	5.126978	9.056989	5.964583
-	662	5.088181	9.107534	5.957510
-	663	5.052366	9.145660	5.960857
-	664	5.016517	9.169370	5.973634
-	665	4.976519	9.176601	5.994825
-	666	4.927341	9.165650	6.023427
-	667	4.863500	9.135063	6.059061
-	668	4.779401	9.083836	6.101239
-	669	4.669641	9.011389	6.149765
-	670	4.529387	8.917801	6.204663
-	671	4.354886	8.804045	6.265810
-	672	4.143942	8.672102	6.332983
-	673	3.895925	8.524903	6.404558
-	674	3.611356	8.366146	6.478308
-	675	3.291866	8.199275	6.550888
-	676	2.940110	8.027487	6.617862
-	677	2.559791	7.853508	6.674397
-	678	2.156044	7.680335	6.715388
-	679	1.735597	7.511313	6.735499
-	680	1.306581	7.350015	6.729992
-	681	0.878665	7.199967	6.694666
-	682	0.462628	7.063971	6.627041
-	683	0.069746	6.943757	6.525677
-	684	-0.289150	6.839867	6.391376
-	685	-0.604446	6.751393	6.226131
-	686	-0.868781	6.676130	6.033895
-	687	-1.077587	6.610340	5.820670
-	688	-1.228604	6.549102	5.592561
-	689	-1.321671	6.486648	5.356031
-	690	-1.358650	6.416901	5.117501
-	691	-1.343071	6.334328	4.882429
-	692	-1.279679	6.234252	4.655265
-	693	-1.174070	6.113441	4.439935
-	694	-1.032150	5.970144	4.238879
-	695	-0.859537	5.804261	4.053471
-	696	-0.661554	5.617218	3.883881
-	697	-0.442917	5.411645	3.729419
-	698	-0.207873	5.191008	3.588820
-	699	0.039749	4.959230	3.460073
-	700	0.296251	4.720329	3.341624
-	701	0.558295	4.478234	3.232007
-	702	0.822843	4.236462	3.130280
-	703	1.087278	3.998036	3.035927
-	704	1.349377	3.765265	2.949727
-	705	1.607308	3.539690	2.872788
-	706	1.859611	3.322088	2.807350
-	707	2.105193	3.112668	2.755889
-	708	2.343309	2.911288	2.721093
-	709	2.573740	2.717687	2.705499
-	710	2.796503	2.531693	2.711329
-	711	3.012198	2.353149	2.739629
-	712	3.221703	2.181945	2.790363
-	713	3.426113	2.018013	2.862602
-	714	3.626874	1.861203	2.953589
-	715	3.825486	1.711379	3.059327
-	716	4.023314	1.568401	3.175112
-	717	4.221549	1.432079	3.295010
-	718	4.421097	1.302409	3.413172
-	719	4.622419	1.179352	3.523341
-	720	4.825732	1.063002	3.620063
-	721	5.030851	0.953285	3.698226
-	722	5.237242	0.850117	3.753928
-	723	5.444088	0.753493	3.784945
-	724	5.650404	0.663303	3.789977
-	725	5.855022	0.579386	3.769563
-	726	6.056708	0.501580	3.726048
-	727	6.254040	0.429627	3.663377
-	728	6.445627	0.363413	3.587370
-	729	6.630224	0.302800	3.504648
-	730	6.806577	0.247704	3.422854
-	731	6.973737	0.198016	3.349715
-	732	7.131017	0.153665	3.292231
-	733	7.277947	0.114721	3.257125
-	734	7.414516	0.081189	3.249055
-	735	7.541071	0.052993	3.270934
-	736	7.658150	0.029973	3.323642
-	737	7.766556	0.011793	3.405990
-	738	7.867253	-0.001956	3.514928
-	739	7.961342	-0.011797	3.645895
-	740	8.050048	-0.018337	3.793123
-	741	8.134573	-0.022203	3.950407
-	742	8.216128	-0.024300	4.110374
-	743	8.295765	-0.025394	4.266424
-	744	8.374393	-0.026400	4.411500
-	745	8.452665	-0.028052	4.539994
-	746	8.530890	-0.030926	4.647861
-	747	8.609226	-0.035510	4.732718
-	748	8.687792	-0.042214	4.793160
-	749	8.766689	-0.051289	4.829048
-	750	8.846000	-0.062716	4.841647
-	751	8.925806	-0.076192	4.833444
-	752	9.006180	-0.091016	4.808568
-	753	9.087176	-0.106235	4.771835
-	754	9.168656	-0.120627	4.728728
-	755	9.250370	-0.132842	4.684801
-	756	9.332036	-0.141123	4.646390
-	757	9.413408	-0.143591	4.620019
-	758	9.494504	-0.138312	4.612738
-	759	9.575776	-0.123182	4.632683
-	760	9.657991	-0.096049	4.688617
-	761	9.742141	-0.054654	4.790040
-	762	9.829441	0.003409	4.947196
-	763	9.921202	0.080702	5.170833
-	764	10.018840	0.179501	5.470534
-	765	10.123782	0.302093	5.855241
-	766	10.237312	0.450252	6.331211
-	767	10.360587	0.625444	6.901630
-	768	10.494210	0.828324	7.564675
-	769	10.638183	1.058641	8.312973
-	770	10.791727	1.314863	9.132974
-	771	10.953275	1.593931	10.005320
-	772	11.120724	1.890649	10.905321
-	773
-	774
-	775
-	776
-	777
-	778
-	779
-	780
-	781
-	782
-	783
-	784
-	785
-	786
-	787
-	788
-	789
-	790
-	791
-	792
-	793
-	794
-	795
-	796
-	797
-	798
-	799
-	800
-	801
-	802
-	803
-	804	13.546644	3.346834	4.476375
-	805	13.525541	3.677649	5.145077
-	806	13.485991	3.993996	5.747667
-	807	13.428045	4.297047	6.289214
-	808	13.351471	4.588663	6.776229
-	809	13.255931	4.870887	7.216928
-	810	13.140722	5.145834	7.620177
-	811	13.005080	5.415435	7.994415
-	812	12.847864	5.681125	8.347646
-	813	12.667930	5.943926	8.686191
-	814	12.463986	6.204135	9.014357
-	815	12.234792	6.461410	9.334521
-	816	11.978784	6.715084	9.648152
-	817	11.693946	6.964243	9.956978
-	818	11.377447	7.208320	10.263721
-	819	11.025952	7.446201	10.571023
-	820	10.635540	7.676805	10.881735
-	821	10.201999	7.898578	11.198246
-	822	9.721045	8.109365	11.522243
-	823	9.188384	8.306881	11.855194
-	824	8.600293	8.488545	12.197732
-	825	7.953731	8.652002	12.549941
-	826	7.246750	8.795250	12.911412
-	827	6.478925	8.916888	13.280657
-	828	5.651838	9.016634	13.655670
-	829	4.769243	9.094798	14.033348
-	830	3.837780	9.153025	14.409507
-	831	2.866707	9.193633	14.779254
-	832	1.868192	9.220245	15.136449
-	833	0.856639	9.237985	15.474798
-	834	-0.151278	9.252994	15.787491
-	835	-1.137282	9.272181	16.068077
-	836	-2.082000	9.301898	16.311207
-	837	-2.965801	9.347908	16.512238
-	838	-3.768936	9.414316	16.667177
-	839	-4.472814	9.503655	16.771811
-	840	-5.060491	9.616958	16.822002
-	841	-5.517133	9.752290	16.814367
-	842	-5.831293	9.904634	16.747122
-	843	-5.995724	10.066470	16.621111
-	844	-6.008067	10.227149	16.439997
-	845	-5.871757	10.375840	16.210407
-	846	-5.595732	10.501978	15.941154
-	847	-5.194122	10.597909	15.641684
-	848	-4.684828	10.659630	15.320241
-	849	-4.087743	10.686064	14.982777
-	850	-3.423097	10.679617	14.632796
-	851	-2.710316	10.644473	14.272143
-	852	-1.966839	10.585481	13.901535
-	853	-1.208070	10.508339	13.521864
-	854	-0.446755	10.418803	13.133923
-	855	0.306674	10.322914	12.739236
-	856	1.044102	10.225327	12.340308
-	857	1.759710	10.129909	11.940561
-	858	2.449363	10.038991	11.544246
-	859	3.110347	9.954169	11.156416
-	860	3.741465	9.876406	10.782216
-	861	4.342306	9.805248	10.426907
-	862	4.913122	9.740253	10.095478
-	863	5.454806	9.679884	9.792096
-	864	5.968432	9.623014	9.520006
-	865	6.454997	9.568910	9.281218
-	866	6.915385	9.516639	9.076443
-	867	7.350260	9.466288	8.905274
-	868	7.759856	9.417927	8.766131
-	869	8.144131	9.371861	8.656637
-	870	8.502878	9.328711	8.573298
-	871	8.835793	9.288537	8.511832
-	872	9.142504	9.251557	8.467559
-	873	9.423054	9.217385	8.435044
-	874	9.677799	9.185378	8.408813
-	875	9.907611	9.154706	8.383265
-	876	10.113924	9.123785	8.352814
-	877	10.298620	9.091424	8.312114
-	878	10.464021	9.056498	8.256283
-	879	10.612254	9.017981	8.181337
-	880	10.745234	8.975019	8.084765
-	881	10.863973	8.927057	7.965599
-	882	10.968478	8.874425	7.824919
-	883	11.057940	8.818036	7.665534
-	884	11.130688	8.759406	7.491859
-	885	11.184766	8.700551	7.308817
-	886	11.218385	8.643296	7.120853
-	887	11.229990	8.589529	6.931638
-	888	11.218509	8.540981	6.744262
-	889	11.183212	8.499484	6.561561
-	890	11.123804	8.466977	6.386014
-	891	11.040631	8.445174	6.219833
-	892	10.934499	8.435428	6.065855
-	893	10.806787	8.438357	5.926760
-	894	10.658860	8.453772	5.805688
-	895	10.491620	8.480632	5.705823
-	896	10.305827	8.516850	5.630052
-	897	10.102130	8.559404	5.580892
-	898	9.881280	8.604359	5.560125
-	899	9.644195	8.647200	5.568497
-	900	9.392086	8.683153	5.605978
-	901	9.126374	8.707493	5.671109
-	902	8.848836	8.716378	5.762071
-	903	8.561758	8.707526	5.875642
-	904	8.267821	8.680596	6.008122
-	905	7.969957	8.637231	6.155274
-	906	7.671206	8.580637	6.312623
-	907	7.374362	8.515002	6.475495
-	908	7.082106	8.445245	6.639347
-	909	6.796678	8.376359	6.799672
-	910	6.519815	8.313054	6.952189
-	911	6.252726	8.259568	7.092743
-	912	5.995604	8.219452	7.217874
-	913	5.748336	8.195831	7.324365
-	914	5.510211	8.191244	7.409755
-	915	5.280167	8.207688	7.472536
-	916	5.056809	8.246551	7.512339
-	917	4.838617	8.308227	7.530176
-	918	4.624043	8.392196	7.528031
-	919	4.411728	8.496823	7.509045
-	920	4.200888	8.619531	7.476896
-	921	3.991516	8.756791	7.435758
-	922	3.784334	8.904013	7.390132
-	923	3.580716	9.056107	7.344012
-	924	3.382448	9.207367	7.301149
-	925	3.191403	9.352033	7.264677
-	926	3.009567	9.484560	7.237066
-	927	2.838834	9.599705	7.219893
-	928	2.680969	9.693299	7.213929
-	929	2.537162	9.761972	7.219101
-	930	2.408116	9.803796	7.234674
-	931	2.293749	9.817976	7.259268
-	932	2.192927	9.804674	7.291522
-	933	2.103634	9.765100	7.329874
-	934	2.022604	9.700682	7.372881
-	935	1.945748	9.613123	7.419548
-	936	1.868302	9.503567	7.469093
-	937	1.785177	9.372835	7.521076
-	938	1.691049	9.220866	7.575524
-	939	1.580662	9.046893	7.632712
-	940	1.448805	8.849946	7.693236
-	941	1.290888	8.628834	7.757192
-	942	1.102960	8.382879	7.824723
-	943	0.882301	8.112331	7.894742
-	944	0.627563	7.818506	7.965106
-	945	0.338986	7.503886	8.032655
-	946	0.018378	7.171471	8.093311
-	947	-0.330520	6.825234	8.142313
-	948	-0.701879	6.470152	8.174422
-	949	-1.087686	6.112408	8.184393
-	950	-1.477843	5.759491	8.167465
-	951	-1.860928	5.418943	8.119575
-	952	-2.224799	5.097204	8.038385
-	953	-2.557469	4.798925	7.922583
-	954	-2.848098	4.526819	7.772714
-	955	-3.087723	4.282143	7.591378
-	956	-3.269641	4.064739	7.383031
-	957	-3.389758	3.872893	7.153798
-	958	-3.446481	3.703047	6.911339
-	959	-3.440632	3.549841	6.663787
-	960	-3.375141	3.407168	6.419456
-	961	-3.254539	3.269113	6.185670
-	962	-3.084788	3.130795	5.968888
-	963	-2.872434	2.988898	5.773197
-	964	-2.624392	2.841477	5.600541
-	965	-2.347469	2.687752	5.450738
-	966	-2.047998	2.527591	5.321614
-	967	-1.731603	2.361406	5.209368
-	968	-1.403303	2.189910	5.109266
-	969	-1.067336	2.014206	5.016366
-	970	-0.727371	1.835749	4.925800
-	971	-0.386564	1.656326	4.833413
-	972	-0.047574	1.477895	4.736532
-	973	0.287355	1.302372	4.633319
-	974	0.616480	1.131422	4.523455
-	975	0.938398	0.966382	4.408014
-	976	1.251986	0.808178	4.289041
-	977	1.556363	0.657515	4.169973
-	978	1.850908	0.514885	4.055031
-	979	2.135172	0.380566	3.949194
-	980	2.409193	0.254671	3.857684
-	981	2.673382	0.137050	3.785196
-	982	2.928392	0.027479	3.736269
-	983	3.175163	-0.074471	3.713776
-	984	3.414724	-0.169322	3.719363
-	985	3.647982	-0.257575	3.752853
-	986	3.875827	-0.339695	3.812271
-	987	4.098863	-0.415998	3.893718
-	988	4.317343	-0.486638	3.991770
-	989	4.531278	-0.551758	4.099471
-	990	4.740455	-0.611463	4.208862
-	991	4.944885	-0.665971	4.311046
-	992	5.144564	-0.715511	4.397566
-	993	5.339615	-0.760466	4.460002
-	994	5.530105	-0.801222	4.491583
-	995	5.716165	-0.838204	4.487184
-	996	5.897727	-0.871810	4.443944
-	997	6.074809	-0.902399	4.361641
-	998	6.247274	-0.930323	4.242520
-	999	6.414887	-0.955938	4.091494
-	1000	6.577327	-0.979549	3.915627
-	1001	6.734157	-1.001444	3.723494
-	1002	6.884959	-1.021660	3.525012
-	1003	7.029356	-1.040285	3.329591
-	1004	7.167054	-1.057227	3.146272
-	1005	7.297886	-1.072344	2.982909
-	1006	7.421881	-1.085367	2.845898
-	1007	7.539149	-1.095942	2.740104
-	1008	7.650117	-1.103536	2.669045
-	1009	7.755371	-1.107510	2.635039
-	1010	7.855767	-1.107056	2.639868
-	1011	7.952393	-1.101169	2.684996
-	1012	8.046416	-1.088522	2.772983
-	1013	8.139442	-1.067458	2.907522
-	1014	8.233416	-1.035884	3.094412
-	1015	8.330530	-0.991369	3.341193
-	1016	8.433262	-0.931124	3.656802
-	1017	8.544248	-0.852118	4.050968
-	1018	8.665902	-0.751128	4.533399
-	1019	8.800308	-0.625050	5.112643
-	1020	8.948736	-0.471347	5.794378
-	1021	9.111532	-0.288409	6.579714
-	1022	9.287936	-0.076080	7.463696
-	1023	9.476028	0.163995	8.433122
-	1024	9.672818	0.427919	9.465936
-	1025	9.874354	0.709121	10.530740
-	1026
-	1027
-	1028
-	1029
-	1030
-	1031
-	1032
-	1033
-	1034
-	1035
-	1036
-	1037
-	1038
-	1039
-	1040
-	1041
-	1042
-	1043
-	1044
-	1045
-	1046
-	1047
-	1048
-	1049
-	1050
-	1051
-	1052
-	1053
-	1054
-	1055
-	1056
-	1057
-	1058
-	1059
-	1060
-	1061
-	1062
-	1063
-	1064
-	1065
-	1066
-	1067
-	1068
-	1069
-	1070
-	1071
-	1072	14.490979	0.875727	2.720399
-	1073	14.579568	1.138589	3.470999
-	1074	14.650978	1.381060	4.120278
-	1075	14.705580	1.602847	4.674192
-	1076	14.744118	1.804487	5.140895
-	1077	14.767490	1.987421	5.529747
-	1078	14.776718	2.153922	5.851135
-	1079	14.772803	2.306853	6.115630
-	1080	14.756851	2.449759	6.333175
-	1081	14.729705	2.586642	6.513393
-	1082	14.692083	2.721516	6.664744
-	1083	14.644467	2.857634	6.795004
-	1084	14.587279	2.997278	6.911242
-	1085	14.520739	3.141714	7.019903
-	1086	14.445118	3.291575	7.126645
-	1087	14.360522	3.447326	7.236283
-	1088	14.266917	3.609242	7.353103
-	1089	14.164104	3.777753	7.480593
-	1090	14.051506	3.953188	7.621671
-	1091	13.928242	4.135970	7.778881
-	1092	13.793150	4.326465	7.953874
-	1093	13.644629	4.524923	8.147962
-	1094	13.480734	4.731417	8.361862
-	1095	13.299103	4.945974	8.595976
-	1096	13.096831	5.168322	8.850301
-	1097	12.870711	5.398187	9.124714
-	1098	12.617101	5.634870	9.419227
-	1099	12.332129	5.877514	9.733720
-	1100	12.011838	6.124731	10.067958
-	1101	11.652077	6.374717	10.422026
-	1102	11.249093	6.625236	10.795513
-	1103	10.799216	6.873256	11.187881
-	1104	10.299164	7.115394	11.597782
-	1105	9.746017	7.347651	12.022938
-	1106	9.137529	7.565763	12.459549
-	1107	8.472140	7.765644	12.902126
-	1108	7.749753	7.943103	13.343251
-	1109	6.971467	8.095019	13.773285
-	1110	6.140178	8.218983	14.180017
-	1111	5.260511	8.314012	14.549116
-	1112	4.338976	8.381123	14.863412
-	1113	3.383943	8.423009	15.103745
-	1114	2.405477	8.444924	15.249222
-	1115	1.415319	8.454163	15.278368
-	1116	0.426522	8.459984	15.169930
-	1117	-0.546715	8.473459	14.904689
-	1118	-1.489356	8.506102	14.467126
-	1119	-2.385715	8.569597	13.847906
-	1120	-3.220007	8.673895	13.046957
-	1121	-3.976877	8.826691	12.077268
-	1122	-4.642437	9.030539	10.968806
-	1123
-	1124
-	1125
-	1126
-	1127
-	1128
-	1129
-	1130
-	1131
-	1132
-	1133
-	1134
-	1135
-	1136
-	1137
-	1138
-	1139
-	1140
-	1141
-	1142
-	1143
-	1144
-	1145
-	1146
-	1147
-	1148
-	1149
-	1150
-	1151
-	1152
-	1153
-	1154
-	1155
-	1156	6.745041	7.922847	8.085758
-	1157	7.091300	7.873250	8.078183
-	1158	7.401462	7.835350	8.117656
-	1159	7.672803	7.808931	8.208364
-	1160	7.903265	7.793879	8.355600
-	1161	8.091370	7.790988	8.565323
-	1162	8.236678	7.800802	8.842673
-	1163	8.339742	7.823731	9.191020
-	1164	8.402470	7.859349	9.610295
-	1165	8.428440	7.906327	10.095536
-	1166	8.423073	7.962779	10.635590
-	1167	8.394186	8.025307	11.212705
