# Supplementary material for: Design and preliminary verification of a novel powered ankle–foot prosthesis: From the perspective of lower-limb biomechanics compared with ESAR foot
Source: PLoS One. 2024 Jun 7;19(6):e0303397. doi: 10.1371/journal.pone.0303397 (PMC11161064; doi:10.1371/journal.pone.0303397)
Supplement: S2 File — (ZIP) [file pone.0303397.s004.zip › NWS/5/right ankle moment.txt]

LINK_MODEL_BASED::ORIGINAL::Right Ankle Moment
File	Frame	X	Y	Z
Gait LB - IOR 14.c3d	1
-	2
-	3
-	4
-	5
-	6	-0.008820	-0.000065	0.000739
-	7	-0.009131	-0.000111	0.000723
-	8	-0.009456	-0.000163	0.000688
-	9	-0.009755	-0.000211	0.000651
-	10	-0.010018	-0.000255	0.000606
-	11	-0.010227	-0.000293	0.000558
-	12	-0.010406	-0.000325	0.000512
-	13	-0.010536	-0.000351	0.000463
-	14	-0.010645	-0.000373	0.000416
-	15	-0.010708	-0.000388	0.000376
-	16	-0.010766	-0.000401	0.000335
-	17	-0.010791	-0.000410	0.000302
-	18	-0.010803	-0.000416	0.000270
-	19	-0.010801	-0.000420	0.000246
-	20	-0.010789	-0.000422	0.000225
-	21	-0.010767	-0.000422	0.000210
-	22	-0.010741	-0.000421	0.000200
-	23	-0.010718	-0.000419	0.000189
-	24	-0.010687	-0.000414	0.000187
-	25	-0.010665	-0.000410	0.000178
-	26	-0.010646	-0.000405	0.000175
-	27	-0.010628	-0.000401	0.000173
-	28	-0.010626	-0.000399	0.000163
-	29	-0.010613	-0.000395	0.000164
-	30	-0.010618	-0.000393	0.000157
-	31	-0.010612	-0.000389	0.000156
-	32	-0.010616	-0.000388	0.000151
-	33	-0.010570	-0.000399	0.000160
-	34	-0.010604	-0.000381	0.000169
-	35	-0.010620	-0.000362	0.000185
-	36	-0.010582	-0.000376	0.000195
-	37	-0.010569	-0.000374	0.000204
-	38	-0.010564	-0.000373	0.000214
-	39	-0.010556	-0.000371	0.000223
-	40	-0.010559	-0.000370	0.000224
-	41	-0.010552	-0.000368	0.000229
-	42	-0.010555	-0.000367	0.000226
-	43	-0.010561	-0.000365	0.000220
-	44	-0.010562	-0.000363	0.000216
-	45	-0.010573	-0.000362	0.000209
-	46	-0.010577	-0.000361	0.000204
-	47	-0.010550	-0.000376	0.000230
-	48	-0.010582	-0.000358	0.000193
-	49	-0.010622	-0.000341	0.000151
-	50	-0.010586	-0.000355	0.000184
-	51	-0.010582	-0.000353	0.000182
-	52	-0.010574	-0.000349	0.000185
-	53	-0.010571	-0.000345	0.000185
-	54	-0.010560	-0.000340	0.000193
-	55	-0.010556	-0.000336	0.000190
-	56	-0.010556	-0.000332	0.000192
-	57	-0.010546	-0.000327	0.000195
-	58	-0.010543	-0.000323	0.000194
-	59	-0.010543	-0.000319	0.000195
-	60	-0.010539	-0.000314	0.000197
-	61	-0.010547	-0.000310	0.000199
-	62	-0.010549	-0.000305	0.000202
-	63	-0.010545	-0.000300	0.000209
-	64	-0.010557	-0.000297	0.000207
-	65	-0.010524	-0.000290	0.000197
-	66	-0.010559	-0.000288	0.000208
-	67	-0.010595	-0.000287	0.000214
-	68	-0.010564	-0.000281	0.000198
-	69	-0.010576	-0.000280	0.000185
-	70	-0.010581	-0.000278	0.000173
-	71	-0.010587	-0.000275	0.000164
-	72	-0.010592	-0.000273	0.000149
-	73	-0.010603	-0.000272	0.000138
-	74	-0.010603	-0.000270	0.000130
-	75	-0.010597	-0.000269	0.000128
-	76	-0.010590	-0.000269	0.000127
-	77	-0.010557	-0.000266	0.000121
-	78	-0.010582	-0.000267	0.000116
-	79	-0.010616	-0.000267	0.000108
-	80	-0.010581	-0.000260	0.000103
-	81	-0.010577	-0.000253	0.000100
-	82	-0.010575	-0.000245	0.000094
-	83	-0.010567	-0.000235	0.000092
-	84	-0.010565	-0.000224	0.000088
-	85	-0.010572	-0.000212	0.000081
-	86	-0.010560	-0.000197	0.000082
-	87	-0.010568	-0.000182	0.000078
-	88	-0.010558	-0.000164	0.000080
-	89	-0.010566	-0.000147	0.000075
-	90	-0.010554	-0.000127	0.000080
-	91	-0.010548	-0.000107	0.000083
-	92	-0.010550	-0.000088	0.000084
-	93	-0.010537	-0.000068	0.000094
-	94	-0.010535	-0.000049	0.000098
-	95	-0.010542	-0.000031	0.000096
-	96	-0.010546	-0.000014	0.000096
-	97	-0.010555	0.000002	0.000089
-	98	-0.010580	0.000015	0.000079
-	99	-0.010593	0.000026	0.000074
-	100	-0.010602	0.000036	0.000068
-	101	-0.010619	0.000043	0.000063
-	102	-0.010623	0.000048	0.000063
-	103	-0.010630	0.000052	0.000060
-	104	-0.010636	0.000054	0.000057
-	105	-0.010641	0.000055	0.000048
-	106	-0.010637	0.000055	0.000045
-	107	-0.010638	0.000054	0.000039
-	108	-0.010641	0.000052	0.000026
-	109	-0.010627	0.000051	0.000024
-	110	-0.010628	0.000049	0.000012
-	111	-0.010571	0.000063	0.000022
-	112	-0.010605	0.000048	0.000002
-	113	-0.010599	0.000048	-0.000006
-	114	-0.010575	0.000051	-0.000012
-	115	-0.010561	0.000045	-0.000021
-	116	-0.010532	0.000057	-0.000026
-	117	-0.010528	0.000055	-0.000035
-	118	-0.010477	0.000060	-0.000041
-	119	-0.010454	0.000059	-0.000057
-	120	-0.010413	0.000058	-0.000064
-	121	-0.010387	0.000055	-0.000081
-	122	-0.010344	0.000051	-0.000087
-	123	-0.010320	0.000043	-0.000107
-	124	-0.010295	0.000034	-0.000123
-	125	-0.010273	0.000022	-0.000139
-	126	-0.010275	0.000007	-0.000160
-	127	-0.010290	-0.000013	-0.000181
-	128	-0.010334	-0.000037	-0.000200
-	129	-0.010405	-0.000067	-0.000221
-	130	-0.010512	-0.000102	-0.000238
-	131	-0.010639	-0.000139	-0.000256
-	132	-0.010747	-0.000171	-0.000268
-	133	-0.010826	-0.000196	-0.000277
-	134	-0.010864	-0.000211	-0.000278
-	135	-0.010869	-0.000217	-0.000269
-	136	-0.010860	-0.000219	-0.000268
-	137	-0.010828	-0.000214	-0.000252
-	138	-0.010801	-0.000207	-0.000251
-	139	-0.010765	-0.000196	-0.000248
-	140	-0.010731	-0.000184	-0.000247
-	141	-0.010709	-0.000172	-0.000253
-	142	-0.010682	-0.000159	-0.000253
-	143	-0.010669	-0.000146	-0.000258
-	144	-0.010652	-0.000133	-0.000259
-	145	-0.010642	-0.000119	-0.000258
-	146	-0.010625	-0.000104	-0.000253
-	147	-0.010610	-0.000090	-0.000248
-	148	-0.010608	-0.000076	-0.000244
-	149	-0.010600	-0.000061	-0.000236
-	150	-0.010597	-0.000047	-0.000223
-	151	-0.010603	-0.000034	-0.000215
-	152	-0.010602	-0.000020	-0.000200
-	153	-0.010614	-0.000008	-0.000187
-	154	-0.010627	0.000005	-0.000174
-	155	-0.010627	0.000017	-0.000161
-	156	-0.010654	0.000027	-0.000164
-	157	-0.010661	0.000038	-0.000162
-	158	-0.010678	0.000048	-0.000175
-	159	-0.010689	0.000059	-0.000197
-	160	-0.010696	0.000071	-0.000229
-	161	-0.010686	0.000085	-0.000259
-	162	-0.010668	0.000099	-0.000286
-	163	-0.010644	0.000113	-0.000302
-	164	-0.010630	0.000126	-0.000319
-	165	-0.010620	0.000136	-0.000335
-	166	-0.010620	0.000143	-0.000356
-	167	-0.010646	0.000148	-0.000391
-	168	-0.010675	0.000150	-0.000431
-	169	-0.010719	0.000149	-0.000481
-	170	-0.010779	0.000143	-0.000544
-	171	-0.010837	0.000134	-0.000605
-	172	-0.010889	0.000120	-0.000667
-	173	-0.010938	0.000101	-0.000726
-	174	-0.010961	0.000075	-0.000762
-	175	-0.010942	0.000044	-0.000766
-	176	-0.010892	0.000009	-0.000742
-	177	-0.010836	-0.000027	-0.000707
-	178	-0.010768	-0.000061	-0.000663
-	179	-0.010698	-0.000093	-0.000609
-	180	-0.010636	-0.000122	-0.000561
-	181	-0.010584	-0.000146	-0.000517
-	182	-0.010541	-0.000167	-0.000478
-	183	-0.010511	-0.000185	-0.000447
-	184	-0.010478	-0.000201	-0.000406
-	185	-0.010456	-0.000215	-0.000378
-	186	-0.010446	-0.000226	-0.000355
-	187	-0.010451	-0.000236	-0.000341
-	188	-0.010462	-0.000244	-0.000331
-	189	-0.010474	-0.000252	-0.000325
-	190	-0.010498	-0.000261	-0.000329
-	191	-0.010515	-0.000271	-0.000329
-	192	-0.010538	-0.000282	-0.000329
-	193	-0.010554	-0.000294	-0.000329
-	194	-0.010583	-0.000307	-0.000328
-	195	-0.010592	-0.000321	-0.000318
-	196	-0.010616	-0.000336	-0.000309
-	197	-0.010638	-0.000352	-0.000299
-	198	-0.010657	-0.000366	-0.000294
-	199	-0.010660	-0.000376	-0.000298
-	200	-0.010638	-0.000380	-0.000319
-	201	-0.010598	-0.000378	-0.000351
-	202	-0.010552	-0.000372	-0.000392
-	203	-0.010510	-0.000364	-0.000426
-	204	-0.010487	-0.000355	-0.000452
-	205	-0.010494	-0.000346	-0.000476
-	206	-0.010519	-0.000336	-0.000489
-	207	-0.010549	-0.000329	-0.000498
-	208	-0.010576	-0.000325	-0.000500
-	209	-0.010596	-0.000322	-0.000495
-	210	-0.010614	-0.000320	-0.000487
-	211	-0.010636	-0.000318	-0.000485
-	212	-0.010648	-0.000316	-0.000475
-	213	-0.010644	-0.000317	-0.000467
-	214	-0.010614	-0.000323	-0.000447
-	215	-0.010566	-0.000333	-0.000429
-	216	-0.010502	-0.000344	-0.000407
-	217	-0.010461	-0.000356	-0.000394
-	218	-0.010424	-0.000367	-0.000384
-	219	-0.010410	-0.000378	-0.000375
-	220	-0.010407	-0.000390	-0.000367
-	221	-0.010418	-0.000403	-0.000351
-	222	-0.010449	-0.000420	-0.000336
-	223	-0.010501	-0.000441	-0.000314
-	224	-0.010558	-0.000466	-0.000280
-	225	-0.010633	-0.000492	-0.000251
-	226	-0.010686	-0.000516	-0.000230
-	227	-0.010722	-0.000536	-0.000223
-	228	-0.010741	-0.000552	-0.000225
-	229	-0.010755	-0.000564	-0.000230
-	230	-0.010756	-0.000574	-0.000231
-	231	-0.010754	-0.000583	-0.000231
-	232	-0.010754	-0.000590	-0.000230
-	233	-0.010764	-0.000598	-0.000236
-	234	-0.010769	-0.000604	-0.000239
-	235	-0.010777	-0.000610	-0.000245
-	236	-0.010778	-0.000613	-0.000261
-	237	-0.010777	-0.000617	-0.000276
-	238	-0.010755	-0.000621	-0.000287
-	239	-0.010727	-0.000628	-0.000304
-	240	-0.010686	-0.000636	-0.000313
-	241	-0.010660	-0.000649	-0.000335
-	242	-0.010625	-0.000664	-0.000348
-	243	-0.010598	-0.000682	-0.000360
-	244	-0.010573	-0.000703	-0.000372
-	245	-0.010538	-0.000726	-0.000369
-	246	-0.010541	-0.000754	-0.000377
-	247	-0.010547	-0.000788	-0.000368
-	248	-0.010589	-0.000830	-0.000355
-	249	-0.010642	-0.000876	-0.000324
-	250	-0.010720	-0.000927	-0.000272
-	251	-0.010803	-0.000984	-0.000198
-	252	-0.010909	-0.001045	-0.000118
-	253	-0.011008	-0.001107	-0.000041
-	254	-0.011094	-0.001166	0.000024
-	255	-0.011182	-0.001221	0.000071
-	256	-0.011245	-0.001267	0.000113
-	257	-0.011302	-0.001305	0.000142
-	258	-0.011356	-0.001331	0.000170
-	259	-0.011400	-0.001345	0.000182
-	260	-0.011419	-0.001343	0.000206
-	261	-0.011445	-0.001327	0.000216
-	262	-0.011451	-0.001296	0.000231
-	263	-0.011443	-0.001252	0.000245
-	264
-	265
-	266
-	267
-	268
-	269
-	270
-	271
-	272
-	273
-	274
-	275
-	276
-	277
-	278
-	279
-	280
-	281
-	282
-	283	-0.010459	-0.002583	0.000038
-	284	-0.010503	-0.002513	0.000452
-	285	-0.010630	-0.002449	0.000932
-	286	-0.010806	-0.002407	0.001346
-	287	-0.011058	-0.002411	0.001620
-	288	-0.011298	-0.002445	0.001775
-	289	-0.011608	-0.002526	0.001858
-	290	-0.011877	-0.002624	0.001890
-	291	-0.012167	-0.002752	0.001891
-	292	-0.012443	-0.002899	0.001883
-	293	-0.012684	-0.003054	0.001868
-	294	-0.012882	-0.003206	0.001865
-	295	-0.013052	-0.003355	0.001842
-	296	-0.013188	-0.003487	0.001813
-	297	-0.013352	-0.003619	0.001747
-	298	-0.013551	-0.003748	0.001634
-	299	-0.013787	-0.003876	0.001465
-	300	-0.014128	-0.004030	0.001228
-	301	-0.014525	-0.004198	0.000945
-	302	-0.015042	-0.004396	0.000635
-	303	-0.015639	-0.004608	0.000302
-	304	-0.016265	-0.004812	-0.000043
-	305	-0.016963	-0.005016	-0.000358
-	306	-0.017558	-0.005162	-0.000601
-	307	-0.018056	-0.005247	-0.000730
-	308	-0.018432	-0.005263	-0.000698
-	309	-0.018605	-0.005190	-0.000492
-	310	-0.018541	-0.005029	-0.000108
-	311	-0.018257	-0.004793	0.000438
-	312	-0.017739	-0.004498	0.001061
-	313	-0.017092	-0.004172	0.001722
-	314	-0.016345	-0.003840	0.002311
-	315	-0.015557	-0.003509	0.002800
-	316	-0.014797	-0.003206	0.003133
-	317	-0.014050	-0.002920	0.003288
-	318	-0.013378	-0.002673	0.003254
-	319	-0.012783	-0.002463	0.003081
-	320	-0.012296	-0.002302	0.002798
-	321	-0.011982	-0.002201	0.002441
-	322	-0.011732	-0.002131	0.002035
-	323	-0.011595	-0.002098	0.001606
-	324	-0.011575	-0.002104	0.001165
-	325	-0.011634	-0.002131	0.000753
-	326	-0.011761	-0.002174	0.000355
-	327	-0.011869	-0.002202	-0.000014
-	328	-0.011985	-0.002215	-0.000346
-	329	-0.012022	-0.002197	-0.000635
-	330	-0.012041	-0.002163	-0.000883
-	331	-0.012058	-0.002119	-0.001080
-	332	-0.012018	-0.002060	-0.001227
-	333	-0.012010	-0.002005	-0.001332
-	334	-0.011999	-0.001948	-0.001391
-	335	-0.012022	-0.001898	-0.001394
-	336	-0.012072	-0.001854	-0.001341
-	337	-0.012175	-0.001822	-0.001254
-	338	-0.012340	-0.001802	-0.001121
-	339	-0.012500	-0.001785	-0.000968
-	340	-0.012729	-0.001781	-0.000807
-	341	-0.012965	-0.001780	-0.000634
-	342	-0.013192	-0.001779	-0.000468
-	343	-0.013415	-0.001776	-0.000309
-	344	-0.013595	-0.001765	-0.000178
-	345	-0.013711	-0.001741	-0.000062
-	346	-0.013801	-0.001710	0.000007
-	347	-0.013803	-0.001664	0.000052
-	348	-0.013798	-0.001618	0.000054
-	349	-0.013785	-0.001576	0.000017
-	350	-0.013772	-0.001538	-0.000046
-	351	-0.013732	-0.001500	-0.000156
-	352	-0.013642	-0.001455	-0.000315
-	353	-0.013500	-0.001409	-0.000511
-	354	-0.013373	-0.001377	-0.000733
-	355	-0.013282	-0.001370	-0.000957
-	356	-0.013289	-0.001396	-0.001173
-	357	-0.013374	-0.001452	-0.001375
-	358	-0.013534	-0.001532	-0.001555
-	359	-0.013737	-0.001626	-0.001708
-	360	-0.013973	-0.001725	-0.001822
-	361	-0.014211	-0.001823	-0.001885
-	362	-0.014446	-0.001916	-0.001903
-	363	-0.014646	-0.001994	-0.001853
-	364	-0.014813	-0.002057	-0.001750
-	365	-0.014896	-0.002091	-0.001578
-	366	-0.014917	-0.002099	-0.001362
-	367	-0.014804	-0.002066	-0.001074
-	368	-0.014581	-0.001996	-0.000733
-	369	-0.014225	-0.001890	-0.000341
-	370	-0.013721	-0.001749	0.000083
-	371	-0.013086	-0.001583	0.000517
-	372	-0.012314	-0.001387	0.000964
-	373	-0.011446	-0.001172	0.001399
-	374	-0.010481	-0.000936	0.001833
-	375	-0.009463	-0.000689	0.002245
-	376	-0.008406	-0.000433	0.002634
-	377	-0.007344	-0.000179	0.002982
-	378	-0.006287	0.000076	0.003297
-	379	-0.005265	0.000322	0.003567
-	380	-0.004296	0.000555	0.003787
-	381	-0.003400	0.000773	0.003960
-	382	-0.002595	0.000964	0.004060
-	383	-0.001892	0.001129	0.004103
-	384	-0.001300	0.001258	0.004076
-	385	-0.000822	0.001350	0.003973
-	386	-0.000466	0.001401	0.003797
-	387	-0.000235	0.001413	0.003568
-	388	-0.000136	0.001382	0.003287
-	389	-0.000163	0.001316	0.002984
-	390	-0.000313	0.001215	0.002664
-	391	-0.000574	0.001083	0.002331
-	392	-0.000933	0.000927	0.001994
-	393	-0.001384	0.000757	0.001672
-	394	-0.001918	0.000575	0.001355
-	395	-0.002538	0.000388	0.001060
-	396	-0.003244	0.000199	0.000796
-	397	-0.004047	0.000006	0.000568
-	398	-0.004961	-0.000190	0.000390
-	399	-0.005998	-0.000390	0.000253
-	400	-0.007163	-0.000590	0.000161
-	401	-0.008439	-0.000783	0.000105
-	402	-0.009780	-0.000961	0.000075
-	403	-0.011115	-0.001111	0.000085
-	404	-0.012370	-0.001221	0.000145
-	405	-0.013495	-0.001292	0.000252
-	406	-0.014465	-0.001323	0.000407
-	407	-0.015261	-0.001327	0.000576
-	408	-0.015877	-0.001308	0.000740
-	409	-0.016322	-0.001284	0.000848
-	410	-0.016555	-0.001235	0.000927
-	411	-0.016589	-0.001167	0.000959
-	412	-0.016431	-0.001077	0.000959
-	413	-0.016110	-0.000968	0.000942
-	414	-0.015693	-0.000857	0.000898
-	415	-0.015180	-0.000735	0.000866
-	416	-0.014638	-0.000616	0.000831
-	417	-0.014067	-0.000494	0.000814
-	418	-0.013509	-0.000380	0.000793
-	419	-0.012987	-0.000279	0.000755
-	420	-0.012486	-0.000185	0.000707
-	421	-0.012043	-0.000105	0.000634
-	422	-0.011650	-0.000032	0.000547
-	423	-0.011306	0.000037	0.000459
-	424	-0.011001	0.000109	0.000391
-	425	-0.010767	0.000176	0.000323
-	426	-0.010576	0.000244	0.000280
-	427	-0.010425	0.000317	0.000268
-	428	-0.010327	0.000386	0.000268
-	429	-0.010266	0.000456	0.000295
-	430	-0.010222	0.000524	0.000344
-	431	-0.010212	0.000585	0.000396
-	432	-0.010216	0.000640	0.000447
-	433	-0.010237	0.000684	0.000486
-	434	-0.010275	0.000717	0.000505
-	435	-0.010314	0.000737	0.000507
-	436	-0.010358	0.000742	0.000486
-	437	-0.010395	0.000737	0.000462
-	438	-0.010429	0.000722	0.000433
-	439	-0.010457	0.000696	0.000398
-	440	-0.010474	0.000663	0.000359
-	441	-0.010487	0.000624	0.000312
-	442	-0.010508	0.000578	0.000249
-	443	-0.010518	0.000532	0.000195
-	444	-0.010535	0.000482	0.000129
-	445	-0.010553	0.000433	0.000073
-	446	-0.010566	0.000387	0.000022
-	447	-0.010565	0.000347	-0.000012
-	448	-0.010576	0.000310	-0.000051
-	449	-0.010588	0.000281	-0.000083
-	450	-0.010588	0.000261	-0.000099
-	451	-0.010596	0.000248	-0.000113
-	452	-0.010610	0.000241	-0.000123
-	453	-0.010603	0.000243	-0.000110
-	454	-0.010622	0.000244	-0.000113
-	455	-0.010619	0.000252	-0.000098
-	456	-0.010617	0.000258	-0.000087
-	457	-0.010598	0.000266	-0.000065
-	458	-0.010596	0.000269	-0.000058
-	459	-0.010558	0.000273	-0.000027
-	460	-0.010527	0.000271	-0.000011
-	461	-0.010485	0.000265	0.000007
-	462	-0.010458	0.000248	0.000008
-	463	-0.010425	0.000223	-0.000001
-	464	-0.010427	0.000186	-0.000038
-	465	-0.010409	0.000146	-0.000070
-	466	-0.010417	0.000101	-0.000124
-	467	-0.010407	0.000059	-0.000166
-	468	-0.010395	0.000021	-0.000201
-	469	-0.010368	-0.000010	-0.000217
-	470	-0.010358	-0.000036	-0.000230
-	471	-0.010340	-0.000053	-0.000219
-	472	-0.010338	-0.000067	-0.000213
-	473	-0.010332	-0.000075	-0.000200
-	474	-0.010352	-0.000082	-0.000196
-	475	-0.010374	-0.000087	-0.000191
-	476	-0.010392	-0.000090	-0.000167
-	477	-0.010435	-0.000097	-0.000146
-	478	-0.010473	-0.000105	-0.000101
-	479	-0.010526	-0.000119	-0.000057
-	480	-0.010581	-0.000135	-0.000009
-	481	-0.010623	-0.000154	0.000037
-	482	-0.010662	-0.000177	0.000073
-	483	-0.010684	-0.000203	0.000110
-	484	-0.010700	-0.000231	0.000131
-	485	-0.010689	-0.000256	0.000145
-	486	-0.010618	-0.000271	0.000165
-	487	-0.010517	-0.000276	0.000174
-	488	-0.010403	-0.000275	0.000168
-	489	-0.010259	-0.000266	0.000184
-	490	-0.010153	-0.000262	0.000186
-	491	-0.010072	-0.000261	0.000204
-	492	-0.010028	-0.000265	0.000226
-	493	-0.010022	-0.000277	0.000241
-	494	-0.010020	-0.000289	0.000276
-	495	-0.010056	-0.000307	0.000297
-	496	-0.010113	-0.000330	0.000315
-	497	-0.010168	-0.000352	0.000341
-	498	-0.010223	-0.000373	0.000352
-	499	-0.010272	-0.000391	0.000352
-	500	-0.010277	-0.000402	0.000354
-	501	-0.010289	-0.000412	0.000342
-	502	-0.010289	-0.000419	0.000335
-	503	-0.010283	-0.000425	0.000334
-	504	-0.010286	-0.000431	0.000329
-	505	-0.010270	-0.000434	0.000337
-	506	-0.010270	-0.000439	0.000336
-	507	-0.010256	-0.000439	0.000350
-	508	-0.010266	-0.000443	0.000352
-	509	-0.010266	-0.000443	0.000364
-	510	-0.010285	-0.000446	0.000369
-	511	-0.010305	-0.000449	0.000376
-	512	-0.010313	-0.000451	0.000409
-	513	-0.010360	-0.000459	0.000426
-	514	-0.010364	-0.000462	0.000472
-	515	-0.010387	-0.000470	0.000494
-	516	-0.010383	-0.000475	0.000512
-	517	-0.010365	-0.000481	0.000520
-	518	-0.010347	-0.000488	0.000509
-	519	-0.010321	-0.000496	0.000486
-	520	-0.010298	-0.000506	0.000441
-	521	-0.010248	-0.000514	0.000396
-	522	-0.010225	-0.000526	0.000336
-	523	-0.010192	-0.000538	0.000285
-	524	-0.010165	-0.000553	0.000248
-	525	-0.010143	-0.000571	0.000236
-	526	-0.010113	-0.000591	0.000240
-	527	-0.010098	-0.000616	0.000239
-	528	-0.010062	-0.000639	0.000257
-	529	-0.010042	-0.000666	0.000277
-	530	-0.010026	-0.000694	0.000308
-	531	-0.010008	-0.000722	0.000353
-	532	-0.009995	-0.000755	0.000396
-	533	-0.009968	-0.000789	0.000455
-	534	-0.009953	-0.000830	0.000507
-	535	-0.009940	-0.000875	0.000561
-	536	-0.009910	-0.000924	0.000623
-	537	-0.009916	-0.000983	0.000670
-	538	-0.009882	-0.001041	0.000734
-	539	-0.009887	-0.001109	0.000779
-	540	-0.009893	-0.001182	0.000823
-	541	-0.009890	-0.001255	0.000878
-	542	-0.009923	-0.001335	0.000921
-	543	-0.009949	-0.001411	0.000974
-	544	-0.010004	-0.001490	0.001022
-	545
-	546
-	547
-	548
-	549
-	550
-	551
-	552
-	553
-	554
-	555
-	556
-	557	-0.010966	-0.002412	0.000909
-	558	-0.011164	-0.002486	0.000801
-	559	-0.011392	-0.002566	0.000699
-	560	-0.011623	-0.002644	0.000598
-	561	-0.011922	-0.002735	0.000517
-	562	-0.012250	-0.002832	0.000453
-	563	-0.012612	-0.002934	0.000419
-	564	-0.012999	-0.003043	0.000422
-	565	-0.013407	-0.003154	0.000478
-	566	-0.013862	-0.003282	0.000553
-	567	-0.014306	-0.003398	0.000679
-	568	-0.014782	-0.003517	0.000821
-	569	-0.015262	-0.003630	0.000960
-	570	-0.015762	-0.003739	0.001106
-	571	-0.016265	-0.003842	0.001237
-	572	-0.016876	-0.003978	0.001312
-	573	-0.017494	-0.004109	0.001341
-	574	-0.018175	-0.004261	0.001299
-	575	-0.018939	-0.004426	0.001213
-	576	-0.019690	-0.004571	0.001097
-	577	-0.020428	-0.004687	0.000980
-	578	-0.021027	-0.004727	0.000904
-	579	-0.021392	-0.004664	0.000901
-	580	-0.021492	-0.004501	0.000986
-	581	-0.021214	-0.004222	0.001170
-	582	-0.020647	-0.003879	0.001416
-	583	-0.019730	-0.003476	0.001690
-	584	-0.018664	-0.003085	0.001934
-	585	-0.017483	-0.002720	0.002115
-	586	-0.016274	-0.002407	0.002188
-	587	-0.015105	-0.002159	0.002115
-	588	-0.014027	-0.001970	0.001900
-	589	-0.013029	-0.001834	0.001527
-	590	-0.012157	-0.001735	0.001048
-	591	-0.011432	-0.001667	0.000499
-	592	-0.010842	-0.001613	-0.000053
-	593	-0.010378	-0.001572	-0.000600
-	594	-0.010069	-0.001542	-0.001107
-	595	-0.009830	-0.001511	-0.001561
-	596	-0.009679	-0.001476	-0.001938
-	597	-0.009560	-0.001431	-0.002232
-	598	-0.009500	-0.001380	-0.002449
-	599	-0.009446	-0.001317	-0.002555
-	600	-0.009441	-0.001251	-0.002577
-	601	-0.009446	-0.001181	-0.002521
-	602	-0.009528	-0.001115	-0.002393
-	603	-0.009645	-0.001057	-0.002219
-	604	-0.009797	-0.001003	-0.001988
-	605	-0.010039	-0.000965	-0.001741
-	606	-0.010292	-0.000932	-0.001458
-	607	-0.010587	-0.000910	-0.001169
-	608	-0.010914	-0.000898	-0.000881
-	609	-0.011249	-0.000893	-0.000597
-	610	-0.011617	-0.000898	-0.000327
-	611	-0.011976	-0.000909	-0.000058
-	612	-0.012335	-0.000931	0.000177
-	613	-0.012666	-0.000956	0.000404
-	614	-0.012980	-0.000988	0.000595
-	615	-0.013251	-0.001021	0.000754
-	616	-0.013465	-0.001051	0.000880
-	617	-0.013631	-0.001078	0.000973
-	618	-0.013741	-0.001098	0.001031
-	619	-0.013803	-0.001110	0.001060
-	620	-0.013831	-0.001114	0.001059
-	621	-0.013833	-0.001111	0.001038
-	622	-0.013815	-0.001098	0.001009
-	623	-0.013785	-0.001079	0.000970
-	624	-0.013762	-0.001057	0.000924
-	625	-0.013745	-0.001031	0.000894
-	626	-0.013752	-0.001006	0.000860
-	627	-0.013770	-0.000982	0.000839
-	628	-0.013796	-0.000962	0.000823
-	629	-0.013816	-0.000944	0.000826
-	630	-0.013840	-0.000935	0.000836
-	631	-0.013854	-0.000932	0.000865
-	632	-0.013854	-0.000937	0.000904
-	633	-0.013831	-0.000948	0.000958
-	634	-0.013774	-0.000963	0.001014
-	635	-0.013673	-0.000980	0.001071
-	636	-0.013514	-0.000996	0.001127
-	637	-0.013280	-0.001004	0.001187
-	638	-0.012969	-0.001005	0.001240
-	639	-0.012576	-0.000994	0.001301
-	640	-0.012105	-0.000971	0.001369
-	641	-0.011579	-0.000940	0.001447
-	642	-0.011004	-0.000901	0.001526
-	643	-0.010407	-0.000856	0.001607
-	644	-0.009803	-0.000804	0.001699
-	645	-0.009198	-0.000746	0.001789
-	646	-0.008594	-0.000677	0.001904
-	647	-0.008007	-0.000605	0.002008
-	648	-0.007441	-0.000524	0.002124
-	649	-0.006903	-0.000439	0.002230
-	650	-0.006396	-0.000351	0.002326
-	651	-0.005919	-0.000259	0.002414
-	652	-0.005472	-0.000167	0.002482
-	653	-0.005057	-0.000076	0.002528
-	654	-0.004673	0.000010	0.002544
-	655	-0.004327	0.000092	0.002540
-	656	-0.004015	0.000166	0.002505
-	657	-0.003742	0.000227	0.002433
-	658	-0.003516	0.000278	0.002339
-	659	-0.003343	0.000311	0.002210
-	660	-0.003210	0.000327	0.002049
-	661	-0.003119	0.000327	0.001860
-	662	-0.003078	0.000305	0.001630
-	663	-0.003100	0.000263	0.001376
-	664	-0.003189	0.000198	0.001088
-	665	-0.003354	0.000115	0.000793
-	666	-0.003601	0.000011	0.000482
-	667	-0.003941	-0.000113	0.000159
-	668	-0.004380	-0.000254	-0.000157
-	669	-0.004920	-0.000408	-0.000444
-	670	-0.005551	-0.000569	-0.000683
-	671	-0.006268	-0.000734	-0.000855
-	672	-0.007061	-0.000894	-0.000940
-	673	-0.007900	-0.001041	-0.000931
-	674	-0.008754	-0.001164	-0.000828
-	675	-0.009576	-0.001249	-0.000610
-	676	-0.010336	-0.001290	-0.000282
-	677	-0.011007	-0.001286	0.000139
-	678	-0.011594	-0.001237	0.000648
-	679	-0.012128	-0.001163	0.001177
-	680	-0.012634	-0.001069	0.001703
-	681	-0.013136	-0.000973	0.002159
-	682	-0.013616	-0.000883	0.002511
-	683	-0.014044	-0.000814	0.002704
-	684	-0.014386	-0.000769	0.002735
-	685	-0.014618	-0.000758	0.002581
-	686	-0.014734	-0.000776	0.002270
-	687	-0.014739	-0.000819	0.001832
-	688	-0.014655	-0.000875	0.001323
-	689	-0.014501	-0.000934	0.000797
-	690	-0.014297	-0.000978	0.000319
-	691	-0.014065	-0.001005	-0.000083
-	692	-0.013799	-0.000998	-0.000356
-	693	-0.013514	-0.000970	-0.000525
-	694	-0.013217	-0.000919	-0.000586
-	695	-0.012900	-0.000851	-0.000556
-	696	-0.012594	-0.000783	-0.000481
-	697	-0.012293	-0.000711	-0.000360
-	698	-0.012019	-0.000640	-0.000214
-	699	-0.011773	-0.000569	-0.000047
-	700	-0.011557	-0.000499	0.000127
-	701	-0.011385	-0.000434	0.000292
-	702	-0.011244	-0.000374	0.000441
-	703	-0.011127	-0.000318	0.000567
-	704	-0.011030	-0.000270	0.000659
-	705	-0.010946	-0.000230	0.000712
-	706	-0.010875	-0.000196	0.000739
-	707	-0.010801	-0.000167	0.000743
-	708	-0.010760	-0.000148	0.000725
-	709	-0.010704	-0.000131	0.000707
-	710	-0.010664	-0.000121	0.000677
-	711	-0.010638	-0.000120	0.000633
-	712	-0.010610	-0.000122	0.000589
-	713	-0.010588	-0.000132	0.000532
-	714	-0.010571	-0.000146	0.000473
-	715	-0.010552	-0.000166	0.000406
-	716	-0.010546	-0.000190	0.000334
-	717	-0.010541	-0.000217	0.000262
-	718	-0.010548	-0.000246	0.000189
-	719	-0.010555	-0.000274	0.000121
-	720	-0.010560	-0.000300	0.000053
-	721	-0.010570	-0.000321	-0.000006
-	722	-0.010578	-0.000338	-0.000059
-	723	-0.010591	-0.000349	-0.000107
-	724	-0.010592	-0.000352	-0.000141
-	725	-0.010595	-0.000349	-0.000172
-	726	-0.010595	-0.000340	-0.000193
-	727	-0.010586	-0.000326	-0.000207
-	728	-0.010590	-0.000308	-0.000213
-	729	-0.010582	-0.000289	-0.000220
-	730	-0.010582	-0.000269	-0.000222
-	731	-0.010583	-0.000254	-0.000233
-	732	-0.010588	-0.000243	-0.000244
-	733	-0.010590	-0.000238	-0.000265
-	734	-0.010594	-0.000239	-0.000289
-	735	-0.010597	-0.000248	-0.000326
-	736	-0.010594	-0.000259	-0.000347
-	737	-0.010584	-0.000275	-0.000374
-	738	-0.010581	-0.000296	-0.000399
-	739	-0.010561	-0.000318	-0.000412
-	740	-0.010542	-0.000343	-0.000428
-	741	-0.010518	-0.000367	-0.000433
-	742	-0.010492	-0.000390	-0.000432
-	743	-0.010473	-0.000412	-0.000422
-	744	-0.010454	-0.000429	-0.000400
-	745	-0.010453	-0.000444	-0.000371
-	746	-0.010441	-0.000453	-0.000337
-	747	-0.010441	-0.000459	-0.000302
-	748	-0.010434	-0.000462	-0.000275
-	749	-0.010431	-0.000459	-0.000237
-	750	-0.010420	-0.000456	-0.000210
-	751	-0.010420	-0.000448	-0.000177
-	752	-0.010398	-0.000439	-0.000146
-	753	-0.010391	-0.000429	-0.000120
-	754	-0.010388	-0.000420	-0.000096
-	755	-0.010379	-0.000411	-0.000068
-	756	-0.010384	-0.000405	-0.000052
-	757	-0.010367	-0.000400	-0.000029
-	758	-0.010352	-0.000398	-0.000013
-	759	-0.010328	-0.000400	0.000004
-	760	-0.010301	-0.000409	0.000016
-	761	-0.010281	-0.000426	0.000026
-	762	-0.010255	-0.000453	0.000031
-	763	-0.010236	-0.000495	0.000023
-	764	-0.010212	-0.000550	0.000017
-	765	-0.010186	-0.000622	0.000004
-	766	-0.010164	-0.000712	-0.000015
-	767	-0.010141	-0.000820	-0.000024
-	768	-0.010127	-0.000948	-0.000036
-	769	-0.010110	-0.001092	-0.000038
-	770	-0.010104	-0.001251	-0.000043
-	771	-0.010077	-0.001413	-0.000034
-	772	-0.010051	-0.001581	-0.000043
-	773
-	774
-	775
-	776
-	777
-	778
-	779
-	780
-	781
-	782
-	783
-	784
-	785
-	786
-	787
-	788
-	789
-	790
-	791
-	792
-	793
-	794
-	795
-	796
-	797
-	798
-	799
-	800
-	801
-	802
-	803
-	804	-0.010196	-0.000530	0.000466
-	805	-0.010175	-0.000662	0.000452
-	806	-0.010142	-0.000780	0.000435
-	807	-0.010112	-0.000884	0.000429
-	808	-0.010077	-0.000976	0.000415
-	809	-0.010049	-0.001058	0.000408
-	810	-0.010033	-0.001133	0.000405
-	811	-0.010005	-0.001200	0.000407
-	812	-0.009999	-0.001264	0.000423
-	813	-0.010019	-0.001329	0.000439
-	814	-0.010042	-0.001391	0.000475
-	815	-0.010106	-0.001458	0.000514
-	816	-0.010171	-0.001525	0.000562
-	817	-0.010259	-0.001596	0.000618
-	818	-0.010361	-0.001671	0.000664
-	819	-0.010478	-0.001752	0.000705
-	820	-0.010610	-0.001838	0.000737
-	821	-0.010761	-0.001931	0.000771
-	822	-0.010962	-0.002036	0.000799
-	823	-0.011175	-0.002148	0.000839
-	824	-0.011453	-0.002276	0.000893
-	825	-0.011739	-0.002411	0.000964
-	826	-0.012105	-0.002567	0.001059
-	827	-0.012486	-0.002730	0.001181
-	828	-0.012916	-0.002909	0.001308
-	829	-0.013391	-0.003106	0.001427
-	830	-0.013879	-0.003318	0.001512
-	831	-0.014373	-0.003542	0.001580
-	832	-0.014906	-0.003790	0.001623
-	833	-0.015404	-0.004039	0.001642
-	834	-0.015914	-0.004298	0.001638
-	835	-0.016430	-0.004567	0.001593
-	836	-0.016934	-0.004833	0.001515
-	837	-0.017478	-0.005114	0.001390
-	838	-0.018006	-0.005389	0.001221
-	839	-0.018588	-0.005675	0.001014
-	840	-0.019133	-0.005946	0.000741
-	841	-0.019688	-0.006206	0.000419
-	842	-0.020139	-0.006403	0.000091
-	843	-0.020494	-0.006535	-0.000226
-	844	-0.020672	-0.006555	-0.000458
-	845	-0.020636	-0.006459	-0.000588
-	846	-0.020326	-0.006236	-0.000596
-	847	-0.019768	-0.005907	-0.000486
-	848	-0.018953	-0.005497	-0.000308
-	849	-0.017988	-0.005047	-0.000075
-	850	-0.016892	-0.004578	0.000165
-	851	-0.015822	-0.004141	0.000385
-	852	-0.014757	-0.003731	0.000574
-	853	-0.013781	-0.003371	0.000722
-	854	-0.012927	-0.003063	0.000834
-	855	-0.012167	-0.002800	0.000880
-	856	-0.011529	-0.002578	0.000874
-	857	-0.011030	-0.002397	0.000825
-	858	-0.010628	-0.002242	0.000748
-	859	-0.010362	-0.002118	0.000650
-	860	-0.010172	-0.002014	0.000523
-	861	-0.010066	-0.001928	0.000388
-	862	-0.010031	-0.001861	0.000236
-	863	-0.010022	-0.001804	0.000095
-	864	-0.010045	-0.001758	-0.000019
-	865	-0.010097	-0.001729	-0.000134
-	866	-0.010137	-0.001703	-0.000208
-	867	-0.010194	-0.001689	-0.000262
-	868	-0.010243	-0.001681	-0.000293
-	869	-0.010323	-0.001682	-0.000295
-	870	-0.010391	-0.001689	-0.000292
-	871	-0.010490	-0.001703	-0.000277
-	872	-0.010583	-0.001721	-0.000274
-	873	-0.010715	-0.001746	-0.000273
-	874	-0.010870	-0.001773	-0.000273
-	875	-0.011039	-0.001802	-0.000296
-	876	-0.011236	-0.001831	-0.000304
-	877	-0.011437	-0.001858	-0.000324
-	878	-0.011662	-0.001884	-0.000342
-	879	-0.011877	-0.001900	-0.000358
-	880	-0.012077	-0.001907	-0.000373
-	881	-0.012280	-0.001910	-0.000392
-	882	-0.012461	-0.001906	-0.000419
-	883	-0.012622	-0.001894	-0.000439
-	884	-0.012768	-0.001876	-0.000452
-	885	-0.012886	-0.001851	-0.000457
-	886	-0.012994	-0.001822	-0.000448
-	887	-0.013081	-0.001786	-0.000411
-	888	-0.013169	-0.001750	-0.000353
-	889	-0.013270	-0.001711	-0.000250
-	890	-0.013375	-0.001670	-0.000118
-	891	-0.013502	-0.001627	0.000028
-	892	-0.013615	-0.001578	0.000179
-	893	-0.013744	-0.001528	0.000320
-	894	-0.013847	-0.001474	0.000448
-	895	-0.013935	-0.001418	0.000554
-	896	-0.014001	-0.001364	0.000631
-	897	-0.014030	-0.001310	0.000685
-	898	-0.014012	-0.001260	0.000706
-	899	-0.013946	-0.001216	0.000704
-	900	-0.013825	-0.001180	0.000673
-	901	-0.013658	-0.001157	0.000629
-	902	-0.013458	-0.001151	0.000576
-	903	-0.013238	-0.001161	0.000536
-	904	-0.012998	-0.001186	0.000506
-	905	-0.012724	-0.001219	0.000498
-	906	-0.012412	-0.001257	0.000496
-	907	-0.012042	-0.001286	0.000523
-	908	-0.011612	-0.001305	0.000563
-	909	-0.011113	-0.001306	0.000626
-	910	-0.010554	-0.001284	0.000722
-	911	-0.009945	-0.001239	0.000845
-	912	-0.009298	-0.001170	0.001001
-	913	-0.008631	-0.001080	0.001182
-	914	-0.007958	-0.000970	0.001395
-	915	-0.007299	-0.000843	0.001625
-	916	-0.006671	-0.000703	0.001864
-	917	-0.006080	-0.000554	0.002095
-	918	-0.005542	-0.000399	0.002318
-	919	-0.005056	-0.000245	0.002506
-	920	-0.004630	-0.000095	0.002659
-	921	-0.004270	0.000041	0.002751
-	922	-0.003974	0.000167	0.002807
-	923	-0.003737	0.000271	0.002793
-	924	-0.003558	0.000360	0.002752
-	925	-0.003428	0.000423	0.002649
-	926	-0.003344	0.000456	0.002487
-	927	-0.003298	0.000464	0.002290
-	928	-0.003288	0.000436	0.002037
-	929	-0.003311	0.000383	0.001761
-	930	-0.003369	0.000295	0.001437
-	931	-0.003469	0.000183	0.001099
-	932	-0.003621	0.000041	0.000727
-	933	-0.003846	-0.000122	0.000346
-	934	-0.004151	-0.000303	-0.000043
-	935	-0.004541	-0.000498	-0.000434
-	936	-0.005010	-0.000700	-0.000819
-	937	-0.005560	-0.000903	-0.001184
-	938	-0.006180	-0.001103	-0.001523
-	939	-0.006861	-0.001290	-0.001798
-	940	-0.007591	-0.001460	-0.001995
-	941	-0.008346	-0.001600	-0.002073
-	942	-0.004735	-0.003658	-0.000192
-	943	-0.001086	-0.003815	0.000111
-	944	0.002424	-0.004660	0.000255
-	945	0.004906	-0.006317	0.000196
-	946	0.005827	-0.008631	0.000023
-	947	0.005588	-0.011372	-0.000217
-	948	0.005270	-0.014453	-0.000481
-	949	0.006290	-0.017924	-0.000617
-	950	0.009698	-0.021521	-0.000201
-	951	0.015356	-0.024668	0.001026
-	952	0.022153	-0.027200	0.002437
-	953	0.028624	-0.029467	0.003156
-	954	0.033988	-0.031718	0.003381
-	955	0.038585	-0.033818	0.003703
-	956	0.043344	-0.035365	0.004259
-	957	0.048853	-0.036356	0.004827
-	958	0.054919	-0.037050	0.005249
-	959	0.060935	-0.037503	0.005613
-	960	0.066249	-0.038056	0.005747
-	961	0.070628	-0.038922	0.005492
-	962	0.074814	-0.039888	0.004810
-	963	0.079403	-0.040731	0.003910
-	964	0.084658	-0.041356	0.003093
-	965	0.090558	-0.042042	0.002537
-	966	0.096939	-0.042911	0.002190
-	967	0.103672	-0.043958	0.001875
-	968	0.110831	-0.045285	0.001333
-	969	0.118724	-0.046886	0.000675
-	970	0.127647	-0.048665	0.000110
-	971	0.137705	-0.050575	-0.000266
-	972	0.148541	-0.052795	-0.000470
-	973	0.159749	-0.055501	-0.000622
-	974	0.171178	-0.058683	-0.000885
-	975	0.182705	-0.062148	-0.001225
-	976	0.194066	-0.065770	-0.001500
-	977	0.205089	-0.069466	-0.001598
-	978	0.216028	-0.073214	-0.001493
-	979	0.227119	-0.077020	-0.001250
-	980	0.238555	-0.080923	-0.000994
-	981	0.250484	-0.084746	-0.000747
-	982	0.262834	-0.088373	-0.000544
-	983	0.275384	-0.091636	-0.000336
-	984	0.287809	-0.094500	-0.000065
-	985	0.299988	-0.097068	0.000288
-	986	0.312098	-0.099291	0.000672
-	987	0.324272	-0.101125	0.001054
-	988	0.336526	-0.102630	0.001496
-	989	0.348756	-0.103720	0.002142
-	990	0.361010	-0.104383	0.003116
-	991	0.373544	-0.104805	0.004351
-	992	0.386408	-0.105075	0.005593
-	993	0.399352	-0.105267	0.006633
-	994	0.412192	-0.105363	0.007443
-	995	0.424636	-0.105434	0.008104
-	996	0.436466	-0.105472	0.008692
-	997	0.447594	-0.105474	0.009359
-	998	0.458361	-0.105397	0.010187
-	999	0.469057	-0.105222	0.011129
-	1000	0.479787	-0.105065	0.012021
-	1001	0.490448	-0.105081	0.012817
-	1002	0.500952	-0.105118	0.013540
-	1003	0.511238	-0.104963	0.014308
-	1004	0.521187	-0.104470	0.015215
-	1005	0.530700	-0.103794	0.016262
-	1006	0.539644	-0.103091	0.017446
-	1007	0.548131	-0.102187	0.018808
-	1008	0.556332	-0.101079	0.020273
-	1009	0.564371	-0.099732	0.021735
-	1010	0.572496	-0.097858	0.023203
-	1011	0.580811	-0.095581	0.024600
-	1012	0.589407	-0.092942	0.025886
-	1013	0.598432	-0.089615	0.027079
-	1014	0.607803	-0.085509	0.028200
-	1015	0.617458	-0.080826	0.029162
-	1016	0.627440	-0.075676	0.029906
-	1017	0.637774	-0.069731	0.030414
-	1018	0.648426	-0.062666	0.030721
-	1019	0.659252	-0.054293	0.030860
-	1020	0.670145	-0.044531	0.030859
-	1021	0.681194	-0.033331	0.030767
-	1022	0.692440	-0.020621	0.030586
-	1023	0.703671	-0.006492	0.030252
-	1024	0.714733	0.008757	0.029796
-	1025	0.725515	0.024852	0.029323
-	1026
-	1027
-	1028
-	1029
-	1030
-	1031
-	1032
-	1033
-	1034
-	1035
-	1036
-	1037
-	1038
-	1039
-	1040
-	1041
-	1042
-	1043
-	1044
-	1045
-	1046
-	1047
-	1048
-	1049
-	1050
-	1051
-	1052
-	1053
-	1054
-	1055
-	1056
-	1057
-	1058
-	1059
-	1060
-	1061
-	1062
-	1063
-	1064
-	1065
-	1066
-	1067
-	1068
-	1069
-	1070
-	1071
-	1072	1.039859	0.007536	0.071581
-	1073	1.044410	0.023576	0.071285
-	1074	1.048839	0.037815	0.071083
-	1075	1.053198	0.050487	0.071021
-	1076	1.057367	0.061786	0.071134
-	1077	1.061429	0.071782	0.071391
-	1078	1.065463	0.080452	0.071663
-	1079	1.069383	0.088000	0.071986
-	1080	1.073001	0.094722	0.072468
-	1081	1.076154	0.100815	0.073085
-	1082	1.078719	0.106452	0.073660
-	1083	1.080631	0.111666	0.074059
-	1084	1.081812	0.116580	0.074260
-	1085	1.082115	0.121384	0.074328
-	1086	1.081328	0.126043	0.074213
-	1087	1.079243	0.130366	0.073742
-	1088	1.075866	0.134408	0.072875
-	1089	1.071425	0.138479	0.071754
-	1090	1.066213	0.142846	0.070532
-	1091	1.060097	0.147558	0.069396
-	1092	1.052782	0.152454	0.068378
-	1093	1.043998	0.157265	0.067260
-	1094	1.033350	0.161796	0.065842
-	1095	1.020227	0.166168	0.064074
-	1096	1.004146	0.170434	0.061910
-	1097	0.984505	0.174241	0.059176
-	1098	0.960566	0.177126	0.055780
-	1099	0.931741	0.178857	0.051746
-	1100	0.897646	0.179170	0.047022
-	1101	0.858135	0.177901	0.041658
-	1102	0.813270	0.174978	0.035752
-	1103	0.763315	0.170253	0.029514
-	1104	0.708763	0.163643	0.023193
-	1105	0.650399	0.155258	0.017110
-	1106	0.589260	0.145348	0.011673
-	1107	0.526636	0.134290	0.007150
-	1108	0.463984	0.122347	0.003688
-	1109	0.402776	0.109691	0.001225
-	1110	0.344318	0.096671	-0.000344
-	1111	0.289880	0.083716	-0.001133
-	1112	0.240627	0.071243	-0.001347
-	1113	0.197245	0.059487	-0.001102
-	1114	0.159729	0.048728	-0.000413
-	1115	0.127579	0.039277	0.000752
-	1116	0.100379	0.031254	0.002140
-	1117	0.077581	0.024476	0.003148
-	1118	0.058450	0.018500	0.003207
-	1119	0.042467	0.012990	0.002158
-	1120	0.028981	0.008149	0.000739
-	1121	0.017378	0.004417	-0.000244
-	1122	0.007512	0.001990	-0.000547
-	1123
-	1124
-	1125
-	1126
-	1127
-	1128
-	1129
-	1130
-	1131
-	1132
-	1133
-	1134
-	1135
-	1136
-	1137
-	1138
-	1139
-	1140
-	1141
-	1142
-	1143
-	1144
-	1145
-	1146
-	1147
-	1148
-	1149
-	1150
-	1151
-	1152
-	1153
-	1154
-	1155
-	1156	-0.000795	0.000116	0.001451
-	1157	0.001274	0.000451	0.001633
-	1158	0.003370	0.000800	0.001843
-	1159	0.005425	0.001156	0.002082
-	1160	0.007275	0.001498	0.002353
-	1161	0.008813	0.001810	0.002618
-	1162	0.009834	0.002061	0.002867
-	1163	0.010139	0.002205	0.003038
-	1164	0.009441	0.002174	0.003092
-	1165	0.007424	0.001873	0.002970
-	1166
-	1167
