# Supplementary material for: Design and preliminary verification of a novel powered ankle–foot prosthesis: From the perspective of lower-limb biomechanics compared with ESAR foot
Source: PLoS One. 2024 Jun 7;19(6):e0303397. doi: 10.1371/journal.pone.0303397 (PMC11161064; doi:10.1371/journal.pone.0303397)
Supplement: S2 File — (ZIP) [file pone.0303397.s004.zip › NWS/5/right ground reaction force.TXT]

XY
	Fx		Fy		Fz
0.000	-0.05	0.000	-0.37	0.000	-0.54
0.001	-0.05	0.001	-0.37	0.001	-0.72
0.001	0.00	0.001	-0.32	0.001	-0.18
0.002	-0.14	0.002	-0.14	0.002	-0.36
0.002	-0.09	0.002	-0.60	0.002	0.36
0.003	-0.09	0.003	-0.18	0.003	0.36
0.003	-0.18	0.003	-0.14	0.003	-0.36
0.004	-0.23	0.004	-0.05	0.004	-0.90
0.004	0.00	0.004	-0.23	0.004	-0.36
0.005	0.05	0.005	-0.18	0.005	0.36
0.005	0.00	0.005	-0.37	0.005	0.90
0.005	-0.09	0.005	-0.18	0.005	-0.18
0.006	0.00	0.006	-0.51	0.006	-0.72
0.007	-0.05	0.007	-0.46	0.007	-0.36
0.007	0.09	0.007	-0.55	0.007	0.54
0.007	-0.05	0.007	-0.28	0.007	0.36
0.008	-0.23	0.008	-0.14	0.008	0.00
0.009	0.05	0.009	-0.41	0.009	-0.54
0.009	-0.05	0.009	-0.18	0.009	-0.36
0.009	-0.09	0.009	-0.14	0.009	-0.36
0.010	-0.14	0.010	-0.05	0.010	-0.36
0.011	0.09	0.011	-0.14	0.011	-0.36
0.011	-0.09	0.011	-0.46	0.011	-0.36
0.012	0.18	0.012	-0.18	0.012	-0.54
0.012	-0.14	0.012	-0.32	0.012	-0.54
0.013	-0.32	0.013	-0.37	0.013	-0.18
0.013	0.00	0.013	-0.14	0.013	-0.36
0.014	0.00	0.014	-0.32	0.014	0.36
0.014	0.09	0.014	-0.37	0.014	0.00
0.015	-0.14	0.015	-0.32	0.015	0.00
0.015	0.09	0.015	-0.05	0.015	0.00
0.016	-0.09	0.016	-0.23	0.016	0.72
0.016	-0.05	0.016	-0.28	0.016	-1.44
0.017	-0.28	0.017	0.00	0.017	-0.18
0.017	-0.18	0.017	-0.23	0.017	-0.36
0.018	-0.18	0.018	-0.14	0.018	0.36
0.018	-0.09	0.018	0.18	0.018	-0.36
0.018	-0.14	0.018	-0.41	0.018	-0.36
0.019	-0.23	0.019	-0.18	0.019	0.90
0.020	-0.09	0.020	-0.32	0.020	1.08
0.020	0.09	0.020	-0.64	0.020	-0.54
0.021	-0.32	0.021	-0.18	0.021	0.36
0.021	-0.18	0.021	-0.41	0.021	-0.54
0.022	-0.18	0.022	-0.41	0.022	0.00
0.022	-0.18	0.022	-0.18	0.022	-0.18
0.022	-0.32	0.022	-0.28	0.022	-0.18
0.023	0.09	0.023	-0.60	0.023	-0.36
0.024	0.00	0.024	-0.14	0.024	-0.72
0.024	-0.05	0.024	-0.23	0.024	0.54
0.025	-0.09	0.025	-0.23	0.025	-0.18
0.025	0.05	0.025	0.00	0.025	-0.18
0.026	0.00	0.026	-0.18	0.026	-0.90
0.026	0.00	0.026	-0.37	0.026	0.18
0.026	0.28	0.026	-0.37	0.026	0.00
0.027	-0.32	0.027	-0.28	0.027	0.18
0.028	-0.09	0.028	-0.32	0.028	-1.44
0.028	-0.14	0.028	-0.28	0.028	-0.36
0.029	-0.14	0.029	-0.23	0.029	-0.36
0.029	0.00	0.029	-0.14	0.029	-0.36
0.030	0.14	0.030	-0.32	0.030	0.00
0.030	-0.14	0.030	-0.23	0.030	0.18
0.030	0.00	0.030	-0.41	0.030	-0.18
0.031	0.09	0.031	-0.32	0.031	-0.36
0.032	0.00	0.032	-0.14	0.032	-0.36
0.032	-0.09	0.032	0.00	0.032	0.36
0.033	-0.23	0.033	-0.09	0.033	0.54
0.033	-0.05	0.033	-0.37	0.033	0.36
0.034	0.00	0.034	-0.37	0.034	0.90
0.034	0.05	0.034	-0.46	0.034	-0.36
0.035	0.00	0.035	-0.23	0.035	0.54
0.035	-0.05	0.035	-0.37	0.035	0.18
0.036	-0.14	0.036	-0.28	0.036	0.00
0.036	0.09	0.036	-0.64	0.036	-0.18
0.036	-0.28	0.036	-0.41	0.036	-0.36
0.037	0.00	0.037	-0.37	0.037	0.18
0.037	0.05	0.037	0.18	0.037	-0.36
0.038	0.14	0.038	-0.18	0.038	0.18
0.039	-0.09	0.039	-0.37	0.039	-0.54
0.039	0.18	0.039	-0.28	0.039	0.18
0.040	-0.23	0.040	-0.09	0.040	0.36
0.040	-0.32	0.040	-0.41	0.040	0.36
0.041	-0.46	0.041	-0.32	0.041	0.36
0.041	0.00	0.041	-0.28	0.041	-0.36
0.042	-0.05	0.042	-0.41	0.042	0.36
0.042	-0.09	0.042	-0.37	0.042	-0.54
0.043	0.05	0.043	-0.18	0.043	0.00
0.043	-0.18	0.043	-0.32	0.043	0.00
0.044	0.05	0.044	-0.18	0.044	0.18
0.044	-0.05	0.044	-0.41	0.044	0.00
0.044	0.05	0.044	-0.14	0.044	0.36
0.045	-0.14	0.045	-0.28	0.045	0.00
0.045	-0.14	0.045	-0.05	0.045	0.00
0.046	0.09	0.046	-0.37	0.046	-0.18
0.047	-0.23	0.047	-0.41	0.047	0.54
0.047	0.18	0.047	-0.37	0.047	-0.18
0.048	0.05	0.048	-0.09	0.048	0.54
0.048	-0.09	0.048	-0.18	0.048	-0.72
0.049	0.09	0.049	-0.23	0.049	0.00
0.049	-0.28	0.049	-0.41	0.049	0.18
0.050	-0.23	0.050	-0.60	0.050	0.00
0.050	-0.14	0.050	-0.41	0.050	0.54
0.051	-0.14	0.051	-0.37	0.051	-0.90
0.051	-0.23	0.051	-0.09	0.051	0.00
0.052	0.05	0.052	-0.37	0.052	0.00
0.052	0.00	0.052	-0.14	0.052	-0.54
0.052	-0.05	0.052	-0.28	0.052	-0.54
0.053	-0.09	0.053	-0.18	0.053	-0.18
0.053	-0.05	0.053	-0.23	0.053	0.18
0.054	0.09	0.054	-0.28	0.054	0.18
0.055	-0.14	0.055	-0.05	0.055	-0.54
0.055	-0.05	0.055	-0.14	0.055	-0.18
0.056	-0.05	0.056	-0.23	0.056	0.36
0.056	-0.09	0.056	-0.32	0.056	0.54
0.057	-0.05	0.057	-0.28	0.057	0.72
0.057	-0.23	0.057	-0.18	0.057	0.18
0.058	-0.09	0.058	-0.41	0.058	0.72
0.058	0.14	0.058	-0.32	0.058	-0.36
0.059	-0.14	0.059	-0.51	0.059	-0.18
0.059	-0.18	0.059	-0.28	0.059	0.72
0.060	-0.14	0.060	-0.23	0.060	-0.54
0.060	-0.14	0.060	-0.37	0.060	-0.36
0.060	0.05	0.060	-0.37	0.060	0.00
0.061	0.09	0.061	-0.46	0.061	0.00
0.061	-0.28	0.061	-0.41	0.061	-0.18
0.062	-0.05	0.062	-0.28	0.062	-0.36
0.063	0.09	0.063	-0.55	0.063	0.00
0.063	0.00	0.063	-0.18	0.063	0.72
0.064	-0.05	0.064	-0.09	0.064	-0.18
0.064	-0.18	0.064	-0.18	0.064	-0.18
0.065	-0.14	0.065	-0.37	0.065	-0.36
0.065	-0.09	0.065	-0.55	0.065	0.54
0.066	0.14	0.066	0.09	0.066	-0.18
0.066	0.09	0.066	-0.37	0.066	0.00
0.067	0.00	0.067	-0.41	0.067	0.18
0.067	0.18	0.067	-0.41	0.067	-0.36
0.068	-0.23	0.068	-0.37	0.068	-0.18
0.068	-0.09	0.068	-0.32	0.068	-0.18
0.069	0.05	0.069	-0.37	0.069	-0.72
0.069	0.14	0.069	-0.41	0.069	-0.18
0.070	-0.09	0.070	-0.28	0.070	0.00
0.070	-0.18	0.070	-0.23	0.070	0.00
0.071	0.09	0.071	-0.37	0.071	-0.36
0.071	0.18	0.071	-0.23	0.071	0.00
0.072	0.00	0.072	-0.37	0.072	-1.08
0.072	-0.14	0.072	-0.28	0.072	0.18
0.072	0.05	0.072	-0.41	0.072	0.72
0.073	0.05	0.073	-0.09	0.073	-0.18
0.073	0.00	0.073	-0.23	0.073	0.00
0.074	-0.09	0.074	-0.14	0.074	0.00
0.074	-0.14	0.074	-0.09	0.074	1.08
0.075	-0.09	0.075	-0.28	0.075	0.36
0.075	-0.09	0.075	-0.32	0.075	0.00
0.076	0.18	0.076	-0.09	0.076	-0.54
0.076	-0.05	0.076	-0.23	0.076	0.00
0.077	-0.09	0.077	-0.28	0.077	0.00
0.077	0.00	0.077	-0.46	0.077	-0.18
0.078	-0.14	0.078	-0.23	0.078	0.18
0.079	-0.05	0.079	-0.32	0.079	0.54
0.079	-0.18	0.079	-0.09	0.079	1.08
0.080	0.14	0.080	-0.41	0.080	0.00
0.080	-0.23	0.080	-0.37	0.080	-0.90
0.081	-0.23	0.081	-0.18	0.081	-0.72
0.081	0.05	0.081	-0.14	0.081	0.36
0.082	-0.14	0.082	-0.51	0.082	0.36
0.082	-0.09	0.082	0.09	0.082	-0.36
0.083	-0.05	0.083	-0.14	0.083	-0.36
0.083	0.05	0.083	-0.46	0.083	-0.18
0.084	0.14	0.084	-0.28	0.084	0.00
0.084	-0.09	0.084	-0.28	0.084	0.18
0.085	-0.28	0.085	-0.05	0.085	-0.36
0.085	0.23	0.085	-0.23	0.085	0.54
0.086	0.14	0.086	-0.41	0.086	0.54
0.086	-0.14	0.086	-0.46	0.086	-0.18
0.087	-0.09	0.087	-0.41	0.087	-0.54
0.087	-0.05	0.087	-0.18	0.087	0.54
0.088	-0.09	0.088	-0.23	0.088	-0.18
0.088	0.05	0.088	-0.32	0.088	0.36
0.088	-0.18	0.088	-0.28	0.088	0.18
0.089	-0.14	0.089	-0.41	0.089	-0.90
0.089	0.00	0.089	-0.09	0.089	0.36
0.090	0.09	0.090	-0.37	0.090	-0.54
0.090	-0.18	0.090	-0.18	0.090	-1.08
0.091	0.00	0.091	-0.18	0.091	0.18
0.091	0.09	0.091	-0.14	0.091	1.26
0.092	0.09	0.092	-0.37	0.092	0.00
0.092	0.00	0.092	-0.28	0.092	-0.54
0.093	0.14	0.093	-0.14	0.093	-0.18
0.094	0.09	0.094	-0.46	0.094	0.00
0.094	0.09	0.094	-0.55	0.094	-0.72
0.095	-0.09	0.095	0.00	0.095	-1.44
0.095	0.09	0.095	-0.28	0.095	-0.18
0.096	-0.05	0.096	-0.23	0.096	-0.54
0.096	-0.05	0.096	-0.28	0.096	1.26
0.097	0.14	0.097	-0.32	0.097	0.90
0.097	0.05	0.097	-0.32	0.097	0.36
0.098	-0.09	0.098	-0.18	0.098	-0.18
0.098	0.09	0.098	-0.09	0.098	0.54
0.099	-0.14	0.099	-0.32	0.099	0.36
0.099	0.00	0.099	-0.05	0.099	0.00
0.100	-0.05	0.100	-0.51	0.100	-0.18
0.100	0.14	0.100	-0.09	0.100	-0.54
0.101	-0.28	0.101	-0.28	0.101	0.36
0.101	0.09	0.101	0.00	0.101	-0.36
0.102	0.37	0.102	-0.32	0.102	-0.72
0.102	-0.09	0.102	-0.46	0.102	-0.36
0.103	-0.09	0.103	-0.32	0.103	0.00
0.103	-0.23	0.103	-0.32	0.103	0.36
0.104	0.05	0.104	-0.05	0.104	0.18
0.104	-0.14	0.104	-0.28	0.104	-0.36
0.105	-0.18	0.105	-0.28	0.105	-0.18
0.105	0.05	0.105	-0.41	0.105	-0.54
0.106	0.05	0.106	-0.41	0.106	0.36
0.106	-0.23	0.106	-0.32	0.106	0.90
0.107	0.00	0.107	-0.37	0.107	0.18
0.107	-0.09	0.107	-0.46	0.107	0.54
0.108	-0.05	0.108	-0.28	0.108	0.00
0.108	-0.18	0.108	-0.09	0.108	-0.18
0.109	-0.14	0.109	-0.23	0.109	-0.36
0.109	-0.09	0.109	-0.28	0.109	0.00
0.110	-0.05	0.110	-0.23	0.110	-0.54
0.110	0.09	0.110	0.05	0.110	0.00
0.111	-0.09	0.111	-0.46	0.111	-0.54
0.111	-0.14	0.111	-0.09	0.111	1.26
0.112	-0.18	0.112	-0.23	0.112	0.18
0.112	-0.05	0.112	0.00	0.112	1.08
0.113	0.05	0.113	-0.41	0.113	0.36
0.113	-0.14	0.113	-0.14	0.113	0.18
0.114	-0.05	0.114	-0.55	0.114	-0.36
0.114	0.14	0.114	-0.09	0.114	0.18
0.115	0.00	0.115	-0.28	0.115	-0.36
0.115	-0.05	0.115	-0.18	0.115	-0.54
0.116	-0.18	0.116	-0.37	0.116	-0.36
0.116	0.05	0.116	-0.51	0.116	0.00
0.117	0.00	0.117	-0.32	0.117	0.18
0.117	0.05	0.117	-0.28	0.117	0.00
0.118	-0.09	0.118	-0.37	0.118	0.54
0.118	0.00	0.118	-0.92	0.118	0.00
0.119	0.05	0.119	-0.14	0.119	0.90
0.119	-0.32	0.119	0.00	0.119	0.72
0.120	0.05	0.120	-0.23	0.120	0.54
0.120	0.32	0.120	-0.32	0.120	-0.18
0.121	-0.14	0.121	-0.23	0.121	-1.08
0.121	0.09	0.121	-0.60	0.121	-0.36
0.122	0.05	0.122	-0.09	0.122	0.18
0.122	-0.09	0.122	-0.18	0.122	0.72
0.123	0.00	0.123	-0.41	0.123	-0.36
0.123	0.05	0.123	-0.51	0.123	0.72
0.124	0.00	0.124	-0.37	0.124	-0.36
0.124	0.09	0.124	-0.28	0.124	-0.36
0.125	0.14	0.125	0.05	0.125	0.18
0.125	-0.14	0.125	-0.46	0.125	-0.18
0.126	-0.05	0.126	-0.23	0.126	-0.90
0.126	0.18	0.126	-0.37	0.126	0.36
0.127	-0.18	0.127	-0.41	0.127	0.18
0.127	-0.18	0.127	-0.64	0.127	0.00
0.128	0.09	0.128	-0.32	0.128	-0.54
0.128	-0.09	0.128	-0.09	0.128	0.00
0.129	0.32	0.129	-0.18	0.129	0.00
0.129	-0.09	0.129	-0.37	0.129	0.36
0.130	-0.14	0.130	-0.23	0.130	-0.18
0.130	-0.18	0.130	-0.28	0.130	0.00
0.131	-0.05	0.131	-0.28	0.131	0.72
0.131	-0.09	0.131	-0.18	0.131	-0.72
0.132	-0.05	0.132	-0.28	0.132	0.72
0.132	0.00	0.132	-0.32	0.132	0.00
0.133	-0.14	0.133	-0.28	0.133	0.18
0.133	0.14	0.133	-0.28	0.133	0.18
0.134	0.05	0.134	-0.14	0.134	-0.72
0.134	-0.05	0.134	-0.14	0.134	0.72
0.135	-0.23	0.135	-0.37	0.135	0.54
0.135	-0.32	0.135	-0.14	0.135	-0.18
0.136	0.00	0.136	-0.46	0.136	0.72
0.136	0.05	0.136	-0.18	0.136	0.00
0.137	0.00	0.137	-0.51	0.137	0.36
0.137	0.00	0.137	-0.46	0.137	0.54
0.138	-0.14	0.138	-0.14	0.138	-0.36
0.138	0.09	0.138	-0.28	0.138	0.00
0.139	-0.05	0.139	-0.46	0.139	0.18
0.139	-0.09	0.139	-0.14	0.139	-0.18
0.140	0.09	0.140	-0.23	0.140	-0.36
0.140	0.00	0.140	-0.51	0.140	-0.54
0.141	-0.14	0.141	0.00	0.141	-1.08
0.141	-0.05	0.141	-0.32	0.141	0.18
0.142	0.14	0.142	-0.51	0.142	0.18
0.142	-0.05	0.142	-0.55	0.142	-0.54
0.143	0.09	0.143	-0.32	0.143	0.36
0.143	-0.18	0.143	-0.14	0.143	0.72
0.144	-0.14	0.144	-0.23	0.144	-0.54
0.144	-0.23	0.144	-0.41	0.144	-0.18
0.144	0.00	0.144	-0.41	0.144	0.00
0.145	-0.05	0.145	-0.37	0.145	0.00
0.145	0.00	0.145	-0.09	0.145	0.18
0.146	0.05	0.146	-0.14	0.146	0.90
0.146	-0.05	0.146	-0.23	0.146	-0.72
0.147	0.23	0.147	-0.37	0.147	-0.36
0.147	-0.46	0.147	-0.18	0.147	0.36
0.148	-0.09	0.148	-0.32	0.148	-0.36
0.148	-0.28	0.148	-0.18	0.148	0.00
0.149	0.09	0.149	-0.46	0.149	0.36
0.149	0.00	0.149	-0.32	0.149	-0.36
0.150	-0.14	0.150	-0.09	0.150	-0.36
0.150	-0.09	0.150	-0.46	0.150	-0.18
0.151	-0.09	0.151	-0.46	0.151	-0.54
0.152	-0.14	0.152	-0.46	0.152	1.26
0.152	-0.05	0.152	-0.37	0.152	-0.54
0.153	0.09	0.153	-0.41	0.153	-1.08
0.153	0.18	0.153	-0.14	0.153	-0.36
0.154	-0.09	0.154	-0.46	0.154	-0.36
0.154	-0.32	0.154	-0.18	0.154	0.18
0.155	0.05	0.155	-0.09	0.155	-0.36
0.155	-0.09	0.155	-0.28	0.155	-0.18
0.156	-0.05	0.156	-0.09	0.156	-0.36
0.156	-0.28	0.156	-0.37	0.156	0.36
0.157	0.05	0.157	-0.28	0.157	0.18
0.157	-0.09	0.157	-0.32	0.157	-0.36
0.158	-0.09	0.158	-0.32	0.158	0.18
0.158	0.18	0.158	-0.09	0.158	0.00
0.159	-0.05	0.159	-0.51	0.159	-0.72
0.159	-0.05	0.159	-0.41	0.159	0.36
0.160	-0.09	0.160	-0.28	0.160	-0.36
0.160	-0.09	0.160	-0.28	0.160	-0.54
0.161	-0.09	0.161	-0.14	0.161	-0.36
0.161	0.05	0.161	-0.28	0.161	-0.18
0.162	0.14	0.162	-0.14	0.162	-0.36
0.162	0.05	0.162	-0.32	0.162	0.00
0.163	-0.18	0.163	-0.41	0.163	-0.18
0.163	-0.05	0.163	-0.37	0.163	0.18
0.164	0.09	0.164	-0.32	0.164	0.00
0.164	0.05	0.164	-0.55	0.164	-0.54
0.165	0.05	0.165	-0.14	0.165	0.18
0.165	-0.05	0.165	-0.18	0.165	-0.18
0.166	-0.09	0.166	-0.09	0.166	0.18
0.166	-0.05	0.166	-0.41	0.166	0.72
0.167	0.00	0.167	-0.41	0.167	0.00
0.167	-0.05	0.167	-0.41	0.167	-0.36
0.168	-0.09	0.168	-0.23	0.168	0.18
0.168	-0.09	0.168	-0.51	0.168	0.54
0.169	0.05	0.169	-0.05	0.169	-0.54
0.169	-0.09	0.169	-0.18	0.169	0.36
0.170	-0.05	0.170	-0.37	0.170	0.00
0.170	-0.05	0.170	-0.46	0.170	-0.36
0.171	-0.14	0.171	-0.55	0.171	-0.18
0.171	0.00	0.171	-0.32	0.171	0.00
0.172	-0.14	0.172	-0.37	0.172	0.18
0.172	-0.18	0.172	-0.41	0.172	-0.54
0.173	-0.14	0.173	-0.51	0.173	-0.36
0.173	0.00	0.173	-0.14	0.173	0.54
0.174	-0.05	0.174	-0.14	0.174	0.00
0.174	-0.18	0.174	-0.23	0.174	-0.18
0.175	-0.09	0.175	-0.18	0.175	-0.18
0.175	-0.14	0.175	-0.14	0.175	0.18
0.176	-0.23	0.176	-0.23	0.176	0.00
0.176	0.05	0.176	-0.23	0.176	-0.18
0.176	0.23	0.176	-0.14	0.176	-0.72
0.177	-0.09	0.177	-0.18	0.177	-0.36
0.177	-0.05	0.177	-0.46	0.177	0.18
0.178	0.14	0.178	-0.18	0.178	0.00
0.178	-0.05	0.178	-0.28	0.178	-0.18
0.179	-0.09	0.179	-0.37	0.179	-0.36
0.179	0.09	0.179	-0.37	0.179	-0.72
0.180	-0.05	0.180	-0.41	0.180	0.00
0.180	-0.09	0.180	-0.32	0.180	0.36
0.181	-0.05	0.181	-0.14	0.181	-0.72
0.181	-0.05	0.181	-0.28	0.181	-0.18
0.182	0.00	0.182	-0.51	0.182	-0.90
0.183	-0.14	0.183	-0.46	0.183	0.00
0.183	0.00	0.183	-0.37	0.183	-0.36
0.184	0.00	0.184	-0.18	0.184	0.54
0.184	0.05	0.184	-0.14	0.184	0.18
0.185	-0.28	0.185	-0.23	0.185	0.36
0.185	-0.23	0.185	-0.23	0.185	-0.72
0.186	0.14	0.186	0.05	0.186	0.00
0.186	-0.14	0.186	-0.46	0.186	-1.26
0.187	0.18	0.187	-0.69	0.187	0.18
0.187	0.05	0.187	-0.28	0.187	0.00
0.188	0.05	0.188	-0.23	0.188	-0.36
0.188	-0.18	0.188	-0.23	0.188	-0.54
0.189	0.05	0.189	-0.55	0.189	-0.36
0.189	-0.05	0.189	-0.23	0.189	0.00
0.190	-0.05	0.190	-0.46	0.190	-0.36
0.190	-0.09	0.190	-0.05	0.190	-0.36
0.191	-0.23	0.191	-0.14	0.191	-0.36
0.191	0.05	0.191	0.14	0.191	0.90
0.192	-0.18	0.192	0.00	0.192	0.00
0.192	-0.05	0.192	-0.23	0.192	0.36
0.193	-0.09	0.193	-0.69	0.193	0.18
0.193	-0.09	0.193	-0.05	0.193	0.54
0.194	0.23	0.194	-0.41	0.194	-0.90
0.194	-0.18	0.194	-0.37	0.194	-0.18
0.195	0.05	0.195	-0.14	0.195	0.00
0.195	-0.05	0.195	-0.23	0.195	0.72
0.196	-0.23	0.196	-0.51	0.196	0.36
0.196	0.05	0.196	-0.32	0.196	-0.18
0.197	-0.09	0.197	-0.18	0.197	-0.72
0.197	-0.05	0.197	-0.46	0.197	-0.54
0.198	0.14	0.198	-0.18	0.198	-0.54
0.198	-0.18	0.198	-0.37	0.198	-0.36
0.199	-0.09	0.199	-0.32	0.199	-0.54
0.199	-0.28	0.199	-0.28	0.199	0.54
0.200	-0.09	0.200	-0.37	0.200	-0.36
0.200	-0.09	0.200	-0.37	0.200	-0.18
0.201	0.00	0.201	-0.32	0.201	-0.36
0.201	-0.09	0.201	-0.09	0.201	-0.18
0.202	-0.18	0.202	-0.32	0.202	0.54
0.202	0.05	0.202	-0.32	0.202	0.18
0.203	-0.18	0.203	-0.51	0.203	0.00
0.203	-0.23	0.203	-0.37	0.203	-0.54
0.204	0.00	0.204	-0.51	0.204	0.54
0.204	-0.09	0.204	-0.14	0.204	0.36
0.205	-0.05	0.205	-0.32	0.205	0.36
0.205	-0.23	0.205	-0.14	0.205	0.54
0.206	-0.18	0.206	-0.18	0.206	0.18
0.206	-0.23	0.206	-0.32	0.206	1.08
0.207	0.14	0.207	-0.46	0.207	0.36
0.207	0.09	0.207	-0.32	0.207	0.18
0.208	0.05	0.208	-0.55	0.208	1.62
0.208	-0.14	0.208	-0.32	0.208	0.54
0.208	-0.05	0.208	-0.37	0.208	0.00
0.209	0.05	0.209	-0.18	0.209	-0.72
0.209	0.14	0.209	-0.60	0.209	0.36
0.210	-0.05	0.210	-0.28	0.210	-0.36
0.210	0.00	0.210	-0.60	0.210	-0.54
0.211	-0.28	0.211	-0.41	0.211	0.72
0.211	0.00	0.211	-0.37	0.211	0.36
0.212	-0.14	0.212	-0.28	0.212	0.00
0.212	0.00	0.212	-0.05	0.212	-0.54
0.213	-0.09	0.213	-0.23	0.213	-0.54
0.214	0.18	0.214	-0.18	0.214	0.00
0.214	-0.05	0.214	-0.37	0.214	0.18
0.215	0.09	0.215	-0.51	0.215	0.72
0.215	-0.09	0.215	-0.18	0.215	0.00
0.216	-0.05	0.216	-0.28	0.216	0.36
0.216	-0.28	0.216	-0.23	0.216	1.08
0.217	-0.14	0.217	-0.46	0.217	-0.36
0.217	-0.05	0.217	-0.18	0.217	0.36
0.218	0.05	0.218	-0.51	0.218	-0.54
0.218	0.09	0.218	-0.14	0.218	0.72
0.219	0.14	0.219	-0.18	0.219	0.36
0.219	0.00	0.219	-0.09	0.219	-0.72
0.220	-0.23	0.220	-0.23	0.220	0.00
0.220	-0.05	0.220	0.00	0.220	-0.18
0.221	-0.18	0.221	-0.46	0.221	0.36
0.221	0.05	0.221	-0.14	0.221	0.18
0.222	-0.05	0.222	-0.28	0.222	0.18
0.222	-0.09	0.222	-0.14	0.222	-1.08
0.223	-0.18	0.223	-0.28	0.223	0.90
0.223	-0.09	0.223	-0.23	0.223	-1.26
0.224	-0.14	0.224	-0.23	0.224	0.36
0.224	-0.28	0.224	-0.28	0.224	0.00
0.225	0.00	0.225	-0.32	0.225	0.72
0.225	0.00	0.225	-0.37	0.225	-0.72
0.226	-0.23	0.226	-0.28	0.226	0.36
0.226	-0.18	0.226	-0.28	0.226	-0.54
0.227	0.05	0.227	-0.46	0.227	-0.54
0.227	-0.23	0.227	-0.28	0.227	0.54
0.228	0.09	0.228	-0.41	0.228	-0.36
0.228	0.09	0.228	-0.05	0.228	0.18
0.229	-0.28	0.229	-0.55	0.229	-0.54
0.229	-0.14	0.229	-0.41	0.229	0.00
0.230	0.00	0.230	-0.37	0.230	-0.54
0.230	0.00	0.230	0.00	0.230	0.00
0.231	-0.14	0.231	-0.28	0.231	1.44
0.231	-0.14	0.231	-0.28	0.231	0.00
0.232	-0.14	0.232	-0.14	0.232	-0.18
0.232	0.00	0.232	-0.37	0.232	0.00
0.233	-0.14	0.233	-0.46	0.233	-0.18
0.233	0.00	0.233	-0.32	0.233	-0.18
0.234	0.05	0.234	-0.32	0.234	-0.54
0.234	-0.09	0.234	-0.09	0.234	-0.54
0.235	-0.09	0.235	-0.37	0.235	-0.18
0.235	0.09	0.235	-0.23	0.235	-1.80
0.236	-0.05	0.236	-0.14	0.236	0.54
0.236	-0.05	0.236	0.00	0.236	-0.18
0.237	0.09	0.237	-0.28	0.237	0.00
0.237	-0.18	0.237	-0.51	0.237	0.54
0.238	0.05	0.238	-0.37	0.238	0.54
0.238	-0.18	0.238	-0.05	0.238	0.72
0.239	0.00	0.239	-0.14	0.239	-0.72
0.239	0.05	0.239	-0.14	0.239	0.36
0.240	-0.05	0.240	-0.51	0.240	-0.54
0.240	-0.09	0.240	-0.41	0.240	0.36
0.240	-0.09	0.240	-0.28	0.240	-0.18
0.241	0.00	0.241	-0.32	0.241	0.54
0.241	0.09	0.241	-0.51	0.241	-0.72
0.242	0.00	0.242	-0.09	0.242	0.00
0.242	-0.14	0.242	-0.18	0.242	0.18
0.243	-0.18	0.243	-0.23	0.243	-1.08
0.243	0.23	0.243	-0.18	0.243	-0.36
0.244	-0.18	0.244	-0.23	0.244	0.18
0.245	0.00	0.245	-0.32	0.245	0.00
0.245	0.09	0.245	-0.32	0.245	-0.18
0.246	0.05	0.246	-0.51	0.246	-0.72
0.246	-0.05	0.246	-0.51	0.246	0.18
0.247	0.09	0.247	-0.41	0.247	-0.18
0.247	0.14	0.247	-0.37	0.247	1.08
0.248	-0.23	0.248	-0.23	0.248	-0.36
0.248	0.05	0.248	-0.60	0.248	-0.72
0.249	-0.37	0.249	-0.28	0.249	-0.54
0.249	0.00	0.249	-0.37	0.249	0.18
0.250	-0.09	0.250	-0.28	0.250	0.90
0.250	-0.05	0.250	-0.41	0.250	-0.90
0.251	0.00	0.251	-0.23	0.251	-0.36
0.251	-0.09	0.251	-0.05	0.251	0.00
0.252	0.05	0.252	-0.28	0.252	0.18
0.252	0.05	0.252	-0.09	0.252	0.18
0.253	-0.09	0.253	-0.28	0.253	0.00
0.253	0.09	0.253	-0.28	0.253	0.72
0.254	-0.09	0.254	-0.09	0.254	0.54
0.254	-0.14	0.254	-0.32	0.254	0.00
0.255	0.00	0.255	-0.18	0.255	0.54
0.255	0.14	0.255	-0.37	0.255	0.00
0.256	0.00	0.256	-0.23	0.256	0.18
0.256	-0.09	0.256	-0.23	0.256	-0.72
0.257	0.09	0.257	-0.37	0.257	0.00
0.257	-0.05	0.257	-0.23	0.257	0.00
0.258	-0.09	0.258	-0.09	0.258	0.54
0.258	0.05	0.258	-0.51	0.258	0.18
0.259	0.18	0.259	-0.28	0.259	0.18
0.259	0.00	0.259	-0.37	0.259	-0.54
0.260	0.14	0.260	-0.23	0.260	-0.18
0.260	-0.05	0.260	-0.23	0.260	0.54
0.261	-0.09	0.261	-0.37	0.261	-0.54
0.261	-0.14	0.261	-0.41	0.261	-0.18
0.262	-0.23	0.262	-0.14	0.262	0.18
0.262	-0.05	0.262	-0.23	0.262	-0.18
0.263	-0.18	0.263	-0.14	0.263	0.36
0.263	0.05	0.263	-0.23	0.263	-1.08
0.264	0.05	0.264	-0.32	0.264	0.36
0.264	-0.18	0.264	-0.32	0.264	0.18
0.265	-0.05	0.265	-0.23	0.265	-0.36
0.265	0.00	0.265	-0.55	0.265	-0.54
0.266	-0.14	0.266	-0.46	0.266	-0.36
0.266	-0.14	0.266	-0.28	0.266	-0.18
0.267	-0.28	0.267	-0.23	0.267	-0.72
0.267	0.09	0.267	-0.46	0.267	-0.54
0.268	0.14	0.268	-0.23	0.268	0.00
0.268	-0.14	0.268	-0.37	0.268	-0.18
0.269	-0.32	0.269	-0.18	0.269	-0.72
0.269	-0.14	0.269	-0.60	0.269	-1.80
0.270	-0.23	0.270	-0.28	0.270	-1.26
0.270	-0.23	0.270	-0.37	0.270	0.36
0.271	-0.05	0.271	-0.09	0.271	-0.54
0.271	-0.14	0.271	-0.18	0.271	0.18
0.272	0.09	0.272	-0.28	0.272	0.54
0.272	-0.09	0.272	-0.60	0.272	-0.72
0.273	0.05	0.273	-0.32	0.273	-0.54
0.273	0.18	0.273	-0.23	0.273	-0.90
0.274	-0.18	0.274	-0.09	0.274	0.18
0.274	0.09	0.274	-0.46	0.274	0.00
0.275	0.00	0.275	-0.05	0.275	-0.54
0.275	-0.09	0.275	-0.37	0.275	0.18
0.276	-0.23	0.276	-0.46	0.276	-0.18
0.276	0.00	0.276	-0.32	0.276	0.54
0.277	-0.18	0.277	-0.14	0.277	0.72
0.277	0.14	0.277	-0.28	0.277	-0.54
0.278	0.00	0.278	-0.18	0.278	0.00
0.278	-0.05	0.278	-0.41	0.278	1.08
0.279	-0.05	0.279	-0.41	0.279	0.00
0.279	-0.09	0.279	-0.51	0.279	-0.36
0.280	0.00	0.280	-0.14	0.280	0.00
0.280	-0.18	0.280	-0.46	0.280	-1.08
0.281	0.00	0.281	-0.37	0.281	-0.54
0.281	0.05	0.281	-0.46	0.281	0.00
0.282	-0.14	0.282	-0.46	0.282	0.90
0.282	0.00	0.282	-0.28	0.282	0.00
0.283	-0.18	0.283	-0.28	0.283	0.18
0.283	0.00	0.283	-0.41	0.283	-0.36
0.284	-0.14	0.284	-0.46	0.284	-0.18
0.284	-0.09	0.284	-0.46	0.284	-0.72
0.285	-0.09	0.285	-0.18	0.285	1.44
0.285	0.05	0.285	-0.28	0.285	0.54
0.286	-0.05	0.286	-0.37	0.286	0.54
0.286	-0.05	0.286	-0.23	0.286	-0.54
0.287	0.05	0.287	-0.32	0.287	-0.36
0.287	0.28	0.287	-0.51	0.287	0.18
0.288	-0.18	0.288	-0.51	0.288	0.72
0.288	0.37	0.288	-0.32	0.288	0.90
0.288	0.00	0.288	-0.18	0.288	0.36
0.289	-0.09	0.289	-0.46	0.289	-0.54
0.289	0.00	0.289	-0.23	0.289	0.18
0.290	0.05	0.290	-0.05	0.290	-0.36
0.290	-0.09	0.290	-0.28	0.290	0.36
0.291	-0.09	0.291	-0.09	0.291	0.54
0.291	0.09	0.291	-0.37	0.291	-0.18
0.292	-0.05	0.292	-0.32	0.292	0.90
0.292	-0.05	0.292	-0.46	0.292	-0.36
0.293	0.18	0.293	-0.23	0.293	0.54
0.293	0.05	0.293	-0.41	0.293	-0.18
0.294	-0.09	0.294	-0.37	0.294	0.18
0.294	-0.18	0.294	-0.23	0.294	-0.18
0.295	0.23	0.295	-0.37	0.295	-0.90
0.295	-0.23	0.295	-0.18	0.295	0.72
0.296	0.14	0.296	-0.41	0.296	0.54
0.296	-0.09	0.296	-0.09	0.296	0.00
0.297	0.09	0.297	-0.32	0.297	0.00
0.297	0.09	0.297	-0.18	0.297	0.00
0.298	0.32	0.298	-0.09	0.298	-0.18
0.298	-0.09	0.298	-0.14	0.298	-0.36
0.299	-0.23	0.299	-0.46	0.299	0.00
0.299	-0.14	0.299	-0.32	0.299	-0.54
0.300	0.05	0.300	-0.46	0.300	-0.72
0.300	0.09	0.300	-0.51	0.300	-0.18
0.301	-0.09	0.301	-0.28	0.301	0.36
0.301	0.09	0.301	-0.51	0.301	0.00
0.302	-0.09	0.302	-0.09	0.302	0.00
0.302	-0.23	0.302	-0.28	0.302	0.72
0.303	-0.09	0.303	0.00	0.303	0.18
0.303	0.05	0.303	-0.64	0.303	-0.54
0.304	0.00	0.304	-0.14	0.304	-0.36
0.304	0.00	0.304	-0.46	0.304	-0.54
0.305	-0.09	0.305	-0.28	0.305	-1.08
0.305	0.00	0.305	-0.60	0.305	-0.90
0.306	-0.14	0.306	-0.37	0.306	-0.36
0.306	0.09	0.306	-0.14	0.306	-1.08
0.307	-0.28	0.307	-0.46	0.307	-0.90
0.308	-0.23	0.308	-0.64	0.308	0.00
0.308	0.05	0.308	-0.09	0.308	0.00
0.309	0.00	0.309	-0.32	0.309	0.54
0.309	-0.05	0.309	-0.32	0.309	0.00
0.310	0.14	0.310	-0.37	0.310	-0.36
0.310	0.00	0.310	-0.23	0.310	0.00
0.311	-0.14	0.311	-0.37	0.311	-0.18
0.311	-0.32	0.311	-0.37	0.311	0.00
0.312	0.09	0.312	-0.51	0.312	0.00
0.312	-0.23	0.312	-0.18	0.312	0.00
0.313	-0.05	0.313	-0.09	0.313	0.54
0.313	-0.32	0.313	-0.23	0.313	0.54
0.314	-0.18	0.314	-0.18	0.314	0.18
0.314	-0.23	0.314	-0.18	0.314	0.18
0.315	-0.09	0.315	-0.51	0.315	0.54
0.315	-0.37	0.315	-0.51	0.315	0.54
0.316	0.05	0.316	-0.23	0.316	0.36
0.316	-0.14	0.316	-0.23	0.316	-0.18
0.317	0.09	0.317	-0.05	0.317	0.36
0.317	-0.05	0.317	-0.37	0.317	0.18
0.318	-0.37	0.318	-0.37	0.318	0.36
0.318	-0.05	0.318	-0.28	0.318	-0.36
0.319	-0.32	0.319	-0.23	0.319	0.00
0.319	-0.14	0.319	-0.46	0.319	-0.18
0.320	-0.09	0.320	-0.37	0.320	0.54
0.320	0.09	0.320	-0.28	0.320	0.36
0.321	-0.32	0.321	-0.23	0.321	-0.36
0.321	0.09	0.321	-0.41	0.321	-0.36
0.322	0.00	0.322	-0.23	0.322	1.08
0.322	0.18	0.322	-0.41	0.322	-0.72
0.323	-0.05	0.323	-0.18	0.323	-0.18
0.323	-0.05	0.323	-0.28	0.323	-0.72
0.324	-0.14	0.324	-0.28	0.324	0.00
0.324	0.09	0.324	-0.14	0.324	0.18
0.325	-0.09	0.325	-0.32	0.325	0.18
0.325	-0.05	0.325	-0.41	0.325	0.36
0.326	0.00	0.326	-0.18	0.326	0.00
0.326	-0.23	0.326	-0.18	0.326	0.18
0.327	-0.09	0.327	0.05	0.327	-0.54
0.327	-0.09	0.327	-0.32	0.327	0.00
0.328	-0.18	0.328	-0.09	0.328	0.18
0.328	0.05	0.328	-0.28	0.328	0.00
0.329	0.09	0.329	-0.41	0.329	0.00
0.329	0.00	0.329	-0.37	0.329	-0.72
0.330	-0.05	0.330	-0.28	0.330	0.54
0.330	0.00	0.330	-0.23	0.330	0.72
0.331	-0.14	0.331	-0.14	0.331	-0.54
0.331	-0.18	0.331	-0.14	0.331	-0.72
0.332	-0.09	0.332	-0.28	0.332	-0.36
0.332	-0.32	0.332	-0.23	0.332	0.18
0.333	0.09	0.333	-0.18	0.333	0.18
0.333	0.09	0.333	-0.23	0.333	0.54
0.334	0.05	0.334	-0.32	0.334	1.44
0.334	0.05	0.334	-0.46	0.334	0.54
0.335	-0.14	0.335	-0.37	0.335	-0.54
0.335	0.14	0.335	-0.28	0.335	0.36
0.336	-0.28	0.336	-0.23	0.336	-0.36
0.336	0.05	0.336	-0.55	0.336	0.18
0.337	-0.23	0.337	-0.51	0.337	0.54
0.337	-0.05	0.337	-0.32	0.337	0.00
0.338	-0.14	0.338	-0.23	0.338	0.00
0.338	-0.09	0.338	-0.51	0.338	-0.18
0.339	0.00	0.339	0.09	0.339	0.00
0.339	-0.14	0.339	-0.46	0.339	-0.18
0.340	-0.09	0.340	-0.23	0.340	0.18
0.340	-0.05	0.340	-0.46	0.340	0.72
0.341	0.09	0.341	-0.32	0.341	0.18
0.341	0.05	0.341	-0.18	0.341	0.18
0.342	-0.05	0.342	-0.32	0.342	-0.36
0.342	-0.14	0.342	-0.46	0.342	0.00
0.343	0.00	0.343	-0.28	0.343	0.36
0.343	0.09	0.343	-0.18	0.343	0.18
0.344	-0.18	0.344	-0.37	0.344	0.90
0.344	-0.05	0.344	-0.41	0.344	-0.54
0.345	-0.14	0.345	-0.32	0.345	0.00
0.345	0.09	0.345	0.09	0.345	0.72
0.346	-0.09	0.346	-0.41	0.346	-0.90
0.346	-0.05	0.346	-0.32	0.346	0.54
0.347	0.00	0.347	-0.23	0.347	0.54
0.347	0.00	0.347	-0.32	0.347	0.90
0.348	-0.09	0.348	-0.41	0.348	0.00
0.348	-0.14	0.348	-0.23	0.348	-0.72
0.349	0.14	0.349	-0.41	0.349	-0.72
0.349	-0.09	0.349	-0.28	0.349	-0.36
0.350	-0.18	0.350	-0.09	0.350	0.18
0.350	0.05	0.350	-0.23	0.350	-0.90
0.351	0.09	0.351	-0.23	0.351	-0.18
0.351	0.09	0.351	-0.18	0.351	-0.54
0.352	0.18	0.352	-0.28	0.352	0.18
0.352	0.05	0.352	0.00	0.352	-0.18
0.352	0.05	0.352	-0.18	0.352	-0.54
0.353	-0.05	0.353	-0.14	0.353	0.00
0.353	-0.05	0.353	-0.28	0.353	0.54
0.354	-0.09	0.354	-0.37	0.354	0.00
0.354	-0.23	0.354	-0.28	0.354	0.00
0.355	0.14	0.355	-0.28	0.355	0.18
0.355	-0.05	0.355	-0.51	0.355	-0.54
0.356	-0.18	0.356	-0.32	0.356	0.90
0.356	0.09	0.356	-0.28	0.356	-0.18
0.357	-0.14	0.357	-0.46	0.357	-0.36
0.357	-0.05	0.357	-0.14	0.357	0.00
0.358	-0.18	0.358	-0.14	0.358	-0.36
0.358	-0.18	0.358	-0.14	0.358	-0.18
0.359	-0.18	0.359	-0.18	0.359	0.18
0.359	-0.18	0.359	-0.14	0.359	0.90
0.360	-0.05	0.360	-0.28	0.360	-1.08
0.360	-0.05	0.360	0.00	0.360	-0.72
0.361	0.05	0.361	-0.14	0.361	-1.44
0.361	-0.05	0.361	-0.18	0.361	-0.90
0.362	0.00	0.362	-0.74	0.362	0.18
0.362	-0.23	0.362	-0.14	0.362	-0.18
0.363	-0.23	0.363	-0.32	0.363	0.54
0.363	0.18	0.363	-0.09	0.363	-0.72
0.364	0.28	0.364	-0.46	0.364	0.18
0.364	-0.05	0.364	-0.28	0.364	0.54
0.365	0.05	0.365	-0.28	0.365	-0.36
0.365	-0.05	0.365	-0.37	0.365	0.18
0.366	-0.18	0.366	-0.51	0.366	0.36
0.366	0.18	0.366	-0.09	0.366	-0.54
0.367	-0.05	0.367	-0.55	0.367	-0.72
0.367	0.18	0.367	-0.32	0.367	-0.18
0.368	0.05	0.368	-0.28	0.368	0.18
0.368	-0.05	0.368	-0.41	0.368	-0.72
0.369	0.18	0.369	-0.23	0.369	-0.54
0.370	0.00	0.370	-0.46	0.370	-0.36
0.370	0.00	0.370	-0.05	0.370	-0.90
0.371	0.14	0.371	-0.32	0.371	0.36
0.371	-0.05	0.371	-0.09	0.371	0.00
0.372	0.09	0.372	-0.05	0.372	-0.72
0.372	-0.05	0.372	-0.05	0.372	0.36
0.373	0.14	0.373	-0.18	0.373	0.54
0.373	0.14	0.373	-0.05	0.373	0.90
0.374	-0.14	0.374	-0.37	0.374	0.18
0.374	0.00	0.374	-0.23	0.374	0.18
0.375	-0.14	0.375	-0.28	0.375	0.00
0.375	0.00	0.375	-0.41	0.375	-0.36
0.376	0.14	0.376	-0.23	0.376	-0.54
0.376	0.09	0.376	-0.18	0.376	0.90
0.377	-0.05	0.377	-0.46	0.377	-0.36
0.377	0.09	0.377	-0.18	0.377	0.18
0.378	0.09	0.378	-0.28	0.378	0.36
0.378	0.18	0.378	0.00	0.378	0.00
0.379	-0.09	0.379	-0.32	0.379	0.18
0.379	-0.05	0.379	-0.09	0.379	-0.72
0.380	-0.09	0.380	-0.32	0.380	0.00
0.380	-0.09	0.380	-0.23	0.380	0.54
0.381	0.05	0.381	-0.18	0.381	-0.72
0.381	0.09	0.381	-0.46	0.381	-0.18
0.382	-0.05	0.382	-0.41	0.382	0.54
0.382	0.05	0.382	-0.78	0.382	0.00
0.383	0.00	0.383	-0.14	0.383	0.18
0.383	0.00	0.383	-0.46	0.383	0.90
0.384	-0.09	0.384	-0.09	0.384	-0.36
0.384	-0.05	0.384	-0.32	0.384	0.00
0.385	-0.05	0.385	-0.09	0.385	-0.72
0.385	0.09	0.385	-0.14	0.385	0.00
0.386	-0.28	0.386	-0.46	0.386	0.18
0.386	-0.05	0.386	-0.32	0.386	0.00
0.387	0.00	0.387	-0.51	0.387	0.00
0.387	0.14	0.387	-0.32	0.387	-0.72
0.388	-0.14	0.388	-0.23	0.388	0.18
0.388	-0.23	0.388	-0.23	0.388	0.54
0.389	-0.05	0.389	-0.23	0.389	0.54
0.389	-0.18	0.389	-0.28	0.389	-0.18
0.390	-0.14	0.390	-0.32	0.390	-0.36
0.390	-0.05	0.390	-0.32	0.390	-0.18
0.391	0.14	0.391	-0.32	0.391	1.26
0.391	-0.09	0.391	-0.14	0.391	-0.36
0.392	-0.18	0.392	-0.14	0.392	0.00
0.392	-0.05	0.392	-0.32	0.392	-0.72
0.393	0.09	0.393	-0.18	0.393	-0.36
0.393	-0.05	0.393	0.09	0.393	0.36
0.394	-0.14	0.394	-0.18	0.394	0.72
0.394	-0.18	0.394	-0.23	0.394	-0.72
0.395	0.05	0.395	-0.46	0.395	0.72
0.395	0.14	0.395	-0.14	0.395	0.54
0.396	-0.09	0.396	-0.23	0.396	0.00
0.396	0.00	0.396	-0.41	0.396	0.36
0.397	-0.23	0.397	-0.32	0.397	-0.18
0.397	0.18	0.397	-0.37	0.397	-0.54
0.398	-0.09	0.398	-0.32	0.398	-0.18
0.398	0.23	0.398	-0.28	0.398	0.00
0.399	-0.23	0.399	-0.46	0.399	0.00
0.399	0.00	0.399	-0.28	0.399	0.36
0.400	-0.14	0.400	-0.41	0.400	-0.18
0.400	-0.05	0.400	-0.41	0.400	0.36
0.401	0.00	0.401	-0.09	0.401	0.18
0.401	0.00	0.401	-0.32	0.401	-0.54
0.402	-0.18	0.402	-0.28	0.402	0.00
0.402	-0.09	0.402	-0.09	0.402	0.54
0.403	-0.05	0.403	-0.41	0.403	0.00
0.403	-0.14	0.403	-0.32	0.403	0.18
0.404	-0.14	0.404	-0.37	0.404	0.36
0.404	-0.09	0.404	-0.14	0.404	0.00
0.405	0.00	0.405	-0.28	0.405	0.36
0.405	-0.05	0.405	-0.28	0.405	0.72
0.406	0.05	0.406	-0.28	0.406	-0.54
0.406	-0.05	0.406	-0.05	0.406	-0.36
0.407	-0.14	0.407	-0.32	0.407	-0.36
0.407	0.05	0.407	-0.28	0.407	0.36
0.408	0.00	0.408	-0.28	0.408	0.72
0.408	-0.09	0.408	-0.09	0.408	0.36
0.409	0.05	0.409	-0.41	0.409	-0.18
0.409	-0.28	0.409	-0.23	0.409	-0.54
0.410	-0.09	0.410	-0.37	0.410	0.18
0.410	0.09	0.410	-0.55	0.410	0.18
0.411	0.00	0.411	-0.41	0.411	-0.54
0.411	0.05	0.411	-0.55	0.411	1.08
0.412	-0.05	0.412	-0.32	0.412	0.72
0.412	-0.09	0.412	-0.60	0.412	0.18
0.413	-0.09	0.413	-0.09	0.413	0.72
0.413	0.05	0.413	-0.18	0.413	0.00
0.414	-0.18	0.414	-0.46	0.414	0.00
0.414	0.18	0.414	-0.28	0.414	0.36
0.415	-0.09	0.415	-0.23	0.415	-0.54
0.415	0.14	0.415	-0.18	0.415	0.72
0.416	-0.14	0.416	-0.41	0.416	0.36
0.416	0.09	0.416	-0.37	0.416	0.90
0.416	-0.18	0.416	-0.32	0.416	0.18
0.417	-0.14	0.417	-0.41	0.417	-0.54
0.417	-0.23	0.417	-0.28	0.417	0.36
0.418	0.09	0.418	-0.23	0.418	0.18
0.418	-0.09	0.418	-0.09	0.418	-0.36
0.419	-0.09	0.419	-0.18	0.419	0.54
0.419	0.05	0.419	-0.14	0.419	0.36
0.420	-0.05	0.420	-0.28	0.420	0.00
0.420	0.00	0.420	-0.51	0.420	-0.54
0.421	-0.23	0.421	-0.37	0.421	-0.18
0.421	-0.09	0.421	-0.32	0.421	0.00
0.422	0.00	0.422	-0.46	0.422	0.36
0.422	-0.05	0.422	-0.23	0.422	0.36
0.423	-0.05	0.423	-0.18	0.423	0.18
0.423	0.05	0.423	-0.14	0.423	0.00
0.424	0.09	0.424	-0.41	0.424	-0.18
0.424	-0.28	0.424	-0.23	0.424	-0.36
0.425	0.05	0.425	-0.37	0.425	-0.90
0.425	-0.18	0.425	-0.32	0.425	-0.36
0.426	0.05	0.426	-0.46	0.426	0.36
0.426	0.14	0.426	-0.23	0.426	0.36
0.427	0.14	0.427	-0.55	0.427	-0.54
0.427	-0.05	0.427	-0.32	0.427	-0.18
0.428	-0.05	0.428	-0.28	0.428	-1.08
0.428	-0.09	0.428	-0.18	0.428	0.18
0.429	-0.14	0.429	-0.37	0.429	0.18
0.429	0.00	0.429	-0.18	0.429	-0.18
0.430	-0.05	0.430	-0.41	0.430	-0.90
0.430	0.05	0.430	-0.41	0.430	-0.18
0.431	-0.14	0.431	-0.55	0.431	0.18
0.431	-0.05	0.431	-0.18	0.431	0.18
0.432	-0.18	0.432	-0.46	0.432	-0.18
0.433	0.09	0.433	-0.14	0.433	0.36
0.433	0.18	0.433	-0.37	0.433	-0.18
0.434	0.00	0.434	-0.32	0.434	-0.72
0.434	-0.09	0.434	-0.32	0.434	-0.18
0.435	0.09	0.435	-0.18	0.435	-0.72
0.435	-0.23	0.435	-0.32	0.435	0.36
0.436	-0.23	0.436	-0.37	0.436	-0.54
0.436	-0.14	0.436	-0.46	0.436	-0.18
0.437	-0.09	0.437	-0.51	0.437	-0.72
0.437	0.00	0.437	-0.32	0.437	-0.18
0.438	0.05	0.438	-0.32	0.438	-0.36
0.438	0.14	0.438	-0.32	0.438	0.00
0.439	-0.09	0.439	-0.32	0.439	0.36
0.439	-0.05	0.439	-0.37	0.439	0.36
0.440	0.05	0.440	-0.14	0.440	-0.18
0.440	-0.18	0.440	-0.32	0.440	0.18
0.441	-0.23	0.441	0.23	0.441	0.36
0.441	0.00	0.441	-0.55	0.441	0.18
0.442	-0.05	0.442	-0.18	0.442	-0.18
0.442	-0.18	0.442	-0.41	0.442	0.00
0.443	0.09	0.443	-0.14	0.443	-0.36
0.443	0.09	0.443	0.09	0.443	-0.90
0.444	0.00	0.444	-0.32	0.444	0.54
0.444	0.00	0.444	-0.05	0.444	-0.54
0.445	-0.09	0.445	-0.37	0.445	0.54
0.445	0.09	0.445	-0.46	0.445	0.18
0.446	0.05	0.446	-0.46	0.446	0.90
0.446	0.00	0.446	-0.55	0.446	1.08
0.447	0.09	0.447	-0.51	0.447	1.26
0.447	0.09	0.447	-0.41	0.447	-0.54
0.448	-0.09	0.448	-0.46	0.448	-0.36
0.448	0.18	0.448	-0.18	0.448	0.72
0.449	-0.23	0.449	-0.41	0.449	-0.36
0.449	0.09	0.449	-0.09	0.449	0.72
0.450	0.00	0.450	-0.32	0.450	-0.90
0.450	-0.18	0.450	-0.46	0.450	0.18
0.451	0.00	0.451	-0.32	0.451	-0.36
0.451	-0.05	0.451	-0.28	0.451	0.00
0.452	0.05	0.452	-0.41	0.452	-0.18
0.452	-0.09	0.452	-0.18	0.452	-0.90
0.453	0.05	0.453	-0.32	0.453	-0.54
0.453	-0.37	0.453	-0.32	0.453	0.00
0.454	0.28	0.454	-0.32	0.454	0.18
0.454	-0.09	0.454	-0.28	0.454	0.90
0.455	0.09	0.455	-0.28	0.455	0.18
0.455	-0.09	0.455	-0.09	0.455	0.54
0.456	0.23	0.456	-0.37	0.456	-0.90
0.456	-0.18	0.456	-0.14	0.456	0.36
0.457	0.14	0.457	-0.28	0.457	0.36
0.457	-0.09	0.457	-0.28	0.457	-0.18
0.458	0.28	0.458	-0.09	0.458	-0.90
0.458	-0.09	0.458	-0.32	0.458	-0.18
0.459	-0.23	0.459	-0.51	0.459	-0.18
0.459	0.09	0.459	-0.23	0.459	0.54
0.460	0.00	0.460	-0.32	0.460	0.36
0.460	0.09	0.460	-0.55	0.460	0.36
0.461	-0.18	0.461	-0.55	0.461	0.36
0.461	-0.05	0.461	-0.05	0.461	0.00
0.462	-0.14	0.462	-0.28	0.462	-0.72
0.462	-0.09	0.462	-0.14	0.462	0.90
0.463	-0.23	0.463	-0.41	0.463	0.00
0.463	0.09	0.463	-0.41	0.463	0.00
0.464	0.05	0.464	-0.18	0.464	0.36
0.464	0.00	0.464	-0.14	0.464	0.36
0.465	0.41	0.465	-0.23	0.465	-0.36
0.465	0.05	0.465	-0.18	0.465	0.54
0.466	-0.05	0.466	-0.32	0.466	-0.54
0.466	-0.09	0.466	-0.32	0.466	0.72
0.467	0.05	0.467	-0.14	0.467	0.18
0.467	-0.18	0.467	-0.23	0.467	-0.54
0.468	-0.05	0.468	-0.51	0.468	-0.36
0.468	-0.09	0.468	-0.23	0.468	0.72
0.469	-0.23	0.469	-0.23	0.469	-0.72
0.469	-0.23	0.469	-0.14	0.469	0.36
0.470	0.05	0.470	-0.09	0.470	0.72
0.470	-0.09	0.470	-0.32	0.470	-0.54
0.471	-0.18	0.471	-0.09	0.471	0.18
0.471	0.00	0.471	-0.23	0.471	0.18
0.472	-0.09	0.472	-0.09	0.472	-0.18
0.472	0.05	0.472	-0.28	0.472	0.00
0.473	-0.14	0.473	-0.18	0.473	1.26
0.473	0.00	0.473	-0.28	0.473	0.00
0.474	0.00	0.474	-0.23	0.474	-0.18
0.474	0.00	0.474	-0.18	0.474	0.18
0.475	-0.18	0.475	-0.46	0.475	0.90
0.475	0.05	0.475	0.00	0.475	-0.18
0.476	-0.37	0.476	-0.46	0.476	-0.54
0.476	0.09	0.476	-0.23	0.476	0.72
0.477	-0.18	0.477	-0.23	0.477	0.36
0.477	0.09	0.477	-0.41	0.477	0.00
0.478	0.18	0.478	-0.09	0.478	0.72
0.478	0.05	0.478	-0.14	0.478	-0.72
0.479	-0.32	0.479	-0.37	0.479	-0.18
0.479	-0.09	0.479	-0.18	0.479	0.00
0.480	-0.14	0.480	-0.37	0.480	-0.18
0.480	0.00	0.480	-0.37	0.480	-0.36
0.480	0.09	0.480	-0.18	0.480	-0.72
0.481	-0.14	0.481	-0.37	0.481	0.54
0.481	0.00	0.481	-0.32	0.481	-0.18
0.482	0.09	0.482	-0.41	0.482	-0.36
0.482	-0.05	0.482	-0.55	0.482	0.18
0.483	0.00	0.483	-0.14	0.483	-0.54
0.483	0.00	0.483	-0.28	0.483	-0.36
0.484	0.18	0.484	-0.18	0.484	-0.18
0.484	0.09	0.484	-0.09	0.484	0.54
0.485	0.00	0.485	-0.28	0.485	0.54
0.485	0.00	0.485	-0.23	0.485	-0.54
0.486	-0.18	0.486	-0.32	0.486	-0.18
0.486	-0.05	0.486	-0.60	0.486	0.00
0.487	-0.09	0.487	-0.23	0.487	0.36
0.487	0.05	0.487	-0.28	0.487	0.36
0.488	-0.28	0.488	-0.14	0.488	0.18
0.488	0.05	0.488	-0.18	0.488	1.26
0.489	-0.14	0.489	0.05	0.489	0.18
0.489	-0.14	0.489	-0.18	0.489	0.00
0.490	-0.14	0.490	-0.28	0.490	-0.54
0.490	0.00	0.490	-0.23	0.490	0.54
0.491	-0.23	0.491	-0.23	0.491	0.18
0.491	0.14	0.491	-0.60	0.491	0.72
0.492	0.00	0.492	-0.32	0.492	0.90
0.492	0.18	0.492	-0.60	0.492	0.36
0.493	0.05	0.493	-0.51	0.493	1.08
0.493	0.00	0.493	-0.23	0.493	0.00
0.494	-0.18	0.494	-0.09	0.494	1.08
0.495	0.18	0.495	-0.41	0.495	0.72
0.495	0.18	0.495	-0.69	0.495	0.54
0.496	-0.05	0.496	-0.09	0.496	-0.18
0.496	0.00	0.496	-0.32	0.496	1.08
0.497	0.14	0.497	0.14	0.497	-0.72
0.497	-0.18	0.497	-0.18	0.497	0.00
0.498	0.00	0.498	-0.14	0.498	-0.18
0.498	0.00	0.498	-0.18	0.498	-0.18
0.499	-0.18	0.499	-0.14	0.499	-1.26
0.499	0.09	0.499	-0.28	0.499	-1.08
0.500	-0.18	0.500	-0.28	0.500	0.54
0.500	0.14	0.500	-0.18	0.500	-0.90
0.501	0.14	0.501	-0.18	0.501	0.18
0.501	0.00	0.501	-0.28	0.501	0.72
0.502	-0.05	0.502	-0.14	0.502	0.72
0.502	0.00	0.502	-0.32	0.502	0.00
0.503	0.23	0.503	-0.46	0.503	-0.18
0.503	-0.05	0.503	-0.14	0.503	0.54
0.504	-0.23	0.504	-0.23	0.504	0.36
0.504	-0.09	0.504	-0.41	0.504	0.18
0.505	-0.05	0.505	-0.28	0.505	-0.72
0.505	0.18	0.505	-0.32	0.505	0.54
0.506	-0.05	0.506	-0.23	0.506	0.00
0.506	0.00	0.506	-0.23	0.506	0.90
0.507	-0.09	0.507	-0.37	0.507	-0.18
0.507	-0.09	0.507	-0.37	0.507	-0.72
0.508	-0.09	0.508	-0.41	0.508	-0.18
0.508	-0.05	0.508	-0.28	0.508	0.36
0.509	0.00	0.509	-0.46	0.509	-0.18
0.509	-0.14	0.509	-0.28	0.509	0.18
0.510	0.00	0.510	-0.18	0.510	-0.54
0.510	0.14	0.510	-0.09	0.510	0.18
0.511	0.00	0.511	-0.37	0.511	0.00
0.511	0.09	0.511	-0.41	0.511	0.18
0.512	0.09	0.512	-0.41	0.512	-0.54
0.512	-0.05	0.512	-0.23	0.512	-0.54
0.512	0.05	0.512	-0.28	0.512	0.72
0.513	-0.14	0.513	0.09	0.513	0.54
0.513	0.18	0.513	-0.28	0.513	0.00
0.514	-0.09	0.514	-0.37	0.514	0.54
0.514	-0.14	0.514	-0.60	0.514	0.54
0.515	0.05	0.515	-0.37	0.515	0.36
0.515	0.09	0.515	-0.18	0.515	0.18
0.516	0.18	0.516	-0.28	0.516	0.72
0.516	0.14	0.516	-0.41	0.516	1.62
0.517	-0.18	0.517	-0.32	0.517	0.36
0.517	-0.05	0.517	0.00	0.517	0.72
0.518	-0.18	0.518	-0.32	0.518	-0.36
0.518	-0.05	0.518	-0.32	0.518	-0.54
0.519	-0.09	0.519	-0.55	0.519	-0.18
0.519	-0.18	0.519	-0.28	0.519	-0.72
0.520	-0.18	0.520	-0.14	0.520	0.90
0.520	0.09	0.520	-0.28	0.520	-0.18
0.521	0.09	0.521	-0.18	0.521	0.18
0.521	0.05	0.521	-0.37	0.521	0.18
0.522	-0.14	0.522	-0.28	0.522	0.54
0.522	-0.09	0.522	-0.18	0.522	0.00
0.523	-0.18	0.523	-0.05	0.523	-0.18
0.523	0.05	0.523	-0.37	0.523	-0.18
0.524	0.00	0.524	-0.23	0.524	-0.36
0.524	-0.23	0.524	-0.23	0.524	0.72
0.525	-0.05	0.525	-0.28	0.525	0.54
0.525	0.09	0.525	-0.37	0.525	-1.08
0.526	0.18	0.526	-0.60	0.526	-0.18
0.526	-0.23	0.526	-0.14	0.526	0.36
0.527	0.05	0.527	-0.28	0.527	0.00
0.527	-0.37	0.527	-0.28	0.527	0.36
0.528	-0.09	0.528	-0.46	0.528	0.18
0.528	-0.18	0.528	-0.37	0.528	0.90
0.529	-0.14	0.529	-0.28	0.529	0.36
0.529	-0.23	0.529	-0.28	0.529	0.18
0.530	-0.09	0.530	-0.32	0.530	-0.36
0.530	-0.09	0.530	-0.23	0.530	0.00
0.531	0.09	0.531	-0.51	0.531	-0.54
0.531	-0.05	0.531	-0.05	0.531	0.00
0.532	0.00	0.532	-0.32	0.532	0.36
0.532	0.00	0.532	-0.41	0.532	0.18
0.533	0.00	0.533	-0.41	0.533	0.36
0.533	-0.23	0.533	-0.23	0.533	-1.62
0.534	-0.05	0.534	-0.28	0.534	-0.18
0.534	0.14	0.534	-0.23	0.534	-0.72
0.535	-0.18	0.535	-0.32	0.535	0.18
0.535	0.05	0.535	-0.09	0.535	-0.18
0.536	-0.09	0.536	-0.23	0.536	0.90
0.536	-0.09	0.536	-0.18	0.536	0.54
0.537	0.14	0.537	-0.18	0.537	0.36
0.537	-0.05	0.537	-0.41	0.537	0.18
0.538	-0.05	0.538	-0.32	0.538	0.00
0.538	-0.32	0.538	-0.46	0.538	-0.18
0.539	0.14	0.539	-0.28	0.539	-0.18
0.539	-0.05	0.539	-0.28	0.539	1.08
0.540	0.14	0.540	-0.23	0.540	0.54
0.540	0.05	0.540	-0.18	0.540	0.36
0.541	0.00	0.541	-0.18	0.541	-0.54
0.541	-0.14	0.541	-0.28	0.541	-0.36
0.542	-0.05	0.542	-0.23	0.542	0.18
0.542	0.00	0.542	-0.23	0.542	0.54
0.543	0.05	0.543	-0.18	0.543	0.18
0.543	-0.09	0.543	-0.18	0.543	-0.18
0.544	0.14	0.544	-0.14	0.544	-0.36
0.544	-0.09	0.544	-0.32	0.544	0.36
0.545	0.09	0.545	-0.28	0.545	-0.18
0.545	-0.23	0.545	-0.37	0.545	0.18
0.546	-0.09	0.546	-0.14	0.546	-0.18
0.546	0.00	0.546	-0.23	0.546	-0.18
0.547	-0.14	0.547	-0.41	0.547	1.26
0.547	-0.05	0.547	-0.18	0.547	0.54
0.548	0.09	0.548	-0.28	0.548	0.72
0.548	-0.14	0.548	-0.18	0.548	-0.36
0.549	-0.23	0.549	-0.37	0.549	-0.36
0.549	0.05	0.549	-0.28	0.549	0.54
0.550	0.05	0.550	-0.46	0.550	0.18
0.550	0.00	0.550	-0.09	0.550	0.90
0.551	-0.09	0.551	-0.14	0.551	0.72
0.551	0.18	0.551	-0.41	0.551	-0.18
0.552	-0.09	0.552	-0.23	0.552	-0.36
0.552	-0.09	0.552	-0.23	0.552	-0.36
0.553	-0.18	0.553	-0.28	0.553	0.00
0.553	-0.14	0.553	-0.23	0.553	-0.54
0.554	-0.18	0.554	-0.14	0.554	0.18
0.554	-0.14	0.554	-0.41	0.554	-0.54
0.555	0.14	0.555	-0.37	0.555	0.18
0.555	-0.18	0.555	-0.28	0.555	0.18
0.556	0.00	0.556	-0.32	0.556	-0.36
0.556	0.05	0.556	-0.32	0.556	-0.36
0.557	0.09	0.557	-0.28	0.557	-0.72
0.558	-0.05	0.558	-0.37	0.558	0.18
0.558	-0.05	0.558	-0.41	0.558	0.18
0.559	-0.09	0.559	-0.28	0.559	0.00
0.559	-0.05	0.559	-0.46	0.559	-0.18
0.560	0.09	0.560	-0.23	0.560	0.72
0.560	-0.18	0.560	-0.14	0.560	-0.18
0.561	0.00	0.561	-0.51	0.561	0.18
0.561	0.00	0.561	-0.41	0.561	0.18
0.562	0.05	0.562	-0.18	0.562	-0.18
0.562	-0.23	0.562	-0.23	0.562	0.36
0.563	-0.05	0.563	-0.41	0.563	0.00
0.563	-0.41	0.563	-0.28	0.563	0.00
0.564	0.09	0.564	-0.23	0.564	-0.18
0.564	-0.05	0.564	-0.09	0.564	0.54
0.565	0.05	0.565	-0.18	0.565	0.18
0.565	-0.09	0.565	-0.18	0.565	0.18
0.566	-0.05	0.566	-0.41	0.566	0.18
0.566	0.09	0.566	-0.37	0.566	-0.36
0.567	0.00	0.567	-0.14	0.567	1.08
0.567	0.00	0.567	-0.51	0.567	-0.18
0.568	0.09	0.568	-0.05	0.568	-0.18
0.568	0.00	0.568	-0.32	0.568	0.18
0.569	-0.18	0.569	-0.28	0.569	-0.36
0.569	0.18	0.569	-0.46	0.569	0.72
0.570	-0.14	0.570	-0.28	0.570	-0.72
0.570	0.00	0.570	-0.18	0.570	0.90
0.571	0.00	0.571	-0.28	0.571	0.00
0.571	-0.09	0.571	-0.37	0.571	-0.36
0.572	0.23	0.572	-0.41	0.572	0.18
0.572	0.05	0.572	-0.23	0.572	-0.54
0.573	0.28	0.573	-0.28	0.573	0.00
0.573	0.05	0.573	-0.37	0.573	-0.54
0.574	0.09	0.574	-0.28	0.574	-0.90
0.574	0.09	0.574	-0.18	0.574	-0.36
0.575	-0.09	0.575	-0.46	0.575	-1.08
0.575	0.00	0.575	-0.51	0.575	-0.36
0.576	-0.05	0.576	-0.18	0.576	0.54
0.576	0.05	0.576	-0.32	0.576	0.36
0.577	0.09	0.577	-0.14	0.577	-0.54
0.577	0.00	0.577	-0.28	0.577	0.36
0.578	-0.09	0.578	-0.23	0.578	0.54
0.578	0.14	0.578	-0.32	0.578	-0.36
0.579	-0.09	0.579	-0.14	0.579	-0.36
0.579	0.00	0.579	-0.14	0.579	0.54
0.580	-0.05	0.580	-0.41	0.580	0.54
0.580	0.00	0.580	-0.37	0.580	-0.36
0.581	-0.05	0.581	-0.09	0.581	0.18
0.581	-0.09	0.581	-0.14	0.581	-0.54
0.582	0.05	0.582	0.00	0.582	-1.26
0.582	0.28	0.582	-0.51	0.582	0.00
0.583	0.05	0.583	-0.09	0.583	1.08
0.583	0.09	0.583	-0.32	0.583	0.18
0.584	0.05	0.584	-0.18	0.584	0.72
0.584	-0.05	0.584	-0.28	0.584	-0.18
0.585	-0.14	0.585	-0.41	0.585	0.36
0.585	0.09	0.585	-0.37	0.585	-1.08
0.586	-0.09	0.586	-0.23	0.586	0.54
0.586	0.00	0.586	-0.37	0.586	0.18
0.587	-0.23	0.587	-0.28	0.587	0.72
0.587	-0.05	0.587	-0.32	0.587	0.00
0.588	-0.32	0.588	-0.46	0.588	-0.54
0.588	-0.05	0.588	-0.23	0.588	-0.90
0.589	-0.18	0.589	-0.32	0.589	-0.72
0.589	-0.14	0.589	-0.28	0.589	-0.18
0.590	0.00	0.590	-0.32	0.590	0.54
0.590	-0.18	0.590	-0.32	0.590	-0.18
0.591	0.05	0.591	-0.14	0.591	0.18
0.591	-0.23	0.591	-0.41	0.591	0.18
0.592	0.00	0.592	-0.14	0.592	0.54
0.592	-0.14	0.592	-0.14	0.592	0.72
0.593	0.09	0.593	-0.09	0.593	0.90
0.593	-0.14	0.593	-0.41	0.593	0.90
0.594	0.23	0.594	-0.51	0.594	0.36
0.594	0.05	0.594	-0.14	0.594	0.18
0.595	0.05	0.595	-0.51	0.595	-0.54
0.595	-0.05	0.595	-0.09	0.595	0.00
0.596	0.05	0.596	-0.28	0.596	0.18
0.596	0.05	0.596	-0.18	0.596	0.00
0.597	0.09	0.597	-0.23	0.597	-0.18
0.597	-0.05	0.597	-0.23	0.597	-0.90
0.598	0.05	0.598	-0.18	0.598	0.54
0.598	0.09	0.598	-0.41	0.598	-0.18
0.599	0.05	0.599	-0.14	0.599	0.54
0.599	-0.23	0.599	-0.41	0.599	0.18
0.600	-0.05	0.600	-0.51	0.600	0.54
0.600	-0.09	0.600	-0.46	0.600	0.18
0.601	-0.14	0.601	-0.32	0.601	0.54
0.601	0.05	0.601	-0.18	0.601	-0.54
0.602	-0.05	0.602	-0.46	0.602	-0.36
0.602	-0.05	0.602	-0.18	0.602	0.90
0.603	0.00	0.603	-0.46	0.603	0.36
0.603	0.05	0.603	-0.28	0.603	-0.36
0.604	0.00	0.604	-0.32	0.604	0.00
0.604	0.09	0.604	-0.37	0.604	1.44
0.605	0.28	0.605	-0.18	0.605	0.18
0.605	0.00	0.605	-0.37	0.605	-0.54
0.606	-0.09	0.606	-0.41	0.606	0.36
0.606	-0.14	0.606	-0.32	0.606	0.00
0.607	-0.28	0.607	-0.37	0.607	0.00
0.607	-0.09	0.607	-0.37	0.607	0.36
0.608	-0.09	0.608	-0.46	0.608	-0.18
0.608	-0.09	0.608	-0.37	0.608	-0.36
0.609	-0.05	0.609	-0.32	0.609	-0.18
0.609	0.00	0.609	-0.18	0.609	0.36
0.610	0.18	0.610	-0.32	0.610	-0.18
0.610	0.00	0.610	-0.51	0.610	-0.36
0.611	-0.14	0.611	-0.41	0.611	1.08
0.611	-0.09	0.611	-0.23	0.611	0.36
0.612	0.05	0.612	-0.32	0.612	0.54
0.612	-0.14	0.612	-0.41	0.612	-0.36
0.613	0.14	0.613	-0.09	0.613	0.00
0.613	0.05	0.613	-0.23	0.613	0.90
0.614	-0.23	0.614	-0.32	0.614	0.18
0.614	-0.14	0.614	-0.51	0.614	0.36
0.615	-0.18	0.615	-0.23	0.615	0.36
0.615	0.14	0.615	-0.09	0.615	-0.90
0.616	-0.14	0.616	-0.51	0.616	-0.18
0.616	0.00	0.616	-0.28	0.616	-0.36
0.617	-0.09	0.617	-0.46	0.617	-0.36
0.617	0.09	0.617	-0.28	0.617	0.00
0.618	0.00	0.618	-0.14	0.618	-0.90
0.618	-0.14	0.618	-0.09	0.618	0.72
0.619	-0.05	0.619	-0.37	0.619	0.36
0.619	0.09	0.619	-0.32	0.619	0.00
0.620	-0.05	0.620	-0.37	0.620	-0.36
0.620	0.05	0.620	-0.09	0.620	0.18
0.621	0.00	0.621	-0.23	0.621	-0.90
0.621	-0.09	0.621	-0.41	0.621	0.36
0.622	0.05	0.622	-0.18	0.622	0.72
0.622	0.14	0.622	-0.32	0.622	-0.72
0.623	-0.09	0.623	-0.32	0.623	0.36
0.623	-0.05	0.623	-0.18	0.623	-0.54
0.624	0.00	0.624	-0.28	0.624	-0.18
0.624	-0.18	0.624	-0.28	0.624	0.54
0.625	-0.28	0.625	-0.23	0.625	0.18
0.625	0.00	0.625	-0.64	0.625	0.00
0.626	0.05	0.626	-0.41	0.626	0.18
0.626	0.28	0.626	-0.32	0.626	0.90
0.627	0.00	0.627	-0.18	0.627	0.54
0.627	-0.23	0.627	-0.46	0.627	0.18
0.628	0.05	0.628	-0.23	0.628	0.00
0.628	-0.14	0.628	-0.28	0.628	0.00
0.629	0.00	0.629	-0.37	0.629	0.18
0.629	0.05	0.629	-0.37	0.629	-0.18
0.630	-0.09	0.630	-0.32	0.630	-0.54
0.630	-0.28	0.630	-0.41	0.630	-0.72
0.631	-0.09	0.631	-0.23	0.631	-1.26
0.631	0.05	0.631	-0.60	0.631	-0.18
0.632	0.05	0.632	-0.14	0.632	0.00
0.632	-0.14	0.632	-0.32	0.632	0.36
0.633	0.05	0.633	-0.05	0.633	0.72
0.633	0.00	0.633	-0.32	0.633	0.54
0.634	-0.05	0.634	-0.55	0.634	0.36
0.634	-0.09	0.634	-0.46	0.634	-0.36
0.635	0.14	0.635	-0.51	0.635	-0.90
0.635	-0.05	0.635	-0.23	0.635	0.00
0.636	-0.18	0.636	-0.41	0.636	-0.54
0.636	-0.18	0.636	-0.23	0.636	0.36
0.637	0.09	0.637	-0.37	0.637	-0.54
0.637	0.00	0.637	0.00	0.637	0.00
0.638	0.14	0.638	-0.14	0.638	-0.36
0.638	0.00	0.638	-0.32	0.638	0.36
0.639	0.05	0.639	-0.37	0.639	0.72
0.639	0.05	0.639	-0.46	0.639	0.00
0.640	0.09	0.640	-0.46	0.640	-0.72
0.640	-0.18	0.640	-0.23	0.640	0.00
0.640	0.05	0.640	-0.23	0.640	-0.18
0.641	0.00	0.641	-0.37	0.641	0.90
0.641	0.14	0.641	-0.28	0.641	-0.18
0.642	0.00	0.642	-0.32	0.642	0.72
0.642	0.09	0.642	-0.41	0.642	-0.36
0.643	0.00	0.643	-0.18	0.643	0.72
0.643	-0.09	0.643	-0.51	0.643	0.00
0.644	-0.28	0.644	-0.28	0.644	-0.54
0.644	-0.14	0.644	-0.51	0.644	0.18
0.645	0.09	0.645	-0.23	0.645	0.18
0.645	-0.18	0.645	-0.46	0.645	0.54
0.646	-0.14	0.646	-0.18	0.646	0.54
0.646	-0.18	0.646	-0.32	0.646	-0.54
0.647	-0.09	0.647	-0.51	0.647	1.26
0.647	0.00	0.647	-0.37	0.647	0.36
0.648	0.00	0.648	-0.09	0.648	0.90
0.648	-0.23	0.648	-0.37	0.648	0.54
0.649	-0.05	0.649	-0.05	0.649	0.54
0.649	0.00	0.649	-0.37	0.649	1.08
0.650	-0.05	0.650	-0.23	0.650	0.90
0.650	0.09	0.650	-0.41	0.650	-0.54
0.651	-0.09	0.651	-0.09	0.651	0.18
0.651	-0.09	0.651	-0.41	0.651	0.00
0.652	0.00	0.652	-0.23	0.652	0.36
0.652	-0.05	0.652	-0.37	0.652	-0.36
0.653	-0.23	0.653	-0.28	0.653	0.72
0.653	-0.09	0.653	-0.32	0.653	0.90
0.654	-0.28	0.654	-0.18	0.654	0.00
0.654	0.00	0.654	-0.51	0.654	0.54
0.655	0.14	0.655	-0.28	0.655	0.90
0.655	-0.28	0.655	-0.51	0.655	-0.36
0.656	-0.09	0.656	-0.46	0.656	0.90
0.656	0.14	0.656	-0.23	0.656	0.72
0.657	0.05	0.657	-0.18	0.657	0.36
0.657	0.09	0.657	-0.23	0.657	0.18
0.658	-0.09	0.658	-0.37	0.658	0.36
0.658	-0.09	0.658	-0.23	0.658	0.18
0.659	0.05	0.659	-0.23	0.659	-0.36
0.659	-0.23	0.659	-0.46	0.659	0.36
0.660	-0.18	0.660	-0.23	0.660	0.36
0.660	0.00	0.660	-0.14	0.660	-0.36
0.661	0.14	0.661	-0.60	0.661	-0.90
0.661	0.09	0.661	-0.32	0.661	0.00
0.662	0.28	0.662	-0.60	0.662	0.00
0.662	-0.05	0.662	-0.05	0.662	0.72
0.663	0.05	0.663	-0.37	0.663	-0.18
0.663	-0.18	0.663	-0.41	0.663	0.00
0.664	-0.18	0.664	-0.46	0.664	-0.54
0.664	-0.09	0.664	-0.18	0.664	0.72
0.665	-0.14	0.665	-0.37	0.665	0.00
0.665	0.00	0.665	-0.18	0.665	-0.18
0.666	0.09	0.666	-0.14	0.666	-0.18
0.666	-0.18	0.666	-0.41	0.666	-0.72
0.667	0.18	0.667	-0.46	0.667	0.18
0.667	-0.05	0.667	-0.23	0.667	-0.90
0.668	-0.18	0.668	-0.46	0.668	-0.54
0.668	0.00	0.668	-0.46	0.668	-0.18
0.669	0.00	0.669	-0.55	0.669	-0.18
0.669	-0.18	0.669	-0.37	0.669	0.36
0.670	0.00	0.670	-0.51	0.670	0.00
0.670	0.00	0.670	-0.14	0.670	0.36
0.671	0.05	0.671	-0.37	0.671	-0.72
0.671	-0.09	0.671	-0.18	0.671	0.72
0.672	0.05	0.672	-0.46	0.672	-0.54
0.672	0.09	0.672	-0.32	0.672	0.18
0.673	-0.23	0.673	-0.46	0.673	-0.18
0.673	-0.23	0.673	0.05	0.673	-0.36
0.674	-0.05	0.674	-0.32	0.674	0.36
0.674	-0.09	0.674	-0.14	0.674	0.00
0.675	-0.09	0.675	0.09	0.675	-0.36
0.675	0.09	0.675	-0.32	0.675	0.18
0.676	-0.05	0.676	-0.51	0.676	-0.18
0.676	0.05	0.676	-0.23	0.676	-0.72
0.677	-0.05	0.677	0.05	0.677	-0.36
0.677	0.37	0.677	-0.37	0.677	0.72
0.678	-0.09	0.678	-0.46	0.678	0.72
0.678	-0.14	0.678	0.09	0.678	0.18
0.679	0.09	0.679	-0.41	0.679	0.72
0.679	0.09	0.679	-0.60	0.679	0.00
0.680	-0.09	0.680	-0.46	0.680	-0.36
0.680	-0.23	0.680	-0.37	0.680	0.18
0.681	-0.05	0.681	-0.09	0.681	0.54
0.681	-0.05	0.681	-0.37	0.681	0.00
0.682	0.00	0.682	-0.14	0.682	-0.36
0.683	0.00	0.683	-0.28	0.683	0.36
0.683	0.05	0.683	-0.14	0.683	0.36
0.684	0.00	0.684	-0.23	0.684	0.54
0.684	-0.09	0.684	-0.28	0.684	0.36
0.685	-0.23	0.685	-0.18	0.685	-0.36
0.685	0.09	0.685	-0.64	0.685	0.54
0.686	-0.05	0.686	-0.37	0.686	0.18
0.686	0.00	0.686	-0.60	0.686	0.18
0.687	0.00	0.687	-0.18	0.687	0.18
0.687	-0.09	0.687	-0.46	0.687	-0.18
0.688	-0.05	0.688	0.00	0.688	-0.36
0.688	0.05	0.688	-0.51	0.688	0.36
0.689	0.00	0.689	-0.32	0.689	-0.18
0.689	0.23	0.689	-0.23	0.689	0.00
0.690	0.00	0.690	-0.32	0.690	0.54
0.690	-0.14	0.690	-0.51	0.690	0.36
0.691	-0.14	0.691	-0.28	0.691	-0.90
0.691	0.09	0.691	-0.32	0.691	0.18
0.692	-0.46	0.692	-0.37	0.692	-0.18
0.692	0.09	0.692	-0.37	0.692	-0.36
0.693	-0.05	0.693	-0.41	0.693	0.00
0.693	-0.09	0.693	-0.28	0.693	-0.18
0.694	0.18	0.694	-0.28	0.694	-0.18
0.694	0.28	0.694	-0.32	0.694	0.36
0.695	-0.23	0.695	0.05	0.695	-0.18
0.695	-0.05	0.695	-0.32	0.695	-0.72
0.696	-0.05	0.696	-0.37	0.696	0.18
0.696	-0.14	0.696	-0.64	0.696	0.36
0.697	0.05	0.697	-0.46	0.697	-0.90
0.697	-0.05	0.697	-0.51	0.697	-0.36
0.698	0.00	0.698	-0.37	0.698	0.72
0.698	-0.23	0.698	-0.28	0.698	0.72
0.699	0.00	0.699	-0.46	0.699	-0.36
0.699	-0.28	0.699	-0.28	0.699	0.00
0.700	-0.18	0.700	-0.37	0.700	0.00
0.700	0.00	0.700	-0.28	0.700	0.18
0.701	0.05	0.701	-0.32	0.701	-0.72
0.701	0.05	0.701	-0.51	0.701	0.00
0.702	0.14	0.702	-0.23	0.702	0.00
0.702	-0.28	0.702	-0.32	0.702	0.18
0.703	0.00	0.703	-0.60	0.703	0.18
0.703	-0.05	0.703	-0.14	0.703	0.00
0.704	0.23	0.704	-0.46	0.704	0.18
0.704	0.05	0.704	-0.14	0.704	0.00
0.705	0.00	0.705	-0.60	0.705	-0.36
0.705	-0.23	0.705	-0.18	0.705	0.90
0.706	0.00	0.706	-0.41	0.706	0.18
0.706	0.23	0.706	-0.28	0.706	0.00
0.707	-0.14	0.707	-0.46	0.707	-0.54
0.707	-0.14	0.707	-0.46	0.707	-0.36
0.708	0.00	0.708	-0.37	0.708	-0.54
0.708	-0.05	0.708	-0.28	0.708	0.90
0.709	0.00	0.709	-0.23	0.709	-0.36
0.709	-0.18	0.709	-0.32	0.709	0.72
0.710	-0.05	0.710	-0.28	0.710	-0.36
0.710	0.05	0.710	-0.28	0.710	1.26
0.711	0.05	0.711	-0.32	0.711	-0.18
0.711	0.09	0.711	-0.37	0.711	-0.90
0.712	0.18	0.712	-0.55	0.712	1.08
0.712	-0.14	0.712	-0.14	0.712	-0.36
0.713	-0.05	0.713	-0.51	0.713	-0.18
0.713	0.09	0.713	-0.32	0.713	-0.18
0.714	-0.05	0.714	-0.28	0.714	0.00
0.714	0.09	0.714	-0.23	0.714	0.36
0.715	0.18	0.715	-0.37	0.715	-0.18
0.715	-0.05	0.715	-0.28	0.715	0.54
0.716	-0.09	0.716	-0.23	0.716	-0.54
0.716	0.05	0.716	-0.51	0.716	0.90
0.717	0.05	0.717	-0.41	0.717	-0.18
0.717	0.09	0.717	-0.18	0.717	-0.36
0.718	-0.05	0.718	-0.14	0.718	-0.36
0.718	-0.09	0.718	-0.41	0.718	0.54
0.719	-0.14	0.719	-0.46	0.719	0.54
0.719	0.00	0.719	-0.23	0.719	-0.54
0.720	0.00	0.720	-0.23	0.720	0.72
0.720	0.09	0.720	-0.37	0.720	0.54
0.721	-0.05	0.721	-0.23	0.721	0.36
0.721	0.14	0.721	-0.41	0.721	-0.36
0.722	0.09	0.722	-0.32	0.722	0.00
0.722	0.05	0.722	-0.28	0.722	0.36
0.723	0.00	0.723	-0.18	0.723	0.00
0.723	-0.05	0.723	-0.32	0.723	0.72
0.724	-0.05	0.724	-0.28	0.724	-0.54
0.724	0.09	0.724	-0.51	0.724	0.18
0.725	-0.09	0.725	-0.18	0.725	-0.36
0.725	0.05	0.725	-0.37	0.725	-0.36
0.726	-0.18	0.726	-0.05	0.726	-0.54
0.726	-0.14	0.726	-0.60	0.726	-0.36
0.727	-0.23	0.727	-0.09	0.727	-0.72
0.727	-0.05	0.727	-0.32	0.727	0.54
0.728	0.05	0.728	-0.23	0.728	0.90
0.728	-0.05	0.728	-0.23	0.728	0.18
0.729	0.14	0.729	-0.41	0.729	0.00
0.729	-0.05	0.729	-0.14	0.729	-0.18
0.730	0.00	0.730	-0.23	0.730	0.00
0.730	-0.09	0.730	-0.37	0.730	0.36
0.731	-0.05	0.731	-0.18	0.731	-0.54
0.731	-0.05	0.731	-0.46	0.731	0.18
0.732	0.14	0.732	-0.09	0.732	0.36
0.732	-0.09	0.732	-0.41	0.732	-0.36
0.733	-0.05	0.733	-0.18	0.733	-0.72
0.733	-0.09	0.733	-0.18	0.733	-0.18
0.734	0.05	0.734	-0.23	0.734	0.54
0.734	0.00	0.734	-0.18	0.734	-0.36
0.735	-0.14	0.735	-0.23	0.735	0.72
0.735	0.05	0.735	0.00	0.735	-0.18
0.736	0.14	0.736	-0.18	0.736	-0.36
0.736	-0.32	0.736	-0.05	0.736	-0.18
0.737	0.05	0.737	-0.60	0.737	-0.36
0.737	-0.05	0.737	-0.37	0.737	0.00
0.738	-0.09	0.738	-0.18	0.738	0.00
0.738	-0.09	0.738	-0.09	0.738	0.54
0.739	-0.05	0.739	-0.28	0.739	-0.36
0.739	-0.09	0.739	-0.28	0.739	0.18
0.740	-0.14	0.740	-0.28	0.740	0.90
0.740	-0.28	0.740	-0.14	0.740	0.54
0.741	0.09	0.741	-0.28	0.741	0.18
0.741	0.05	0.741	-0.05	0.741	0.90
0.742	-0.05	0.742	-0.14	0.742	0.18
0.742	0.00	0.742	-0.23	0.742	0.54
0.743	-0.05	0.743	-0.23	0.743	0.18
0.743	0.18	0.743	-0.37	0.743	0.00
0.744	0.18	0.744	-0.18	0.744	0.36
0.744	0.09	0.744	-0.23	0.744	0.00
0.745	-0.14	0.745	-0.23	0.745	0.72
0.745	0.23	0.745	-0.41	0.745	-0.72
0.746	-0.23	0.746	-0.28	0.746	-0.54
0.746	0.14	0.746	-0.46	0.746	0.36
0.747	-0.23	0.747	-0.32	0.747	0.00
0.747	0.05	0.747	-0.28	0.747	0.00
0.748	0.00	0.748	-0.41	0.748	-0.18
0.748	0.05	0.748	-0.28	0.748	0.36
0.749	0.18	0.749	-0.14	0.749	0.90
0.749	-0.18	0.749	-0.37	0.749	0.36
0.750	0.05	0.750	-0.28	0.750	-0.54
0.750	-0.23	0.750	-0.69	0.750	-0.18
0.751	-0.23	0.751	-0.23	0.751	0.72
0.751	0.05	0.751	-0.55	0.751	0.36
0.752	-0.14	0.752	-0.46	0.752	1.26
0.752	-0.14	0.752	-0.18	0.752	-0.18
0.753	-0.18	0.753	-0.28	0.753	0.18
0.753	-0.05	0.753	-0.51	0.753	-0.18
0.754	-0.14	0.754	-0.28	0.754	1.08
0.754	-0.05	0.754	-0.23	0.754	0.18
0.755	-0.05	0.755	-0.41	0.755	0.00
0.755	-0.05	0.755	-0.05	0.755	0.18
0.756	0.23	0.756	-0.37	0.756	-0.90
0.756	-0.14	0.756	-0.41	0.756	0.00
0.757	-0.05	0.757	-0.32	0.757	-0.72
0.757	-0.05	0.757	-0.46	0.757	0.54
0.758	-0.14	0.758	-0.28	0.758	0.00
0.758	0.18	0.758	-0.23	0.758	-0.90
0.759	-0.05	0.759	-0.14	0.759	0.36
0.759	0.00	0.759	-0.05	0.759	-0.18
0.760	0.09	0.760	-0.28	0.760	0.18
0.760	-0.14	0.760	-0.23	0.760	0.36
0.761	0.00	0.761	-0.23	0.761	-0.18
0.761	0.00	0.761	-0.37	0.761	0.72
0.762	-0.14	0.762	-0.41	0.762	0.36
0.762	0.00	0.762	-0.23	0.762	0.54
0.763	-0.14	0.763	-0.32	0.763	0.54
0.763	-0.09	0.763	-0.32	0.763	-0.54
0.764	0.00	0.764	-0.18	0.764	-0.18
0.764	-0.14	0.764	-0.32	0.764	-0.18
0.765	-0.18	0.765	-0.37	0.765	-0.54
0.765	-0.14	0.765	-0.14	0.765	0.54
0.766	-0.14	0.766	-0.18	0.766	0.54
0.766	0.18	0.766	-0.09	0.766	-0.18
0.767	-0.18	0.767	-0.28	0.767	0.54
0.767	-0.09	0.767	-0.41	0.767	0.72
0.768	0.09	0.768	-0.32	0.768	0.18
0.768	0.09	0.768	-0.83	0.768	0.18
0.768	-0.14	0.768	-0.46	0.768	0.54
0.769	0.05	0.769	-0.23	0.769	0.36
0.769	-0.23	0.769	-0.05	0.769	0.00
0.770	-0.05	0.770	-0.46	0.770	-0.90
0.770	0.09	0.770	-0.32	0.770	-0.36
0.771	0.00	0.771	0.05	0.771	-0.18
0.771	0.09	0.771	-0.18	0.771	0.72
0.772	-0.05	0.772	-0.23	0.772	-0.54
0.772	0.05	0.772	-0.32	0.772	-0.54
0.773	-0.05	0.773	-0.41	0.773	0.18
0.773	-0.09	0.773	-0.23	0.773	-0.54
0.774	0.05	0.774	-0.37	0.774	0.18
0.774	-0.05	0.774	-0.09	0.774	-0.18
0.775	0.05	0.775	-0.41	0.775	0.18
0.775	-0.05	0.775	-0.05	0.775	0.72
0.776	0.05	0.776	-0.32	0.776	0.36
0.776	0.09	0.776	-0.28	0.776	0.00
0.777	0.00	0.777	-0.37	0.777	0.90
0.777	-0.23	0.777	-0.28	0.777	0.54
0.778	0.05	0.778	-0.23	0.778	0.18
0.778	-0.18	0.778	-0.41	0.778	0.00
0.779	-0.23	0.779	-0.32	0.779	0.54
0.779	-0.14	0.779	-0.32	0.779	-0.36
0.780	0.00	0.780	-0.28	0.780	-0.18
0.780	-0.23	0.780	-0.14	0.780	-0.54
0.781	0.09	0.781	-0.37	0.781	0.90
0.781	-0.09	0.781	-0.32	0.781	0.18
0.782	0.14	0.782	-0.41	0.782	-1.08
0.782	-0.09	0.782	-0.14	0.782	0.36
0.783	0.18	0.783	-0.60	0.783	-0.18
0.783	0.00	0.783	-0.14	0.783	0.00
0.784	0.05	0.784	-0.41	0.784	0.18
0.784	-0.05	0.784	-0.28	0.784	-0.54
0.785	0.05	0.785	-0.32	0.785	0.00
0.785	-0.14	0.785	-0.18	0.785	-0.36
0.786	0.00	0.786	-0.51	0.786	-0.72
0.786	-0.05	0.786	-0.37	0.786	-0.72
0.787	0.09	0.787	-0.55	0.787	0.00
0.787	0.18	0.787	-0.32	0.787	0.18
0.788	0.05	0.788	-0.41	0.788	0.18
0.788	-0.18	0.788	-0.23	0.788	0.00
0.789	0.05	0.789	-0.41	0.789	0.36
0.789	-0.28	0.789	-0.05	0.789	0.36
0.790	0.09	0.790	-0.55	0.790	-1.08
0.790	0.00	0.790	-0.28	0.790	-0.72
0.791	-0.09	0.791	-0.14	0.791	0.54
0.791	0.09	0.791	-0.55	0.791	0.00
0.792	0.14	0.792	-0.28	0.792	-0.54
0.792	0.00	0.792	-0.37	0.792	0.00
0.793	-0.05	0.793	-0.46	0.793	-0.18
0.793	-0.09	0.793	-0.23	0.793	0.72
0.794	-0.23	0.794	-0.32	0.794	0.00
0.794	-0.28	0.794	-0.23	0.794	0.72
0.795	0.05	0.795	-0.32	0.795	0.18
0.795	-0.09	0.795	-0.23	0.795	0.00
0.796	0.00	0.796	-0.37	0.796	-0.18
0.796	0.00	0.796	-0.51	0.796	0.18
0.797	-0.18	0.797	-0.28	0.797	0.00
0.797	0.14	0.797	-0.32	0.797	0.18
0.798	0.23	0.798	-0.28	0.798	0.54
0.798	0.23	0.798	-0.64	0.798	0.18
0.799	0.00	0.799	-0.32	0.799	-0.18
0.799	-0.18	0.799	-0.51	0.799	0.18
0.800	-0.14	0.800	-0.28	0.800	0.18
0.800	-0.23	0.800	-0.18	0.800	0.00
0.801	0.09	0.801	-0.18	0.801	0.90
0.801	-0.05	0.801	-0.23	0.801	0.18
0.802	0.05	0.802	-0.14	0.802	-0.18
0.802	-0.14	0.802	-0.55	0.802	-0.18
0.803	0.18	0.803	-0.46	0.803	-0.72
0.803	0.00	0.803	-0.18	0.803	0.36
0.804	-0.14	0.804	-0.41	0.804	-0.54
0.804	0.00	0.804	-0.32	0.804	-0.36
0.805	0.05	0.805	-0.37	0.805	-0.18
0.805	-0.09	0.805	-0.28	0.805	-0.18
0.806	0.09	0.806	-0.55	0.806	-0.72
0.806	0.18	0.806	-0.37	0.806	0.36
0.807	-0.09	0.807	-0.14	0.807	0.54
0.808	-0.09	0.808	-0.32	0.808	0.00
0.808	-0.05	0.808	-0.55	0.808	0.36
0.809	-0.14	0.809	-0.32	0.809	0.18
0.809	-0.05	0.809	-0.37	0.809	-0.18
0.810	-0.05	0.810	-0.23	0.810	-0.18
0.810	-0.05	0.810	-0.51	0.810	-0.36
0.811	0.05	0.811	-0.37	0.811	0.18
0.811	-0.18	0.811	-0.23	0.811	-0.36
0.812	0.00	0.812	-0.32	0.812	-0.72
0.812	-0.18	0.812	-0.14	0.812	0.36
0.813	0.09	0.813	-0.14	0.813	0.36
0.813	0.09	0.813	-0.09	0.813	0.00
0.814	0.14	0.814	-0.46	0.814	0.00
0.814	-0.23	0.814	-0.32	0.814	0.72
0.815	0.00	0.815	-0.32	0.815	0.72
0.815	-0.05	0.815	-0.09	0.815	0.18
0.816	-0.14	0.816	-0.23	0.816	-0.18
0.816	-0.09	0.816	-0.32	0.816	0.00
0.817	0.05	0.817	-0.23	0.817	0.00
0.817	-0.18	0.817	-0.28	0.817	0.18
0.818	0.09	0.818	-0.46	0.818	0.90
0.818	0.28	0.818	-0.23	0.818	0.18
0.819	-0.05	0.819	-0.46	0.819	0.54
0.819	0.00	0.819	-0.23	0.819	0.54
0.820	-0.05	0.820	-0.32	0.820	-0.54
0.820	-0.14	0.820	-0.18	0.820	0.00
0.821	-0.14	0.821	-0.69	0.821	-0.36
0.821	0.05	0.821	-0.46	0.821	-0.36
0.822	-0.09	0.822	-0.14	0.822	-0.54
0.822	-0.09	0.822	-0.37	0.822	0.18
0.823	-0.05	0.823	-0.41	0.823	0.54
0.823	-0.05	0.823	-0.09	0.823	0.00
0.824	0.14	0.824	-0.23	0.824	0.90
0.824	-0.09	0.824	-0.37	0.824	-0.54
0.825	0.18	0.825	-0.32	0.825	-0.36
0.825	-0.23	0.825	-0.32	0.825	-0.36
0.826	0.14	0.826	-0.18	0.826	-0.36
0.826	0.05	0.826	-0.23	0.826	-0.54
0.827	0.05	0.827	-0.46	0.827	-0.18
0.827	-0.18	0.827	-0.32	0.827	-0.54
0.828	0.00	0.828	-0.28	0.828	0.00
0.828	0.05	0.828	0.00	0.828	-0.18
0.829	-0.05	0.829	-0.37	0.829	0.00
0.829	-0.05	0.829	-0.14	0.829	0.00
0.830	-0.05	0.830	-0.46	0.830	0.00
0.830	0.00	0.830	-0.64	0.830	-0.36
0.831	0.09	0.831	-0.51	0.831	0.00
0.831	-0.23	0.831	-0.14	0.831	0.00
0.832	0.05	0.832	-0.23	0.832	0.54
0.832	0.05	0.832	-0.28	0.832	-0.90
0.833	-0.23	0.833	-0.41	0.833	-0.72
0.833	0.23	0.833	-0.28	0.833	0.00
0.834	0.14	0.834	-0.05	0.834	0.36
0.834	-0.23	0.834	-0.18	0.834	-0.72
0.835	-0.14	0.835	-0.14	0.835	0.90
0.835	-0.09	0.835	-0.23	0.835	0.00
0.836	-0.14	0.836	-0.41	0.836	0.00
0.836	0.05	0.836	-0.32	0.836	-0.36
0.837	0.09	0.837	-0.32	0.837	-0.90
0.837	-0.28	0.837	-0.37	0.837	0.54
0.838	-0.28	0.838	-0.41	0.838	1.44
0.838	-0.14	0.838	-0.23	0.838	0.36
0.839	-0.23	0.839	-0.18	0.839	1.26
0.839	0.09	0.839	-0.18	0.839	0.72
0.840	0.05	0.840	-0.32	0.840	-0.36
0.840	0.09	0.840	-0.18	0.840	0.36
0.841	-0.09	0.841	-0.41	0.841	-1.44
0.841	-0.09	0.841	-0.18	0.841	0.72
0.842	0.09	0.842	-0.41	0.842	0.54
0.842	0.00	0.842	-0.55	0.842	0.54
0.843	0.05	0.843	-0.37	0.843	0.36
0.843	0.05	0.843	-0.41	0.843	-0.72
0.844	-0.05	0.844	-0.32	0.844	0.72
0.844	-0.09	0.844	-0.18	0.844	0.36
0.845	0.00	0.845	-0.46	0.845	0.18
0.845	0.00	0.845	-0.14	0.845	-0.18
0.846	0.05	0.846	-0.41	0.846	-0.54
0.846	-0.09	0.846	-0.05	0.846	0.18
0.847	0.18	0.847	-0.46	0.847	-0.18
0.847	0.00	0.847	-0.32	0.847	-1.44
0.848	-0.23	0.848	-0.18	0.848	-0.72
0.848	0.00	0.848	-0.18	0.848	0.18
0.849	0.18	0.849	-0.14	0.849	0.00
0.849	0.09	0.849	-0.28	0.849	0.54
0.850	0.05	0.850	-0.18	0.850	0.72
0.850	-0.14	0.850	-0.28	0.850	0.36
0.851	-0.05	0.851	-0.37	0.851	-0.72
0.851	0.00	0.851	-0.05	0.851	0.90
0.852	0.14	0.852	-0.32	0.852	0.18
0.852	-0.14	0.852	-0.18	0.852	-0.36
0.853	0.00	0.853	-0.28	0.853	-0.18
0.853	-0.23	0.853	-0.09	0.853	0.00
0.854	-0.14	0.854	-0.41	0.854	-0.72
0.854	-0.09	0.854	-0.32	0.854	0.36
0.855	0.05	0.855	-0.23	0.855	-0.54
0.855	-0.23	0.855	0.00	0.855	0.18
0.856	-0.14	0.856	-0.32	0.856	0.54
0.856	-0.09	0.856	-0.18	0.856	-0.36
0.857	0.05	0.857	-0.09	0.857	0.00
0.857	-0.05	0.857	-0.32	0.857	0.18
0.858	-0.18	0.858	-0.23	0.858	0.54
0.858	0.09	0.858	-0.55	0.858	0.36
0.859	-0.18	0.859	-0.41	0.859	-0.72
0.859	-0.05	0.859	-0.28	0.859	-0.36
0.860	0.05	0.860	-0.23	0.860	0.18
0.860	-0.28	0.860	-0.37	0.860	-0.18
0.861	-0.14	0.861	-0.14	0.861	0.36
0.861	-0.05	0.861	-0.46	0.861	-0.18
0.862	-0.09	0.862	-0.32	0.862	0.18
0.862	-0.28	0.862	-0.37	0.862	0.90
0.863	-0.09	0.863	-0.23	0.863	-0.36
0.863	-0.05	0.863	0.00	0.863	-0.54
0.864	0.09	0.864	-0.37	0.864	0.00
0.864	0.09	0.864	-0.41	0.864	-0.54
0.865	-0.23	0.865	-0.51	0.865	0.18
0.865	-0.05	0.865	-0.41	0.865	0.00
0.866	-0.14	0.866	-0.32	0.866	-0.54
0.866	-0.14	0.866	-0.28	0.866	1.08
0.867	0.14	0.867	-0.32	0.867	-0.54
0.867	-0.09	0.867	-0.23	0.867	0.72
0.868	-0.18	0.868	-0.32	0.868	-0.18
0.868	-0.18	0.868	0.00	0.868	0.18
0.869	0.18	0.869	-0.28	0.869	0.18
0.869	0.14	0.869	-0.32	0.869	0.00
0.870	-0.09	0.870	-0.51	0.870	0.72
0.870	-0.18	0.870	-0.23	0.870	-0.18
0.871	0.05	0.871	-0.46	0.871	-0.18
0.871	-0.09	0.871	-0.23	0.871	0.00
0.872	0.14	0.872	-0.55	0.872	-0.54
0.872	-0.23	0.872	-0.41	0.872	0.18
0.873	0.14	0.873	-0.32	0.873	0.54
0.873	-0.05	0.873	-0.09	0.873	0.72
0.874	0.00	0.874	-0.46	0.874	0.00
0.874	-0.05	0.874	-0.28	0.874	-0.18
0.875	-0.14	0.875	-0.46	0.875	0.54
0.875	-0.05	0.875	-0.60	0.875	0.54
0.876	-0.28	0.876	-0.32	0.876	0.00
0.876	0.05	0.876	-0.46	0.876	0.00
0.877	-0.14	0.877	-0.18	0.877	0.18
0.877	-0.14	0.877	-0.14	0.877	-0.18
0.878	-0.05	0.878	-0.05	0.878	-0.18
0.878	0.00	0.878	-0.32	0.878	-0.90
0.879	0.09	0.879	0.09	0.879	-0.18
0.879	0.09	0.879	-0.05	0.879	-0.54
0.880	-0.05	0.880	-0.23	0.880	-0.18
0.880	0.05	0.880	-0.14	0.880	-0.72
0.881	0.14	0.881	-0.28	0.881	0.00
0.881	-0.05	0.881	-0.32	0.881	1.08
0.882	0.05	0.882	-0.46	0.882	0.54
0.882	-0.05	0.882	-0.41	0.882	0.18
0.883	-0.09	0.883	-0.69	0.883	-0.90
0.883	-0.05	0.883	-0.23	0.883	-0.72
0.884	0.00	0.884	-0.18	0.884	-0.36
0.884	0.00	0.884	-0.18	0.884	0.18
0.885	0.09	0.885	-0.37	0.885	-0.18
0.885	-0.05	0.885	-0.14	0.885	-0.36
0.886	-0.09	0.886	-0.55	0.886	-0.54
0.886	-0.32	0.886	-0.23	0.886	0.90
0.887	0.00	0.887	-0.41	0.887	0.36
0.887	-0.14	0.887	-0.23	0.887	0.90
0.888	-0.09	0.888	-0.18	0.888	-1.26
0.888	0.00	0.888	-0.32	0.888	0.18
0.889	-0.14	0.889	-0.14	0.889	-0.36
0.889	0.00	0.889	-0.32	0.889	0.00
0.890	-0.09	0.890	-0.23	0.890	-0.54
0.890	-0.23	0.890	-0.46	0.890	0.54
0.891	0.05	0.891	-0.28	0.891	-0.18
0.891	0.14	0.891	-0.37	0.891	0.00
0.892	0.05	0.892	-0.37	0.892	0.00
0.892	-0.18	0.892	-0.41	0.892	-0.72
0.893	-0.18	0.893	-0.18	0.893	0.00
0.893	0.14	0.893	-0.14	0.893	-0.90
0.894	-0.05	0.894	-0.41	0.894	-0.54
0.894	0.18	0.894	-0.14	0.894	-0.90
0.895	-0.09	0.895	-0.23	0.895	0.18
0.895	0.00	0.895	-0.41	0.895	-0.36
0.896	0.09	0.896	0.00	0.896	-1.26
0.896	0.05	0.896	-0.46	0.896	0.00
0.896	-0.14	0.896	-0.46	0.896	-0.18
0.897	-0.09	0.897	-0.23	0.897	-0.36
0.897	0.00	0.897	-0.14	0.897	0.54
0.898	-0.14	0.898	-0.41	0.898	0.36
0.898	0.23	0.898	-0.18	0.898	-0.54
0.899	-0.18	0.899	-0.23	0.899	-0.36
0.899	-0.14	0.899	-0.28	0.899	-0.54
0.900	0.05	0.900	-0.46	0.900	-0.54
0.900	0.14	0.900	-0.18	0.900	0.54
0.901	0.09	0.901	-0.23	0.901	0.18
0.901	0.05	0.901	-0.18	0.901	0.00
0.902	-0.23	0.902	-0.28	0.902	-0.18
0.902	-0.05	0.902	-0.37	0.902	-0.54
0.903	0.05	0.903	-0.41	0.903	-0.36
0.903	-0.05	0.903	-0.37	0.903	0.00
0.904	-0.09	0.904	-0.23	0.904	-0.72
0.904	0.05	0.904	-0.37	0.904	0.54
0.905	-0.09	0.905	-0.09	0.905	0.00
0.905	0.05	0.905	-0.18	0.905	0.00
0.906	-0.37	0.906	-0.18	0.906	0.18
0.906	0.09	0.906	-0.32	0.906	-0.36
0.907	-0.05	0.907	-0.28	0.907	-0.18
0.907	0.18	0.907	-0.37	0.907	0.00
0.908	0.00	0.908	-0.46	0.908	-0.90
0.908	0.00	0.908	-0.41	0.908	0.00
0.909	0.14	0.909	-0.28	0.909	0.18
0.909	0.14	0.909	-0.51	0.909	0.00
0.910	-0.09	0.910	-0.09	0.910	-0.36
0.910	0.14	0.910	-0.32	0.910	0.72
0.911	-0.14	0.911	-0.28	0.911	0.36
0.911	0.09	0.911	-0.37	0.911	-0.36
0.912	0.09	0.912	-0.32	0.912	-0.18
0.912	0.05	0.912	-0.37	0.912	0.72
0.913	0.00	0.913	-0.18	0.913	0.36
0.913	-0.05	0.913	-0.23	0.913	0.18
0.914	-0.05	0.914	-0.05	0.914	0.18
0.914	0.00	0.914	-0.28	0.914	0.72
0.915	-0.09	0.915	-0.41	0.915	-0.72
0.915	0.09	0.915	-0.14	0.915	0.18
0.916	-0.05	0.916	-0.28	0.916	0.18
0.916	0.05	0.916	-0.41	0.916	-0.54
0.917	0.09	0.917	-0.23	0.917	0.00
0.917	0.05	0.917	-0.41	0.917	0.54
0.918	-0.14	0.918	-0.18	0.918	-0.72
0.918	0.18	0.918	-0.05	0.918	-0.36
0.919	-0.18	0.919	-0.18	0.919	0.36
0.919	-0.14	0.919	-0.41	0.919	-0.18
0.920	-0.09	0.920	-0.32	0.920	0.00
0.920	-0.23	0.920	-0.23	0.920	0.36
0.921	-0.14	0.921	-0.37	0.921	1.08
0.921	-0.14	0.921	-0.37	0.921	0.00
0.922	-0.14	0.922	-0.64	0.922	-0.72
0.922	-0.05	0.922	0.00	0.922	-0.72
0.923	0.05	0.923	-0.37	0.923	-0.36
0.923	-0.05	0.923	-0.09	0.923	0.18
0.924	-0.14	0.924	-0.51	0.924	0.18
0.924	0.05	0.924	-0.18	0.924	-0.36
0.925	0.18	0.925	-0.28	0.925	0.18
0.925	0.05	0.925	-0.18	0.925	-0.18
0.926	0.23	0.926	-0.41	0.926	0.72
0.926	-0.09	0.926	-0.51	0.926	0.72
0.927	0.09	0.927	-0.14	0.927	0.00
0.927	0.00	0.927	-0.41	0.927	0.00
0.928	-0.14	0.928	-0.41	0.928	0.18
0.928	-0.23	0.928	-0.18	0.928	0.18
0.929	-0.09	0.929	-0.51	0.929	0.00
0.929	-0.05	0.929	-0.32	0.929	0.54
0.930	-0.23	0.930	-0.41	0.930	-0.36
0.930	-0.18	0.930	-0.28	0.930	0.72
0.931	0.05	0.931	-0.18	0.931	0.18
0.931	0.09	0.931	-0.32	0.931	0.90
0.932	-0.09	0.932	-0.51	0.932	0.36
0.933	-0.18	0.933	-0.18	0.933	-0.36
0.933	-0.09	0.933	-0.18	0.933	0.72
0.934	0.00	0.934	-0.09	0.934	-0.72
0.934	0.00	0.934	-0.37	0.934	0.00
0.935	0.05	0.935	-0.55	0.935	0.00
0.935	-0.09	0.935	-0.28	0.935	-0.54
0.936	-0.09	0.936	-0.32	0.936	0.00
0.936	0.18	0.936	-0.18	0.936	1.26
0.937	-0.09	0.937	-0.28	0.937	0.00
0.937	-0.09	0.937	-0.23	0.937	0.18
0.938	0.00	0.938	-0.37	0.938	0.00
0.938	0.05	0.938	-0.05	0.938	0.36
0.939	0.09	0.939	-0.41	0.939	0.90
0.939	0.00	0.939	-0.23	0.939	-0.36
0.940	-0.09	0.940	-0.18	0.940	0.36
0.940	0.05	0.940	-0.23	0.940	0.18
0.941	-0.05	0.941	-0.37	0.941	-1.08
0.941	0.14	0.941	-0.37	0.941	-0.36
0.942	0.00	0.942	0.05	0.942	-0.54
0.942	-0.05	0.942	-0.64	0.942	-0.54
0.943	0.09	0.943	-0.18	0.943	0.36
0.943	-0.09	0.943	-0.32	0.943	0.18
0.944	-0.23	0.944	-0.18	0.944	0.54
0.944	-0.05	0.944	-0.64	0.944	0.36
0.945	-0.05	0.945	-0.32	0.945	-0.18
0.945	0.09	0.945	-0.18	0.945	-0.54
0.946	-0.09	0.946	-0.28	0.946	0.00
0.946	0.09	0.946	-0.46	0.946	0.18
0.947	0.09	0.947	-0.41	0.947	-0.18
0.947	-0.23	0.947	-0.14	0.947	-0.18
0.948	-0.09	0.948	-0.14	0.948	-0.36
0.948	0.05	0.948	-0.51	0.948	-0.36
0.949	-0.14	0.949	0.05	0.949	0.18
0.949	-0.09	0.949	-0.32	0.949	0.90
0.950	-0.32	0.950	-0.37	0.950	0.72
0.950	-0.41	0.950	0.00	0.950	-0.18
0.951	0.00	0.951	-0.32	0.951	0.00
0.951	-0.05	0.951	-0.09	0.951	-0.36
0.952	-0.05	0.952	-0.32	0.952	-0.54
0.952	-0.05	0.952	-0.14	0.952	-0.18
0.953	-0.05	0.953	-0.32	0.953	1.08
0.953	0.00	0.953	-0.23	0.953	0.36
0.954	0.09	0.954	-0.28	0.954	-0.54
0.954	-0.23	0.954	-0.18	0.954	-0.36
0.955	0.00	0.955	-0.23	0.955	0.00
0.955	0.05	0.955	-0.23	0.955	0.36
0.956	0.23	0.956	0.00	0.956	-0.36
0.956	0.23	0.956	-0.23	0.956	-0.18
0.957	-0.05	0.957	-0.32	0.957	-0.36
0.957	-0.05	0.957	-0.41	0.957	0.36
0.958	0.05	0.958	-0.32	0.958	0.00
0.958	-0.05	0.958	-0.09	0.958	0.00
0.959	-0.14	0.959	-0.32	0.959	-0.36
0.959	-0.09	0.959	-0.14	0.959	-0.18
0.960	0.09	0.960	-0.46	0.960	0.36
0.960	0.14	0.960	-0.55	0.960	0.00
0.961	0.09	0.961	-0.37	0.961	0.00
0.961	0.05	0.961	-0.09	0.961	0.00
0.962	-0.05	0.962	-0.51	0.962	0.18
0.962	0.05	0.962	-0.41	0.962	0.36
0.963	0.00	0.963	-0.32	0.963	-0.54
0.963	0.00	0.963	-0.18	0.963	-0.36
0.964	0.09	0.964	-0.41	0.964	0.54
0.964	-0.18	0.964	-0.18	0.964	0.54
0.965	-0.09	0.965	-0.55	0.965	-0.72
0.965	-0.23	0.965	-0.09	0.965	0.00
0.966	-0.05	0.966	-0.23	0.966	-0.54
0.966	-0.14	0.966	-0.37	0.966	-0.36
0.967	-0.09	0.967	-0.37	0.967	-0.90
0.967	-0.09	0.967	-0.18	0.967	-0.18
0.968	0.14	0.968	-0.37	0.968	0.18
0.968	0.14	0.968	-0.09	0.968	0.00
0.969	0.14	0.969	-0.37	0.969	-1.08
0.969	0.09	0.969	0.00	0.969	-0.54
0.970	0.23	0.970	-0.28	0.970	0.90
0.970	0.09	0.970	-0.18	0.970	0.54
0.971	-0.18	0.971	-0.37	0.971	-0.72
0.971	-0.09	0.971	-0.41	0.971	-0.36
0.972	0.00	0.972	-0.18	0.972	0.54
0.972	-0.05	0.972	-0.28	0.972	0.36
0.973	-0.14	0.973	-0.28	0.973	0.54
0.973	0.00	0.973	-0.18	0.973	-0.18
0.974	0.09	0.974	-0.41	0.974	0.18
0.974	0.09	0.974	-0.14	0.974	0.18
0.975	-0.18	0.975	-0.18	0.975	0.18
0.975	-0.23	0.975	-0.28	0.975	0.18
0.976	-0.23	0.976	-0.51	0.976	0.18
0.976	-0.18	0.976	-0.18	0.976	0.00
0.977	-0.05	0.977	-0.18	0.977	-0.36
0.977	0.09	0.977	-0.51	0.977	0.54
0.978	0.28	0.978	-0.23	0.978	-0.36
0.978	-0.23	0.978	-0.18	0.978	-0.18
0.979	-0.14	0.979	-0.23	0.979	0.72
0.979	-0.05	0.979	-0.14	0.979	0.36
0.980	0.14	0.980	-0.37	0.980	-1.08
0.980	-0.05	0.980	-0.28	0.980	0.54
0.981	0.05	0.981	-0.23	0.981	-0.54
0.981	0.09	0.981	-0.18	0.981	-0.18
0.982	0.05	0.982	-0.37	0.982	0.18
0.982	0.05	0.982	-0.28	0.982	-0.54
0.983	-0.09	0.983	-0.32	0.983	0.36
0.983	-0.09	0.983	-0.23	0.983	-0.72
0.984	0.00	0.984	-0.32	0.984	-0.18
0.984	-0.14	0.984	-0.28	0.984	0.36
0.985	0.00	0.985	-0.28	0.985	-0.72
0.985	-0.14	0.985	-0.41	0.985	0.00
0.986	-0.05	0.986	-0.41	0.986	-0.54
0.986	-0.32	0.986	-0.32	0.986	0.90
0.987	0.18	0.987	-0.41	0.987	0.00
0.987	-0.09	0.987	-0.37	0.987	0.54
0.988	-0.14	0.988	-0.23	0.988	0.00
0.988	0.14	0.988	-0.37	0.988	-0.36
0.989	-0.09	0.989	-0.23	0.989	0.90
0.989	0.18	0.989	0.00	0.989	-0.36
0.990	-0.14	0.990	-0.14	0.990	-1.08
0.990	0.00	0.990	-0.23	0.990	0.54
0.991	0.05	0.991	-0.18	0.991	0.00
0.991	0.00	0.991	-0.37	0.991	0.36
0.992	0.18	0.992	-0.32	0.992	0.00
0.992	-0.09	0.992	-0.41	0.992	0.36
0.993	0.18	0.993	-0.23	0.993	-0.54
0.993	-0.14	0.993	-0.46	0.993	0.36
0.994	0.09	0.994	-0.18	0.994	-1.62
0.994	0.09	0.994	-0.46	0.994	0.36
0.995	0.14	0.995	-0.46	0.995	0.36
0.995	0.18	0.995	-0.23	0.995	-0.54
0.996	0.18	0.996	-0.41	0.996	0.18
0.996	-0.18	0.996	-0.18	0.996	0.36
0.997	0.05	0.997	-0.41	0.997	0.54
0.997	-0.09	0.997	-0.14	0.997	-0.18
0.998	0.18	0.998	-0.23	0.998	-0.18
0.998	-0.09	0.998	-0.09	0.998	0.36
0.999	0.00	0.999	-0.32	0.999	-0.54
[truncated: 11,330 more rows]
[truncated: 6 more columns]
