# Supplementary material for: Design and preliminary verification of a novel powered ankle–foot prosthesis: From the perspective of lower-limb biomechanics compared with ESAR foot
Source: PLoS One. 2024 Jun 7;19(6):e0303397. doi: 10.1371/journal.pone.0303397 (PMC11161064; doi:10.1371/journal.pone.0303397)
Supplement: S2 File — (ZIP) [file pone.0303397.s004.zip › NWS/5/right hip angle.txt]

LINK_MODEL_BASED::ORIGINAL::Right Hip Angles
File	Frame	X	Y	Z
Gait LB - IOR 14.c3d	1	2.552755	-0.718304	9.910840
-	2	2.563537	-0.703907	9.859271
-	3	2.574325	-0.690948	9.808846
-	4	2.585119	-0.679950	9.760948
-	5	2.595722	-0.671213	9.716249
-	6	2.605875	-0.664994	9.676178
-	7	2.615316	-0.661324	9.640710
-	8	2.623804	-0.660070	9.610728
-	9	2.631207	-0.661034	9.585934
-	10	2.637352	-0.663880	9.565357
-	11	2.642214	-0.668314	9.549060
-	12	2.645702	-0.673959	9.535846
-	13	2.647974	-0.680645	9.525097
-	14	2.649033	-0.688053	9.516018
-	15	2.648917	-0.696013	9.508469
-	16	2.647661	-0.704333	9.501205
-	17	2.645502	-0.712862	9.494255
-	18	2.642430	-0.721520	9.487501
-	19	2.638666	-0.730178	9.480364
-	20	2.634276	-0.738774	9.473183
-	21	2.629358	-0.747137	9.465352
-	22	2.624093	-0.755267	9.457054
-	23	2.618740	-0.763023	9.448462
-	24	2.613314	-0.770321	9.439663
-	25	2.608254	-0.777120	9.430420
-	26	2.603687	-0.783291	9.420846
-	27	2.599939	-0.788737	9.411431
-	28	2.597261	-0.793368	9.401611
-	29	2.595955	-0.797121	9.392087
-	30	2.596148	-0.799912	9.382755
-	31	2.597839	-0.801736	9.373774
-	32	2.601115	-0.802494	9.365730
-	33	2.605775	-0.802184	9.358969
-	34	2.611962	-0.800768	9.354283
-	35	2.619412	-0.798254	9.351852
-	36	2.628218	-0.794735	9.352821
-	37	2.638298	-0.790309	9.357059
-	38	2.649805	-0.785123	9.365347
-	39	2.662538	-0.779389	9.378021
-	40	2.676712	-0.773207	9.394722
-	41	2.692063	-0.766724	9.415751
-	42	2.708466	-0.760052	9.440567
-	43	2.725734	-0.753203	9.468657
-	44	2.743560	-0.746128	9.498487
-	45	2.761667	-0.738822	9.530316
-	46	2.780007	-0.731220	9.562317
-	47	2.798193	-0.723280	9.594318
-	48	2.816174	-0.714967	9.625429
-	49	2.833842	-0.706127	9.655384
-	50	2.851197	-0.696709	9.683236
-	51	2.868245	-0.686583	9.709090
-	52	2.885143	-0.675668	9.732057
-	53	2.902070	-0.663892	9.752169
-	54	2.919161	-0.651284	9.769851
-	55	2.936690	-0.637918	9.784793
-	56	2.954809	-0.623898	9.797448
-	57	2.973650	-0.609463	9.809294
-	58	2.993287	-0.594828	9.819939
-	59	3.013634	-0.580311	9.831058
-	60	3.034580	-0.566130	9.842543
-	61	3.055858	-0.552343	9.853710
-	62	3.077307	-0.539067	9.864931
-	63	3.098353	-0.526292	9.875232
-	64	3.118634	-0.514024	9.883088
-	65	3.137679	-0.502284	9.888622
-	66	3.155040	-0.491217	9.891848
-	67	3.170476	-0.480848	9.892018
-	68	3.183891	-0.471157	9.889860
-	69	3.195007	-0.462223	9.885738
-	70	3.204147	-0.454029	9.879828
-	71	3.211473	-0.446661	9.873693
-	72	3.217190	-0.440178	9.867762
-	73	3.221914	-0.434575	9.861953
-	74	3.226049	-0.429810	9.857203
-	75	3.230082	-0.425797	9.853615
-	76	3.234619	-0.422269	9.850790
-	77	3.240101	-0.418941	9.848302
-	78	3.246875	-0.415580	9.846693
-	79	3.255416	-0.411846	9.844590
-	80	3.265937	-0.407519	9.843435
-	81	3.278687	-0.402345	9.842355
-	82	3.293852	-0.396178	9.842229
-	83	3.311470	-0.388898	9.843966
-	84	3.331539	-0.380305	9.847029
-	85	3.354280	-0.370245	9.851468
-	86	3.379478	-0.358416	9.856693
-	87	3.407088	-0.344746	9.862498
-	88	3.437092	-0.329121	9.868145
-	89	3.469363	-0.311714	9.873685
-	90	3.503757	-0.292811	9.879363
-	91	3.540298	-0.272817	9.885218
-	92	3.578726	-0.252117	9.892105
-	93	3.618681	-0.231114	9.898647
-	94	3.659862	-0.210136	9.904830
-	95	3.701684	-0.189496	9.910324
-	96	3.743608	-0.169514	9.914739
-	97	3.785120	-0.150387	9.918736
-	98	3.825546	-0.132290	9.922448
-	99	3.864093	-0.115339	9.926570
-	100	3.900205	-0.099502	9.931466
-	101	3.932963	-0.084639	9.937669
-	102	3.961561	-0.070575	9.945154
-	103	3.985264	-0.056918	9.953897
-	104	4.003278	-0.043633	9.965058
-	105	4.014820	-0.030540	9.977608
-	106	4.019235	-0.017563	9.991396
-	107	4.015728	-0.004750	10.005699
-	108	4.004075	0.007777	10.020109
-	109	3.984029	0.019692	10.034208
-	110	3.955731	0.030677	10.047923
-	111	3.919447	0.040432	10.060695
-	112	3.875867	0.048732	10.072668
-	113	3.825345	0.055440	10.083277
-	114	3.768580	0.060677	10.092370
-	115	3.706106	0.064383	10.100296
-	116	3.638683	0.066679	10.106590
-	117	3.567016	0.067648	10.111217
-	118	3.491941	0.067392	10.113761
-	119	3.414315	0.066006	10.114312
-	120	3.335342	0.063555	10.112126
-	121	3.256107	0.060181	10.107408
-	122	3.177610	0.056017	10.099891
-	123	3.100732	0.051399	10.088954
-	124	3.026336	0.046742	10.074614
-	125	2.954911	0.042430	10.057423
-	126	2.887092	0.038957	10.036968
-	127	2.823134	0.036712	10.013969
-	128	2.763231	0.035922	9.989725
-	129	2.707251	0.036754	9.965065
-	130	2.655013	0.039355	9.940593
-	131	2.606082	0.043864	9.917791
-	132	2.560195	0.050385	9.896620
-	133	2.517094	0.058915	9.878201
-	134	2.476579	0.069257	9.862972
-	135	2.438422	0.081415	9.850874
-	136	2.402443	0.095120	9.842680
-	137	2.368407	0.110120	9.838978
-	138	2.336092	0.126187	9.840154
-	139	2.305156	0.143017	9.846320
-	140	2.275126	0.160323	9.857775
-	141	2.245852	0.177864	9.874911
-	142	2.216773	0.195446	9.897804
-	143	2.187545	0.212962	9.927110
-	144	2.157794	0.230487	9.962315
-	145	2.127381	0.248220	10.002481
-	146	2.095887	0.266286	10.047117
-	147	2.063355	0.284826	10.094260
-	148	2.029500	0.304061	10.142966
-	149	1.993945	0.324239	10.191455
-	150	1.956482	0.345775	10.238558
-	151	1.916393	0.368998	10.282722
-	152	1.872851	0.394195	10.322706
-	153	1.825201	0.421494	10.358253
-	154	1.772682	0.451075	10.387619
-	155	1.714485	0.482915	10.411056
-	156	1.650122	0.516901	10.427543
-	157	1.579097	0.552919	10.436527
-	158	1.500957	0.590710	10.437005
-	159	1.415406	0.630078	10.428185
-	160	1.322285	0.670894	10.409523
-	161	1.221522	0.712996	10.379854
-	162	1.113522	0.756299	10.339818
-	163	0.998702	0.800665	10.290185
-	164	0.877962	0.845908	10.232270
-	165	0.752357	0.891858	10.168102
-	166	0.622883	0.938298	10.099607
-	167	0.491000	0.984980	10.029010
-	168	0.357927	1.031723	9.957756
-	169	0.224974	1.078139	9.888828
-	170	0.093533	1.123906	9.823256
-	171	-0.035356	1.168483	9.763260
-	172	-0.160661	1.211250	9.709718
-	173	-0.281469	1.251664	9.663623
-	174	-0.397098	1.289031	9.624974
-	175	-0.507223	1.322837	9.593389
-	176	-0.611573	1.352791	9.568352
-	177	-0.710134	1.378674	9.548456
-	178	-0.802968	1.400289	9.533956
-	179	-0.890373	1.417779	9.523524
-	180	-0.972742	1.431131	9.516946
-	181	-1.050699	1.440467	9.513656
-	182	-1.124595	1.445813	9.512597
-	183	-1.195016	1.447084	9.513225
-	184	-1.262727	1.444124	9.514902
-	185	-1.328186	1.436687	9.517096
-	186	-1.392284	1.424480	9.519402
-	187	-1.455843	1.407261	9.521912
-	188	-1.519550	1.384966	9.523138
-	189	-1.584336	1.357527	9.522627
-	190	-1.651034	1.325114	9.518505
-	191	-1.720214	1.288079	9.509170
-	192	-1.792602	1.246806	9.494458
-	193	-1.868695	1.201823	9.473742
-	194	-1.948807	1.153894	9.447137
-	195	-2.033458	1.103725	9.416228
-	196	-2.122876	1.052068	9.380929
-	197	-2.216879	0.999621	9.342972
-	198	-2.315396	0.946968	9.303220
-	199	-2.417924	0.894670	9.263659
-	200	-2.523815	0.843640	9.224023
-	201	-2.632424	0.794549	9.185484
-	202	-2.743006	0.748237	9.149433
-	203	-2.854419	0.705514	9.117022
-	204	-2.965994	0.667101	9.089800
-	205	-3.076908	0.633492	9.069251
-	206	-3.186583	0.605098	9.056469
-	207	-3.294436	0.582010	9.052252
-	208	-3.400245	0.564301	9.056425
-	209	-3.503637	0.551952	9.068458
-	210	-3.604722	0.544737	9.087409
-	211	-3.703728	0.542289	9.112404
-	212	-3.800909	0.544230	9.142374
-	213	-3.896625	0.550120	9.175984
-	214	-3.991300	0.559500	9.212108
-	215	-4.085122	0.571933	9.249472
-	216	-4.178523	0.586880	9.286254
-	217	-4.271901	0.603741	9.321562
-	218	-4.365703	0.622107	9.353248
-	219	-4.460671	0.641346	9.381372
-	220	-4.557464	0.660955	9.405254
-	221	-4.656529	0.680497	9.424721
-	222	-4.758330	0.699618	9.439538
-	223	-4.862982	0.717996	9.449152
-	224	-4.970752	0.735120	9.453086
-	225	-5.081943	0.750646	9.451413
-	226	-5.196980	0.764148	9.443669
-	227	-5.316291	0.775137	9.429968
-	228	-5.440158	0.783407	9.410346
-	229	-5.568999	0.788611	9.384905
-	230	-5.703116	0.790553	9.353484
-	231	-5.842753	0.789154	9.316415
-	232	-5.988086	0.784215	9.274446
-	233	-6.139281	0.775721	9.228431
-	234	-6.296226	0.763860	9.178846
-	235	-6.459077	0.748791	9.126726
-	236	-6.627591	0.730750	9.072551
-	237	-6.801754	0.710077	9.017652
-	238	-6.981282	0.687087	8.963152
-	239	-7.165962	0.662162	8.909425
-	240	-7.355121	0.635723	8.856871
-	241	-7.548118	0.608014	8.806701
-	242	-7.744078	0.579306	8.759134
-	243	-7.941979	0.549862	8.715326
-	244	-8.140764	0.519852	8.676745
-	245	-8.339253	0.489366	8.644483
-	246	-8.536183	0.458428	8.620111
-	247	-8.730477	0.426952	8.604627
-	248	-8.920750	0.394699	8.598866
-	249	-9.105763	0.361420	8.603191
-	250	-9.284405	0.326620	8.618421
-	251	-9.455498	0.289669	8.644120
-	252	-9.618232	0.249949	8.680074
-	253	-9.771995	0.206583	8.725713
-	254	-9.916412	0.158809	8.779178
-	255	-10.051379	0.105804	8.839103
-	256	-10.177215	0.046691	8.903524
-	257	-10.294370	-0.019189	8.969579
-	258	-10.403614	-0.092320	9.034122
-	259	-10.506100	-0.172970	9.094610
-	260	-10.603035	-0.261066	9.147691
-	261	-10.695556	-0.356218	9.190335
-	262	-10.784818	-0.457716	9.220317
-	263	-10.871746	-0.564443	9.235830
-	264	-10.956937	-0.674959	9.235136
-	265	-11.040668	-0.787580	9.216971
-	266	-11.122821	-0.900490	9.181979
-	267	-11.202900	-1.011545	9.130223
-	268	-11.280045	-1.118714	9.063690
-	269	-11.352903	-1.220067	8.984244
-	270	-11.419784	-1.313702	8.893785
-	271	-11.479033	-1.398029	8.794804
-	272	-11.528530	-1.471630	8.689203
-	273	-11.566224	-1.533353	8.580548
-	274	-11.590069	-1.582331	8.471814
-	275	-11.598014	-1.618103	8.366040
-	276	-11.588070	-1.640487	8.266186
-	277	-11.558393	-1.649801	8.174518
-	278	-11.507451	-1.646611	8.092133
-	279	-11.433503	-1.631881	8.020275
-	280	-11.335276	-1.606917	7.959161
-	281	-11.211673	-1.573279	7.908558
-	282	-11.061648	-1.532630	7.867573
-	283	-10.884702	-1.486931	7.836226
-	284	-10.680563	-1.438088	7.812964
-	285	-10.449362	-1.388077	7.795989
-	286	-10.191817	-1.339101	7.784150
-	287	-9.908692	-1.293167	7.775282
-	288	-9.601180	-1.252275	7.768055
-	289	-9.270436	-1.218220	7.761955
-	290	-8.917995	-1.192688	7.756481
-	291	-8.545288	-1.176933	7.751730
-	292	-8.154195	-1.172140	7.748860
-	293	-7.746438	-1.179157	7.747707
-	294	-7.323792	-1.198522	7.749288
-	295	-6.888145	-1.230566	7.754580
-	296	-6.441275	-1.275463	7.765770
-	297	-5.985292	-1.332991	7.785509
-	298	-5.522127	-1.402837	7.816959
-	299	-5.053759	-1.484255	7.862026
-	300	-4.581818	-1.576136	7.923160
-	301	-4.107877	-1.677232	8.002284
-	302	-3.633067	-1.785894	8.099353
-	303	-3.158336	-1.900287	8.215052
-	304	-2.684479	-2.018396	8.349436
-	305	-2.212191	-2.138144	8.501566
-	306	-1.741724	-2.257387	8.670016
-	307	-1.273401	-2.373997	8.852855
-	308	-0.807132	-2.485947	9.047703
-	309	-0.342788	-2.591235	9.252067
-	310	0.119857	-2.688118	9.463289
-	311	0.581242	-2.775094	9.677821
-	312	1.041603	-2.851011	9.892813
-	313	1.501019	-2.915159	10.105569
-	314	1.959615	-2.967108	10.312028
-	315	2.417361	-3.006926	10.510004
-	316	2.874170	-3.035020	10.696028
-	317	3.329907	-3.052078	10.867661
-	318	3.784379	-3.058963	11.022264
-	319	4.237417	-3.056739	11.158514
-	320	4.688973	-3.046305	11.274773
-	321	5.138711	-3.028630	11.370053
-	322	5.586287	-3.004545	11.444942
-	323	6.031162	-2.974757	11.499109
-	324	6.472445	-2.939772	11.533769
-	325	6.909426	-2.899851	11.550145
-	326	7.340985	-2.855165	11.549935
-	327	7.766255	-2.805611	11.535062
-	328	8.184242	-2.751015	11.509180
-	329	8.594081	-2.691033	11.474820
-	330	8.994879	-2.625282	11.434929
-	331	9.385869	-2.553387	11.392803
-	332	9.766510	-2.474956	11.350389
-	333	10.136037	-2.389662	11.310223
-	334	10.494122	-2.297239	11.274240
-	335	10.840268	-2.197582	11.243928
-	336	11.174314	-2.090504	11.221028
-	337	11.496272	-1.976050	11.206905
-	338	11.806347	-1.854336	11.202738
-	339	12.105080	-1.725623	11.209914
-	340	12.393006	-1.590272	11.228093
-	341	12.670909	-1.448736	11.257027
-	342	12.939588	-1.301633	11.296737
-	343	13.199951	-1.149613	11.346115
-	344	13.452791	-0.993517	11.404571
-	345	13.698865	-0.834181	11.470539
-	346	13.938743	-0.672601	11.542606
-	347	14.172906	-0.509727	11.618248
-	348	14.401720	-0.346617	11.695140
-	349	14.625152	-0.184367	11.771522
-	350	14.842904	-0.024089	11.844965
-	351	15.054553	0.133213	11.913993
-	352	15.259549	0.286571	11.976578
-	353	15.457376	0.434845	12.031940
-	354	15.647789	0.576917	12.078972
-	355	15.830239	0.711545	12.117538
-	356	16.004498	0.837683	12.147016
-	357	16.170645	0.954499	12.166942
-	358	16.328411	1.061247	12.177671
-	359	16.477894	1.157316	12.178674
-	360	16.619495	1.242227	12.170537
-	361	16.753305	1.315797	12.153966
-	362	16.879797	1.377887	12.129109
-	363	16.999374	1.428689	12.095346
-	364	17.112425	1.468348	12.054729
-	365	17.219513	1.497299	12.006990
-	366	17.321129	1.516032	11.952879
-	367	17.417860	1.525131	11.894217
-	368	17.510309	1.525295	11.832186
-	369	17.599085	1.517263	11.767277
-	370	17.684427	1.501847	11.701876
-	371	17.766687	1.479726	11.637253
-	372	17.845795	1.451580	11.574764
-	373	17.921600	1.417826	11.517137
-	374	17.994083	1.378853	11.466619
-	375	18.063223	1.334730	11.424774
-	376	18.129038	1.285509	11.394324
-	377	18.192043	1.231175	11.376792
-	378	18.252756	1.171576	11.373790
-	379	18.311693	1.106804	11.387272
-	380	18.369713	1.037188	11.417130
-	381	18.427845	0.963271	11.464004
-	382	18.487001	0.885891	11.528511
-	383	18.548262	0.806184	11.609116
-	384	18.612646	0.725525	11.703940
-	385	18.680693	0.645610	11.810807
-	386	18.752695	0.568219	11.926261
-	387	18.828400	0.495200	12.045651
-	388	18.907070	0.428296	12.166188
-	389	18.987419	0.369015	12.283705
-	390	19.067579	0.318575	12.394009
-	391	19.144913	0.277795	12.495563
-	392	19.216553	0.247042	12.586047
-	393	19.279402	0.226163	12.663577
-	394	19.330128	0.214832	12.728992
-	395	19.365782	0.212379	12.782207
-	396	19.383821	0.218023	12.824582
-	397	19.382277	0.230935	12.857780
-	398	19.360140	0.250260	12.883670
-	399	19.317505	0.275286	12.904376
-	400	19.255461	0.305519	12.923182
-	401	19.176001	0.340753	12.942244
-	402	19.082424	0.381076	12.963474
-	403	18.978561	0.426936	12.989594
-	404	18.869160	0.479029	13.021602
-	405	18.759361	0.538432	13.060286
-	406	18.654509	0.606375	13.107140
-	407	18.560022	0.684321	13.162220
-	408	18.481087	0.773727	13.225128
-	409	18.422321	0.876224	13.295388
-	410	18.387426	0.993229	13.371328
-	411	18.379141	1.125972	13.450602
-	412	18.398331	1.275403	13.531767
-	413	18.444702	1.441945	13.612743
-	414	18.516184	1.625422	13.691859
-	415	18.608828	1.825114	13.768931
-	416	18.717422	2.039475	13.843952
-	417	18.835138	2.266498	13.916488
-	418	18.954216	2.503479	13.988251
-	419	19.066118	2.747365	14.059716
-	420	19.162247	2.994561	14.133218
-	421	19.234352	3.241366	14.211425
-	422	19.275112	3.483745	14.297481
-	423	19.278364	3.717920	14.393620
-	424	19.239580	3.940284	14.502515
-	425	19.155569	4.147595	14.625327
-	426	19.024712	4.336976	14.762023
-	427	18.846674	4.506207	14.912267
-	428	18.622461	4.653615	15.074231
-	429	18.353971	4.778121	15.243568
-	430	18.044336	4.879207	15.416902
-	431	17.697374	4.957034	15.588228
-	432	17.317667	5.012378	15.751016
-	433	16.910378	5.046569	15.898418
-	434	16.481367	5.061550	16.023506
-	435	16.036844	5.059474	16.120253
-	436	15.583435	5.043037	16.182980
-	437	15.127505	5.015096	16.207207
-	438	14.675343	4.978560	16.189842
-	439	14.232825	4.936555	16.128242
-	440	13.805037	4.891953	16.021446
-	441	13.396431	4.847431	15.869998
-	442	13.010721	4.805314	15.676592
-	443	12.650437	4.767410	15.445603
-	444	12.317107	4.735118	15.183513
-	445	12.011262	4.709440	14.897413
-	446	11.732185	4.690849	14.596101
-	447	11.478127	4.679377	14.287834
-	448	11.246498	4.674726	13.981540
-	449	11.033862	4.676057	13.686202
-	450	10.836072	4.682310	13.409044
-	451	10.648998	4.692339	13.155784
-	452	10.467923	4.704743	12.931623
-	453	10.288592	4.718139	12.738687
-	454	10.106822	4.730970	12.577838
-	455	9.918835	4.741506	12.448524
-	456	9.721287	4.747908	12.348698
-	457	9.511507	4.748347	12.276031
-	458	9.287321	4.740943	12.226077
-	459	9.047421	4.723837	12.195379
-	460	8.791278	4.695294	12.179850
-	461	8.519280	4.653771	12.175941
-	462	8.232424	4.597993	12.180676
-	463	7.932678	4.527425	12.190068
-	464	7.622221	4.441925	12.200990
-	465	7.303683	4.341981	12.209728
-	466	6.979826	4.228606	12.213160
-	467	6.653534	4.103223	12.209529
-	468	6.327631	3.967515	12.196508
-	469	6.004747	3.823522	12.173269
-	470	5.686897	3.673306	12.139426
-	471	5.375689	3.518872	12.094448
-	472	5.072358	3.362177	12.039940
-	473	4.777514	3.204953	11.976166
-	474	4.491030	3.048804	11.904077
-	475	4.212749	2.895290	11.823802
-	476	3.941895	2.745660	11.736103
-	477	3.677723	2.600992	11.641957
-	478	3.419424	2.462250	11.541308
-	479	3.166173	2.329922	11.435584
-	480	2.917448	2.204422	11.324858
-	481	2.672732	2.085929	11.210899
-	482	2.431514	1.974565	11.094204
-	483	2.193689	1.870204	10.975971
-	484	1.959153	1.772709	10.856868
-	485	1.727839	1.681886	10.737764
-	486	1.499822	1.597522	10.619561
-	487	1.275126	1.519556	10.502833
-	488	1.053737	1.447855	10.387889
-	489	0.835733	1.382419	10.275304
-	490	0.621136	1.323228	10.164988
-	491	0.409898	1.270307	10.056810
-	492	0.202158	1.223593	9.951435
-	493	-0.002333	1.183125	9.848375
-	494	-0.203452	1.148714	9.748385
-	495	-0.401357	1.120131	9.652483
-	496	-0.596171	1.097063	9.561148
-	497	-0.787708	1.079047	9.476069
-	498	-0.976379	1.065573	9.398371
-	499	-1.162304	1.056174	9.328882
-	500	-1.345929	1.050335	9.268155
-	501	-1.527820	1.047525	9.216873
-	502	-1.708635	1.047478	9.174361
-	503	-1.888848	1.049835	9.140114
-	504	-2.069258	1.054232	9.113619
-	505	-2.250285	1.060470	9.093843
-	506	-2.432564	1.068485	9.079303
-	507	-2.616646	1.078183	9.069015
-	508	-2.803087	1.089534	9.061238
-	509	-2.992177	1.102448	9.054621
-	510	-3.184443	1.116775	9.048380
-	511	-3.380179	1.132377	9.041525
-	512	-3.579526	1.149110	9.033422
-	513	-3.782678	1.166689	9.023761
-	514	-3.989651	1.184889	9.012713
-	515	-4.200586	1.203570	8.999807
-	516	-4.415585	1.222386	8.984873
-	517	-4.634862	1.241017	8.968270
-	518	-4.858563	1.259322	8.949555
-	519	-5.086909	1.277039	8.928766
-	520	-5.320133	1.294135	8.905663
-	521	-5.558098	1.310609	8.879863
-	522	-5.800823	1.326502	8.851315
-	523	-6.048058	1.341929	8.818584
-	524	-6.299343	1.357178	8.781516
-	525	-6.554153	1.372547	8.738947
-	526	-6.811707	1.388340	8.690180
-	527	-7.071157	1.404777	8.634822
-	528	-7.331622	1.421995	8.572545
-	529	-7.592434	1.439983	8.502872
-	530	-7.852816	1.458541	8.425948
-	531	-8.112313	1.477225	8.342147
-	532	-8.370687	1.495456	8.251856
-	533	-8.627889	1.512794	8.155778
-	534	-8.884042	1.528678	8.054120
-	535	-9.139266	1.542673	7.947816
-	536	-9.393662	1.554563	7.836906
-	537	-9.647241	1.564196	7.722599
-	538	-9.899754	1.571440	7.606256
-	539	-10.150765	1.576419	7.488729
-	540	-10.399483	1.579297	7.371718
-	541	-10.644752	1.580241	7.256455
-	542	-10.884994	1.579514	7.144801
-	543	-11.118345	1.577433	7.038099
-	544	-11.342723	1.574167	6.937931
-	545	-11.555867	1.569782	6.846463
-	546	-11.755361	1.564204	6.765059
-	547	-11.938852	1.557058	6.695807
-	548	-12.103998	1.547882	6.640434
-	549	-12.248605	1.535961	6.599695
-	550	-12.370689	1.520257	6.574391
-	551	-12.468487	1.499678	6.564450
-	552	-12.540399	1.472871	6.569156
-	553	-12.585196	1.438485	6.587194
-	554	-12.601397	1.395340	6.616672
-	555	-12.587701	1.342325	6.655519
-	556	-12.542836	1.278620	6.700879
-	557	-12.465295	1.203797	6.749809
-	558	-12.353933	1.117663	6.799782
-	559	-12.207725	1.020315	6.848877
-	560	-12.025898	0.912382	6.895578
-	561	-11.808410	0.794808	6.939546
-	562	-11.555536	0.668918	6.981049
-	563	-11.267922	0.536468	7.021375
-	564	-10.946580	0.399521	7.062128
-	565	-10.592978	0.260296	7.105589
-	566	-10.208772	0.121244	7.154144
-	567	-9.795985	-0.015489	7.210650
-	568	-9.356654	-0.147887	7.277423
-	569	-8.892883	-0.274161	7.356940
-	570	-8.406742	-0.393075	7.452155
-	571	-7.900581	-0.503689	7.565449
-	572	-7.376538	-0.605371	7.699194
-	573	-6.836957	-0.697761	7.854736
-	574	-6.284124	-0.780720	8.033040
-	575	-5.720162	-0.854372	8.233918
-	576	-5.147308	-0.919060	8.456230
-	577	-4.567573	-0.975415	8.697946
-	578	-3.982537	-1.024106	8.956276
-	579	-3.393807	-1.066062	9.226912
-	580	-2.802768	-1.102152	9.505191
-	581	-2.210606	-1.133201	9.785377
-	582	-1.618591	-1.159960	10.061810
-	583	-1.027912	-1.183255	10.328308
-	584	-0.439817	-1.203727	10.579089
-	585	0.144341	-1.222047	10.808740
-	586	0.723122	-1.238738	11.012252
-	587	1.295071	-1.254152	11.185878
-	588	1.858859	-1.268557	11.326673
-	589	2.412957	-1.282144	11.433111
-	590	2.956169	-1.294838	11.504896
-	591	3.487254	-1.306396	11.542271
-	592	4.005352	-1.316443	11.547290
-	593	4.509780	-1.324307	11.522761
-	594	5.000315	-1.328916	11.472875
-	595	5.476812	-1.329134	11.402247
-	596	5.939642	-1.323510	11.316548
-	597	6.389072	-1.310693	11.221273
-	598	6.825494	-1.289369	11.122449
-	599	7.249462	-1.258279	11.025280
-	600	7.661381	-1.216455	10.934593
-	601	8.061737	-1.163126	10.854597
-	602	8.450989	-1.097796	10.788955
-	603	8.829719	-1.020308	10.739815
-	604	9.198501	-0.930858	10.709259
-	605	9.557975	-0.829827	10.698175
-	606	9.908740	-0.717915	10.706637
-	607	10.251374	-0.596132	10.734223
-	608	10.586604	-0.465741	10.779641
-	609	10.914956	-0.328209	10.840963
-	610	11.236978	-0.185154	10.916085
-	611	11.553211	-0.038303	11.002357
-	612	11.864079	0.110513	11.097337
-	613	12.170003	0.259464	11.198230
-	614	12.471282	0.406797	11.302926
-	615	12.768054	0.550748	11.408791
-	616	13.060340	0.689763	11.513817
-	617	13.348191	0.822426	11.616117
-	618	13.631260	0.947509	11.713760
-	619	13.909389	1.063880	11.805452
-	620	14.182114	1.170757	11.890239
-	621	14.449060	1.267336	11.967383
-	622	14.709574	1.352996	12.036180
-	623	14.963025	1.427495	12.096735
-	624	15.208665	1.490708	12.148768
-	625	15.445708	1.542661	12.192446
-	626	15.673290	1.583595	12.228138
-	627	15.890444	1.613801	12.256100
-	628	16.096182	1.633880	12.276772
-	629	16.289652	1.644428	12.291154
-	630	16.470135	1.646136	12.300157
-	631	16.637016	1.639905	12.304170
-	632	16.789839	1.626597	12.304182
-	633	16.928387	1.607033	12.300902
-	634	17.052727	1.582175	12.294522
-	635	17.163111	1.552731	12.286026
-	636	17.260027	1.519470	12.276237
-	637	17.344250	1.482937	12.265474
-	638	17.416620	1.443629	12.254479
-	639	17.478168	1.401837	12.243324
-	640	17.530024	1.357802	12.232327
-	641	17.573456	1.311576	12.221475
-	642	17.609585	1.263052	12.211289
-	643	17.639513	1.211982	12.201547
-	644	17.664534	1.158142	12.191621
-	645	17.685705	1.101279	12.180988
-	646	17.704081	1.041096	12.169241
-	647	17.720564	0.977418	12.155340
-	648	17.735888	0.910055	12.139334
-	649	17.750645	0.839045	12.120732
-	650	17.765486	0.764593	12.098975
-	651	17.780806	0.687311	12.074565
-	652	17.796900	0.607810	12.047784
-	653	17.813955	0.527111	12.019123
-	654	17.831968	0.446146	11.989504
-	655	17.850735	0.365883	11.960512
-	656	17.870169	0.287470	11.932906
-	657	17.889927	0.212006	11.907950
-	658	17.909668	0.140511	11.887096
-	659	17.928904	0.074075	11.870747
-	660	17.947046	0.013724	11.860377
-	661	17.963463	-0.039557	11.856296
-	662	17.977671	-0.084870	11.858950
-	663	17.989157	-0.121339	11.868658
-	664	17.997387	-0.148329	11.885618
-	665	18.001938	-0.165385	11.909120
-	666	18.002405	-0.172268	11.938787
-	667	17.998432	-0.168950	11.973933
-	668	17.989635	-0.155551	12.012907
-	669	17.975731	-0.132260	12.055053
-	670	17.956377	-0.099589	12.099339
-	671	17.931437	-0.058175	12.144095
-	672	17.900860	-0.008590	12.188847
-	673	17.864874	0.048341	12.233013
-	674	17.823954	0.111699	12.276370
-	675	17.778717	0.180633	12.319249
-	676	17.730055	0.254190	12.363214
-	677	17.679232	0.331507	12.408733
-	678	17.627747	0.411894	12.457090
-	679	17.577204	0.494586	12.509890
-	680	17.529480	0.579041	12.567293
-	681	17.486362	0.664829	12.629601
-	682	17.449654	0.751600	12.695968
-	683	17.421196	0.839334	12.764736
-	684	17.402655	0.928345	12.833902
-	685	17.395254	1.019188	12.901521
-	686	17.399967	1.112729	12.965324
-	687	17.416958	1.209912	13.023468
-	688	17.445553	1.311803	13.074962
-	689	17.484003	1.419436	13.118338
-	690	17.529652	1.533742	13.153775
-	691	17.578897	1.655265	13.181950
-	692	17.627220	1.784212	13.203795
-	693	17.669567	1.920401	13.221483
-	694	17.700214	2.063146	13.237397
-	695	17.713840	2.211261	13.254395
-	696	17.705305	2.363256	13.275264
-	697	17.670134	2.517279	13.302549
-	698	17.604752	2.671315	13.338079
-	699	17.506773	2.823274	13.383142
-	700	17.374809	2.971048	13.438970
-	701	17.208698	3.112576	13.505156
-	702	17.009090	3.245977	13.581272
-	703	16.777634	3.369527	13.665769
-	704	16.516647	3.481816	13.755976
-	705	16.229166	3.581897	13.848794
-	706	15.918724	3.669054	13.940499
-	707	15.589416	3.743011	14.027169
-	708	15.245648	3.804043	14.104396
-	709	14.892007	3.852565	14.167944
-	710	14.533050	3.889561	14.213708
-	711	14.173396	3.916316	14.238395
-	712	13.817456	3.934267	14.238573
-	713	13.469079	3.945078	14.212129
-	714	13.131934	3.950563	14.158182
-	715	12.809125	3.952599	14.076062
-	716	12.503097	3.952930	13.967395
-	717	12.215617	3.953332	13.834144
-	718	11.947810	3.955276	13.679489
-	719	11.699929	3.960020	13.507290
-	720	11.471548	3.968575	13.322766
-	721	11.261353	3.981619	13.130926
-	722	11.067312	3.999442	12.937344
-	723	10.886711	4.022103	12.748041
-	724	10.716439	4.049246	12.568162
-	725	10.552977	4.080261	12.403219
-	726	10.392653	4.114395	12.257627
-	727	10.231948	4.150519	12.134933
-	728	10.067271	4.187265	12.037583
-	729	9.895374	4.223203	11.966797
-	730	9.713509	4.256631	11.922416
-	731	9.519266	4.285846	11.903078
-	732	9.310950	4.309195	11.906623
-	733	9.087341	4.325078	11.929501
-	734	8.847830	4.332032	11.968323
-	735	8.592427	4.329077	12.018969
-	736	8.321643	4.315505	12.076711
-	737	8.036510	4.291166	12.137336
-	738	7.738218	4.256317	12.196338
-	739	7.428338	4.211651	12.249730
-	740	7.108461	4.158195	12.293625
-	741	6.780430	4.097329	12.325508
-	742	6.446006	4.030525	12.343186
-	743	6.107001	3.959444	12.345281
-	744	5.765111	3.885681	12.331436
-	745	5.421997	3.810763	12.301510
-	746	5.078960	3.735984	12.256420
-	747	4.737140	3.662481	12.197165
-	748	4.397461	3.591068	12.125242
-	749	4.060742	3.522300	12.042469
-	750	3.727569	3.456646	11.950607
-	751	3.398494	3.394317	11.851348
-	752	3.073796	3.335453	11.746059
-	753	2.753811	3.279868	11.636740
-	754	2.438891	3.227488	11.523812
-	755	2.129239	3.178024	11.408722
-	756	1.825147	3.131284	11.292137
-	757	1.526852	3.087030	11.174050
-	758	1.234662	3.044978	11.055397
-	759	0.948766	3.004869	10.936376
-	760	0.669522	2.966596	10.816743
-	761	0.397097	2.929931	10.696773
-	762	0.131735	2.894886	10.576869
-	763	-0.126353	2.861395	10.456464
-	764	-0.377084	2.829410	10.335949
-	765	-0.620350	2.798975	10.215479
-	766	-0.856094	2.770209	10.095241
-	767	-1.084586	2.743213	9.976273
-	768	-1.306087	2.718169	9.858947
-	769	-1.521052	2.695194	9.743954
-	770	-1.730149	2.674342	9.632187
-	771	-1.934218	2.655820	9.524294
-	772	-2.134238	2.639591	9.420937
-	773	-2.331472	2.625734	9.322569
-	774	-2.527208	2.614196	9.230185
-	775	-2.722915	2.605010	9.143270
-	776	-2.920327	2.597946	9.062899
-	777	-3.121049	2.593160	8.988616
-	778	-3.326638	2.590435	8.920161
-	779	-3.538724	2.589647	8.857228
-	780	-3.758667	2.590610	8.799667
-	781	-3.987663	2.593155	8.746693
-	782	-4.226738	2.597094	8.697710
-	783	-4.476591	2.602326	8.652465
-	784	-4.737641	2.608714	8.609873
-	785	-5.010207	2.616159	8.569363
-	786	-5.294217	2.624467	8.531008
-	787	-5.589384	2.633495	8.493896
-	788	-5.895162	2.642872	8.457905
-	789	-6.210686	2.652278	8.423023
-	790	-6.534669	2.661229	8.388623
-	791	-6.865507	2.669194	8.354670
-	792	-7.201255	2.675641	8.320831
-	793	-7.539732	2.679990	8.286382
-	794	-7.878770	2.681664	8.251021
-	795	-8.216393	2.680148	8.214173
-	796	-8.550972	2.675130	8.174929
-	797	-8.881248	2.666389	8.132699
-	798	-9.206149	2.654050	8.087302
-	799	-9.524993	2.638380	8.037390
-	800	-9.837295	2.619693	7.983287
-	801	-10.142857	2.598483	7.924335
-	802	-10.441691	2.575361	7.859928
-	803	-10.733713	2.551091	7.790366
-	804	-11.019039	2.526521	7.715912
-	805	-11.297635	2.502574	7.636755
-	806	-11.569378	2.480078	7.553781
-	807	-11.834105	2.459621	7.468581
-	808	-12.091102	2.442034	7.382283
-	809	-12.339342	2.427738	7.297437
-	810	-12.577340	2.417112	7.216033
-	811	-12.802884	2.410288	7.140406
-	812	-13.013730	2.407091	7.072715
-	813	-13.207168	2.407065	7.015539
-	814	-13.380026	2.409479	6.970699
-	815	-13.529096	2.413200	6.940163
-	816	-13.651190	2.416781	6.925363
-	817	-13.743016	2.418588	6.926428
-	818	-13.801441	2.416625	6.943562
-	819	-13.823777	2.408740	6.975669
-	820	-13.807637	2.392692	7.020413
-	821	-13.751363	2.366017	7.075296
-	822	-13.654029	2.326219	7.137961
-	823	-13.515219	2.271073	7.205864
-	824	-13.335609	2.198587	7.277474
-	825	-13.116472	2.107187	7.351367
-	826	-12.859776	1.996001	7.426064
-	827	-12.568226	1.864795	7.500286
-	828	-12.244817	1.714141	7.573385
-	829	-11.892780	1.545584	7.643817
-	830	-11.515277	1.361250	7.711525
-	831	-11.115462	1.163938	7.776878
-	832	-10.696012	0.956872	7.841003
-	833	-10.259480	0.743473	7.905490
-	834	-9.808037	0.527198	7.972385
-	835	-9.343590	0.311378	8.043944
-	836	-8.867777	0.098860	8.122424
-	837	-8.381997	-0.107977	8.209790
-	838	-7.887345	-0.307199	8.307666
-	839	-7.384825	-0.497532	8.417892
-	840	-6.875000	-0.678074	8.541074
-	841	-6.358333	-0.848325	8.678166
-	842	-5.835126	-1.008049	8.829253
-	843	-5.305468	-1.157090	8.993637
-	844	-4.769178	-1.295380	9.170442
-	845	-4.226280	-1.422949	9.358140
-	846	-3.676547	-1.539725	9.554482
-	847	-3.119880	-1.645545	9.757080
-	848	-2.556312	-1.740278	9.963383
-	849	-1.986045	-1.823805	10.169831
-	850	-1.409656	-1.896075	10.372801
-	851	-0.828103	-1.957242	10.568954
-	852	-0.242556	-2.007706	10.754111
-	853	0.345356	-2.047946	10.925019
-	854	0.933621	-2.078767	11.078231
-	855	1.520258	-2.101062	11.211164
-	856	2.103015	-2.115745	11.321846
-	857	2.679732	-2.123532	11.409261
-	858	3.248598	-2.125054	11.473297
-	859	3.807985	-2.120478	11.514717
-	860	4.356558	-2.109849	11.535687
-	861	4.893338	-2.092962	11.538171
-	862	5.417566	-2.069336	11.525361
-	863	5.928794	-2.038468	11.500870
-	864	6.426751	-1.999700	11.467953
-	865	6.911587	-1.952437	11.430735
-	866	7.383493	-1.896083	11.392810
-	867	7.842978	-1.830139	11.357470
-	868	8.290702	-1.754108	11.327477
-	869	8.727541	-1.667890	11.305681
-	870	9.154546	-1.571464	11.293735
-	871	9.572910	-1.465143	11.293305
-	872	9.983946	-1.349464	11.305842
-	873	10.388998	-1.225304	11.331942
-	874	10.789572	-1.093606	11.372279
-	875	11.186812	-0.955685	11.427045
-	876	11.581590	-0.812882	11.495886
-	877	11.974300	-0.666532	11.578208
-	878	12.364599	-0.518069	11.673152
-	879	12.751973	-0.368881	11.779346
-	880	13.135571	-0.220337	11.895041
-	881	13.514280	-0.073853	12.018930
-	882	13.886921	0.069383	12.148634
-	883	14.252206	0.208271	12.282214
-	884	14.608785	0.341859	12.417185
-	885	14.955365	0.469437	12.550245
-	886	15.290788	0.590512	12.678362
-	887	15.613894	0.704690	12.797961
-	888	15.923635	0.811871	12.905122
-	889	16.219156	0.911941	12.996702
-	890	16.499313	1.004815	13.070559
-	891	16.763170	1.090503	13.125027
-	892	17.009438	1.168937	13.160300
-	893	17.237083	1.239961	13.178213
-	894	17.444948	1.303397	13.180742
-	895	17.632177	1.359196	13.170908
-	896	17.797985	1.407228	13.151200
-	897	17.942101	1.447538	13.123633
-	898	18.064442	1.480307	13.089983
-	899	18.165087	1.505722	13.051408
-	900	18.244623	1.524217	13.008683
-	901	18.303694	1.536103	12.962498
-	902	18.343122	1.541783	12.913629
-	903	18.363850	1.541600	12.861732
-	904	18.367029	1.535881	12.807180
-	905	18.353762	1.524882	12.749318
-	906	18.325575	1.508736	12.687107
-	907	18.284101	1.487472	12.619654
-	908	18.231312	1.461063	12.545755
-	909	18.169302	1.429402	12.463618
-	910	18.100609	1.392450	12.372147
-	911	18.027634	1.350189	12.270905
-	912	17.952902	1.302688	12.159285
-	913	17.878651	1.250131	12.038486
-	914	17.807062	1.192790	11.910742
-	915	17.739874	1.131081	11.779011
-	916	17.678429	1.065677	11.647998
-	917	17.623631	0.997252	11.522578
-	918	17.576401	0.926796	11.407009
-	919	17.537230	0.855606	11.304363
-	920	17.506496	0.785007	11.216276
-	921	17.484240	0.716253	11.143270
-	922	17.470133	0.650683	11.084848
-	923	17.463640	0.589401	11.040609
-	924	17.463978	0.533433	11.008575
-	925	17.470339	0.483703	10.987599
-	926	17.481672	0.441043	10.976213
-	927	17.496935	0.406006	10.972375
-	928	17.515009	0.379087	10.975231
-	929	17.534544	0.360448	10.983398
-	930	17.554161	0.350071	10.995808
-	931	17.572510	0.347846	11.011677
-	932	17.587999	0.353590	11.030512
-	933	17.599222	0.367088	11.051225
-	934	17.604866	0.388207	11.073356
-	935	17.603733	0.416683	11.096544
-	936	17.594721	0.452234	11.119802
-	937	17.577003	0.494567	11.143023
-	938	17.549721	0.543206	11.165726
-	939	17.512300	0.597567	11.187450
-	940	17.464399	0.657096	11.208460
-	941	17.405724	0.721201	11.228715
-	942	17.336382	0.789160	11.248322
-	943	17.256668	0.860465	11.267541
-	944	17.167051	0.934506	11.286971
-	945	17.068254	1.010759	11.306601
-	946	16.961334	1.088932	11.327028
-	947	16.847618	1.168763	11.348639
-	948	16.728968	1.250061	11.371394
-	949	16.607296	1.332861	11.395750
-	950	16.484985	1.417220	11.421609
-	951	16.364843	1.503316	11.448395
-	952	16.249884	1.591626	11.475370
-	953	16.143539	1.682858	11.501903
-	954	16.049444	1.777931	11.526646
-	955	15.971071	1.877793	11.549032
-	956	15.911679	1.983513	11.568861
-	957	15.873839	2.096129	11.585541
-	958	15.858991	2.216501	11.599970
-	959	15.867346	2.345320	11.613274
-	960	15.897684	2.483009	11.626731
-	961	15.947078	2.629491	11.642598
-	962	16.011234	2.784378	11.662999
-	963	16.084656	2.946664	11.690089
-	964	16.161064	3.114742	11.726810
-	965	16.233711	3.286734	11.775352
-	966	16.296051	3.460331	11.838113
-	967	16.341690	3.633103	11.917477
-	968	16.365217	3.802674	12.014126
-	969	16.361782	3.966767	12.128496
-	970	16.327311	4.123349	12.259555
-	971	16.259012	4.270921	12.404077
-	972	16.155010	4.408116	12.558357
-	973	16.014496	4.533848	12.717905
-	974	15.838118	4.647314	12.878176
-	975	15.627354	4.747874	13.034695
-	976	15.384574	4.835178	13.183305
-	977	15.113081	4.909359	13.318984
-	978	14.816550	4.970788	13.436986
-	979	14.499124	5.020191	13.533268
-	980	14.165658	5.058614	13.603288
-	981	13.821016	5.087339	13.643713
-	982	13.470151	5.107732	13.651972
-	983	13.118151	5.121477	13.626361
-	984	12.769631	5.130174	13.566549
-	985	12.428785	5.135401	13.473744
-	986	12.099344	5.138577	13.350381
-	987	11.783943	5.140932	13.200281
-	988	11.484645	5.143456	13.029007
-	989	11.202599	5.146945	12.842329
-	990	10.938069	5.151887	12.647239
-	991	10.690412	5.158569	12.450780
-	992	10.458321	5.167132	12.259927
-	993	10.239796	5.177341	12.082106
-	994	10.032358	5.188962	11.923891
-	995	9.833349	5.201534	11.790776
-	996	9.639987	5.214527	11.686641
-	997	9.449602	5.227148	11.613913
-	998	9.259862	5.238710	11.572610
-	999	9.068536	5.248205	11.561738
-	1000	8.873606	5.254625	11.579612
-	1001	8.673307	5.256855	11.623437
-	1002	8.466003	5.253780	11.690327
-	1003	8.250257	5.244376	11.776349
-	1004	8.025190	5.227882	11.877024
-	1005	7.790100	5.203688	11.987637
-	1006	7.544802	5.171541	12.103383
-	1007	7.289543	5.131491	12.219389
-	1008	7.024679	5.083949	12.330889
-	1009	6.751083	5.029535	12.433755
-	1010	6.469931	4.969325	12.523482
-	1011	6.182543	4.904401	12.596750
-	1012	5.890352	4.836049	12.650685
-	1013	5.595057	4.765565	12.682875
-	1014	5.298139	4.694171	12.692429
-	1015	5.000959	4.622955	12.678940
-	1016	4.704850	4.552905	12.642970
-	1017	4.411001	4.484728	12.585765
-	1018	4.120472	4.418783	12.509782
-	1019	3.834392	4.355267	12.417655
-	1020	3.553789	4.294007	12.313473
-	1021	3.279507	4.234660	12.201941
-	1022	3.012409	4.176969	12.087020
-	1023	2.752893	4.120676	11.972548
-	1024	2.500974	4.065586	11.861347
-	1025	2.256568	4.011779	11.755575
-	1026	2.019342	3.959318	11.656875
-	1027	1.788754	3.908323	11.566499
-	1028	1.564315	3.859107	11.485377
-	1029	1.345446	3.811932	11.414393
-	1030	1.131516	3.767052	11.354515
-	1031	0.922174	3.724896	11.305935
-	1032	0.717011	3.685780	11.269036
-	1033	0.515679	3.649971	11.243619
-	1034	0.318160	3.617784	11.228861
-	1035	0.124201	3.589433	11.224139
-	1036	-0.066548	3.565012	11.228098
-	1037	-0.254260	3.544657	11.239353
-	1038	-0.439307	3.528232	11.256330
-	1039	-0.622039	3.515477	11.277880
-	1040	-0.802356	3.506198	11.302714
-	1041	-0.980449	3.500029	11.329848
-	1042	-1.156038	3.496535	11.358775
-	1043	-1.328833	3.495221	11.388165
-	1044	-1.498542	3.495619	11.417201
-	1045	-1.664891	3.497178	11.444744
-	1046	-1.827377	3.499545	11.469823
-	1047	-1.985855	3.502315	11.491498
-	1048	-2.140246	3.505295	11.508899
-	1049	-2.290555	3.508523	11.521330
-	1050	-2.437255	3.512099	11.528087
-	1051	-2.580846	3.516153	11.529210
-	1052	-2.722003	3.521108	11.524189
-	1053	-2.861581	3.527174	11.513253
-	1054	-3.000559	3.534628	11.496513
-	1055	-3.139790	3.543799	11.473998
-	1056	-3.280418	3.554765	11.446395
-	1057	-3.423777	3.567548	11.414197
-	1058	-3.571153	3.581956	11.378004
-	1059	-3.723881	3.597610	11.338573
-	1060	-3.883324	3.614000	11.296856
-	1061	-4.050512	3.630625	11.253485
-	1062	-4.226553	3.646878	11.209470
-	1063	-4.412153	3.662172	11.166574
-	1064	-4.607775	3.676057	11.126054
-	1065	-4.813714	3.688096	11.089520
-	1066	-5.029928	3.698019	11.057739
-	1067	-5.255939	3.705660	11.030502
-	1068	-5.491256	3.710840	11.007214
-	1069	-5.735254	3.713377	10.986874
-	1070	-5.987231	3.713134	10.968032
-	1071	-6.246526	3.709951	10.949171
-	1072	-6.512543	3.703798	10.928348
-	1073	-6.784595	3.694769	10.902383
-	1074	-7.062240	3.683032	10.869062
-	1075	-7.345085	3.668711	10.826096
-	1076	-7.632822	3.652052	10.771279
-	1077	-7.925324	3.633179	10.703761
-	1078	-8.222398	3.612242	10.622467
-	1079	-8.523678	3.589463	10.526330
-	1080	-8.828670	3.564952	10.415248
-	1081	-9.136973	3.538781	10.290036
-	1082	-9.447801	3.511087	10.151733
-	1083	-9.760468	3.481986	10.002460
-	1084	-10.073877	3.451576	9.844533
-	1085	-10.386457	3.420131	9.679733
-	1086	-10.696433	3.387809	9.510864
-	1087	-11.001755	3.354828	9.340307
-	1088	-11.299808	3.321439	9.170256
-	1089	-11.587819	3.287853	9.002869
-	1090	-11.862689	3.254236	8.839887
-	1091	-12.121110	3.220703	8.683751
-	1092	-12.359784	3.186996	8.537503
-	1093	-12.575269	3.152673	8.404114
-	1094	-12.764259	3.117034	8.287147
-	1095	-12.923787	3.078921	8.190874
-	1096	-13.051030	3.036818	8.118694
-	1097	-13.143563	2.988967	8.073693
-	1098	-13.199409	2.933555	8.057468
-	1099	-13.217228	2.868772	8.069245
-	1100	-13.196321	2.792802	8.107917
-	1101	-13.136685	2.704043	8.170762
-	1102	-13.038651	2.600924	8.253820
-	1103	-12.903101	2.482149	8.352612
-	1104	-12.731258	2.346625	8.463352
-	1105	-12.524904	2.193693	8.581759
-	1106	-12.286068	2.023299	8.704164
-	1107	-12.016860	1.835940	8.827405
-	1108	-11.719411	1.632906	8.947568
-	1109	-11.395842	1.416028	9.061998
-	1110	-11.048237	1.187889	9.168279
-	1111	-10.678714	0.951549	9.264677
-	1112	-10.289488	0.710181	9.350982
-	1113	-9.882660	0.467020	9.428507
-	1114	-9.460269	0.225187	9.499115
-	1115	-9.024380	-0.012527	9.565347
-	1116	-8.576642	-0.243610	9.630140
-	1117	-8.118395	-0.465869	9.695384
-	1118	-7.650928	-0.677679	9.763690
-	1119	-7.175240	-0.877690	9.838366
-	1120	-6.692215	-1.064985	9.922422
-	1121	-6.202597	-1.239008	10.019942
-	1122	-5.706824	-1.399284	10.134620
-	1123	-5.205004	-1.545571	10.268721
-	1124	-4.696889	-1.677652	10.423974
-	1125	-4.181914	-1.795558	10.602102
-	1126	-3.659374	-1.899306	10.803252
-	1127	-3.128552	-1.989153	11.026969
-	1128	-2.588653	-2.065157	11.272066
-	1129	-2.038977	-2.127690	11.534781
-	1130	-1.479043	-2.177150	11.810763
-	1131	-0.908566	-2.214017	12.094377
-	1132	-0.327950	-2.239130	12.379213
-	1133	0.261868	-2.253504	12.659240
-	1134	0.859228	-2.258401	12.928272
-	1135	1.461990	-2.255103	13.179715
-	1136	2.067341	-2.245114	13.407545
-	1137	2.672240	-2.229797	13.607210
-	1138	3.273306	-2.210418	13.773881
-	1139	3.867040	-2.188150	13.905116
-	1140	4.450003	-2.163839	13.999956
-	1141	5.019254	-2.137984	14.058314
-	1142	5.572121	-2.110795	14.082508
-	1143	6.106376	-2.082016	14.076002
-	1144	6.620378	-2.051064	14.042847
-	1145	7.112983	-2.017214	13.987729
-	1146	7.583588	-1.979524	13.916205
-	1147	8.032057	-1.936885	13.832942
-	1148	8.458705	-1.888318	13.742731
-	1149	8.864260	-1.832782	13.650231
-	1150	9.249682	-1.769590	13.558946
-	1151	9.616001	-1.698293	13.472793
-	1152	9.964396	-1.618673	13.394953
-	1153	10.295910	-1.530973	13.327931
-	1154	10.611514	-1.435735	13.273556
-	1155	10.912033	-1.333742	13.232481
-	1156	11.198296	-1.226122	13.204243
-	1157	11.470479	-1.114360	13.187392
-	1158	11.728677	-1.000026	13.180674
-	1159	11.972336	-0.885073	13.181741
-	1160	12.200706	-0.771367	13.189165
-	1161	12.412666	-0.660856	13.200875
-	1162	12.607377	-0.555411	13.214343
-	1163	12.784152	-0.456417	13.227381
-	1164	12.942855	-0.364939	13.237745
-	1165	13.084216	-0.281269	13.243613
-	1166	13.210241	-0.204970	13.244525
-	1167	13.324659	-0.134316	13.241375
