# Supplementary material for: Design and preliminary verification of a novel powered ankle–foot prosthesis: From the perspective of lower-limb biomechanics compared with ESAR foot
Source: PLoS One. 2024 Jun 7;19(6):e0303397. doi: 10.1371/journal.pone.0303397 (PMC11161064; doi:10.1371/journal.pone.0303397)
Supplement: S2 File — (ZIP) [file pone.0303397.s004.zip › NWS/5/right hip moment.txt]

LINK_MODEL_BASED::ORIGINAL::Right Hip Moment
File	Frame	X	Y	Z
Gait LB - IOR 14.c3d	1
-	2
-	3
-	4
-	5
-	6	0.225986	-0.010083	0.006047
-	7	0.206043	-0.006382	0.005241
-	8	0.180924	-0.004010	0.004447
-	9	0.157796	-0.002390	0.003817
-	10	0.134980	-0.001693	0.003151
-	11	0.115594	-0.001573	0.002675
-	12	0.097339	-0.001997	0.002224
-	13	0.082236	-0.002810	0.001777
-	14	0.070315	-0.003896	0.001417
-	15	0.059752	-0.005350	0.001152
-	16	0.052002	-0.006798	0.000846
-	17	0.046206	-0.008315	0.000595
-	18	0.041797	-0.010010	0.000398
-	19	0.038538	-0.011372	0.000226
-	20	0.035780	-0.012863	0.000099
-	21	0.035053	-0.014080	-0.000009
-	22	0.034627	-0.015130	-0.000121
-	23	0.034012	-0.016010	-0.000198
-	24	0.033920	-0.016683	-0.000176
-	25	0.033265	-0.017226	-0.000244
-	26	0.034884	-0.017410	-0.000209
-	27	0.034042	-0.017687	-0.000185
-	28	0.034543	-0.017566	-0.000175
-	29	0.035802	-0.017369	-0.000122
-	30	0.036623	-0.016943	-0.000082
-	31	0.036982	-0.016436	-0.000111
-	32	0.037796	-0.015835	-0.000162
-	33	0.039713	-0.014953	-0.000151
-	34	0.040197	-0.014166	-0.000224
-	35	0.041120	-0.013378	-0.000290
-	36	0.042352	-0.012627	-0.000312
-	37	0.042463	-0.012178	-0.000396
-	38	0.043036	-0.011738	-0.000440
-	39	0.043772	-0.011482	-0.000440
-	40	0.043526	-0.011429	-0.000484
-	41	0.044159	-0.011380	-0.000444
-	42	0.044168	-0.011583	-0.000341
-	43	0.044001	-0.011890	-0.000228
-	44	0.043983	-0.012147	-0.000156
-	45	0.043798	-0.012576	-0.000044
-	46	0.043702	-0.012850	0.000072
-	47	0.043056	-0.013207	0.000165
-	48	0.043381	-0.013266	0.000226
-	49	0.043275	-0.013415	0.000287
-	50	0.042930	-0.013455	0.000415
-	51	0.042824	-0.013392	0.000527
-	52	0.043238	-0.013206	0.000600
-	53	0.043439	-0.013081	0.000601
-	54	0.043576	-0.012918	0.000669
-	55	0.044442	-0.012681	0.000601
-	56	0.046145	-0.012630	0.000495
-	57	0.045549	-0.012628	0.000376
-	58	0.047927	-0.012492	0.000287
-	59	0.048328	-0.012512	0.000254
-	60	0.048744	-0.012623	0.000325
-	61	0.049447	-0.012466	0.000364
-	62	0.049040	-0.012532	0.000499
-	63	0.049921	-0.012176	0.000764
-	64	0.050553	-0.011885	0.000789
-	65	0.051703	-0.011406	0.000830
-	66	0.051818	-0.010883	0.000902
-	67	0.053074	-0.010389	0.000885
-	68	0.053875	-0.010010	0.000820
-	69	0.054632	-0.009834	0.000699
-	70	0.054860	-0.009744	0.000473
-	71	0.056075	-0.009904	0.000348
-	72	0.054500	-0.010380	0.000206
-	73	0.053514	-0.010831	0.000012
-	74	0.052559	-0.011567	-0.000137
-	75	0.050652	-0.012183	-0.000154
-	76	0.047886	-0.013065	-0.000248
-	77	0.046840	-0.013801	-0.000313
-	78	0.044910	-0.014664	-0.000393
-	79	0.042696	-0.015241	-0.000569
-	80	0.042349	-0.015841	-0.000655
-	81	0.040891	-0.016249	-0.000839
-	82	0.040385	-0.016684	-0.001040
-	83	0.038878	-0.016943	-0.001064
-	84	0.038888	-0.017522	-0.001024
-	85	0.036305	-0.017689	-0.001005
-	86	0.036116	-0.018090	-0.000894
-	87	0.034352	-0.018292	-0.000779
-	88	0.032533	-0.018517	-0.000751
-	89	0.031645	-0.018529	-0.000787
-	90	0.031144	-0.018437	-0.000837
-	91	0.030638	-0.018353	-0.000867
-	92	0.028581	-0.018383	-0.000789
-	93	0.029073	-0.018113	-0.000652
-	94	0.028011	-0.018077	-0.000597
-	95	0.028799	-0.018014	-0.000554
-	96	0.028952	-0.017957	-0.000588
-	97	0.030450	-0.017925	-0.000624
-	98	0.031338	-0.017911	-0.000712
-	99	0.033105	-0.017854	-0.000783
-	100	0.034987	-0.017649	-0.000810
-	101	0.038362	-0.017313	-0.000808
-	102	0.040593	-0.016860	-0.000863
-	103	0.046257	-0.016185	-0.000923
-	104	0.049776	-0.015555	-0.000879
-	105	0.054753	-0.014920	-0.000796
-	106	0.059400	-0.014052	-0.000724
-	107	0.063405	-0.013339	-0.000669
-	108	0.066240	-0.012614	-0.000617
-	109	0.069186	-0.012152	-0.000534
-	110	0.068893	-0.012001	-0.000477
-	111	0.068779	-0.012126	-0.000379
-	112	0.066574	-0.012692	-0.000295
-	113	0.062650	-0.013573	-0.000217
-	114	0.058966	-0.014795	-0.000189
-	115	0.052942	-0.016248	-0.000098
-	116	0.048467	-0.017836	0.000016
-	117	0.042213	-0.019326	0.000115
-	118	0.036889	-0.021199	0.000236
-	119	0.029834	-0.023068	0.000319
-	120	0.025646	-0.025012	0.000386
-	121	0.019289	-0.027162	0.000400
-	122	0.016168	-0.029244	0.000475
-	123	0.012625	-0.031356	0.000373
-	124	0.010437	-0.033517	0.000212
-	125	0.009661	-0.035373	0.000051
-	126	0.010150	-0.036940	-0.000269
-	127	0.012969	-0.038248	-0.000720
-	128	0.015255	-0.038921	-0.001137
-	129	0.019021	-0.039266	-0.001574
-	130	0.023973	-0.038830	-0.001984
-	131	0.027755	-0.038086	-0.002309
-	132	0.032328	-0.037029	-0.002596
-	133	0.036141	-0.035731	-0.002790
-	134	0.039618	-0.034325	-0.002859
-	135	0.043163	-0.032833	-0.002932
-	136	0.045366	-0.031428	-0.003066
-	137	0.049093	-0.029869	-0.003110
-	138	0.051431	-0.028708	-0.003198
-	139	0.055175	-0.027444	-0.003334
-	140	0.058575	-0.026521	-0.003526
-	141	0.061471	-0.025936	-0.003777
-	142	0.064245	-0.025640	-0.003990
-	143	0.067383	-0.025702	-0.004082
-	144	0.067483	-0.025939	-0.004083
-	145	0.068492	-0.026337	-0.004002
-	146	0.067693	-0.026823	-0.003805
-	147	0.068239	-0.027369	-0.003575
-	148	0.065599	-0.028222	-0.003374
-	149	0.065352	-0.029338	-0.003110
-	150	0.064317	-0.030748	-0.002859
-	151	0.062206	-0.032461	-0.002715
-	152	0.062283	-0.034220	-0.002597
-	153	0.060793	-0.036071	-0.002488
-	154	0.060765	-0.037906	-0.002446
-	155	0.060159	-0.039549	-0.002306
-	156	0.059039	-0.040794	-0.002104
-	157	0.056172	-0.041758	-0.001806
-	158	0.054866	-0.042344	-0.001485
-	159	0.050159	-0.042901	-0.001101
-	160	0.046348	-0.043507	-0.000692
-	161	0.042704	-0.043838	-0.000392
-	162	0.039355	-0.044148	-0.000161
-	163	0.034950	-0.044415	0.000064
-	164	0.033244	-0.044453	0.000183
-	165	0.030267	-0.045050	0.000290
-	166	0.028667	-0.045805	0.000413
-	167	0.025170	-0.047019	0.000500
-	168	0.023405	-0.048483	0.000524
-	169	0.020429	-0.050463	0.000546
-	170	0.019831	-0.052893	0.000475
-	171	0.018537	-0.055953	0.000370
-	172	0.020377	-0.059025	0.000201
-	173	0.021646	-0.062268	0.000064
-	174	0.024339	-0.065144	-0.000065
-	175	0.027953	-0.067343	-0.000139
-	176	0.030940	-0.069250	-0.000144
-	177	0.032575	-0.070329	-0.000167
-	178	0.033085	-0.071177	-0.000090
-	179	0.032563	-0.071274	0.000005
-	180	0.032113	-0.071009	0.000106
-	181	0.030275	-0.070207	0.000290
-	182	0.028259	-0.068934	0.000439
-	183	0.028027	-0.067169	0.000496
-	184	0.026422	-0.064917	0.000568
-	185	0.028398	-0.062352	0.000479
-	186	0.028375	-0.059718	0.000442
-	187	0.028908	-0.057166	0.000505
-	188	0.030745	-0.054619	0.000605
-	189	0.032017	-0.052273	0.000851
-	190	0.031798	-0.050441	0.001112
-	191	0.033389	-0.048877	0.001198
-	192	0.035996	-0.047451	0.001220
-	193	0.036032	-0.046813	0.001192
-	194	0.039392	-0.045971	0.001005
-	195	0.041226	-0.045436	0.000921
-	196	0.043494	-0.044905	0.000779
-	197	0.045451	-0.044245	0.000605
-	198	0.048266	-0.043644	0.000502
-	199	0.049348	-0.042919	0.000578
-	200	0.053131	-0.042147	0.000579
-	201	0.056203	-0.041364	0.000509
-	202	0.059504	-0.040454	0.000412
-	203	0.063218	-0.039234	0.000258
-	204	0.065286	-0.037848	0.000070
-	205	0.067811	-0.036306	-0.000078
-	206	0.068622	-0.034894	-0.000107
-	207	0.068102	-0.033675	0.000015
-	208	0.067735	-0.032426	0.000214
-	209	0.067669	-0.031344	0.000466
-	210	0.066477	-0.030521	0.000706
-	211	0.065572	-0.029883	0.000939
-	212	0.064185	-0.029618	0.001200
-	213	0.062572	-0.029614	0.001442
-	214	0.061563	-0.029937	0.001730
-	215	0.058843	-0.030621	0.002058
-	216	0.058830	-0.031687	0.002387
-	217	0.057522	-0.033020	0.002664
-	218	0.057139	-0.034686	0.002810
-	219	0.056726	-0.036401	0.002877
-	220	0.056232	-0.038149	0.002955
-	221	0.055638	-0.039911	0.003046
-	222	0.053968	-0.041446	0.003160
-	223	0.053789	-0.042502	0.003208
-	224	0.054315	-0.043268	0.003200
-	225	0.054152	-0.043723	0.003178
-	226	0.054935	-0.044090	0.003178
-	227	0.057261	-0.044319	0.003176
-	228	0.058542	-0.044756	0.003301
-	229	0.059299	-0.045246	0.003506
-	230	0.061030	-0.045633	0.003686
-	231	0.061545	-0.046072	0.003839
-	232	0.063815	-0.046541	0.003993
-	233	0.062609	-0.047254	0.004219
-	234	0.063226	-0.048136	0.004475
-	235	0.062284	-0.049416	0.004796
-	236	0.061920	-0.050936	0.005064
-	237	0.062821	-0.052473	0.005349
-	238	0.061551	-0.054452	0.005797
-	239	0.062691	-0.055946	0.006168
-	240	0.062780	-0.057683	0.006573
-	241	0.063124	-0.059108	0.006955
-	242	0.063305	-0.060587	0.007297
-	243	0.064551	-0.061934	0.007573
-	244	0.065135	-0.063162	0.007824
-	245	0.066874	-0.063953	0.007991
-	246	0.070275	-0.064268	0.008077
-	247	0.074023	-0.064216	0.008179
-	248	0.078947	-0.063373	0.008107
-	249	0.085483	-0.062027	0.007902
-	250	0.092784	-0.059931	0.007610
-	251	0.101897	-0.057074	0.007149
-	252	0.111680	-0.053537	0.006578
-	253	0.122942	-0.049415	0.006001
-	254	0.136541	-0.044539	0.005307
-	255	0.150485	-0.039193	0.004576
-	256	0.164967	-0.033567	0.004032
-	257	0.179564	-0.027531	0.003567
-	258	0.193111	-0.021573	0.003201
-	259	0.203007	-0.015741	0.003077
-	260	0.205971	-0.010729	0.003247
-	261	0.202143	-0.006495	0.003537
-	262
-	263
-	264
-	265
-	266
-	267
-	268
-	269
-	270
-	271
-	272
-	273
-	274
-	275
-	276
-	277
-	278
-	279
-	280
-	281
-	282
-	283
-	284
-	285	-0.067321	0.025873	-0.011236
-	286	-0.100239	0.034692	-0.014852
-	287	-0.122409	0.041113	-0.017461
-	288	-0.132969	0.045165	-0.019048
-	289	-0.136055	0.047534	-0.019839
-	290	-0.133489	0.048187	-0.020005
-	291	-0.123662	0.048190	-0.019618
-	292	-0.113030	0.047099	-0.018773
-	293	-0.098017	0.045490	-0.017574
-	294	-0.083274	0.043034	-0.016240
-	295	-0.066332	0.039734	-0.014747
-	296	-0.049849	0.036066	-0.013315
-	297	-0.032566	0.031985	-0.011714
-	298	-0.019307	0.027022	-0.009962
-	299	-0.005904	0.021831	-0.008094
-	300	0.002552	0.015791	-0.006160
-	301	0.008534	0.009544	-0.004059
-	302	0.010063	0.002842	-0.002186
-	303	0.009307	-0.004084	-0.000418
-	304	0.004784	-0.011415	0.001228
-	305	-0.003694	-0.018592	0.002526
-	306	-0.014897	-0.025126	0.003400
-	307	-0.029170	-0.030446	0.003693
-	308	-0.045657	-0.034194	0.003237
-	309	-0.062942	-0.035963	0.002177
-	310	-0.080502	-0.035678	0.000558
-	311	-0.094834	-0.032975	-0.001491
-	312	-0.103301	-0.028738	-0.003474
-	313	-0.113023	-0.023790	-0.005670
-	314	-0.116267	-0.018476	-0.007424
-	315	-0.119240	-0.013610	-0.008956
-	316	-0.119084	-0.009376	-0.009972
-	317	-0.119570	-0.006460	-0.010695
-	318	-0.118155	-0.004720	-0.010999
-	319	-0.116614	-0.003735	-0.011030
-	320	-0.114373	-0.003176	-0.010928
-	321	-0.112600	-0.002982	-0.010899
-	322	-0.111069	-0.002820	-0.010831
-	323	-0.108620	-0.002833	-0.010760
-	324	-0.105750	-0.002547	-0.010697
-	325	-0.103843	-0.002218	-0.010734
-	326	-0.103655	-0.001992	-0.010958
-	327	-0.101334	-0.001545	-0.011110
-	328	-0.100467	-0.001174	-0.011290
-	329	-0.098708	-0.000540	-0.011355
-	330	-0.095316	0.000263	-0.011286
-	331	-0.092025	0.000866	-0.011117
-	332	-0.085271	0.001415	-0.010696
-	333	-0.080206	0.001204	-0.010370
-	334	-0.070679	0.000652	-0.009776
-	335	-0.062646	-0.000758	-0.009375
-	336	-0.053923	-0.002622	-0.009041
-	337	-0.046995	-0.005105	-0.008968
-	338	-0.040953	-0.007405	-0.009027
-	339	-0.037009	-0.009964	-0.009164
-	340	-0.034916	-0.012371	-0.009455
-	341	-0.032383	-0.014517	-0.009789
-	342	-0.030444	-0.016653	-0.010098
-	343	-0.028758	-0.018520	-0.010400
-	344	-0.026076	-0.020077	-0.010523
-	345	-0.023559	-0.021348	-0.010489
-	346	-0.019680	-0.022064	-0.010173
-	347	-0.016212	-0.022406	-0.009701
-	348	-0.012319	-0.021966	-0.009058
-	349	-0.009218	-0.021115	-0.008280
-	350	-0.005238	-0.019268	-0.007244
-	351	-0.003455	-0.017358	-0.006141
-	352	-0.000871	-0.015290	-0.004932
-	353	0.001785	-0.013194	-0.003653
-	354	0.004046	-0.011101	-0.002350
-	355	0.005705	-0.008917	-0.000950
-	356	0.006756	-0.006761	0.000415
-	357	0.008834	-0.004553	0.001746
-	358	0.008601	-0.002850	0.002945
-	359	0.011491	-0.001514	0.003933
-	360	0.012990	-0.000962	0.004617
-	361	0.016761	-0.001177	0.005155
-	362	0.020335	-0.002047	0.005427
-	363	0.026809	-0.003163	0.005344
-	364	0.031164	-0.005042	0.005029
-	365	0.038911	-0.006931	0.004572
-	366	0.044184	-0.009231	0.003695
-	367	0.052072	-0.011597	0.002861
-	368	0.057716	-0.013808	0.002019
-	369	0.066975	-0.015034	0.001264
-	370	0.074772	-0.016161	0.000616
-	371	0.081886	-0.016779	0.000059
-	372	0.089608	-0.016906	-0.000438
-	373	0.094758	-0.016694	-0.000743
-	374	0.100873	-0.015942	-0.000715
-	375	0.105450	-0.014782	-0.000551
-	376	0.110960	-0.013277	-0.000054
-	377	0.116242	-0.011527	0.000614
-	378	0.123366	-0.009811	0.001424
-	379	0.129307	-0.008420	0.002371
-	380	0.138976	-0.007057	0.003356
-	381	0.148529	-0.006146	0.004269
-	382	0.160642	-0.005886	0.005184
-	383	0.172782	-0.006295	0.005977
-	384	0.184393	-0.007742	0.006354
-	385	0.192337	-0.010331	0.006393
-	386	0.196106	-0.013805	0.006045
-	387	0.198868	-0.017370	0.005401
-	388	0.197397	-0.021021	0.004624
-	389	0.197217	-0.023886	0.003995
-	390	0.195863	-0.025754	0.003318
-	391	0.194914	-0.026196	0.003050
-	392	0.191692	-0.025800	0.002825
-	393	0.187685	-0.024006	0.002708
-	394	0.180190	-0.021581	0.002608
-	395	0.170509	-0.018652	0.002430
-	396	0.154282	-0.015354	0.002149
-	397	0.135079	-0.011780	0.001828
-	398	0.114537	-0.007510	0.001634
-	399	0.094350	-0.002502	0.001611
-	400	0.071934	0.002613	0.001770
-	401	0.048606	0.007416	0.001957
-	402	0.027084	0.011644	0.002065
-	403	0.003341	0.014500	0.002079
-	404	-0.019397	0.016149	0.002057
-	405	-0.038305	0.017011	0.002106
-	406	-0.058675	0.017070	0.002395
-	407	-0.073721	0.016592	0.002998
-	408	-0.086180	0.015905	0.003880
-	409	-0.096763	0.014679	0.004872
-	410	-0.101573	0.013285	0.006021
-	411	-0.103966	0.011971	0.007076
-	412	-0.100042	0.010661	0.008006
-	413	-0.095448	0.009875	0.008871
-	414	-0.083228	0.009829	0.009408
-	415	-0.069038	0.010342	0.009807
-	416	-0.051988	0.011313	0.009942
-	417	-0.030148	0.012579	0.009569
-	418	-0.009528	0.013454	0.008685
-	419	0.013506	0.013875	0.007003
-	420	0.036138	0.013615	0.004612
-	421	0.056064	0.012498	0.001713
-	422	0.071826	0.010090	-0.001575
-	423	0.084867	0.006840	-0.005031
-	424	0.092623	0.002594	-0.008318
-	425	0.094120	-0.002624	-0.011265
-	426	0.091666	-0.008177	-0.013751
-	427	0.085485	-0.013879	-0.015411
-	428	0.073916	-0.019651	-0.016142
-	429	0.063242	-0.023848	-0.015917
-	430	0.049272	-0.027330	-0.014602
-	431	0.035427	-0.029605	-0.012369
-	432	0.019628	-0.031702	-0.009546
-	433	-0.001588	-0.034424	-0.006286
-	434	-0.023361	-0.037412	-0.002941
-	435	-0.043571	-0.040082	0.000332
-	436	-0.062565	-0.042198	0.003415
-	437	-0.074833	-0.043280	0.005963
-	438	-0.086882	-0.044314	0.008177
-	439	-0.092948	-0.045452	0.009485
-	440	-0.097397	-0.047023	0.009991
-	441	-0.098399	-0.050009	0.009337
-	442	-0.099438	-0.053857	0.007850
-	443	-0.095460	-0.058326	0.005327
-	444	-0.090944	-0.063314	0.002191
-	445	-0.083673	-0.068326	-0.001453
-	446	-0.075398	-0.073500	-0.005348
-	447	-0.064879	-0.077770	-0.009310
-	448	-0.053132	-0.081039	-0.013153
-	449	-0.043394	-0.083558	-0.016355
-	450	-0.032045	-0.084484	-0.018990
-	451	-0.021958	-0.084228	-0.020937
-	452	-0.014264	-0.082934	-0.021971
-	453	-0.006723	-0.080346	-0.022245
-	454	-0.001076	-0.076893	-0.021910
-	455	0.004031	-0.072567	-0.021057
-	456	0.007672	-0.067307	-0.019718
-	457	0.010449	-0.062010	-0.018060
-	458	0.010492	-0.056856	-0.016317
-	459	0.012487	-0.051931	-0.014780
-	460	0.012792	-0.047754	-0.013389
-	461	0.013091	-0.044886	-0.012287
-	462	0.012094	-0.043149	-0.011288
-	463	0.009320	-0.042972	-0.010440
-	464	0.006475	-0.044065	-0.009807
-	465	0.001901	-0.046163	-0.009235
-	466	-0.001083	-0.049052	-0.008995
-	467	-0.004190	-0.052223	-0.008695
-	468	-0.007804	-0.055587	-0.008392
-	469	-0.006821	-0.058245	-0.008167
-	470	-0.008499	-0.060484	-0.007744
-	471	-0.005256	-0.061456	-0.007419
-	472	-0.004203	-0.061803	-0.006825
-	473	-0.001238	-0.061220	-0.006094
-	474	0.001077	-0.060094	-0.005234
-	475	0.002956	-0.058383	-0.004351
-	476	0.006390	-0.056168	-0.003464
-	477	0.006209	-0.053842	-0.002505
-	478	0.010203	-0.050865	-0.001738
-	479	0.010647	-0.048059	-0.001031
-	480	0.012713	-0.045442	-0.000554
-	481	0.015164	-0.042973	-0.000199
-	482	0.017285	-0.041018	-0.000012
-	483	0.020390	-0.039689	0.000087
-	484	0.023724	-0.038699	0.000077
-	485	0.026355	-0.038210	0.000019
-	486	0.028374	-0.038293	0.000002
-	487	0.031286	-0.038582	-0.000029
-	488	0.031727	-0.039192	-0.000064
-	489	0.034475	-0.039487	-0.000032
-	490	0.034437	-0.039586	-0.000022
-	491	0.034466	-0.039158	-0.000014
-	492	0.035094	-0.037896	0.000002
-	493	0.034930	-0.036295	-0.000111
-	494	0.035354	-0.034217	-0.000295
-	495	0.035574	-0.031980	-0.000525
-	496	0.035378	-0.029721	-0.000878
-	497	0.037492	-0.027454	-0.001206
-	498	0.038192	-0.025365	-0.001440
-	499	0.039417	-0.023962	-0.001679
-	500	0.041800	-0.022865	-0.001792
-	501	0.041515	-0.022326	-0.001766
-	502	0.042826	-0.022049	-0.001684
-	503	0.043715	-0.022110	-0.001574
-	504	0.043576	-0.022456	-0.001374
-	505	0.044925	-0.022653	-0.001123
-	506	0.044206	-0.023284	-0.000840
-	507	0.043922	-0.023645	-0.000477
-	508	0.043409	-0.023832	-0.000167
-	509	0.043839	-0.024037	0.000092
-	510	0.045265	-0.024106	0.000354
-	511	0.045114	-0.024111	0.000590
-	512	0.047016	-0.024090	0.000811
-	513	0.048617	-0.024151	0.000970
-	514	0.050950	-0.024372	0.001270
-	515	0.053322	-0.025411	0.001583
-	516	0.056323	-0.026890	0.001934
-	517	0.059775	-0.029208	0.002413
-	518	0.063279	-0.032322	0.002992
-	519	0.066790	-0.035994	0.003667
-	520	0.068849	-0.040537	0.004471
-	521	0.071137	-0.045493	0.005424
-	522	0.070509	-0.050634	0.006545
-	523	0.071294	-0.055232	0.007604
-	524	0.070562	-0.059129	0.008672
-	525	0.066520	-0.061866	0.009631
-	526	0.063878	-0.062996	0.010348
-	527	0.059203	-0.063302	0.010965
-	528	0.055005	-0.062537	0.011483
-	529	0.051213	-0.060852	0.011796
-	530	0.046672	-0.058474	0.011950
-	531	0.043940	-0.054995	0.011882
-	532	0.040003	-0.051015	0.011683
-	533	0.036618	-0.046283	0.011281
-	534	0.032536	-0.041115	0.010710
-	535	0.027904	-0.035454	0.009904
-	536	0.025459	-0.029431	0.008776
-	537	0.023455	-0.023604	0.007379
-	538	0.024263	-0.017861	0.005821
-	539	0.026615	-0.012865	0.004093
-	540	0.031165	-0.008343	0.002232
-	541	0.039420	-0.004119	0.000201
-	542	0.044986	-0.000631	-0.001814
-	543
-	544
-	545
-	546
-	547
-	548
-	549
-	550
-	551
-	552
-	553
-	554
-	555
-	556
-	557
-	558
-	559	-0.204509	0.009396	-0.009307
-	560	-0.222453	0.008260	-0.007955
-	561	-0.234304	0.006789	-0.006696
-	562	-0.237108	0.004877	-0.005454
-	563	-0.233737	0.002487	-0.004232
-	564	-0.220456	-0.000098	-0.003013
-	565	-0.202621	-0.003132	-0.001832
-	566	-0.178633	-0.006161	-0.000623
-	567	-0.151512	-0.009272	0.000587
-	568	-0.124212	-0.012352	0.001677
-	569	-0.094698	-0.015427	0.002700
-	570	-0.067950	-0.018356	0.003500
-	571	-0.040631	-0.020879	0.004230
-	572	-0.020564	-0.023649	0.004813
-	573	-0.002122	-0.026119	0.005371
-	574	0.010525	-0.028518	0.005879
-	575	0.016859	-0.030827	0.006306
-	576	0.018273	-0.033033	0.006668
-	577	0.014890	-0.034679	0.006925
-	578	0.006605	-0.035697	0.006971
-	579	-0.003539	-0.035692	0.006797
-	580	-0.015751	-0.034142	0.006201
-	581	-0.027239	-0.031164	0.005280
-	582	-0.039310	-0.027050	0.004039
-	583	-0.047794	-0.021869	0.002713
-	584	-0.057225	-0.016717	0.001363
-	585	-0.064919	-0.011810	0.000184
-	586	-0.071979	-0.007680	-0.000784
-	587	-0.078077	-0.005052	-0.001406
-	588	-0.083004	-0.003444	-0.001795
-	589	-0.086832	-0.003192	-0.001828
-	590	-0.089358	-0.003964	-0.001682
-	591	-0.091078	-0.005097	-0.001579
-	592	-0.090591	-0.006252	-0.001615
-	593	-0.088300	-0.007301	-0.001796
-	594	-0.085602	-0.008380	-0.002194
-	595	-0.081075	-0.009197	-0.002724
-	596	-0.075379	-0.009871	-0.003359
-	597	-0.068700	-0.010299	-0.004069
-	598	-0.061431	-0.010460	-0.004736
-	599	-0.053540	-0.010242	-0.005409
-	600	-0.045500	-0.009803	-0.006049
-	601	-0.037958	-0.009340	-0.006628
-	602	-0.031567	-0.008843	-0.007158
-	603	-0.025518	-0.008453	-0.007605
-	604	-0.021639	-0.008428	-0.007992
-	605	-0.018193	-0.008742	-0.008281
-	606	-0.016196	-0.009612	-0.008491
-	607	-0.015244	-0.010905	-0.008590
-	608	-0.015037	-0.012953	-0.008612
-	609	-0.015423	-0.015341	-0.008588
-	610	-0.016682	-0.017826	-0.008507
-	611	-0.017074	-0.020451	-0.008428
-	612	-0.017934	-0.023049	-0.008341
-	613	-0.017262	-0.025214	-0.008197
-	614	-0.015535	-0.027146	-0.008023
-	615	-0.012714	-0.028496	-0.007754
-	616	-0.009386	-0.029098	-0.007437
-	617	-0.006355	-0.029036	-0.007059
-	618	-0.002836	-0.027969	-0.006590
-	619	0.000730	-0.026248	-0.006071
-	620	0.004420	-0.023670	-0.005370
-	621	0.007309	-0.020478	-0.004554
-	622	0.010245	-0.016383	-0.003555
-	623	0.012991	-0.012200	-0.002431
-	624	0.014980	-0.007857	-0.001179
-	625	0.018398	-0.003366	0.000159
-	626	0.021511	0.000615	0.001513
-	627	0.026304	0.004291	0.002812
-	628	0.031424	0.007363	0.003964
-	629	0.037612	0.009591	0.004960
-	630	0.043715	0.011215	0.005856
-	631	0.052300	0.012042	0.006461
-	632	0.059929	0.012269	0.006934
-	633	0.070757	0.011651	0.007130
-	634	0.081425	0.010535	0.007075
-	635	0.092278	0.008583	0.006740
-	636	0.102429	0.005980	0.006235
-	637	0.110922	0.002959	0.005587
-	638	0.117703	-0.000258	0.004884
-	639	0.124217	-0.003567	0.004128
-	640	0.129370	-0.006593	0.003437
-	641	0.133264	-0.009107	0.002855
-	642	0.135745	-0.011375	0.002405
-	643	0.137762	-0.013263	0.002146
-	644	0.137954	-0.014434	0.002091
-	645	0.138697	-0.015361	0.002119
-	646	0.137775	-0.015703	0.002345
-	647	0.137942	-0.015902	0.002543
-	648	0.136701	-0.015690	0.002905
-	649	0.135988	-0.015920	0.003103
-	650	0.136169	-0.015972	0.003268
-	651	0.136723	-0.016571	0.003259
-	652	0.137865	-0.017625	0.003103
-	653	0.140048	-0.019040	0.002722
-	654	0.143504	-0.021005	0.002063
-	655	0.148255	-0.023350	0.001282
-	656	0.153833	-0.026165	0.000270
-	657	0.159716	-0.029547	-0.001012
-	658	0.165634	-0.033455	-0.002468
-	659	0.170763	-0.037958	-0.004260
-	660	0.175607	-0.042763	-0.006179
-	661	0.179266	-0.047934	-0.008295
-	662	0.180842	-0.052597	-0.010394
-	663	0.181101	-0.057058	-0.012488
-	664	0.177292	-0.061128	-0.014523
-	665	0.170918	-0.064057	-0.016235
-	666	0.159697	-0.065612	-0.017550
-	667	0.145231	-0.065770	-0.018367
-	668	0.127266	-0.063848	-0.018559
-	669	0.106048	-0.059691	-0.017925
-	670	0.081439	-0.053338	-0.016456
-	671	0.055434	-0.044088	-0.014003
-	672	0.029493	-0.032659	-0.010735
-	673	0.003700	-0.019157	-0.006646
-	674	-0.021831	-0.004442	-0.002169
-	675	-0.044027	0.011308	0.002780
-	676	-0.064410	0.027227	0.008055
-	677	-0.080074	0.042803	0.013463
-	678	-0.092383	0.057070	0.018714
-	679	-0.102111	0.069265	0.023632
-	680	-0.109137	0.078603	0.027902
-	681	-0.115527	0.084426	0.031208
-	682	-0.121131	0.086219	0.033319
-	683	-0.125995	0.083865	0.033959
-	684	-0.130123	0.077230	0.033005
-	685	-0.132946	0.067157	0.030674
-	686	-0.134671	0.054263	0.027068
-	687	-0.131723	0.039576	0.022469
-	688	-0.125328	0.024259	0.017317
-	689	-0.113919	0.009638	0.011947
-	690	-0.098101	-0.004015	0.006534
-	691	-0.078657	-0.015724	0.001473
-	692	-0.055241	-0.025123	-0.003119
-	693	-0.030753	-0.032657	-0.007333
-	694	-0.006209	-0.038070	-0.011010
-	695	0.017628	-0.041733	-0.014140
-	696	0.038385	-0.044162	-0.016815
-	697	0.055314	-0.045472	-0.018936
-	698	0.068105	-0.045727	-0.020499
-	699	0.076491	-0.045286	-0.021503
-	700	0.080631	-0.043905	-0.021735
-	701	0.080185	-0.042188	-0.021419
-	702	0.076489	-0.039651	-0.020322
-	703	0.069013	-0.037034	-0.018624
-	704	0.057945	-0.034289	-0.016414
-	705	0.045081	-0.031915	-0.013973
-	706	0.030001	-0.029563	-0.011193
-	707	0.014123	-0.027751	-0.008343
-	708	-0.003247	-0.026464	-0.005513
-	709	-0.019655	-0.025214	-0.002742
-	710	-0.034874	-0.024508	-0.000287
-	711	-0.049632	-0.024495	0.001840
-	712	-0.061550	-0.024874	0.003448
-	713	-0.071343	-0.025878	0.004459
-	714	-0.078788	-0.027749	0.004821
-	715	-0.083100	-0.030524	0.004406
-	716	-0.085773	-0.034182	0.003383
-	717	-0.085186	-0.038892	0.001693
-	718	-0.083614	-0.044281	-0.000474
-	719	-0.078172	-0.050375	-0.003210
-	720	-0.070906	-0.056689	-0.006160
-	721	-0.062361	-0.062704	-0.009184
-	722	-0.051273	-0.068276	-0.012273
-	723	-0.039983	-0.073125	-0.015132
-	724	-0.028250	-0.076762	-0.017651
-	725	-0.016888	-0.079116	-0.019692
-	726	-0.007206	-0.080183	-0.021085
-	727	0.001343	-0.079918	-0.021841
-	728	0.008180	-0.078322	-0.021926
-	729	0.012693	-0.075910	-0.021389
-	730	0.015484	-0.072845	-0.020359
-	731	0.015402	-0.069432	-0.018884
-	732	0.014495	-0.066340	-0.017235
-	733	0.011977	-0.063551	-0.015504
-	734	0.008990	-0.061380	-0.013827
-	735	0.005936	-0.060282	-0.012297
-	736	0.003896	-0.059838	-0.010979
-	737	0.001807	-0.060399	-0.009869
-	738	0.000810	-0.061479	-0.008964
-	739	0.000990	-0.063282	-0.008300
-	740	0.000986	-0.065399	-0.007840
-	741	0.002779	-0.067448	-0.007562
-	742	0.004463	-0.069483	-0.007372
-	743	0.006627	-0.070914	-0.007232
-	744	0.010668	-0.071604	-0.007131
-	745	0.013580	-0.071720	-0.006928
-	746	0.016975	-0.071221	-0.006670
-	747	0.021221	-0.069896	-0.006387
-	748	0.024183	-0.068099	-0.006010
-	749	0.027554	-0.065497	-0.005534
-	750	0.029855	-0.062625	-0.004943
-	751	0.029255	-0.059357	-0.004184
-	752	0.029295	-0.055806	-0.003411
-	753	0.026657	-0.052485	-0.002501
-	754	0.023469	-0.049056	-0.001615
-	755	0.019977	-0.046011	-0.000705
-	756	0.013869	-0.043621	0.000283
-	757	0.007769	-0.041684	0.001189
-	758	-0.000642	-0.040512	0.002188
-	759	-0.010951	-0.039839	0.003299
-	760	-0.022427	-0.039882	0.004354
-	761	-0.034618	-0.040025	0.005435
-	762	-0.048520	-0.040928	0.006599
-	763	-0.061681	-0.041566	0.007609
-	764	-0.074050	-0.042419	0.008473
-	765	-0.084591	-0.042971	0.009087
-	766	-0.090423	-0.043200	0.009261
-	767	-0.091992	-0.042998	0.009081
-	768	-0.085543	-0.042288	0.008320
-	769	-0.070369	-0.041231	0.006961
-	770	-0.046312	-0.040311	0.005034
-	771
-	772
-	773
-	774
-	775
-	776
-	777
-	778
-	779
-	780
-	781
-	782
-	783
-	784
-	785
-	786
-	787
-	788
-	789
-	790
-	791
-	792
-	793
-	794
-	795
-	796
-	797
-	798
-	799
-	800
-	801
-	802
-	803
-	804
-	805
-	806	0.143892	-0.026052	0.000347
-	807	0.135455	-0.029421	0.001687
-	808	0.123762	-0.031952	0.002813
-	809	0.107292	-0.033158	0.003668
-	810	0.088419	-0.032762	0.004084
-	811	0.065989	-0.031455	0.004164
-	812	0.043437	-0.028328	0.003564
-	813	0.018065	-0.024352	0.002612
-	814	-0.005991	-0.019360	0.001156
-	815	-0.031868	-0.014061	-0.000444
-	816	-0.056772	-0.008680	-0.002025
-	817	-0.083016	-0.003480	-0.003512
-	818	-0.107197	0.001622	-0.004873
-	819	-0.131974	0.006296	-0.005923
-	820	-0.154227	0.010701	-0.006938
-	821	-0.174195	0.014763	-0.007938
-	822	-0.191697	0.018102	-0.008880
-	823	-0.205581	0.020946	-0.009831
-	824	-0.215522	0.022844	-0.010595
-	825	-0.220661	0.023915	-0.011076
-	826	-0.222007	0.023698	-0.011179
-	827	-0.217139	0.022312	-0.010879
-	828	-0.209121	0.019802	-0.010127
-	829	-0.196108	0.015610	-0.008971
-	830	-0.177854	0.010216	-0.007532
-	831	-0.156808	0.003829	-0.005821
-	832	-0.134034	-0.003180	-0.003915
-	833	-0.110042	-0.010378	-0.001851
-	834	-0.087871	-0.017334	0.000265
-	835	-0.066812	-0.024077	0.002499
-	836	-0.048557	-0.030089	0.004717
-	837	-0.032771	-0.035860	0.006947
-	838	-0.017519	-0.041356	0.009175
-	839	-0.004831	-0.046951	0.011387
-	840	0.007422	-0.052378	0.013581
-	841	0.014489	-0.057830	0.015617
-	842	0.017581	-0.062197	0.017317
-	843	0.014023	-0.065251	0.018407
-	844	0.004306	-0.066365	0.018644
-	845	-0.009872	-0.065214	0.018010
-	846	-0.026868	-0.062065	0.016449
-	847	-0.043237	-0.057706	0.014292
-	848	-0.057409	-0.052712	0.011893
-	849	-0.068081	-0.047571	0.009379
-	850	-0.075707	-0.042959	0.006975
-	851	-0.081094	-0.038830	0.004777
-	852	-0.084046	-0.035228	0.002798
-	853	-0.086151	-0.032117	0.001003
-	854	-0.087079	-0.029144	-0.000637
-	855	-0.087164	-0.027116	-0.002022
-	856	-0.086617	-0.025123	-0.003242
-	857	-0.085569	-0.023676	-0.004333
-	858	-0.083969	-0.022227	-0.005360
-	859	-0.081906	-0.020724	-0.006322
-	860	-0.080024	-0.019613	-0.007157
-	861	-0.077168	-0.018384	-0.007923
-	862	-0.074062	-0.017397	-0.008560
-	863	-0.070087	-0.016316	-0.009043
-	864	-0.064867	-0.015265	-0.009429
-	865	-0.059682	-0.014153	-0.009656
-	866	-0.053694	-0.012896	-0.009704
-	867	-0.049073	-0.011523	-0.009675
-	868	-0.043949	-0.010096	-0.009495
-	869	-0.039727	-0.008511	-0.009217
-	870	-0.036135	-0.007187	-0.008841
-	871	-0.033071	-0.006049	-0.008438
-	872	-0.030407	-0.005458	-0.007959
-	873	-0.027294	-0.005150	-0.007469
-	874	-0.024654	-0.005552	-0.007043
-	875	-0.020904	-0.006674	-0.006565
-	876	-0.017047	-0.007977	-0.006176
-	877	-0.012053	-0.010118	-0.005874
-	878	-0.007304	-0.012436	-0.005623
-	879	-0.002579	-0.014794	-0.005444
-	880	0.002381	-0.017232	-0.005313
-	881	0.006405	-0.019552	-0.005176
-	882	0.010101	-0.022076	-0.005063
-	883	0.013168	-0.024022	-0.004850
-	884	0.015773	-0.025668	-0.004489
-	885	0.019383	-0.026056	-0.003911
-	886	0.022170	-0.025869	-0.003176
-	887	0.026108	-0.024373	-0.002132
-	888	0.030270	-0.022175	-0.001074
-	889	0.035226	-0.018848	0.000066
-	890	0.041434	-0.015156	0.001103
-	891	0.048519	-0.011308	0.001925
-	892	0.057804	-0.007431	0.002534
-	893	0.066127	-0.003762	0.003000
-	894	0.074364	-0.000237	0.003422
-	895	0.081258	0.002854	0.003876
-	896	0.087308	0.005256	0.004348
-	897	0.092121	0.006799	0.004788
-	898	0.096212	0.007408	0.005136
-	899	0.099933	0.007022	0.005322
-	900	0.103750	0.005885	0.005338
-	901	0.107102	0.003644	0.005112
-	902	0.110088	0.000962	0.004831
-	903	0.113075	-0.001973	0.004471
-	904	0.114856	-0.005007	0.004155
-	905	0.116427	-0.008353	0.003823
-	906	0.117193	-0.011087	0.003636
-	907	0.117763	-0.013928	0.003470
-	908	0.117370	-0.016120	0.003540
-	909	0.117738	-0.017981	0.003585
-	910	0.118510	-0.019081	0.003730
-	911	0.119373	-0.019789	0.003851
-	912	0.121737	-0.019849	0.003854
-	913	0.124646	-0.019515	0.003686
-	914	0.128418	-0.018735	0.003399
-	915	0.133564	-0.017658	0.002930
-	916	0.138875	-0.016450	0.002441
-	917	0.144686	-0.015124	0.002182
-	918	0.150238	-0.014057	0.002177
-	919	0.155366	-0.013362	0.002402
-	920	0.160168	-0.013032	0.002801
-	921	0.164594	-0.013826	0.002955
-	922	0.169414	-0.014918	0.003080
-	923	0.173187	-0.017291	0.002782
-	924	0.177939	-0.020245	0.002172
-	925	0.181652	-0.023950	0.001152
-	926	0.184532	-0.028618	-0.000352
-	927	0.187520	-0.033571	-0.002187
-	928	0.188449	-0.038977	-0.004390
-	929	0.188882	-0.044775	-0.006864
-	930	0.187408	-0.050532	-0.009559
-	931	0.184350	-0.055962	-0.012239
-	932	0.178869	-0.061309	-0.014996
-	933	0.171533	-0.065546	-0.017494
-	934	0.161562	-0.069307	-0.019870
-	935	0.148804	-0.071853	-0.021814
-	936	0.133231	-0.073474	-0.023494
-	937	0.114414	-0.073709	-0.024658
-	938	0.092138	-0.072787	-0.025431
-	939	0.067537	-0.069770	-0.025463
-	940	0.040662	-0.064944	-0.024753
-	941	0.013073	-0.057602	-0.022963
-	942	0.071351	-0.043356	-0.014243
-	943	0.109656	-0.036024	-0.010129
-	944	0.150403	-0.036282	-0.008577
-	945	0.183191	-0.042741	-0.009476
-	946	0.198547	-0.050349	-0.011202
-	947	0.194590	-0.056470	-0.012804
-	948	0.180370	-0.061414	-0.014103
-	949	0.168321	-0.066985	-0.015147
-	950	0.165541	-0.071376	-0.014739
-	951	0.172006	-0.070311	-0.011446
-	952	0.181407	-0.061128	-0.005376
-	953	0.186632	-0.048105	0.001012
-	954	0.186490	-0.033729	0.006947
-	955	0.184596	-0.016588	0.013501
-	956	0.187726	0.002931	0.020736
-	957	0.201467	0.022267	0.027407
-	958	0.220180	0.039838	0.032855
-	959	0.238284	0.058185	0.037853
-	960	0.250885	0.079860	0.042869
-	961	0.254946	0.101872	0.047023
-	962	0.257615	0.123589	0.050104
-	963	0.263895	0.147648	0.053048
-	964	0.274922	0.175765	0.056756
-	965	0.287754	0.206539	0.061052
-	966	0.300202	0.238257	0.065579
-	967	0.308685	0.268986	0.069975
-	968	0.315232	0.297219	0.073602
-	969	0.321034	0.322175	0.076550
-	970	0.325943	0.345209	0.079561
-	971	0.330641	0.368620	0.083199
-	972	0.332077	0.391759	0.087338
-	973	0.329706	0.414150	0.091720
-	974	0.322538	0.434576	0.095877
-	975	0.311944	0.452933	0.099782
-	976	0.296735	0.468571	0.103574
-	977	0.277569	0.481913	0.107325
-	978	0.254704	0.492787	0.110978
-	979	0.228655	0.501017	0.114443
-	980	0.201944	0.506916	0.117400
-	981	0.175788	0.511311	0.119835
-	982	0.150704	0.515744	0.121926
-	983	0.127890	0.520841	0.123573
-	984	0.107591	0.527355	0.124869
-	985	0.092176	0.535221	0.125623
-	986	0.083750	0.544487	0.125586
-	987	0.082496	0.555112	0.124702
-	988	0.086654	0.566435	0.123158
-	989	0.093438	0.578476	0.121316
-	990	0.099882	0.589791	0.119393
-	991	0.104724	0.598811	0.117310
-	992	0.108878	0.604452	0.114688
-	993	0.111061	0.607131	0.111738
-	994	0.111307	0.607872	0.108795
-	995	0.107786	0.608199	0.106415
-	996	0.102394	0.608703	0.104705
-	997	0.094815	0.609625	0.103916
-	998	0.086896	0.610647	0.103800
-	999	0.079294	0.611831	0.104127
-	1000	0.071422	0.612421	0.104617
-	1001	0.063566	0.612251	0.105112
-	1002	0.054245	0.610763	0.105631
-	1003	0.044852	0.607843	0.106089
-	1004	0.034486	0.603805	0.106560
-	1005	0.023024	0.598514	0.106974
-	1006	0.010227	0.591774	0.107326
-	1007	-0.003687	0.583595	0.107599
-	1008	-0.017704	0.574515	0.107737
-	1009	-0.033644	0.564188	0.107771
-	1010	-0.050621	0.554358	0.107776
-	1011	-0.069718	0.544298	0.107734
-	1012	-0.090365	0.535004	0.107701
-	1013	-0.111370	0.526987	0.107587
-	1014	-0.133204	0.520181	0.107484
-	1015	-0.154816	0.513928	0.107240
-	1016	-0.175868	0.507928	0.106736
-	1017	-0.195928	0.502533	0.105920
-	1018	-0.213121	0.498828	0.104752
-	1019	-0.226473	0.496776	0.103043
-	1020	-0.233922	0.496687	0.100727
-	1021	-0.234277	0.498554	0.097874
-	1022	-0.225013	0.501623	0.094284
-	1023	-0.203946	0.504779	0.089731
-	1024
-	1025
-	1026
-	1027
-	1028
-	1029
-	1030
-	1031
-	1032
-	1033
-	1034
-	1035
-	1036
-	1037
-	1038
-	1039
-	1040
-	1041
-	1042
-	1043
-	1044
-	1045
-	1046
-	1047
-	1048
-	1049
-	1050
-	1051
-	1052
-	1053
-	1054
-	1055
-	1056
-	1057
-	1058
-	1059
-	1060
-	1061
-	1062
-	1063
-	1064
-	1065
-	1066
-	1067
-	1068
-	1069
-	1070
-	1071
-	1072
-	1073
-	1074	-0.247201	0.498787	0.026370
-	1075	-0.262662	0.488337	0.027030
-	1076	-0.279507	0.481385	0.027200
-	1077	-0.296529	0.477578	0.026951
-	1078	-0.312873	0.475384	0.026373
-	1079	-0.327378	0.474324	0.025341
-	1080	-0.341121	0.474070	0.024001
-	1081	-0.354416	0.474215	0.022441
-	1082	-0.366006	0.473107	0.020751
-	1083	-0.376057	0.470614	0.019028
-	1084	-0.385001	0.466395	0.017425
-	1085	-0.391697	0.460383	0.015887
-	1086	-0.398727	0.453553	0.014377
-	1087	-0.405569	0.445063	0.012950
-	1088	-0.412448	0.435660	0.011421
-	1089	-0.417759	0.426125	0.009656
-	1090	-0.419184	0.417673	0.007290
-	1091	-0.419009	0.410126	0.004523
-	1092	-0.419775	0.403313	0.001559
-	1093	-0.422571	0.395738	-0.001461
-	1094	-0.426559	0.386457	-0.004390
-	1095	-0.432635	0.375010	-0.006949
-	1096	-0.438089	0.361968	-0.009276
-	1097	-0.441222	0.346930	-0.011187
-	1098	-0.441405	0.329462	-0.012492
-	1099	-0.436833	0.308831	-0.013116
-	1100	-0.429014	0.284876	-0.012923
-	1101	-0.417224	0.257839	-0.011982
-	1102	-0.402412	0.228471	-0.010626
-	1103	-0.384858	0.197704	-0.009104
-	1104	-0.366227	0.166323	-0.007424
-	1105	-0.346946	0.135671	-0.005833
-	1106	-0.328697	0.107515	-0.004555
-	1107	-0.312012	0.083226	-0.003776
-	1108	-0.295314	0.063508	-0.003726
-	1109	-0.277172	0.047260	-0.004019
-	1110	-0.257441	0.033891	-0.004514
-	1111	-0.236465	0.022106	-0.004996
-	1112	-0.213082	0.010874	-0.005050
-	1113	-0.188332	-0.000190	-0.004391
-	1114	-0.162194	-0.010092	-0.003241
-	1115	-0.134866	-0.017026	-0.002024
-	1116	-0.107461	-0.020741	-0.000947
-	1117	-0.080422	-0.023433	0.000160
-	1118	-0.056009	-0.026744	0.001349
-	1119	-0.038560	-0.031459	0.002678
-	1120	-0.032251	-0.034746	0.003394
-	1121
-	1122
-	1123
-	1124
-	1125
-	1126
-	1127
-	1128
-	1129
-	1130
-	1131
-	1132
-	1133
-	1134
-	1135
-	1136
-	1137
-	1138
-	1139
-	1140
-	1141
-	1142
-	1143
-	1144
-	1145
-	1146
-	1147
-	1148
-	1149
-	1150
-	1151
-	1152
-	1153
-	1154
-	1155
-	1156
-	1157
-	1158	0.324117	0.030258	0.017985
-	1159	0.394489	0.032477	0.022335
-	1160	0.461095	0.034136	0.026209
-	1161	0.519297	0.034850	0.029419
-	1162	0.562267	0.035180	0.031601
-	1163	0.582007	0.034231	0.032350
-	1164	0.567703	0.032177	0.031141
-	1165	0.506640	0.028387	0.027329
-	1166
-	1167
