# Supplementary material for: Design and preliminary verification of a novel powered ankle–foot prosthesis: From the perspective of lower-limb biomechanics compared with ESAR foot
Source: PLoS One. 2024 Jun 7;19(6):e0303397. doi: 10.1371/journal.pone.0303397 (PMC11161064; doi:10.1371/journal.pone.0303397)
Supplement: S2 File — (ZIP) [file pone.0303397.s004.zip › NWS/5/right knee angle.txt]

LINK_MODEL_BASED::ORIGINAL::Right Knee Angles
File	Frame	X	Y	Z
Gait LB - IOR 14.c3d	1	-0.045279	-3.047097	-17.245485
-	2	0.097689	-3.030191	-17.036238
-	3	0.222963	-3.020453	-16.911064
-	4	0.330589	-3.016409	-16.856377
-	5	0.420973	-3.016494	-16.855843
-	6	0.494765	-3.019336	-16.895704
-	7	0.553302	-3.023763	-16.962292
-	8	0.597890	-3.028940	-17.046122
-	9	0.630121	-3.034238	-17.139095
-	10	0.651591	-3.039190	-17.233852
-	11	0.663772	-3.043479	-17.326443
-	12	0.668006	-3.046959	-17.413401
-	13	0.665720	-3.049493	-17.492327
-	14	0.658115	-3.051060	-17.561829
-	15	0.646255	-3.051659	-17.621824
-	16	0.631122	-3.051409	-17.671883
-	17	0.613734	-3.050380	-17.713120
-	18	0.594647	-3.048691	-17.745911
-	19	0.574796	-3.046467	-17.771233
-	20	0.554532	-3.043857	-17.790157
-	21	0.534347	-3.041058	-17.803150
-	22	0.514708	-3.038170	-17.811029
-	23	0.495995	-3.035332	-17.814600
-	24	0.478381	-3.032665	-17.814610
-	25	0.462340	-3.030241	-17.811277
-	26	0.447968	-3.028178	-17.805466
-	27	0.435586	-3.026443	-17.797445
-	28	0.425415	-3.025101	-17.787695
-	29	0.417589	-3.024095	-17.776800
-	30	0.412276	-3.023376	-17.764837
-	31	0.409453	-3.022886	-17.752365
-	32	0.409210	-3.022548	-17.740042
-	33	0.411348	-3.022267	-17.728193
-	34	0.415987	-3.021920	-17.717329
-	35	0.422863	-3.021458	-17.707787
-	36	0.431975	-3.020735	-17.700390
-	37	0.443186	-3.019708	-17.694822
-	38	0.456502	-3.018295	-17.692225
-	39	0.471762	-3.016432	-17.692455
-	40	0.488866	-3.014115	-17.695572
-	41	0.507760	-3.011334	-17.702105
-	42	0.528165	-3.008121	-17.711472
-	43	0.549953	-3.004533	-17.723139
-	44	0.572814	-3.000699	-17.736200
-	45	0.596523	-2.996647	-17.750620
-	46	0.620906	-2.992477	-17.764721
-	47	0.645763	-2.988249	-17.778353
-	48	0.670850	-2.984039	-17.791014
-	49	0.696075	-2.979869	-17.802174
-	50	0.721298	-2.975775	-17.810865
-	51	0.746451	-2.971759	-17.817478
-	52	0.771635	-2.967802	-17.820866
-	53	0.796812	-2.963884	-17.820980
-	54	0.821994	-2.959964	-17.818262
-	55	0.847237	-2.956038	-17.812544
-	56	0.872670	-2.952037	-17.803740
-	57	0.898247	-2.947916	-17.793598
-	58	0.923933	-2.943706	-17.781927
-	59	0.949681	-2.939364	-17.770245
-	60	0.975293	-2.934912	-17.758245
-	61	1.000394	-2.930460	-17.746120
-	62	1.024797	-2.925982	-17.734137
-	63	1.048095	-2.921533	-17.722431
-	64	1.069852	-2.917145	-17.709408
-	65	1.089490	-2.912819	-17.696138
-	66	1.106576	-2.908460	-17.682650
-	67	1.120741	-2.904063	-17.669064
-	68	1.131612	-2.899579	-17.656084
-	69	1.139001	-2.894956	-17.644297
-	70	1.142938	-2.890162	-17.633667
-	71	1.143568	-2.885098	-17.625124
-	72	1.141046	-2.879737	-17.618670
-	73	1.136036	-2.874042	-17.613377
-	74	1.129017	-2.867971	-17.609110
-	75	1.120678	-2.861498	-17.605165
-	76	1.111807	-2.854619	-17.599188
-	77	1.103111	-2.847379	-17.590157
-	78	1.095300	-2.839745	-17.577066
-	79	1.089135	-2.831771	-17.557440
-	80	1.085152	-2.823424	-17.531305
-	81	1.084024	-2.814723	-17.496426
-	82	1.086256	-2.805677	-17.453283
-	83	1.092148	-2.796273	-17.402092
-	84	1.102241	-2.786544	-17.341608
-	85	1.116914	-2.776558	-17.272394
-	86	1.136215	-2.766406	-17.193653
-	87	1.160406	-2.756139	-17.106112
-	88	1.189556	-2.745868	-17.010477
-	89	1.223629	-2.735615	-16.907990
-	90	1.262658	-2.725332	-16.800007
-	91	1.306463	-2.714969	-16.687635
-	92	1.354960	-2.704434	-16.573256
-	93	1.407820	-2.693733	-16.456871
-	94	1.464632	-2.682851	-16.339901
-	95	1.524885	-2.671789	-16.223864
-	96	1.587790	-2.660623	-16.110563
-	97	1.652503	-2.649365	-16.002403
-	98	1.717971	-2.638076	-15.901517
-	99	1.783040	-2.626825	-15.810809
-	100	1.846649	-2.615594	-15.732080
-	101	1.907495	-2.604440	-15.666769
-	102	1.964399	-2.593364	-15.615186
-	103	2.016151	-2.582425	-15.577028
-	104	2.061656	-2.571520	-15.552457
-	105	2.099585	-2.560753	-15.539268
-	106	2.129012	-2.550064	-15.535681
-	107	2.148843	-2.539410	-15.538930
-	108	2.158445	-2.528677	-15.546916
-	109	2.157326	-2.517717	-15.557163
-	110	2.145601	-2.506365	-15.568111
-	111	2.123550	-2.494512	-15.578181
-	112	2.092022	-2.482072	-15.586990
-	113	2.051679	-2.469051	-15.593637
-	114	2.003811	-2.455476	-15.598728
-	115	1.949492	-2.441392	-15.603802
-	116	1.889986	-2.426899	-15.609718
-	117	1.826736	-2.412076	-15.617781
-	118	1.761207	-2.397022	-15.628382
-	119	1.694885	-2.381832	-15.642730
-	120	1.629468	-2.366613	-15.660371
-	121	1.566743	-2.351404	-15.681643
-	122	1.508241	-2.336348	-15.705993
-	123	1.455636	-2.321561	-15.732089
-	124	1.410288	-2.307177	-15.758479
-	125	1.373499	-2.293298	-15.784437
-	126	1.346235	-2.280035	-15.807551
-	127	1.329083	-2.267468	-15.826116
-	128	1.322656	-2.255516	-15.839185
-	129	1.326808	-2.244171	-15.844803
-	130	1.341288	-2.233382	-15.841103
-	131	1.365541	-2.222992	-15.826286
-	132	1.398904	-2.212932	-15.797980
-	133	1.440514	-2.203011	-15.755895
-	134	1.489610	-2.193001	-15.699854
-	135	1.545312	-2.182748	-15.630283
-	136	1.606672	-2.172068	-15.549413
-	137	1.672768	-2.160719	-15.459372
-	138	1.742824	-2.148478	-15.362436
-	139	1.815889	-2.135102	-15.260571
-	140	1.891112	-2.120263	-15.155298
-	141	1.967919	-2.103625	-15.048336
-	142	2.045445	-2.084938	-14.940756
-	143	2.123158	-2.063982	-14.834304
-	144	2.200450	-2.040686	-14.729641
-	145	2.276904	-2.015003	-14.627215
-	146	2.351850	-1.986903	-14.527770
-	147	2.424842	-1.956419	-14.431437
-	148	2.495158	-1.923567	-14.338333
-	149	2.562105	-1.888456	-14.248398
-	150	2.625172	-1.851250	-14.162304
-	151	2.683428	-1.812175	-14.080111
-	152	2.735810	-1.771449	-14.001747
-	153	2.781421	-1.729158	-13.928463
-	154	2.819357	-1.685427	-13.858899
-	155	2.848620	-1.640293	-13.794238
-	156	2.868644	-1.593859	-13.733807
-	157	2.879086	-1.546290	-13.677587
-	158	2.879923	-1.497782	-13.625065
-	159	2.871397	-1.448560	-13.575701
-	160	2.854128	-1.398843	-13.529723
-	161	2.828799	-1.348932	-13.486880
-	162	2.796440	-1.299017	-13.448350
-	163	2.757990	-1.249320	-13.416485
-	164	2.714587	-1.200058	-13.393896
-	165	2.667370	-1.151373	-13.383180
-	166	2.617463	-1.103453	-13.387346
-	167	2.566214	-1.056462	-13.408693
-	168	2.514558	-1.010794	-13.447903
-	169	2.463379	-0.966893	-13.506483
-	170	2.413497	-0.925379	-13.582943
-	171	2.365507	-0.886789	-13.676006
-	172	2.320256	-0.851602	-13.783196
-	173	2.278527	-0.820225	-13.900467
-	174	2.240773	-0.793111	-14.022432
-	175	2.207337	-0.770617	-14.142859
-	176	2.178429	-0.753073	-14.254524
-	177	2.154312	-0.740783	-14.351236
-	178	2.135103	-0.733851	-14.429805
-	179	2.120864	-0.732466	-14.488003
-	180	2.111604	-0.736562	-14.526561
-	181	2.106974	-0.746059	-14.547820
-	182	2.106926	-0.760674	-14.554148
-	183	2.111302	-0.780008	-14.549191
-	184	2.119721	-0.803534	-14.536458
-	185	2.132293	-0.830557	-14.519290
-	186	2.148496	-0.860362	-14.500566
-	187	2.168111	-0.892157	-14.483285
-	188	2.190740	-0.925343	-14.468528
-	189	2.215817	-0.959270	-14.457077
-	190	2.242841	-0.993496	-14.447894
-	191	2.271276	-1.027672	-14.440042
-	192	2.300535	-1.061484	-14.433529
-	193	2.330122	-1.094681	-14.426678
-	194	2.359648	-1.127129	-14.418992
-	195	2.388507	-1.158653	-14.410287
-	196	2.416198	-1.189229	-14.398419
-	197	2.442400	-1.218772	-14.383555
-	198	2.466614	-1.247241	-14.364361
-	199	2.488562	-1.274586	-14.341111
-	200	2.508076	-1.300934	-14.311920
-	201	2.525229	-1.326298	-14.276228
-	202	2.540153	-1.350771	-14.234411
-	203	2.553436	-1.374440	-14.186307
-	204	2.565564	-1.397412	-14.132822
-	205	2.576995	-1.419776	-14.075181
-	206	2.588097	-1.441623	-14.014124
-	207	2.599080	-1.462958	-13.950611
-	208	2.609951	-1.483802	-13.885860
-	209	2.620768	-1.504087	-13.819886
-	210	2.631202	-1.523721	-13.753511
-	211	2.640872	-1.542591	-13.687731
-	212	2.649445	-1.560544	-13.623375
-	213	2.656553	-1.577457	-13.561083
-	214	2.661906	-1.593227	-13.501498
-	215	2.665488	-1.607786	-13.445254
-	216	2.667176	-1.621096	-13.392217
-	217	2.666934	-1.633146	-13.343284
-	218	2.664622	-1.644047	-13.297847
-	219	2.659906	-1.653853	-13.257502
-	220	2.652431	-1.662760	-13.223039
-	221	2.642309	-1.670979	-13.194800
-	222	2.629505	-1.678797	-13.173502
-	223	2.614479	-1.686475	-13.158289
-	224	2.597629	-1.694236	-13.147465
-	225	2.579338	-1.702269	-13.139872
-	226	2.560089	-1.710733	-13.133252
-	227	2.540268	-1.719798	-13.126709
-	228	2.520179	-1.729616	-13.118755
-	229	2.500140	-1.740395	-13.109858
-	230	2.480527	-1.752316	-13.100033
-	231	2.461444	-1.765560	-13.090888
-	232	2.443059	-1.780216	-13.083508
-	233	2.425564	-1.796404	-13.079953
-	234	2.409193	-1.814254	-13.081145
-	235	2.393886	-1.833950	-13.089091
-	236	2.379818	-1.855727	-13.104938
-	237	2.367032	-1.879850	-13.129789
-	238	2.355418	-1.906567	-13.164354
-	239	2.344862	-1.936255	-13.208603
-	240	2.335358	-1.969187	-13.261744
-	241	2.326899	-2.005559	-13.324635
-	242	2.319484	-2.045579	-13.396891
-	243	2.313186	-2.089371	-13.479980
-	244	2.308270	-2.137069	-13.575977
-	245	2.304854	-2.188783	-13.687122
-	246	2.303358	-2.244526	-13.815552
-	247	2.303921	-2.304242	-13.963120
-	248	2.307387	-2.367810	-14.131102
-	249	2.314297	-2.434985	-14.319398
-	250	2.325536	-2.505402	-14.527541
-	251	2.341952	-2.578577	-14.752354
-	252	2.364220	-2.653862	-14.989820
-	253	2.392579	-2.730404	-15.234133
-	254	2.427247	-2.807283	-15.477238
-	255	2.468161	-2.883377	-15.710168
-	256	2.515136	-2.957373	-15.922329
-	257	2.567883	-3.027936	-16.101938
-	258	2.626093	-3.093735	-16.236612
-	259	2.689333	-3.153387	-16.315180
-	260	2.757371	-3.205695	-16.327126
-	261	2.830130	-3.249815	-16.265989
-	262	2.908057	-3.285323	-16.128923
-	263	2.991970	-3.312514	-15.918493
-	264
-	265
-	266
-	267
-	268
-	269
-	270
-	271
-	272
-	273
-	274
-	275
-	276
-	277
-	278
-	279
-	280
-	281
-	282
-	283	9.227336	-4.369843	-22.059490
-	284	9.876091	-4.367850	-21.945030
-	285	10.569410	-4.359188	-21.830584
-	286	11.304622	-4.342054	-21.729948
-	287	12.079401	-4.314768	-21.653082
-	288	12.891519	-4.275463	-21.606039
-	289	13.739221	-4.222148	-21.591919
-	290	14.620696	-4.153035	-21.609861
-	291	15.534644	-4.066486	-21.657249
-	292	16.479961	-3.960908	-21.730366
-	293	17.455910	-3.835394	-21.822849
-	294	18.461647	-3.689104	-21.928537
-	295	19.496334	-3.521430	-22.040979
-	296	20.559008	-3.331587	-22.154346
-	297	21.647976	-3.118793	-22.263395
-	298	22.761169	-2.882278	-22.363657
-	299	23.895702	-2.621928	-22.450649
-	300	25.048214	-2.337563	-22.521492
-	301	26.214539	-2.029352	-22.573751
-	302	27.390097	-1.698613	-22.604713
-	303	28.569653	-1.346525	-22.614311
-	304	29.747574	-0.974779	-22.602938
-	305	30.917568	-0.585733	-22.571405
-	306	32.073238	-0.182196	-22.521452
-	307	33.207649	0.232447	-22.455597
-	308	34.313892	0.654284	-22.376642
-	309	35.384735	1.079225	-22.288370
-	310	36.413315	1.502966	-22.195313
-	311	37.393101	1.920763	-22.101183
-	312	38.318272	2.328648	-22.009932
-	313	39.183773	2.723056	-21.924204
-	314	39.985794	3.100072	-21.845600
-	315	40.721195	3.457296	-21.775669
-	316	41.387844	3.791918	-21.714643
-	317	41.984203	4.102059	-21.662600
-	318	42.509304	4.385751	-21.619553
-	319	42.962639	4.642162	-21.585539
-	320	43.344425	4.870108	-21.560209
-	321	43.654858	5.068894	-21.543358
-	322	43.894482	5.238811	-21.535915
-	323	44.064053	5.379521	-21.538652
-	324	44.164310	5.491631	-21.553032
-	325	44.196316	5.575785	-21.581610
-	326	44.160961	5.632941	-21.627026
-	327	44.059387	5.664246	-21.692133
-	328	43.892357	5.672072	-21.780930
-	329	43.661148	5.657999	-21.895969
-	330	43.367077	5.624053	-22.039536
-	331	43.012047	5.572443	-22.213175
-	332	42.598598	5.504336	-22.416069
-	333	42.129372	5.421487	-22.647406
-	334	41.607773	5.325187	-22.904886
-	335	41.037533	5.216687	-23.184311
-	336	40.422619	5.097404	-23.482145
-	337	39.766987	4.968574	-23.793472
-	338	39.074509	4.831291	-24.113344
-	339	38.348648	4.686494	-24.436117
-	340	37.592731	4.533923	-24.755714
-	341	36.809978	4.373260	-25.065380
-	342	36.003174	4.204236	-25.359604
-	343	35.175022	4.025757	-25.632233
-	344	34.327835	3.837147	-25.878666
-	345	33.463913	3.637192	-26.094234
-	346	32.585155	3.424981	-26.275715
-	347	31.693321	3.199102	-26.419178
-	348	30.789793	2.958501	-26.523111
-	349	29.875645	2.702664	-26.586651
-	350	28.951481	2.430935	-26.609154
-	351	28.017534	2.143568	-26.591736
-	352	27.073681	1.840797	-26.535532
-	353	26.119635	1.523693	-26.443758
-	354	25.155016	1.193703	-26.319790
-	355	24.179239	0.852919	-26.168880
-	356	23.191805	0.503551	-25.996031
-	357	22.192678	0.148225	-25.805998
-	358	21.181622	-0.209879	-25.604013
-	359	20.159023	-0.567619	-25.393789
-	360	19.125513	-0.921251	-25.179543
-	361	18.081921	-1.266967	-24.964922
-	362	17.029680	-1.601003	-24.752369
-	363	15.970599	-1.920105	-24.543398
-	364	14.906922	-2.220393	-24.341322
-	365	13.841434	-2.499138	-24.147213
-	366	12.776901	-2.753839	-23.962545
-	367	11.716719	-2.982279	-23.789652
-	368	10.664286	-3.183322	-23.630335
-	369	9.623377	-3.356588	-23.485353
-	370	8.597578	-3.502195	-23.357008
-	371	7.590588	-3.621141	-23.246536
-	372	6.605743	-3.714954	-23.155508
-	373	5.645913	-3.785495	-23.086823
-	374	4.714317	-3.835047	-23.043007
-	375	3.813860	-3.866148	-23.025673
-	376	2.947715	-3.881426	-23.038149
-	377	2.119684	-3.883550	-23.081354
-	378	1.334242	-3.875125	-23.156813
-	379	0.596560	-3.858616	-23.265699
-	380	-0.087495	-3.836437	-23.406998
-	381	-0.711594	-3.810743	-23.578890
-	382	-1.268802	-3.783527	-23.779444
-	383	-1.752199	-3.756544	-24.003578
-	384	-2.155339	-3.731109	-24.244656
-	385	-2.473455	-3.708231	-24.496042
-	386	-2.703796	-3.688499	-24.750164
-	387	-2.845890	-3.672255	-24.999640
-	388	-2.901539	-3.659681	-25.240551
-	389	-2.874703	-3.650609	-25.468262
-	390	-2.770975	-3.644629	-25.680193
-	391	-2.597886	-3.641330	-25.878035
-	392	-2.364387	-3.640048	-26.062618
-	393	-2.080576	-3.640184	-26.237185
-	394	-1.756880	-3.641114	-26.407162
-	395	-1.404157	-3.642256	-26.577017
-	396	-1.032717	-3.643084	-26.751856
-	397	-0.652363	-3.643129	-26.936426
-	398	-0.271462	-3.641928	-27.133764
-	399	0.103324	-3.639056	-27.344557
-	400	0.467414	-3.634072	-27.567381
-	401	0.818586	-3.626610	-27.798094
-	402	1.156938	-3.616234	-28.030142
-	403	1.484008	-3.602377	-28.255989
-	404	1.803602	-3.584216	-28.466982
-	405	2.120326	-3.560805	-28.654240
-	406	2.439567	-3.530963	-28.810438
-	407	2.767248	-3.493607	-28.928423
-	408	3.109093	-3.447964	-29.002285
-	409	3.470533	-3.393649	-29.027437
-	410	3.856004	-3.330883	-28.999844
-	411	4.269016	-3.260280	-28.916119
-	412	4.710811	-3.182936	-28.775061
-	413	5.181056	-3.100311	-28.576977
-	414	5.676906	-3.014135	-28.323301
-	415	6.193365	-2.926239	-28.018238
-	416	6.723637	-2.838481	-27.667898
-	417	7.259049	-2.752898	-27.279078
-	418	7.790206	-2.671026	-26.861624
-	419	8.306931	-2.594373	-26.424589
-	420	8.799464	-2.523708	-25.978695
-	421	9.258588	-2.459330	-25.534845
-	422	9.676179	-2.400848	-25.103275
-	423	10.045870	-2.347635	-24.693153
-	424	10.363123	-2.298587	-24.313078
-	425	10.625091	-2.252614	-23.968712
-	426	10.830879	-2.208765	-23.664797
-	427	10.981033	-2.166127	-23.404367
-	428	11.077823	-2.124041	-23.188801
-	429	11.124177	-2.082553	-23.017216
-	430	11.124078	-2.041410	-22.888029
-	431	11.081906	-2.000951	-22.796894
-	432	11.002516	-1.961648	-22.739119
-	433	10.891083	-1.924102	-22.710314
-	434	10.753490	-1.889025	-22.708168
-	435	10.595795	-1.857050	-22.731148
-	436	10.424201	-1.828715	-22.777452
-	437	10.244545	-1.804313	-22.843710
-	438	10.062440	-1.783848	-22.924074
-	439	9.882949	-1.767399	-23.011381
-	440	9.710699	-1.754914	-23.097153
-	441	9.549990	-1.746257	-23.171848
-	442	9.404526	-1.741307	-23.227808
-	443	9.277450	-1.740004	-23.258226
-	444	9.171101	-1.742224	-23.257330
-	445	9.087126	-1.748064	-23.220482
-	446	9.026130	-1.757565	-23.144638
-	447	8.987693	-1.771078	-23.028450
-	448	8.970613	-1.788798	-22.872103
-	449	8.972614	-1.810792	-22.678509
-	450	8.990698	-1.837241	-22.452173
-	451	9.021337	-1.868218	-22.198887
-	452	9.060426	-1.903492	-21.926905
-	453	9.104033	-1.942917	-21.645044
-	454	9.147958	-1.986091	-21.362494
-	455	9.188253	-2.032415	-21.088884
-	456	9.221156	-2.081172	-20.833475
-	457	9.243162	-2.131467	-20.605368
-	458	9.251584	-2.182522	-20.411276
-	459	9.244172	-2.233370	-20.257753
-	460	9.219260	-2.283092	-20.148346
-	461	9.176067	-2.330782	-20.085012
-	462	9.114640	-2.375619	-20.068274
-	463	9.036030	-2.417143	-20.094545
-	464	8.941841	-2.455017	-20.159000
-	465	8.834431	-2.489261	-20.254210
-	466	8.716249	-2.520043	-20.371649
-	467	8.590112	-2.547508	-20.503424
-	468	8.458706	-2.572078	-20.639832
-	469	8.324552	-2.594200	-20.774328
-	470	8.189831	-2.614373	-20.900742
-	471	8.056210	-2.633240	-21.014185
-	472	7.925033	-2.651079	-21.112680
-	473	7.797011	-2.668402	-21.194496
-	474	7.672569	-2.685567	-21.259783
-	475	7.551877	-2.702925	-21.309280
-	476	7.434577	-2.720817	-21.345270
-	477	7.320483	-2.739312	-21.371279
-	478	7.209078	-2.758719	-21.390455
-	479	7.099954	-2.778886	-21.406305
-	480	6.992840	-2.799841	-21.421354
-	481	6.887668	-2.821333	-21.438934
-	482	6.784422	-2.843203	-21.459518
-	483	6.683489	-2.865146	-21.483004
-	484	6.585207	-2.886962	-21.508234
-	485	6.490177	-2.908400	-21.533627
-	486	6.399084	-2.929300	-21.557905
-	487	6.312644	-2.949616	-21.579391
-	488	6.231467	-2.969416	-21.596258
-	489	6.156500	-2.988749	-21.607006
-	490	6.088173	-3.007794	-21.609074
-	491	6.026911	-3.026730	-21.600525
-	492	5.973027	-3.045682	-21.580770
-	493	5.926417	-3.064886	-21.548729
-	494	5.887102	-3.084406	-21.504845
-	495	5.854631	-3.104245	-21.450344
-	496	5.828848	-3.124313	-21.386187
-	497	5.809445	-3.144321	-21.315205
-	498	5.795770	-3.163885	-21.239494
-	499	5.787468	-3.182596	-21.161198
-	500	5.783989	-3.200043	-21.082922
-	501	5.784811	-3.215794	-21.007133
-	502	5.789447	-3.229722	-20.935326
-	503	5.797766	-3.241696	-20.868731
-	504	5.809652	-3.251653	-20.807825
-	505	5.825332	-3.259682	-20.752596
-	506	5.845118	-3.265929	-20.701162
-	507	5.869287	-3.270636	-20.653215
-	508	5.898111	-3.274069	-20.606962
-	509	5.931886	-3.276493	-20.560919
-	510	5.970726	-3.278091	-20.514345
-	511	6.014898	-3.279027	-20.465868
-	512	6.064438	-3.279448	-20.415773
-	513	6.119332	-3.279346	-20.364384
-	514	6.179420	-3.278629	-20.312441
-	515	6.244191	-3.277302	-20.260994
-	516	6.313141	-3.275295	-20.210869
-	517	6.385419	-3.272517	-20.163515
-	518	6.460415	-3.268952	-20.119547
-	519	6.537539	-3.264555	-20.080564
-	520	6.616300	-3.259356	-20.047157
-	521	6.696490	-3.253381	-20.019993
-	522	6.777657	-3.246764	-20.000181
-	523	6.859796	-3.239763	-19.986948
-	524	6.942954	-3.232645	-19.980904
-	525	7.027111	-3.225915	-19.981043
-	526	7.112245	-3.220261	-19.987350
-	527	7.198271	-3.216454	-20.000168
-	528	7.285173	-3.215289	-20.019859
-	529	7.373069	-3.217430	-20.047693
-	530	7.462346	-3.223238	-20.085627
-	531	7.553800	-3.232794	-20.136301
-	532	7.647864	-3.245976	-20.202490
-	533	7.745577	-3.262451	-20.287643
-	534	7.847730	-3.281911	-20.394215
-	535	7.955233	-3.303874	-20.524992
-	536	8.068839	-3.328100	-20.680344
-	537	8.189133	-3.354202	-20.860983
-	538	8.316890	-3.381774	-21.065924
-	539	8.452524	-3.410490	-21.291237
-	540	8.596966	-3.439805	-21.531939
-	541	8.750966	-3.469224	-21.780277
-	542	8.915469	-3.498144	-22.027815
-	543	9.091444	-3.526068	-22.264938
-	544	9.279561	-3.552453	-22.481993
-	545
-	546
-	547
-	548
-	549
-	550
-	551
-	552
-	553
-	554
-	555
-	556
-	557	14.032119	-3.422523	-25.105097
-	558	14.682514	-3.338312	-25.145924
-	559	15.387081	-3.234310	-25.167542
-	560	16.148684	-3.109253	-25.173971
-	561	16.969229	-2.961929	-25.168566
-	562	17.850090	-2.791493	-25.154772
-	563	18.791565	-2.597420	-25.134146
-	564	19.793121	-2.379854	-25.107565
-	565	20.853340	-2.139436	-25.074196
-	566	21.969757	-1.877409	-25.031912
-	567	23.139357	-1.595248	-24.977661
-	568	24.358194	-1.294936	-24.907606
-	569	25.621534	-0.978482	-24.817831
-	570	26.923849	-0.647642	-24.705896
-	571	28.258289	-0.304135	-24.569771
-	572	29.617361	0.050654	-24.408821
-	573	30.992373	0.415262	-24.223747
-	574	32.373981	0.788707	-24.016626
-	575	33.752106	1.169897	-23.790684
-	576	35.116146	1.557853	-23.550432
-	577	36.455372	1.951663	-23.301697
-	578	37.759251	2.350371	-23.050695
-	579	39.017799	2.752490	-22.803232
-	580	40.221745	3.156424	-22.565529
-	581	41.363117	3.559943	-22.342253
-	582	42.435097	3.960670	-22.137920
-	583	43.432468	4.355699	-21.955061
-	584	44.351337	4.742076	-21.795910
-	585	45.188969	5.116554	-21.660936
-	586	45.943623	5.475832	-21.550331
-	587	46.614471	5.816869	-21.464186
-	588	47.201439	6.136735	-21.402012
-	589	47.705185	6.433047	-21.363256
-	590	48.126808	6.703858	-21.347301
-	591	48.467999	6.947046	-21.353338
-	592	48.730583	7.161565	-21.381792
-	593	48.916756	7.346531	-21.432945
-	594	49.028721	7.501905	-21.507912
-	595	49.068573	7.627892	-21.607962
-	596	49.038551	7.725439	-21.734612
-	597	48.940777	7.795637	-21.889118
-	598	48.777374	7.840114	-22.072792
-	599	48.550476	7.860300	-22.285843
-	600	48.262028	7.857713	-22.528105
-	601	47.914104	7.833902	-22.798920
-	602	47.508659	7.790429	-23.096653
-	603	47.047817	7.728356	-23.418781
-	604	46.533634	7.648986	-23.762659
-	605	45.968281	7.553254	-24.124935
-	606	45.354088	7.441818	-24.501955
-	607	44.693466	7.315428	-24.889606
-	608	43.989239	7.174452	-25.283382
-	609	43.244453	7.019192	-25.678364
-	610	42.462227	6.849963	-26.069771
-	611	41.646053	6.667016	-26.452463
-	612	40.799557	6.470872	-26.821411
-	613	39.926575	6.262003	-27.171619
-	614	39.031101	6.041487	-27.498514
-	615	38.117268	5.810162	-27.797247
-	616	37.189064	5.569295	-28.063839
-	617	36.250050	5.319995	-28.294479
-	618	35.303211	5.063080	-28.486111
-	619	34.350773	4.799385	-28.636446
-	620	33.394382	4.529582	-28.744854
-	621	32.435123	4.254107	-28.811504
-	622	31.473532	3.973130	-28.837858
-	623	30.509851	3.686934	-28.827333
-	624	29.543936	3.395381	-28.784231
-	625	28.575527	3.098498	-28.714163
-	626	27.604284	2.796369	-28.623268
-	627	26.629883	2.489072	-28.517515
-	628	25.651972	2.176821	-28.403404
-	629	24.670486	1.860302	-28.286716
-	630	23.685577	1.540306	-28.173023
-	631	22.697756	1.217527	-28.065807
-	632	21.707823	0.893201	-27.967838
-	633	20.716766	0.568601	-27.880074
-	634	19.725859	0.245057	-27.801615
-	635	18.736422	-0.075585	-27.731182
-	636	17.750092	-0.391401	-27.666960
-	637	16.768784	-0.700453	-27.606602
-	638	15.794659	-1.000631	-27.548201
-	639	14.829965	-1.290005	-27.490070
-	640	13.877130	-1.566575	-27.430996
-	641	12.938435	-1.828577	-27.369968
-	642	12.016179	-2.074249	-27.307644
-	643	11.112459	-2.302175	-27.244337
-	644	10.229316	-2.511252	-27.180744
-	645	9.368688	-2.700613	-27.118370
-	646	8.532251	-2.869677	-27.059082
-	647	7.721677	-3.018296	-27.004900
-	648	6.938519	-3.146490	-26.959023
-	649	6.184093	-3.254799	-26.924721
-	650	5.459958	-3.344044	-26.904737
-	651	4.767610	-3.415355	-26.902473
-	652	4.108779	-3.470210	-26.920530
-	653	3.485428	-3.510407	-26.960915
-	654	2.899596	-3.537948	-27.025719
-	655	2.353417	-3.554918	-27.116407
-	656	1.849325	-3.563527	-27.233215
-	657	1.389946	-3.565939	-27.376286
-	658	0.977829	-3.564231	-27.544901
-	659	0.615351	-3.560287	-27.736971
-	660	0.304473	-3.555692	-27.950817
-	661	0.046707	-3.551734	-28.183044
-	662	-0.156982	-3.549382	-28.429863
-	663	-0.306464	-3.549252	-28.686941
-	664	-0.402584	-3.551661	-28.949989
-	665	-0.447023	-3.556576	-29.213966
-	666	-0.442687	-3.563728	-29.474230
-	667	-0.393224	-3.572645	-29.726595
-	668	-0.303291	-3.582834	-29.965921
-	669	-0.178251	-3.593755	-30.188354
-	670	-0.024126	-3.604978	-30.390043
-	671	0.152859	-3.616087	-30.566664
-	672	0.346490	-3.626928	-30.715675
-	673	0.550949	-3.637344	-30.833998
-	674	0.760913	-3.647292	-30.919456
-	675	0.971965	-3.656623	-30.970592
-	676	1.180792	-3.664858	-30.987001
-	677	1.385393	-3.671315	-30.967932
-	678	1.585216	-3.674951	-30.914061
-	679	1.781172	-3.674403	-30.826981
-	680	1.975366	-3.668180	-30.707916
-	681	2.170989	-3.654646	-30.558527
-	682	2.371982	-3.632246	-30.380411
-	683	2.582640	-3.599610	-30.174175
-	684	2.807182	-3.555792	-29.941023
-	685	3.049446	-3.500296	-29.681915
-	686	3.312555	-3.433285	-29.397947
-	687	3.598188	-3.355620	-29.091425
-	688	3.906557	-3.268767	-28.764580
-	689	4.236133	-3.174823	-28.419107
-	690	4.583688	-3.076273	-28.058247
-	691	4.944536	-2.975796	-27.685188
-	692	5.312864	-2.876132	-27.303310
-	693	5.681981	-2.779781	-26.917587
-	694	6.044501	-2.688965	-26.532864
-	695	6.393380	-2.605283	-26.154367
-	696	6.721747	-2.529875	-25.786959
-	697	7.023607	-2.463348	-25.435066
-	698	7.293921	-2.405863	-25.102507
-	699	7.528812	-2.357146	-24.792080
-	700	7.725496	-2.316552	-24.506821
-	701	7.882544	-2.283269	-24.248152
-	702	7.999560	-2.256293	-24.017618
-	703	8.077212	-2.234577	-23.815643
-	704	8.117183	-2.217141	-23.642208
-	705	8.121902	-2.203027	-23.496897
-	706	8.094445	-2.191370	-23.379116
-	707	8.038557	-2.181354	-23.287889
-	708	7.958228	-2.172359	-23.221552
-	709	7.857971	-2.163734	-23.177967
-	710	7.742346	-2.155034	-23.154602
-	711	7.616273	-2.145747	-23.148069
-	712	7.484718	-2.135567	-23.153620
-	713	7.352500	-2.124293	-23.166433
-	714	7.224456	-2.111673	-23.181149
-	715	7.105196	-2.097690	-23.191132
-	716	6.998721	-2.082285	-23.191210
-	717	6.908357	-2.065639	-23.175291
-	718	6.836804	-2.048090	-23.138536
-	719	6.785654	-2.030152	-23.076542
-	720	6.755652	-2.012427	-22.987141
-	721	6.746600	-1.995705	-22.868382
-	722	6.757268	-1.980763	-22.720564
-	723	6.785478	-1.968408	-22.546114
-	724	6.828453	-1.959356	-22.348040
-	725	6.882760	-1.954106	-22.131639
-	726	6.944573	-1.953023	-21.903498
-	727	7.009921	-1.956160	-21.671108
-	728	7.074620	-1.963383	-21.443197
-	729	7.134659	-1.974290	-21.228462
-	730	7.186397	-1.988327	-21.035559
-	731	7.226559	-2.004803	-20.872358
-	732	7.252553	-2.022930	-20.745600
-	733	7.262366	-2.042044	-20.660532
-	734	7.254759	-2.061373	-20.620701
-	735	7.229207	-2.080343	-20.627378
-	736	7.185988	-2.098652	-20.679028
-	737	7.126041	-2.116083	-20.772264
-	738	7.050814	-2.132777	-20.901104
-	739	6.962275	-2.148949	-21.058182
-	740	6.862582	-2.165020	-21.234531
-	741	6.754104	-2.181394	-21.421707
-	742	6.639230	-2.198477	-21.609846
-	743	6.520231	-2.216699	-21.790337
-	744	6.399309	-2.236279	-21.954565
-	745	6.278521	-2.257359	-22.095278
-	746	6.159421	-2.280032	-22.207323
-	747	6.043311	-2.304247	-22.287420
-	748	5.931304	-2.329843	-22.333469
-	749	5.824273	-2.356558	-22.345175
-	750	5.722849	-2.384136	-22.323587
-	751	5.627559	-2.412307	-22.271152
-	752	5.538642	-2.440897	-22.191710
-	753	5.456336	-2.469557	-22.090710
-	754	5.380835	-2.498241	-21.973009
-	755	5.312298	-2.526743	-21.844753
-	756	5.251076	-2.554963	-21.712543
-	757	5.197535	-2.582911	-21.582731
-	758	5.152229	-2.610495	-21.463243
-	759	5.115869	-2.637711	-21.362679
-	760	5.089435	-2.664648	-21.290045
-	761	5.073911	-2.691293	-21.255812
-	762	5.070440	-2.717656	-21.271511
-	763	5.080281	-2.743863	-21.348366
-	764	5.104675	-2.769859	-21.497456
-	765	5.144871	-2.795671	-21.729013
-	766	5.201876	-2.821238	-22.050625
-	767	5.276589	-2.846372	-22.467554
-	768	5.369390	-2.870879	-22.979456
-	769	5.480374	-2.894404	-23.580484
-	770	5.608916	-2.916451	-24.258581
-	771	5.753535	-2.936501	-24.995390
-	772	5.911835	-2.953804	-25.766708
-	773
-	774
-	775
-	776
-	777
-	778
-	779
-	780
-	781
-	782
-	783
-	784
-	785
-	786
-	787
-	788
-	789
-	790
-	791
-	792
-	793
-	794
-	795
-	796
-	797
-	798
-	799
-	800
-	801
-	802
-	803
-	804	7.230798	-3.201369	-16.209032
-	805	7.387365	-3.211312	-16.796909
-	806	7.546967	-3.220387	-17.309364
-	807	7.710153	-3.229652	-17.752268
-	808	7.877964	-3.240327	-18.132671
-	809	8.052025	-3.253309	-18.460541
-	810	8.234421	-3.269410	-18.746180
-	811	8.427998	-3.289134	-18.999695
-	812	8.635840	-3.312750	-19.230616
-	813	8.861674	-3.340017	-19.447241
-	814	9.109752	-3.370470	-19.655031
-	815	9.384743	-3.403084	-19.857811
-	816	9.691501	-3.436524	-20.057989
-	817	10.034958	-3.469278	-20.257113
-	818	10.419810	-3.499539	-20.457848
-	819	10.850406	-3.525337	-20.661810
-	820	11.330614	-3.544766	-20.869871
-	821	11.863698	-3.555678	-21.082335
-	822	12.452165	-3.555662	-21.299042
-	823	13.097701	-3.542312	-21.519270
-	824	13.801251	-3.512860	-21.742374
-	825	14.563017	-3.464708	-21.966984
-	826	15.382448	-3.395606	-22.190962
-	827	16.258350	-3.303739	-22.411261
-	828	17.189119	-3.187876	-22.624804
-	829	18.172670	-3.047890	-22.826771
-	830	19.206882	-2.883947	-23.012877
-	831	20.289373	-2.696880	-23.178820
-	832	21.417595	-2.487800	-23.320208
-	833	22.588610	-2.258083	-23.433641
-	834	23.799177	-2.009211	-23.516085
-	835	25.045486	-1.742624	-23.565498
-	836	26.323086	-1.459589	-23.581186
-	837	27.626907	-1.161401	-23.563025
-	838	28.951113	-0.849357	-23.511362
-	839	30.289017	-0.524543	-23.426388
-	840	31.633352	-0.188601	-23.307207
-	841	32.976112	0.157095	-23.153574
-	842	34.308895	0.510822	-22.966019
-	843	35.623241	0.870560	-22.747114
-	844	36.910744	1.234454	-22.502314
-	845	38.163162	1.600644	-22.239975
-	846	39.373070	1.967193	-21.970182
-	847	40.533543	2.332413	-21.703766
-	848	41.638580	2.694766	-21.450256
-	849	42.683273	3.052218	-21.216053
-	850	43.663689	3.402656	-21.004829
-	851	44.576771	3.743973	-20.818363
-	852	45.420570	4.073411	-20.655975
-	853	46.193855	4.388551	-20.516977
-	854	46.896046	4.686703	-20.399487
-	855	47.527283	4.965465	-20.301868
-	856	48.087811	5.222504	-20.222984
-	857	48.578365	5.455997	-20.162493
-	858	48.999916	5.664428	-20.120720
-	859	49.353542	5.846759	-20.098982
-	860	49.640400	6.002719	-20.099064
-	861	49.861919	6.131817	-20.122541
-	862	50.019421	6.234398	-20.171326
-	863	50.114483	6.311285	-20.246738
-	864	50.148903	6.363093	-20.349174
-	865	50.124462	6.391422	-20.478756
-	866	50.043091	6.397755	-20.634531
-	867	49.906925	6.383626	-20.814829
-	868	49.717941	6.350491	-21.017277
-	869	49.478184	6.300193	-21.239412
-	870	49.189720	6.234010	-21.477882
-	871	48.854496	6.153658	-21.729265
-	872	48.474350	6.060980	-21.990492
-	873	48.051132	5.957515	-22.257734
-	874	47.586533	5.845239	-22.527815
-	875	47.081997	5.725935	-22.797535
-	876	46.538811	5.601089	-23.063421
-	877	45.957890	5.472042	-23.322166
-	878	45.339859	5.339897	-23.570557
-	879	44.685341	5.205262	-23.805387
-	880	43.994781	5.068434	-24.024134
-	881	43.268532	4.929647	-24.225517
-	882	42.506927	4.788159	-24.409313
-	883	41.710239	4.643131	-24.577074
-	884	40.878815	4.493177	-24.731253
-	885	40.013405	4.336268	-24.873756
-	886	39.115139	4.170650	-25.005808
-	887	38.185577	3.994515	-25.127235
-	888	37.226818	3.805957	-25.236610
-	889	36.241020	3.603920	-25.332909
-	890	35.230297	3.388010	-25.415365
-	891	34.197071	3.158377	-25.483589
-	892	33.143486	2.916389	-25.539356
-	893	32.071747	2.664303	-25.585735
-	894	30.983740	2.404142	-25.626465
-	895	29.880760	2.138002	-25.666479
-	896	28.763853	1.867402	-25.710102
-	897	27.634109	1.593290	-25.760906
-	898	26.492546	1.316397	-25.821451
-	899	25.340256	1.037131	-25.892899
-	900	24.178749	0.755803	-25.975124
-	901	23.009626	0.472856	-26.066671
-	902	21.834919	0.188860	-26.165800
-	903	20.657246	-0.095773	-26.268646
-	904	19.479496	-0.380000	-26.371859
-	905	18.305065	-0.662832	-26.471125
-	906	17.137793	-0.942973	-26.561935
-	907	15.981706	-1.218671	-26.640379
-	908	14.841264	-1.487946	-26.703022
-	909	13.721155	-1.748739	-26.746298
-	910	12.626198	-1.998661	-26.768084
-	911	11.561307	-2.235283	-26.767145
-	912	10.531139	-2.456409	-26.742958
-	913	9.540283	-2.659814	-26.696938
-	914	8.592883	-2.843692	-26.632145
-	915	7.692554	-3.006736	-26.552998
-	916	6.842192	-3.148171	-26.466515
-	917	6.044078	-3.267945	-26.380756
-	918	5.299899	-3.366793	-26.303476
-	919	4.610898	-3.446204	-26.241554
-	920	3.977795	-3.508160	-26.200388
-	921	3.401008	-3.554918	-26.183817
-	922	2.880435	-3.588942	-26.194613
-	923	2.415666	-3.612532	-26.234200
-	924	2.006175	-3.627949	-26.302031
-	925	1.651159	-3.637137	-26.397131
-	926	1.349602	-3.641814	-26.517616
-	927	1.100242	-3.643407	-26.660103
-	928	0.901666	-3.643042	-26.821665
-	929	0.751984	-3.641567	-26.998350
-	930	0.649209	-3.639592	-27.186008
-	931	0.590913	-3.637447	-27.380552
-	932	0.574259	-3.635359	-27.578321
-	933	0.596050	-3.633365	-27.775139
-	934	0.652508	-3.631444	-27.967632
-	935	0.739439	-3.629469	-28.152821
-	936	0.852191	-3.627392	-28.327366
-	937	0.985812	-3.625137	-28.488869
-	938	1.135076	-3.622792	-28.634943
-	939	1.294724	-3.620498	-28.763313
-	940	1.459356	-3.618575	-28.872648
-	941	1.623844	-3.617436	-28.961174
-	942	1.783501	-3.617571	-29.027447
-	943	1.934300	-3.619463	-29.069914
-	944	2.073092	-3.623534	-29.087252
-	945	2.197890	-3.629962	-29.077980
-	946	2.307881	-3.638657	-29.041391
-	947	2.403709	-3.649120	-28.977072
-	948	2.487505	-3.660369	-28.884502
-	949	2.562754	-3.671019	-28.764103
-	950	2.634208	-3.679329	-28.616508
-	951	2.707539	-3.683319	-28.442047
-	952	2.788932	-3.680997	-28.241943
-	953	2.884700	-3.670429	-28.017200
-	954	3.000859	-3.649994	-27.768587
-	955	3.142600	-3.618503	-27.497923
-	956	3.313994	-3.575261	-27.207737
-	957	3.517518	-3.520335	-26.900528
-	958	3.754026	-3.454302	-26.580887
-	959	4.022500	-3.378337	-26.253942
-	960	4.320233	-3.294137	-25.925337
-	961	4.642812	-3.203636	-25.601402
-	962	4.984185	-3.109042	-25.288591
-	963	5.337502	-3.012469	-24.991919
-	964	5.695230	-2.915733	-24.716072
-	965	6.049847	-2.820440	-24.463457
-	966	6.394197	-2.727757	-24.235605
-	967	6.721903	-2.638433	-24.032864
-	968	7.027452	-2.553039	-23.853617
-	969	7.306487	-2.471819	-23.696241
-	970	7.555509	-2.394922	-23.558157
-	971	7.772247	-2.322560	-23.435755
-	972	7.955280	-2.254833	-23.326416
-	973	8.104074	-2.191830	-23.227518
-	974	8.219149	-2.133552	-23.137285
-	975	8.301697	-2.079954	-23.055084
-	976	8.353549	-2.030935	-22.980906
-	977	8.377054	-1.986534	-22.914852
-	978	8.374876	-1.946788	-22.857431
-	979	8.349926	-1.911650	-22.809931
-	980	8.305692	-1.881154	-22.772720
-	981	8.245957	-1.855186	-22.746254
-	982	8.174700	-1.833640	-22.730846
-	983	8.096116	-1.816310	-22.725521
-	984	8.014223	-1.802843	-22.728943
-	985	7.932674	-1.792850	-22.739105
-	986	7.854908	-1.785865	-22.752970
-	987	7.783738	-1.781473	-22.766869
-	988	7.721490	-1.779292	-22.777111
-	989	7.669929	-1.779064	-22.778755
-	990	7.630028	-1.780669	-22.767242
-	991	7.602242	-1.784111	-22.737631
-	992	7.586452	-1.789545	-22.685822
-	993	7.582021	-1.797128	-22.608730
-	994	7.587811	-1.807087	-22.504688
-	995	7.602470	-1.819602	-22.373104
-	996	7.624172	-1.834926	-22.214802
-	997	7.651025	-1.853071	-22.032305
-	998	7.681052	-1.874134	-21.828875
-	999	7.712027	-1.897948	-21.609716
-	1000	7.741617	-1.924069	-21.381918
-	1001	7.767388	-1.951896	-21.153307
-	1002	7.786923	-1.980671	-20.933090
-	1003	7.798009	-2.009577	-20.729149
-	1004	7.798904	-2.037898	-20.548439
-	1005	7.788206	-2.064987	-20.396530
-	1006	7.765083	-2.090318	-20.277437
-	1007	7.729281	-2.113602	-20.193312
-	1008	7.681146	-2.134747	-20.144863
-	1009	7.621613	-2.153831	-20.131945
-	1010	7.552250	-2.171274	-20.153301
-	1011	7.475034	-2.187518	-20.208122
-	1012	7.392161	-2.203287	-20.296917
-	1013	7.306404	-2.219258	-20.421574
-	1014	7.220770	-2.236033	-20.587263
-	1015	7.138468	-2.254177	-20.801245
-	1016	7.063004	-2.274147	-21.072792
-	1017	6.997942	-2.296293	-21.412600
-	1018	6.946722	-2.320784	-21.832436
-	1019	6.912611	-2.347699	-22.342869
-	1020	6.898193	-2.376779	-22.952948
-	1021	6.905388	-2.407549	-23.667589
-	1022	6.935234	-2.439373	-24.484829
-	1023	6.987566	-2.471504	-25.394180
-	1024	7.060887	-2.503102	-26.375000
-	1025	7.152197	-2.533363	-27.396296
-	1026
-	1027
-	1028
-	1029
-	1030
-	1031
-	1032
-	1033
-	1034
-	1035
-	1036
-	1037
-	1038
-	1039
-	1040
-	1041
-	1042
-	1043
-	1044
-	1045
-	1046
-	1047
-	1048
-	1049
-	1050
-	1051
-	1052
-	1053
-	1054
-	1055
-	1056
-	1057
-	1058
-	1059
-	1060
-	1061
-	1062
-	1063
-	1064
-	1065
-	1066
-	1067
-	1068
-	1069
-	1070
-	1071
-	1072	9.518009	-2.508419	-18.151880
-	1073	9.596044	-2.510237	-18.875978
-	1074	9.662832	-2.515364	-19.485752
-	1075	9.718487	-2.524177	-19.984436
-	1076	9.763680	-2.536825	-20.377710
-	1077	9.799393	-2.553202	-20.673939
-	1078	9.826969	-2.573196	-20.882654
-	1079	9.848028	-2.596732	-21.013510
-	1080	9.864438	-2.623508	-21.076939
-	1081	9.878015	-2.653280	-21.083975
-	1082	9.890716	-2.685857	-21.044704
-	1083	9.904504	-2.720983	-20.969240
-	1084	9.921709	-2.758321	-20.866776
-	1085	9.944825	-2.797705	-20.744997
-	1086	9.976643	-2.838726	-20.611414
-	1087	10.020086	-2.881162	-20.472406
-	1088	10.078393	-2.924868	-20.333344
-	1089	10.154882	-2.969773	-20.199108
-	1090	10.252863	-3.015931	-20.073568
-	1091	10.375460	-3.063304	-19.961205
-	1092	10.525667	-3.111573	-19.866459
-	1093	10.706333	-3.160309	-19.793615
-	1094	10.919956	-3.208693	-19.747360
-	1095	11.168765	-3.255483	-19.732994
-	1096	11.454624	-3.299219	-19.754969
-	1097	11.779241	-3.338135	-19.817528
-	1098	12.144073	-3.370293	-19.923677
-	1099	12.550385	-3.393878	-20.073969
-	1100	12.999225	-3.406718	-20.268198
-	1101	13.491216	-3.406646	-20.504753
-	1102	14.027046	-3.391526	-20.779902
-	1103	14.607039	-3.359210	-21.088957
-	1104	15.231318	-3.307422	-21.426540
-	1105	15.899661	-3.234253	-21.785555
-	1106	16.611637	-3.138106	-22.157675
-	1107	17.366625	-3.017830	-22.532972
-	1108	18.164053	-2.873253	-22.898869
-	1109	19.003254	-2.704730	-23.241570
-	1110	19.883520	-2.513401	-23.545246
-	1111	20.804165	-2.301155	-23.792772
-	1112	21.764273	-2.070062	-23.966221
-	1113	22.762835	-1.822277	-24.047359
-	1114	23.798702	-1.560206	-24.017273
-	1115	24.870371	-1.286216	-23.857344
-	1116	25.976149	-1.002676	-23.549669
-	1117	27.114153	-0.712411	-23.077686
-	1118	28.281912	-0.417852	-22.429344
-	1119	29.476566	-0.120856	-21.599653
-	1120	30.694778	0.176883	-20.592823
-	1121	31.932648	0.474613	-19.426985
-	1122	33.186050	0.771846	-18.136940
-	1123
-	1124
-	1125
-	1126
-	1127
-	1128
-	1129
-	1130
-	1131
-	1132
-	1133
-	1134
-	1135
-	1136
-	1137
-	1138
-	1139
-	1140
-	1141
-	1142
-	1143
-	1144
-	1145
-	1146
-	1147
-	1148
-	1149
-	1150
-	1151
-	1152
-	1153
-	1154
-	1155
-	1156	50.075806	6.475162	-21.904226
-	1157	49.618423	6.407894	-22.276146
-	1158	49.153648	6.336318	-22.681845
-	1159	48.689396	6.261116	-23.121201
-	1160	48.233597	6.183880	-23.596111
-	1161	47.794037	6.105756	-24.109171
-	1162	47.378262	6.027472	-24.662315
-	1163	46.992592	5.949635	-25.256599
-	1164	46.641506	5.872582	-25.890587
-	1165	46.326794	5.796154	-26.559473
-	1166	46.046131	5.720425	-27.255114
-	1167	45.792007	5.645093	-27.965944
