# Supplementary material for: Design and preliminary verification of a novel powered ankle–foot prosthesis: From the perspective of lower-limb biomechanics compared with ESAR foot
Source: PLoS One. 2024 Jun 7;19(6):e0303397. doi: 10.1371/journal.pone.0303397 (PMC11161064; doi:10.1371/journal.pone.0303397)
Supplement: S2 File — (ZIP) [file pone.0303397.s004.zip › NWS/5/right knee moment.txt]

LINK_MODEL_BASED::ORIGINAL::Right Knee Moment
File	Frame	X	Y	Z
Gait LB - IOR 14.c3d	1
-	2
-	3
-	4
-	5
-	6	-0.042161	-0.003114	-0.004935
-	7	-0.038726	-0.001489	-0.004080
-	8	-0.034006	0.000040	-0.003272
-	9	-0.029578	0.001328	-0.002585
-	10	-0.024720	0.002423	-0.001979
-	11	-0.020874	0.003164	-0.001523
-	12	-0.017018	0.003783	-0.001125
-	13	-0.013747	0.004146	-0.000813
-	14	-0.011057	0.004356	-0.000582
-	15	-0.008955	0.004356	-0.000441
-	16	-0.007017	0.004329	-0.000315
-	17	-0.005733	0.004163	-0.000248
-	18	-0.004782	0.003884	-0.000214
-	19	-0.003888	0.003688	-0.000193
-	20	-0.003355	0.003401	-0.000190
-	21	-0.002980	0.003132	-0.000198
-	22	-0.002937	0.002869	-0.000223
-	23	-0.002687	0.002680	-0.000235
-	24	-0.002809	0.002499	-0.000280
-	25	-0.002573	0.002381	-0.000289
-	26	-0.002948	0.002263	-0.000330
-	27	-0.002981	0.002167	-0.000365
-	28	-0.003079	0.002136	-0.000381
-	29	-0.003412	0.002092	-0.000420
-	30	-0.003634	0.002088	-0.000443
-	31	-0.003628	0.002154	-0.000459
-	32	-0.003778	0.002208	-0.000464
-	33	-0.004194	0.002297	-0.000499
-	34	-0.004207	0.002460	-0.000506
-	35	-0.004346	0.002598	-0.000526
-	36	-0.004560	0.002708	-0.000544
-	37	-0.004546	0.002774	-0.000555
-	38	-0.004715	0.002837	-0.000568
-	39	-0.004773	0.002856	-0.000583
-	40	-0.004693	0.002862	-0.000578
-	41	-0.004901	0.002823	-0.000585
-	42	-0.004843	0.002762	-0.000570
-	43	-0.004924	0.002670	-0.000565
-	44	-0.004906	0.002583	-0.000548
-	45	-0.004928	0.002468	-0.000525
-	46	-0.004932	0.002396	-0.000517
-	47	-0.005014	0.002245	-0.000546
-	48	-0.004946	0.002232	-0.000496
-	49	-0.005137	0.002153	-0.000457
-	50	-0.005223	0.002092	-0.000499
-	51	-0.005287	0.002059	-0.000498
-	52	-0.005498	0.002055	-0.000512
-	53	-0.005438	0.002090	-0.000516
-	54	-0.005719	0.002091	-0.000548
-	55	-0.005750	0.002159	-0.000547
-	56	-0.006078	0.002142	-0.000578
-	57	-0.005911	0.002224	-0.000591
-	58	-0.006355	0.002208	-0.000618
-	59	-0.006413	0.002250	-0.000629
-	60	-0.006639	0.002225	-0.000661
-	61	-0.006653	0.002306	-0.000676
-	62	-0.006569	0.002339	-0.000690
-	63	-0.007036	0.002379	-0.000734
-	64	-0.006814	0.002465	-0.000728
-	65	-0.007033	0.002514	-0.000745
-	66	-0.006990	0.002629	-0.000769
-	67	-0.007013	0.002681	-0.000788
-	68	-0.007090	0.002702	-0.000785
-	69	-0.007100	0.002664	-0.000766
-	70	-0.007008	0.002614	-0.000736
-	71	-0.007261	0.002470	-0.000720
-	72	-0.007089	0.002313	-0.000663
-	73	-0.006906	0.002165	-0.000599
-	74	-0.006847	0.001942	-0.000532
-	75	-0.006948	0.001766	-0.000469
-	76	-0.006733	0.001568	-0.000398
-	77	-0.006801	0.001352	-0.000332
-	78	-0.006788	0.001132	-0.000260
-	79	-0.006306	0.001049	-0.000157
-	80	-0.006637	0.000818	-0.000116
-	81	-0.006350	0.000749	-0.000066
-	82	-0.006214	0.000658	-0.000023
-	83	-0.006282	0.000612	-0.000007
-	84	-0.006458	0.000478	-0.000016
-	85	-0.006030	0.000559	0.000005
-	86	-0.006146	0.000489	-0.000048
-	87	-0.005981	0.000512	-0.000102
-	88	-0.005581	0.000558	-0.000157
-	89	-0.005361	0.000602	-0.000198
-	90	-0.005331	0.000656	-0.000267
-	91	-0.005046	0.000721	-0.000325
-	92	-0.004731	0.000829	-0.000374
-	93	-0.004835	0.000896	-0.000462
-	94	-0.004520	0.000989	-0.000539
-	95	-0.004269	0.001039	-0.000625
-	96	-0.004014	0.001068	-0.000716
-	97	-0.003889	0.001043	-0.000816
-	98	-0.003392	0.001052	-0.000890
-	99	-0.003260	0.001030	-0.000964
-	100	-0.003345	0.000978	-0.001018
-	101	-0.003484	0.000993	-0.001032
-	102	-0.003881	0.001000	-0.001029
-	103	-0.004578	0.000996	-0.001003
-	104	-0.005259	0.000999	-0.000949
-	105	-0.006332	0.000922	-0.000883
-	106	-0.007373	0.000881	-0.000807
-	107	-0.008231	0.000823	-0.000719
-	108	-0.009085	0.000749	-0.000634
-	109	-0.009899	0.000618	-0.000590
-	110	-0.010054	0.000569	-0.000531
-	111	-0.010213	0.000463	-0.000531
-	112	-0.009960	0.000367	-0.000511
-	113	-0.009399	0.000258	-0.000540
-	114	-0.008305	0.000152	-0.000572
-	115	-0.007390	-0.000017	-0.000629
-	116	-0.006486	-0.000220	-0.000683
-	117	-0.005331	-0.000351	-0.000713
-	118	-0.004545	-0.000618	-0.000762
-	119	-0.003409	-0.000822	-0.000754
-	120	-0.003070	-0.001157	-0.000774
-	121	-0.002152	-0.001409	-0.000731
-	122	-0.002190	-0.001803	-0.000714
-	123	-0.001872	-0.002148	-0.000630
-	124	-0.001872	-0.002590	-0.000550
-	125	-0.002194	-0.003037	-0.000454
-	126	-0.002620	-0.003483	-0.000326
-	127	-0.003235	-0.003939	-0.000193
-	128	-0.003760	-0.004238	-0.000039
-	129	-0.004378	-0.004479	0.000132
-	130	-0.005105	-0.004530	0.000309
-	131	-0.005606	-0.004473	0.000474
-	132	-0.005996	-0.004323	0.000586
-	133	-0.006449	-0.004143	0.000643
-	134	-0.006848	-0.003939	0.000632
-	135	-0.007332	-0.003722	0.000557
-	136	-0.007435	-0.003478	0.000491
-	137	-0.008000	-0.003280	0.000378
-	138	-0.008357	-0.003123	0.000301
-	139	-0.009068	-0.003023	0.000231
-	140	-0.009795	-0.003001	0.000173
-	141	-0.010217	-0.003001	0.000145
-	142	-0.010865	-0.003059	0.000097
-	143	-0.011482	-0.003187	0.000050
-	144	-0.011691	-0.003269	0.000011
-	145	-0.011848	-0.003362	-0.000042
-	146	-0.011806	-0.003446	-0.000102
-	147	-0.012117	-0.003590	-0.000170
-	148	-0.011289	-0.003609	-0.000199
-	149	-0.011268	-0.003818	-0.000285
-	150	-0.011004	-0.004053	-0.000363
-	151	-0.010120	-0.004276	-0.000405
-	152	-0.009851	-0.004662	-0.000475
-	153	-0.009396	-0.005003	-0.000516
-	154	-0.008798	-0.005397	-0.000551
-	155	-0.008815	-0.005832	-0.000615
-	156	-0.008250	-0.006090	-0.000629
-	157	-0.007898	-0.006272	-0.000659
-	158	-0.007804	-0.006411	-0.000680
-	159	-0.007084	-0.006415	-0.000690
-	160	-0.006706	-0.006477	-0.000717
-	161	-0.006218	-0.006465	-0.000764
-	162	-0.005670	-0.006442	-0.000846
-	163	-0.005081	-0.006419	-0.000954
-	164	-0.004584	-0.006368	-0.001053
-	165	-0.004066	-0.006461	-0.001160
-	166	-0.003741	-0.006621	-0.001241
-	167	-0.002756	-0.006759	-0.001249
-	168	-0.002159	-0.006959	-0.001219
-	169	-0.001230	-0.007183	-0.001113
-	170	-0.000677	-0.007603	-0.000951
-	171	-0.000340	-0.008174	-0.000746
-	172	-0.000652	-0.008870	-0.000484
-	173	-0.001115	-0.009610	-0.000168
-	174	-0.002159	-0.010324	0.000166
-	175	-0.003461	-0.010879	0.000479
-	176	-0.005145	-0.011381	0.000705
-	177	-0.005960	-0.011562	0.000853
-	178	-0.006888	-0.011746	0.000881
-	179	-0.007135	-0.011656	0.000814
-	180	-0.007399	-0.011589	0.000674
-	181	-0.007348	-0.011375	0.000499
-	182	-0.007350	-0.011135	0.000305
-	183	-0.007373	-0.010830	0.000118
-	184	-0.007318	-0.010440	-0.000064
-	185	-0.007972	-0.010132	-0.000220
-	186	-0.007970	-0.009722	-0.000338
-	187	-0.008134	-0.009354	-0.000423
-	188	-0.008441	-0.009032	-0.000468
-	189	-0.008846	-0.008749	-0.000493
-	190	-0.008780	-0.008502	-0.000487
-	191	-0.009004	-0.008365	-0.000475
-	192	-0.009488	-0.008276	-0.000443
-	193	-0.009539	-0.008287	-0.000402
-	194	-0.009809	-0.008267	-0.000341
-	195	-0.010458	-0.008297	-0.000297
-	196	-0.010566	-0.008266	-0.000242
-	197	-0.010837	-0.008201	-0.000194
-	198	-0.011052	-0.008148	-0.000149
-	199	-0.011483	-0.008101	-0.000110
-	200	-0.012305	-0.008132	-0.000078
-	201	-0.013234	-0.008186	-0.000057
-	202	-0.014096	-0.008182	-0.000033
-	203	-0.015314	-0.008083	-0.000035
-	204	-0.015842	-0.007796	-0.000031
-	205	-0.016366	-0.007470	-0.000028
-	206	-0.016374	-0.007078	-0.000044
-	207	-0.016204	-0.006749	-0.000081
-	208	-0.015827	-0.006389	-0.000120
-	209	-0.015906	-0.006133	-0.000194
-	210	-0.015438	-0.005861	-0.000268
-	211	-0.015214	-0.005675	-0.000338
-	212	-0.014949	-0.005533	-0.000413
-	213	-0.014633	-0.005448	-0.000479
-	214	-0.014564	-0.005416	-0.000563
-	215	-0.014346	-0.005452	-0.000639
-	216	-0.014638	-0.005640	-0.000736
-	217	-0.014588	-0.005829	-0.000801
-	218	-0.014623	-0.006099	-0.000869
-	219	-0.014453	-0.006319	-0.000912
-	220	-0.014446	-0.006543	-0.000942
-	221	-0.014396	-0.006728	-0.000959
-	222	-0.014163	-0.006812	-0.000924
-	223	-0.014176	-0.006807	-0.000859
-	224	-0.014501	-0.006749	-0.000794
-	225	-0.014456	-0.006575	-0.000702
-	226	-0.014819	-0.006492	-0.000639
-	227	-0.015464	-0.006454	-0.000604
-	228	-0.015971	-0.006477	-0.000611
-	229	-0.016276	-0.006489	-0.000655
-	230	-0.016844	-0.006510	-0.000735
-	231	-0.017159	-0.006472	-0.000815
-	232	-0.017555	-0.006486	-0.000906
-	233	-0.017312	-0.006460	-0.000968
-	234	-0.017264	-0.006481	-0.001048
-	235	-0.016983	-0.006590	-0.001114
-	236	-0.016571	-0.006763	-0.001139
-	237	-0.016568	-0.006985	-0.001160
-	238	-0.016113	-0.007244	-0.001159
-	239	-0.016156	-0.007486	-0.001155
-	240	-0.016171	-0.007739	-0.001174
-	241	-0.016099	-0.007938	-0.001185
-	242	-0.015974	-0.008097	-0.001232
-	243	-0.016062	-0.008216	-0.001313
-	244	-0.015928	-0.008280	-0.001392
-	245	-0.016284	-0.008219	-0.001491
-	246	-0.016853	-0.008142	-0.001565
-	247	-0.017744	-0.007960	-0.001645
-	248	-0.019053	-0.007643	-0.001681
-	249	-0.020603	-0.007239	-0.001673
-	250	-0.022601	-0.006705	-0.001621
-	251	-0.024935	-0.006125	-0.001525
-	252	-0.027574	-0.005483	-0.001365
-	253	-0.030767	-0.004968	-0.001166
-	254	-0.034635	-0.004544	-0.000928
-	255	-0.038604	-0.004234	-0.000631
-	256	-0.043058	-0.004044	-0.000347
-	257	-0.047645	-0.003933	-0.000073
-	258	-0.051629	-0.003837	0.000183
-	259	-0.054964	-0.003741	0.000365
-	260	-0.056602	-0.003481	0.000442
-	261	-0.056133	-0.002982	0.000438
-	262
-	263
-	264
-	265
-	266
-	267
-	268
-	269
-	270
-	271
-	272
-	273
-	274
-	275
-	276
-	277
-	278
-	279
-	280
-	281
-	282
-	283
-	284
-	285	-0.013161	0.016285	0.001330
-	286	-0.002998	0.021055	0.002485
-	287	0.003740	0.024061	0.003436
-	288	0.006861	0.025370	0.004097
-	289	0.007392	0.025539	0.004545
-	290	0.005937	0.024781	0.004777
-	291	0.002377	0.023495	0.004805
-	292	-0.002128	0.021837	0.004696
-	293	-0.007579	0.019940	0.004445
-	294	-0.013411	0.017887	0.004079
-	295	-0.019596	0.015577	0.003572
-	296	-0.025432	0.013190	0.002998
-	297	-0.030849	0.010666	0.002325
-	298	-0.035186	0.007956	0.001546
-	299	-0.038537	0.005111	0.000658
-	300	-0.040192	0.002140	-0.000310
-	301	-0.040765	-0.000809	-0.001369
-	302	-0.039067	-0.003588	-0.002440
-	303	-0.035904	-0.006228	-0.003567
-	304	-0.031238	-0.008661	-0.004732
-	305	-0.024731	-0.010605	-0.005816
-	306	-0.017098	-0.011853	-0.006733
-	307	-0.008516	-0.012197	-0.007350
-	308	0.001081	-0.011401	-0.007516
-	309	0.010905	-0.009488	-0.007185
-	310	0.020455	-0.006529	-0.006293
-	311	0.029142	-0.002713	-0.004826
-	312	0.036338	0.001410	-0.003016
-	313	0.042707	0.005714	-0.000922
-	314	0.047365	0.009564	0.001118
-	315	0.050722	0.012857	0.003013
-	316	0.052955	0.015381	0.004590
-	317	0.054186	0.017030	0.005725
-	318	0.054563	0.017794	0.006394
-	319	0.053829	0.017907	0.006749
-	320	0.052457	0.017556	0.006867
-	321	0.050797	0.016976	0.006867
-	322	0.048430	0.016197	0.006792
-	323	0.045658	0.015299	0.006651
-	324	0.042614	0.014380	0.006503
-	325	0.039423	0.013527	0.006380
-	326	0.036409	0.012669	0.006207
-	327	0.033009	0.011755	0.006000
-	328	0.030003	0.010876	0.005762
-	329	0.026312	0.009914	0.005533
-	330	0.022408	0.008925	0.005328
-	331	0.018357	0.007893	0.005118
-	332	0.013416	0.006685	0.004860
-	333	0.008808	0.005364	0.004487
-	334	0.003086	0.003776	0.004036
-	335	-0.002260	0.002130	0.003468
-	336	-0.007773	0.000445	0.002871
-	337	-0.012631	-0.001182	0.002266
-	338	-0.016888	-0.002526	0.001820
-	339	-0.020859	-0.003730	0.001455
-	340	-0.024083	-0.004675	0.001226
-	341	-0.026848	-0.005391	0.001096
-	342	-0.029670	-0.006020	0.001003
-	343	-0.031723	-0.006388	0.000984
-	344	-0.033992	-0.006734	0.000955
-	345	-0.036162	-0.006968	0.000938
-	346	-0.038076	-0.007131	0.000913
-	347	-0.040298	-0.007264	0.000845
-	348	-0.042075	-0.007285	0.000774
-	349	-0.043502	-0.007247	0.000681
-	350	-0.044888	-0.007109	0.000587
-	351	-0.045511	-0.007022	0.000392
-	352	-0.045896	-0.007107	0.000070
-	353	-0.046513	-0.007459	-0.000398
-	354	-0.046655	-0.007929	-0.000950
-	355	-0.046787	-0.008490	-0.001545
-	356	-0.046712	-0.009099	-0.002132
-	357	-0.046662	-0.009827	-0.002724
-	358	-0.046272	-0.010638	-0.003295
-	359	-0.046243	-0.011713	-0.003909
-	360	-0.046103	-0.012949	-0.004511
-	361	-0.046772	-0.014416	-0.005148
-	362	-0.047773	-0.015993	-0.005771
-	363	-0.049250	-0.017532	-0.006363
-	364	-0.050643	-0.018909	-0.006863
-	365	-0.053168	-0.020213	-0.007371
-	366	-0.054831	-0.021107	-0.007713
-	367	-0.057676	-0.021815	-0.008098
-	368	-0.060275	-0.021979	-0.008362
-	369	-0.063447	-0.021696	-0.008602
-	370	-0.066766	-0.021082	-0.008836
-	371	-0.069458	-0.020080	-0.009006
-	372	-0.072318	-0.018878	-0.009214
-	373	-0.074632	-0.017445	-0.009388
-	374	-0.077815	-0.015976	-0.009661
-	375	-0.080585	-0.014377	-0.009914
-	376	-0.084596	-0.012897	-0.010266
-	377	-0.088876	-0.011496	-0.010629
-	378	-0.094383	-0.010374	-0.011071
-	379	-0.100339	-0.009455	-0.011494
-	380	-0.107556	-0.008890	-0.011934
-	381	-0.115240	-0.008598	-0.012330
-	382	-0.123683	-0.008800	-0.012651
-	383	-0.131951	-0.009356	-0.012853
-	384	-0.139180	-0.010400	-0.012891
-	385	-0.144214	-0.011782	-0.012733
-	386	-0.146831	-0.013392	-0.012410
-	387	-0.147270	-0.015103	-0.011981
-	388	-0.145227	-0.016740	-0.011435
-	389	-0.142094	-0.018307	-0.010917
-	390	-0.136706	-0.019512	-0.010363
-	391	-0.130284	-0.020344	-0.009825
-	392	-0.122295	-0.020752	-0.009271
-	393	-0.113043	-0.020617	-0.008703
-	394	-0.102944	-0.020032	-0.008089
-	395	-0.091753	-0.018899	-0.007406
-	396	-0.079667	-0.017191	-0.006639
-	397	-0.067167	-0.014952	-0.005771
-	398	-0.055422	-0.012177	-0.004828
-	399	-0.044947	-0.009017	-0.003819
-	400	-0.035555	-0.005494	-0.002762
-	401	-0.027336	-0.001870	-0.001673
-	402	-0.020647	0.001510	-0.000609
-	403	-0.015186	0.004504	0.000357
-	404	-0.011109	0.006978	0.001157
-	405	-0.008732	0.008932	0.001741
-	406	-0.007067	0.010713	0.002146
-	407	-0.007153	0.012067	0.002321
-	408	-0.008143	0.013232	0.002358
-	409	-0.009209	0.014216	0.002368
-	410	-0.011577	0.014715	0.002242
-	411	-0.013293	0.015100	0.002137
-	412	-0.015149	0.015141	0.001973
-	413	-0.016159	0.015145	0.001829
-	414	-0.016798	0.015026	0.001681
-	415	-0.016618	0.014972	0.001514
-	416	-0.015858	0.014941	0.001338
-	417	-0.014953	0.014770	0.001108
-	418	-0.013733	0.014393	0.000861
-	419	-0.012373	0.013723	0.000600
-	420	-0.011470	0.012578	0.000271
-	421	-0.010377	0.011174	-0.000047
-	422	-0.009141	0.009532	-0.000375
-	423	-0.008195	0.007691	-0.000725
-	424	-0.007299	0.005872	-0.001069
-	425	-0.005952	0.004194	-0.001357
-	426	-0.004470	0.002729	-0.001608
-	427	-0.003404	0.001439	-0.001869
-	428	-0.001583	0.000634	-0.002017
-	429	-0.000573	0.000187	-0.002126
-	430	0.000345	0.000170	-0.002170
-	431	0.001100	0.000578	-0.002176
-	432	0.001967	0.001198	-0.002216
-	433	0.004375	0.002197	-0.002223
-	434	0.006888	0.003175	-0.002272
-	435	0.009166	0.004178	-0.002285
-	436	0.011190	0.005188	-0.002173
-	437	0.011808	0.005942	-0.002003
-	438	0.012401	0.006664	-0.001707
-	439	0.011736	0.006877	-0.001400
-	440	0.011106	0.006819	-0.001020
-	441	0.009913	0.006085	-0.000706
-	442	0.009310	0.005074	-0.000348
-	443	0.007923	0.003535	-0.000052
-	444	0.006878	0.001787	0.000260
-	445	0.005619	-0.000121	0.000523
-	446	0.004468	-0.002081	0.000734
-	447	0.002915	-0.004010	0.000859
-	448	0.001669	-0.005670	0.000933
-	449	0.000706	-0.007022	0.000914
-	450	-0.000654	-0.008025	0.000779
-	451	-0.001761	-0.008619	0.000564
-	452	-0.002561	-0.008780	0.000276
-	453	-0.003871	-0.008664	-0.000112
-	454	-0.004640	-0.008163	-0.000484
-	455	-0.005644	-0.007431	-0.000896
-	456	-0.006096	-0.006372	-0.001244
-	457	-0.007058	-0.005315	-0.001603
-	458	-0.006737	-0.004087	-0.001807
-	459	-0.007373	-0.003103	-0.002005
-	460	-0.007607	-0.002252	-0.002087
-	461	-0.007817	-0.001702	-0.002102
-	462	-0.007982	-0.001423	-0.002007
-	463	-0.007865	-0.001456	-0.001818
-	464	-0.007419	-0.001757	-0.001537
-	465	-0.006892	-0.002308	-0.001227
-	466	-0.006178	-0.003065	-0.000878
-	467	-0.005806	-0.003948	-0.000576
-	468	-0.005006	-0.004785	-0.000310
-	469	-0.005333	-0.005678	-0.000186
-	470	-0.004846	-0.006285	-0.000058
-	471	-0.005480	-0.006800	-0.000073
-	472	-0.005552	-0.007025	-0.000100
-	473	-0.005970	-0.007094	-0.000207
-	474	-0.006331	-0.007007	-0.000348
-	475	-0.006395	-0.006730	-0.000510
-	476	-0.006996	-0.006364	-0.000750
-	477	-0.006825	-0.005786	-0.000931
-	478	-0.007731	-0.005201	-0.001159
-	479	-0.007866	-0.004464	-0.001302
-	480	-0.008177	-0.003781	-0.001414
-	481	-0.009054	-0.003275	-0.001488
-	482	-0.009487	-0.002853	-0.001462
-	483	-0.010722	-0.002732	-0.001462
-	484	-0.011792	-0.002741	-0.001425
-	485	-0.012799	-0.002886	-0.001386
-	486	-0.013993	-0.003199	-0.001376
-	487	-0.015211	-0.003609	-0.001369
-	488	-0.015888	-0.004005	-0.001311
-	489	-0.017315	-0.004402	-0.001305
-	490	-0.017725	-0.004566	-0.001229
-	491	-0.018184	-0.004535	-0.001181
-	492	-0.018596	-0.004254	-0.001136
-	493	-0.018519	-0.003776	-0.001065
-	494	-0.018629	-0.003173	-0.001031
-	495	-0.018509	-0.002516	-0.000991
-	496	-0.017917	-0.001807	-0.000938
-	497	-0.018091	-0.001204	-0.000955
-	498	-0.018082	-0.000697	-0.000973
-	499	-0.017722	-0.000294	-0.000990
-	500	-0.018195	-0.000123	-0.001085
-	501	-0.018104	0.000068	-0.001130
-	502	-0.018446	0.000161	-0.001195
-	503	-0.018878	0.000226	-0.001246
-	504	-0.019249	0.000268	-0.001262
-	505	-0.020104	0.000271	-0.001295
-	506	-0.020412	0.000307	-0.001288
-	507	-0.021022	0.000355	-0.001309
-	508	-0.021403	0.000454	-0.001293
-	509	-0.021938	0.000512	-0.001303
-	510	-0.022691	0.000587	-0.001332
-	511	-0.022735	0.000709	-0.001351
-	512	-0.023528	0.000806	-0.001453
-	513	-0.023621	0.000924	-0.001512
-	514	-0.024242	0.000911	-0.001664
-	515	-0.024481	0.000738	-0.001796
-	516	-0.025003	0.000345	-0.001964
-	517	-0.025524	-0.000307	-0.002163
-	518	-0.025997	-0.001196	-0.002376
-	519	-0.026543	-0.002288	-0.002599
-	520	-0.026747	-0.003600	-0.002809
-	521	-0.027020	-0.005034	-0.003043
-	522	-0.027045	-0.006461	-0.003239
-	523	-0.027094	-0.007779	-0.003424
-	524	-0.027140	-0.008787	-0.003578
-	525	-0.026279	-0.009262	-0.003647
-	526	-0.025740	-0.009291	-0.003704
-	527	-0.024744	-0.009012	-0.003707
-	528	-0.024185	-0.008526	-0.003757
-	529	-0.023648	-0.007814	-0.003805
-	530	-0.023073	-0.006920	-0.003849
-	531	-0.023093	-0.005864	-0.003927
-	532	-0.022984	-0.004639	-0.003971
-	533	-0.022945	-0.003257	-0.003988
-	534	-0.023025	-0.001736	-0.003937
-	535	-0.022904	-0.000052	-0.003781
-	536	-0.023412	0.001625	-0.003586
-	537	-0.023720	0.003286	-0.003251
-	538	-0.025244	0.004762	-0.002890
-	539	-0.026849	0.005984	-0.002414
-	540	-0.029221	0.006968	-0.001891
-	541	-0.032346	0.007802	-0.001349
-	542	-0.034953	0.008598	-0.000708
-	543
-	544
-	545
-	546
-	547
-	548
-	549
-	550
-	551
-	552
-	553
-	554
-	555
-	556
-	557
-	558
-	559	0.000551	0.012626	0.004693
-	560	0.003018	0.011389	0.004235
-	561	0.004508	0.010047	0.003687
-	562	0.004229	0.008469	0.003001
-	563	0.002762	0.006840	0.002265
-	564	-0.000606	0.005132	0.001454
-	565	-0.004692	0.003511	0.000681
-	566	-0.009956	0.001828	-0.000112
-	567	-0.015639	0.000279	-0.000859
-	568	-0.020938	-0.001175	-0.001545
-	569	-0.026011	-0.002659	-0.002255
-	570	-0.029789	-0.003914	-0.002875
-	571	-0.032876	-0.005075	-0.003496
-	572	-0.033325	-0.006106	-0.004095
-	573	-0.032626	-0.007043	-0.004738
-	574	-0.029703	-0.007877	-0.005441
-	575	-0.024700	-0.008461	-0.006175
-	576	-0.018128	-0.008795	-0.006955
-	577	-0.010319	-0.008775	-0.007705
-	578	-0.001733	-0.008177	-0.008252
-	579	0.006875	-0.007013	-0.008537
-	580	0.015129	-0.005088	-0.008306
-	581	0.022535	-0.002546	-0.007556
-	582	0.029308	0.000495	-0.006284
-	583	0.034580	0.003706	-0.004610
-	584	0.039172	0.006828	-0.002758
-	585	0.042515	0.009609	-0.000891
-	586	0.045020	0.011860	0.000784
-	587	0.046558	0.013334	0.002064
-	588	0.047259	0.014113	0.002983
-	589	0.047165	0.014059	0.003369
-	590	0.046134	0.013421	0.003416
-	591	0.044581	0.012425	0.003241
-	592	0.042170	0.011239	0.003021
-	593	0.039129	0.009920	0.002778
-	594	0.035894	0.008596	0.002539
-	595	0.032206	0.007266	0.002349
-	596	0.028075	0.005949	0.002198
-	597	0.023842	0.004737	0.002125
-	598	0.019386	0.003568	0.002100
-	599	0.014765	0.002596	0.002222
-	600	0.010080	0.001734	0.002408
-	601	0.005520	0.000975	0.002617
-	602	0.001042	0.000352	0.002885
-	603	-0.003161	-0.000203	0.003111
-	604	-0.007129	-0.000717	0.003250
-	605	-0.010746	-0.001211	0.003316
-	606	-0.014361	-0.001800	0.003225
-	607	-0.017736	-0.002456	0.003009
-	608	-0.021131	-0.003296	0.002608
-	609	-0.024449	-0.004230	0.002104
-	610	-0.027708	-0.005251	0.001531
-	611	-0.031238	-0.006355	0.000935
-	612	-0.034729	-0.007535	0.000306
-	613	-0.038596	-0.008789	-0.000312
-	614	-0.042781	-0.010088	-0.000883
-	615	-0.046965	-0.011404	-0.001447
-	616	-0.051021	-0.012543	-0.001871
-	617	-0.054710	-0.013451	-0.002169
-	618	-0.057953	-0.014070	-0.002331
-	619	-0.060656	-0.014382	-0.002391
-	620	-0.063150	-0.014417	-0.002352
-	621	-0.064970	-0.014084	-0.002231
-	622	-0.066475	-0.013374	-0.002025
-	623	-0.067701	-0.012479	-0.001853
-	624	-0.068478	-0.011394	-0.001712
-	625	-0.069372	-0.010215	-0.001613
-	626	-0.070127	-0.009119	-0.001632
-	627	-0.070984	-0.008116	-0.001751
-	628	-0.071931	-0.007324	-0.001985
-	629	-0.073119	-0.006809	-0.002347
-	630	-0.074331	-0.006534	-0.002774
-	631	-0.076063	-0.006620	-0.003285
-	632	-0.077761	-0.006993	-0.003838
-	633	-0.080265	-0.007800	-0.004468
-	634	-0.082739	-0.008881	-0.005122
-	635	-0.085260	-0.010287	-0.005825
-	636	-0.087802	-0.011927	-0.006549
-	637	-0.089932	-0.013660	-0.007258
-	638	-0.091862	-0.015421	-0.007925
-	639	-0.093703	-0.017221	-0.008565
-	640	-0.095440	-0.018927	-0.009152
-	641	-0.096799	-0.020374	-0.009651
-	642	-0.097839	-0.021677	-0.010081
-	643	-0.098812	-0.022772	-0.010446
-	644	-0.099227	-0.023488	-0.010710
-	645	-0.099758	-0.024027	-0.010934
-	646	-0.099876	-0.024134	-0.011087
-	647	-0.100027	-0.024089	-0.011212
-	648	-0.099895	-0.023693	-0.011288
-	649	-0.099893	-0.023302	-0.011350
-	650	-0.100067	-0.022781	-0.011380
-	651	-0.100667	-0.022376	-0.011418
-	652	-0.101564	-0.022058	-0.011440
-	653	-0.102811	-0.021879	-0.011444
-	654	-0.104498	-0.021980	-0.011423
-	655	-0.106582	-0.022234	-0.011375
-	656	-0.108970	-0.022790	-0.011291
-	657	-0.111149	-0.023572	-0.011125
-	658	-0.113438	-0.024671	-0.010920
-	659	-0.115147	-0.026093	-0.010621
-	660	-0.116498	-0.027733	-0.010246
-	661	-0.117074	-0.029560	-0.009776
-	662	-0.116643	-0.031357	-0.009198
-	663	-0.115116	-0.033066	-0.008546
-	664	-0.111989	-0.034529	-0.007792
-	665	-0.107488	-0.035499	-0.006989
-	666	-0.100952	-0.035716	-0.006095
-	667	-0.093022	-0.035205	-0.005150
-	668	-0.083386	-0.033694	-0.004146
-	669	-0.072468	-0.031027	-0.003121
-	670	-0.060595	-0.027262	-0.002095
-	671	-0.048050	-0.022223	-0.001079
-	672	-0.035773	-0.016279	-0.000127
-	673	-0.024105	-0.009567	0.000738
-	674	-0.013093	-0.002379	0.001523
-	675	-0.003860	0.004934	0.002137
-	676	0.003670	0.012204	0.002566
-	677	0.008702	0.018948	0.002742
-	678	0.011459	0.024962	0.002660
-	679	0.012355	0.030057	0.002393
-	680	0.011469	0.034001	0.001951
-	681	0.009790	0.036710	0.001456
-	682	0.007595	0.038097	0.000960
-	683	0.005393	0.037985	0.000535
-	684	0.003383	0.036454	0.000204
-	685	0.001869	0.033624	-0.000008
-	686	0.001109	0.029828	-0.000098
-	687	0.000517	0.025135	-0.000106
-	688	0.000270	0.020107	-0.000046
-	689	0.000187	0.015079	0.000026
-	690	-0.000002	0.010262	0.000048
-	691	-0.000279	0.005974	0.000008
-	692	-0.000999	0.002317	-0.000161
-	693	-0.001805	-0.000757	-0.000399
-	694	-0.002472	-0.003039	-0.000664
-	695	-0.003546	-0.004826	-0.000987
-	696	-0.004169	-0.006071	-0.001267
-	697	-0.004594	-0.006796	-0.001515
-	698	-0.004723	-0.007071	-0.001710
-	699	-0.004475	-0.006870	-0.001853
-	700	-0.004260	-0.006316	-0.001965
-	701	-0.003499	-0.005424	-0.002007
-	702	-0.002758	-0.004210	-0.002009
-	703	-0.001721	-0.002841	-0.001983
-	704	-0.000377	-0.001315	-0.001912
-	705	0.001161	0.000163	-0.001827
-	706	0.002863	0.001686	-0.001717
-	707	0.004347	0.003011	-0.001619
-	708	0.006321	0.004375	-0.001465
-	709	0.007583	0.005534	-0.001333
-	710	0.008642	0.006453	-0.001176
-	711	0.009531	0.007170	-0.000978
-	712	0.009854	0.007591	-0.000774
-	713	0.009777	0.007653	-0.000536
-	714	0.009363	0.007353	-0.000283
-	715	0.008645	0.006631	-0.000027
-	716	0.007876	0.005595	0.000240
-	717	0.006868	0.004183	0.000476
-	718	0.006106	0.002598	0.000702
-	719	0.005055	0.000712	0.000856
-	720	0.003932	-0.001292	0.000953
-	721	0.002969	-0.003183	0.000995
-	722	0.001902	-0.005021	0.000952
-	723	0.000996	-0.006612	0.000856
-	724	0.000056	-0.007891	0.000685
-	725	-0.000679	-0.008815	0.000453
-	726	-0.001093	-0.009319	0.000167
-	727	-0.001445	-0.009464	-0.000176
-	728	-0.001552	-0.009219	-0.000542
-	729	-0.001388	-0.008732	-0.000912
-	730	-0.001192	-0.008062	-0.001276
-	731	-0.000572	-0.007251	-0.001582
-	732	-0.000093	-0.006531	-0.001861
-	733	0.000433	-0.005909	-0.002057
-	734	0.000917	-0.005426	-0.002164
-	735	0.001049	-0.005270	-0.002193
-	736	0.000674	-0.005314	-0.002156
-	737	0.000121	-0.005604	-0.002034
-	738	-0.000634	-0.006048	-0.001841
-	739	-0.002002	-0.006759	-0.001642
-	740	-0.002960	-0.007497	-0.001370
-	741	-0.004372	-0.008292	-0.001094
-	742	-0.005623	-0.009079	-0.000804
-	743	-0.006853	-0.009707	-0.000511
-	744	-0.008405	-0.010257	-0.000280
-	745	-0.009417	-0.010527	-0.000089
-	746	-0.010553	-0.010710	0.000017
-	747	-0.011637	-0.010686	0.000072
-	748	-0.012300	-0.010497	0.000090
-	749	-0.013139	-0.010118	0.000027
-	750	-0.013487	-0.009581	-0.000076
-	751	-0.013140	-0.008773	-0.000212
-	752	-0.013028	-0.007943	-0.000416
-	753	-0.012250	-0.007025	-0.000619
-	754	-0.011219	-0.006002	-0.000834
-	755	-0.010401	-0.005100	-0.001108
-	756	-0.008911	-0.004184	-0.001372
-	757	-0.007406	-0.003373	-0.001691
-	758	-0.005305	-0.002597	-0.002033
-	759	-0.002857	-0.001840	-0.002410
-	760	0.000036	-0.001194	-0.002817
-	761	0.003107	-0.000541	-0.003256
-	762	0.006440	-0.000020	-0.003698
-	763	0.009711	0.000484	-0.004096
-	764	0.012642	0.000884	-0.004443
-	765	0.015048	0.001251	-0.004675
-	766	0.016405	0.001421	-0.004764
-	767	0.016191	0.001443	-0.004676
-	768	0.014051	0.001200	-0.004374
-	769	0.009316	0.000504	-0.003898
-	770	0.002365	-0.000645	-0.003229
-	771
-	772
-	773
-	774
-	775
-	776
-	777
-	778
-	779
-	780
-	781
-	782
-	783
-	784
-	785
-	786
-	787
-	788
-	789
-	790
-	791
-	792
-	793
-	794
-	795
-	796
-	797
-	798
-	799
-	800
-	801
-	802
-	803
-	804
-	805
-	806	-0.055515	-0.002479	-0.000166
-	807	-0.053645	-0.002921	-0.000544
-	808	-0.050972	-0.002981	-0.000890
-	809	-0.047333	-0.002519	-0.001139
-	810	-0.043168	-0.001513	-0.001252
-	811	-0.038565	-0.000147	-0.001217
-	812	-0.033954	0.001750	-0.000990
-	813	-0.029111	0.003905	-0.000553
-	814	-0.024730	0.006299	0.000028
-	815	-0.020033	0.008784	0.000748
-	816	-0.015826	0.011169	0.001460
-	817	-0.011187	0.013489	0.002201
-	818	-0.007061	0.015546	0.002903
-	819	-0.003012	0.017363	0.003601
-	820	0.000583	0.018867	0.004274
-	821	0.003533	0.020146	0.004921
-	822	0.006249	0.021083	0.005539
-	823	0.008065	0.021723	0.006072
-	824	0.009178	0.022010	0.006503
-	825	0.009188	0.021917	0.006780
-	826	0.008501	0.021429	0.006903
-	827	0.006468	0.020526	0.006806
-	828	0.003681	0.019212	0.006531
-	829	-0.000037	0.017361	0.006024
-	830	-0.004797	0.014943	0.005263
-	831	-0.009999	0.012113	0.004291
-	832	-0.015273	0.008996	0.003138
-	833	-0.020616	0.005671	0.001802
-	834	-0.025146	0.002311	0.000352
-	835	-0.028837	-0.001111	-0.001247
-	836	-0.031338	-0.004422	-0.002913
-	837	-0.032452	-0.007710	-0.004662
-	838	-0.032519	-0.010983	-0.006489
-	839	-0.031055	-0.014128	-0.008338
-	840	-0.028539	-0.017208	-0.010280
-	841	-0.024127	-0.019926	-0.012219
-	842	-0.018516	-0.021950	-0.014037
-	843	-0.011365	-0.023076	-0.015620
-	844	-0.003292	-0.022940	-0.016708
-	845	0.005032	-0.021598	-0.017194
-	846	0.013220	-0.019152	-0.016959
-	847	0.020687	-0.015996	-0.016081
-	848	0.026969	-0.012572	-0.014707
-	849	0.031909	-0.009076	-0.012926
-	850	0.035516	-0.005827	-0.010985
-	851	0.037779	-0.002898	-0.008962
-	852	0.038875	-0.000340	-0.006964
-	853	0.038851	0.001822	-0.005043
-	854	0.038114	0.003689	-0.003189
-	855	0.036632	0.005069	-0.001621
-	856	0.034628	0.006102	-0.000265
-	857	0.032343	0.006822	0.000853
-	858	0.029718	0.007307	0.001795
-	859	0.027014	0.007611	0.002590
-	860	0.024107	0.007655	0.003176
-	861	0.021103	0.007554	0.003655
-	862	0.017880	0.007210	0.003959
-	863	0.014357	0.006722	0.004185
-	864	0.010714	0.006136	0.004341
-	865	0.007015	0.005421	0.004408
-	866	0.003173	0.004690	0.004466
-	867	-0.000460	0.003959	0.004485
-	868	-0.004213	0.003192	0.004459
-	869	-0.007715	0.002488	0.004430
-	870	-0.011106	0.001690	0.004258
-	871	-0.014167	0.000899	0.004009
-	872	-0.017184	-0.000041	0.003592
-	873	-0.019999	-0.001040	0.003071
-	874	-0.022649	-0.002116	0.002441
-	875	-0.025357	-0.003388	0.001647
-	876	-0.027976	-0.004613	0.000892
-	877	-0.030797	-0.005983	0.000043
-	878	-0.033524	-0.007327	-0.000789
-	879	-0.036379	-0.008631	-0.001589
-	880	-0.039208	-0.009885	-0.002397
-	881	-0.041722	-0.010967	-0.003155
-	882	-0.043999	-0.011982	-0.003948
-	883	-0.046119	-0.012756	-0.004594
-	884	-0.048313	-0.013453	-0.005162
-	885	-0.050870	-0.013965	-0.005484
-	886	-0.053567	-0.014350	-0.005641
-	887	-0.056665	-0.014542	-0.005606
-	888	-0.059872	-0.014508	-0.005421
-	889	-0.063161	-0.014187	-0.005108
-	890	-0.066738	-0.013675	-0.004747
-	891	-0.070198	-0.013104	-0.004474
-	892	-0.073983	-0.012534	-0.004295
-	893	-0.077125	-0.011841	-0.004164
-	894	-0.079782	-0.011124	-0.004119
-	895	-0.081857	-0.010432	-0.004147
-	896	-0.083352	-0.009840	-0.004250
-	897	-0.084423	-0.009511	-0.004472
-	898	-0.085231	-0.009457	-0.004770
-	899	-0.085812	-0.009750	-0.005155
-	900	-0.086524	-0.010404	-0.005599
-	901	-0.087227	-0.011419	-0.006108
-	902	-0.088149	-0.012655	-0.006608
-	903	-0.089259	-0.014031	-0.007093
-	904	-0.090441	-0.015446	-0.007537
-	905	-0.091972	-0.016997	-0.007995
-	906	-0.093423	-0.018421	-0.008373
-	907	-0.095149	-0.019942	-0.008782
-	908	-0.096962	-0.021293	-0.009129
-	909	-0.099005	-0.022630	-0.009479
-	910	-0.101283	-0.023692	-0.009785
-	911	-0.103684	-0.024524	-0.010065
-	912	-0.106240	-0.025043	-0.010321
-	913	-0.108741	-0.025196	-0.010549
-	914	-0.111178	-0.024947	-0.010777
-	915	-0.113482	-0.024363	-0.011020
-	916	-0.115491	-0.023436	-0.011265
-	917	-0.117294	-0.022328	-0.011519
-	918	-0.118869	-0.021127	-0.011776
-	919	-0.120145	-0.019984	-0.012011
-	920	-0.121098	-0.018961	-0.012209
-	921	-0.121702	-0.018351	-0.012345
-	922	-0.122075	-0.017952	-0.012407
-	923	-0.122178	-0.018098	-0.012368
-	924	-0.122257	-0.018578	-0.012261
-	925	-0.121906	-0.019471	-0.012030
-	926	-0.121181	-0.020849	-0.011685
-	927	-0.120083	-0.022428	-0.011244
-	928	-0.118295	-0.024311	-0.010681
-	929	-0.116097	-0.026318	-0.010052
-	930	-0.113131	-0.028454	-0.009327
-	931	-0.109464	-0.030381	-0.008557
-	932	-0.104954	-0.032268	-0.007721
-	933	-0.099431	-0.033668	-0.006835
-	934	-0.092992	-0.034719	-0.005917
-	935	-0.085465	-0.035150	-0.004957
-	936	-0.076751	-0.034965	-0.003951
-	937	-0.067066	-0.034019	-0.002918
-	938	-0.056075	-0.032306	-0.001831
-	939	-0.044341	-0.029569	-0.000739
-	940	-0.032131	-0.025848	0.000344
-	941	-0.020077	-0.021026	0.001354
-	942	-0.045982	-0.024491	-0.002272
-	943	-0.064617	-0.028553	-0.003964
-	944	-0.082638	-0.037747	-0.005777
-	945	-0.094486	-0.050134	-0.007249
-	946	-0.096395	-0.061891	-0.008021
-	947	-0.088250	-0.071347	-0.008007
-	948	-0.074872	-0.079593	-0.007589
-	949	-0.062940	-0.088869	-0.007452
-	950	-0.056650	-0.098887	-0.008274
-	951	-0.056655	-0.106890	-0.010197
-	952	-0.059517	-0.110556	-0.012230
-	953	-0.060895	-0.111047	-0.013298
-	954	-0.058934	-0.109162	-0.013549
-	955	-0.055483	-0.104475	-0.013668
-	956	-0.054265	-0.097693	-0.014073
-	957	-0.056868	-0.090734	-0.014755
-	958	-0.060763	-0.084137	-0.015412
-	959	-0.062973	-0.075841	-0.015761
-	960	-0.061018	-0.064291	-0.015306
-	961	-0.053606	-0.051006	-0.013884
-	962	-0.044357	-0.037206	-0.011718
-	963	-0.036463	-0.022447	-0.009115
-	964	-0.031304	-0.006154	-0.006355
-	965	-0.027443	0.011014	-0.003577
-	966	-0.023784	0.028307	-0.000767
-	967	-0.019423	0.045058	0.002170
-	968	-0.015036	0.060145	0.005261
-	969	-0.011706	0.073001	0.008202
-	970	-0.010068	0.084339	0.010782
-	971	-0.009941	0.095066	0.012982
-	972	-0.009635	0.105299	0.014876
-	973	-0.008185	0.114806	0.016553
-	974	-0.005216	0.123171	0.018107
-	975	-0.001111	0.130414	0.019480
-	976	0.004371	0.136544	0.020529
-	977	0.011588	0.141851	0.021203
-	978	0.020590	0.146195	0.021474
-	979	0.030842	0.149419	0.021402
-	980	0.041474	0.151291	0.021091
-	981	0.051617	0.152272	0.020648
-	982	0.060836	0.153021	0.020243
-	983	0.068621	0.154049	0.019923
-	984	0.075174	0.155779	0.019719
-	985	0.079808	0.157941	0.019575
-	986	0.081522	0.160368	0.019504
-	987	0.080456	0.163067	0.019541
-	988	0.077179	0.165939	0.019610
-	989	0.073194	0.169324	0.019628
-	990	0.069759	0.172895	0.019415
-	991	0.067298	0.175679	0.018881
-	992	0.065217	0.176940	0.018133
-	993	0.063494	0.176702	0.017345
-	994	0.061790	0.175439	0.016563
-	995	0.060346	0.173899	0.015785
-	996	0.058553	0.172185	0.014914
-	997	0.056423	0.170394	0.013800
-	998	0.053357	0.168229	0.012305
-	999	0.049184	0.165721	0.010492
-	1000	0.044025	0.162688	0.008521
-	1001	0.038038	0.158996	0.006464
-	1002	0.031796	0.154748	0.004376
-	1003	0.025022	0.150136	0.002189
-	1004	0.018032	0.145477	-0.000112
-	1005	0.011092	0.140897	-0.002479
-	1006	0.004561	0.136292	-0.004900
-	1007	-0.001732	0.131739	-0.007416
-	1008	-0.008013	0.127270	-0.009962
-	1009	-0.013651	0.122949	-0.012424
-	1010	-0.018822	0.119377	-0.014770
-	1011	-0.023175	0.116258	-0.016988
-	1012	-0.026913	0.113718	-0.019059
-	1013	-0.030288	0.111947	-0.021001
-	1014	-0.032977	0.110876	-0.022830
-	1015	-0.034787	0.109869	-0.024503
-	1016	-0.035559	0.108537	-0.025964
-	1017	-0.035012	0.107115	-0.027104
-	1018	-0.033892	0.105855	-0.027875
-	1019	-0.032075	0.104861	-0.028200
-	1020	-0.030031	0.104144	-0.028024
-	1021	-0.028140	0.103614	-0.027322
-	1022	-0.027125	0.103004	-0.026071
-	1023	-0.027612	0.101882	-0.024238
-	1024
-	1025
-	1026
-	1027
-	1028
-	1029
-	1030
-	1031
-	1032
-	1033
-	1034
-	1035
-	1036
-	1037
-	1038
-	1039
-	1040
-	1041
-	1042
-	1043
-	1044
-	1045
-	1046
-	1047
-	1048
-	1049
-	1050
-	1051
-	1052
-	1053
-	1054
-	1055
-	1056
-	1057
-	1058
-	1059
-	1060
-	1061
-	1062
-	1063
-	1064
-	1065
-	1066
-	1067
-	1068
-	1069
-	1070
-	1071
-	1072
-	1073
-	1074	-0.055547	0.089028	-0.051347
-	1075	-0.046769	0.086080	-0.051384
-	1076	-0.038792	0.084759	-0.051505
-	1077	-0.032383	0.084740	-0.051719
-	1078	-0.027607	0.085185	-0.052000
-	1079	-0.024306	0.085882	-0.052382
-	1080	-0.021982	0.086905	-0.052915
-	1081	-0.020435	0.088068	-0.053571
-	1082	-0.019560	0.088771	-0.054270
-	1083	-0.019407	0.088728	-0.054931
-	1084	-0.019748	0.087839	-0.055541
-	1085	-0.020476	0.086371	-0.056110
-	1086	-0.020805	0.084593	-0.056508
-	1087	-0.020477	0.082294	-0.056587
-	1088	-0.019355	0.079691	-0.056261
-	1089	-0.018339	0.077160	-0.055652
-	1090	-0.018443	0.075276	-0.054858
-	1091	-0.018419	0.074304	-0.053944
-	1092	-0.016800	0.074059	-0.052901
-	1093	-0.012620	0.073995	-0.051566
-	1094	-0.005925	0.073471	-0.049875
-	1095	0.003238	0.072496	-0.047790
-	1096	0.013766	0.071212	-0.045311
-	1097	0.024362	0.069169	-0.042441
-	1098	0.034410	0.065978	-0.039221
-	1099	0.043679	0.061367	-0.035785
-	1100	0.052290	0.055128	-0.032163
-	1101	0.059888	0.047492	-0.028393
-	1102	0.066673	0.038891	-0.024474
-	1103	0.072751	0.029808	-0.020487
-	1104	0.078136	0.020731	-0.016536
-	1105	0.082902	0.012360	-0.012707
-	1106	0.087223	0.005705	-0.009039
-	1107	0.090641	0.001412	-0.005535
-	1108	0.092597	-0.000469	-0.002234
-	1109	0.092050	-0.000769	0.000685
-	1110	0.089347	-0.000083	0.003188
-	1111	0.085264	0.000912	0.005187
-	1112	0.080079	0.001290	0.006472
-	1113	0.074475	0.000708	0.006950
-	1114	0.068372	-0.000326	0.006763
-	1115	0.061935	-0.000933	0.006224
-	1116	0.055157	-0.000918	0.005633
-	1117	0.048551	-0.001435	0.004937
-	1118	0.042841	-0.003280	0.004130
-	1119	0.038594	-0.006574	0.003048
-	1120	0.036834	-0.009147	0.001846
-	1121
-	1122
-	1123
-	1124
-	1125
-	1126
-	1127
-	1128
-	1129
-	1130
-	1131
-	1132
-	1133
-	1134
-	1135
-	1136
-	1137
-	1138
-	1139
-	1140
-	1141
-	1142
-	1143
-	1144
-	1145
-	1146
-	1147
-	1148
-	1149
-	1150
-	1151
-	1152
-	1153
-	1154
-	1155
-	1156
-	1157
-	1158	-0.177728	-0.023847	-0.003760
-	1159	-0.209199	-0.029929	-0.006374
-	1160	-0.239550	-0.035777	-0.008998
-	1161	-0.266856	-0.041131	-0.011517
-	1162	-0.288205	-0.045320	-0.013532
-	1163	-0.300357	-0.047909	-0.014883
-	1164	-0.298739	-0.047931	-0.015058
-	1165	-0.278051	-0.044461	-0.013697
-	1166
-	1167
