# Supplementary material for: Design and preliminary verification of a novel powered ankle–foot prosthesis: From the perspective of lower-limb biomechanics compared with ESAR foot
Source: PLoS One. 2024 Jun 7;19(6):e0303397. doi: 10.1371/journal.pone.0303397 (PMC11161064; doi:10.1371/journal.pone.0303397)
Supplement: S2 File — (ZIP) [file pone.0303397.s004.zip › NWS/6/eft hip angle.txt]

LINK_MODEL_BASED::ORIGINAL::Left Hip Angles
File	Frame	X	Y	Z
Gait LB - IOR 18.c3d	1	4.962245	5.416874	-2.015029
-	2	5.015103	5.408791	-1.897079
-	3	5.071174	5.401905	-1.767951
-	4	5.130062	5.396836	-1.628364
-	5	5.191203	5.394187	-1.479337
-	6	5.254084	5.394485	-1.322230
-	7	5.318340	5.398270	-1.157917
-	8	5.383927	5.405831	-0.987273
-	9	5.450854	5.417511	-0.811735
-	10	5.519380	5.433431	-0.632594
-	11	5.590238	5.453815	-0.451111
-	12	5.664361	5.479032	-0.268973
-	13	5.743086	5.509387	-0.089116
-	14	5.827700	5.545274	0.085907
-	15	5.919714	5.586815	0.254415
-	16	6.020380	5.633922	0.415375
-	17	6.130955	5.686267	0.567964
-	18	6.252566	5.743232	0.712826
-	19	6.386205	5.803985	0.850278
-	20	6.532793	5.867661	0.981268
-	21	6.693114	5.933270	1.107461
-	22	6.867980	5.999802	1.229503
-	23	7.058129	6.066120	1.348937
-	24	7.264357	6.131212	1.466591
-	25	7.487248	6.194036	1.583383
-	26	7.727493	6.253620	1.700372
-	27	7.985660	6.309115	1.818276
-	28	8.262297	6.359695	1.937874
-	29	8.557808	6.404603	2.060186
-	30	8.872777	6.443304	2.185336
-	31	9.207523	6.475596	2.313667
-	32	9.562477	6.501579	2.444927
-	33	9.937613	6.521686	2.579079
-	34	10.333057	6.536645	2.716579
-	35	10.748516	6.547328	2.856549
-	36	11.183795	6.554744	2.998526
-	37	11.638556	6.560011	3.141294
-	38	12.112546	6.564456	3.283772
-	39	12.605423	6.569540	3.424887
-	40	13.116596	6.576785	3.563482
-	41	13.645270	6.587804	3.697968
-	42	14.190268	6.604028	3.827073
-	43	14.750304	6.626661	3.948587
-	44	15.323492	6.656488	4.060592
-	45	15.907835	6.693803	4.160974
-	46	16.500727	6.738435	4.248256
-	47	17.099583	6.789729	4.320245
-	48	17.701696	6.846628	4.376628
-	49	18.304382	6.907751	4.415864
-	50	18.905031	6.971449	4.438887
-	51	19.501112	7.035921	4.445482
-	52	20.090292	7.099220	4.437095
-	53	20.670334	7.159406	4.414598
-	54	21.239315	7.214643	4.378839
-	55	21.795315	7.263256	4.331621
-	56	22.336584	7.304035	4.274089
-	57	22.861645	7.336142	4.207890
-	58	23.368917	7.359302	4.135113
-	59	23.857269	7.373744	4.057302
-	60	24.325792	7.380128	3.975092
-	61	24.773869	7.379514	3.890146
-	62	25.201027	7.373240	3.803873
-	63	25.606829	7.362822	3.717569
-	64	25.990944	7.350165	3.632722
-	65	26.353165	7.337198	3.550604
-	66	26.693296	7.325959	3.472232
-	67	27.011135	7.318426	3.398309
-	68	27.306803	7.316166	3.330486
-	69	27.580246	7.320493	3.268696
-	70	27.831818	7.332186	3.213246
-	71	28.062012	7.351646	3.164582
-	72	28.271376	7.379048	3.122650
-	73	28.460543	7.414107	3.087732
-	74	28.630247	7.456192	3.059983
-	75	28.781237	7.504484	3.039428
-	76	28.914114	7.557836	3.026309
-	77	29.029312	7.615068	3.020535
-	78	29.127472	7.674887	3.022393
-	79	29.209112	7.736028	3.031552
-	80	29.274792	7.797434	3.047961
-	81	29.325008	7.858063	3.071165
-	82	29.360292	7.916971	3.100570
-	83	29.381197	7.973247	3.135579
-	84	29.388292	8.026009	3.175071
-	85	29.382179	8.074447	3.218317
-	86	29.363663	8.117869	3.263849
-	87	29.333632	8.155513	3.310181
-	88	29.292879	8.186920	3.355497
-	89	29.242096	8.211542	3.398006
-	90	29.181923	8.229067	3.435865
-	91	29.113064	8.239298	3.467928
-	92	29.036207	8.241970	3.493126
-	93	28.951933	8.236885	3.510478
-	94	28.860893	8.223893	3.518705
-	95	28.763433	8.203102	3.517208
-	96	28.659758	8.174897	3.505419
-	97	28.550032	8.139791	3.482766
-	98	28.434013	8.098424	3.449517
-	99	28.311632	8.051566	3.405595
-	100	28.182600	8.000123	3.351786
-	101	28.046574	7.945154	3.288381
-	102	27.903362	7.887731	3.216305
-	103	27.752819	7.828977	3.135844
-	104	27.594614	7.770056	3.047913
-	105	27.428766	7.712088	2.953662
-	106	27.255123	7.656185	2.854098
-	107	27.073914	7.603180	2.750601
-	108	26.885305	7.553986	2.645038
-	109	26.689930	7.509342	2.539180
-	110	26.488472	7.470010	2.434997
-	111	26.281818	7.436667	2.334219
-	112	26.071310	7.409895	2.239224
-	113	25.858570	7.390324	2.151870
-	114	25.645647	7.378448	2.074238
-	115	25.434799	7.374904	2.008758
-	116	25.228861	7.380267	1.956969
-	117	25.030607	7.395187	1.920759
-	118	24.843176	7.420388	1.902221
-	119	24.669561	7.456848	1.902516
-	120	24.512833	7.505557	1.923411
-	121	24.376013	7.567671	1.965368
-	122	24.261658	7.644530	2.028959
-	123	24.171909	7.737354	2.113997
-	124	24.108467	7.847356	2.219386
-	125	24.072418	7.975387	2.343151
-	126	24.063892	8.122104	2.483775
-	127	24.082392	8.287732	2.637590
-	128	24.126049	8.472087	2.801368
-	129	24.192192	8.674604	2.972170
-	130	24.276798	8.894171	3.146542
-	131	24.374985	9.128955	3.321290
-	132	24.480999	9.376440	3.494083
-	133	24.588291	9.633463	3.663198
-	134	24.690285	9.896136	3.827460
-	135	24.780003	10.160263	3.987185
-	136	24.850946	10.421086	4.142675
-	137	24.897226	10.673671	4.294923
-	138	24.913994	10.913001	4.445360
-	139	24.897432	11.134146	4.594972
-	140	24.845175	11.332518	4.744744
-	141	24.756035	11.504029	4.894588
-	142	24.630039	11.645128	5.044185
-	143	24.468260	11.753283	5.191821
-	144	24.272579	11.826791	5.335001
-	145	24.045980	11.865096	5.470057
-	146	23.791862	11.868855	5.592766
-	147	23.514109	11.839675	5.699126
-	148	23.216957	11.780274	5.784025
-	149	22.904934	11.694107	5.842977
-	150	22.582499	11.585257	5.872503
-	151	22.254164	11.458172	5.869210
-	152	21.924124	11.317394	5.830641
-	153	21.596066	11.167498	5.755950
-	154	21.273249	11.012942	5.645124
-	155	20.958061	10.858079	5.499130
-	156	20.652220	10.707214	5.320272
-	157	20.356558	10.564339	5.111504
-	158	20.071188	10.433048	4.876708
-	159	19.795424	10.316483	4.620958
-	160	19.528234	10.217221	4.349753
-	161	19.267698	10.137278	4.068343
-	162	19.011597	10.077965	3.783979
-	163	18.757084	10.039951	3.502593
-	164	18.501303	10.023204	3.230392
-	165	18.241041	10.027044	2.973674
-	166	17.973291	10.050095	2.737434
-	167	17.695091	10.090389	2.525959
-	168	17.403908	10.145507	2.342925
-	169	17.097530	10.212523	2.190992
-	170	16.774376	10.288238	2.071212
-	171	16.433523	10.369137	1.983622
-	172	16.074968	10.451731	1.926603
-	173	15.699538	10.532446	1.897456
-	174	15.308907	10.607903	1.891494
-	175	14.905409	10.674990	1.905195
-	176	14.492116	10.730852	1.932956
-	177	14.072415	10.773212	1.970292
-	178	13.650054	10.800069	2.012619
-	179	13.228954	10.810254	2.054791
-	180	12.812868	10.803087	2.093117
-	181	12.405183	10.778542	2.124448
-	182	12.008952	10.737207	2.145148
-	183	11.626447	10.680229	2.153358
-	184	11.259503	10.609221	2.148050
-	185	10.908925	10.526313	2.128729
-	186	10.575182	10.433786	2.095531
-	187	10.257750	10.334183	2.050320
-	188	9.955901	10.229789	1.993537
-	189	9.668298	10.122719	1.927881
-	190	9.393440	10.014783	1.856010
-	191	9.129377	9.907378	1.779966
-	192	8.873971	9.801735	1.703887
-	193	8.625177	9.698696	1.629516
-	194	8.380733	9.598831	1.560080
-	195	8.138752	9.502472	1.497598
-	196	7.897232	9.409624	1.443144
-	197	7.654458	9.320140	1.398108
-	198	7.409140	9.233603	1.362782
-	199	7.160265	9.149419	1.336581
-	200	6.907477	9.066842	1.319101
-	201	6.650899	8.984982	1.308022
-	202	6.391049	8.902976	1.301434
-	203	6.128936	8.820195	1.297509
-	204	5.865555	8.735974	1.293331
-	205	5.602123	8.649981	1.287208
-	206	5.340046	8.562099	1.277490
-	207	5.080740	8.472316	1.262327
-	208	4.825676	8.380901	1.241601
-	209	4.576339	8.288135	1.214350
-	210	4.333949	8.194511	1.180984
-	211	4.099594	8.100726	1.141837
-	212	3.873805	8.007566	1.098696
-	213	3.657069	7.916016	1.051925
-	214	3.449307	7.827055	1.003312
-	215	3.250138	7.741663	0.954298
-	216	3.058723	7.660953	0.905899
-	217	2.874314	7.586075	0.858462
-	218	2.695643	7.518000	0.813663
-	219	2.521503	7.457648	0.771804
-	220	2.350663	7.405610	0.734816
-	221	2.181564	7.362240	0.704404
-	222	2.013144	7.327658	0.682039
-	223	1.844368	7.301764	0.668712
-	224	1.674425	7.284128	0.664951
-	225	1.502817	7.274109	0.670577
-	226	1.329043	7.270796	0.685314
-	227	1.152658	7.273202	0.707707
-	228	0.973047	7.280073	0.736336
-	229	0.789787	7.289963	0.768543
-	230	0.601783	7.301207	0.803225
-	231	0.408475	7.312079	0.837653
-	232	0.208832	7.321219	0.871275
-	233	0.002393	7.327648	0.901951
-	234	-0.210769	7.330968	0.928491
-	235	-0.430239	7.331126	0.949071
-	236	-0.655372	7.328513	0.963507
-	237	-0.885316	7.323693	0.970887
-	238	-1.119388	7.317274	0.972294
-	239	-1.357039	7.309703	0.968570
-	240	-1.598104	7.301427	0.960259
-	241	-1.842380	7.292760	0.948081
-	242	-2.089967	7.283935	0.932740
-	243	-2.341035	7.275094	0.915362
-	244	-2.595737	7.266318	0.896392
-	245	-2.854213	7.257576	0.877247
-	246	-3.116442	7.248814	0.858215
-	247	-3.382230	7.239905	0.840484
-	248	-3.651293	7.230744	0.823780
-	249	-3.923078	7.221148	0.808924
-	250	-4.196679	7.210947	0.795938
-	251	-4.471004	7.200027	0.783947
-	252	-4.744633	7.188232	0.772287
-	253	-5.016062	7.175414	0.760216
-	254	-5.283791	7.161382	0.746205
-	255	-5.546371	7.145976	0.730035
-	256	-5.802163	7.129074	0.710863
-	257	-6.049870	7.110555	0.688583
-	258	-6.288192	7.090314	0.662541
-	259	-6.516087	7.068272	0.633554
-	260	-6.732410	7.044403	0.602287
-	261	-6.936280	7.018760	0.569363
-	262	-7.126935	6.991244	0.536470
-	263	-7.303574	6.961898	0.504544
-	264	-7.465679	6.930578	0.476170
-	265	-7.612498	6.897187	0.451697
-	266	-7.743428	6.861567	0.433998
-	267	-7.858024	6.823535	0.424799
-	268	-7.955612	6.782720	0.425416
-	269	-8.035712	6.738912	0.437706
-	270	-8.097719	6.691701	0.461150
-	271	-8.140997	6.640803	0.495260
-	272	-8.165067	6.585706	0.537724
-	273	-8.169430	6.525979	0.586778
-	274	-8.153567	6.461383	0.638815
-	275	-8.116969	6.391702	0.691257
-	276	-8.059314	6.316885	0.740760
-	277	-7.980153	6.236944	0.785132
-	278	-7.879322	6.151858	0.821620
-	279	-7.756546	6.061784	0.847661
-	280	-7.611907	5.966757	0.862763
-	281	-7.445466	5.866829	0.865435
-	282	-7.257528	5.762111	0.855978
-	283	-7.048438	5.652710	0.834807
-	284	-6.818659	5.538794	0.804236
-	285	-6.568793	5.420631	0.766286
-	286	-6.299308	5.298441	0.724327
-	287	-6.010645	5.172663	0.681346
-	288	-5.703129	5.043809	0.640444
-	289	-5.377531	4.912366	0.604682
-	290	-5.033871	4.778977	0.576586
-	291	-4.672865	4.644199	0.559190
-	292	-4.294971	4.508763	0.554005
-	293	-3.900952	4.373540	0.563228
-	294	-3.491646	4.239540	0.588180
-	295	-3.067926	4.108022	0.628613
-	296	-2.630611	3.980363	0.685459
-	297	-2.180459	3.858085	0.758582
-	298	-1.718283	3.742643	0.847988
-	299	-1.244380	3.635494	0.951763
-	300	-0.759328	3.537804	1.068218
-	301	-0.262984	3.450445	1.194648
-	302	0.244601	3.373793	1.328103
-	303	0.763708	3.307846	1.464931
-	304	1.294856	3.252262	1.600969
-	305	1.838641	3.206329	1.732572
-	306	2.395566	3.169119	1.855274
-	307	2.965981	3.139546	1.966037
-	308	3.550212	3.116282	2.061581
-	309	4.147941	3.098011	2.140386
-	310	4.758755	3.083356	2.201720
-	311	5.381607	3.071045	2.245595
-	312	6.015138	3.060129	2.272726
-	313	6.657385	3.050066	2.282970
-	314	7.305928	3.040787	2.277601
-	315	7.958419	3.032654	2.255292
-	316	8.611714	3.026469	2.216092
-	317	9.263004	3.023219	2.159982
-	318	9.909029	3.024097	2.088684
-	319	10.546797	3.030303	2.003761
-	320	11.173388	3.043153	1.908696
-	321	11.786480	3.063996	1.806327
-	322	12.383847	3.094027	1.700620
-	323	12.964068	3.134374	1.596267
-	324	13.525934	3.185958	1.495952
-	325	14.068769	3.249411	1.404402
-	326	14.592310	3.325251	1.324025
-	327	15.096482	3.413562	1.258113
-	328	15.581596	3.514220	1.208643
-	329	16.048075	3.626817	1.176778
-	330	16.496412	3.750665	1.163246
-	331	16.927256	3.885024	1.167229
-	332	17.341116	4.028848	1.189277
-	333	17.738636	4.180962	1.227609
-	334	18.120129	4.340232	1.282742
-	335	18.486038	4.505252	1.352174
-	336	18.836624	4.674560	1.434813
-	337	19.172226	4.846869	1.528694
-	338	19.493187	5.020753	1.630776
-	339	19.799828	5.194926	1.738488
-	340	20.092470	5.368179	1.849009
-	341	20.371367	5.539296	1.959360
-	342	20.636702	5.707142	2.066473
-	343	20.888515	5.870618	2.168163
-	344	21.126820	6.028750	2.261926
-	345	21.351723	6.180603	2.345701
-	346	21.563169	6.325328	2.418232
-	347	21.761335	6.462092	2.478095
-	348	21.946110	6.590287	2.524882
-	349	22.117447	6.709313	2.557948
-	350	22.275087	6.818952	2.577671
-	351	22.418812	6.919023	2.584288
-	352	22.548246	7.009546	2.578498
-	353	22.663055	7.090724	2.561895
-	354	22.762753	7.162818	2.535175
-	355	22.846937	7.226235	2.499568
-	356	22.915140	7.281428	2.456067
-	357	22.967054	7.328865	2.406243
-	358	23.002403	7.369001	2.350692
-	359	23.021214	7.402333	2.291210
-	360	23.023296	7.429283	2.227933
-	361	23.008833	7.450261	2.162468
-	362	22.977770	7.465574	2.095820
-	363	22.930395	7.475511	2.029068
-	364	22.866774	7.480394	1.962923
-	365	22.787252	7.480469	1.898424
-	366	22.692034	7.476000	1.835804
-	367	22.581612	7.467233	1.775862
-	368	22.456301	7.454548	1.718732
-	369	22.316738	7.438116	1.664954
-	370	22.163664	7.418278	1.614393
-	371	21.998037	7.395313	1.567172
-	372	21.821083	7.369398	1.522918
-	373	21.634346	7.340783	1.481687
-	374	21.439535	7.309622	1.443341
-	375	21.238552	7.276139	1.407754
-	376	21.033453	7.240591	1.375374
-	377	20.826151	7.203431	1.345711
-	378	20.618841	7.165145	1.319322
-	379	20.413324	7.126436	1.295772
-	380	20.211714	7.088192	1.275352
-	381	20.015890	7.051526	1.257568
-	382	19.827559	7.017681	1.242506
-	383	19.648468	6.988037	1.229974
-	384	19.479958	6.963916	1.219304
-	385	19.322910	6.946376	1.210148
-	386	19.177809	6.936256	1.201830
-	387	19.044933	6.934022	1.193796
-	388	18.923805	6.939878	1.186533
-	389	18.814009	6.953704	1.180223
-	390	18.714792	6.974992	1.174804
-	391	18.625511	7.003058	1.171064
-	392	18.545334	7.037034	1.169642
-	393	18.473581	7.075955	1.171104
-	394	18.409767	7.118918	1.176524
-	395	18.353268	7.165012	1.186978
-	396	18.303623	7.213478	1.203611
-	397	18.260532	7.263845	1.227296
-	398	18.223948	7.315816	1.259118
-	399	18.193695	7.369461	1.300174
-	400	18.169855	7.425243	1.351647
-	401	18.152605	7.483961	1.414393
-	402	18.142139	7.546956	1.488830
-	403	18.138643	7.615752	1.574755
-	404	18.142250	7.692178	1.671005
-	405	18.152958	7.778145	1.775623
-	406	18.170544	7.875438	1.886989
-	407	18.194630	7.985605	2.001235
-	408	18.224373	8.109896	2.115251
-	409	18.258295	8.248924	2.225676
-	410	18.294312	8.402711	2.328362
-	411	18.329361	8.570445	2.421369
-	412	18.359436	8.750517	2.502389
-	413	18.379810	8.940433	2.571227
-	414	18.384983	9.136913	2.628645
-	415	18.369169	9.336014	2.675947
-	416	18.326590	9.533338	2.716219
-	417	18.251884	9.724422	2.752483
-	418	18.140612	9.904928	2.787931
-	419	17.989573	10.071117	2.825192
-	420	17.796721	10.219735	2.865846
-	421	17.561430	10.348516	2.910554
-	422	17.284523	10.455909	2.958879
-	423	16.967745	10.541321	3.009140
-	424	16.614248	10.604979	3.058383
-	425	16.227983	10.647884	3.102919
-	426	15.813628	10.671727	3.138956
-	427	15.376740	10.678657	3.161950
-	428	14.922972	10.671287	3.167547
-	429	14.458467	10.652414	3.152326
-	430	13.989246	10.625034	3.112998
-	431	13.520949	10.592132	3.047523
-	432	13.058825	10.556440	2.955068
-	433	12.607437	10.520372	2.836157
-	434	12.170616	10.486071	2.692017
-	435	11.751611	10.455240	2.525966
-	436	11.352580	10.429332	2.341784
-	437	10.974772	10.409287	2.144510
-	438	10.618711	10.395637	1.940146
-	439	10.283645	10.388520	1.735055
-	440	9.968331	10.387551	1.535412
-	441	9.670591	10.391964	1.347619
-	442	9.387987	10.400618	1.177790
-	443	9.117486	10.412066	1.030638
-	444	8.856295	10.424634	0.910267
-	445	8.601468	10.436636	0.819378
-	446	8.350219	10.446409	0.758863
-	447	8.099963	10.452370	0.728737
-	448	7.848234	10.453103	0.727238
-	449	7.593185	10.447334	0.751619
-	450	7.333331	10.433903	0.797995
-	451	7.067954	10.411781	0.862336
-	452	6.796615	10.380141	0.940009
-	453	6.519473	10.338331	1.026712
-	454	6.236793	10.286025	1.117536
-	455	5.949202	10.223183	1.208080
-	456	5.657391	10.150179	1.294256
-	457	5.362151	10.067688	1.372311
-	458	5.064416	9.976718	1.438746
-	459	4.765016	9.878552	1.490832
-	460	4.464794	9.774767	1.526519
-	461	4.164509	9.666917	1.544766
-	462	3.865041	9.556808	1.545237
-	463	3.567236	9.446010	1.528086
-	464	3.271945	9.336046	1.494238
-	465	2.979888	9.228339	1.445035
-	466	2.691901	9.123965	1.382167
-	467	2.408689	9.023696	1.307829
-	468	2.130919	8.928264	1.224095
-	469	1.859273	8.837883	1.133975
-	470	1.594203	8.752787	1.039398
-	471	1.336171	8.672872	0.943581
-	472	1.085385	8.598035	0.848761
-	473	0.842026	8.528031	0.757024
-	474	0.606023	8.462823	0.670638
-	475	0.377099	8.402202	0.591123
-	476	0.154812	8.346174	0.519715
-	477	-0.061596	8.294765	0.457037
-	478	-0.273091	8.248079	0.403609
-	479	-0.480705	8.206291	0.358899
-	480	-0.685606	8.169537	0.322285
-	481	-0.888843	8.138080	0.292618
-	482	-1.091560	8.111936	0.269554
-	483	-1.294998	8.091302	0.252614
-	484	-1.500084	8.076043	0.241743
-	485	-1.707773	8.066178	0.237150
-	486	-1.918557	8.061493	0.238150
-	487	-2.132819	8.061887	0.244245
-	488	-2.350407	8.067103	0.254324
-	489	-2.571128	8.076886	0.267374
-	490	-2.794447	8.090855	0.282253
-	491	-3.019718	8.108729	0.297977
-	492	-3.246200	8.130131	0.313557
-	493	-3.472948	8.154783	0.328309
-	494	-3.699150	8.182376	0.341844
-	495	-3.923515	8.212569	0.354124
-	496	-4.144872	8.245026	0.364115
-	497	-4.361608	8.279308	0.370936
-	498	-4.572483	8.315121	0.373015
-	499	-4.776255	8.351983	0.370137
-	500	-4.972141	8.389350	0.361892
-	501	-5.159413	8.426577	0.348388
-	502	-5.337631	8.462972	0.329695
-	503	-5.506661	8.497834	0.306095
-	504	-5.666654	8.530446	0.277540
-	505	-5.818149	8.560192	0.243835
-	506	-5.961833	8.586498	0.204940
-	507	-6.098601	8.608823	0.160865
-	508	-6.229517	8.626595	0.112531
-	509	-6.355672	8.639278	0.060371
-	510	-6.478248	8.646423	0.005567
-	511	-6.598441	8.647608	-0.051015
-	512	-6.717474	8.642673	-0.108354
-	513	-6.836367	8.631469	-0.165816
-	514	-6.955841	8.614022	-0.222826
-	515	-7.076469	8.590372	-0.278812
-	516	-7.198647	8.560627	-0.333762
-	517	-7.322558	8.524940	-0.387524
-	518	-7.448271	8.483568	-0.439776
-	519	-7.575631	8.436690	-0.490178
-	520	-7.704357	8.384609	-0.538452
-	521	-7.834034	8.327518	-0.583762
-	522	-7.963925	8.265672	-0.625370
-	523	-8.093287	8.199356	-0.662499
-	524	-8.221043	8.128762	-0.693302
-	525	-8.346027	8.054161	-0.716094
-	526	-8.466903	7.975637	-0.728828
-	527	-8.582276	7.893323	-0.729412
-	528	-8.690524	7.807140	-0.715672
-	529	-8.790089	7.716998	-0.685848
-	530	-8.879342	7.622590	-0.638479
-	531	-8.956640	7.523615	-0.573262
-	532	-9.020211	7.419663	-0.491008
-	533	-9.068396	7.310411	-0.393791
-	534	-9.099784	7.195514	-0.284351
-	535	-9.113114	7.074793	-0.166380
-	536	-9.107564	6.948261	-0.044546
-	537	-9.082614	6.815985	0.076564
-	538	-9.038042	6.678146	0.192069
-	539	-8.973603	6.534929	0.297395
-	540	-8.889383	6.386713	0.387917
-	541	-8.785532	6.233854	0.459791
-	542	-8.662492	6.076895	0.510169
-	543	-8.520778	5.916419	0.537325
-	544	-8.360982	5.753138	0.540798
-	545	-8.183925	5.587882	0.521382
-	546	-7.990166	5.421554	0.481013
-	547	-7.780444	5.255193	0.422392
-	548	-7.555385	5.089826	0.349600
-	549	-7.315533	4.926526	0.267032
-	550	-7.061189	4.766478	0.179731
-	551	-6.792728	4.610727	0.092617
-	552	-6.509951	4.460333	0.010871
-	553	-6.212589	4.316236	-0.060800
-	554	-5.900122	4.179267	-0.117430
-	555	-5.571606	4.050100	-0.155344
-	556	-5.226189	3.929299	-0.170757
-	557	-4.862640	3.817155	-0.161055
-	558	-4.480103	3.713987	-0.124736
-	559	-4.077542	3.620055	-0.060858
-	560	-3.654453	3.535486	0.029344
-	561	-3.210225	3.460320	0.143957
-	562	-2.744702	3.394353	0.280251
-	563	-2.257884	3.337013	0.434882
-	564	-1.750219	3.287563	0.603665
-	565	-1.222414	3.244953	0.782181
-	566	-0.675384	3.208100	0.966236
-	567	-0.110233	3.175877	1.150723
-	568	0.471700	3.147158	1.330670
-	569	1.068796	3.120964	1.501684
-	570	1.679197	3.096318	1.659473
-	571	2.300574	3.072535	1.800288
-	572	2.930721	3.048987	1.921290
-	573	3.567160	3.025391	2.020196
-	574	4.207596	3.001760	2.094990
-	575	4.849771	2.978369	2.144648
-	576	5.491501	2.955876	2.168814
-	577	6.131059	2.935257	2.167943
-	578	6.766760	2.917608	2.143304
-	579	7.397094	2.904151	2.097027
-	580	8.020804	2.896278	2.031696
-	581	8.636690	2.895346	1.950911
-	582	9.243740	2.902923	1.857970
-	583	9.840879	2.920314	1.757738
-	584	10.427101	2.948894	1.654972
-	585	11.001588	2.989819	1.553974
-	586	11.563341	3.044226	1.459716
-	587	12.111465	3.113015	1.375723
-	588	12.645184	3.196796	1.306279
-	589	13.163736	3.295898	1.254178
-	590	13.666523	3.410163	1.222162
-	591	14.153074	3.539079	1.211603
-	592	14.623039	3.681733	1.223969
-	593	15.076292	3.836898	1.259061
-	594	15.512886	4.003002	1.316202
-	595	15.932933	4.178132	1.394005
-	596	16.336699	4.360268	1.490553
-	597	16.724400	4.547260	1.603178
-	598	17.096252	4.736917	1.729085
-	599	17.452610	4.927176	1.864940
-	600	17.793854	5.116063	2.006957
-	601	18.120230	5.301930	2.151554
-	602	18.431896	5.483173	2.294722
-	603	18.728842	5.658491	2.432353
-	604	19.011009	5.826807	2.560753
-	605	19.278297	5.987175	2.676488
-	606	19.530579	6.139015	2.775819
-	607	19.767675	6.281986	2.856013
-	608	19.989460	6.416000	2.913890
-	609	20.195656	6.541174	2.947903
-	610	20.386257	6.657854	2.956799
-	611	20.561140	6.766364	2.940739
-	612	20.720247	6.867139	2.900443
-	613	20.863457	6.960574	2.838150
-	614	20.990620	7.046922	2.757324
-	615	21.101656	7.126298	2.662807
-	616	21.196419	7.198758	2.559361
-	617	21.274813	7.264231	2.452231
-	618	21.336876	7.322612	2.345661
-	619	21.382826	7.373683	2.242877
-	620	21.412968	7.417065	2.147082
-	621	21.427755	7.452412	2.060325
-	622	21.427774	7.479166	1.984233
-	623	21.413670	7.496911	1.920323
-	624	21.385941	7.505199	1.869164
-	625	21.345173	7.503598	1.831252
-	626	21.291960	7.491903	1.806350
-	627	21.226940	7.470122	1.793619
-	628	21.150997	7.438543	1.791319
-	629	21.065262	7.397788	1.796595
-	630	20.970804	7.348715	1.806952
-	631	20.868797	7.292449	1.819784
-	632	20.760283	7.230342	1.832714
-	633	20.646439	7.163921	1.843364
-	634	20.528370	7.095007	1.850032
-	635	20.406895	7.025431	1.851965
-	636	20.282694	6.957017	1.849142
-	637	20.156075	6.891716	1.842792
-	638	20.027374	6.831107	1.834288
-	639	19.896709	6.776671	1.824829
-	640	19.764589	6.729469	1.815776
-	641	19.631287	6.690288	1.807753
-	642	19.497311	6.659439	1.801223
-	643	19.363335	6.636813	1.796038
-	644	19.230104	6.621966	1.792110
-	645	19.098604	6.614021	1.788403
-	646	18.969881	6.611886	1.783841
-	647	18.844906	6.614113	1.777016
-	648	18.724606	6.619260	1.766479
-	649	18.609943	6.625611	1.750770
-	650	18.501518	6.631704	1.727933
-	651	18.400230	6.636028	1.695718
-	652	18.306385	6.637331	1.653004
-	653	18.220314	6.634697	1.598465
-	654	18.141922	6.627546	1.533145
-	655	18.070866	6.615671	1.458103
-	656	18.006763	6.599375	1.376656
-	657	17.948961	6.579504	1.292528
-	658	17.896717	6.557480	1.210338
-	659	17.849277	6.535282	1.135312
-	660	17.806063	6.515532	1.072403
-	661	17.766584	6.501502	1.026602
-	662	17.730637	6.496938	1.001062
-	663	17.698187	6.506028	0.998063
-	664	17.669338	6.533154	1.018087
-	665	17.644325	6.582435	1.060429
-	666	17.623241	6.657605	1.123060
-	667	17.605930	6.761419	1.203192
-	668	17.591574	6.895456	1.297572
-	669	17.578424	7.059757	1.403402
-	670	17.563961	7.252800	1.517837
-	671	17.544403	7.471409	1.639567
-	672	17.515215	7.710860	1.767796
-	673	17.471346	7.965178	1.903002
-	674	17.407574	8.227513	2.045738
-	675	17.318876	8.490478	2.196999
-	676	17.200745	8.746738	2.357427
-	677	17.049538	8.989300	2.526927
-	678	16.862740	9.212168	2.705218
-	679	16.638956	9.410459	2.889706
-	680	16.378080	9.580706	3.076961
-	681	16.081202	9.720926	3.262446
-	682	15.750616	9.830495	3.440103
-	683	15.389725	9.910149	3.603290
-	684	15.003015	9.961813	3.744234
-	685	14.595664	9.988411	3.855370
-	686	14.173690	9.993529	3.929520
-	687	13.743206	9.981291	3.960723
-	688	13.310637	9.955860	3.944922
-	689	12.882150	9.921284	3.880068
-	690	12.463433	9.881297	3.766508
-	691	12.059592	9.839006	3.607474
-	692	11.674765	9.797132	3.407808
-	693	11.312270	9.757627	3.174270
-	694	10.974328	9.721770	2.914420
-	695	10.661940	9.690425	2.636806
-	696	10.375235	9.663813	2.348943
-	697	10.113197	9.641979	2.058087
-	698	9.874073	9.624602	1.771579
-	699	9.655347	9.611215	1.496277
-	700	9.454215	9.601202	1.239492
-	701	9.267444	9.593813	1.007712
-	702	9.091842	9.588351	0.807101
-	703	8.924088	9.583923	0.642485
-	704	8.760872	9.579628	0.517328
-	705	8.598990	9.574599	0.432918
-	706	8.435375	9.567832	0.388472
-	707	8.267423	9.558411	0.381766
-	708	8.092741	9.545522	0.409599
-	709	7.909620	9.528239	0.468317
-	710	7.716750	9.505819	0.553524
-	711	7.513511	9.477663	0.660393
-	712	7.299536	9.443211	0.783625
-	713	7.074973	9.402301	0.916757
-	714	6.840121	9.354644	1.053494
-	715	6.595597	9.300271	1.188136
-	716	6.342043	9.239322	1.314867
-	717	6.080322	9.172140	1.429112
-	718	5.811482	9.099154	1.526913
-	719	5.536659	9.020891	1.605598
-	720	5.257033	8.937913	1.663068
-	721	4.973890	8.850792	1.698824
-	722	4.688640	8.760118	1.712477
-	723	4.402557	8.666481	1.704881
-	724	4.117057	8.570444	1.677616
-	725	3.833383	8.472582	1.632906
-	726	3.552784	8.373444	1.573091
-	727	3.276322	8.273630	1.500967
-	728	3.004972	8.173748	1.419445
-	729	2.739483	8.074541	1.331101
-	730	2.480447	7.976873	1.238915
-	731	2.228219	7.881491	1.145067
-	732	1.982937	7.789361	1.051704
-	733	1.744408	7.701324	0.961026
-	734	1.512300	7.618273	0.874602
-	735	1.286055	7.541147	0.793698
-	736	1.064827	7.470681	0.719140
-	737	0.847653	7.407570	0.651278
-	738	0.633434	7.352470	0.591716
-	739	0.420950	7.305914	0.541841
-	740	0.209187	7.268165	0.503232
-	741	-0.002630	7.239348	0.477347
-	742	-0.214954	7.219392	0.465186
-	743	-0.427950	7.208086	0.467428
-	744	-0.641684	7.205158	0.484474
-	745	-0.855980	7.210002	0.516630
-	746	-1.070532	7.221994	0.563821
-	747	-1.285261	7.240440	0.625612
-	748	-1.499874	7.264456	0.699848
-	749	-1.714141	7.293209	0.783896
-	750	-1.927736	7.325849	0.874890
-	751	-2.140154	7.361378	0.969779
-	752	-2.350866	7.398931	1.065914
-	753	-2.559555	7.437468	1.160639
-	754	-2.765859	7.476106	1.251765
-	755	-2.969769	7.513811	1.337676
-	756	-3.171338	7.549574	1.416912
-	757	-3.370473	7.582462	1.488480
-	758	-3.567368	7.611625	1.551449
-	759	-3.762033	7.636430	1.605322
-	760	-3.954632	7.656490	1.649426
-	761	-4.145338	7.671705	1.682584
-	762	-4.334106	7.682193	1.703836
-	763	-4.520763	7.688286	1.711413
-	764	-4.705052	7.690391	1.704103
-	765	-4.886621	7.689190	1.680035
-	766	-5.065012	7.685237	1.638654
-	767	-5.240062	7.679138	1.579945
-	768	-5.411602	7.671373	1.505629
-	769	-5.579913	7.662334	1.418700
-	770	-5.745368	7.652368	1.322502
-	771	-5.908334	7.641777	1.220717
-	772	-6.069076	7.630833	1.115734
-	773	-6.227832	7.619684	1.010448
-	774	-6.384688	7.608458	0.906401
-	775	-6.539640	7.597106	0.805268
-	776	-6.692710	7.585599	0.708803
-	777	-6.843824	7.573682	0.618309
-	778	-6.993042	7.561043	0.534545
-	779	-7.140201	7.547357	0.458306
-	780	-7.285312	7.532218	0.389939
-	781	-7.428302	7.515322	0.330200
-	782	-7.568817	7.496389	0.278949
-	783	-7.706590	7.475098	0.236354
-	784	-7.841101	7.451228	0.202671
-	785	-7.971810	7.424527	0.178145
-	786	-8.097986	7.394740	0.163051
-	787	-8.218691	7.361602	0.157874
-	788	-8.332811	7.324835	0.162841
-	789	-8.439093	7.284103	0.177865
-	790	-8.536104	7.239021	0.203022
-	791	-8.622475	7.189269	0.237665
-	792	-8.696612	7.134406	0.281059
-	793	-8.757057	7.073958	0.332165
-	794	-8.802129	7.007387	0.389554
-	795	-8.830157	6.934216	0.451533
-	796	-8.839596	6.853910	0.516243
-	797	-8.828986	6.766009	0.581987
-	798	-8.797064	6.670133	0.647741
-	799	-8.742691	6.565971	0.711766
-	800	-8.665058	6.453307	0.772863
-	801	-8.563277	6.332118	0.829806
-	802	-8.436812	6.202641	0.880967
-	803	-8.285092	6.065379	0.925022
-	804	-8.107506	5.921068	0.960628
-	805	-7.903543	5.770865	0.986479
-	806	-7.672410	5.616050	1.001507
-	807	-7.413715	5.457982	1.005824
-	808	-7.127041	5.297921	0.999642
-	809	-6.812362	5.137058	0.983888
-	810	-6.470129	4.976327	0.960525
-	811	-6.101265	4.816567	0.931869
-	812	-5.707135	4.658688	0.901117
-	813	-5.289576	4.503551	0.871698
-	814	-4.850786	4.352247	0.847609
-	815	-4.393152	4.205975	0.832577
-	816	-3.919357	4.066141	0.830551
-	817	-3.431853	3.934226	0.844827
-	818	-2.933184	3.811847	0.877771
-	819	-2.425350	3.700361	0.930905
-	820	-1.910188	3.601092	1.004691
-	821	-1.389110	3.514910	1.098508
-	822	-0.863194	3.442411	1.210386
-	823	-0.332960	3.383858	1.337076
-	824	0.201317	3.338910	1.475002
-	825	0.739894	3.306788	1.619233
-	826	1.283231	3.286294	1.764476
-	827	1.831895	3.275780	1.905262
-	828	2.386705	3.273482	2.035771
-	829	2.948411	3.277245	2.150557
-	830	3.517554	3.284754	2.244227
-	831	4.094533	3.293658	2.312429
-	832	4.679458	3.301592	2.351428
-	833	5.271896	3.306655	2.359098
-	834	5.871343	3.307223	2.334447
-	835	6.476801	3.302504	2.277543
-	836	7.087090	3.292269	2.189997
-	837	7.700598	3.276823	2.074502
-	838	8.315430	3.257139	1.934733
-	839	8.929550	3.234657	1.775206
-	840	9.540758	3.211123	1.600948
-	841	10.146863	3.188399	1.418220
-	842	10.745951	3.168595	1.233154
-	843	11.336250	3.153563	1.052226
-	844	11.916231	3.145139	0.882185
-	845	12.484867	3.144953	0.729209
-	846	13.041090	3.154392	0.598173
-	847	13.584193	3.174819	0.492732
-	848	14.113518	3.207251	0.414961
-	849	14.628652	3.252660	0.365380
-	850	15.129303	3.311542	0.344065
-	851	15.615245	3.384123	0.349773
-	852	16.086468	3.470179	0.380965
-	853	16.542992	3.569168	0.435675
-	854	16.984940	3.680272	0.511724
-	855	17.412397	3.802251	0.606870
-	856	17.825644	3.933766	0.718680
-	857	18.224573	4.073210	0.844206
-	858	18.609186	4.218886	0.980770
-	859	18.979233	4.369128	1.125637
-	860	19.334299	4.522187	1.275295
-	861	19.674128	4.676393	1.426567
-	862	19.998049	4.829982	1.576367
-	863	20.305685	4.981342	1.721837
-	864	20.596361	5.128866	1.860490
-	865	20.869431	5.271007	1.990330
-	866	21.124290	5.406460	2.109697
-	867	21.359983	5.533957	2.217361
-	868	21.575722	5.652446	2.312492
-	869	21.770775	5.761077	2.394123
-	870	21.944471	5.859302	2.461382
-	871	22.096256	5.946575	2.513607
-	872	22.225830	6.022665	2.550534
-	873	22.332943	6.087348	2.571921
-	874	22.417450	6.140539	2.577642
-	875	22.479349	6.182286	2.567901
-	876	22.518656	6.212554	2.543536
-	877	22.535631	6.231449	2.504968
-	878	22.530783	6.239209	2.453222
-	879	22.504753	6.236004	2.389558
-	880	22.458454	6.222279	2.315040
-	881	22.392988	6.198422	2.230942
-	882	22.309641	6.164965	2.138665
-	883	22.209837	6.122362	2.039604
-	884	22.094913	6.071099	1.934876
-	885	21.966400	6.011765	1.826622
-	886	21.825668	5.945004	1.715828
-	887	21.674471	5.871563	1.604056
-	888	21.514496	5.792361	1.492442
-	889	21.347662	5.708518	1.382207
-	890	21.175838	5.621146	1.274360
-	891	21.000912	5.531593	1.169813
-	892	20.824753	5.441205	1.069492
-	893	20.649090	5.351241	0.974609
-	894	20.475742	5.263073	0.885679
-	895	20.306429	5.177857	0.802967
-	896	20.142717	5.096800	0.725972
-	897	19.986048	5.020877	0.654134
-	898	19.837456	4.950802	0.586553
-	899	19.697767	4.887283	0.522643
-	900	19.567387	4.830653	0.461863
-	901	19.446320	4.781348	0.403350
-	902	19.334391	4.739616	0.347035
-	903	19.231354	4.705732	0.292028
-	904	19.136784	4.679975	0.237312
-	905	19.050127	4.662522	0.181754
-	906	18.970644	4.653394	0.124174
-	907	18.897289	4.652471	0.063787
-	908	18.828819	4.659464	-0.000036
-	909	18.764050	4.673872	-0.067409
-	910	18.701855	4.695213	-0.138265
-	911	18.641409	4.722793	-0.212754
-	912	18.581980	4.755939	-0.290886
-	913	18.523182	4.793987	-0.371921
-	914	18.464718	4.836157	-0.454932
-	915	18.406477	4.881777	-0.538863
-	916	18.348417	4.930145	-0.622008
-	917	18.290535	4.980710	-0.702665
-	918	18.233238	5.032904	-0.778927
-	919	18.176748	5.086378	-0.848050
-	920	18.121742	5.141015	-0.907445
-	921	18.068960	5.196697	-0.953939
-	922	18.019165	5.253707	-0.984450
-	923	17.973309	5.312420	-0.995790
-	924	17.932442	5.373520	-0.985630
-	925	17.897760	5.437859	-0.953169
-	926	17.870611	5.506661	-0.898237
-	927	17.852446	5.581360	-0.822091
-	928	17.844351	5.663661	-0.726294
-	929	17.847643	5.755352	-0.613465
-	930	17.863249	5.858326	-0.486662
-	931	17.891735	5.974311	-0.349567
-	932	17.933281	6.105002	-0.206020
-	933	17.987179	6.251679	-0.059681
-	934	18.051981	6.415212	0.086128
-	935	18.125063	6.595644	0.228100
-	936	18.202646	6.792347	0.364756
-	937	18.279799	7.003696	0.494935
-	938	18.350491	7.227373	0.618686
-	939	18.407938	7.460394	0.736997
-	940	18.445131	7.699145	0.851894
-	941	18.455006	7.939685	0.965862
-	942	18.431030	8.177684	1.081963
-	943	18.367538	8.409079	1.203447
-	944	18.259974	8.629788	1.332841
-	945	18.105188	8.836316	1.472598
-	946	17.901592	9.025815	1.623284
-	947	17.649187	9.196129	1.784341
-	948	17.349535	9.346004	1.953757
-	949	17.005611	9.474986	2.127780
-	950	16.621767	9.583395	2.301925
-	951	16.203541	9.672237	2.470192
-	952	15.757284	9.743093	2.625650
-	953	15.290215	9.798107	2.761143
-	954	14.809910	9.839819	2.867462
-	955	14.324245	9.871054	2.935462
-	956	13.840877	9.894627	2.957398
-	957	13.366704	9.913332	2.929206
-	958	12.907762	9.929472	2.851378
-	959	12.469062	9.945201	2.727686
-	960	12.054856	9.962246	2.564679
-	961	11.668324	9.982023	2.369539
-	962	11.311543	10.005598	2.150654
-	963	10.985182	10.033324	1.916289
-	964	10.688594	10.065332	1.675002
-	965	10.419801	10.101063	1.435446
-	966	10.175641	10.139707	1.205711
-	967	9.952275	10.180143	0.993416
-	968	9.745021	10.220995	0.804934
-	969	9.548909	10.260709	0.645563
-	970	9.358663	10.297862	0.519352
-	971	9.169082	10.330871	0.429518
-	972	8.975283	10.358233	0.377618
-	973	8.773070	10.378496	0.363783
-	974	8.558861	10.390452	0.387121
-	975	8.329897	10.393099	0.444968
-	976	8.084262	10.385631	0.533334
-	977	7.820781	10.367486	0.647490
-	978	7.539165	10.338338	0.781798
-	979	7.239794	10.298162	0.931045
-	980	6.923828	10.247106	1.089189
-	981	6.593017	10.185774	1.250886
-	982	6.249780	10.114749	1.411218
-	983	5.897124	10.035178	1.565382
-	984	5.538644	9.948264	1.709850
-	985	5.178192	9.855522	1.841244
-	986	4.820174	9.758601	1.957385
-	987	4.468905	9.659181	2.056910
-	988	4.128717	9.559051	2.139996
-	989	3.803810	9.459869	2.207068
-	990	3.498073	9.363466	2.259422
-	991	3.214868	9.271633	2.298903
-	992	2.957070	9.186202	2.327528
-	993	2.726646	9.108732	2.346954
-	994	2.524390	9.040267	2.358937
-	995	2.349524	8.981102	2.364530
-	996	2.199036	8.930537	2.365187
-	997	2.067704	8.886852	2.362268
