# Supplementary material for: Design and preliminary verification of a novel powered ankle–foot prosthesis: From the perspective of lower-limb biomechanics compared with ESAR foot
Source: PLoS One. 2024 Jun 7;19(6):e0303397. doi: 10.1371/journal.pone.0303397 (PMC11161064; doi:10.1371/journal.pone.0303397)
Supplement: S2 File — (ZIP) [file pone.0303397.s004.zip › NWS/6/left ankle angle.txt]

LINK_MODEL_BASED::ORIGINAL::Left Ankle Angles
File	Frame	X	Y	Z
Gait LB - IOR 18.c3d	1
-	2
-	3
-	4
-	5
-	6
-	7
-	8
-	9
-	10
-	11
-	12
-	13
-	14
-	15
-	16
-	17
-	18
-	19
-	20
-	21
-	22
-	23
-	24
-	25
-	26
-	27
-	28
-	29
-	30
-	31
-	32
-	33
-	34
-	35
-	36
-	37
-	38
-	39
-	40
-	41
-	42	15.607045	4.503680	1.452524
-	43	15.302170	4.732969	1.460408
-	44	14.928939	4.967770	1.475883
-	45	14.494232	5.205358	1.493973
-	46	14.007718	5.442886	1.508946
-	47	13.481409	5.677917	1.516661
-	48	12.929148	5.908684	1.513159
-	49	12.365916	6.134282	1.496191
-	50	11.807232	6.353944	1.464747
-	51	11.267955	6.566240	1.419609
-	52	10.761529	6.768939	1.363013
-	53	10.299163	6.958385	1.297632
-	54	9.888718	7.130296	1.227833
-	55	9.534929	7.279624	1.157163
-	56	9.239311	7.401997	1.090931
-	57	9.000782	7.493203	1.034516
-	58	8.816133	7.550062	0.993130
-	59	8.680436	7.570963	0.971791
-	60	8.588223	7.556496	0.974012
-	61	8.534046	7.509957	1.000686
-	62	8.512913	7.436845	1.051071
-	63	8.520432	7.343916	1.123040
-	64	8.552134	7.238258	1.214419
-	65	8.603036	7.125808	1.324133
-	66	8.667645	7.011538	1.451365
-	67	8.739417	6.899677	1.597053
-	68	8.811012	6.793870	1.762959
-	69	8.875136	6.696800	1.950813
-	70	8.924530	6.610502	2.161326
-	71	8.952317	6.535474	2.393875
-	72	8.952108	6.470180	2.645977
-	73	8.917819	6.411589	2.914353
-	74	8.844734	6.354879	3.193180
-	75	8.730493	6.294951	3.473754
-	76	8.575800	6.227190	3.744750
-	77	8.384169	6.148214	3.993250
-	78	8.159909	6.055930	4.208628
-	79	7.906647	5.950257	4.384444
-	80	7.627312	5.832721	4.518970
-	81	7.323624	5.706493	4.615197
-	82	6.996865	5.575394	4.678090
-	83	6.648048	5.443819	4.715754
-	84	6.278121	5.316334	4.737262
-	85	5.887986	5.197486	4.754121
-	86	5.478737	5.090687	4.778658
-	87	5.051437	4.997681	4.821673
-	88	4.607908	4.918451	4.889428
-	89	4.150159	4.851749	4.983972
-	90	3.680957	4.795209	5.102213
-	91	3.203721	4.746125	5.239659
-	92	2.722758	4.701113	5.389017
-	93	2.242943	4.656642	5.543578
-	94	1.769602	4.609026	5.696290
-	95	1.308401	4.554620	5.840395
-	96	0.865186	4.490119	5.969941
-	97	0.445995	4.412567	6.078059
-	98	0.056425	4.319744	6.160415
-	99	-0.298268	4.209931	6.211967
-	100	-0.613852	4.081898	6.230340
-	101	-0.887097	3.934645	6.212867
-	102	-1.116862	3.767774	6.160101
-	103	-1.304366	3.581705	6.073923
-	104	-1.454678	3.378009	5.959681
-	105	-1.576521	3.159437	5.825403
-	106	-1.681224	2.929646	5.680477
-	107	-1.779400	2.692670	5.534098
-	108	-1.879194	2.452226	5.391747
-	109	-1.985625	2.211320	5.257199
-	110	-2.100486	1.972043	5.131191
-	111	-2.222950	1.735750	5.013396
-	112	-2.349362	1.502884	4.903397
-	113
-	114
-	115
-	116
-	117
-	118
-	119
-	120
-	121
-	122
-	123
-	124
-	125
-	126
-	127
-	128
-	129	-3.093629	-1.148006	4.796779
-	130	-2.686265	-1.198397	4.653263
-	131	-2.260749	-1.236335	4.492764
-	132	-1.826771	-1.264507	4.317184
-	133	-1.393669	-1.285853	4.129365
-	134	-0.969680	-1.303211	3.933642
-	135	-0.562130	-1.318950	3.734588
-	136	-0.177018	-1.334689	3.537078
-	137	0.180855	-1.351201	3.346737
-	138	0.508287	-1.368763	3.168107
-	139	0.803864	-1.387444	3.005445
-	140	1.067897	-1.407451	2.861300
-	141	1.303005	-1.429207	2.736943
-	142	1.514076	-1.453695	2.630275
-	143	1.708244	-1.482394	2.536966
-	144	1.893231	-1.517027	2.451782
-	145	2.075610	-1.559051	2.369290
-	146	2.259450	-1.609028	2.288191
-	147	2.446791	-1.666895	2.207761
-	148	2.638556	-1.731895	2.129894
-	149	2.834823	-1.802914	2.057250
-	150	3.035180	-1.878640	1.993086
-	151	3.238821	-1.957662	1.941471
-	152	3.444840	-2.038596	1.906383
-	153	3.652209	-2.120095	1.892304
-	154	3.859990	-2.201049	1.902460
-	155	4.067383	-2.280399	1.940148
-	156	4.273479	-2.357226	2.007350
-	157	4.477416	-2.430900	2.103630
-	158	4.678267	-2.500840	2.228492
-	159	4.875189	-2.566953	2.377939
-	160	5.067445	-2.629253	2.547945
-	161	5.254430	-2.688167	2.732247
-	162	5.435744	-2.744334	2.923791
-	163	5.611232	-2.798399	3.115658
-	164	5.781001	-2.851293	3.299603
-	165	5.945133	-2.903878	3.468543
-	166	6.103913	-2.957166	3.615540
-	167	6.257436	-3.012151	3.734678
-	168	6.406092	-3.069853	3.821433
-	169	6.549860	-3.131219	3.872526
-	170	6.688995	-3.197015	3.887346
-	171	6.823527	-3.268136	3.865493
-	172	6.953608	-3.345278	3.809146
-	173	7.079292	-3.428808	3.722584
-	174	7.200606	-3.518899	3.611759
-	175	7.317853	-3.615362	3.484018
-	176	7.431097	-3.717658	3.346716
-	177	7.540673	-3.824509	3.207497
-	178	7.646714	-3.933982	3.072929
-	179	7.749487	-4.043732	2.948805
-	180	7.849423	-4.151553	2.839103
-	181	7.947121	-4.255506	2.746881
-	182	8.043436	-4.353986	2.673678
-	183	8.139095	-4.445741	2.619326
-	184	8.234978	-4.529712	2.582883
-	185	8.331706	-4.605189	2.562334
-	186	8.429906	-4.671726	2.555737
-	187	8.529952	-4.729161	2.561421
-	188	8.632137	-4.777684	2.578266
-	189	8.736328	-4.817796	2.604923
-	190	8.842378	-4.850063	2.640808
-	191	8.949815	-4.875167	2.685349
-	192	9.058227	-4.893711	2.738451
-	193	9.166882	-4.906433	2.799374
-	194	9.275358	-4.913990	2.867711
-	195	9.382994	-4.917156	2.942402
-	196	9.489241	-4.916595	3.022686
-	197	9.593951	-4.912874	3.107923
-	198	9.696946	-4.906764	3.196322
-	199	9.798427	-4.898787	3.287089
-	200	9.898580	-4.889554	3.378780
-	201	9.997646	-4.879653	3.469416
-	202	10.096064	-4.869515	3.557892
-	203	10.194140	-4.859510	3.642536
-	204	10.292167	-4.849921	3.721694
-	205	10.390545	-4.840710	3.794143
-	206	10.489769	-4.831679	3.858763
-	207	10.590307	-4.822687	3.914508
-	208	10.692780	-4.813465	3.961354
-	209	10.797566	-4.804121	3.998885
-	210	10.904862	-4.794943	4.026957
-	211	11.014741	-4.786221	4.045778
-	212	11.127133	-4.778292	4.055415
-	213	11.242048	-4.771179	4.056673
-	214	11.359301	-4.764820	4.050637
-	215	11.478817	-4.759014	4.038406
-	216	11.600531	-4.753449	4.021941
-	217	11.724357	-4.747758	4.002851
-	218	11.850285	-4.741265	3.984212
-	219	11.978312	-4.733389	3.968345
-	220	12.108265	-4.723506	3.957833
-	221	12.240267	-4.710899	3.955378
-	222	12.374059	-4.694988	3.962769
-	223	12.509442	-4.675166	3.981612
-	224	12.646229	-4.650830	4.012959
-	225	12.783865	-4.621358	4.057518
-	226	12.921986	-4.586170	4.115852
-	227	13.059985	-4.544785	4.187891
-	228	13.197509	-4.496896	4.273586
-	229	13.334245	-4.442510	4.371530
-	230	13.470238	-4.381699	4.480910
-	231	13.605360	-4.314855	4.599718
-	232	13.739715	-4.242416	4.726425
-	233	13.873278	-4.164925	4.859157
-	234	14.006125	-4.083036	4.996089
-	235	14.138390	-3.997114	5.136356
-	236	14.270040	-3.907736	5.278292
-	237	14.401246	-3.815301	5.421034
-	238	14.532054	-3.720158	5.563776
-	239	14.662507	-3.622794	5.705182
-	240	14.792602	-3.523261	5.845528
-	241	14.922396	-3.421707	5.984731
-	242	15.051714	-3.317995	6.124068
-	243	15.180487	-3.211849	6.264904
-	244	15.308481	-3.103044	6.408968
-	245	15.435627	-2.991395	6.557781
-	246	15.561825	-2.876879	6.712625
-	247	15.687244	-2.759397	6.874732
-	248	15.811978	-2.638883	7.044672
-	249	15.936080	-2.515168	7.222370
-	250	16.059687	-2.388030	7.406982
-	251	16.182966	-2.257311	7.597236
-	252	16.305906	-2.123086	7.791186
-	253	16.428581	-1.985487	7.986293
-	254	16.550831	-1.844978	8.179318
-	255	16.672325	-1.701849	8.366928
-	256	16.792696	-1.556442	8.546196
-	257	16.911280	-1.408862	8.714253
-	258	17.027374	-1.258976	8.869613
-	259	17.140099	-1.106264	9.011761
-	260	17.248302	-0.950221	9.140507
-	261	17.350859	-0.789915	9.256984
-	262	17.446445	-0.624351	9.362587
-	263	17.533573	-0.452396	9.459162
-	264	17.610762	-0.272767	9.549202
-	265	17.676191	-0.084557	9.634613
-	266	17.727951	0.113072	9.717791
-	267	17.763649	0.320514	9.800537
-	268	17.780916	0.537952	9.884604
-	269	17.777054	0.765166	9.971330
-	270	17.749273	1.001582	10.062295
-	271	17.694857	1.246449	10.158545
-	272	17.610859	1.498522	10.261065
-	273	17.494576	1.756852	10.370635
-	274	17.343100	2.020641	10.489044
-	275	17.153677	2.289531	10.618581
-	276	16.923748	2.562564	10.760587
-	277	16.650728	2.838750	10.917224
-	278	16.332048	3.116656	11.089815
-	279	15.965050	3.394418	11.280099
-	280	15.547276	3.669858	11.489942
-	281	15.076137	3.940330	11.720589
-	282	14.549254	4.203046	11.973759
-	283	13.964675	4.455116	12.250590
-	284	13.320898	4.693447	12.552684
-	285	12.616906	4.914984	12.881039
-	286	11.852286	5.116608	13.236399
-	287	11.027079	5.295599	13.618369
-	288	10.142305	5.449454	14.025440
-	289	9.199823	5.576332	14.454743
-	290	8.202481	5.675306	14.902069
-	291	7.154370	5.745625	15.361655
-	292	6.060714	5.788230	15.826377
-	293	4.927794	5.804791	16.288363
-	294	3.763248	5.798330	16.737963
-	295	2.576086	5.773355	17.165165
-	296	1.376362	5.735439	17.559361
-	297	0.175479	5.691206	17.910360
-	298	-1.014137	5.647463	18.209427
-	299	-2.179267	5.611697	18.449739
-	300	-3.306042	5.589902	18.625727
-	301	-4.380294	5.587705	18.733780
-	302	-5.387831	5.609306	18.771149
-	303	-6.314580	5.657306	18.737597
-	304	-7.147001	5.732029	18.634315
-	305	-7.872721	5.832246	18.463606
-	306	-8.479919	5.954154	18.228884
-	307	-8.958650	6.091744	17.933867
-	308	-9.300486	6.236179	17.582973
-	309	-9.499550	6.377102	17.180191
-	310	-9.553154	6.502744	16.729399
-	311	-9.463022	6.601957	16.234312
-	312	-9.235000	6.664224	15.699666
-	313	-8.879295	6.682555	15.130379
-	314	-8.409398	6.652015	14.532332
-	315	-7.841526	6.571609	13.911987
-	316	-7.193202	6.443311	13.276427
-	317	-6.481994	6.271961	12.633132
-	318	-5.724756	6.063695	11.990238
-	319	-4.937042	5.825958	11.356475
-	320	-4.132531	5.566364	10.740447
-	321	-3.322739	5.292648	10.150916
-	322	-2.517024	5.011419	9.596844
-	323	-1.722717	4.728988	9.086652
-	324	-0.945392	4.449547	8.628066
-	325	-0.189629	4.177857	8.227445
-	326	0.541056	3.916737	7.889408
-	327	1.243681	3.670805	7.615901
-	328	1.915792	3.443698	7.406858
-	329	2.555340	3.239840	7.258720
-	330	3.160820	3.062802	7.166493
-	331	3.731042	2.915739	7.123381
-	332	4.265267	2.800165	7.121562
-	333	4.762839	2.716228	7.152468
-	334	5.223159	2.662940	7.206459
-	335	5.645426	2.638083	7.273966
-	336	6.028911	2.638926	7.345501
-	337	6.372810	2.663027	7.412611
-	338	6.676811	2.707440	7.467503
-	339	6.941050	2.768729	7.503619
-	340	7.166427	2.843477	7.515444
-	341	7.354169	2.928423	7.498724
-	342	7.506639	3.020178	7.450739
-	343	7.626086	3.115826	7.370737
-	344	7.714742	3.212963	7.259533
-	345	7.773993	3.309151	7.120206
-	346	7.804486	3.402061	6.957236
-	347	7.806061	3.489707	6.775988
-	348	7.777856	3.570199	6.583467
-	349	7.718598	3.641342	6.386437
-	350	7.626842	3.701526	6.192386
-	351	7.501366	3.750180	6.008424
-	352	7.340825	3.788253	5.841784
-	353	7.144601	3.817711	5.698074
-	354	6.912368	3.841666	5.582241
-	355	6.644666	3.863861	5.498068
-	356	6.342797	3.888058	5.448582
-	357	6.008815	3.917573	5.436347
-	358	5.645721	3.954369	5.462561
-	359	5.257203	3.998837	5.526601
-	360	4.847715	4.049479	5.627607
-	361	4.421957	4.103219	5.762898
-	362	3.985302	4.156139	5.928758
-	363	3.543117	4.204271	6.120309
-	364	3.100939	4.244184	6.331602
-	365	2.663818	4.273238	6.557215
-	366	2.236618	4.289633	6.792220
-	367	1.823597	4.292269	7.032549
-	368	1.428154	4.280699	7.274896
-	369	1.052846	4.255345	7.516567
-	370	0.699092	4.217489	7.755591
-	371	0.367385	4.169036	7.990528
-	372	0.057138	4.112027	8.219707
-	373	-0.232993	4.048662	8.442200
-	374	-0.505078	3.981061	8.657173
-	375	-0.761361	3.911314	8.863900
-	376	-1.004195	3.841132	9.061218
-	377	-1.235511	3.771677	9.248140
-	378	-1.456829	3.703491	9.423116
-	379	-1.669011	3.636492	9.585151
-	380	-1.872304	3.569977	9.732769
-	381	-2.066383	3.502734	9.864049
-	382	-2.250351	3.432940	9.976908
-	383	-2.423268	3.358228	10.068959
-	384	-2.584444	3.275722	10.137615
-	385	-2.733895	3.182177	10.180727
-	386	-2.872662	3.074351	10.196074
-	387	-3.003147	2.949299	10.182142
-	388	-3.128903	2.804344	10.137471
-	389	-3.254817	2.637326	10.062217
-	390	-3.386382	2.446938	9.956923
-	391	-3.529546	2.232852	9.823429
-	392	-3.689565	1.996066	9.664248
-	393	-3.870284	1.739138	9.482645
-	394	-4.073599	1.466250	9.283011
-	395	-4.299002	1.182784	9.070436
-	396	-4.543589	0.894512	8.850968
-	397	-4.801939	0.606378	8.630720
-	398	-5.066512	0.321585	8.415936
-	399	-5.328187	0.041268	8.211824
-	400	-5.576835	-0.234793	8.022022
-	401	-5.801898	-0.506950	7.847847
-	402	-5.992898	-0.774579	7.688755
-	403	-6.139870	-1.035563	7.541692
-	404	-6.233566	-1.286240	7.401866
-	405	-6.265872	-1.522005	7.262809
-	406	-6.230523	-1.738195	7.116819
-	407	-6.123687	-1.931182	6.956031
-	408	-5.944345	-2.099229	6.773128
-	409	-5.694621	-2.243011	6.562641
-	410	-5.379558	-2.365396	6.321919
-	411	-5.006601	-2.470730	6.051522
-	412	-4.584843	-2.563778	5.754828
-	413	-4.124479	-2.648811	5.438287
-	414	-3.635974	-2.728966	5.110177
-	415	-3.129523	-2.806312	4.779595
-	416	-2.614789	-2.882267	4.457079
-	417	-2.100570	-2.957978	4.152906
-	418	-1.594716	-3.034396	3.877398
-	419	-1.103814	-3.112109	3.639819
-	420	-0.633126	-3.191164	3.447273
-	421	-0.186299	-3.270964	3.304218
-	422	0.234363	-3.350499	3.212517
-	423	0.627920	-3.428726	3.171019
-	424	0.994453	-3.504824	3.176763
-	425	1.334676	-3.578258	3.225319
-	426	1.649952	-3.648777	3.311295
-	427	1.942067	-3.716382	3.429096
-	428	2.213081	-3.781432	3.572146
-	429	2.465055	-3.844581	3.734008
-	430	2.700276	-3.906726	3.907909
-	431	2.920960	-3.968815	4.087969
-	432	3.129293	-4.031819	4.268398
-	433	3.327358	-4.096605	4.444847
-	434	3.517148	-4.163970	4.613649
-	435	3.700467	-4.234488	4.772204
-	436	3.878953	-4.308381	4.918539
-	437	4.053789	-4.385468	5.050916
-	438	4.225961	-4.465216	5.167784
-	439	4.396104	-4.546913	5.267014
-	440	4.564718	-4.629658	5.346828
-	441	4.732079	-4.712401	5.405281
-	442	4.898421	-4.793859	5.441106
-	443	5.064028	-4.872668	5.453375
-	444	5.228904	-4.947416	5.441830
-	445	5.393185	-5.016865	5.407023
-	446	5.556846	-5.080075	5.350859
-	447	5.719810	-5.136804	5.275143
-	448	5.881891	-5.187244	5.182599
-	449	6.042887	-5.231841	5.076815
-	450	6.202366	-5.271046	4.962394
-	451	6.359778	-5.304966	4.845599
-	452	6.514501	-5.333477	4.733049
-	453	6.666032	-5.356135	4.631973
-	454	6.813972	-5.372460	4.548768
-	455	6.958081	-5.381940	4.489123
-	456	7.098139	-5.384176	4.457157
-	457	7.234000	-5.378887	4.455008
-	458	7.365703	-5.365831	4.483114
-	459	7.493276	-5.344962	4.539845
-	460	7.616940	-5.316329	4.622506
-	461	7.737032	-5.280231	4.727191
-	462	7.854127	-5.237150	4.849886
-	463	7.968873	-5.187862	4.986142
-	464	8.082082	-5.133250	5.132226
-	465	8.194745	-5.074369	5.284949
-	466	8.307679	-5.012265	5.442205
-	467	8.421570	-4.947949	5.601987
-	468	8.537104	-4.881929	5.762769
-	469	8.654711	-4.814293	5.922380
-	470	8.774738	-4.744880	6.078630
-	471	8.897419	-4.673471	6.229981
-	472	9.022965	-4.599853	6.375621
-	473	9.151348	-4.523963	6.515092
-	474	9.282606	-4.445871	6.648334
-	475	9.416626	-4.365715	6.775591
-	476	9.553381	-4.283824	6.896645
-	477	9.692806	-4.200462	7.011771
-	478	9.834791	-4.115981	7.121180
-	479	9.979239	-4.030643	7.225269
-	480	10.125978	-3.944865	7.323931
-	481	10.274858	-3.858955	7.417359
-	482	10.425587	-3.773312	7.505314
-	483	10.577973	-3.688207	7.588011
-	484	10.731826	-3.603828	7.665823
-	485	10.886981	-3.520471	7.738884
-	486	11.043221	-3.438334	7.807911
-	487	11.200482	-3.357652	7.873427
-	488	11.358684	-3.278444	7.936880
-	489	11.517854	-3.200608	7.999704
-	490	11.678016	-3.123833	8.063868
-	491	11.839179	-3.047868	8.130809
-	492	12.001385	-2.972370	8.202198
-	493	12.164639	-2.897046	8.278869
-	494	12.328908	-2.821690	8.360924
-	495	12.494247	-2.746095	8.448345
-	496	12.660774	-2.670098	8.540472
-	497	12.828529	-2.593604	8.636153
-	498	12.997701	-2.516450	8.733892
-	499	13.168432	-2.438244	8.832176
-	500	13.340899	-2.358479	8.929110
-	501	13.515213	-2.276567	9.023313
-	502	13.691624	-2.192128	9.113429
-	503	13.870284	-2.104943	9.198623
-	504	14.051229	-2.014828	9.278514
-	505	14.234124	-1.921546	9.352977
-	506	14.418452	-1.824896	9.422043
-	507	14.603488	-1.724566	9.486284
-	508	14.788381	-1.620256	9.546547
-	509	14.972337	-1.511591	9.604301
-	510	15.154503	-1.398207	9.661400
-	511	15.334147	-1.279684	9.719801
-	512	15.510484	-1.155637	9.781600
-	513	15.682884	-1.025610	9.849189
-	514	15.850916	-0.889396	9.924350
-	515	16.014145	-0.747011	10.008155
-	516	16.172167	-0.598889	10.100429
-	517	16.324408	-0.445570	10.200208
-	518	16.470205	-0.287634	10.305883
-	519	16.608677	-0.125762	10.415548
-	520	16.738907	0.039107	10.526546
-	521	16.859722	0.205964	10.635907
-	522	16.969887	0.373599	10.740020
-	523	17.067823	0.540916	10.835317
-	524	17.151831	0.707174	10.918583
-	525	17.220127	0.872364	10.988155
-	526	17.270697	1.037346	11.044248
-	527	17.301464	1.203904	11.089904
-	528	17.310263	1.374390	11.130175
-	529	17.294813	1.550888	11.170016
-	530	17.252708	1.735273	11.214222
-	531	17.181566	1.928687	11.266323
-	532	17.078793	2.132222	11.329472
-	533	16.941671	2.346780	11.406566
-	534	16.767443	2.572964	11.500280
-	535	16.553049	2.811116	11.612599
-	536	16.295338	3.061297	11.745611
-	537	15.991016	3.323422	11.901949
-	538	15.636774	3.596962	12.084131
-	539	15.229261	3.881004	12.294762
-	540	14.765392	4.173815	12.535590
-	541	14.242262	4.473060	12.807466
-	542	13.657294	4.776033	13.110431
-	543	13.008162	5.079667	13.444211
-	544	12.293104	5.380267	13.807599
-	545	11.510769	5.673800	14.199018
-	546	10.660497	5.955651	14.615972
-	547	9.742368	6.221008	15.054403
-	548	8.757523	6.465049	15.509934
-	549	7.707932	6.683438	15.978431
-	550	6.596999	6.872481	16.456137
-	551	5.429373	7.029390	16.939648
-	552	4.211452	7.152035	17.424200
-	553	2.951750	7.239445	17.903717
-	554	1.660219	7.292236	18.369913
-	555	0.348950	7.312198	18.814201
-	556	-0.968816	7.302680	19.227034
-	557	-2.278505	7.268630	19.598705
-	558	-3.564654	7.216097	19.920170
-	559	-4.811189	7.151326	20.182844
-	560	-6.002173	7.081242	20.379509
-	561	-7.121692	7.012416	20.504053
-	562	-8.154692	6.951378	20.551872
-	563	-9.087334	6.904206	20.519993
-	564	-9.907004	6.876169	20.407150
-	565	-10.602652	6.871183	20.214010
-	566	-11.164667	6.891405	19.942440
-	567	-11.584310	6.935943	19.594946
-	568	-11.854601	7.000640	19.175226
-	569	-11.970480	7.078982	18.686872
-	570	-11.929473	7.160972	18.134386
-	571	-11.732574	7.235595	17.522333
-	572	-11.384469	7.290779	16.856279
-	573	-10.893737	7.315226	16.142164
-	574	-10.272694	7.299381	15.387045
-	575	-9.537659	7.237891	14.598836
-	576	-8.706979	7.128537	13.785728
-	577	-7.800805	6.972133	12.957074
-	578	-6.839855	6.773118	12.122281
-	579	-5.844259	6.538667	11.291404
-	580	-4.832524	6.277163	10.474679
-	581	-3.821350	5.998108	9.682494
-	582	-2.824260	5.709379	8.925261
-	583	-1.852379	5.417852	8.213299
-	584	-0.914422	5.129173	7.556336
-	585	-0.016691	4.847585	6.963071
-	586	0.836063	4.576144	6.440997
-	587	1.640278	4.317967	5.995902
-	588	2.393851	4.076356	5.631276
-	589	3.095654	3.855060	5.348270
-	590	3.744851	3.658813	5.145511
-	591	4.341366	3.491084	5.019301
-	592	4.885351	3.354716	4.964014
-	593	5.377215	3.251892	4.971981
-	594	5.817565	3.183148	5.034103
-	595	6.207210	3.147974	5.140199
-	596	6.547166	3.145461	5.279706
-	597	6.838614	3.173645	5.441614
-	598	7.083291	3.229851	5.615106
-	599	7.283506	3.310967	5.790543
-	600	7.442310	3.412604	5.959016
-	601	7.563490	3.529985	6.113407
-	602	7.651052	3.658284	6.247845
-	603	7.709139	3.792512	6.358493
-	604	7.741835	3.928231	6.443369
-	605	7.752384	4.061399	6.501534
-	606	7.743132	4.188445	6.533262
-	607	7.715537	4.306228	6.539512
-	608	7.669732	4.412658	6.522696
-	609	7.604774	4.506157	6.485430
-	610	7.518850	4.585909	6.431395
-	611	7.409303	4.651992	6.364711
-	612	7.273051	4.704939	6.290026
-	613	7.106771	4.745774	6.212688
-	614	6.907326	4.775589	6.137921
-	615	6.672431	4.795313	6.070990
-	616	6.400859	4.805670	6.016388
-	617	6.092513	4.807071	5.977877
-	618	5.748771	4.799535	5.958613
-	619	5.372283	4.782580	5.960540
-	620	4.967396	4.755697	5.983927
-	621	4.539430	4.718627	6.029312
-	622	4.094829	4.671285	6.095160
-	623	3.640813	4.614298	6.180151
-	624	3.185055	4.548653	6.280916
-	625	2.735314	4.475940	6.394650
-	626	2.299285	4.397916	6.517447
-	627	1.884146	4.316356	6.645180
-	628	1.495985	4.232914	6.774208
-	629	1.139949	4.148901	6.900518
-	630	0.819580	4.065249	7.021260
-	631	0.537046	3.982319	7.133857
-	632	0.292844	3.899947	7.236521
-	633	0.086111	3.817798	7.328370
-	634	-0.085301	3.735520	7.408908
-	635	-0.224481	3.652894	7.478261
-	636	-0.335422	3.569913	7.536458
-	637	-0.422444	3.486878	7.584436
-	638	-0.490137	3.404125	7.622282
-	639	-0.542968	3.322157	7.650635
-	640	-0.585221	3.241391	7.670289
-	641	-0.620865	3.162026	7.681767
-	642	-0.653395	3.084300	7.685891
-	643	-0.686198	3.008362	7.683260
-	644	-0.722355	2.934217	7.674489
-	645	-0.764675	2.861737	7.660584
-	646	-0.815921	2.790358	7.641357
-	647	-0.879012	2.719091	7.617462
-	648	-0.957071	2.646333	7.589039
-	649	-1.053651	2.569925	7.557348
-	650	-1.172466	2.487080	7.524210
-	651	-1.317335	2.394744	7.491799
-	652	-1.491710	2.289783	7.463654
-	653	-1.697660	2.169184	7.442681
-	654	-1.935111	2.030610	7.432451
-	655	-2.200886	1.872436	7.435446
-	656	-2.488323	1.693804	7.453687
-	657	-2.787647	1.494263	7.488399
-	658	-3.086253	1.273370	7.538609
-	659	-3.369887	1.030642	7.602045
-	660	-3.623719	0.766405	7.673596
-	661	-3.833445	0.482603	7.746808
-	662	-3.986191	0.183217	7.812839
-	663	-4.071166	-0.125999	7.861609
-	664	-4.080090	-0.438417	7.882521
-	665	-4.008354	-0.747299	7.864935
-	666	-3.855359	-1.046199	7.799766
-	667	-3.624640	-1.329515	7.679860
-	668	-3.323564	-1.592981	7.500625
-	669	-2.962012	-1.833904	7.261878
-	670	-2.551538	-2.051010	6.966746
-	671	-2.104022	-2.244224	6.622688
-	672	-1.631023	-2.414673	6.240656
-	673	-1.143345	-2.564517	5.834332
-	674	-0.650839	-2.696399	5.420146
-	675	-0.162069	-2.813026	5.014907
-	676	0.315674	-2.916787	4.635745
-	677	0.776526	-3.009846	4.297428
-	678	1.215923	-3.094078	4.013316
-	679	1.630619	-3.171109	3.793187
-	680	2.018769	-3.242270	3.642579
-	681	2.379689	-3.308616	3.563237
-	682	2.713773	-3.371129	3.551807
-	683	3.022446	-3.430664	3.602190
-	684	3.307606	-3.488125	3.705140
-	685	3.571499	-3.544265	3.850162
-	686	3.816844	-3.599634	4.026609
-	687	4.046135	-3.654477	4.224491
-	688	4.262116	-3.708666	4.435823
-	689	4.467099	-3.761918	4.653833
-	690	4.663193	-3.813792	4.873709
-	691	4.852141	-3.863813	5.091861
-	692	5.035271	-3.911462	5.305520
-	693	5.213782	-3.956180	5.512450
-	694	5.388684	-3.997534	5.709737
-	695	5.560719	-4.035251	5.893868
-	696	5.730539	-4.069280	6.060856
-	697	5.898555	-4.099803	6.205955
-	698	6.065148	-4.127167	6.324596
-	699	6.230623	-4.151981	6.411765
-	700	6.395093	-4.174878	6.464143
-	701	6.558391	-4.196565	6.479173
-	702	6.720415	-4.217542	6.456779
-	703	6.880739	-4.238229	6.398124
-	704	7.038791	-4.258726	6.306479
-	705	7.194093	-4.278903	6.186678
-	706	7.346024	-4.298565	6.043934
-	707	7.494322	-4.317303	5.884273
-	708	7.638708	-4.334784	5.713082
-	709	7.778915	-4.350564	5.535770
-	710	7.914932	-4.364101	5.357743
-	711	8.046526	-4.375089	5.183270
-	712	8.173654	-4.383380	5.016380
-	713	8.296189	-4.389011	4.860333
-	714	8.413905	-4.392229	4.718365
-	715	8.526629	-4.393642	4.592488
-	716	8.634118	-4.394079	4.484504
-	717	8.736395	-4.394834	4.395319
-	718	8.833538	-4.397639	4.324997
-	719	8.925587	-4.404612	4.273328
-	720	9.012496	-4.417983	4.239444
-	721	9.094522	-4.439373	4.221540
-	722	9.172036	-4.468885	4.218009
-	723	9.245700	-4.505497	4.226183
-	724	9.316598	-4.547242	4.244073
-	725	9.385825	-4.592030	4.268781
-	726	9.454673	-4.637764	4.298039
-	727	9.524370	-4.682584	4.329644
-	728	9.595963	-4.724920	4.361338
-	729	9.670569	-4.763353	4.391974
-	730	9.749082	-4.797038	4.420113
-	731	9.832261	-4.825229	4.445583
-	732	9.920868	-4.847599	4.468385
-	733	10.015411	-4.864127	4.488692
-	734	10.116377	-4.874886	4.507214
-	735	10.224176	-4.880121	4.524761
-	736	10.339035	-4.880013	4.542934
-	737	10.461248	-4.874847	4.563295
-	738	10.590859	-4.864832	4.587710
-	739	10.727970	-4.850259	4.617849
-	740	10.872548	-4.831387	4.654892
-	741	11.024437	-4.808509	4.699838
-	742	11.183257	-4.782021	4.753003
-	743	11.348719	-4.752296	4.814182
-	744	11.520255	-4.719755	4.882930
-	745	11.697493	-4.684819	4.958000
-	746	11.880208	-4.647803	5.038052
-	747	12.068192	-4.609181	5.120537
-	748	12.261252	-4.569274	5.202959
-	749	12.458939	-4.528586	5.281705
-	750	12.660835	-4.487634	5.352940
-	751	12.866705	-4.446630	5.413658
-	752	13.076265	-4.405818	5.460344
-	753	13.289298	-4.364919	5.491809
-	754	13.505723	-4.323485	5.508206
-	755	13.725336	-4.280599	5.512206
-	756	13.948116	-4.235420	5.507026
-	757	14.173759	-4.187218	5.496151
-	758	14.401940	-4.135588	5.482347
-	759	14.632108	-4.080534	5.466558
-	760	14.863524	-4.022026	5.449234
-	761	15.095413	-3.960236	5.429820
-	762	15.327356	-3.894733	5.410439
-	763	15.559317	-3.824138	5.397092
-	764	15.791602	-3.746420	5.397944
-	765	16.024530	-3.659679	5.420297
-	766	16.257925	-3.563032	5.466803
-	767	16.491346	-3.456724	5.535561
-	768	16.723934	-3.341785	5.621922
-	769	16.954741	-3.219533	5.720559
-	770	17.182867	-3.090876	5.827267
-	771	17.407145	-2.956584	5.938165
-	772	17.626366	-2.816844	6.050559
-	773	17.839376	-2.671555	6.162159
-	774	18.044989	-2.520693	6.271102
-	775	18.242308	-2.364189	6.377046
-	776	18.430513	-2.202446	6.479552
-	777	18.608974	-2.035750	6.579233
-	778	18.777290	-1.864571	6.676125
-	779	18.934889	-1.689082	6.770986
-	780	19.081160	-1.509253	6.864855
-	781	19.215343	-1.325060	6.958734
-	782	19.336361	-1.136328	7.053864
-	783	19.443159	-0.943176	7.150855
-	784	19.534536	-0.745481	7.250941
-	785	19.609081	-0.543176	7.354932
-	786	19.665422	-0.336064	7.463987
-	787	19.702089	-0.123839	7.579108
-	788	19.717428	0.093952	7.701138
-	789	19.709877	0.317954	7.831165
-	790	19.677668	0.548772	7.970063
-	791	19.618906	0.787036	8.118456
-	792	19.531658	1.033637	8.277887
-	793	19.413687	1.289260	8.449475
-	794	19.262684	1.554842	8.634938
-	795	19.076075	1.830913	8.835794
-	796	18.851259	2.117544	9.053760
-	797	18.585442	2.414368	9.290784
-	798	18.275724	2.720138	9.548581
-	799	17.919153	3.033064	9.829132
-	800	17.512869	3.350509	10.133361
-	801	17.054089	3.669439	10.462321
-	802	16.540312	3.986056	10.815899
-	803	15.969329	4.296067	11.193176
-	804	15.339174	4.595063	11.593397
-	805	14.648456	4.878340	12.015082
-	806	13.895828	5.141747	12.457450
-	807	13.080521	5.380866	12.919103
-	808	12.202315	5.592064	13.399058
-	809	11.261674	5.772202	13.894855
-	810	10.259867	5.918782	14.403316
-	811	9.199591	6.030130	14.919652
-	812	8.084755	6.105863	15.436900
-	813	6.921105	6.147028	15.946347
-	814	5.715754	6.156221	16.438120
-	815	4.476982	6.138683	16.901749
-	816	3.214360	6.101096	17.328157
-	817	1.938619	6.051514	17.708889
-	818	0.661724	5.999128	18.036638
-	819	-0.603027	5.953213	18.304970
-	820	-1.841289	5.922891	18.509161
-	821	-3.037775	5.916149	18.646212
-	822	-4.176391	5.939167	18.714924
-	823	-5.241107	5.995787	18.716597
-	824	-6.215944	6.087503	18.653818
-	825	-7.085591	6.212723	18.531090
-	826	-7.835875	6.367037	18.353701
-	827	-8.454112	6.544095	18.127155
-	828	-8.929761	6.734667	17.857340
-	829	-9.255542	6.928875	17.549412
-	830	-9.428350	7.116790	17.208214
-	831	-9.449473	7.289133	16.837324
-	832	-9.324752	7.437723	16.439898
-	833	-9.064479	7.556868	16.018639
-	834	-8.682004	7.642452	15.575974
-	835	-8.192986	7.691874	15.114212
-	836	-7.614306	7.704140	14.635776
-	837	-6.963037	7.678945	14.143374
-	838	-6.255909	7.617240	13.640390
-	839	-5.509033	7.521850	13.131240
-	840	-4.736767	7.396612	12.621091
-	841	-3.951642	7.246294	12.115901
-	842	-3.164652	7.075760	11.622459
-	843	-2.384604	6.889692	11.147800
-	844	-1.618481	6.691921	10.698933
-	845	-0.871914	6.486566	10.282882
-	846	-0.148879	6.277388	9.905331
-	847	0.547612	6.068391	9.570868
-	848	1.214995	5.864599	9.282026
-	849	1.851802	5.670561	9.039545
-	850	2.456886	5.490924	8.842275
-	851	3.029612	5.329775	8.687231
-	852	3.569694	5.190081	8.570135
-	853	4.077311	5.073778	8.485034
-	854	4.552491	4.981963	8.425368
-	855	4.995605	4.914231	8.383780
-	856	5.406882	4.868736	8.352831
-	857	5.786563	4.843490	8.325038
-	858	6.134637	4.835927	8.293408
-	859	6.451124	4.843714	8.251882
-	860	6.735803	4.864725	8.194991
-	861	6.988256	4.896503	8.119005
-	862	7.208325	4.936423	8.021120
-	863	7.395454	4.981834	7.900282
-	864	7.549137	5.030161	7.757151
-	865	7.668817	5.078926	7.593770
-	866	7.753796	5.126204	7.413365
-	867	7.803227	5.170416	7.220143
-	868	7.816419	5.210574	7.018788
-	869	7.792356	5.246335	6.814688
-	870	7.730208	5.277197	6.613067
-	871	7.628936	5.303010	6.420185
-	872	7.487617	5.323864	6.242147
-	873	7.305721	5.340069	6.085047
-	874	7.083035	5.352549	5.955026
-	875	6.819792	5.362601	5.856845
-	876	6.516413	5.371675	5.795469
-	877	6.173254	5.380739	5.774565
-	878	5.790846	5.390487	5.797249
-	879	5.370087	5.401164	5.864622
-	880	4.912318	5.412990	5.976315
-	881	4.419864	5.426250	6.130198
-	882	3.896064	5.440944	6.321723
-	883	3.345531	5.456928	6.545340
-	884	2.774480	5.473750	6.793932
-	885	2.190203	5.490686	7.060218
-	886	1.600981	5.506911	7.337186
-	887	1.015676	5.521848	7.617927
-	888	0.443297	5.535453	7.896348
-	889	-0.107266	5.548186	8.167027
-	890	-0.627666	5.560760	8.425817
-	891	-1.110425	5.574077	8.669620
-	892	-1.549091	5.589105	8.896286
-	893	-1.938958	5.606938	9.105471
-	894	-2.276936	5.628611	9.297032
-	895	-2.561572	5.654966	9.471949
-	896	-2.793350	5.686498	9.631236
-	897	-2.974170	5.723473	9.775820
-	898	-3.107518	5.766195	9.907384
-	899	-3.197830	5.814648	10.026811
-	900	-3.249954	5.868387	10.135355
-	901	-3.268863	5.926096	10.233201
-	902	-3.259545	5.985558	10.321240
-	903	-3.226689	6.043910	10.400045
-	904	-3.174814	6.097550	10.470110
-	905	-3.108132	6.142331	10.532227
-	906	-3.030548	6.173641	10.586238
-	907	-2.946198	6.186798	10.632573
-	908	-2.859154	6.177189	10.671014
-	909	-2.773918	6.140691	10.701314
-	910	-2.695283	6.073735	10.723234
-	911	-2.628347	5.973304	10.736283
-	912	-2.578661	5.837305	10.740303
-	913	-2.552003	5.664109	10.734838
-	914	-2.553854	5.452745	10.719661
-	915	-2.589566	5.203154	10.694395
-	916	-2.663650	4.916736	10.658540
-	917	-2.779445	4.596734	10.611871
-	918	-2.938612	4.248780	10.553679
-	919	-3.140243	3.880777	10.483519
-	920	-3.380985	3.501968	10.400539
-	921	-3.654833	3.122047	10.303547
-	922	-3.953253	2.749873	10.191526
-	923	-4.265648	2.392292	10.062244
-	924	-4.579982	2.054042	9.913828
-	925	-4.883369	1.738100	9.743768
-	926	-5.162935	1.446264	9.549045
-	927	-5.406006	1.179928	9.326974
-	928	-5.600816	0.940374	9.073915
-	929	-5.736923	0.728546	8.787050
-	930	-5.805521	0.544777	8.463308
-	931	-5.800073	0.388463	8.100670
-	932	-5.716605	0.257905	7.697188
-	933	-5.553998	0.149801	7.252604
-	934	-5.314048	0.058805	6.768771
-	935	-5.001359	-0.021980	6.249097
-	936	-4.622788	-0.099872	5.699428
-	937	-4.187496	-0.181483	5.127630
-	938	-3.705858	-0.272204	4.543270
-	939	-3.189126	-0.376199	3.958113
-	940	-2.648830	-0.496438	3.384809
-	941	-2.095921	-0.634567	2.836839
-	942	-1.540757	-0.790601	2.327556
-	943	-0.992422	-0.962853	1.869813
-	944	-0.458505	-1.148075	1.474280
-	945	0.054864	-1.341992	1.148637
-	946	0.543271	-1.539852	0.898531
-	947	1.003702	-1.737216	0.725263
-	948	1.434673	-1.930259	0.627817
-	949	1.835971	-2.115920	0.602043
-	950	2.208333	-2.291904	0.641018
-	951	2.553243	-2.456503	0.737141
-	952	2.872831	-2.608605	0.881202
-	953	3.169564	-2.747442	1.064379
-	954	3.446144	-2.872707	1.277151
-	955	3.705487	-2.984198	1.511596
-	956	3.950278	-3.081929	1.759825
-	957	4.183238	-3.166089	2.014788
-	958	4.406936	-3.237046	2.269808
-	959	4.623697	-3.295508	2.518450
-	960	4.835894	-3.342561	2.755156
-	961	5.045575	-3.379922	2.974096
-	962	5.254576	-3.409927	3.169784
-	963	5.464686	-3.435410	3.337091
-	964	5.676999	-3.459130	3.471158
-	965	5.892259	-3.483196	3.568242
-	966	6.110457	-3.509250	3.625259
-	967	6.331266	-3.538738	3.640821
-	968	6.554002	-3.573257	3.614944
-	969	6.777606	-3.614301	3.549681
-	970	7.000750	-3.662750	3.449477
-	971	7.221853	-3.718778	3.320478
-	972	7.439274	-3.781857	3.171087
-	973	7.651390	-3.850962	3.011319
-	974	7.856964	-3.924657	2.852102
-	975	8.054963	-4.000948	2.704898
-	976	8.244749	-4.077530	2.579693
-	977	8.425767	-4.151858	2.485671
-	978	8.597547	-4.222069	2.429839
-	979	8.759872	-4.286936	2.416883
-	980	8.912850	-4.345193	2.448793
-	981	9.056787	-4.395342	2.524856
-	982	9.192357	-4.435846	2.642310
-	983	9.320059	-4.465359	2.795902
-	984	9.440637	-4.482499	2.979965
-	985	9.554652	-4.486333	3.187345
-	986	9.662383	-4.476404	3.410939
-	987	9.764031	-4.452995	3.644083
-	988	9.859394	-4.417282	3.880213
-	989	9.948287	-4.370981	4.113609
-	990	10.030467	-4.316298	4.339451
-	991	10.105607	-4.255865	4.553658
-	992	10.173528	-4.192397	4.753510
-	993	10.234223	-4.128711	4.937300
-	994	10.288013	-4.067134	5.104825
-	995	10.335522	-4.009187	5.256915
-	996	10.377676	-3.955184	5.395881
-	997	10.415709	-3.904391	5.524720
