# Supplementary material for: Design and preliminary verification of a novel powered ankle–foot prosthesis: From the perspective of lower-limb biomechanics compared with ESAR foot
Source: PLoS One. 2024 Jun 7;19(6):e0303397. doi: 10.1371/journal.pone.0303397 (PMC11161064; doi:10.1371/journal.pone.0303397)
Supplement: S2 File — (ZIP) [file pone.0303397.s004.zip › NWS/6/left knee angle.txt]

LINK_MODEL_BASED::ORIGINAL::Left Knee Angles
File	Frame	X	Y	Z
Gait LB - IOR 18.c3d	1	0.187845	-0.891298	-3.981587
-	2	0.382547	-0.898162	-4.593015
-	3	0.584021	-0.909348	-5.195616
-	4	0.790791	-0.925960	-5.779168
-	5	1.001656	-0.948898	-6.334218
-	6	1.215889	-0.978939	-6.855648
-	7	1.433931	-1.016489	-7.342221
-	8	1.656934	-1.061648	-7.795887
-	9	1.886882	-1.114369	-8.219983
-	10	2.126022	-1.174506	-8.618584
-	11	2.377024	-1.241935	-8.995798
-	12	2.642877	-1.316579	-9.354790
-	13	2.926751	-1.398430	-9.695989
-	14	3.231652	-1.487518	-10.019678
-	15	3.560796	-1.583716	-10.326113
-	16	3.916872	-1.686712	-10.615511
-	17	4.302514	-1.796035	-10.887858
-	18	4.719990	-1.910887	-11.143758
-	19	5.171185	-2.030320	-11.383428
-	20	5.658104	-2.153083	-11.607256
-	21	6.182181	-2.277679	-11.816646
-	22	6.745152	-2.402433	-12.011946
-	23	7.348478	-2.525437	-12.195652
-	24	7.993454	-2.644689	-12.370255
-	25	8.681379	-2.758171	-12.540636
-	26	9.413494	-2.863751	-12.713241
-	27	10.190467	-2.959384	-12.894571
-	28	11.012767	-3.043139	-13.090871
-	29	11.880213	-3.113207	-13.305904
-	30	12.792253	-3.168264	-13.541193
-	31	13.747799	-3.207375	-13.796447
-	32	14.745414	-3.230338	-14.070764
-	33	15.783128	-3.237449	-14.362531
-	34	16.859070	-3.229373	-14.670085
-	35	17.970901	-3.207709	-14.990423
-	36	19.116537	-3.174258	-15.320049
-	37	20.293411	-3.131542	-15.654813
-	38	21.499275	-3.082293	-15.990470
-	39	22.731619	-3.029423	-16.322386
-	40	23.987953	-2.975884	-16.645819
-	41	25.265383	-2.924898	-16.955477
-	42	26.561270	-2.879307	-17.246328
-	43	27.872591	-2.842042	-17.512648
-	44	29.196154	-2.815402	-17.748905
-	45	30.528408	-2.801180	-17.950781
-	46	31.865019	-2.800157	-18.114645
-	47	33.200829	-2.812919	-18.238052
-	48	34.529697	-2.838295	-18.320778
-	49	35.844624	-2.875356	-18.363142
-	50	37.137783	-2.921200	-18.368649
-	51	38.400555	-2.973237	-18.341032
-	52	39.623627	-3.027720	-18.285944
-	53	40.797024	-3.081203	-18.207882
-	54	41.909973	-3.130630	-18.112000
-	55	42.951733	-3.172717	-18.002430
-	56	43.912121	-3.205330	-17.884237
-	57	44.782387	-3.226691	-17.762646
-	58	45.555202	-3.235273	-17.643391
-	59	46.224983	-3.230557	-17.531981
-	60	46.787971	-3.213085	-17.432331
-	61	47.242001	-3.182935	-17.347109
-	62	47.586582	-3.140588	-17.277460
-	63	47.822670	-3.086701	-17.223269
-	64	47.952621	-3.022170	-17.184290
-	65	47.979664	-2.948413	-17.160564
-	66	47.908043	-2.867261	-17.151535
-	67	47.742374	-2.781114	-17.157314
-	68	47.487755	-2.691904	-17.178804
-	69	47.149792	-2.602637	-17.215479
-	70	46.734486	-2.515906	-17.266045
-	71	46.248108	-2.433742	-17.328398
-	72	45.696621	-2.358130	-17.398762
-	73	45.085548	-2.290427	-17.473818
-	74	44.419651	-2.231656	-17.549040
-	75	43.703060	-2.182524	-17.619360
-	76	42.939339	-2.143352	-17.679714
-	77	42.131519	-2.114268	-17.724472
-	78	41.282604	-2.094751	-17.748941
-	79	40.395287	-2.084461	-17.749369
-	80	39.472481	-2.082656	-17.724249
-	81	38.516666	-2.088768	-17.674959
-	82	37.530602	-2.102269	-17.603563
-	83	36.517002	-2.122591	-17.514812
-	84	35.478783	-2.149439	-17.413855
-	85	34.419018	-2.182219	-17.308960
-	86	33.341465	-2.220803	-17.208727
-	87	32.249935	-2.264932	-17.120800
-	88	31.148685	-2.314441	-17.048655
-	89	30.041719	-2.369219	-16.992245
-	90	28.932890	-2.429242	-16.946798
-	91	27.826323	-2.494191	-16.907553
-	92	26.726076	-2.563751	-16.867523
-	93	25.636471	-2.637680	-16.821117
-	94	24.561594	-2.715868	-16.762777
-	95	23.505400	-2.798020	-16.688236
-	96	22.471615	-2.883991	-16.594227
-	97	21.463644	-2.973465	-16.476994
-	98	20.484301	-3.065977	-16.335945
-	99	19.535961	-3.160981	-16.169420
-	100	18.620527	-3.257682	-15.978861
-	101	17.739367	-3.355311	-15.764256
-	102	16.893547	-3.452997	-15.528348
-	103	16.084255	-3.549992	-15.273062
-	104	15.312411	-3.645417	-15.002034
-	105	14.579509	-3.738236	-14.719425
-	106	13.886968	-3.827519	-14.429188
-	107	13.236697	-3.912252	-14.136667
-	108	12.630243	-3.991419	-13.846441
-	109	12.069286	-4.064137	-13.563766
-	110	11.555389	-4.129514	-13.292845
-	111	11.089769	-4.186870	-13.037238
-	112	10.673953	-4.235544	-12.801217
-	113	10.309231	-4.275149	-12.587486
-	114	9.997027	-4.305515	-12.398942
-	115	9.738960	-4.326675	-12.238511
-	116	9.536554	-4.339063	-12.107373
-	117	9.391104	-4.343342	-12.006959
-	118	9.304026	-4.340314	-11.937803
-	119	9.276108	-4.331223	-11.899048
-	120	9.307897	-4.317359	-11.890141
-	121	9.399566	-4.300288	-11.909191
-	122	9.550694	-4.281636	-11.954204
-	123	9.760317	-4.263021	-12.021557
-	124	10.026849	-4.245995	-12.105660
-	125	10.347639	-4.232002	-12.198645
-	126	10.719523	-4.222091	-12.293648
-	127	11.138204	-4.217297	-12.381321
-	128	11.598335	-4.218260	-12.453910
-	129	12.093879	-4.225225	-12.504889
-	130	12.617537	-4.238250	-12.528083
-	131	13.161247	-4.257161	-12.518547
-	132	13.716288	-4.281435	-12.473871
-	133	14.273162	-4.310415	-12.393424
-	134	14.822534	-4.343219	-12.279018
-	135	15.354921	-4.378639	-12.134398
-	136	15.861569	-4.415402	-11.964241
-	137	16.334595	-4.452066	-11.775272
-	138	16.767239	-4.487074	-11.574241
-	139	17.154083	-4.518967	-11.368243
-	140	17.491070	-4.546274	-11.164114
-	141	17.775686	-4.567909	-10.967896
-	142	18.006784	-4.582813	-10.784144
-	143	18.184582	-4.590546	-10.615593
-	144	18.310196	-4.591029	-10.463722
-	145	18.386339	-4.584539	-10.326935
-	146	18.416164	-4.571896	-10.204197
-	147	18.403692	-4.553923	-10.092637
-	148	18.353573	-4.532002	-9.989027
-	149	18.270868	-4.507430	-9.890130
-	150	18.160875	-4.481312	-9.793268
-	151	18.028767	-4.454933	-9.696080
-	152	17.879700	-4.429350	-9.596691
-	153	17.718431	-4.405365	-9.495033
-	154	17.549582	-4.383536	-9.390771
-	155	17.377253	-4.364446	-9.284698
-	156	17.205067	-4.348498	-9.177822
-	157	17.035946	-4.336051	-9.069907
-	158	16.872147	-4.327477	-8.961864
-	159	16.715273	-4.322822	-8.852961
-	160	16.566404	-4.322153	-8.743230
-	161	16.425911	-4.325561	-8.630797
-	162	16.293783	-4.332504	-8.515234
-	163	16.169453	-4.342788	-8.395425
-	164	16.052216	-4.355930	-8.269346
-	165	15.940726	-4.371368	-8.136409
-	166	15.833601	-4.388626	-7.995156
-	167	15.728848	-4.407305	-7.844568
-	168	15.624727	-4.426817	-7.684535
-	169	15.519124	-4.446489	-7.515381
-	170	15.410249	-4.465666	-7.338630
-	171	15.296323	-4.483545	-7.155075
-	172	15.176179	-4.499523	-6.966261
-	173	15.048869	-4.513102	-6.774913
-	174	14.913805	-4.524130	-6.583106
-	175	14.771164	-4.532075	-6.395263
-	176	14.621132	-4.536841	-6.213766
-	177	14.464700	-4.538090	-6.042231
-	178	14.302902	-4.535558	-5.883209
-	179	14.137241	-4.529325	-5.737816
-	180	13.969294	-4.519277	-5.606852
-	181	13.800765	-4.505445	-5.490479
-	182	13.633400	-4.488196	-5.386811
-	183	13.468622	-4.467737	-5.293893
-	184	13.307963	-4.444417	-5.209501
-	185	13.152347	-4.418768	-5.130850
-	186	13.002674	-4.391454	-5.055601
-	187	12.859199	-4.362998	-4.983338
-	188	12.721957	-4.334287	-4.912622
-	189	12.590337	-4.305755	-4.843906
-	190	12.463732	-4.277806	-4.778350
-	191	12.340832	-4.250953	-4.716571
-	192	12.220515	-4.225228	-4.661693
-	193	12.101441	-4.200980	-4.614211
-	194	11.982525	-4.178180	-4.576417
-	195	11.862807	-4.156861	-4.549014
-	196	11.741383	-4.137144	-4.532262
-	197	11.617846	-4.118943	-4.526978
-	198	11.492038	-4.102152	-4.531888
-	199	11.364037	-4.086679	-4.546066
-	200	11.234383	-4.072210	-4.568148
-	201	11.103715	-4.058648	-4.594609
-	202	10.973009	-4.045777	-4.623076
-	203	10.843391	-4.033409	-4.650798
-	204	10.715780	-4.021666	-4.673628
-	205	10.591266	-4.010561	-4.689151
-	206	10.470939	-4.000208	-4.694947
-	207	10.355528	-3.990792	-4.688234
-	208	10.245871	-3.982199	-4.668984
-	209	10.142354	-3.974481	-4.635518
-	210	10.045254	-3.967452	-4.587658
-	211	9.954690	-3.960996	-4.525445
-	212	9.870524	-3.954798	-4.449872
-	213	9.792615	-3.948812	-4.361640
-	214	9.720332	-3.942810	-4.262927
-	215	9.653028	-3.936623	-4.155881
-	216	9.589707	-3.930236	-4.042786
-	217	9.529425	-3.923681	-3.925263
-	218	9.471045	-3.916807	-3.807566
-	219	9.413491	-3.909574	-3.692057
-	220	9.355634	-3.901638	-3.582762
-	221	9.296518	-3.892608	-3.483791
-	222	9.235313	-3.882071	-3.398230
-	223	9.171363	-3.869693	-3.328485
-	224	9.104457	-3.855162	-3.276258
-	225	9.034458	-3.838374	-3.242138
-	226	8.961628	-3.819205	-3.226638
-	227	8.886140	-3.797811	-3.228501
-	228	8.808182	-3.774372	-3.246276
-	229	8.728238	-3.749261	-3.276035
-	230	8.646715	-3.722670	-3.315570
-	231	8.564152	-3.694963	-3.360074
-	232	8.481061	-3.666259	-3.407275
-	233	8.397838	-3.636945	-3.453265
-	234	8.315265	-3.607301	-3.495368
-	235	8.234178	-3.577837	-3.531380
-	236	8.155314	-3.548885	-3.559827
-	237	8.079586	-3.520902	-3.579384
-	238	8.007679	-3.494068	-3.590688
-	239	7.940061	-3.468516	-3.593684
-	240	7.876951	-3.444421	-3.589763
-	241	7.818589	-3.421819	-3.580290
-	242	7.764672	-3.400727	-3.567788
-	243	7.714951	-3.381040	-3.555491
-	244	7.668904	-3.362784	-3.546071
-	245	7.626343	-3.345882	-3.542968
-	246	7.587008	-3.330479	-3.547978
-	247	7.551108	-3.316641	-3.563677
-	248	7.518754	-3.304624	-3.590706
-	249	7.490363	-3.294626	-3.629936
-	250	7.466674	-3.286991	-3.681004
-	251	7.448621	-3.282247	-3.742347
-	252	7.437260	-3.280957	-3.811933
-	253	7.433855	-3.283738	-3.887209
-	254	7.439539	-3.291335	-3.963971
-	255	7.455341	-3.304351	-4.039226
-	256	7.482501	-3.323462	-4.109499
-	257	7.521819	-3.349129	-4.172428
-	258	7.574173	-3.381830	-4.226207
-	259	7.640243	-3.421784	-4.271565
-	260	7.720732	-3.469083	-4.309557
-	261	7.816310	-3.523795	-4.342556
-	262	7.927682	-3.585787	-4.374267
-	263	8.055704	-3.654994	-4.408173
-	264	8.201357	-3.731070	-4.450121
-	265	8.365740	-3.813930	-4.503026
-	266	8.550099	-3.903071	-4.572710
-	267	8.755311	-3.997960	-4.663344
-	268	8.982740	-4.098030	-4.778560
-	269	9.233578	-4.202452	-4.922106
-	270	9.509123	-4.310537	-5.095608
-	271	9.811018	-4.421371	-5.300363
-	272	10.140528	-4.534108	-5.535344
-	273	10.499347	-4.647582	-5.799965
-	274	10.888867	-4.760771	-6.092410
-	275	11.310713	-4.872190	-6.412288
-	276	11.766345	-4.980294	-6.756814
-	277	12.257363	-5.083233	-7.124703
-	278	12.784985	-5.179259	-7.512691
-	279	13.350263	-5.266721	-7.917460
-	280	13.954087	-5.343678	-8.337219
-	281	14.596772	-5.408592	-8.768063
-	282	15.278400	-5.459871	-9.207654
-	283	15.998943	-5.496179	-9.653013
-	284	16.758396	-5.516136	-10.103072
-	285	17.556408	-5.518811	-10.556184
-	286	18.392860	-5.503393	-11.011758
-	287	19.267359	-5.469553	-11.468414
-	288	20.179434	-5.417357	-11.924312
-	289	21.128351	-5.347180	-12.376980
-	290	22.113676	-5.259858	-12.823155
-	291	23.134560	-5.156293	-13.259143
-	292	24.190210	-5.038155	-13.679850
-	293	25.279423	-4.907007	-14.080841
-	294	26.401033	-4.764817	-14.456059
-	295	27.553524	-4.614247	-14.798671
-	296	28.735142	-4.457309	-15.103041
-	297	29.943895	-4.296178	-15.363774
-	298	31.177454	-4.132551	-15.577561
-	299	32.433414	-3.968696	-15.741831
-	300	33.708782	-3.806149	-15.855800
-	301	35.000511	-3.646591	-15.920031
-	302	36.304932	-3.491390	-15.936015
-	303	37.617962	-3.341924	-15.907578
-	304	38.935131	-3.199551	-15.839875
-	305	40.251492	-3.065116	-15.739809
-	306	41.561703	-2.939853	-15.614763
-	307	42.860035	-2.823877	-15.473389
-	308	44.140545	-2.717452	-15.324204
-	309	45.396896	-2.619401	-15.175832
-	310	46.622761	-2.528074	-15.035798
-	311	47.811878	-2.441482	-14.910134
-	312	48.957893	-2.357699	-14.804134
-	313	50.054729	-2.275849	-14.720757
-	314	51.096592	-2.194834	-14.662649
-	315	52.078239	-2.116206	-14.629693
-	316	52.994526	-2.041059	-14.621895
-	317	53.841244	-1.971148	-14.638284
-	318	54.614494	-1.907296	-14.678628
-	319	55.311043	-1.850640	-14.742664
-	320	55.928230	-1.801007	-14.830796
-	321	56.463936	-1.758800	-14.943324
-	322	56.916584	-1.723502	-15.081638
-	323	57.285046	-1.694127	-15.247560
-	324	57.568832	-1.670923	-15.442075
-	325	57.767685	-1.652618	-15.667089
-	326	57.881870	-1.639460	-15.922873
-	327	57.912006	-1.630674	-16.209221
-	328	57.859230	-1.626378	-16.524637
-	329	57.725285	-1.626811	-16.865385
-	330	57.512100	-1.632300	-17.227274
-	331	57.222160	-1.643969	-17.604668
-	332	56.858112	-1.661146	-17.992487
-	333	56.423023	-1.684520	-18.384335
-	334	55.919788	-1.712507	-18.774452
-	335	55.351852	-1.745439	-19.155800
-	336	54.722317	-1.782460	-19.522060
-	337	54.034454	-1.823202	-19.867483
-	338	53.291573	-1.868132	-20.185863
-	339	52.496616	-1.917272	-20.472046
-	340	51.652615	-1.970927	-20.721167
-	341	50.761967	-2.029567	-20.928890
-	342	49.827141	-2.093744	-21.091234
-	343	48.850018	-2.163356	-21.205698
-	344	47.832672	-2.238589	-21.269901
-	345	46.776810	-2.319298	-21.282698
-	346	45.684177	-2.404767	-21.243877
-	347	44.556614	-2.494440	-21.153404
-	348	43.395802	-2.587256	-21.013231
-	349	42.203594	-2.682327	-20.824873
-	350	40.981724	-2.778371	-20.591656
-	351	39.732250	-2.874459	-20.317053
-	352	38.456955	-2.969760	-20.006165
-	353	37.158005	-3.063121	-19.664509
-	354	35.837357	-3.154399	-19.297712
-	355	34.497334	-3.243291	-18.912361
-	356	33.140392	-3.329773	-18.515657
-	357	31.769356	-3.413735	-18.115995
-	358	30.387144	-3.495364	-17.720808
-	359	28.996937	-3.574191	-17.337343
-	360	27.601898	-3.650356	-16.971363
-	361	26.205223	-3.722973	-16.628382
-	362	24.810244	-3.791181	-16.312117
-	363	23.420334	-3.853885	-16.024719
-	364	22.038952	-3.909912	-15.766452
-	365	20.669441	-3.957944	-15.537474
-	366	19.315205	-3.996872	-15.336842
-	367	17.979769	-4.025512	-15.163936
-	368	16.666327	-4.043099	-15.016995
-	369	15.378162	-4.048872	-14.894420
-	370	14.118195	-4.042560	-14.793669
-	371	12.889544	-4.024040	-14.712116
-	372	11.694897	-3.993500	-14.645809
-	373	10.537247	-3.951285	-14.591306
-	374	9.419410	-3.897990	-14.544840
-	375	8.344359	-3.834388	-14.503077
-	376	7.315175	-3.761401	-14.463090
-	377	6.335088	-3.680299	-14.422095
-	378	5.407644	-3.592425	-14.378328
-	379	4.536289	-3.499525	-14.330594
-	380	3.724826	-3.403495	-14.278511
-	381	2.977068	-3.306495	-14.221186
-	382	2.296794	-3.210832	-14.158596
-	383	1.687542	-3.118907	-14.090258
-	384	1.152322	-3.033059	-14.014716
-	385	0.693508	-2.955465	-13.930891
-	386	0.312702	-2.888007	-13.836752
-	387	0.010723	-2.832224	-13.730613
-	388	-0.212613	-2.789212	-13.611415
-	389	-0.358431	-2.759670	-13.479105
-	390	-0.428647	-2.743712	-13.333416
-	391	-0.426229	-2.741008	-13.176122
-	392	-0.354960	-2.750724	-13.009260
-	393	-0.219241	-2.771616	-12.835392
-	394	-0.024143	-2.802172	-12.658413
-	395	0.224695	-2.840647	-12.482465
-	396	0.521166	-2.885189	-12.312110
-	397	0.859214	-2.933892	-12.151278
-	398	1.233041	-2.984900	-12.004009
-	399	1.637252	-3.036463	-11.873302
-	400	2.067134	-3.087023	-11.761474
-	401	2.519041	-3.135264	-11.668961
-	402	2.990268	-3.180295	-11.594853
-	403	3.479217	-3.221596	-11.535985
-	404	3.985440	-3.259147	-11.487224
-	405	4.509104	-3.293312	-11.441352
-	406	5.050811	-3.324664	-11.390469
-	407	5.610835	-3.354030	-11.324380
-	408	6.188875	-3.382140	-11.233860
-	409	6.783234	-3.409579	-11.110853
-	410	7.390778	-3.436834	-10.948976
-	411	8.006647	-3.463929	-10.747061
-	412	8.624316	-3.490712	-10.506328
-	413	9.235825	-3.516577	-10.233459
-	414	9.832098	-3.540513	-9.937957
-	415	10.403549	-3.561127	-9.630619
-	416	10.940364	-3.576550	-9.325189
-	417	11.433336	-3.584729	-9.034957
-	418	11.874197	-3.583583	-8.773457
-	419	12.256408	-3.571326	-8.552691
-	420	12.575221	-3.546666	-8.381789
-	421	12.828308	-3.508953	-8.266736
-	422	13.015496	-3.458229	-8.210153
-	423	13.138577	-3.395192	-8.210513
-	424	13.201054	-3.321120	-8.263521
-	425	13.207488	-3.237828	-8.362481
-	426	13.163503	-3.147353	-8.499491
-	427	13.075437	-3.052102	-8.665413
-	428	12.949993	-2.954532	-8.849895
-	429	12.794066	-2.857029	-9.042903
-	430	12.614697	-2.761940	-9.233913
-	431	12.418599	-2.671431	-9.413783
-	432	12.212192	-2.587291	-9.574309
-	433	12.001303	-2.510953	-9.709522
-	434	11.791103	-2.443556	-9.814740
-	435	11.586092	-2.385640	-9.888125
-	436	11.390075	-2.337514	-9.928873
-	437	11.205954	-2.299091	-9.937675
-	438	11.035886	-2.269954	-9.916432
-	439	10.881121	-2.249461	-9.867137
-	440	10.742069	-2.236861	-9.792376
-	441	10.618304	-2.231263	-9.695241
-	442	10.508890	-2.231717	-9.579769
-	443	10.412391	-2.237364	-9.449647
-	444	10.327037	-2.247335	-9.309156
-	445	10.250976	-2.260822	-9.162475
-	446	10.182054	-2.277131	-9.013865
-	447	10.118135	-2.295357	-8.866839
-	448	10.057012	-2.314626	-8.724288
-	449	9.996656	-2.333936	-8.589108
-	450	9.935094	-2.352315	-8.463987
-	451	9.870538	-2.368789	-8.353091
-	452	9.801300	-2.382467	-8.260144
-	453	9.725914	-2.392508	-8.189690
-	454	9.642974	-2.398330	-8.144594
-	455	9.551424	-2.399501	-8.127223
-	456	9.450391	-2.395808	-8.138224
-	457	9.339446	-2.387251	-8.176273
-	458	9.218607	-2.374096	-8.238198
-	459	9.088176	-2.356718	-8.319329
-	460	8.948771	-2.335665	-8.414301
-	461	8.801362	-2.311520	-8.517199
-	462	8.647302	-2.284957	-8.622625
-	463	8.488214	-2.256673	-8.725022
-	464	8.325880	-2.227355	-8.820197
-	465	8.162271	-2.197685	-8.904850
-	466	7.999207	-2.168344	-8.977154
-	467	7.838368	-2.139897	-9.035985
-	468	7.681422	-2.112883	-9.080822
-	469	7.529656	-2.087566	-9.111815
-	470	7.384216	-2.064299	-9.128323
-	471	7.245931	-2.043181	-9.131675
-	472	7.115507	-2.024395	-9.123235
-	473	6.993329	-2.008041	-9.104755
-	474	6.879668	-1.994139	-9.078601
-	475	6.774518	-1.982714	-9.046950
-	476	6.677827	-1.973744	-9.011320
-	477	6.589363	-1.967246	-8.973214
-	478	6.508641	-1.963195	-8.933934
-	479	6.435254	-1.961625	-8.894044
-	480	6.368656	-1.962461	-8.853270
-	481	6.308389	-1.965635	-8.811274
-	482	6.253780	-1.970889	-8.767892
-	483	6.204174	-1.977962	-8.723273
-	484	6.158903	-1.986457	-8.678171
-	485	6.117362	-1.995927	-8.633204
-	486	6.078947	-2.005970	-8.588735
-	487	6.043306	-2.016174	-8.545056
-	488	6.010172	-2.026190	-8.502851
-	489	5.979474	-2.035698	-8.462790
-	490	5.951178	-2.044423	-8.426063
-	491	5.925419	-2.052084	-8.393477
-	492	5.902470	-2.058494	-8.365951
-	493	5.882803	-2.063553	-8.343925
-	494	5.866928	-2.067272	-8.327329
-	495	5.855710	-2.069767	-8.316213
-	496	5.850115	-2.071415	-8.309054
-	497	5.851292	-2.072687	-8.303955
-	498	5.860276	-2.074223	-8.298077
-	499	5.878007	-2.076564	-8.289825
-	500	5.905128	-2.080234	-8.277264
-	501	5.942113	-2.085648	-8.259478
-	502	5.989327	-2.093172	-8.235558
-	503	6.046916	-2.103057	-8.205266
-	504	6.114907	-2.115497	-8.168490
-	505	6.193086	-2.130652	-8.125212
-	506	6.281146	-2.148666	-8.075606
-	507	6.378701	-2.169712	-8.020367
-	508	6.485188	-2.193858	-7.961248
-	509	6.600176	-2.221219	-7.899998
-	510	6.723154	-2.251815	-7.839343
-	511	6.853685	-2.285652	-7.781930
-	512	6.991168	-2.322677	-7.730663
-	513	7.135247	-2.362894	-7.688285
-	514	7.285676	-2.406272	-7.656858
-	515	7.442190	-2.452732	-7.637728
-	516	7.604583	-2.502231	-7.630325
-	517	7.772567	-2.554705	-7.633465
-	518	7.946047	-2.610141	-7.645433
-	519	8.124813	-2.668584	-7.664083
-	520	8.308853	-2.730125	-7.686431
-	521	8.497989	-2.794806	-7.709718
-	522	8.692496	-2.862697	-7.730481
-	523	8.892400	-2.933902	-7.745303
-	524	9.098083	-3.008367	-7.752260
-	525	9.309972	-3.086047	-7.750966
-	526	9.528618	-3.166796	-7.743451
-	527	9.754827	-3.250370	-7.734926
-	528	9.989472	-3.336392	-7.732975
-	529	10.233600	-3.424476	-7.744867
-	530	10.488169	-3.514134	-7.777786
-	531	10.754358	-3.604919	-7.836601
-	532	11.033465	-3.696408	-7.924971
-	533	11.326908	-3.788194	-8.045263
-	534	11.636303	-3.879820	-8.198888
-	535	11.963208	-3.970844	-8.385642
-	536	12.309109	-4.060936	-8.604247
-	537	12.675489	-4.149660	-8.853704
-	538	13.063859	-4.236569	-9.132245
-	539	13.475697	-4.321177	-9.437840
-	540	13.912488	-4.403062	-9.766973
-	541	14.375600	-4.481727	-10.115388
-	542	14.866373	-4.556644	-10.478403
-	543	15.386081	-4.627218	-10.851595
-	544	15.936093	-4.692808	-11.230366
-	545	16.517683	-4.752849	-11.610425
-	546	17.132250	-4.806788	-11.987425
-	547	17.781069	-4.854294	-12.355980
-	548	18.465590	-4.894910	-12.711902
-	549	19.187096	-4.928325	-13.051905
-	550	19.947124	-4.954161	-13.374478
-	551	20.746962	-4.972119	-13.679284
-	552	21.587952	-4.981818	-13.965939
-	553	22.471535	-4.982906	-14.233565
-	554	23.398781	-4.974637	-14.480606
-	555	24.370638	-4.956428	-14.705155
-	556	25.387363	-4.927241	-14.905402
-	557	26.448677	-4.886023	-15.079171
-	558	27.553551	-4.831621	-15.224832
-	559	28.700117	-4.762713	-15.341138
-	560	29.885572	-4.678471	-15.426971
-	561	31.106407	-4.578150	-15.482041
-	562	32.358124	-4.461269	-15.507077
-	563	33.635475	-4.327682	-15.503855
-	564	34.932270	-4.177823	-15.475194
-	565	36.241673	-4.012578	-15.425458
-	566	37.556412	-3.832974	-15.360326
-	567	38.868965	-3.640847	-15.285103
-	568	40.171524	-3.438300	-15.205960
-	569	41.456383	-3.227505	-15.128555
-	570	42.715897	-3.011066	-15.058069
-	571	43.942554	-2.791729	-14.998604
-	572	45.129635	-2.572137	-14.953816
-	573	46.270718	-2.355105	-14.926020
-	574	47.360233	-2.143735	-14.916546
-	575	48.393200	-1.940934	-14.926202
-	576	49.365417	-1.749668	-14.954401
-	577	50.273540	-1.572526	-15.000465
-	578	51.114662	-1.411831	-15.062635
-	579	51.886452	-1.269339	-15.139149
-	580	52.587212	-1.146513	-15.227897
-	581	53.215290	-1.043965	-15.327454
-	582	53.769512	-0.962357	-15.436504
-	583	54.248627	-0.901059	-15.555157
-	584	54.651592	-0.859140	-15.684121
-	585	54.977619	-0.835696	-15.824244
-	586	55.225918	-0.829071	-15.977242
-	587	55.395939	-0.838327	-16.144489
-	588	55.487343	-0.861539	-16.327715
-	589	55.500198	-0.897555	-16.527744
-	590	55.434669	-0.944701	-16.745226
-	591	55.291504	-1.001805	-16.979584
-	592	55.071732	-1.067126	-17.230070
-	593	54.776779	-1.139677	-17.494457
-	594	54.408463	-1.218405	-17.769695
-	595	53.968796	-1.302369	-18.051849
-	596	53.460159	-1.390895	-18.336473
-	597	52.885071	-1.483444	-18.618149
-	598	52.246239	-1.579511	-18.890976
-	599	51.546497	-1.678847	-19.149343
-	600	50.788700	-1.781469	-19.387114
-	601	49.975693	-1.887275	-19.598991
-	602	49.110283	-1.996805	-19.779198
-	603	48.195087	-2.110901	-19.922485
-	604	47.232796	-2.230384	-20.024374
-	605	46.225937	-2.356086	-20.080627
-	606	45.176800	-2.489218	-20.087276
-	607	44.087727	-2.630359	-20.041147
-	608	42.960789	-2.780609	-19.939867
-	609	41.797771	-2.939895	-19.782345
-	610	40.600395	-3.108010	-19.568857
-	611	39.370174	-3.283717	-19.301582
-	612	38.108711	-3.465395	-18.984039
-	613	36.817638	-3.650349	-18.622248
-	614	35.498669	-3.835145	-18.223835
-	615	34.153915	-4.015630	-17.798429
-	616	32.785789	-4.187773	-17.356050
-	617	31.397133	-4.347591	-16.907261
-	618	29.991299	-4.491868	-16.462212
-	619	28.571968	-4.618237	-16.029442
-	620	27.143469	-4.724463	-15.616378
-	621	25.710100	-4.809264	-15.229722
-	622	24.276388	-4.871545	-14.873856
-	623	22.847076	-4.910604	-14.553021
-	624	21.426861	-4.926275	-14.268281
-	625	20.020576	-4.918851	-14.020629
-	626	18.633064	-4.889203	-13.808814
-	627	17.269127	-4.838795	-13.630080
-	628	15.933319	-4.769722	-13.480495
-	629	14.630187	-4.684508	-13.354005
-	630	13.364056	-4.585744	-13.245245
-	631	12.139097	-4.476112	-13.148280
-	632	10.959230	-4.358307	-13.057740
-	633	9.828413	-4.235083	-12.968670
-	634	8.750554	-4.109136	-12.876782
-	635	7.729432	-3.983034	-12.779481
-	636	6.768567	-3.859228	-12.674685
-	637	5.871512	-3.740001	-12.562700
-	638	5.041593	-3.627395	-12.443456
-	639	4.282163	-3.523268	-12.317507
-	640	3.596535	-3.429135	-12.186074
-	641	2.987658	-3.346284	-12.049634
-	642	2.458336	-3.275657	-11.909246
-	643	2.010726	-3.217929	-11.765422
-	644	1.646317	-3.173497	-11.619116
-	645	1.365975	-3.142478	-11.471053
-	646	1.169478	-3.124677	-11.320875
-	647	1.055399	-3.119692	-11.168670
-	648	1.021154	-3.126869	-11.013997
-	649	1.062788	-3.145372	-10.857197
-	650	1.175277	-3.174235	-10.698531
-	651	1.352678	-3.212343	-10.538027
-	652	1.588097	-3.258549	-10.378199
-	653	1.874184	-3.311618	-10.220691
-	654	2.203282	-3.370260	-10.069924
-	655	2.567817	-3.433151	-9.929356
-	656	2.960854	-3.498971	-9.804114
-	657	3.376287	-3.566518	-9.698697
-	658	3.809337	-3.634619	-9.616340
-	659	4.256521	-3.702214	-9.559673
-	660	4.715830	-3.768363	-9.528188
-	661	5.186558	-3.832388	-9.519934
-	662	5.669191	-3.894074	-9.528598
-	663	6.165255	-3.953717	-9.545272
-	664	6.677119	-4.012101	-9.558489
-	665	7.207114	-4.070306	-9.555350
-	666	7.757061	-4.129491	-9.523317
-	667	8.327554	-4.190642	-9.451167
-	668	8.917334	-4.254386	-9.330362
-	669	9.523110	-4.320765	-9.157849
-	670	10.139414	-4.389270	-8.934332
-	671	10.758884	-4.458583	-8.666696
-	672	11.372659	-4.526737	-8.365829
-	673	11.970968	-4.591069	-8.046374
-	674	12.543561	-4.648614	-7.725860
-	675	13.080374	-4.696075	-7.422434
-	676	13.572067	-4.730328	-7.154315
-	677	14.010606	-4.748624	-6.936809
-	678	14.389580	-4.748869	-6.783789
-	679	14.704463	-4.730149	-6.703605
-	680	14.952927	-4.692523	-6.699827
-	681	15.134645	-4.637066	-6.771440
-	682	15.251290	-4.565875	-6.910914
-	683	15.306546	-4.481827	-7.107459
-	684	15.305537	-4.388551	-7.345814
-	685	15.254729	-4.290036	-7.609216
-	686	15.161842	-4.190321	-7.880593
-	687	15.034831	-4.093258	-8.144102
-	688	14.882146	-4.002169	-8.386947
-	689	14.711822	-3.919793	-8.598810
-	690	14.531431	-3.848208	-8.773008
-	691	14.347842	-3.788666	-8.906292
-	692	14.166903	-3.742049	-8.997396
-	693	13.993631	-3.708671	-9.047157
-	694	13.832142	-3.688522	-9.056473
-	695	13.685612	-3.681266	-9.026829
-	696	13.556440	-3.686604	-8.958473
-	697	13.446093	-3.704179	-8.851281
-	698	13.355273	-3.733368	-8.705955
-	699	13.283993	-3.773411	-8.522861
-	700	13.231482	-3.823180	-8.305024
-	701	13.196337	-3.881383	-8.055934
-	702	13.176759	-3.946475	-7.781651
-	703	13.170378	-4.016752	-7.488630
-	704	13.174330	-4.090482	-7.184625
-	705	13.185597	-4.166010	-6.877345
-	706	13.200843	-4.241830	-6.573136
-	707	13.216914	-4.316476	-6.278310
-	708	13.230608	-4.388534	-5.997588
-	709	13.238855	-4.456601	-5.735418
-	710	13.239028	-4.519502	-5.495533
-	711	13.228653	-4.576283	-5.280043
-	712	13.205758	-4.626295	-5.090115
-	713	13.168642	-4.669333	-4.925042
-	714	13.115788	-4.705381	-4.783731
-	715	13.046214	-4.734498	-4.664139
-	716	12.959032	-4.757050	-4.563536
-	717	12.853918	-4.773354	-4.479031
-	718	12.730919	-4.783817	-4.407099
-	719	12.590406	-4.788863	-4.344601
-	720	12.433053	-4.788955	-4.287941
-	721	12.260088	-4.784380	-4.233752
-	722	12.072933	-4.775611	-4.178997
-	723	11.873383	-4.762959	-4.120593
-	724	11.663683	-4.746715	-4.056942
-	725	11.446284	-4.727129	-3.986077
-	726	11.223925	-4.704491	-3.906905
-	727	10.999362	-4.679067	-3.818746
-	728	10.775236	-4.651090	-3.721171
-	729	10.554154	-4.620924	-3.614515
-	730	10.338420	-4.588808	-3.499319
-	731	10.130060	-4.555169	-3.376762
-	732	9.931007	-4.520420	-3.248192
-	733	9.742689	-4.484904	-3.115205
-	734	9.566299	-4.449001	-2.979608
-	735	9.402796	-4.413075	-2.843038
-	736	9.252653	-4.377499	-2.707677
-	737	9.116199	-4.342629	-2.575350
-	738	8.993253	-4.308616	-2.449541
-	739	8.883570	-4.275613	-2.333385
-	740	8.786780	-4.243733	-2.230006
-	741	8.702450	-4.213127	-2.142229
-	742	8.630155	-4.184009	-2.071887
-	743	8.569678	-4.156643	-2.020137
-	744	8.520555	-4.131309	-1.987558
-	745	8.482438	-4.108245	-1.973883
-	746	8.455058	-4.087683	-1.978525
-	747	8.438025	-4.069791	-1.999335
-	748	8.430984	-4.054862	-2.032637
-	749	8.433468	-4.043190	-2.073123
-	750	8.445116	-4.034969	-2.114996
-	751	8.465766	-4.030376	-2.153092
-	752	8.495340	-4.029407	-2.182286
-	753	8.533631	-4.032013	-2.199707
-	754	8.580407	-4.038008	-2.204248
-	755	8.634972	-4.047030	-2.197875
-	756	8.696758	-4.058645	-2.183133
-	757	8.764871	-4.072387	-2.163124
-	758	8.838359	-4.087862	-2.140096
-	759	8.916309	-4.104712	-2.114792
-	760	8.997656	-4.122722	-2.087250
-	761	9.081438	-4.141842	-2.056028
-	762	9.166984	-4.162051	-2.022546
-	763	9.253962	-4.183479	-1.991311
-	764	9.342286	-4.206185	-1.969582
-	765	9.432138	-4.230523	-1.962953
-	766	9.523736	-4.256895	-1.973456
-	767	9.617378	-4.285844	-1.998832
-	768	9.713206	-4.317683	-2.035486
-	769	9.811315	-4.352457	-2.080051
-	770	9.911840	-4.390089	-2.130605
-	771	10.014796	-4.430392	-2.185553
-	772	10.120328	-4.473405	-2.243112
-	773	10.228716	-4.518997	-2.302403
-	774	10.340203	-4.567245	-2.361526
-	775	10.455149	-4.618146	-2.420308
-	776	10.573819	-4.671603	-2.478624
-	777	10.696540	-4.727515	-2.537099
-	778	10.823818	-4.785764	-2.595359
-	779	10.956026	-4.846161	-2.653975
-	780	11.093522	-4.908525	-2.713600
-	781	11.236642	-4.972520	-2.775449
-	782	11.385588	-5.037925	-2.840445
-	783	11.540661	-5.104380	-2.909344
-	784	11.702096	-5.171516	-2.983953
-	785	11.870128	-5.238904	-3.065912
-	786	12.045101	-5.306183	-3.157377
-	787	12.227485	-5.372968	-3.260875
-	788	12.417649	-5.438990	-3.378781
-	789	12.616286	-5.503996	-3.513687
-	790	12.824009	-5.567580	-3.668159
-	791	13.041615	-5.629329	-3.844060
-	792	13.270069	-5.688771	-4.044094
-	793	13.510436	-5.745489	-4.270241
-	794	13.764309	-5.799222	-4.524738
-	795	14.033363	-5.849793	-4.809149
-	796	14.319703	-5.897004	-5.124672
-	797	14.625744	-5.940468	-5.472585
-	798	14.953994	-5.979514	-5.853996
-	799	15.307272	-6.013466	-6.269155
-	800	15.688668	-6.041369	-6.717032
-	801	16.101419	-6.062206	-7.196199
-	802	16.548840	-6.075059	-7.703134
-	803	17.034243	-6.079018	-8.233332
-	804	17.560770	-6.073336	-8.782043
-	805	18.131411	-6.057428	-9.343426
-	806	18.748751	-6.030925	-9.912127
-	807	19.414974	-5.993380	-10.482759
-	808	20.131851	-5.944754	-11.050248
-	809	20.900675	-5.885242	-11.608860
-	810	21.722067	-5.815222	-12.153341
-	811	22.596249	-5.735440	-12.678021
-	812	23.522785	-5.646812	-13.176803
-	813	24.500942	-5.550477	-13.643317
-	814	25.529322	-5.447586	-14.071613
-	815	26.605917	-5.339295	-14.456364
-	816	27.728203	-5.226433	-14.794707
-	817	28.893028	-5.109612	-15.084944
-	818	30.096758	-4.989381	-15.326586
-	819	31.335266	-4.865927	-15.520036
-	820	32.603954	-4.739308	-15.666880
-	821	33.897800	-4.609275	-15.769761
-	822	35.211319	-4.475657	-15.832092
-	823	36.538555	-4.338369	-15.858842
-	824	37.873211	-4.197034	-15.856141
-	825	39.208691	-4.051852	-15.830864
-	826	40.538033	-3.903177	-15.790297
-	827	41.854347	-3.751575	-15.741643
-	828	43.150631	-3.598041	-15.691954
-	829	44.420071	-3.443866	-15.647197
-	830	45.656303	-3.290754	-15.612393
-	831	46.853428	-3.140480	-15.590941
-	832	48.006195	-2.995146	-15.584986
-	833	49.109814	-2.856571	-15.595757
-	834	50.160160	-2.726424	-15.623134
-	835	51.153606	-2.606276	-15.665845
-	836	52.086849	-2.497109	-15.722167
-	837	52.957016	-2.399609	-15.789824
-	838	53.761631	-2.314088	-15.866527
-	839	54.498543	-2.240637	-15.950298
-	840	55.166084	-2.179054	-16.039354
-	841	55.762794	-2.128221	-16.132803
-	842	56.287571	-2.086899	-16.230253
-	843	56.739536	-2.053302	-16.331926
-	844	57.118183	-2.025097	-16.438692
-	845	57.423267	-2.000143	-16.552143
-	846	57.654934	-1.976915	-16.673433
-	847	57.813507	-1.954344	-16.803843
-	848	57.899460	-1.932170	-16.943966
-	849	57.913639	-1.910836	-17.093880
-	850	57.856861	-1.890761	-17.253511
-	851	57.730350	-1.873024	-17.422010
-	852	57.535370	-1.858537	-17.598528
-	853	57.273434	-1.848237	-17.781406
-	854	56.946209	-1.842840	-17.969107
-	855	56.555389	-1.843001	-18.159533
-	856	56.102779	-1.849216	-18.350447
-	857	55.590172	-1.862216	-18.539179
-	858	55.019230	-1.882521	-18.723011
-	859	54.391563	-1.910637	-18.899405
-	860	53.708721	-1.947677	-19.064932
-	861	52.972092	-1.994562	-19.216715
-	862	52.183075	-2.052047	-19.351498
-	863	51.342808	-2.120690	-19.466564
-	864	50.452389	-2.200684	-19.559780
-	865	49.512924	-2.291905	-19.629416
-	866	48.525482	-2.393899	-19.674253
-	867	47.490917	-2.505857	-19.693403
-	868	46.410347	-2.626634	-19.686079
-	869	45.284805	-2.755054	-19.651890
-	870	44.115685	-2.889709	-19.590183
-	871	42.904343	-3.029046	-19.501547
-	872	41.652397	-3.171208	-19.387058
-	873	40.361763	-3.314301	-19.248178
-	874	39.034565	-3.456537	-19.087126
-	875	37.673252	-3.595915	-18.905914
-	876	36.280537	-3.730314	-18.708103
-	877	34.859318	-3.858075	-18.496807
-	878	33.412941	-3.977529	-18.276396
-	879	31.945000	-4.087173	-18.050690
-	880	30.459366	-4.185866	-17.823301
-	881	28.960419	-4.272567	-17.597454
-	882	27.452721	-4.346344	-17.374971
-	883	25.941139	-4.406396	-17.157230
-	884	24.430922	-4.452140	-16.943817
-	885	22.927322	-4.482735	-16.734798
-	886	21.435724	-4.497896	-16.528936
-	887	19.961735	-4.497270	-16.324860
-	888	18.510757	-4.480837	-16.120897
-	889	17.088308	-4.448791	-15.915380
-	890	15.699707	-4.401707	-15.707096
-	891	14.349924	-4.340588	-15.495166
-	892	13.043667	-4.266717	-15.279193
-	893	11.784972	-4.181659	-15.060653
-	894	10.577369	-4.087337	-14.840374
-	895	9.424067	-3.985828	-14.620221
-	896	8.327551	-3.879446	-14.401670
-	897	7.290115	-3.770419	-14.186222
-	898	6.313505	-3.660928	-13.975955
-	899	5.399151	-3.552894	-13.773007
-	900	4.548277	-3.448031	-13.580191
-	901	3.761749	-3.347764	-13.399512
-	902	3.040148	-3.253296	-13.234578
-	903	2.384021	-3.165615	-13.087790
-	904	1.793657	-3.085505	-12.961025
-	905	1.269276	-3.013591	-12.855789
-	906	0.811084	-2.950299	-12.771726
-	907	0.418931	-2.896035	-12.708397
-	908	0.092508	-2.851078	-12.664027
-	909	-0.168831	-2.815673	-12.636381
-	910	-0.366075	-2.790079	-12.622729
-	911	-0.500517	-2.774466	-12.619330
-	912	-0.573951	-2.769008	-12.622405
-	913	-0.588750	-2.773754	-12.628271
-	914	-0.547680	-2.788615	-12.633562
-	915	-0.454311	-2.813308	-12.634861
-	916	-0.312484	-2.847403	-12.629266
-	917	-0.126472	-2.890364	-12.614510
-	918	0.099341	-2.941533	-12.588356
-	919	0.360803	-3.000257	-12.549989
-	920	0.653921	-3.065857	-12.498521
-	921	0.975213	-3.137497	-12.433700
-	922	1.321898	-3.214252	-12.355982
-	923	1.691967	-3.294962	-12.265415
-	924	2.084354	-3.378400	-12.162483
-	925	2.499066	-3.463273	-12.046432
-	926	2.936971	-3.548413	-11.916150
-	927	3.399946	-3.632853	-11.769898
-	928	3.890260	-3.715866	-11.604780
-	929	4.410407	-3.797130	-11.417584
-	930	4.962687	-3.876645	-11.204016
-	931	5.548562	-3.954713	-10.959861
-	932	6.168449	-4.031806	-10.680557
-	933	6.821262	-4.108490	-10.362927
-	934	7.504011	-4.185339	-10.005944
-	935	8.211620	-4.262801	-9.609953
-	936	8.937229	-4.340950	-9.179380
-	937	9.671872	-4.419520	-8.721068
-	938	10.405334	-4.497702	-8.244993
-	939	11.126393	-4.574228	-7.764069
-	940	11.823443	-4.647218	-7.293144
-	941	12.485305	-4.714382	-6.848214
-	942	13.101346	-4.773133	-6.445517
-	943	13.662316	-4.820863	-6.100828
-	944	14.160712	-4.855207	-5.827264
-	945	14.590958	-4.874143	-5.634778
-	946	14.949773	-4.876519	-5.529742
-	947	15.235866	-4.861955	-5.513251
-	948	15.449992	-4.830956	-5.582785
-	949	15.594900	-4.784985	-5.731081
-	950	15.674926	-4.726099	-5.947484
-	951	15.695732	-4.657169	-6.219166
-	952	15.664201	-4.581511	-6.530644
-	953	15.587998	-4.502743	-6.866438
-	954	15.475438	-4.425045	-7.208094
-	955	15.335377	-4.352641	-7.538371
-	956	15.176597	-4.289261	-7.840993
-	957	15.007739	-4.237445	-8.103632
-	958	14.837005	-4.198318	-8.318336
-	959	14.671909	-4.172057	-8.480452
-	960	14.519538	-4.158094	-8.588685
-	961	14.385936	-4.155719	-8.642228
-	962	14.275948	-4.163932	-8.641911
-	963	14.193270	-4.181686	-8.588844
-	964	14.139809	-4.207823	-8.485139
-	965	14.116127	-4.241066	-8.334358
-	966	14.121180	-4.280081	-8.140759
-	967	14.152761	-4.323395	-7.910070
-	968	14.207560	-4.369462	-7.648746
-	969	14.281266	-4.416623	-7.364402
-	970	14.368931	-4.463124	-7.066232
-	971	14.465050	-4.507061	-6.764626
-	972	14.563926	-4.546644	-6.470905
-	973	14.659739	-4.580196	-6.196835
-	974	14.747082	-4.606130	-5.954206
-	975	14.820898	-4.623209	-5.753775
-	976	14.876999	-4.630482	-5.603548
-	977	14.911978	-4.627369	-5.510021
-	978	14.923389	-4.613788	-5.476254
-	979	14.909839	-4.589872	-5.503284
-	980	14.870972	-4.556326	-5.588546
-	981	14.807188	-4.514107	-5.727296
-	982	14.719968	-4.464366	-5.912996
-	983	14.611472	-4.408620	-6.136691
-	984	14.484788	-4.348467	-6.389602
-	985	14.343550	-4.285728	-6.661297
-	986	14.191736	-4.222204	-6.942179
-	987	14.033773	-4.159585	-7.223652
-	988	13.873915	-4.099159	-7.498528
-	989	13.716421	-4.041986	-7.760720
-	990	13.565207	-3.988837	-8.005824
-	991	13.423641	-3.940243	-8.230667
-	992	13.294531	-3.896574	-8.433907
-	993	13.179938	-3.858075	-8.614996
-	994	13.081090	-3.824812	-8.774968
-	995	12.998080	-3.796696	-8.915279
-	996	12.929518	-3.773171	-9.039226
-	997	12.872428	-3.753215	-9.150606
