# Supplementary material for: Design and preliminary verification of a novel powered ankle–foot prosthesis: From the perspective of lower-limb biomechanics compared with ESAR foot
Source: PLoS One. 2024 Jun 7;19(6):e0303397. doi: 10.1371/journal.pone.0303397 (PMC11161064; doi:10.1371/journal.pone.0303397)
Supplement: S2 File — (ZIP) [file pone.0303397.s004.zip › NWS/6/right ankle angle.txt]

LINK_MODEL_BASED::ORIGINAL::Right Ankle Angles
File	Frame	X	Y	Z
Gait LB - IOR 18.c3d	1
-	2
-	3
-	4	14.115739	-0.342663	0.991197
-	5	14.152780	-0.334474	1.026633
-	6	14.196218	-0.338310	1.050257
-	7	14.245574	-0.353473	1.061841
-	8	14.299961	-0.378421	1.062456
-	9	14.358270	-0.411682	1.052623
-	10	14.419534	-0.451657	1.033993
-	11	14.482527	-0.497350	1.007644
-	12	14.546462	-0.548029	0.974906
-	13	14.610675	-0.603247	0.937525
-	14	14.674644	-0.662770	0.897755
-	15	14.737996	-0.726232	0.858806
-	16	14.800527	-0.793314	0.824321
-	17	14.861956	-0.863919	0.797531
-	18	14.922253	-0.937885	0.782120
-	19	14.981580	-1.015441	0.780816
-	20	15.040239	-1.097122	0.795485
-	21	15.098563	-1.183699	0.826605
-	22	15.156926	-1.276040	0.873553
-	23	15.215627	-1.374885	0.934699
-	24	15.274920	-1.480962	1.006400
-	25	15.334956	-1.594947	1.083775
-	26	15.395986	-1.715952	1.162398
-	27	15.458412	-1.842088	1.238498
-	28	15.522593	-1.970513	1.309887
-	29	15.588714	-2.098045	1.375127
-	30	15.656691	-2.222175	1.433752
-	31	15.726176	-2.341024	1.485748
-	32	15.796592	-2.453193	1.531663
-	33	15.867296	-2.557859	1.571844
-	34	15.937606	-2.654343	1.607300
-	35	16.006939	-2.742207	1.639192
-	36	16.074747	-2.821094	1.668958
-	37	16.140570	-2.890807	1.697690
-	38	16.204094	-2.950943	1.726943
-	39	16.265154	-3.001194	1.758072
-	40	16.323589	-3.041243	1.792386
-	41	16.379351	-3.070926	1.830667
-	42	16.432297	-3.090241	1.873526
-	43	16.482485	-3.099459	1.921453
-	44	16.530027	-3.099206	1.975029
-	45	16.575148	-3.090705	2.035039
-	46	16.618395	-3.076205	2.101980
-	47	16.660379	-3.058491	2.177129
-	48	16.701643	-3.039656	2.260771
-	49	16.742310	-3.021141	2.352573
-	50	16.782351	-3.004122	2.451154
-	51	16.821692	-2.990218	2.555116
-	52	16.860382	-2.981785	2.662633
-	53	16.898457	-2.980271	2.773583
-	54	16.935722	-2.986542	2.887099
-	55	16.971842	-3.000315	3.002863
-	56	17.006458	-3.020273	3.120417
-	57	17.039236	-3.044106	3.238941
-	58	17.069750	-3.068875	3.357314
-	59	17.098038	-3.091462	3.474965
-	60	17.124216	-3.109745	3.591104
-	61	17.148966	-3.123219	3.704818
-	62	17.172934	-3.132416	3.815925
-	63	17.197504	-3.140120	3.923985
-	64	17.224081	-3.150124	4.028773
-	65	17.254129	-3.165387	4.130183
-	66	17.288584	-3.186957	4.227208
-	67	17.327848	-3.213296	4.319048
-	68	17.371845	-3.241576	4.404500
-	69	17.420549	-3.268516	4.483037
-	70	17.473925	-3.291154	4.554782
-	71	17.531670	-3.306765	4.619627
-	72	17.593536	-3.312161	4.678773
-	73	17.659140	-3.304970	4.732775
-	74	17.728083	-3.283715	4.782432
-	75	17.800098	-3.247796	4.828870
-	76	17.874895	-3.197617	4.873054
-	77	17.951975	-3.134461	4.916108
-	78	18.031214	-3.060460	4.959227
-	79	18.112179	-2.978779	5.003520
-	80	18.194826	-2.893023	5.050199
-	81	18.279165	-2.806688	5.100139
-	82	18.365461	-2.722548	5.154087
-	83	18.454029	-2.643095	5.212295
-	84	18.545227	-2.570558	5.274786
-	85	18.639505	-2.506139	5.342120
-	86	18.737000	-2.450527	5.413619
-	87	18.837730	-2.403348	5.489285
-	88	18.941610	-2.363530	5.569322
-	89	19.048178	-2.329015	5.653960
-	90	19.156855	-2.297243	5.742809
-	91	19.266884	-2.265660	5.835250
-	92	19.377787	-2.231871	5.931274
-	93	19.489136	-2.194107	6.030431
-	94	19.600639	-2.150827	6.132536
-	95	19.712318	-2.100793	6.237189
-	96	19.824080	-2.042796	6.344394
-	97	19.935946	-1.976017	6.453458
-	98	20.048008	-1.900028	6.563728
-	99	20.160360	-1.815490	6.673960
-	100	20.273136	-1.723615	6.783507
-	101	20.386288	-1.626053	6.891612
-	102	20.499733	-1.524550	6.997491
-	103	20.613441	-1.420797	7.100544
-	104	20.727463	-1.316545	7.200191
-	105	20.841883	-1.213427	7.296119
-	106	20.956999	-1.113075	7.387738
-	107	21.073202	-1.016801	7.474604
-	108	21.190796	-0.925596	7.556063
-	109	21.310143	-0.839598	7.632264
-	110	21.431343	-0.758095	7.704008
-	111	21.554188	-0.679585	7.772656
-	112	21.678370	-0.601641	7.840839
-	113	21.803354	-0.521307	7.912520
-	114	21.928778	-0.435445	7.992424
-	115	22.053898	-0.340743	8.085876
-	116	22.177719	-0.234079	8.197516
-	117	22.298702	-0.112378	8.331397
-	118	22.414700	0.027129	8.490294
-	119	22.523283	0.186904	8.675853
-	120	22.621960	0.369147	8.889074
-	121	22.708246	0.575479	9.129777
-	122	22.779751	0.807266	9.397308
-	123	22.834036	1.065139	9.689491
-	124	22.868319	1.349438	10.003744
-	125	22.879799	1.660201	10.337135
-	126	22.865797	1.996715	10.685442
-	127	22.823647	2.358135	11.044687
-	128	22.750851	2.742705	11.409311
-	129	22.645113	3.148585	11.773857
-	130	22.504051	3.573511	12.132842
-	131	22.325552	4.014572	12.480740
-	132	22.107733	4.467721	12.811633
-	133	21.848883	4.928145	13.120498
-	134	21.547617	5.390104	13.401858
-	135	21.202610	5.848070	13.650794
-	136	20.812901	6.296701	13.862143
-	137	20.378489	6.730354	14.030767
-	138	19.900568	7.143038	14.152393
-	139	19.381325	7.528992	14.223528
-	140	18.823433	7.883586	14.241341
-	141	18.229645	8.204576	14.204739
-	142	17.603430	8.492017	14.114320
-	143	16.948931	8.748020	13.973967
-	144	16.272095	8.975876	13.790415
-	145	15.579493	9.179644	13.573938
-	146	14.878456	9.363460	13.338436
-	147	14.175596	9.531400	13.099753
-	148	13.475992	9.686697	12.875690
-	149	12.782276	9.831754	12.684798
-	150	12.094777	9.967093	12.544099
-	151	11.410710	10.092125	12.468074
-	152	10.725677	10.204435	12.465783
-	153	10.034038	10.301132	12.540138
-	154	9.330223	10.379066	12.687634
-	155	8.609571	10.435678	12.899045
-	156	7.868573	10.470271	13.159585
-	157	7.105591	10.485249	13.450553
-	158	6.320411	10.487423	13.752256
-	159	5.514887	10.487054	14.047945
-	160	4.692868	10.495089	14.326706
-	161	3.860116	10.520820	14.581665
-	162	3.023359	10.571085	14.807977
-	163	2.190637	10.650331	15.000861
-	164	1.371137	10.761393	15.155406
-	165	0.575203	10.905782	15.268118
-	166	-0.185674	11.083202	15.336567
-	167	-0.899261	11.291988	15.360767
-	168	-1.553363	11.528895	15.342386
-	169	-2.135785	11.787248	15.285140
-	170	-2.634949	12.058022	15.194413
-	171	-3.040032	12.330069	15.077061
-	172	-3.341416	12.590940	14.940270
-	173	-3.531893	12.827755	14.790792
-	174	-3.607140	13.028798	14.633734
-	175	-3.567128	13.185314	14.472472
-	176	-3.415159	13.292174	14.307796
-	177	-3.158021	13.349134	14.138220
-	178	-2.805353	13.360537	13.960124
-	179	-2.369294	13.333845	13.768259
-	180	-1.863146	13.278436	13.556075
-	181	-1.300634	13.203491	13.316993
-	182	-0.694522	13.116068	13.044915
-	183	-0.056357	13.020346	12.735352
-	184	0.603867	12.917179	12.386127
-	185	1.277407	12.804593	11.997094
-	186	1.956464	12.679090	11.570756
-	187	2.634392	12.536444	11.111425
-	188	3.305206	12.372641	10.625592
-	189	3.963419	12.184865	10.121366
-	190	4.604394	11.970996	9.607108
-	191	5.223680	11.730680	9.092425
-	192	5.817626	11.465878	8.586322
-	193	6.382987	11.181087	8.097263
-	194	6.917417	10.883559	7.633022
-	195	7.419087	10.582389	7.200174
-	196	7.886759	10.286384	6.804023
-	197	8.319112	10.003168	6.449005
-	198	8.714734	9.738426	6.137993
-	199	9.072079	9.496294	5.873009
-	200	9.389591	9.279735	5.654981
-	201	9.666156	9.090710	5.483539
-	202	9.900961	8.930419	5.357008
-	203	10.094253	8.800125	5.272971
-	204	10.246957	8.700383	5.228259
-	205	10.360857	8.631783	5.218543
-	206	10.438434	8.594365	5.238925
-	207	10.482324	8.587657	5.283804
-	208	10.495583	8.609697	5.347050
-	209	10.481278	8.657761	5.421837
-	210	10.442656	8.728133	5.500810
-	211	10.382848	8.816305	5.576731
-	212	10.305223	8.917526	5.642294
-	213	10.212750	9.026043	5.691492
-	214	10.108311	9.135556	5.719202
-	215	9.994355	9.239847	5.722188
-	216	9.873102	9.333071	5.698690
-	217	9.746137	9.410743	5.649044
-	218	9.614632	9.469892	5.575257
-	219	9.479330	9.508789	5.480580
-	220	9.340385	9.526650	5.369960
-	221	9.197828	9.523296	5.249031
-	222	9.051435	9.499182	5.124088
-	223	8.901213	9.455771	5.001246
-	224	8.747433	9.395803	4.885992
-	225	8.590316	9.323035	4.784038
-	226	8.430359	9.241301	4.699334
-	227	8.268020	9.154318	4.634902
-	228	8.103785	9.065742	4.592953
-	229	7.938050	8.979176	4.574808
-	230	7.770938	8.897990	4.580986
-	231	7.603324	8.825294	4.610406
-	232	7.436173	8.763812	4.661494
-	233	7.270350	8.715499	4.731141
-	234	7.106034	8.681452	4.816037
-	235	6.943020	8.661888	4.912407
-	236	6.780622	8.656480	5.016302
-	237	6.617875	8.664850	5.124942
-	238	6.454202	8.685637	5.234744
-	239	6.289435	8.717601	5.343391
-	240	6.124502	8.759368	5.448807
-	241	5.960955	8.809624	5.549852
-	242	5.800992	8.866980	5.645723
-	243	5.646458	8.929819	5.735991
-	244	5.498637	8.995942	5.820091
-	245	5.358099	9.063071	5.897493
-	246	5.225061	9.128746	5.967370
-	247	5.099216	9.190036	6.029665
-	248	4.980016	9.244150	6.084541
-	249	4.866353	9.287990	6.133142
-	250	4.756634	9.318638	6.176777
-	251	4.648425	9.333225	6.216805
-	252	4.538512	9.329052	6.254891
-	253	4.423087	9.303289	6.292364
-	254	4.297618	9.253392	6.329986
-	255	4.157146	9.176927	6.368578
-	256	3.996246	9.071308	6.408022
-	257	3.809294	8.934724	6.448872
-	258	3.590914	8.765901	6.491326
-	259	3.336366	8.564100	6.534707
-	260	3.042184	8.329831	6.578813
-	261	2.706515	8.064726	6.622889
-	262	2.328957	7.771392	6.666016
-	263	1.910511	7.453659	6.707422
-	264	1.452890	7.115008	6.746275
-	265	0.958876	6.758823	6.782513
-	266	0.433183	6.388009	6.816490
-	267	-0.117290	6.004921	6.847574
-	268	-0.682927	5.612443	6.875076
-	269	-1.251532	5.213878	6.896332
-	270	-1.808761	4.813390	6.908372
-	271	-2.338565	4.416413	6.906878
-	272	-2.824300	4.028761	6.886818
-	273	-3.249871	3.656371	6.842675
-	274	-3.601028	3.304708	6.768433
-	275	-3.866457	2.978302	6.658910
-	276	-4.038720	2.680598	6.511986
-	277	-4.114747	2.413826	6.327055
-	278	-4.095905	2.179124	6.106380
-	279	-3.987842	1.976442	5.855061
-	280	-3.799195	1.804640	5.579072
-	281	-3.541175	1.661479	5.286774
-	282	-3.225783	1.543930	4.986444
-	283	-2.865508	1.448398	4.686364
-	284	-2.472049	1.370928	4.395039
-	285	-2.056005	1.307366	4.118202
-	286	-1.626775	1.253620	3.860856
-	287	-1.192392	1.205912	3.625354
-	288	-0.759389	1.160863	3.411693
-	289	-0.333077	1.115587	3.218246
-	290	0.082636	1.067593	3.041253
-	291	0.484821	1.014789	2.876377
-	292	0.871564	0.955612	2.719200
-	293	1.241789	0.888889	2.565074
-	294	1.594950	0.814074	2.410928
-	295	1.931476	0.731348	2.255870
-	296	2.252035	0.641699	2.101757
-	297	2.558201	0.547137	1.954356
-	298	2.851526	0.449997	1.820008
-	299	3.133850	0.352803	1.705646
-	300	3.406660	0.257817	1.617032
-	301	3.671448	0.166942	1.558084
-	302	3.929672	0.081760	1.530995
-	303	4.182728	0.003407	1.536186
-	304	4.431787	-0.067542	1.570937
-	305	4.677890	-0.130903	1.631024
-	306	4.921874	-0.186848	1.710121
-	307	5.164410	-0.235716	1.801457
-	308	5.406094	-0.277823	1.898678
-	309	5.647295	-0.313763	1.994110
-	310	5.888587	-0.343921	2.081602
-	311	6.129938	-0.368846	2.155394
-	312	6.371395	-0.389113	2.210370
-	313	6.612611	-0.405116	2.244241
-	314	6.853111	-0.417588	2.253979
-	315	7.092082	-0.427007	2.239421
-	316	7.328744	-0.433813	2.201847
-	317	7.562015	-0.438489	2.143250
-	318	7.790732	-0.441275	2.067895
-	319	8.013780	-0.442228	1.980988
-	320	8.229828	-0.441554	1.887148
-	321	8.437603	-0.439147	1.792301
-	322	8.635745	-0.435121	1.700472
-	323	8.822931	-0.429558	1.614909
-	324	8.998179	-0.422505	1.537864
-	325	9.160903	-0.414068	1.470495
-	326	9.311110	-0.404253	1.413527
-	327	9.449816	-0.393003	1.367495
-	328	9.578474	-0.380535	1.331542
-	329	9.699451	-0.366851	1.305872
-	330	9.814957	-0.352558	1.288649
-	331	9.927485	-0.338248	1.278092
-	332	10.039043	-0.324497	1.272121
-	333	10.151487	-0.311966	1.268472
-	334	10.266103	-0.301184	1.266211
-	335	10.383554	-0.293012	1.263900
-	336	10.504166	-0.288095	1.261469
-	337	10.627975	-0.287140	1.258323
-	338	10.754485	-0.290495	1.254494
-	339	10.883060	-0.298038	1.250426
-	340	11.013055	-0.308952	1.247122
-	341	11.144139	-0.322007	1.244765
-	342	11.276464	-0.335213	1.244380
-	343	11.409992	-0.346586	1.245569
-	344	11.544970	-0.354010	1.248582
-	345	11.680974	-0.355832	1.253056
-	346	11.817595	-0.350716	1.259029
-	347	11.954329	-0.337661	1.266211
-	348	12.090951	-0.315746	1.275064
-	349	12.227060	-0.284344	1.285821
-	350	12.362722	-0.242885	1.299051
-	351	12.497642	-0.191268	1.314939
-	352	12.631880	-0.129711	1.333149
-	353	12.765691	-0.058815	1.353606
-	354	12.899281	0.020160	1.375298
-	355	13.033018	0.105904	1.398106
-	356	13.167406	0.196894	1.421375
-	357	13.302712	0.291650	1.444611
-	358	13.438868	0.388877	1.467638
-	359	13.575602	0.487259	1.489556
-	360	13.712152	0.585805	1.509863
-	361	13.847756	0.683880	1.528602
-	362	13.981468	0.780936	1.545518
-	363	14.112582	0.876952	1.561764
-	364	14.240358	0.971877	1.577963
-	365	14.364438	1.065963	1.595114
-	366	14.484428	1.159547	1.614093
-	367	14.600078	1.252980	1.635353
-	368	14.710943	1.346864	1.659736
-	369	14.816745	1.441846	1.687401
-	370	14.917140	1.538574	1.718112
-	371	15.011926	1.637822	1.751358
-	372	15.101089	1.740190	1.786270
-	373	15.184753	1.846397	1.822436
-	374	15.263223	1.956714	1.859286
-	375	15.336755	2.071312	1.897175
-	376	15.405553	2.190003	1.936352
-	377	15.469785	2.312300	1.977581
-	378	15.529484	2.437543	2.022190
-	379	15.584601	2.564878	2.071374
-	380	15.635152	2.693542	2.126930
-	381	15.680911	2.822942	2.190152
-	382	15.721726	2.953020	2.262201
-	383	15.757094	3.084052	2.343776
-	384	15.786068	3.216949	2.435335
-	385	15.807621	3.352877	2.537405
-	386	15.820644	3.493140	2.650073
-	387	15.824358	3.639183	2.773705
-	388	15.818162	3.792225	2.908770
-	389	15.801597	3.953418	3.055781
-	390	15.774127	4.123941	3.216042
-	391	15.735373	4.304579	3.390306
-	392	15.685301	4.496144	3.579691
-	393	15.623706	4.699164	3.785249
-	394	15.550355	4.913926	4.007448
-	395	15.464701	5.140456	4.246114
-	396	15.365653	5.378344	4.499556
-	397	15.251683	5.626695	4.765166
-	398	15.120837	5.884291	5.039029
-	399	14.971158	6.149399	5.316301
-	400	14.800170	6.419934	5.591587
-	401	14.605093	6.693532	5.859343
-	402	14.382713	6.967930	6.114227
-	403	14.129717	7.240544	6.352077
-	404	13.842839	7.508676	6.570035
-	405	13.519004	7.769536	6.766955
-	406	13.155307	8.020114	6.943878
-	407	12.748826	8.257221	7.103157
-	408	12.296492	8.477503	7.249370
-	409	11.794813	8.677295	7.388208
-	410	11.239853	8.852946	7.526472
-	411	10.627760	9.000274	7.671010
-	412	9.955253	9.115392	7.828104
-	413	9.219925	9.194462	8.002965
-	414	8.420578	9.234326	8.198514
-	415	7.557469	9.232284	8.416130
-	416	6.632489	9.186421	8.654181
-	417	5.649788	9.096182	8.908862
-	418	4.615729	8.962715	9.174291
-	419	3.539255	8.788795	9.442859
-	420	2.431290	8.579874	9.705821
-	421	1.305056	8.343760	9.953454
-	422	0.175086	8.089932	10.176837
-	423	-0.942597	7.829603	10.367808
-	424	-2.031328	7.574845	10.520296
-	425	-3.074593	7.337835	10.630608
-	426	-4.056235	7.129744	10.697796
-	427	-4.961406	6.959049	10.723899
-	428	-5.776472	6.830205	10.712982
-	429	-6.489497	6.744064	10.671199
-	430	-7.090113	6.697606	10.605633
-	431	-7.570324	6.684651	10.524088
-	432	-7.924667	6.696939	10.434594
-	433	-8.150652	6.723837	10.344413
-	434	-8.249659	6.754850	10.259513
-	435	-8.226997	6.780603	10.183489
-	436	-8.091974	6.794291	10.117767
-	437	-7.857549	6.793719	10.060948
-	438	-7.539453	6.780356	10.009832
-	439	-7.154870	6.758921	9.959159
-	440	-6.720875	6.736230	9.902966
-	441	-6.252900	6.719919	9.835691
-	442	-5.763458	6.717601	9.752790
-	443	-5.263412	6.735496	9.651443
-	444	-4.761305	6.777110	9.530085
-	445	-4.263769	6.842828	9.388922
-	446	-3.775439	6.930086	9.229608
-	447	-3.299151	7.034804	9.055051
-	448	-2.835845	7.152094	8.869333
-	449	-2.385505	7.276604	8.677599
-	450	-1.947020	7.402042	8.485082
-	451	-1.519084	7.522577	8.297456
-	452	-1.100534	7.632454	8.119748
-	453	-0.690507	7.728016	7.956588
-	454	-0.288571	7.805828	7.811950
-	455	0.105222	7.864418	7.688625
-	456	0.490183	7.903619	7.588323
-	457	0.864962	7.924548	7.511853
-	458	1.227864	7.929304	7.458690
-	459	1.576883	7.920981	7.427446
-	460	1.909702	7.902850	7.415618
-	461	2.224427	7.878954	7.419772
-	462	2.519314	7.853168	7.435326
-	463	2.793335	7.828939	7.457305
-	464	3.046074	7.809231	7.480264
-	465	3.277792	7.795564	7.499039
-	466	3.489443	7.788674	7.508701
-	467	3.683169	7.788689	7.505071
-	468	3.861819	7.795202	7.484811
-	469	4.029253	7.807716	7.445560
-	470	4.189398	7.825308	7.385834
-	471	4.345583	7.847100	7.305362
-	472	4.499866	7.872327	7.204610
-	473	4.652953	7.900720	7.085207
-	474	4.804052	7.932115	6.948946
-	475	4.951488	7.966251	6.798313
-	476	5.092911	8.002566	6.636158
-	477	5.225651	8.040421	6.465816
-	478	5.346884	8.079342	6.291158
-	479	5.453612	8.118950	6.116565
-	480	5.543190	8.159482	5.946599
-	481	5.613315	8.201398	5.785961
-	482	5.662241	8.245329	5.639422
-	483	5.688975	8.291524	5.510997
-	484	5.693237	8.339981	5.404779
-	485	5.675542	8.390249	5.324019
-	486	5.637187	8.441563	5.271743
-	487	5.579988	8.492593	5.250222
-	488	5.506119	8.541462	5.260883
-	489	5.417906	8.585851	5.304367
-	490	5.317886	8.623289	5.379837
-	491	5.208714	8.651439	5.484803
-	492	5.092910	8.668419	5.616316
-	493	4.972899	8.672707	5.769359
-	494	4.850730	8.663399	5.937803
-	495	4.728115	8.640285	6.114255
-	496	4.606190	8.604221	6.291930
-	497	4.485798	8.557060	6.464594
-	498	4.367436	8.501451	6.627468
-	499	4.251209	8.440563	6.776676
-	500	4.136757	8.378120	6.910040
-	501	4.023349	8.317978	7.026244
-	502	3.910250	8.264427	7.125460
-	503	3.797158	8.221425	7.208431
-	504	3.684119	8.192450	7.276553
-	505	3.571639	8.180260	7.331466
-	506	3.460653	8.186602	7.374986
-	507	3.352556	8.212064	7.408821
-	508	3.249122	8.255917	7.434812
-	509	3.152499	8.316067	7.454139
-	510	3.064607	8.389043	7.468307
-	511	2.987201	8.470424	7.477965
-	512	2.921104	8.554746	7.483818
-	513	2.866241	8.636148	7.486064
-	514	2.821510	8.708345	7.484772
-	515	2.784477	8.765452	7.480374
-	516	2.751451	8.801993	7.473641
-	517	2.717438	8.813341	7.466252
-	518	2.676368	8.795687	7.459741
-	519	2.620953	8.745956	7.456572
-	520	2.543467	8.661753	7.458776
-	521	2.436113	8.541716	7.468527
-	522	2.291719	8.385294	7.487474
-	523	2.104736	8.193428	7.516346
-	524	1.871898	7.968683	7.554358
-	525	1.592497	7.714862	7.598961
-	526	1.268299	7.436409	7.645482
-	527	0.902835	7.137850	7.688231
-	528	0.501635	6.823301	7.719822
-	529	0.072198	6.496592	7.732538
-	530	-0.375939	6.161509	7.718076
-	531	-0.831376	5.821934	7.668267
-	532	-1.281275	5.482105	7.576083
-	533	-1.712012	5.146382	7.435216
-	534	-2.109988	4.819197	7.241189
-	535	-2.462550	4.504214	6.990398
-	536	-2.758713	4.204072	6.680897
-	537	-2.990234	3.920096	6.312870
-	538	-3.151701	3.652392	5.888689
-	539	-3.240682	3.399731	5.413431
-	540	-3.257257	3.160002	4.895806
-	541	-3.203840	2.930501	4.346965
-	542	-3.084924	2.708436	3.779883
-	543	-2.906802	2.491408	3.207717
-	544	-2.677198	2.277824	2.644168
-	545	-2.404573	2.067242	2.101650
-	546	-2.097782	1.860215	1.591901
-	547	-1.765444	1.657828	1.124699
-	548	-1.415699	1.461336	0.708283
-	549	-1.055593	1.271902	0.349088
-	550	-0.691151	1.090381	0.050972
-	551	-0.327485	0.917122	-0.183335
-	552	0.031119	0.751800	-0.353980
-	553	0.381269	0.593786	-0.462280
-	554	0.720323	0.442444	-0.511366
-	555	1.046577	0.297624	-0.505360
-	556	1.359227	0.159466	-0.450087
-	557	1.658115	0.028252	-0.351570
-	558	1.943723	-0.095847	-0.216667
-	559	2.216834	-0.212646	-0.051847
-	560	2.478510	-0.322046	0.136300
-	561	2.730070	-0.424024	0.341691
-	562	2.972771	-0.518641	0.558194
-	563	3.207903	-0.606039	0.780422
-	564	3.436604	-0.686602	1.002036
-	565	3.659859	-0.760775	1.217091
-	566	3.878546	-0.829013	1.419574
-	567	4.093323	-0.891828	1.603247
-	568	4.304548	-0.949713	1.761815
-	569	4.512584	-1.003056	1.889681
-	570	4.717459	-1.052242	1.981922
-	571	4.919194	-1.097473	2.035134
-	572	5.117603	-1.138880	2.047537
-	573	5.312293	-1.176511	2.019727
-	574	5.502819	-1.210397	1.954593
-	575	5.688617	-1.240516	1.857730
-	576	5.869111	-1.266939	1.735872
-	577	6.043820	-1.289548	1.597602
-	578	6.212299	-1.308204	1.452184
-	579	6.374272	-1.322692	1.308663
-	580	6.529438	-1.332789	1.175242
-	581	6.677715	-1.338124	1.059171
-	582	6.819032	-1.338409	0.965693
-	583	6.953595	-1.333224	0.898398
-	584	7.081642	-1.322352	0.858017
-	585	7.203655	-1.305573	0.843799
-	586	7.320110	-1.282873	0.853099
-	587	7.431380	-1.254467	0.882038
-	588	7.537891	-1.220795	0.926147
-	589	7.639851	-1.182593	0.980462
-	590	7.737485	-1.140669	1.040117
-	591	7.830979	-1.095819	1.100826
-	592	7.920509	-1.048604	1.159496
-	593	8.006242	-0.999648	1.212571
-	594	8.088389	-0.949261	1.258268
-	595	8.167223	-0.897801	1.295167
-	596	8.243071	-0.845647	1.322233
-	597	8.316359	-0.793354	1.338462
-	598	8.387467	-0.741479	1.343400
-	599	8.456775	-0.690477	1.337404
-	600	8.524559	-0.640603	1.322147
-	601	8.590852	-0.591947	1.300190
-	602	8.655693	-0.544200	1.275423
-	603	8.719010	-0.496822	1.251280
-	604	8.780816	-0.448781	1.231701
-	605	8.841067	-0.398998	1.220075
-	606	8.899829	-0.346408	1.220047
-	607	8.957300	-0.290019	1.235232
-	608	9.013809	-0.228883	1.269263
-	609	9.069918	-0.162277	1.324997
-	610	9.126372	-0.089453	1.406103
-	611	9.184140	-0.009899	1.515756
-	612	9.244343	0.076934	1.657639
-	613	9.308176	0.171322	1.834772
-	614	9.377036	0.273543	2.050615
-	615	9.452195	0.383678	2.307966
-	616	9.534934	0.501698	2.608763
-	617	9.626059	0.627367	2.952978
-	618	9.725958	0.760561	3.339102
-	619	9.834644	0.900978	3.763280
-	620	9.951680	1.048132	4.219980
-	621	10.076253	1.201457	4.702164
-	622	10.207001	1.360679	5.202816
-	623	10.341911	1.525545	5.715128
-	624	10.478281	1.696017	6.233367
-	625	10.613110	1.872003	6.752380
-	626	10.743402	2.053309	7.268102
-	627	10.866653	2.239672	7.777743
-	628	10.981021	2.430564	8.279695
-	629	11.085494	2.624978	8.773426
-	630	11.179924	2.821510	9.259022
-	631	11.264741	3.019168	9.737130
-	632	11.340379	3.217389	10.208641
-	633	11.407407	3.416196	10.674640
-	634	11.466148	3.615706	11.135932
-	635	11.516672	3.816133	11.593508
-	636	11.558791	4.017852	12.048336
-	637	11.592324	4.221134	12.500667
-	638	11.617173	4.426242	12.950449
-	639	11.633396	4.633399	13.397441
-	640	11.641315	4.842747	13.840670
-	641	11.641244	5.054496	14.279003
-	642	11.633598	5.268737	14.710773
-	643	11.618733	5.485430	15.134397
-	644	11.596970	5.704649	15.548180
-	645	11.568597	5.926345	15.950605
-	646	11.533878	6.150133	16.339790
-	647	11.492899	6.375526	16.714355
-	648	11.445606	6.601779	17.073071
-	649	11.391647	6.827925	17.415037
-	650	11.330524	7.052753	17.739376
-	651	11.261558	7.275167	18.045582
-	652	11.183792	7.493484	18.333427
-	653	11.096064	7.705807	18.602837
-	654	10.996811	7.909956	18.853483
-	655	10.884207	8.103554	19.085178
-	656	10.756070	8.284836	19.297382
-	657	10.609881	8.452873	19.489285
-	658	10.442812	8.607076	19.659237
-	659	10.251899	8.746758	19.805122
-	660	10.033852	8.870853	19.924095
-	661	9.785227	8.977496	20.012718
-	662	9.502196	9.064478	20.067471
-	663	9.180387	9.129577	20.084999
-	664	8.815003	9.170462	20.062885
-	665	8.401009	9.185076	19.999460
-	666	7.933262	9.171835	19.893816
-	667	7.406866	9.129736	19.745993
-	668	6.817300	9.058762	19.557243
-	669	6.160972	8.960310	19.330061
-	670	5.435337	8.837910	19.068096
-	671	4.639725	8.696454	18.776447
-	672	3.775494	8.542115	18.461626
-	673	2.846252	8.382354	18.130983
-	674	1.858318	8.225246	17.792650
-	675	0.820657	8.079299	17.454847
-	676	-0.255007	7.953344	17.125561
-	677	-1.354395	7.854988	16.811972
-	678	-2.460836	7.790316	16.519690
-	679	-3.555845	7.763685	16.251633
-	680	-4.619446	7.776632	16.008072
-	681	-5.631025	7.829199	15.785828
-	682	-6.569911	7.919345	15.579329
-	683	-7.416272	8.043486	15.381569
-	684	-8.151790	8.196086	15.185520
-	685	-8.760388	8.369078	14.984961
-	686	-9.229258	8.553574	14.774912
-	687	-9.549118	8.738437	14.551370
-	688	-9.715360	8.912831	14.311484
-	689	-9.728271	9.066337	14.052943
-	690	-9.593127	9.189458	13.773982
-	691	-9.319690	9.274813	13.473149
-	692	-8.921568	9.318546	13.149747
-	693	-8.414896	9.319598	12.803279
-	694	-7.817029	9.280257	12.433503
-	695	-7.145443	9.204692	12.040296
-	696	-6.417238	9.098393	11.624116
-	697	-5.648553	8.967306	11.186056
-	698	-4.854247	8.817657	10.728333
-	699	-4.048101	8.654655	10.254657
-	700	-3.242031	8.482838	9.769931
-	701	-2.446489	8.305463	9.280596
-	702	-1.670173	8.125454	8.793992
-	703	-0.920164	7.944874	8.318153
-	704	-0.201741	7.764820	7.861437
-	705	0.481487	7.586677	7.432528
-	706	1.127243	7.411376	7.039493
-	707	1.734620	7.240577	6.689635
-	708	2.303875	7.077167	6.388278
-	709	2.835987	6.924144	6.138964
-	710	3.332235	6.784236	5.943262
-	711	3.794213	6.659762	5.800813
-	712	4.223292	6.552133	5.709365
-	713	4.620854	6.461699	5.665363
-	714	4.988242	6.388127	5.663685
-	715	5.326913	6.330709	5.698185
-	716	5.638349	6.288434	5.761451
-	717	5.924414	6.260407	5.845812
-	718	6.186903	6.245850	5.943156
-	719	6.427590	6.243546	6.045587
-	720	6.648222	6.252084	6.145502
-	721	6.850597	6.269842	6.236241
-	722	7.036415	6.295025	6.312185
-	723	7.207433	6.325675	6.369379
-	724	7.365075	6.360020	6.405727
-	725	7.510495	6.396499	6.421779
-	726	7.644587	6.433875	6.419727
-	727	7.767983	6.471517	6.402390
-	728	7.881139	6.508870	6.371487
-	729	7.984396	6.545819	6.327805
-	730	8.077949	6.582341	6.271068
-	731	8.161876	6.618422	6.200408
-	732	8.236192	6.653961	6.114462
-	733	8.300688	6.688845	6.012640
-	734	8.355287	6.722901	5.894995
-	735	8.399805	6.755624	5.762908
-	736	8.433813	6.786034	5.618864
-	737	8.456330	6.812597	5.465968
-	738	8.465860	6.833631	5.308387
-	739	8.460800	6.847501	5.150404
-	740	8.439744	6.853244	4.996446
-	741	8.401739	6.850380	4.850477
-	742	8.346506	6.839303	4.716595
-	743	8.274474	6.821012	4.598258
-	744	8.186677	6.797159	4.498728
-	745	8.084678	6.769704	4.420315
-	746	7.970225	6.740778	4.365450
-	747	7.845093	6.712110	4.335651
-	748	7.710847	6.684900	4.332162
-	749	7.568552	6.659651	4.355342
-	750	7.418716	6.637025	4.405580
-	751	7.261818	6.618698	4.482153
-	752	7.098223	6.607610	4.584074
-	753	6.928672	6.607091	4.708595
-	754	6.754202	6.620475	4.852485
-	755	6.576107	6.650331	5.011366
-	756	6.395766	6.698234	5.180468
-	757	6.214768	6.764457	5.353847
-	758	6.034866	6.848195	5.526015
-	759	5.857831	6.947417	5.691381
-	760	5.685419	7.059180	5.845007
-	761	5.519287	7.179732	5.982275
-	762	5.360907	7.304703	6.099863
-	763	5.211510	7.429643	6.195322
-	764	5.072198	7.549901	6.267419
-	765	4.943952	7.661009	6.315504
-	766	4.827388	7.758468	6.340312
-	767	4.722903	7.838537	6.343105
-	768	4.630361	7.898172	6.326082
-	769	4.548871	7.935063	6.291755
-	770	4.476918	7.948024	6.243309
-	771	4.412216	7.936680	6.184024
-	772	4.351572	7.901217	6.117397
-	773	4.290996	7.842424	6.047124
-	774	4.225637	7.761569	5.976612
-	775	4.149982	7.659722	5.909469
-	776	4.058169	7.538233	5.849161
-	777	3.944167	7.398117	5.798738
-	778	3.801820	7.239808	5.760749
-	779	3.624944	7.062798	5.737699
-	780	3.407567	6.865911	5.731628
-	781	3.144064	6.647402	5.744064
-	782	2.829663	6.405392	5.775513
-	783	2.460884	6.138653	5.825791
-	784	2.036148	5.847235	5.893437
-	785	1.555931	5.532661	5.975822
-	786	1.022936	5.197511	6.068438
-	787	0.442116	4.844284	6.166112
-	788	-0.179168	4.474805	6.262667
-	789	-0.830824	4.090871	6.351637
-	790	-1.499871	3.694507	6.426168
-	791	-2.170652	3.288483	6.479817
-	792	-2.825506	2.876414	6.506536
-	793	-3.445642	2.462924	6.500759
-	794	-4.012449	2.053720	6.457397
-	795	-4.508647	1.655692	6.372638
-	796	-4.919499	1.276487	6.243903
-	797	-5.233720	0.923581	6.070096
-	798	-5.444446	0.603269	5.851683
-	799	-5.549501	0.320154	5.591470
-	800	-5.551630	0.076916	5.293987
-	801	-5.457791	-0.126228	4.965492
-	802	-5.278472	-0.291501	4.613427
-	803	-5.026321	-0.423053	4.246446
-	804	-4.714814	-0.526091	3.873710
-	805	-4.357050	-0.606207	3.504378
-	806	-3.965268	-0.669049	3.146911
-	807	-3.550446	-0.719978	2.809352
-	808	-3.122245	-0.763552	2.498651
-	809	-2.688884	-0.803435	2.220242
-	810	-2.257048	-0.842203	1.978151
-	811	-1.832018	-0.881410	1.773822
-	812	-1.417652	-0.921623	1.607575
-	813	-1.016743	-0.962620	1.478047
-	814	-0.631075	-1.003815	1.382857
-	815	-0.261701	-1.044505	1.318472
-	816	0.091105	-1.084085	1.281462
-	817	0.427449	-1.122008	1.268367
-	818	0.747997	-1.157913	1.276250
-	819	1.053619	-1.191643	1.302325
-	820	1.345423	-1.223227	1.345020
-	821	1.624600	-1.252883	1.403565
-	822	1.892408	-1.280964	1.478146
-	823	2.150016	-1.308034	1.568852
-	824	2.398526	-1.334629	1.676707
-	825	2.638907	-1.361274	1.802305
-	826	2.871977	-1.388317	1.946112
-	827	3.098393	-1.416021	2.107471
-	828	3.318746	-1.444372	2.285254
-	829	3.533584	-1.473220	2.476993
-	830	3.743535	-1.502215	2.678963
-	831	3.949171	-1.530873	2.886417
-	832	4.151200	-1.558620	3.093781
-	833	4.350178	-1.584971	3.294703
-	834	4.546742	-1.609456	3.482611
-	835	4.741192	-1.631892	3.650653
-	836	4.933521	-1.652317	3.792996
-	837	5.123370	-1.671055	3.904866
-	838	5.310013	-1.688741	3.983086
-	839	5.492336	-1.706414	4.025788
-	840	5.669230	-1.725167	4.033319
-	841	5.839949	-1.745863	4.007828
-	842	6.004476	-1.768913	3.953281
-	843	6.163284	-1.794345	3.874683
-	844	6.317237	-1.821988	3.778162
-	845	6.467294	-1.851593	3.669957
-	846	6.614469	-1.882881	3.556094
-	847	6.759773	-1.915409	3.442237
-	848	6.904120	-1.948740	3.332695
-	849	7.048467	-1.982185	3.231309
-	850	7.193666	-2.014971	3.141007
-	851	7.340691	-2.046097	3.064345
-	852	7.490340	-2.074693	3.002347
-	853	7.643305	-2.099992	2.955431
-	854	7.800041	-2.121569	2.922460
-	855	7.960777	-2.139296	2.901241
-	856	8.125447	-2.153537	2.887537
-	857	8.293788	-2.165024	2.875954
-	858	8.465220	-2.174829	2.859497
-	859	8.639028	-2.184330	2.830469
-	860	8.814409	-2.194887	2.781172
-	861	8.990634	-2.207647	2.705620
-	862	9.167004	-2.223560	2.599475
-	863	9.342949	-2.243356	2.460528
-	864	9.517880	-2.267565	2.288349
-	865	9.691296	-2.296248	2.084805
-	866	9.862667	-2.329089	1.853495
-	867	10.031275	-2.365277	1.599850
-	868	10.196482	-2.403652	1.330279
-	869	10.357885	-2.442545	1.052722
-	870	10.515400	-2.480078	0.775666
-	871	10.669287	-2.514084	0.508190
-	872	10.820098	-2.542608	0.258781
-	873	10.968738	-2.563735	0.035325
-	874	11.116360	-2.576197	-0.156537
-	875	11.264297	-2.579270	-0.313993
-	876	11.413814	-2.572800	-0.436839
-	877	11.566073	-2.556485	-0.525320
-	878	11.721944	-2.529851	-0.579851
-	879	11.881973	-2.492259	-0.600593
-	880	12.046434	-2.443192	-0.587934
-	881	12.215212	-2.382423	-0.543039
-	882	12.387984	-2.309967	-0.467282
-	883	12.564234	-2.226207	-0.362903
-	884	12.743161	-2.131782	-0.233018
-	885	12.923811	-2.027706	-0.081900
-	886	13.104996	-1.915085	0.085831
-	887	13.285319	-1.795080	0.265046
-	888	13.463271	-1.668782	0.450635
-	889	13.637211	-1.537368	0.637609
-	890	13.805557	-1.401950	0.821846
-	891	13.966786	-1.263659	0.999950
-	892	14.119611	-1.123276	1.169259
-	893	14.263017	-0.981227	1.327425
-	894	14.396345	-0.837396	1.473237
-	895	14.519249	-0.691531	1.606200
-	896	14.631652	-0.543318	1.726441
-	897	14.733683	-0.392612	1.834126
-	898	14.825720	-0.239208	1.930198
-	899	14.908234	-0.082787	2.016140
-	900	14.981868	0.077131	2.093940
-	901	15.047182	0.240991	2.165366
-	902	15.104907	0.409397	2.232583
-	903	15.155702	0.583024	2.297358
-	904	15.200197	0.762557	2.361582
-	905	15.238914	0.948708	2.426737
-	906	15.272361	1.142210	2.494509
-	907	15.300908	1.343720	2.566280
-	908	15.324894	1.553503	2.642874
-	909	15.344353	1.771348	2.724772
-	910	15.359050	1.996682	2.812524
-	911	15.368336	2.228217	2.906293
-	912	15.371101	2.464173	3.006393
-	913	15.365911	2.702404	3.112539
-	914	15.351368	2.940765	3.224697
-	915	15.326248	3.177248	3.342635
-	916	15.289557	3.410344	3.466076
-	917	15.240276	3.639047	3.595026
-	918	15.177437	3.863266	3.729133
-	919	15.100101	4.084421	3.868659
-	920	15.007186	4.305240	4.013914
-	921	14.897413	4.529317	4.166046
-	922	14.769108	4.760760	4.326296
-	923	14.620093	5.003368	4.496587
-	924	14.447477	5.259789	4.679027
-	925	14.247658	5.530826	4.876045
-	926	14.016276	5.815593	5.089716
-	927	13.748405	6.111762	5.322227
-	928	13.438693	6.415998	5.575218
-	929	13.081603	6.724610	5.849863
-	930	12.671632	7.033185	6.146860
-	931	12.203557	7.337200	6.466824
-	932	11.672534	7.631846	6.809916
-	933	11.074301	7.911906	7.176029
-	934	10.405231	8.171856	7.564096
-	935	9.662593	8.406512	7.972601
-	936	8.844757	8.610648	8.398844
-	937	7.951609	8.779522	8.838962
-	938	6.984723	8.908780	9.287429
-	939	5.947628	8.995461	9.737306
-	940	4.845866	9.037654	10.179922
-	941	3.687017	9.035185	10.605210
-	942	2.480564	8.990314	11.001880
-	943	1.237800	8.907616	11.358482
-	944	-0.028705	8.794204	11.664189
-	945	-1.305316	8.659768	11.909998
-	946	-2.577746	8.515575	12.089529
-	947	-3.831307	8.373635	12.200458
-	948	-5.051242	8.246264	12.244555
-	949	-6.223070	8.143857	12.227285
-	950	-7.332429	8.074349	12.156388
-	951	-8.365194	8.042869	12.041102
-	952	-9.307501	8.050767	11.890681
-	953	-10.146062	8.095845	11.713850
-	954	-10.868181	8.172835	11.518269
-	955	-11.462394	8.273190	11.309856
-	956	-11.918806	8.385653	11.093173
-	957	-12.230268	8.497593	10.870898
-	958	-12.393208	8.595898	10.644301
-	959	-12.408575	8.667626	10.413095
-	960	-12.281986	8.701808	10.176202
-	961	-12.024031	8.691710	9.931902
-	962	-11.649197	8.635380	9.678171
-	963	-11.174585	8.536241	9.412555
-	964	-10.618093	8.401538	9.133336
-	965	-9.997532	8.240980	8.839136
-	966	-9.329408	8.065297	8.529863
-	967	-8.628719	7.885423	8.206727
-	968	-7.908436	7.710639	7.872621
-	969	-7.179257	7.548514	7.532246
-	970	-6.449545	7.404194	7.191744
-	971	-5.725467	7.281006	6.858230
-	972	-5.011166	7.179977	6.539720
-	973	-4.309276	7.100020	6.244179
-	974	-3.621349	7.039470	5.979202
-	975	-2.948087	6.995246	5.751054
-	976	-2.289933	6.963944	5.565081
-	977	-1.646910	6.942478	5.424637
-	978	-1.019246	6.927919	5.331227
-	979	-0.407249	6.917948	5.284132
-	980	0.188621	6.911336	5.280662
-	981	0.767296	6.907419	5.316543
-	982	1.327181	6.905869	5.386023
-	983	1.866139	6.907327	5.482223
-	984	2.381505	6.912099	5.597978
-	985	2.870292	6.920179	5.726201
-	986	3.329521	6.931348	5.860417
-	987	3.756388	6.944828	5.994731
-	988	4.148468	6.960010	6.124632
-	989	4.503898	6.976526	6.246528
-	990	4.821550	6.993910	6.357772
-	991	5.100911	7.011786	6.456691
-	992	5.342360	7.030072	6.542094
-	993	5.547149	7.049392	6.613871
-	994	5.717454	7.070125	6.672222
-	995	5.856580	7.092367	6.718046
-	996	5.969128	7.116059	6.752315
-	997	6.061192	7.141079	6.777302
