# Supplementary material for: Design and preliminary verification of a novel powered ankle–foot prosthesis: From the perspective of lower-limb biomechanics compared with ESAR foot
Source: PLoS One. 2024 Jun 7;19(6):e0303397. doi: 10.1371/journal.pone.0303397 (PMC11161064; doi:10.1371/journal.pone.0303397)
Supplement: S2 File — (ZIP) [file pone.0303397.s004.zip › NWS/6/right ankle moment.txt]

LINK_MODEL_BASED::ORIGINAL::Right Ankle Moment
File	Frame	X	Y	Z
Gait LB - IOR 18.c3d	1
-	2
-	3
-	4
-	5
-	6	-0.008685	0.000342	0.000791
-	7	-0.009019	0.000334	0.000725
-	8	-0.009367	0.000326	0.000647
-	9	-0.009679	0.000322	0.000580
-	10	-0.009938	0.000321	0.000516
-	11	-0.010158	0.000324	0.000451
-	12	-0.010313	0.000332	0.000405
-	13	-0.010442	0.000342	0.000350
-	14	-0.010513	0.000355	0.000315
-	15	-0.010550	0.000368	0.000284
-	16	-0.010551	0.000383	0.000263
-	17	-0.010543	0.000396	0.000243
-	18	-0.010493	0.000409	0.000238
-	19	-0.010456	0.000420	0.000231
-	20	-0.010410	0.000427	0.000224
-	21	-0.010359	0.000429	0.000227
-	22	-0.010328	0.000426	0.000223
-	23	-0.010321	0.000416	0.000217
-	24	-0.010341	0.000400	0.000214
-	25	-0.010406	0.000377	0.000205
-	26	-0.010511	0.000348	0.000199
-	27	-0.010648	0.000317	0.000185
-	28	-0.010758	0.000288	0.000174
-	29	-0.010841	0.000265	0.000157
-	30	-0.010881	0.000249	0.000138
-	31	-0.010892	0.000238	0.000123
-	32	-0.010878	0.000233	0.000112
-	33	-0.010845	0.000231	0.000104
-	34	-0.010806	0.000231	0.000100
-	35	-0.010761	0.000233	0.000097
-	36	-0.010718	0.000235	0.000094
-	37	-0.010657	0.000236	0.000103
-	38	-0.010618	0.000236	0.000103
-	39	-0.010577	0.000235	0.000108
-	40	-0.010544	0.000233	0.000111
-	41	-0.010527	0.000230	0.000110
-	42	-0.010534	0.000227	0.000100
-	43	-0.010555	0.000225	0.000082
-	44	-0.010613	0.000227	0.000045
-	45	-0.010697	0.000234	-0.000017
-	46	-0.010778	0.000241	-0.000082
-	47	-0.010841	0.000244	-0.000138
-	48	-0.010854	0.000240	-0.000158
-	49	-0.010849	0.000231	-0.000167
-	50	-0.010855	0.000224	-0.000176
-	51	-0.010896	0.000220	-0.000212
-	52	-0.010928	0.000213	-0.000245
-	53	-0.010931	0.000200	-0.000261
-	54	-0.010910	0.000179	-0.000265
-	55	-0.010863	0.000149	-0.000243
-	56	-0.010788	0.000113	-0.000187
-	57	-0.010724	0.000071	-0.000124
-	58	-0.010669	0.000029	-0.000059
-	59	-0.010649	-0.000007	-0.000035
-	60	-0.010677	-0.000035	-0.000064
-	61	-0.010733	-0.000050	-0.000138
-	62	-0.010807	-0.000054	-0.000248
-	63	-0.010917	-0.000051	-0.000373
-	64	-0.010992	-0.000051	-0.000466
-	65	-0.011007	-0.000065	-0.000491
-	66	-0.010936	-0.000091	-0.000442
-	67	-0.010833	-0.000127	-0.000357
-	68	-0.010728	-0.000164	-0.000256
-	69	-0.010639	-0.000198	-0.000167
-	70	-0.010562	-0.000230	-0.000098
-	71	-0.010486	-0.000261	-0.000040
-	72	-0.010422	-0.000287	0.000001
-	73	-0.010376	-0.000307	0.000031
-	74	-0.010357	-0.000319	0.000040
-	75	-0.010347	-0.000324	0.000037
-	76	-0.010352	-0.000323	0.000018
-	77	-0.010352	-0.000314	-0.000015
-	78	-0.010353	-0.000299	-0.000057
-	79	-0.010358	-0.000281	-0.000112
-	80	-0.010381	-0.000266	-0.000168
-	81	-0.010420	-0.000256	-0.000216
-	82	-0.010464	-0.000250	-0.000246
-	83	-0.010544	-0.000250	-0.000284
-	84	-0.010601	-0.000256	-0.000304
-	85	-0.010629	-0.000268	-0.000306
-	86	-0.010642	-0.000287	-0.000300
-	87	-0.010632	-0.000311	-0.000281
-	88	-0.010591	-0.000341	-0.000247
-	89	-0.010537	-0.000375	-0.000210
-	90	-0.010475	-0.000411	-0.000165
-	91	-0.010435	-0.000446	-0.000123
-	92	-0.010427	-0.000480	-0.000089
-	93	-0.010426	-0.000512	-0.000044
-	94	-0.010451	-0.000545	-0.000008
-	95	-0.010482	-0.000577	0.000037
-	96	-0.010532	-0.000610	0.000073
-	97	-0.010579	-0.000640	0.000102
-	98	-0.010585	-0.000662	0.000120
-	99	-0.010582	-0.000678	0.000110
-	100	-0.010555	-0.000689	0.000086
-	101	-0.010538	-0.000700	0.000044
-	102	-0.010510	-0.000709	-0.000005
-	103	-0.010486	-0.000717	-0.000065
-	104	-0.010460	-0.000725	-0.000129
-	105	-0.010441	-0.000734	-0.000191
-	106	-0.010423	-0.000744	-0.000238
-	107	-0.010427	-0.000759	-0.000273
-	108	-0.010443	-0.000779	-0.000275
-	109	-0.010486	-0.000805	-0.000250
-	110	-0.010552	-0.000839	-0.000192
-	111	-0.010626	-0.000875	-0.000114
-	112	-0.010703	-0.000913	-0.000034
-	113	-0.010763	-0.000948	0.000034
-	114	-0.010816	-0.000983	0.000093
-	115	-0.010845	-0.001018	0.000148
-	116	-0.010878	-0.001058	0.000193
-	117	-0.010898	-0.001102	0.000236
-	118	-0.010912	-0.001151	0.000277
-	119	-0.010915	-0.001207	0.000321
-	120	-0.010910	-0.001271	0.000370
-	121	-0.010912	-0.001343	0.000409
-	122	-0.010900	-0.001423	0.000455
-	123	-0.010885	-0.001509	0.000493
-	124	-0.010859	-0.001602	0.000534
-	125	-0.010832	-0.001699	0.000561
-	126	-0.010778	-0.001797	0.000594
-	127	-0.010722	-0.001897	0.000618
-	128	-0.010669	-0.001998	0.000633
-	129	-0.010637	-0.002100	0.000640
-	130	-0.010609	-0.002197	0.000642
-	131	-0.010629	-0.002291	0.000619
-	132	-0.010684	-0.002379	0.000580
-	133	-0.010766	-0.002460	0.000512
-	134	-0.010866	-0.002538	0.000434
-	135	-0.010957	-0.002606	0.000331
-	136	-0.011060	-0.002665	0.000209
-	137	-0.011194	-0.002713	0.000058
-	138	-0.011344	-0.002753	-0.000105
-	139	-0.011467	-0.002781	-0.000228
-	140	-0.011519	-0.002791	-0.000282
-	141	-0.011559	-0.002794	-0.000263
-	142	-0.011549	-0.002774	-0.000149
-	143	-0.011553	-0.002743	0.000037
-	144	-0.011556	-0.002692	0.000294
-	145	-0.011575	-0.002626	0.000595
-	146	-0.011640	-0.002557	0.000899
-	147	-0.011677	-0.002473	0.001202
-	148	-0.011731	-0.002394	0.001454
-	149	-0.011790	-0.002326	0.001620
-	150	-0.011831	-0.002275	0.001698
-	151	-0.011894	-0.002259	0.001672
-	152	-0.011963	-0.002284	0.001558
-	153	-0.012044	-0.002354	0.001364
-	154	-0.012108	-0.002467	0.001102
-	155	-0.012085	-0.002610	0.000794
-	156	-0.011988	-0.002785	0.000460
-	157	-0.011779	-0.002956	0.000214
-	158	-0.011624	-0.003113	0.000181
-	159	-0.011580	-0.003231	0.000387
-	160	-0.011702	-0.003323	0.000730
-	161	-0.011970	-0.003421	0.001036
-	162	-0.012259	-0.003519	0.001227
-	163	-0.012600	-0.003638	0.001302
-	164	-0.012991	-0.003777	0.001283
-	165	-0.013422	-0.003933	0.001175
-	166	-0.013894	-0.004103	0.001006
-	167	-0.014463	-0.004301	0.000775
-	168	-0.015158	-0.004535	0.000474
-	169	-0.015908	-0.004774	0.000141
-	170	-0.016815	-0.005046	-0.000206
-	171	-0.017699	-0.005287	-0.000519
-	172	-0.018542	-0.005490	-0.000771
-	173	-0.019295	-0.005634	-0.000908
-	174	-0.019842	-0.005682	-0.000895
-	175	-0.020061	-0.005598	-0.000700
-	176	-0.020039	-0.005415	-0.000322
-	177	-0.019751	-0.005141	0.000209
-	178	-0.019208	-0.004796	0.000831
-	179	-0.018523	-0.004425	0.001476
-	180	-0.017722	-0.004041	0.002078
-	181	-0.016864	-0.003668	0.002569
-	182	-0.015976	-0.003314	0.002906
-	183	-0.015116	-0.002995	0.003065
-	184	-0.014249	-0.002702	0.003043
-	185	-0.013455	-0.002449	0.002875
-	186	-0.012781	-0.002249	0.002575
-	187	-0.012240	-0.002098	0.002177
-	188	-0.011779	-0.001977	0.001724
-	189	-0.011475	-0.001904	0.001210
-	190	-0.011246	-0.001852	0.000692
-	191	-0.011078	-0.001820	0.000188
-	192	-0.011034	-0.001820	-0.000281
-	193	-0.011038	-0.001834	-0.000697
-	194	-0.011095	-0.001854	-0.001046
-	195	-0.011152	-0.001866	-0.001337
-	196	-0.011169	-0.001855	-0.001565
-	197	-0.011183	-0.001829	-0.001741
-	198	-0.011188	-0.001790	-0.001864
-	199	-0.011225	-0.001748	-0.001937
-	200	-0.011297	-0.001706	-0.001953
-	201	-0.011405	-0.001666	-0.001909
-	202	-0.011614	-0.001640	-0.001814
-	203	-0.011831	-0.001616	-0.001660
-	204	-0.012117	-0.001602	-0.001453
-	205	-0.012438	-0.001596	-0.001212
-	206	-0.012764	-0.001590	-0.000937
-	207	-0.013080	-0.001583	-0.000654
-	208	-0.013423	-0.001582	-0.000387
-	209	-0.013673	-0.001568	-0.000109
-	210	-0.013948	-0.001561	0.000121
-	211	-0.014165	-0.001546	0.000329
-	212	-0.014323	-0.001522	0.000491
-	213	-0.014460	-0.001495	0.000592
-	214	-0.014537	-0.001460	0.000641
-	215	-0.014571	-0.001422	0.000632
-	216	-0.014573	-0.001388	0.000577
-	217	-0.014601	-0.001366	0.000464
-	218	-0.014606	-0.001351	0.000303
-	219	-0.014576	-0.001338	0.000109
-	220	-0.014550	-0.001336	-0.000145
-	221	-0.014476	-0.001335	-0.000409
-	222	-0.014394	-0.001344	-0.000676
-	223	-0.014306	-0.001362	-0.000921
-	224	-0.014185	-0.001380	-0.001110
-	225	-0.014045	-0.001397	-0.001247
-	226	-0.013868	-0.001410	-0.001323
-	227	-0.013652	-0.001413	-0.001325
-	228	-0.013420	-0.001411	-0.001262
-	229	-0.013144	-0.001397	-0.001130
-	230	-0.012847	-0.001380	-0.000962
-	231	-0.012482	-0.001353	-0.000755
-	232	-0.012069	-0.001316	-0.000521
-	233	-0.011593	-0.001264	-0.000257
-	234	-0.011068	-0.001197	0.000028
-	235	-0.010493	-0.001117	0.000326
-	236	-0.009886	-0.001023	0.000630
-	237	-0.009253	-0.000917	0.000926
-	238	-0.008608	-0.000801	0.001216
-	239	-0.007959	-0.000675	0.001500
-	240	-0.007311	-0.000544	0.001757
-	241	-0.006674	-0.000406	0.001999
-	242	-0.006053	-0.000271	0.002191
-	243	-0.005456	-0.000137	0.002354
-	244	-0.004895	-0.000011	0.002470
-	245	-0.004369	0.000107	0.002552
-	246	-0.003875	0.000217	0.002597
-	247	-0.003415	0.000319	0.002614
-	248	-0.002998	0.000412	0.002609
-	249	-0.002637	0.000495	0.002595
-	250	-0.002335	0.000564	0.002564
-	251	-0.002095	0.000621	0.002524
-	252	-0.001914	0.000664	0.002470
-	253	-0.001797	0.000693	0.002406
-	254	-0.001747	0.000704	0.002319
-	255	-0.001770	0.000700	0.002216
-	256	-0.001872	0.000678	0.002103
-	257	-0.002068	0.000634	0.001971
-	258	-0.002373	0.000571	0.001841
-	259	-0.002798	0.000484	0.001704
-	260	-0.003366	0.000371	0.001566
-	261	-0.004095	0.000231	0.001425
-	262	-0.004998	0.000062	0.001276
-	263	-0.006069	-0.000132	0.001113
-	264	-0.007268	-0.000338	0.000946
-	265	-0.008542	-0.000545	0.000788
-	266	-0.009826	-0.000742	0.000654
-	267	-0.011056	-0.000908	0.000595
-	268	-0.012219	-0.001040	0.000612
-	269	-0.013298	-0.001132	0.000714
-	270	-0.014319	-0.001192	0.000878
-	271	-0.015241	-0.001209	0.001100
-	272	-0.016054	-0.001196	0.001338
-	273	-0.016682	-0.001150	0.001569
-	274	-0.017088	-0.001086	0.001748
-	275	-0.017246	-0.001012	0.001854
-	276	-0.017180	-0.000945	0.001867
-	277	-0.016878	-0.000876	0.001814
-	278	-0.016407	-0.000809	0.001712
-	279	-0.015814	-0.000740	0.001584
-	280	-0.015157	-0.000668	0.001448
-	281	-0.014477	-0.000593	0.001313
-	282	-0.013800	-0.000521	0.001176
-	283	-0.013160	-0.000456	0.001030
-	284	-0.012577	-0.000407	0.000861
-	285	-0.012045	-0.000365	0.000691
-	286	-0.011583	-0.000330	0.000524
-	287	-0.011200	-0.000300	0.000368
-	288	-0.010893	-0.000274	0.000227
-	289	-0.010651	-0.000248	0.000105
-	290	-0.010471	-0.000223	0.000003
-	291	-0.010343	-0.000196	-0.000076
-	292	-0.010254	-0.000167	-0.000129
-	293	-0.010211	-0.000136	-0.000164
-	294	-0.010190	-0.000100	-0.000169
-	295	-0.010216	-0.000064	-0.000167
-	296	-0.010244	-0.000025	-0.000145
-	297	-0.010286	0.000015	-0.000113
-	298	-0.010332	0.000052	-0.000080
-	299	-0.010374	0.000087	-0.000044
-	300	-0.010410	0.000116	-0.000012
-	301	-0.010443	0.000138	0.000014
-	302	-0.010456	0.000153	0.000036
-	303	-0.010477	0.000157	0.000043
-	304	-0.010483	0.000157	0.000052
-	305	-0.010498	0.000148	0.000047
-	306	-0.010497	0.000136	0.000046
-	307	-0.010521	0.000117	0.000029
-	308	-0.010522	0.000099	0.000016
-	309	-0.010524	0.000081	0.000003
-	310	-0.010534	0.000063	-0.000018
-	311	-0.010538	0.000048	-0.000038
-	312	-0.010531	0.000038	-0.000051
-	313	-0.010528	0.000031	-0.000067
-	314	-0.010527	0.000029	-0.000081
-	315	-0.010520	0.000032	-0.000091
-	316	-0.010507	0.000041	-0.000088
-	317	-0.010506	0.000054	-0.000085
-	318	-0.010491	0.000071	-0.000069
-	319	-0.010485	0.000090	-0.000052
-	320	-0.010471	0.000111	-0.000024
-	321	-0.010466	0.000133	0.000005
-	322	-0.010459	0.000154	0.000042
-	323	-0.010449	0.000175	0.000081
-	324	-0.010451	0.000192	0.000108
-	325	-0.010440	0.000207	0.000132
-	326	-0.010431	0.000217	0.000136
-	327	-0.010439	0.000221	0.000115
-	328	-0.010408	0.000226	0.000100
-	329	-0.010404	0.000225	0.000058
-	330	-0.010389	0.000225	0.000024
-	331	-0.010378	0.000223	-0.000014
-	332	-0.010357	0.000223	-0.000036
-	333	-0.010350	0.000223	-0.000065
-	334	-0.010339	0.000226	-0.000087
-	335	-0.010321	0.000230	-0.000102
-	336	-0.010324	0.000233	-0.000118
-	337	-0.010327	0.000237	-0.000121
-	338	-0.010336	0.000239	-0.000118
-	339	-0.010354	0.000238	-0.000105
-	340	-0.010396	0.000234	-0.000085
-	341	-0.010440	0.000227	-0.000052
-	342	-0.010513	0.000218	-0.000017
-	343	-0.010588	0.000208	0.000014
-	344	-0.010634	0.000200	0.000055
-	345	-0.010682	0.000193	0.000083
-	346	-0.010708	0.000188	0.000117
-	347	-0.010711	0.000184	0.000157
-	348	-0.010700	0.000182	0.000201
-	349	-0.010676	0.000182	0.000252
-	350	-0.010643	0.000182	0.000304
-	351	-0.010614	0.000183	0.000349
-	352	-0.010570	0.000185	0.000390
-	353	-0.010521	0.000188	0.000418
-	354	-0.010474	0.000191	0.000436
-	355	-0.010434	0.000194	0.000445
-	356	-0.010384	0.000195	0.000457
-	357	-0.010342	0.000194	0.000459
-	358	-0.010321	0.000190	0.000446
-	359	-0.010289	0.000184	0.000440
-	360	-0.010266	0.000175	0.000422
-	361	-0.010242	0.000165	0.000410
-	362	-0.010228	0.000154	0.000398
-	363	-0.010222	0.000143	0.000390
-	364	-0.010213	0.000132	0.000397
-	365	-0.010219	0.000120	0.000397
-	366	-0.010210	0.000109	0.000414
-	367	-0.010217	0.000096	0.000421
-	368	-0.010223	0.000083	0.000437
-	369	-0.010209	0.000068	0.000459
-	370	-0.010240	0.000051	0.000466
-	371	-0.010224	0.000034	0.000496
-	372	-0.010240	0.000017	0.000511
-	373	-0.010240	0.000002	0.000533
-	374	-0.010244	-0.000011	0.000541
-	375	-0.010257	-0.000023	0.000538
-	376	-0.010240	-0.000034	0.000532
-	377	-0.010253	-0.000044	0.000494
-	378	-0.010241	-0.000055	0.000460
-	379	-0.010216	-0.000066	0.000420
-	380	-0.010216	-0.000080	0.000396
-	381	-0.010187	-0.000096	0.000405
-	382	-0.010195	-0.000116	0.000431
-	383	-0.010181	-0.000139	0.000467
-	384	-0.010178	-0.000164	0.000492
-	385	-0.010179	-0.000193	0.000508
-	386	-0.010142	-0.000224	0.000529
-	387	-0.010140	-0.000257	0.000536
-	388	-0.010124	-0.000292	0.000556
-	389	-0.010111	-0.000327	0.000580
-	390	-0.010099	-0.000364	0.000615
-	391	-0.010111	-0.000404	0.000651
-	392	-0.010129	-0.000446	0.000695
-	393	-0.010146	-0.000491	0.000748
-	394	-0.010179	-0.000540	0.000797
-	395	-0.010231	-0.000592	0.000850
-	396	-0.010276	-0.000647	0.000890
-	397	-0.010358	-0.000707	0.000930
-	398	-0.010413	-0.000766	0.000971
-	399	-0.010524	-0.000831	0.000991
-	400	-0.010602	-0.000893	0.001012
-	401	-0.010718	-0.000958	0.001019
-	402	-0.010845	-0.001023	0.001008
-	403	-0.010970	-0.001085	0.000984
-	404	-0.011091	-0.001142	0.000948
-	405	-0.011233	-0.001198	0.000886
-	406	-0.011354	-0.001247	0.000814
-	407	-0.011492	-0.001293	0.000720
-	408	-0.011599	-0.001332	0.000619
-	409	-0.011751	-0.001375	0.000503
-	410	-0.011878	-0.001417	0.000388
-	411	-0.012066	-0.001471	0.000281
-	412	-0.012234	-0.001529	0.000201
-	413	-0.012490	-0.001606	0.000149
-	414	-0.012733	-0.001689	0.000130
-	415	-0.013039	-0.001786	0.000147
-	416	-0.013322	-0.001884	0.000207
-	417	-0.013690	-0.002003	0.000288
-	418	-0.014007	-0.002115	0.000402
-	419	-0.014338	-0.002233	0.000535
-	420	-0.014655	-0.002354	0.000667
-	421	-0.014956	-0.002475	0.000780
-	422	-0.015171	-0.002582	0.000872
-	423	-0.015425	-0.002699	0.000926
-	424	-0.015593	-0.002795	0.000955
-	425	-0.015752	-0.002882	0.000950
-	426	-0.015912	-0.002959	0.000904
-	427	-0.016045	-0.003019	0.000810
-	428	-0.016286	-0.003098	0.000657
-	429	-0.016596	-0.003191	0.000447
-	430	-0.017005	-0.003314	0.000180
-	431	-0.017474	-0.003447	-0.000109
-	432	-0.017986	-0.003588	-0.000404
-	433	-0.018416	-0.003689	-0.000639
-	434	-0.018681	-0.003730	-0.000778
-	435	-0.018775	-0.003716	-0.000810
-	436	-0.018600	-0.003619	-0.000697
-	437	-0.018208	-0.003474	-0.000491
-	438	-0.017577	-0.003274	-0.000198
-	439	-0.016841	-0.003053	0.000142
-	440	-0.015869	-0.002777	0.000522
-	441	-0.014861	-0.002485	0.000914
-	442	-0.013903	-0.002206	0.001268
-	443	-0.012955	-0.001939	0.001547
-	444	-0.012133	-0.001712	0.001715
-	445	-0.011479	-0.001536	0.001770
-	446	-0.010927	-0.001393	0.001737
-	447	-0.010569	-0.001293	0.001643
-	448	-0.010310	-0.001212	0.001513
-	449	-0.010174	-0.001166	0.001320
-	450	-0.010101	-0.001134	0.001107
-	451	-0.010086	-0.001127	0.000865
-	452	-0.010149	-0.001132	0.000648
-	453	-0.010187	-0.001144	0.000434
-	454	-0.010249	-0.001157	0.000272
-	455	-0.010277	-0.001172	0.000146
-	456	-0.010301	-0.001186	0.000070
-	457	-0.010290	-0.001197	0.000045
-	458	-0.010281	-0.001205	0.000071
-	459	-0.010275	-0.001213	0.000140
-	460	-0.010289	-0.001223	0.000247
-	461	-0.010363	-0.001244	0.000363
-	462	-0.010444	-0.001265	0.000488
-	463	-0.010563	-0.001287	0.000615
-	464	-0.010696	-0.001310	0.000711
-	465	-0.010874	-0.001334	0.000795
-	466	-0.011044	-0.001352	0.000861
-	467	-0.011263	-0.001378	0.000893
-	468	-0.011463	-0.001394	0.000917
-	469	-0.011683	-0.001414	0.000905
-	470	-0.011913	-0.001433	0.000879
-	471	-0.012150	-0.001452	0.000839
-	472	-0.012391	-0.001470	0.000793
-	473	-0.012649	-0.001486	0.000749
-	474	-0.012862	-0.001491	0.000708
-	475	-0.013047	-0.001481	0.000686
-	476	-0.013196	-0.001460	0.000676
-	477	-0.013313	-0.001425	0.000693
-	478	-0.013415	-0.001382	0.000740
-	479	-0.013533	-0.001335	0.000826
-	480	-0.013637	-0.001282	0.000940
-	481	-0.013763	-0.001229	0.001075
-	482	-0.013899	-0.001175	0.001223
-	483	-0.014039	-0.001124	0.001366
-	484	-0.014198	-0.001080	0.001497
-	485	-0.014339	-0.001039	0.001617
-	486	-0.014466	-0.001007	0.001707
-	487	-0.014564	-0.000983	0.001763
-	488	-0.014615	-0.000971	0.001781
-	489	-0.014611	-0.000970	0.001766
-	490	-0.014537	-0.000982	0.001713
-	491	-0.014388	-0.001005	0.001631
-	492	-0.014147	-0.001037	0.001525
-	493	-0.013818	-0.001076	0.001398
-	494	-0.013390	-0.001115	0.001265
-	495	-0.012867	-0.001154	0.001120
-	496	-0.012254	-0.001188	0.000977
-	497	-0.011563	-0.001215	0.000825
-	498	-0.010810	-0.001227	0.000694
-	499	-0.010009	-0.001219	0.000593
-	500	-0.009173	-0.001191	0.000527
-	501	-0.008312	-0.001137	0.000513
-	502	-0.007449	-0.001060	0.000540
-	503	-0.006604	-0.000959	0.000603
-	504	-0.005800	-0.000837	0.000700
-	505	-0.005045	-0.000700	0.000809
-	506	-0.004354	-0.000548	0.000924
-	507	-0.003730	-0.000388	0.001028
-	508	-0.003177	-0.000226	0.001109
-	509	-0.002696	-0.000071	0.001153
-	510	-0.002283	0.000075	0.001169
-	511	-0.001937	0.000205	0.001148
-	512	-0.001661	0.000316	0.001098
-	513	-0.001454	0.000403	0.001016
-	514	-0.001316	0.000463	0.000909
-	515	-0.001259	0.000496	0.000794
-	516	-0.001293	0.000496	0.000660
-	517	-0.001438	0.000467	0.000539
-	518	-0.001706	0.000411	0.000430
-	519	-0.002106	0.000327	0.000337
-	520	-0.002642	0.000224	0.000288
-	521	-0.003313	0.000105	0.000284
-	522	-0.004109	-0.000025	0.000340
-	523	-0.005019	-0.000158	0.000467
-	524	-0.006028	-0.000292	0.000649
-	525	-0.007106	-0.000413	0.000898
-	526	-0.008211	-0.000513	0.001197
-	527	-0.009304	-0.000587	0.001528
-	528	-0.010332	-0.000628	0.001881
-	529	-0.011273	-0.000639	0.002229
-	530	-0.012125	-0.000632	0.002542
-	531	-0.012922	-0.000620	0.002789
-	532	-0.013688	-0.000619	0.002940
-	533	-0.014411	-0.000629	0.002986
-	534	-0.015036	-0.000639	0.002942
-	535	-0.015525	-0.000643	0.002813
-	536	-0.015864	-0.000635	0.002616
-	537	-0.016062	-0.000612	0.002371
-	538	-0.016128	-0.000577	0.002088
-	539	-0.016073	-0.000515	0.001816
-	540	-0.015925	-0.000439	0.001552
-	541	-0.015675	-0.000343	0.001331
-	542	-0.015365	-0.000240	0.001140
-	543	-0.014981	-0.000131	0.000992
-	544	-0.014541	-0.000027	0.000878
-	545	-0.014067	0.000070	0.000792
-	546	-0.013559	0.000154	0.000720
-	547	-0.013053	0.000231	0.000669
-	548	-0.012576	0.000292	0.000609
-	549	-0.012131	0.000345	0.000556
-	550	-0.011732	0.000385	0.000493
-	551	-0.011376	0.000417	0.000423
-	552	-0.011065	0.000442	0.000360
-	553	-0.010812	0.000462	0.000309
-	554	-0.010625	0.000475	0.000272
-	555	-0.010483	0.000482	0.000249
-	556	-0.010391	0.000480	0.000224
-	557	-0.010330	0.000470	0.000198
-	558	-0.010290	0.000453	0.000171
-	559	-0.010274	0.000431	0.000145
-	560	-0.010272	0.000399	0.000106
-	561	-0.010278	0.000368	0.000078
-	562	-0.010290	0.000334	0.000049
-	563	-0.010309	0.000296	0.000013
-	564	-0.010328	0.000260	-0.000016
-	565	-0.010347	0.000223	-0.000049
-	566	-0.010369	0.000189	-0.000074
-	567	-0.010390	0.000158	-0.000096
-	568	-0.010411	0.000132	-0.000113
-	569	-0.010438	0.000109	-0.000131
-	570	-0.010460	0.000092	-0.000144
-	571	-0.010478	0.000080	-0.000158
-	572	-0.010503	0.000074	-0.000173
-	573	-0.010526	0.000076	-0.000188
-	574	-0.010534	0.000085	-0.000197
-	575	-0.010545	0.000100	-0.000209
-	576	-0.010550	0.000120	-0.000220
-	577	-0.010539	0.000147	-0.000214
-	578	-0.010536	0.000172	-0.000222
-	579	-0.010534	0.000199	-0.000217
-	580	-0.010525	0.000225	-0.000211
-	581	-0.010523	0.000247	-0.000203
-	582	-0.010537	0.000263	-0.000205
-	583	-0.010540	0.000275	-0.000201
-	584	-0.010552	0.000281	-0.000203
-	585	-0.010567	0.000281	-0.000213
-	586	-0.010579	0.000282	-0.000204
-	587	-0.010572	0.000282	-0.000190
-	588	-0.010558	0.000282	-0.000168
-	589	-0.010545	0.000282	-0.000142
-	590	-0.010524	0.000281	-0.000111
-	591	-0.010510	0.000280	-0.000074
-	592	-0.010497	0.000278	-0.000039
-	593	-0.010482	0.000278	0.000006
-	594	-0.010470	0.000276	0.000039
-	595	-0.010461	0.000273	0.000068
-	596	-0.010446	0.000272	0.000098
-	597	-0.010425	0.000272	0.000121
-	598	-0.010404	0.000272	0.000142
-	599	-0.010378	0.000274	0.000157
-	600	-0.010344	0.000276	0.000172
-	601	-0.010323	0.000275	0.000169
-	602	-0.010301	0.000272	0.000165
-	603	-0.010293	0.000264	0.000148
-	604	-0.010290	0.000253	0.000131
-	605	-0.010282	0.000240	0.000103
-	606	-0.010276	0.000224	0.000073
-	607	-0.010264	0.000207	0.000046
-	608	-0.010267	0.000186	0.000013
-	609	-0.010252	0.000164	-0.000011
-	610	-0.010229	0.000139	-0.000031
-	611	-0.010211	0.000111	-0.000047
-	612	-0.010178	0.000081	-0.000057
-	613	-0.010150	0.000046	-0.000064
-	614	-0.010119	0.000006	-0.000069
-	615	-0.010086	-0.000037	-0.000059
-	616	-0.010058	-0.000089	-0.000047
-	617	-0.010031	-0.000147	-0.000021
-	618	-0.010015	-0.000213	0.000003
-	619	-0.010000	-0.000287	0.000028
-	620	-0.009988	-0.000366	0.000060
-	621	-0.009997	-0.000453	0.000083
-	622	-0.009997	-0.000542	0.000111
-	623	-0.009993	-0.000631	0.000140
-	624	-0.009995	-0.000722	0.000165
-	625	-0.009988	-0.000812	0.000189
-	626	-0.009978	-0.000900	0.000204
-	627	-0.009958	-0.000986	0.000212
-	628	-0.009925	-0.001068	0.000210
-	629	-0.009872	-0.001145	0.000209
-	630	-0.009841	-0.001222	0.000230
-	631	-0.009818	-0.001300	0.000278
-	632	-0.009804	-0.001380	0.000349
-	633	-0.009792	-0.001462	0.000414
-	634	-0.009781	-0.001546	0.000477
-	635	-0.009760	-0.001630	0.000525
-	636	-0.009737	-0.001716	0.000566
-	637	-0.009725	-0.001805	0.000588
-	638	-0.009699	-0.001891	0.000612
-	639	-0.009686	-0.001981	0.000612
-	640	-0.009671	-0.002071	0.000608
-	641	-0.009653	-0.002160	0.000595
-	642	-0.009640	-0.002251	0.000565
-	643	-0.009633	-0.002341	0.000535
-	644	-0.009619	-0.002426	0.000512
-	645	-0.009607	-0.002506	0.000500
-	646	-0.009606	-0.002585	0.000485
-	647	-0.009588	-0.002652	0.000493
-	648	-0.009583	-0.002718	0.000495
-	649	-0.009565	-0.002775	0.000513
-	650	-0.009553	-0.002829	0.000530
-	651	-0.009544	-0.002877	0.000549
-	652	-0.009521	-0.002915	0.000568
-	653	-0.009502	-0.002948	0.000592
-	654	-0.009489	-0.002983	0.000606
-	655	-0.009505	-0.003027	0.000633
-	656	-0.009545	-0.003083	0.000670
-	657	-0.009633	-0.003157	0.000707
-	658	-0.009710	-0.003226	0.000749
-	659	-0.009836	-0.003310	0.000773
-	660	-0.009956	-0.003385	0.000780
-	661	-0.010095	-0.003459	0.000784
-	662	-0.010252	-0.003534	0.000776
-	663	-0.010427	-0.003606	0.000767
-	664	-0.010614	-0.003672	0.000750
-	665	-0.010839	-0.003743	0.000735
-	666	-0.011077	-0.003807	0.000721
-	667	-0.011343	-0.003870	0.000717
-	668	-0.011657	-0.003940	0.000729
-	669	-0.012036	-0.004020	0.000782
-	670	-0.012446	-0.004099	0.000850
-	671	-0.012900	-0.004176	0.000954
-	672	-0.013391	-0.004253	0.001074
-	673	-0.013885	-0.004320	0.001206
-	674	-0.014382	-0.004381	0.001344
-	675	-0.014844	-0.004424	0.001487
-	676	-0.015291	-0.004462	0.001608
-	677	-0.015674	-0.004483	0.001700
-	678	-0.015999	-0.004485	0.001771
-	679	-0.016284	-0.004481	0.001801
-	680	-0.016564	-0.004475	0.001811
-	681	-0.016803	-0.004465	0.001779
-	682	-0.017108	-0.004484	0.001704
-	683	-0.017441	-0.004525	0.001568
-	684	-0.017836	-0.004608	0.001353
-	685	-0.018293	-0.004723	0.001090
-	686	-0.018782	-0.004863	0.000780
-	687	-0.019150	-0.004956	0.000486
-	688	-0.019454	-0.005017	0.000225
-	689	-0.019508	-0.004983	0.000017
-	690	-0.019376	-0.004869	-0.000115
-	691	-0.019015	-0.004674	-0.000172
-	692	-0.018422	-0.004411	-0.000170
-	693	-0.017622	-0.004101	-0.000135
-	694	-0.016694	-0.003772	-0.000085
-	695	-0.015667	-0.003439	-0.000040
-	696	-0.014609	-0.003123	-0.000015
-	697	-0.013593	-0.002830	-0.000002
-	698	-0.012643	-0.002576	-0.000036
-	699	-0.011766	-0.002351	-0.000104
-	700	-0.011007	-0.002165	-0.000217
-	701	-0.010363	-0.002010	-0.000360
-	702	-0.009838	-0.001883	-0.000529
-	703	-0.009408	-0.001776	-0.000721
-	704	-0.009082	-0.001684	-0.000908
-	705	-0.008856	-0.001607	-0.001087
-	706	-0.008720	-0.001541	-0.001230
-	707	-0.008719	-0.001493	-0.001335
-	708	-0.008753	-0.001454	-0.001414
-	709	-0.008882	-0.001433	-0.001491
-	710	-0.009011	-0.001415	-0.001552
-	711	-0.009180	-0.001408	-0.001622
-	712	-0.009359	-0.001404	-0.001682
-	713	-0.009542	-0.001402	-0.001727
-	714	-0.009740	-0.001405	-0.001753
-	715	-0.009955	-0.001412	-0.001752
-	716	-0.010168	-0.001421	-0.001715
-	717	-0.010411	-0.001438	-0.001661
-	718	-0.010657	-0.001457	-0.001596
-	719	-0.010900	-0.001476	-0.001522
-	720	-0.011168	-0.001500	-0.001455
-	721	-0.011426	-0.001520	-0.001384
-	722	-0.011684	-0.001538	-0.001323
-	723	-0.011942	-0.001551	-0.001257
-	724	-0.012183	-0.001557	-0.001188
-	725	-0.012391	-0.001555	-0.001108
-	726	-0.012569	-0.001548	-0.001019
-	727	-0.012715	-0.001534	-0.000911
-	728	-0.012832	-0.001517	-0.000785
-	729	-0.012926	-0.001492	-0.000628
-	730	-0.012987	-0.001459	-0.000449
-	731	-0.013025	-0.001416	-0.000240
-	732	-0.013028	-0.001362	-0.000009
-	733	-0.013019	-0.001300	0.000232
-	734	-0.012989	-0.001229	0.000471
-	735	-0.012927	-0.001148	0.000701
-	736	-0.012856	-0.001063	0.000903
-	737	-0.012772	-0.000975	0.001080
-	738	-0.012711	-0.000896	0.001218
-	739	-0.012671	-0.000824	0.001337
-	740	-0.012668	-0.000773	0.001396
-	741	-0.012697	-0.000737	0.001420
-	742	-0.012743	-0.000720	0.001391
-	743	-0.012793	-0.000721	0.001317
-	744	-0.012828	-0.000736	0.001200
-	745	-0.012809	-0.000762	0.001049
-	746	-0.012728	-0.000794	0.000870
-	747	-0.012541	-0.000822	0.000692
-	748	-0.012249	-0.000845	0.000527
-	749	-0.011878	-0.000865	0.000397
-	750	-0.011461	-0.000882	0.000337
-	751	-0.011024	-0.000899	0.000338
-	752	-0.010570	-0.000911	0.000394
-	753	-0.010095	-0.000913	0.000497
-	754	-0.009597	-0.000899	0.000637
-	755	-0.009087	-0.000867	0.000802
-	756	-0.008567	-0.000812	0.000991
-	757	-0.008045	-0.000739	0.001180
-	758	-0.007527	-0.000647	0.001371
-	759	-0.007021	-0.000539	0.001554
-	760	-0.006527	-0.000415	0.001730
-	761	-0.006056	-0.000285	0.001876
-	762	-0.005612	-0.000147	0.002021
-	763	-0.005194	-0.000012	0.002126
-	764	-0.004808	0.000119	0.002206
-	765	-0.004457	0.000238	0.002250
-	766	-0.004146	0.000343	0.002264
-	767	-0.003875	0.000428	0.002249
-	768	-0.003643	0.000493	0.002210
-	769	-0.003452	0.000535	0.002149
-	770	-0.003303	0.000556	0.002071
-	771	-0.003207	0.000552	0.001966
-	772	-0.003173	0.000525	0.001843
-	773	-0.003205	0.000477	0.001700
-	774	-0.003312	0.000408	0.001529
-	775	-0.003499	0.000321	0.001335
-	776	-0.003772	0.000217	0.001110
-	777	-0.004135	0.000102	0.000866
-	778	-0.004590	-0.000021	0.000606
-	779	-0.005131	-0.000150	0.000335
-	780	-0.005754	-0.000280	0.000075
-	781	-0.006448	-0.000414	-0.000168
-	782	-0.003931	-0.003335	-0.001193
-	783	-0.000404	-0.002876	-0.000129
-	784	0.003408	-0.002901	0.001367
-	785	0.006741	-0.003535	0.002710
-	786	0.009264	-0.004853	0.002843
-	787	0.010282	-0.007057	0.002140
-	788	0.010365	-0.010009	0.001343
-	789	0.011157	-0.013313	0.000945
-	790	0.014416	-0.016604	0.000818
-	791	0.020469	-0.019702	0.000905
-	792	0.028485	-0.022563	0.001094
-	793	0.037327	-0.025256	0.001183
-	794	0.046236	-0.027928	0.001112
-	795	0.055499	-0.030373	0.001129
-	796	0.066070	-0.032408	0.001634
-	797	0.077797	-0.033955	0.002716
-	798	0.088428	-0.035293	0.003593
-	799	0.096594	-0.036893	0.003581
-	800	0.102718	-0.038748	0.002734
-	801	0.108507	-0.040372	0.001529
-	802	0.114953	-0.041582	0.000256
-	803	0.121145	-0.042541	-0.001011
-	804	0.126085	-0.043665	-0.002254
-	805	0.130217	-0.045045	-0.003509
-	806	0.134534	-0.046485	-0.004774
-	807	0.139652	-0.047989	-0.005867
-	808	0.145703	-0.049596	-0.006563
-	809	0.152523	-0.051296	-0.006822
-	810	0.160086	-0.053080	-0.006810
-	811	0.168445	-0.054961	-0.006727
-	812	0.177573	-0.057046	-0.006771
-	813	0.187192	-0.059393	-0.007042
-	814	0.197053	-0.061908	-0.007437
-	815	0.206907	-0.064501	-0.007800
-	816	0.216702	-0.067078	-0.008053
-	817	0.226359	-0.069437	-0.008134
-	818	0.235762	-0.071545	-0.007979
-	819	0.244910	-0.073457	-0.007692
-	820	0.254149	-0.075261	-0.007215
-	821	0.263932	-0.076957	-0.006446
-	822	0.274621	-0.078429	-0.005372
-	823	0.286075	-0.079802	-0.004023
-	824	0.297930	-0.081043	-0.002406
-	825	0.309898	-0.082101	-0.000503
-	826	0.321978	-0.083034	0.001693
-	827	0.334118	-0.083690	0.004141
-	828	0.346221	-0.083994	0.006827
-	829	0.357996	-0.083984	0.009754
-	830	0.369016	-0.083801	0.012920
-	831	0.379066	-0.083633	0.016217
-	832	0.388289	-0.083373	0.019511
-	833	0.396913	-0.082791	0.022762
-	834	0.405190	-0.081911	0.025925
-	835	0.413208	-0.080796	0.028926
-	836	0.420774	-0.079518	0.031766
-	837	0.427504	-0.077967	0.034532
-	838	0.433063	-0.075994	0.037258
-	839	0.437496	-0.073611	0.039915
-	840	0.440954	-0.071028	0.042395
-	841	0.443581	-0.068625	0.044642
-	842	0.445534	-0.066458	0.046748
-	843	0.447149	-0.064133	0.048889
-	844	0.448531	-0.061566	0.051072
-	845	0.449567	-0.058949	0.053251
-	846	0.450316	-0.056272	0.055347
-	847	0.451033	-0.053456	0.057314
-	848	0.451981	-0.050453	0.059086
-	849	0.453416	-0.047301	0.060708
-	850	0.455582	-0.044330	0.062092
-	851	0.459017	-0.041888	0.063137
-	852	0.464206	-0.039870	0.063752
-	853	0.470971	-0.038020	0.064031
-	854	0.478726	-0.036275	0.064177
-	855	0.487222	-0.034565	0.064300
-	856	0.496463	-0.032991	0.064367
-	857	0.506529	-0.031635	0.064320
-	858	0.517424	-0.030520	0.064199
-	859	0.529067	-0.029653	0.064207
-	860	0.541488	-0.029026	0.064464
-	861	0.554703	-0.028459	0.064958
-	862	0.568727	-0.027857	0.065616
-	863	0.583359	-0.027206	0.066449
-	864	0.598264	-0.026676	0.067460
-	865	0.613172	-0.026483	0.068540
-	866	0.627962	-0.026733	0.069494
-	867	0.642719	-0.027405	0.070249
-	868	0.657658	-0.028386	0.070853
-	869	0.673141	-0.029605	0.071257
-	870	0.689361	-0.031096	0.071458
-	871	0.706186	-0.032859	0.071572
-	872	0.723459	-0.034614	0.071733
-	873	0.740922	-0.036126	0.072007
-	874	0.758427	-0.037372	0.072353
-	875	0.775846	-0.038381	0.072657
-	876	0.792963	-0.039193	0.072958
-	877	0.809689	-0.039718	0.073329
-	878	0.826084	-0.039759	0.073860
-	879	0.842122	-0.039159	0.074521
-	880	0.857635	-0.038007	0.075188
-	881	0.872481	-0.036367	0.075744
-	882	0.886706	-0.034357	0.076127
-	883	0.900280	-0.031885	0.076322
-	884	0.913302	-0.028901	0.076380
-	885	0.925876	-0.025453	0.076283
-	886	0.937910	-0.021641	0.076036
-	887	0.949341	-0.017586	0.075606
-	888	0.960101	-0.013495	0.074998
-	889	0.970107	-0.009486	0.074263
-	890	0.979456	-0.005461	0.073443
-	891	0.988460	-0.001382	0.072515
-	892	0.997235	0.002725	0.071458
-	893	1.005660	0.006711	0.070279
-	894	1.013580	0.010435	0.069100
-	895	1.020944	0.013952	0.068086
-	896	1.027807	0.017312	0.067215
-	897	1.034325	0.020479	0.066400
-	898	1.040576	0.023460	0.065516
-	899	1.046475	0.026296	0.064530
-	900	1.051927	0.029074	0.063597
-	901	1.056971	0.031925	0.062928
-	902	1.061767	0.034982	0.062599
-	903	1.066386	0.038268	0.062575
-	904	1.070763	0.041887	0.062849
-	905	1.074860	0.045863	0.063370
-	906	1.078727	0.050104	0.064000
-	907	1.082520	0.054532	0.064654
-	908	1.086290	0.059113	0.065298
-	909	1.089950	0.063949	0.066032
-	910	1.093438	0.069101	0.066838
-	911	1.096577	0.074464	0.067601
-	912	1.099145	0.079867	0.068222
-	913	1.101012	0.085171	0.068621
-	914	1.102309	0.090391	0.068829
-	915	1.103140	0.095586	0.068891
-	916	1.103707	0.100744	0.068704
-	917	1.104170	0.105973	0.068228
-	918	1.104521	0.111323	0.067462
-	919	1.104654	0.116909	0.066446
-	920	1.104344	0.122666	0.065105
-	921	1.103159	0.128400	0.063483
-	922	1.100651	0.133992	0.061734
-	923	1.096319	0.139316	0.059927
-	924	1.089712	0.144437	0.058034
-	925	1.080381	0.149461	0.055965
-	926	1.067914	0.154457	0.053689
-	927	1.051698	0.159184	0.051069
-	928	1.030894	0.163333	0.048013
-	929	1.004789	0.166751	0.044484
-	930	0.972960	0.169304	0.040618
-	931	0.935092	0.170712	0.036491
-	932	0.891202	0.170650	0.032038
-	933	0.841209	0.168694	0.027254
-	934	0.785207	0.164603	0.022365
-	935	0.723607	0.158351	0.017775
-	936	0.657185	0.149930	0.013704
-	937	0.587153	0.139482	0.010368
-	938	0.515360	0.127266	0.007831
-	939	0.444163	0.113715	0.005965
-	940	0.376155	0.099552	0.004605
-	941	0.313726	0.085542	0.003650
-	942	0.258561	0.072416	0.003217
-	943	0.211194	0.060776	0.003563
-	944	0.171392	0.050783	0.004498
-	945	0.138304	0.042217	0.005375
-	946	0.110730	0.034770	0.005874
-	947	0.087415	0.028210	0.006204
-	948	0.067332	0.022407	0.006621
-	949	0.049768	0.017334	0.007142
-	950	0.034370	0.012909	0.007440
-	951	0.020971	0.009002	0.007193
-	952	0.009445	0.005466	0.006340
-	953	-0.000184	0.002393	0.005247
-	954	-0.007496	0.000094	0.004259
-	955	-0.012168	-0.001484	0.003504
-	956	-0.018311	-0.003516	0.000799
-	957	-0.018980	-0.003577	0.000662
-	958	-0.019474	-0.003599	0.000520
-	959	-0.019709	-0.003557	0.000408
-	960	-0.019656	-0.003454	0.000344
-	961	-0.019275	-0.003293	0.000326
-	962	-0.018624	-0.003092	0.000355
-	963	-0.017816	-0.002884	0.000403
-	964	-0.016907	-0.002682	0.000448
-	965	-0.015983	-0.002504	0.000468
-	966	-0.015132	-0.002360	0.000452
-	967	-0.014353	-0.002254	0.000367
-	968	-0.013686	-0.002181	0.000218
-	969	-0.013134	-0.002141	-0.000003
-	970	-0.012718	-0.002124	-0.000280
-	971	-0.012387	-0.002123	-0.000614
-	972	-0.012167	-0.002136	-0.000991
-	973	-0.012001	-0.002141	-0.001363
-	974	-0.011852	-0.002143	-0.001741
-	975	-0.011698	-0.002124	-0.002070
-	976	-0.011495	-0.002081	-0.002331
-	977	-0.011203	-0.002009	-0.002503
-	978	-0.010769	-0.001907	-0.002574
-	979	-0.010167	-0.001772	-0.002528
-	980	-0.009328	-0.001601	-0.002373
-	981	-0.008249	-0.001395	-0.002114
-	982	-0.006891	-0.001148	-0.001742
-	983	-0.005269	-0.000861	-0.001282
-	984	-0.003390	-0.000530	-0.000734
-	985	-0.001296	-0.000162	-0.000122
-	986	0.000965	0.000242	0.000558
-	987	0.003310	0.000669	0.001286
-	988	0.005673	0.001108	0.002049
-	989	0.007906	0.001536	0.002808
-	990	0.009927	0.001934	0.003532
-	991	0.011547	0.002271	0.004187
-	992	0.012571	0.002514	0.004738
-	993	0.012791	0.002620	0.005093
-	994	0.011923	0.002541	0.005186
-	995	0.009566	0.002199	0.004882
-	996
-	997
