# Supplementary material for: Design and preliminary verification of a novel powered ankle–foot prosthesis: From the perspective of lower-limb biomechanics compared with ESAR foot
Source: PLoS One. 2024 Jun 7;19(6):e0303397. doi: 10.1371/journal.pone.0303397 (PMC11161064; doi:10.1371/journal.pone.0303397)
Supplement: S2 File — (ZIP) [file pone.0303397.s004.zip › NWS/6/right ground reaction force.TXT]

XY
	Fx		Fy		Fz
0.000	-0.28	0.000	0.32	0.000	0.18
0.001	-0.41	0.001	0.23	0.001	-1.08
0.001	-0.18	0.001	0.32	0.001	-1.26
0.002	-0.23	0.002	0.14	0.002	0.54
0.002	-0.28	0.002	0.23	0.002	0.36
0.003	-0.23	0.003	0.32	0.003	0.18
0.003	-0.05	0.003	0.37	0.003	-0.18
0.004	-0.41	0.004	0.28	0.004	1.26
0.004	0.05	0.004	0.23	0.004	-0.18
0.005	-0.09	0.005	0.23	0.005	-0.18
0.005	-0.18	0.005	0.05	0.005	-0.18
0.005	-0.23	0.005	0.37	0.005	-0.36
0.006	-0.28	0.006	0.23	0.006	-0.54
0.007	-0.09	0.007	0.37	0.007	0.54
0.007	-0.14	0.007	0.05	0.007	-1.08
0.007	-0.28	0.007	0.05	0.007	-0.18
0.008	-0.14	0.008	0.14	0.008	0.18
0.009	-0.32	0.009	0.14	0.009	0.00
0.009	-0.18	0.009	0.05	0.009	-1.08
0.009	-0.46	0.009	0.46	0.009	0.36
0.010	-0.14	0.010	0.28	0.010	0.00
0.011	-0.37	0.011	0.23	0.011	-0.36
0.011	-0.09	0.011	-0.05	0.011	0.72
0.012	-0.23	0.012	0.00	0.012	0.54
0.012	-0.05	0.012	0.23	0.012	-0.18
0.013	-0.23	0.013	0.41	0.013	0.00
0.013	-0.41	0.013	0.28	0.013	0.00
0.014	-0.28	0.014	0.69	0.014	0.90
0.014	-0.14	0.014	0.18	0.014	0.18
0.015	-0.23	0.015	0.32	0.015	0.36
0.015	-0.18	0.015	0.32	0.015	0.54
0.016	-0.28	0.016	0.23	0.016	0.72
0.016	-0.37	0.016	0.32	0.016	1.08
0.017	-0.32	0.017	0.05	0.017	0.00
0.017	0.09	0.017	0.05	0.017	-0.18
0.018	-0.28	0.018	0.37	0.018	-0.54
0.018	-0.18	0.018	0.23	0.018	-0.18
0.018	-0.18	0.018	0.18	0.018	0.00
0.019	-0.28	0.019	0.05	0.019	-0.72
0.020	-0.05	0.020	0.32	0.020	-0.54
0.020	-0.18	0.020	0.60	0.020	-0.18
0.021	-0.09	0.021	0.37	0.021	-0.18
0.021	-0.28	0.021	0.18	0.021	1.44
0.022	-0.23	0.022	0.14	0.022	0.72
0.022	-0.18	0.022	0.64	0.022	0.00
0.022	-0.28	0.022	0.14	0.022	-0.54
0.023	-0.28	0.023	0.05	0.023	-0.54
0.024	0.00	0.024	0.09	0.024	1.08
0.024	-0.23	0.024	0.37	0.024	-0.18
0.025	-0.09	0.025	0.18	0.025	0.18
0.025	-0.09	0.025	0.23	0.025	0.00
0.026	-0.18	0.026	-0.14	0.026	0.90
0.026	-0.28	0.026	0.55	0.026	-0.36
0.026	-0.18	0.026	0.14	0.026	0.00
0.027	-0.37	0.027	0.14	0.027	0.54
0.028	-0.14	0.028	0.51	0.028	-1.44
0.028	-0.23	0.028	0.55	0.028	-0.18
0.029	-0.23	0.029	0.09	0.029	0.18
0.029	-0.37	0.029	0.46	0.029	0.72
0.030	-0.23	0.030	0.18	0.030	-0.54
0.030	-0.09	0.030	0.28	0.030	0.54
0.030	-0.37	0.030	0.23	0.030	0.18
0.031	-0.14	0.031	0.41	0.031	-0.18
0.032	-0.23	0.032	0.00	0.032	-0.36
0.032	-0.18	0.032	0.32	0.032	0.90
0.033	-0.18	0.033	0.18	0.033	-0.18
0.033	-0.28	0.033	0.23	0.033	0.18
0.034	-0.23	0.034	0.37	0.034	-0.18
0.034	0.05	0.034	0.18	0.034	0.36
0.035	-0.23	0.035	0.32	0.035	0.00
0.035	-0.23	0.035	0.46	0.035	0.18
0.036	-0.28	0.036	0.28	0.036	-0.36
0.036	-0.32	0.036	0.37	0.036	0.18
0.036	-0.14	0.036	0.23	0.036	0.18
0.037	-0.23	0.037	0.23	0.037	0.36
0.037	-0.23	0.037	0.18	0.037	0.00
0.038	-0.05	0.038	0.23	0.038	-0.36
0.039	-0.14	0.039	0.05	0.039	-0.54
0.039	-0.18	0.039	0.18	0.039	-0.18
0.040	-0.32	0.040	0.14	0.040	-0.36
0.040	-0.37	0.040	-0.09	0.040	-0.72
0.041	-0.41	0.041	0.41	0.041	0.18
0.041	-0.23	0.041	0.18	0.041	-0.54
0.042	-0.46	0.042	0.23	0.042	0.18
0.042	0.05	0.042	0.14	0.042	0.18
0.043	-0.37	0.043	0.41	0.043	0.90
0.043	-0.09	0.043	-0.18	0.043	-0.54
0.044	-0.09	0.044	-0.05	0.044	-0.36
0.044	-0.37	0.044	0.46	0.044	-0.18
0.044	-0.09	0.044	0.37	0.044	-0.54
0.045	0.09	0.045	0.23	0.045	0.90
0.045	-0.28	0.045	0.00	0.045	0.36
0.046	-0.28	0.046	0.60	0.046	-0.72
0.047	-0.18	0.047	0.14	0.047	-0.54
0.047	-0.32	0.047	0.37	0.047	-0.54
0.048	-0.05	0.048	0.09	0.048	-0.36
0.048	-0.28	0.048	0.37	0.048	-0.18
0.049	-0.28	0.049	0.09	0.049	0.36
0.049	-0.05	0.049	0.46	0.049	-0.54
0.050	-0.05	0.050	0.09	0.050	-0.18
0.050	-0.32	0.050	0.23	0.050	-0.36
0.051	-0.23	0.051	0.14	0.051	0.00
0.051	-0.32	0.051	0.23	0.051	0.00
0.052	-0.28	0.052	-0.23	0.052	0.54
0.052	-0.18	0.052	0.32	0.052	0.36
0.052	-0.14	0.052	0.32	0.052	0.72
0.053	0.09	0.053	0.37	0.053	0.00
0.053	-0.09	0.053	0.32	0.053	-0.72
0.054	0.00	0.054	0.32	0.054	0.36
0.055	-0.14	0.055	-0.14	0.055	0.00
0.055	-0.41	0.055	0.55	0.055	0.36
0.056	-0.32	0.056	0.51	0.056	-0.90
0.056	-0.18	0.056	0.28	0.056	0.18
0.057	-0.32	0.057	0.09	0.057	0.72
0.057	0.00	0.057	0.23	0.057	1.44
0.058	-0.32	0.058	0.28	0.058	-0.90
0.058	-0.05	0.058	-0.05	0.058	0.00
0.059	-0.23	0.059	0.32	0.059	0.72
0.059	-0.18	0.059	0.32	0.059	-0.72
0.060	-0.14	0.060	0.32	0.060	0.36
0.060	-0.05	0.060	0.23	0.060	0.18
0.060	-0.32	0.060	0.23	0.060	-0.36
0.061	-0.23	0.061	-0.05	0.061	-0.54
0.061	-0.18	0.061	0.05	0.061	-0.18
0.062	-0.14	0.062	0.18	0.062	0.36
0.063	-0.23	0.063	0.14	0.063	-0.36
0.063	-0.32	0.063	0.32	0.063	-0.36
0.064	-0.18	0.064	0.32	0.064	0.90
0.064	-0.32	0.064	-0.09	0.064	-0.90
0.065	-0.09	0.065	0.55	0.065	0.18
0.065	-0.23	0.065	0.28	0.065	-0.72
0.066	-0.46	0.066	0.09	0.066	-0.18
0.066	-0.05	0.066	0.00	0.066	0.18
0.067	-0.18	0.067	0.18	0.067	0.54
0.067	-0.28	0.067	0.32	0.067	0.18
0.068	-0.09	0.068	0.05	0.068	-0.36
0.068	-0.32	0.068	0.32	0.068	0.72
0.069	-0.23	0.069	0.46	0.069	-0.18
0.069	-0.55	0.069	0.51	0.069	0.18
0.070	-0.18	0.070	0.32	0.070	-0.36
0.070	-0.37	0.070	0.18	0.070	-0.18
0.071	-0.18	0.071	-0.05	0.071	0.72
0.071	-0.32	0.071	0.14	0.071	0.54
0.072	-0.05	0.072	0.46	0.072	0.36
0.072	-0.23	0.072	0.28	0.072	-0.36
0.072	-0.37	0.072	0.14	0.072	-0.18
0.073	-0.18	0.073	-0.05	0.073	-0.36
0.073	-0.18	0.073	0.28	0.073	0.00
0.074	-0.32	0.074	0.18	0.074	0.36
0.074	0.00	0.074	0.37	0.074	0.36
0.075	-0.28	0.075	0.18	0.075	0.00
0.075	-0.32	0.075	0.28	0.075	-0.54
0.076	-0.18	0.076	0.14	0.076	0.54
0.076	0.09	0.076	0.14	0.076	-0.36
0.077	-0.18	0.077	0.09	0.077	-0.54
0.077	-0.32	0.077	0.18	0.077	-0.72
0.078	-0.23	0.078	0.37	0.078	0.36
0.079	-0.41	0.079	0.37	0.079	-0.18
0.079	-0.28	0.079	0.09	0.079	0.54
0.080	-0.23	0.080	0.28	0.080	0.36
0.080	-0.23	0.080	0.09	0.080	0.36
0.081	-0.09	0.081	0.37	0.081	-0.18
0.081	-0.37	0.081	-0.09	0.081	-0.36
0.082	-0.23	0.082	0.28	0.082	0.36
0.082	-0.28	0.082	0.28	0.082	0.54
0.083	-0.32	0.083	0.00	0.083	-0.18
0.083	-0.05	0.083	0.14	0.083	-0.18
0.084	0.09	0.084	0.18	0.084	-0.54
0.084	-0.18	0.084	-0.05	0.084	0.36
0.085	-0.32	0.085	0.41	0.085	0.36
0.085	-0.09	0.085	0.37	0.085	-0.54
0.086	-0.37	0.086	0.14	0.086	0.36
0.086	-0.32	0.086	0.18	0.086	-0.36
0.087	-0.09	0.087	0.37	0.087	0.36
0.087	-0.32	0.087	0.37	0.087	-1.44
0.088	-0.28	0.088	-0.05	0.088	0.00
0.088	-0.32	0.088	0.09	0.088	-0.72
0.088	-0.32	0.088	0.09	0.088	0.36
0.089	-0.51	0.089	-0.05	0.089	-0.54
0.089	-0.18	0.089	0.18	0.089	0.54
0.090	-0.23	0.090	0.32	0.090	-0.18
0.090	-0.41	0.090	0.14	0.090	-0.36
0.091	-0.28	0.091	0.23	0.091	0.00
0.091	-0.23	0.091	0.09	0.091	-0.90
0.092	-0.32	0.092	0.28	0.092	-0.36
0.092	-0.18	0.092	0.00	0.092	0.54
0.093	-0.28	0.093	0.14	0.093	-0.54
0.094	-0.23	0.094	0.05	0.094	-0.36
0.094	-0.23	0.094	0.05	0.094	-0.72
0.095	-0.05	0.095	0.18	0.095	0.36
0.095	-0.23	0.095	0.28	0.095	0.90
0.096	-0.37	0.096	0.05	0.096	-0.18
0.096	-0.18	0.096	0.28	0.096	0.18
0.097	-0.41	0.097	0.46	0.097	-0.54
0.097	-0.14	0.097	0.23	0.097	1.08
0.098	-0.41	0.098	0.00	0.098	-0.36
0.098	-0.14	0.098	0.32	0.098	1.26
0.099	-0.46	0.099	0.14	0.099	0.36
0.099	-0.28	0.099	0.28	0.099	0.36
0.100	-0.14	0.100	0.14	0.100	-0.18
0.100	-0.14	0.100	0.18	0.100	0.18
0.101	-0.28	0.101	0.51	0.101	0.00
0.101	-0.18	0.101	0.23	0.101	0.54
0.102	-0.23	0.102	0.23	0.102	-0.36
0.102	-0.55	0.102	0.32	0.102	-0.36
0.103	-0.14	0.103	0.09	0.103	0.18
0.103	-0.46	0.103	0.41	0.103	0.18
0.104	-0.23	0.104	0.00	0.104	0.18
0.104	-0.37	0.104	0.09	0.104	0.72
0.105	-0.18	0.105	0.14	0.105	0.18
0.105	-0.32	0.105	0.14	0.105	-0.36
0.106	-0.32	0.106	0.23	0.106	0.54
0.106	-0.18	0.106	0.23	0.106	-0.54
0.107	-0.28	0.107	0.18	0.107	-0.18
0.107	-0.18	0.107	0.09	0.107	0.72
0.108	-0.41	0.108	0.14	0.108	-0.36
0.108	-0.05	0.108	-0.05	0.108	1.08
0.109	-0.28	0.109	0.41	0.109	0.72
0.109	-0.18	0.109	0.00	0.109	-0.36
0.110	-0.32	0.110	0.32	0.110	0.36
0.110	-0.05	0.110	0.32	0.110	0.18
0.111	-0.18	0.111	0.37	0.111	0.36
0.111	-0.09	0.111	0.00	0.111	0.18
0.112	-0.23	0.112	-0.09	0.112	-0.18
0.112	-0.46	0.112	0.55	0.112	0.36
0.113	-0.28	0.113	0.09	0.113	0.18
0.113	-0.14	0.113	0.18	0.113	-0.18
0.114	-0.46	0.114	0.23	0.114	-0.54
0.114	-0.32	0.114	0.09	0.114	-0.18
0.115	-0.23	0.115	0.05	0.115	0.00
0.115	-0.41	0.115	0.32	0.115	0.36
0.116	-0.14	0.116	0.37	0.116	-0.18
0.116	-0.41	0.116	0.14	0.116	1.08
0.117	-0.23	0.117	0.23	0.117	-0.90
0.117	-0.37	0.117	0.23	0.117	0.18
0.118	-0.37	0.118	0.18	0.118	-0.54
0.118	-0.23	0.118	0.14	0.118	-0.18
0.119	-0.41	0.119	0.28	0.119	-0.18
0.119	-0.37	0.119	0.00	0.119	0.00
0.120	-0.37	0.120	0.37	0.120	0.90
0.120	-0.28	0.120	0.14	0.120	-0.36
0.121	-0.23	0.121	0.28	0.121	-0.18
0.121	0.09	0.121	-0.05	0.121	0.90
0.122	-0.23	0.122	-0.09	0.122	0.18
0.122	-0.09	0.122	0.14	0.122	0.00
0.123	-0.32	0.123	0.46	0.123	0.00
0.123	-0.37	0.123	0.00	0.123	-0.18
0.124	-0.46	0.124	0.14	0.124	0.18
0.124	-0.18	0.124	0.28	0.124	-0.18
0.125	-0.32	0.125	0.41	0.125	-0.18
0.125	-0.32	0.125	0.18	0.125	-0.18
0.126	-0.18	0.126	0.18	0.126	-0.18
0.126	-0.18	0.126	0.09	0.126	-0.18
0.127	-0.18	0.127	0.18	0.127	-0.36
0.127	-0.23	0.127	0.32	0.127	0.54
0.128	-0.23	0.128	0.37	0.128	0.36
0.128	-0.46	0.128	0.18	0.128	-0.72
0.129	-0.09	0.129	0.32	0.129	0.18
0.129	-0.37	0.129	0.14	0.129	-0.54
0.130	-0.14	0.130	0.18	0.130	-0.18
0.130	-0.23	0.130	0.09	0.130	-0.90
0.131	-0.41	0.131	0.28	0.131	-0.90
0.131	-0.14	0.131	0.37	0.131	-0.72
0.132	-0.37	0.132	0.37	0.132	-1.08
0.132	-0.23	0.132	0.18	0.132	-0.90
0.133	-0.69	0.133	0.09	0.133	-0.54
0.133	-0.28	0.133	0.28	0.133	-0.90
0.134	-0.14	0.134	0.23	0.134	0.18
0.134	-0.41	0.134	0.09	0.134	-0.18
0.135	-0.37	0.135	0.28	0.135	-0.18
0.135	-0.14	0.135	0.05	0.135	0.00
0.136	-0.28	0.136	0.55	0.136	0.00
0.136	-0.05	0.136	0.32	0.136	-0.54
0.137	-0.18	0.137	0.28	0.137	-0.90
0.137	-0.18	0.137	0.37	0.137	-0.36
0.138	-0.14	0.138	0.14	0.138	0.18
0.138	-0.32	0.138	0.23	0.138	0.54
0.139	-0.37	0.139	0.28	0.139	0.72
0.139	-0.23	0.139	0.14	0.139	0.18
0.140	-0.05	0.140	0.32	0.140	0.18
0.140	-0.37	0.140	0.28	0.140	-0.18
0.141	-0.23	0.141	0.23	0.141	-0.72
0.141	-0.32	0.141	0.32	0.141	0.36
0.142	-0.23	0.142	0.14	0.142	0.18
0.142	-0.32	0.142	0.05	0.142	-0.54
0.143	-0.14	0.143	-0.28	0.143	0.72
0.143	-0.41	0.143	0.18	0.143	0.00
0.144	-0.28	0.144	0.14	0.144	0.18
0.144	-0.28	0.144	0.28	0.144	-0.18
0.144	-0.23	0.144	0.09	0.144	-0.18
0.145	-0.41	0.145	0.09	0.145	0.18
0.145	-0.23	0.145	0.32	0.145	-0.36
0.146	-0.05	0.146	0.23	0.146	0.36
0.146	-0.51	0.146	0.55	0.146	-0.36
0.147	-0.14	0.147	0.09	0.147	0.00
0.147	-0.09	0.147	0.14	0.147	-0.18
0.148	-0.18	0.148	0.00	0.148	0.00
0.148	-0.23	0.148	0.28	0.148	0.18
0.149	-0.05	0.149	0.00	0.149	-0.18
0.149	-0.14	0.149	0.23	0.149	0.54
0.150	0.00	0.150	0.18	0.150	-0.36
0.150	-0.32	0.150	0.14	0.150	0.00
0.151	-0.14	0.151	0.51	0.151	0.00
0.152	-0.05	0.152	0.41	0.152	0.18
0.152	-0.09	0.152	0.23	0.152	-0.72
0.153	-0.37	0.153	0.37	0.153	-0.54
0.153	-0.32	0.153	0.18	0.153	0.18
0.154	-0.23	0.154	0.37	0.154	0.36
0.154	-0.41	0.154	0.14	0.154	0.00
0.155	-0.37	0.155	0.23	0.155	0.18
0.155	-0.18	0.155	0.37	0.155	0.18
0.156	-0.46	0.156	0.37	0.156	0.00
0.156	-0.28	0.156	-0.05	0.156	-0.18
0.157	-0.41	0.157	0.46	0.157	-0.36
0.157	-0.09	0.157	0.18	0.157	-0.18
0.158	-0.28	0.158	0.46	0.158	-0.54
0.158	-0.28	0.158	0.32	0.158	-0.18
0.159	-0.37	0.159	0.41	0.159	-0.36
0.159	-0.23	0.159	0.09	0.159	-0.54
0.160	-0.23	0.160	0.14	0.160	-0.36
0.160	-0.18	0.160	0.18	0.160	-0.18
0.161	0.00	0.161	0.23	0.161	0.72
0.161	-0.09	0.161	0.09	0.161	0.18
0.162	-0.23	0.162	0.28	0.162	-0.36
0.162	-0.41	0.162	0.46	0.162	-0.90
0.163	-0.23	0.163	0.46	0.163	0.00
0.163	-0.14	0.163	-0.05	0.163	-0.54
0.164	-0.32	0.164	0.41	0.164	0.36
0.164	-0.37	0.164	0.18	0.164	-0.36
0.165	-0.18	0.165	0.14	0.165	-0.72
0.165	-0.37	0.165	0.23	0.165	0.18
0.166	-0.41	0.166	0.28	0.166	0.18
0.166	-0.09	0.166	0.28	0.166	-0.36
0.167	-0.18	0.167	0.32	0.167	-0.18
0.167	-0.18	0.167	0.41	0.167	-0.18
0.168	-0.18	0.168	0.00	0.168	0.00
0.168	-0.23	0.168	0.37	0.168	-0.36
0.169	0.05	0.169	0.14	0.169	-0.90
0.169	-0.18	0.169	0.41	0.169	-0.36
0.170	-0.09	0.170	0.18	0.170	-0.72
0.170	-0.09	0.170	0.00	0.170	-0.54
0.171	-0.18	0.171	0.09	0.171	-0.54
0.171	-0.14	0.171	0.23	0.171	-0.54
0.172	-0.23	0.172	-0.05	0.172	0.18
0.172	-0.32	0.172	0.28	0.172	0.18
0.173	-0.18	0.173	-0.05	0.173	0.36
0.173	-0.28	0.173	0.46	0.173	0.00
0.174	-0.05	0.174	0.09	0.174	0.00
0.174	-0.37	0.174	0.32	0.174	0.72
0.175	-0.37	0.175	0.23	0.175	-0.72
0.175	-0.28	0.175	0.14	0.175	-0.54
0.176	-0.37	0.176	0.14	0.176	-0.36
0.176	-0.14	0.176	0.41	0.176	0.90
0.176	-0.32	0.176	0.32	0.176	0.00
0.177	-0.18	0.177	0.23	0.177	-0.36
0.177	-0.28	0.177	0.09	0.177	-0.18
0.178	-0.32	0.178	0.46	0.178	0.00
0.178	-0.18	0.178	0.28	0.178	0.72
0.179	-0.28	0.179	0.41	0.179	0.18
0.179	-0.28	0.179	0.28	0.179	-0.72
0.180	-0.32	0.180	0.37	0.180	-0.90
0.180	-0.46	0.180	0.23	0.180	0.00
0.181	-0.37	0.181	0.14	0.181	-0.54
0.181	-0.32	0.181	0.23	0.181	0.18
0.182	-0.14	0.182	-0.05	0.182	0.00
0.183	-0.23	0.183	0.23	0.183	0.36
0.183	-0.23	0.183	0.14	0.183	-0.18
0.184	-0.23	0.184	0.14	0.184	0.00
0.184	-0.41	0.184	0.28	0.184	0.00
0.185	-0.18	0.185	0.18	0.185	-0.54
0.185	-0.05	0.185	0.32	0.185	0.72
0.186	-0.28	0.186	0.28	0.186	-1.08
0.186	-0.32	0.186	-0.14	0.186	0.54
0.187	-0.14	0.187	0.18	0.187	-0.18
0.187	-0.09	0.187	0.18	0.187	0.36
0.188	-0.14	0.188	0.28	0.188	0.18
0.188	0.00	0.188	0.14	0.188	0.18
0.189	-0.23	0.189	0.18	0.189	0.00
0.189	-0.28	0.189	0.28	0.189	0.00
0.190	-0.23	0.190	0.32	0.190	0.36
0.190	-0.18	0.190	0.18	0.190	0.18
0.191	-0.18	0.191	0.37	0.191	0.00
0.191	-0.23	0.191	0.32	0.191	0.18
0.192	-0.14	0.192	0.09	0.192	0.18
0.192	-0.28	0.192	0.00	0.192	-0.54
0.193	-0.32	0.193	0.09	0.193	0.00
0.193	-0.18	0.193	0.14	0.193	-0.36
0.194	-0.32	0.194	0.09	0.194	0.90
0.194	-0.05	0.194	0.09	0.194	-0.18
0.195	-0.32	0.195	0.51	0.195	-1.08
0.195	-0.28	0.195	0.32	0.195	0.18
0.196	-0.23	0.196	0.18	0.196	0.54
0.196	-0.14	0.196	-0.14	0.196	-0.90
0.197	0.00	0.197	-0.05	0.197	0.18
0.197	-0.14	0.197	0.41	0.197	0.18
0.198	-0.18	0.198	0.41	0.198	0.00
0.198	-0.23	0.198	0.37	0.198	0.18
0.199	0.00	0.199	0.09	0.199	0.18
0.199	-0.28	0.199	0.00	0.199	-0.18
0.200	-0.05	0.200	0.28	0.200	0.00
0.200	-0.05	0.200	0.23	0.200	-0.54
0.201	-0.28	0.201	0.23	0.201	-0.18
0.201	-0.09	0.201	0.09	0.201	0.72
0.202	-0.23	0.202	0.18	0.202	0.00
0.202	-0.23	0.202	0.28	0.202	0.72
0.203	-0.23	0.203	0.09	0.203	-0.54
0.203	-0.23	0.203	0.18	0.203	0.00
0.204	-0.28	0.204	0.18	0.204	1.26
0.204	-0.28	0.204	0.28	0.204	-0.18
0.205	-0.46	0.205	0.14	0.205	-1.08
0.205	-0.23	0.205	0.41	0.205	0.00
0.206	-0.18	0.206	0.37	0.206	0.36
0.206	-0.23	0.206	0.18	0.206	-0.72
0.207	0.05	0.207	0.18	0.207	0.00
0.207	-0.28	0.207	0.41	0.207	0.36
0.208	-0.05	0.208	-0.09	0.208	0.36
0.208	-0.14	0.208	0.41	0.208	-0.54
0.208	-0.37	0.208	0.37	0.208	0.72
0.209	-0.14	0.209	0.41	0.209	0.54
0.209	0.05	0.209	0.09	0.209	0.00
0.210	-0.05	0.210	0.09	0.210	-0.36
0.210	-0.09	0.210	0.05	0.210	-0.36
0.211	-0.28	0.211	0.18	0.211	0.00
0.211	0.00	0.211	0.05	0.211	0.36
0.212	-0.41	0.212	0.37	0.212	0.54
0.212	0.09	0.212	0.41	0.212	-0.36
0.213	0.14	0.213	0.32	0.213	-0.90
0.214	-0.41	0.214	0.28	0.214	-0.36
0.214	-0.51	0.214	0.18	0.214	0.18
0.215	-0.32	0.215	0.05	0.215	-0.18
0.215	-0.23	0.215	0.00	0.215	-0.54
0.216	-0.14	0.216	0.46	0.216	-0.90
0.216	-0.28	0.216	0.14	0.216	-0.36
0.217	-0.23	0.217	0.37	0.217	-0.18
0.217	-0.09	0.217	0.18	0.217	0.00
0.218	-0.09	0.218	0.41	0.218	0.18
0.218	-0.37	0.218	0.51	0.218	0.36
0.219	-0.09	0.219	0.37	0.219	-0.54
0.219	-0.32	0.219	0.14	0.219	0.18
0.220	-0.05	0.220	0.09	0.220	0.36
0.220	-0.51	0.220	0.18	0.220	-0.36
0.221	-0.09	0.221	0.37	0.221	-0.72
0.221	-0.32	0.221	0.32	0.221	0.18
0.222	-0.32	0.222	0.23	0.222	-0.72
0.222	-0.55	0.222	0.32	0.222	0.54
0.223	-0.32	0.223	0.23	0.223	0.54
0.223	-0.14	0.223	0.09	0.223	0.72
0.224	-0.37	0.224	0.14	0.224	0.36
0.224	-0.18	0.224	0.00	0.224	0.72
0.225	-0.23	0.225	0.09	0.225	0.54
0.225	-0.09	0.225	0.09	0.225	-0.18
0.226	-0.09	0.226	0.46	0.226	-0.54
0.226	-0.05	0.226	0.23	0.226	0.18
0.227	-0.14	0.227	0.00	0.227	0.00
0.227	-0.18	0.227	0.37	0.227	-0.18
0.228	-0.09	0.228	0.23	0.228	0.36
0.228	0.00	0.228	0.60	0.228	0.54
0.229	-0.51	0.229	0.09	0.229	-0.72
0.229	-0.28	0.229	0.14	0.229	0.00
0.230	0.00	0.230	-0.09	0.230	0.18
0.230	-0.14	0.230	0.18	0.230	0.00
0.231	-0.18	0.231	0.00	0.231	-0.36
0.231	-0.14	0.231	-0.05	0.231	-0.18
0.232	-0.32	0.232	0.23	0.232	-1.08
0.232	-0.18	0.232	0.37	0.232	0.18
0.233	-0.14	0.233	-0.09	0.233	-0.36
0.233	-0.32	0.233	0.18	0.233	0.00
0.234	-0.14	0.234	0.23	0.234	0.36
0.234	-0.09	0.234	0.41	0.234	0.72
0.235	-0.14	0.235	0.09	0.235	0.00
0.235	-0.18	0.235	0.00	0.235	0.00
0.236	-0.09	0.236	0.18	0.236	-0.72
0.236	-0.05	0.236	0.18	0.236	0.18
0.237	-0.23	0.237	0.18	0.237	-0.18
0.237	-0.18	0.237	0.23	0.237	0.18
0.238	-0.37	0.238	0.37	0.238	-0.18
0.238	-0.09	0.238	-0.09	0.238	-0.36
0.239	-0.23	0.239	0.14	0.239	0.00
0.239	-0.41	0.239	0.23	0.239	-0.72
0.240	-0.41	0.240	0.32	0.240	0.18
0.240	-0.32	0.240	0.09	0.240	-0.36
0.240	-0.28	0.240	0.55	0.240	-0.36
0.241	-0.28	0.241	0.18	0.241	-0.36
0.241	-0.28	0.241	0.28	0.241	0.18
0.242	-0.32	0.242	0.14	0.242	-0.18
0.242	-0.14	0.242	0.46	0.242	0.00
0.243	-0.32	0.243	0.09	0.243	0.00
0.243	-0.09	0.243	0.18	0.243	0.00
0.244	-0.23	0.244	-0.05	0.244	0.36
0.245	-0.18	0.245	0.32	0.245	-0.54
0.245	-0.09	0.245	0.05	0.245	1.08
0.246	-0.28	0.246	0.23	0.246	0.00
0.246	-0.28	0.246	0.05	0.246	0.54
0.247	-0.28	0.247	0.18	0.247	0.00
0.247	-0.41	0.247	0.18	0.247	-0.18
0.248	0.00	0.248	0.41	0.248	-0.90
0.248	-0.09	0.248	0.28	0.248	0.54
0.249	-0.18	0.249	0.05	0.249	0.36
0.249	-0.23	0.249	0.09	0.249	0.18
0.250	-0.46	0.250	0.60	0.250	1.08
0.250	-0.23	0.250	0.18	0.250	-0.54
0.251	-0.37	0.251	0.23	0.251	0.54
0.251	-0.18	0.251	0.00	0.251	-0.18
0.252	0.09	0.252	0.14	0.252	0.36
0.252	-0.32	0.252	0.23	0.252	0.18
0.253	-0.41	0.253	0.23	0.253	-0.90
0.253	-0.23	0.253	0.41	0.253	0.18
0.254	-0.32	0.254	-0.09	0.254	-0.18
0.254	-0.41	0.254	0.18	0.254	0.36
0.255	-0.14	0.255	0.05	0.255	-0.54
0.255	-0.32	0.255	0.05	0.255	-0.36
0.256	-0.23	0.256	0.05	0.256	-0.18
0.256	-0.23	0.256	0.00	0.256	0.00
0.257	-0.09	0.257	0.23	0.257	0.18
0.257	0.00	0.257	0.14	0.257	0.00
0.258	-0.23	0.258	0.28	0.258	-0.54
0.258	-0.32	0.258	0.23	0.258	0.00
0.259	-0.23	0.259	0.14	0.259	0.18
0.259	-0.28	0.259	0.28	0.259	0.54
0.260	-0.46	0.260	0.09	0.260	0.00
0.260	-0.09	0.260	0.14	0.260	-0.36
0.261	-0.09	0.261	0.14	0.261	0.54
0.261	-0.23	0.261	-0.05	0.261	-0.18
0.262	-0.37	0.262	0.00	0.262	-0.36
0.262	-0.32	0.262	0.32	0.262	0.18
0.263	-0.28	0.263	0.09	0.263	-0.72
0.263	-0.37	0.263	0.14	0.263	-0.54
0.264	-0.41	0.264	0.28	0.264	-0.18
0.264	-0.18	0.264	0.23	0.264	-0.72
0.265	-0.09	0.265	0.18	0.265	-0.90
0.265	-0.18	0.265	0.32	0.265	0.18
0.266	-0.18	0.266	0.09	0.266	0.36
0.266	-0.23	0.266	0.23	0.266	0.00
0.267	-0.14	0.267	0.23	0.267	0.72
0.267	-0.37	0.267	0.37	0.267	0.18
0.268	-0.23	0.268	0.37	0.268	0.18
0.268	-0.09	0.268	0.05	0.268	-0.72
0.269	-0.41	0.269	0.09	0.269	-0.18
0.269	-0.37	0.269	0.23	0.269	0.18
0.270	-0.37	0.270	0.28	0.270	-1.26
0.270	-0.09	0.270	0.37	0.270	0.00
0.271	-0.14	0.271	0.09	0.271	-0.36
0.271	-0.18	0.271	0.28	0.271	0.18
0.272	-0.23	0.272	0.28	0.272	0.54
0.272	-0.37	0.272	0.28	0.272	0.54
0.273	-0.32	0.273	0.32	0.273	0.90
0.273	-0.32	0.273	0.14	0.273	-0.54
0.274	-0.28	0.274	0.46	0.274	0.90
0.274	-0.14	0.274	0.28	0.274	-0.90
0.275	-0.32	0.275	0.23	0.275	0.36
0.275	-0.18	0.275	0.05	0.275	0.36
0.276	-0.09	0.276	0.41	0.276	0.36
0.276	0.05	0.276	0.28	0.276	-0.36
0.277	-0.37	0.277	0.41	0.277	0.72
0.277	-0.23	0.277	0.18	0.277	0.18
0.278	-0.28	0.278	0.05	0.278	0.54
0.278	-0.05	0.278	-0.09	0.278	-0.90
0.279	-0.18	0.279	0.14	0.279	0.00
0.279	-0.41	0.279	0.23	0.279	-0.18
0.280	-0.23	0.280	0.46	0.280	1.08
0.280	-0.09	0.280	0.14	0.280	0.00
0.281	-0.09	0.281	0.46	0.281	-0.54
0.281	-0.28	0.281	0.14	0.281	-0.72
0.282	-0.32	0.282	0.00	0.282	-0.18
0.282	-0.55	0.282	0.09	0.282	0.00
0.283	-0.18	0.283	0.23	0.283	-0.54
0.283	-0.28	0.283	0.37	0.283	0.36
0.284	-0.46	0.284	0.64	0.284	-0.36
0.284	-0.37	0.284	0.55	0.284	-0.36
0.285	-0.37	0.285	0.55	0.285	0.36
0.285	-0.23	0.285	0.18	0.285	0.00
0.286	-0.37	0.286	0.28	0.286	0.36
0.286	0.05	0.286	0.37	0.286	-0.54
0.287	-0.28	0.287	0.05	0.287	-0.36
0.287	-0.18	0.287	0.14	0.287	0.18
0.288	-0.09	0.288	0.14	0.288	-0.54
0.288	-0.05	0.288	0.28	0.288	-0.72
0.288	-0.32	0.288	0.37	0.288	0.36
0.289	-0.05	0.289	0.09	0.289	0.18
0.289	-0.32	0.289	0.18	0.289	0.00
0.290	-0.32	0.290	0.00	0.290	-0.90
0.290	-0.18	0.290	0.18	0.290	-1.08
0.291	-0.18	0.291	0.18	0.291	-0.54
0.291	-0.32	0.291	0.18	0.291	-0.36
0.292	-0.18	0.292	0.41	0.292	0.18
0.292	-0.37	0.292	0.09	0.292	0.36
0.293	-0.14	0.293	0.41	0.293	-1.08
0.293	-0.18	0.293	0.51	0.293	-0.54
0.294	-0.23	0.294	0.09	0.294	-0.36
0.294	-0.09	0.294	0.00	0.294	0.36
0.295	-0.28	0.295	0.55	0.295	-0.36
0.295	-0.18	0.295	0.00	0.295	0.18
0.296	-0.41	0.296	0.23	0.296	-0.18
0.296	0.09	0.296	-0.05	0.296	0.18
0.297	-0.14	0.297	0.55	0.297	0.00
0.297	-0.14	0.297	-0.05	0.297	-0.90
0.298	-0.23	0.298	0.23	0.298	0.36
0.298	0.05	0.298	0.18	0.298	-0.18
0.299	0.00	0.299	0.32	0.299	0.00
0.299	-0.23	0.299	0.28	0.299	0.36
0.300	-0.37	0.300	-0.05	0.300	-0.18
0.300	-0.41	0.300	0.00	0.300	0.18
0.301	0.00	0.301	0.28	0.301	0.90
0.301	-0.28	0.301	-0.05	0.301	0.18
0.302	0.00	0.302	0.41	0.302	-0.18
0.302	-0.09	0.302	0.05	0.302	-0.18
0.303	-0.55	0.303	0.28	0.303	0.72
0.303	-0.18	0.303	0.32	0.303	0.00
0.304	0.05	0.304	0.23	0.304	0.00
0.304	-0.32	0.304	0.23	0.304	-0.54
0.305	-0.28	0.305	0.18	0.305	-0.36
0.305	-0.41	0.305	0.18	0.305	-0.18
0.306	-0.23	0.306	0.14	0.306	0.90
0.306	-0.23	0.306	0.28	0.306	0.00
0.307	-0.18	0.307	0.14	0.307	0.18
0.308	-0.28	0.308	0.28	0.308	0.00
0.308	-0.37	0.308	0.09	0.308	0.00
0.309	-0.28	0.309	0.18	0.309	0.54
0.309	-0.09	0.309	-0.05	0.309	0.18
0.310	-0.09	0.310	0.05	0.310	0.18
0.310	-0.23	0.310	0.14	0.310	-0.54
0.311	-0.32	0.311	0.37	0.311	0.18
0.311	-0.09	0.311	0.18	0.311	0.00
0.312	-0.23	0.312	-0.09	0.312	0.54
0.312	-0.09	0.312	0.05	0.312	0.00
0.313	-0.28	0.313	0.64	0.313	-0.18
0.313	-0.14	0.313	0.05	0.313	-0.54
0.314	-0.09	0.314	0.37	0.314	-0.54
0.314	-0.41	0.314	0.18	0.314	-0.54
0.315	-0.23	0.315	0.05	0.315	0.18
0.315	-0.23	0.315	-0.05	0.315	0.36
0.316	-0.46	0.316	0.28	0.316	0.36
0.316	-0.32	0.316	0.23	0.316	-0.36
0.317	-0.05	0.317	0.18	0.317	-0.18
0.317	-0.37	0.317	0.09	0.317	-1.62
0.318	-0.23	0.318	0.14	0.318	-0.90
0.318	-0.32	0.318	-0.05	0.318	-0.36
0.319	-0.14	0.319	-0.05	0.319	0.54
0.319	-0.28	0.319	0.41	0.319	0.00
0.320	-0.09	0.320	0.18	0.320	0.18
0.320	-0.37	0.320	0.32	0.320	0.18
0.321	-0.14	0.321	0.14	0.321	0.00
0.321	-0.14	0.321	0.51	0.321	0.00
0.322	-0.32	0.322	0.37	0.322	0.90
0.322	-0.14	0.322	0.32	0.322	-0.36
0.323	-0.32	0.323	-0.05	0.323	-0.36
0.323	-0.28	0.323	0.28	0.323	-1.08
0.324	-0.14	0.324	0.23	0.324	-0.36
0.324	-0.18	0.324	0.18	0.324	-0.72
0.325	-0.28	0.325	0.28	0.325	0.18
0.325	-0.37	0.325	0.37	0.325	0.54
0.326	-0.37	0.326	-0.14	0.326	0.18
0.326	-0.32	0.326	-0.18	0.326	-0.36
0.327	-0.18	0.327	0.28	0.327	-0.36
0.327	-0.09	0.327	0.00	0.327	0.54
0.328	-0.14	0.328	0.05	0.328	-1.26
0.328	-0.32	0.328	0.51	0.328	0.36
0.329	-0.23	0.329	0.18	0.329	0.18
0.329	-0.14	0.329	0.32	0.329	0.18
0.330	-0.18	0.330	0.23	0.330	-0.18
0.330	-0.14	0.330	0.18	0.330	-0.54
0.331	-0.14	0.331	0.05	0.331	0.54
0.331	-0.23	0.331	0.18	0.331	-0.36
0.332	-0.18	0.332	0.14	0.332	0.00
0.332	-0.32	0.332	0.37	0.332	0.18
0.333	-0.14	0.333	0.28	0.333	-0.36
0.333	-0.37	0.333	0.23	0.333	0.00
0.334	-0.14	0.334	0.32	0.334	-0.18
0.334	-0.28	0.334	0.23	0.334	0.18
0.335	-0.14	0.335	0.28	0.335	-0.54
0.335	-0.28	0.335	0.05	0.335	-0.72
0.336	-0.32	0.336	0.37	0.336	0.36
0.336	-0.32	0.336	0.23	0.336	-0.18
0.337	-0.23	0.337	0.18	0.337	-0.54
0.337	-0.41	0.337	0.18	0.337	0.18
0.338	-0.41	0.338	0.09	0.338	-0.36
0.338	-0.32	0.338	0.14	0.338	-0.72
0.339	-0.05	0.339	0.18	0.339	-1.08
0.339	-0.23	0.339	0.28	0.339	-0.36
0.340	-0.28	0.340	0.05	0.340	0.72
0.340	-0.18	0.340	0.32	0.340	-0.54
0.341	-0.05	0.341	0.00	0.341	0.54
0.341	-0.28	0.341	0.23	0.341	-1.44
0.342	-0.23	0.342	0.23	0.342	0.72
0.342	-0.14	0.342	0.14	0.342	-0.36
0.343	-0.23	0.343	0.41	0.343	0.90
0.343	-0.37	0.343	0.09	0.343	-0.36
0.344	0.05	0.344	0.09	0.344	-0.18
0.344	-0.14	0.344	0.09	0.344	-0.18
0.345	-0.41	0.345	0.28	0.345	0.54
0.345	-0.32	0.345	0.28	0.345	0.18
0.346	-0.14	0.346	-0.09	0.346	0.00
0.346	0.00	0.346	0.00	0.346	-0.18
0.347	0.05	0.347	0.41	0.347	0.00
0.347	-0.18	0.347	0.28	0.347	0.00
0.348	-0.46	0.348	0.09	0.348	-0.54
0.348	-0.09	0.348	0.05	0.348	0.18
0.349	-0.05	0.349	0.32	0.349	0.54
0.349	-0.32	0.349	0.14	0.349	0.72
0.350	-0.46	0.350	0.14	0.350	0.18
0.350	-0.37	0.350	0.41	0.350	-0.18
0.351	-0.28	0.351	0.18	0.351	0.36
0.351	-0.28	0.351	0.18	0.351	0.54
0.352	-0.14	0.352	-0.05	0.352	0.36
0.352	-0.14	0.352	0.28	0.352	-0.36
0.352	-0.28	0.352	-0.05	0.352	0.00
0.353	-0.51	0.353	0.46	0.353	0.00
0.353	-0.18	0.353	0.09	0.353	-1.08
0.354	-0.14	0.354	0.55	0.354	0.18
0.354	-0.32	0.354	0.18	0.354	0.00
0.355	-0.05	0.355	0.18	0.355	0.90
0.355	-0.32	0.355	0.18	0.355	0.18
0.356	-0.32	0.356	0.32	0.356	0.36
0.356	-0.18	0.356	0.23	0.356	-0.18
0.357	-0.37	0.357	0.23	0.357	-0.36
0.357	-0.37	0.357	0.00	0.357	0.36
0.358	-0.28	0.358	0.28	0.358	-0.36
0.358	-0.41	0.358	0.05	0.358	-0.54
0.359	-0.32	0.359	0.05	0.359	0.00
0.359	-0.32	0.359	0.23	0.359	-0.18
0.360	-0.28	0.360	0.32	0.360	0.36
0.360	-0.18	0.360	0.28	0.360	0.36
0.361	-0.28	0.361	0.32	0.361	-0.18
0.361	-0.32	0.361	0.09	0.361	0.00
0.362	-0.18	0.362	0.23	0.362	0.18
0.362	-0.23	0.362	0.18	0.362	-0.90
0.363	-0.09	0.363	-0.14	0.363	0.18
0.363	-0.28	0.363	0.28	0.363	-0.36
0.364	-0.14	0.364	0.18	0.364	-0.72
0.364	-0.37	0.364	0.09	0.364	0.18
0.365	-0.41	0.365	0.00	0.365	0.18
0.365	-0.28	0.365	0.18	0.365	0.00
0.366	-0.32	0.366	0.18	0.366	0.36
0.366	-0.09	0.366	0.09	0.366	0.72
0.367	-0.23	0.367	0.14	0.367	0.36
0.367	-0.18	0.367	0.23	0.367	0.72
0.368	-0.41	0.368	0.23	0.368	0.36
0.368	0.05	0.368	0.37	0.368	0.54
0.369	-0.09	0.369	0.41	0.369	0.72
0.370	-0.18	0.370	0.09	0.370	0.18
0.370	-0.14	0.370	0.32	0.370	0.54
0.371	-0.14	0.371	0.14	0.371	0.54
0.371	-0.28	0.371	0.37	0.371	-0.18
0.372	-0.18	0.372	0.09	0.372	0.36
0.372	0.14	0.372	0.28	0.372	-0.90
0.373	-0.41	0.373	0.05	0.373	-0.36
0.373	-0.23	0.373	0.05	0.373	0.00
0.374	-0.14	0.374	0.28	0.374	-0.36
0.374	0.05	0.374	0.00	0.374	-0.36
0.375	-0.23	0.375	0.37	0.375	-0.36
0.375	0.05	0.375	0.09	0.375	-0.72
0.376	-0.41	0.376	0.32	0.376	0.18
0.376	-0.18	0.376	0.05	0.376	-0.90
0.377	-0.18	0.377	0.32	0.377	-0.90
0.377	-0.37	0.377	0.18	0.377	-0.18
0.378	-0.23	0.378	0.37	0.378	0.36
0.378	-0.41	0.378	0.14	0.378	0.00
0.379	-0.18	0.379	0.23	0.379	-0.18
0.379	-0.28	0.379	0.28	0.379	-0.54
0.380	0.00	0.380	0.37	0.380	0.18
0.380	-0.32	0.380	0.51	0.380	-0.54
0.381	-0.37	0.381	0.05	0.381	-0.18
0.381	-0.37	0.381	0.32	0.381	0.54
0.382	-0.32	0.382	0.09	0.382	0.36
0.382	-0.09	0.382	0.32	0.382	-0.90
0.383	-0.09	0.383	0.00	0.383	-0.18
0.383	-0.18	0.383	0.09	0.383	0.00
0.384	-0.23	0.384	0.23	0.384	-0.18
0.384	-0.09	0.384	0.18	0.384	-0.54
0.385	-0.28	0.385	0.05	0.385	0.72
0.385	-0.09	0.385	0.18	0.385	0.36
0.386	-0.18	0.386	0.55	0.386	0.36
0.386	-0.09	0.386	0.18	0.386	0.00
0.387	-0.32	0.387	0.18	0.387	-0.54
0.387	-0.18	0.387	0.18	0.387	0.72
0.388	-0.14	0.388	0.05	0.388	0.18
0.388	-0.32	0.388	0.37	0.388	0.00
0.389	-0.28	0.389	0.28	0.389	-0.72
0.389	-0.09	0.389	0.18	0.389	-0.54
0.390	-0.23	0.390	-0.09	0.390	-0.36
0.390	-0.14	0.390	0.32	0.390	0.36
0.391	-0.18	0.391	0.05	0.391	0.18
0.391	-0.41	0.391	0.69	0.391	0.00
0.392	-0.14	0.392	0.14	0.392	-0.36
0.392	-0.32	0.392	0.18	0.392	0.18
0.393	-0.28	0.393	0.60	0.393	-0.36
0.393	-0.32	0.393	0.28	0.393	0.36
0.394	-0.37	0.394	0.14	0.394	0.36
0.394	-0.37	0.394	0.32	0.394	0.72
0.395	0.00	0.395	0.09	0.395	0.18
0.395	-0.18	0.395	0.46	0.395	-0.18
0.396	-0.23	0.396	-0.05	0.396	0.18
0.396	-0.32	0.396	0.37	0.396	0.18
0.397	-0.41	0.397	0.14	0.397	1.08
0.397	-0.51	0.397	0.05	0.397	-0.54
0.398	-0.14	0.398	-0.09	0.398	-0.18
0.398	-0.14	0.398	0.41	0.398	0.00
0.399	-0.14	0.399	-0.32	0.399	-1.08
0.399	-0.14	0.399	0.37	0.399	0.54
0.400	-0.05	0.400	0.14	0.400	0.00
0.400	-0.28	0.400	0.23	0.400	-0.18
0.401	-0.46	0.401	0.37	0.401	-0.72
0.401	-0.28	0.401	0.18	0.401	0.54
0.402	0.05	0.402	0.23	0.402	-0.18
0.402	-0.23	0.402	-0.05	0.402	-0.54
0.403	0.00	0.403	0.23	0.403	-0.36
0.403	-0.32	0.403	0.23	0.403	-0.18
0.404	-0.23	0.404	0.14	0.404	0.18
0.404	-0.18	0.404	0.09	0.404	-0.54
0.405	-0.37	0.405	0.32	0.405	0.54
0.405	-0.14	0.405	-0.14	0.405	0.00
0.406	-0.18	0.406	0.09	0.406	-0.36
0.406	0.05	0.406	-0.05	0.406	-0.54
0.407	-0.09	0.407	0.14	0.407	0.00
0.407	0.00	0.407	0.23	0.407	0.54
0.408	-0.14	0.408	0.41	0.408	-0.18
0.408	-0.32	0.408	0.32	0.408	-0.72
0.409	-0.18	0.409	0.28	0.409	0.90
0.409	-0.05	0.409	0.23	0.409	-0.18
0.410	-0.23	0.410	0.37	0.410	0.36
0.410	-0.37	0.410	0.37	0.410	-0.72
0.411	-0.28	0.411	0.14	0.411	-0.36
0.411	-0.09	0.411	0.55	0.411	0.90
0.412	-0.28	0.412	0.23	0.412	-0.36
0.412	-0.14	0.412	0.32	0.412	0.00
0.413	-0.41	0.413	0.28	0.413	-0.18
0.413	-0.28	0.413	0.09	0.413	-0.36
0.414	-0.23	0.414	0.32	0.414	-0.36
0.414	-0.51	0.414	0.28	0.414	-0.36
0.415	0.09	0.415	0.23	0.415	-0.36
0.415	-0.32	0.415	0.18	0.415	0.18
0.416	-0.28	0.416	0.32	0.416	-0.18
0.416	-0.41	0.416	0.00	0.416	0.00
0.416	-0.28	0.416	0.14	0.416	0.36
0.417	-0.51	0.417	0.28	0.417	0.18
0.417	-0.18	0.417	-0.09	0.417	-0.54
0.418	-0.37	0.418	0.41	0.418	-0.18
0.418	-0.23	0.418	0.09	0.418	-0.90
0.419	-0.37	0.419	-0.05	0.419	-0.36
0.419	-0.32	0.419	0.05	0.419	0.18
0.420	-0.18	0.420	0.28	0.420	0.36
0.420	-0.18	0.420	0.41	0.420	0.18
0.421	-0.60	0.421	0.55	0.421	0.00
0.421	-0.23	0.421	0.09	0.421	-0.36
0.422	-0.32	0.422	0.51	0.422	-0.90
0.422	-0.14	0.422	0.18	0.422	-0.90
0.423	-0.32	0.423	0.41	0.423	1.08
0.423	-0.28	0.423	0.18	0.423	1.08
0.424	-0.41	0.424	0.37	0.424	-1.08
0.424	0.00	0.424	0.28	0.424	0.18
0.425	-0.23	0.425	0.28	0.425	0.00
0.425	0.05	0.425	0.23	0.425	0.36
0.426	-0.14	0.426	0.55	0.426	0.72
0.426	-0.05	0.426	0.05	0.426	0.54
0.427	-0.32	0.427	0.14	0.427	0.18
0.427	-0.41	0.427	0.23	0.427	-0.72
0.428	-0.09	0.428	0.55	0.428	0.00
0.428	-0.23	0.428	0.14	0.428	0.54
0.429	-0.18	0.429	0.18	0.429	0.00
0.429	-0.28	0.429	0.14	0.429	0.36
0.430	-0.46	0.430	0.18	0.430	-0.36
0.430	-0.46	0.430	0.05	0.430	-0.72
0.431	-0.23	0.431	-0.14	0.431	-1.08
0.431	-0.46	0.431	0.37	0.431	-0.18
0.432	-0.18	0.432	-0.14	0.432	-0.18
0.433	-0.32	0.433	0.23	0.433	0.36
0.433	-0.09	0.433	0.14	0.433	-0.18
0.434	-0.32	0.434	0.14	0.434	-0.18
0.434	-0.18	0.434	0.28	0.434	0.54
0.435	-0.28	0.435	0.23	0.435	-0.54
0.435	-0.18	0.435	0.32	0.435	0.54
0.436	-0.23	0.436	0.23	0.436	-1.08
0.436	-0.23	0.436	0.28	0.436	0.72
0.437	-0.09	0.437	0.18	0.437	-0.18
0.437	-0.37	0.437	0.09	0.437	-0.54
0.438	-0.23	0.438	-0.23	0.438	-0.18
0.438	-0.41	0.438	0.05	0.438	0.18
0.439	-0.05	0.439	0.09	0.439	-0.18
0.439	-0.46	0.439	0.41	0.439	-0.54
0.440	-0.23	0.440	0.14	0.440	0.00
0.440	-0.18	0.440	0.37	0.440	-0.90
0.441	-0.32	0.441	-0.05	0.441	0.54
0.441	-0.37	0.441	0.28	0.441	-0.54
0.442	-0.23	0.442	0.05	0.442	0.18
0.442	-0.23	0.442	0.18	0.442	0.54
0.443	-0.32	0.443	0.23	0.443	0.18
0.443	-0.18	0.443	0.14	0.443	-1.26
0.444	-0.18	0.444	0.37	0.444	-0.36
0.444	0.09	0.444	0.32	0.444	-0.36
0.445	-0.28	0.445	0.18	0.445	0.54
0.445	-0.14	0.445	0.28	0.445	-0.36
0.446	-0.28	0.446	0.23	0.446	0.90
0.446	-0.46	0.446	0.09	0.446	-0.36
0.447	0.09	0.447	0.09	0.447	-0.90
0.447	-0.41	0.447	0.14	0.447	0.00
0.448	-0.18	0.448	0.00	0.448	0.54
0.448	-0.23	0.448	0.32	0.448	-0.90
0.449	-0.37	0.449	0.32	0.449	-1.44
0.449	-0.05	0.449	0.23	0.449	0.36
0.450	-0.28	0.450	0.18	0.450	-0.36
0.450	-0.32	0.450	0.37	0.450	-0.36
0.451	-0.14	0.451	0.09	0.451	0.36
0.451	-0.14	0.451	0.23	0.451	-0.18
0.452	-0.23	0.452	0.18	0.452	0.18
0.452	-0.05	0.452	0.09	0.452	-0.72
0.453	-0.37	0.453	0.18	0.453	0.36
0.453	-0.23	0.453	0.18	0.453	-0.36
0.454	-0.23	0.454	0.41	0.454	0.54
0.454	-0.14	0.454	0.23	0.454	-0.72
0.455	-0.14	0.455	0.37	0.455	-0.72
0.455	-0.09	0.455	0.23	0.455	-0.18
0.456	-0.18	0.456	0.18	0.456	0.18
0.456	-0.09	0.456	0.14	0.456	-0.36
0.457	-0.23	0.457	0.00	0.457	-0.36
0.457	-0.46	0.457	0.05	0.457	-0.18
0.458	-0.28	0.458	0.05	0.458	0.18
0.458	-0.05	0.458	0.09	0.458	-0.90
0.459	-0.14	0.459	0.14	0.459	0.00
0.459	-0.14	0.459	0.14	0.459	0.36
0.460	-0.37	0.460	0.55	0.460	-0.18
0.460	-0.28	0.460	0.00	0.460	0.00
0.461	-0.32	0.461	0.09	0.461	0.36
0.461	-0.18	0.461	0.37	0.461	0.36
0.462	-0.18	0.462	0.28	0.462	0.54
0.462	-0.23	0.462	0.23	0.462	0.72
0.463	-0.23	0.463	0.14	0.463	-0.54
0.463	-0.23	0.463	0.09	0.463	0.72
0.464	-0.14	0.464	0.28	0.464	0.18
0.464	0.14	0.464	-0.09	0.464	-0.90
0.465	-0.41	0.465	0.37	0.465	0.00
0.465	0.05	0.465	0.28	0.465	0.00
0.466	-0.28	0.466	0.00	0.466	-0.18
0.466	-0.23	0.466	0.28	0.466	0.00
0.467	-0.18	0.467	-0.09	0.467	0.18
0.467	-0.28	0.467	0.14	0.467	1.08
0.468	-0.18	0.468	0.00	0.468	0.00
0.468	-0.18	0.468	0.37	0.468	-0.36
0.469	-0.23	0.469	0.00	0.469	0.72
0.469	-0.18	0.469	0.37	0.469	-0.54
0.470	-0.23	0.470	-0.14	0.470	0.00
0.470	-0.37	0.470	0.55	0.470	0.00
0.471	-0.18	0.471	0.14	0.471	0.36
0.471	-0.32	0.471	0.37	0.471	-0.36
0.472	-0.09	0.472	0.09	0.472	0.36
0.472	-0.28	0.472	0.55	0.472	0.36
0.473	-0.14	0.473	0.00	0.473	0.18
0.473	-0.05	0.473	0.14	0.473	-0.36
0.474	-0.23	0.474	0.37	0.474	0.36
0.474	-0.23	0.474	0.28	0.474	0.36
0.475	-0.28	0.475	0.05	0.475	-0.18
0.475	-0.37	0.475	0.28	0.475	0.00
0.476	-0.23	0.476	0.14	0.476	0.36
0.476	-0.41	0.476	0.28	0.476	-0.18
0.477	-0.46	0.477	-0.05	0.477	0.18
0.477	-0.32	0.477	0.32	0.477	-0.36
0.478	-0.28	0.478	0.18	0.478	-0.18
0.478	-0.18	0.478	0.32	0.478	0.90
0.479	-0.23	0.479	0.18	0.479	-0.90
0.479	-0.41	0.479	-0.09	0.479	-0.90
0.480	-0.18	0.480	0.18	0.480	-0.18
0.480	-0.14	0.480	0.18	0.480	0.54
0.480	-0.32	0.480	0.05	0.480	0.90
0.481	-0.23	0.481	0.37	0.481	-0.18
0.481	-0.05	0.481	0.23	0.481	-0.18
0.482	-0.18	0.482	0.09	0.482	0.36
0.482	0.05	0.482	0.28	0.482	-0.36
0.483	-0.05	0.483	0.14	0.483	0.90
0.483	-0.14	0.483	0.05	0.483	-0.54
0.484	-0.09	0.484	0.28	0.484	-0.54
0.484	-0.05	0.484	0.14	0.484	-0.18
0.485	-0.18	0.485	0.32	0.485	0.18
0.485	0.00	0.485	0.28	0.485	-0.36
0.486	-0.14	0.486	0.28	0.486	-0.18
0.486	-0.32	0.486	0.41	0.486	-0.18
0.487	-0.28	0.487	-0.09	0.487	-0.54
0.487	-0.09	0.487	0.37	0.487	-0.72
0.488	-0.23	0.488	0.00	0.488	0.00
0.488	0.00	0.488	0.37	0.488	-0.36
0.489	-0.23	0.489	0.23	0.489	0.36
0.489	-0.32	0.489	0.05	0.489	-0.54
0.490	0.00	0.490	0.28	0.490	-1.08
0.490	-0.28	0.490	0.18	0.490	-0.72
0.491	-0.14	0.491	0.23	0.491	-0.18
0.491	-0.18	0.491	0.28	0.491	-0.18
0.492	-0.18	0.492	0.09	0.492	-0.36
0.492	-0.09	0.492	0.28	0.492	0.00
0.493	-0.41	0.493	0.37	0.493	0.54
0.493	-0.14	0.493	0.23	0.493	-0.18
0.494	-0.37	0.494	0.41	0.494	-0.72
0.495	-0.32	0.495	0.05	0.495	0.00
0.495	-0.18	0.495	0.37	0.495	1.08
0.496	-0.23	0.496	0.14	0.496	0.18
0.496	-0.28	0.496	0.18	0.496	-0.36
0.497	-0.23	0.497	0.32	0.497	0.72
0.497	-0.37	0.497	0.18	0.497	-0.36
0.498	-0.28	0.498	0.41	0.498	0.18
0.498	-0.37	0.498	0.18	0.498	-0.36
0.499	-0.28	0.499	0.37	0.499	-0.18
0.499	-0.37	0.499	0.18	0.499	0.36
0.500	-0.23	0.500	0.14	0.500	0.54
0.500	-0.28	0.500	-0.09	0.500	-0.18
0.501	-0.32	0.501	0.18	0.501	0.18
0.501	-0.32	0.501	-0.09	0.501	-0.36
0.502	-0.28	0.502	0.23	0.502	0.18
0.502	-0.18	0.502	0.23	0.502	-0.18
0.503	-0.41	0.503	0.32	0.503	-0.18
0.503	-0.18	0.503	0.23	0.503	-0.36
0.504	-0.32	0.504	0.32	0.504	0.00
0.504	-0.14	0.504	0.09	0.504	-0.18
0.505	-0.14	0.505	0.32	0.505	-0.54
0.505	-0.14	0.505	0.14	0.505	0.54
0.506	-0.37	0.506	0.14	0.506	-0.36
0.506	-0.23	0.506	0.28	0.506	-0.54
0.507	-0.32	0.507	0.05	0.507	0.72
0.507	-0.23	0.507	0.05	0.507	-0.36
0.508	-0.09	0.508	0.51	0.508	-0.72
0.508	-0.23	0.508	0.09	0.508	-0.54
0.509	-0.28	0.509	0.14	0.509	-1.08
0.509	-0.09	0.509	0.51	0.509	0.54
0.510	-0.28	0.510	0.14	0.510	-0.18
0.510	-0.09	0.510	0.00	0.510	-0.18
0.511	-0.18	0.511	0.14	0.511	0.00
0.511	-0.32	0.511	0.32	0.511	-0.36
0.512	-0.09	0.512	0.09	0.512	0.00
0.512	-0.09	0.512	0.32	0.512	0.54
0.512	-0.28	0.512	0.32	0.512	0.18
0.513	-0.32	0.513	0.18	0.513	-0.54
0.513	-0.23	0.513	0.05	0.513	-0.54
0.514	-0.32	0.514	0.37	0.514	-0.72
0.514	-0.18	0.514	0.28	0.514	-0.72
0.515	0.09	0.515	0.09	0.515	-0.18
0.515	-0.23	0.515	0.28	0.515	-0.90
0.516	-0.23	0.516	0.14	0.516	-0.72
0.516	-0.05	0.516	0.05	0.516	0.18
0.517	-0.14	0.517	0.23	0.517	0.00
0.517	-0.05	0.517	0.23	0.517	0.18
0.518	-0.41	0.518	0.09	0.518	-0.18
0.518	-0.23	0.518	0.37	0.518	0.36
0.519	-0.28	0.519	0.09	0.519	-0.54
0.519	-0.51	0.519	0.41	0.519	-0.18
0.520	-0.23	0.520	0.23	0.520	-0.36
0.520	-0.18	0.520	0.37	0.520	0.36
0.521	-0.05	0.521	0.14	0.521	-0.54
0.521	-0.09	0.521	0.46	0.521	-0.36
0.522	-0.23	0.522	0.05	0.522	0.18
0.522	0.00	0.522	0.09	0.522	0.72
0.523	-0.32	0.523	0.09	0.523	-0.72
0.523	-0.14	0.523	0.46	0.523	0.36
0.524	-0.23	0.524	0.18	0.524	-0.18
0.524	0.00	0.524	0.28	0.524	-0.54
0.525	-0.09	0.525	0.09	0.525	0.36
0.525	-0.60	0.525	0.09	0.525	-0.54
0.526	-0.18	0.526	0.46	0.526	-0.72
0.526	-0.23	0.526	0.32	0.526	-0.36
0.527	-0.28	0.527	0.09	0.527	0.00
0.527	-0.32	0.527	0.23	0.527	0.54
0.528	-0.28	0.528	0.32	0.528	-0.36
0.528	-0.18	0.528	0.28	0.528	-0.90
0.529	-0.41	0.529	0.41	0.529	-0.54
0.529	-0.46	0.529	0.28	0.529	-0.54
0.530	-0.28	0.530	0.23	0.530	0.00
0.530	-0.14	0.530	0.00	0.530	0.18
0.531	-0.09	0.531	0.23	0.531	-1.08
0.531	-0.14	0.531	0.09	0.531	-0.36
0.532	-0.28	0.532	0.09	0.532	-0.18
0.532	-0.18	0.532	0.51	0.532	-0.36
0.533	-0.23	0.533	0.28	0.533	-0.18
0.533	-0.18	0.533	0.14	0.533	0.90
0.534	-0.18	0.534	0.41	0.534	0.00
0.534	-0.41	0.534	0.00	0.534	0.00
0.535	-0.18	0.535	0.28	0.535	0.54
0.535	-0.09	0.535	0.32	0.535	-1.08
0.536	-0.37	0.536	0.23	0.536	-0.54
0.536	-0.46	0.536	0.14	0.536	-0.90
0.537	-0.18	0.537	0.23	0.537	-0.36
0.537	-0.28	0.537	0.14	0.537	0.18
0.538	-0.09	0.538	0.46	0.538	0.54
0.538	-0.18	0.538	0.37	0.538	0.18
0.539	-0.32	0.539	0.37	0.539	0.18
0.539	-0.37	0.539	0.37	0.539	0.18
0.540	-0.23	0.540	0.37	0.540	0.00
0.540	-0.37	0.540	0.18	0.540	-0.54
0.541	-0.32	0.541	0.09	0.541	0.00
0.541	-0.14	0.541	0.09	0.541	0.54
0.542	-0.14	0.542	0.41	0.542	0.90
0.542	-0.28	0.542	0.23	0.542	0.18
0.543	-0.14	0.543	-0.05	0.543	0.72
0.543	-0.14	0.543	0.14	0.543	0.18
0.544	-0.28	0.544	0.00	0.544	0.36
0.544	-0.23	0.544	0.32	0.544	0.18
0.545	-0.18	0.545	0.46	0.545	0.36
0.545	-0.09	0.545	0.18	0.545	0.18
0.546	-0.18	0.546	0.18	0.546	0.54
0.546	-0.28	0.546	0.18	0.546	-0.54
0.547	-0.32	0.547	0.00	0.547	0.36
0.547	-0.18	0.547	0.05	0.547	-0.54
0.548	-0.41	0.548	0.37	0.548	-0.18
0.548	-0.37	0.548	0.09	0.548	0.00
0.549	-0.23	0.549	0.37	0.549	0.36
0.549	-0.32	0.549	0.37	0.549	0.54
0.550	-0.37	0.550	0.18	0.550	0.18
0.550	-0.28	0.550	0.23	0.550	-0.90
0.551	-0.46	0.551	0.46	0.551	-0.90
0.551	-0.23	0.551	0.23	0.551	0.36
0.552	0.00	0.552	-0.14	0.552	0.36
0.552	-0.23	0.552	0.23	0.552	-0.36
0.553	-0.18	0.553	0.28	0.553	0.54
0.553	-0.41	0.553	0.05	0.553	-0.18
0.554	-0.23	0.554	0.05	0.554	-0.54
0.554	-0.14	0.554	0.23	0.554	0.90
0.555	-0.41	0.555	0.18	0.555	0.00
0.555	-0.05	0.555	-0.05	0.555	0.18
0.556	-0.37	0.556	0.46	0.556	-0.36
0.556	-0.23	0.556	0.23	0.556	-0.18
0.557	-0.23	0.557	-0.05	0.557	0.00
0.558	-0.18	0.558	0.28	0.558	0.18
0.558	-0.23	0.558	0.41	0.558	-0.90
0.559	-0.23	0.559	0.09	0.559	-0.18
0.559	-0.18	0.559	0.23	0.559	0.36
0.560	-0.23	0.560	0.05	0.560	-0.90
0.560	-0.41	0.560	0.23	0.560	-0.18
0.561	-0.41	0.561	0.32	0.561	-0.54
0.561	-0.09	0.561	0.41	0.561	-0.18
0.562	-0.37	0.562	0.00	0.562	0.00
0.562	-0.23	0.562	0.28	0.562	-0.36
0.563	-0.05	0.563	0.14	0.563	-0.18
0.563	-0.37	0.563	0.23	0.563	0.00
0.564	-0.05	0.564	0.23	0.564	-0.54
0.564	-0.23	0.564	0.28	0.564	-0.36
0.565	-0.09	0.565	0.28	0.565	-0.54
0.565	-0.23	0.565	0.14	0.565	0.90
0.566	-0.23	0.566	0.23	0.566	-0.36
0.566	-0.28	0.566	0.28	0.566	-0.54
0.567	-0.09	0.567	0.18	0.567	0.18
0.567	-0.18	0.567	0.37	0.567	-0.36
0.568	-0.23	0.568	0.18	0.568	-0.36
0.568	-0.37	0.568	0.37	0.568	0.72
0.569	-0.37	0.569	0.28	0.569	0.54
0.569	-0.32	0.569	-0.05	0.569	0.18
0.570	-0.23	0.570	0.05	0.570	0.00
0.570	-0.23	0.570	0.32	0.570	-0.36
0.571	-0.28	0.571	0.18	0.571	-0.54
0.571	-0.09	0.571	0.00	0.571	0.36
0.572	-0.18	0.572	0.09	0.572	-0.54
0.572	-0.32	0.572	0.23	0.572	0.54
0.573	-0.32	0.573	-0.05	0.573	-0.36
0.573	-0.09	0.573	0.18	0.573	0.00
0.574	-0.14	0.574	0.28	0.574	0.36
0.574	-0.18	0.574	0.05	0.574	0.00
0.575	-0.32	0.575	0.41	0.575	0.54
0.575	-0.14	0.575	0.14	0.575	-0.72
0.576	-0.23	0.576	0.28	0.576	0.36
0.576	-0.32	0.576	-0.09	0.576	-0.36
0.577	-0.14	0.577	0.00	0.577	0.00
0.577	-0.05	0.577	0.28	0.577	0.18
0.578	-0.14	0.578	0.18	0.578	-0.18
0.578	-0.28	0.578	0.32	0.578	-0.36
0.579	-0.46	0.579	0.00	0.579	-0.36
0.579	-0.37	0.579	0.05	0.579	-0.72
0.580	-0.14	0.580	0.18	0.580	-0.18
0.580	-0.05	0.580	0.14	0.580	-0.72
0.581	-0.18	0.581	0.41	0.581	0.54
0.581	-0.05	0.581	0.32	0.581	-0.18
0.582	-0.32	0.582	0.23	0.582	0.18
0.582	-0.37	0.582	-0.05	0.582	-0.36
0.583	-0.23	0.583	0.28	0.583	0.00
0.583	-0.37	0.583	0.14	0.583	-1.08
0.584	-0.14	0.584	0.55	0.584	0.18
0.584	-0.05	0.584	0.23	0.584	0.36
0.585	-0.28	0.585	0.14	0.585	-0.54
0.585	-0.09	0.585	0.41	0.585	0.90
0.586	-0.14	0.586	0.18	0.586	0.18
0.586	-0.09	0.586	0.23	0.586	0.18
0.587	-0.14	0.587	0.09	0.587	-0.36
0.587	-0.32	0.587	0.41	0.587	-0.18
0.588	-0.23	0.588	0.28	0.588	-0.18
0.588	-0.18	0.588	0.14	0.588	-0.18
0.589	-0.28	0.589	0.14	0.589	-0.18
0.589	-0.28	0.589	0.14	0.589	0.18
0.590	-0.05	0.590	0.32	0.590	-0.18
0.590	-0.23	0.590	0.28	0.590	-0.18
0.591	-0.14	0.591	0.09	0.591	0.54
0.591	-0.28	0.591	0.23	0.591	0.36
0.592	-0.18	0.592	0.37	0.592	-0.36
0.592	-0.09	0.592	0.00	0.592	-0.18
0.593	-0.28	0.593	0.41	0.593	0.18
0.593	-0.23	0.593	0.09	0.593	-0.18
0.594	-0.32	0.594	0.09	0.594	0.18
0.594	-0.37	0.594	0.18	0.594	-0.54
0.595	-0.28	0.595	0.05	0.595	0.18
0.595	-0.37	0.595	0.09	0.595	0.54
0.596	-0.46	0.596	0.28	0.596	-0.90
0.596	-0.23	0.596	0.23	0.596	-0.36
0.597	-0.51	0.597	0.32	0.597	-0.72
0.597	-0.28	0.597	0.14	0.597	-1.26
0.598	-0.14	0.598	0.37	0.598	-0.54
0.598	-0.23	0.598	0.18	0.598	0.36
0.599	-0.28	0.599	0.14	0.599	-0.36
0.599	-0.37	0.599	0.14	0.599	0.36
0.600	-0.28	0.600	0.41	0.600	0.36
0.600	-0.28	0.600	0.51	0.600	-0.54
0.601	-0.32	0.601	0.32	0.601	-0.36
0.601	-0.32	0.601	0.09	0.601	0.00
0.602	-0.23	0.602	0.28	0.602	0.36
0.602	-0.23	0.602	-0.14	0.602	-0.72
0.603	-0.23	0.603	0.18	0.603	-0.36
0.603	-0.37	0.603	0.23	0.603	-0.90
0.604	-0.37	0.604	0.55	0.604	-0.54
0.604	-0.28	0.604	0.32	0.604	-0.72
0.605	-0.28	0.605	0.51	0.605	0.90
0.605	-0.28	0.605	0.28	0.605	-0.54
0.606	-0.18	0.606	0.37	0.606	0.54
0.606	-0.09	0.606	0.23	0.606	-0.18
0.607	-0.32	0.607	0.18	0.607	-0.72
0.607	-0.37	0.607	0.32	0.607	-0.54
0.608	-0.23	0.608	0.32	0.608	-0.72
0.608	-0.14	0.608	0.46	0.608	-0.36
0.609	-0.18	0.609	0.09	0.609	0.18
0.609	-0.37	0.609	0.37	0.609	-0.36
0.610	-0.23	0.610	0.23	0.610	-0.18
0.610	-0.23	0.610	0.09	0.610	-0.18
0.611	-0.37	0.611	0.05	0.611	-0.18
0.611	-0.37	0.611	0.32	0.611	0.00
0.612	-0.14	0.612	0.46	0.612	-0.54
0.612	-0.28	0.612	0.09	0.612	0.18
0.613	-0.51	0.613	0.37	0.613	-0.72
0.613	-0.14	0.613	0.55	0.613	-0.18
0.614	-0.09	0.614	0.18	0.614	0.90
0.614	-0.05	0.614	0.23	0.614	-0.18
0.615	-0.14	0.615	0.32	0.615	0.18
0.615	-0.28	0.615	0.00	0.615	-0.54
0.616	-0.41	0.616	0.32	0.616	0.36
0.616	-0.28	0.616	0.23	0.616	0.00
0.617	-0.32	0.617	0.23	0.617	0.18
0.617	-0.14	0.617	0.09	0.617	0.54
0.618	-0.23	0.618	0.41	0.618	-0.18
0.618	-0.23	0.618	0.23	0.618	-0.18
0.619	-0.46	0.619	0.14	0.619	-0.18
0.619	-0.18	0.619	0.05	0.619	0.18
0.620	-0.41	0.620	0.41	0.620	0.54
0.620	-0.18	0.620	0.37	0.620	-0.72
0.621	-0.51	0.621	0.46	0.621	-0.36
0.621	0.00	0.621	0.51	0.621	0.00
0.622	-0.18	0.622	0.41	0.622	-0.36
0.622	-0.14	0.622	0.18	0.622	-0.36
0.623	0.05	0.623	0.09	0.623	-0.54
0.623	-0.23	0.623	0.46	0.623	-0.54
0.624	-0.37	0.624	0.28	0.624	0.00
0.624	-0.23	0.624	0.18	0.624	-0.18
0.625	-0.32	0.625	0.28	0.625	0.90
0.625	-0.18	0.625	0.05	0.625	-0.54
0.626	-0.14	0.626	0.41	0.626	-0.18
0.626	-0.37	0.626	0.14	0.626	0.00
0.627	-0.14	0.627	0.23	0.627	-0.54
0.627	-0.46	0.627	0.09	0.627	0.54
0.628	-0.28	0.628	0.37	0.628	-0.18
0.628	-0.23	0.628	0.09	0.628	0.00
0.629	0.09	0.629	0.37	0.629	-0.18
0.629	-0.09	0.629	0.05	0.629	0.00
0.630	-0.37	0.630	0.28	0.630	0.54
0.630	-0.37	0.630	0.00	0.630	0.00
0.631	-0.41	0.631	0.32	0.631	-0.90
0.631	-0.37	0.631	0.46	0.631	0.18
0.632	-0.05	0.632	-0.05	0.632	1.08
0.632	-0.28	0.632	0.09	0.632	0.72
0.633	-0.23	0.633	0.18	0.633	-0.36
0.633	-0.23	0.633	0.32	0.633	0.18
0.634	-0.05	0.634	0.18	0.634	-1.08
0.634	-0.23	0.634	0.46	0.634	-0.54
0.635	-0.23	0.635	0.32	0.635	0.18
0.635	-0.41	0.635	0.51	0.635	0.00
0.636	-0.14	0.636	0.18	0.636	0.90
0.636	-0.23	0.636	0.23	0.636	0.36
0.637	-0.37	0.637	0.18	0.637	-0.36
0.637	0.05	0.637	-0.14	0.637	-0.18
0.638	-0.46	0.638	0.41	0.638	0.18
0.638	-0.32	0.638	0.23	0.638	-0.18
0.639	-0.32	0.639	0.09	0.639	-0.18
0.639	-0.28	0.639	0.18	0.639	-0.36
0.640	-0.18	0.640	0.37	0.640	0.00
0.640	-0.18	0.640	-0.18	0.640	0.36
0.640	-0.37	0.640	0.09	0.640	-0.72
0.641	-0.23	0.641	0.41	0.641	0.90
0.641	-0.09	0.641	0.18	0.641	0.36
0.642	-0.32	0.642	0.28	0.642	0.90
0.642	-0.37	0.642	0.28	0.642	-0.18
0.643	-0.23	0.643	0.18	0.643	0.54
0.643	-0.28	0.643	0.14	0.643	0.90
0.644	-0.14	0.644	0.37	0.644	0.00
0.644	-0.23	0.644	0.28	0.644	0.36
0.645	-0.37	0.645	0.23	0.645	-0.36
0.645	-0.32	0.645	0.14	0.645	0.00
0.646	-0.18	0.646	0.18	0.646	0.18
0.646	-0.28	0.646	0.23	0.646	0.72
0.647	-0.14	0.647	0.23	0.647	0.18
0.647	-0.23	0.647	0.46	0.647	0.18
0.648	-0.14	0.648	0.05	0.648	0.36
0.648	-0.23	0.648	0.60	0.648	0.00
0.649	-0.23	0.649	0.05	0.649	0.00
0.649	-0.23	0.649	0.41	0.649	-0.54
0.650	-0.46	0.650	0.14	0.650	-0.18
0.650	-0.23	0.650	0.23	0.650	0.00
0.651	-0.05	0.651	0.28	0.651	0.00
0.651	-0.41	0.651	0.18	0.651	-0.18
0.652	0.00	0.652	0.28	0.652	1.26
0.652	0.05	0.652	0.18	0.652	-0.18
0.653	-0.23	0.653	0.41	0.653	0.54
0.653	-0.23	0.653	0.32	0.653	0.36
0.654	-0.32	0.654	0.23	0.654	0.18
0.654	-0.37	0.654	0.23	0.654	0.18
0.655	-0.09	0.655	0.32	0.655	0.54
0.655	-0.28	0.655	0.05	0.655	0.00
0.656	-0.23	0.656	0.18	0.656	-0.54
0.656	-0.28	0.656	-0.32	0.656	0.36
0.657	-0.32	0.657	0.18	0.657	0.00
0.657	-0.28	0.657	0.14	0.657	0.00
0.658	-0.46	0.658	0.05	0.658	0.00
0.658	-0.32	0.658	0.23	0.658	0.00
0.659	-0.09	0.659	0.18	0.659	-0.54
0.659	-0.28	0.659	0.14	0.659	0.00
0.660	-0.28	0.660	0.09	0.660	0.36
0.660	-0.41	0.660	0.28	0.660	-0.18
0.661	-0.18	0.661	0.28	0.661	-0.36
0.661	-0.18	0.661	0.37	0.661	-0.54
0.662	-0.09	0.662	0.14	0.662	0.00
0.662	-0.23	0.662	0.28	0.662	-0.36
0.663	-0.41	0.663	0.09	0.663	-0.72
0.663	-0.28	0.663	0.37	0.663	0.18
0.664	-0.23	0.664	0.18	0.664	-0.18
0.664	-0.37	0.664	0.05	0.664	0.18
0.665	-0.28	0.665	0.37	0.665	0.18
0.665	-0.37	0.665	-0.14	0.665	0.36
0.666	-0.14	0.666	0.18	0.666	0.00
0.666	-0.18	0.666	0.14	0.666	-0.36
0.667	-0.14	0.667	0.32	0.667	0.90
0.667	-0.18	0.667	0.05	0.667	-0.72
0.668	-0.23	0.668	0.18	0.668	0.00
0.668	-0.23	0.668	0.18	0.668	0.36
0.669	-0.23	0.669	0.18	0.669	-0.18
0.669	-0.14	0.669	0.05	0.669	-0.90
0.670	-0.14	0.670	0.32	0.670	-0.18
0.670	-0.09	0.670	0.23	0.670	-0.54
0.671	-0.14	0.671	0.09	0.671	0.18
0.671	-0.46	0.671	0.18	0.671	0.54
0.672	-0.37	0.672	0.14	0.672	-0.54
0.672	-0.46	0.672	0.28	0.672	0.18
0.673	-0.14	0.673	0.09	0.673	-0.36
0.673	-0.14	0.673	0.55	0.673	0.54
0.674	-0.28	0.674	0.32	0.674	0.18
0.674	-0.14	0.674	0.18	0.674	0.90
0.675	-0.28	0.675	0.14	0.675	0.00
0.675	-0.37	0.675	0.18	0.675	1.08
0.676	-0.41	0.676	0.18	0.676	-0.18
0.676	-0.18	0.676	0.28	0.676	-0.54
0.677	-0.41	0.677	0.32	0.677	-0.18
0.677	-0.23	0.677	0.28	0.677	0.00
0.678	-0.23	0.678	0.09	0.678	-0.72
0.678	-0.05	0.678	0.69	0.678	0.36
0.679	-0.28	0.679	0.18	0.679	0.00
0.679	-0.14	0.679	0.32	0.679	-0.36
0.680	-0.14	0.680	0.51	0.680	-0.18
0.680	-0.23	0.680	0.09	0.680	0.18
0.681	-0.18	0.681	0.05	0.681	0.00
0.681	-0.23	0.681	0.09	0.681	-0.54
0.682	-0.18	0.682	0.37	0.682	-0.18
0.683	-0.28	0.683	0.18	0.683	0.00
0.683	0.00	0.683	0.28	0.683	-0.36
0.684	-0.37	0.684	0.46	0.684	0.36
0.684	-0.18	0.684	0.14	0.684	-1.08
0.685	-0.23	0.685	0.32	0.685	-0.36
0.685	0.05	0.685	0.23	0.685	1.08
0.686	-0.18	0.686	0.46	0.686	0.54
0.686	-0.28	0.686	0.14	0.686	-0.36
0.687	-0.18	0.687	0.09	0.687	0.00
0.687	-0.51	0.687	0.23	0.687	-0.18
0.688	-0.09	0.688	0.18	0.688	0.54
0.688	-0.23	0.688	0.41	0.688	-0.18
0.689	-0.23	0.689	0.18	0.689	0.54
0.689	-0.23	0.689	0.09	0.689	-0.36
0.690	-0.41	0.690	0.46	0.690	0.54
0.690	-0.28	0.690	0.46	0.690	0.00
0.691	-0.41	0.691	0.23	0.691	0.54
0.691	-0.14	0.691	0.05	0.691	1.08
0.692	-0.28	0.692	0.32	0.692	0.18
0.692	-0.28	0.692	0.23	0.692	0.72
0.693	-0.28	0.693	0.55	0.693	0.36
0.693	-0.09	0.693	0.23	0.693	0.00
0.694	-0.28	0.694	0.05	0.694	0.36
0.694	-0.32	0.694	0.32	0.694	0.18
0.695	-0.14	0.695	0.18	0.695	0.90
0.695	-0.32	0.695	0.46	0.695	0.36
0.696	-0.32	0.696	-0.14	0.696	0.54
0.696	-0.14	0.696	0.51	0.696	-0.54
0.697	-0.05	0.697	0.14	0.697	-0.36
0.697	-0.09	0.697	0.09	0.697	-0.54
0.698	-0.28	0.698	0.14	0.698	-0.18
0.698	-0.23	0.698	0.37	0.698	1.08
0.699	-0.09	0.699	-0.09	0.699	0.72
0.699	-0.05	0.699	0.32	0.699	0.00
0.700	-0.05	0.700	0.37	0.700	-0.18
0.700	-0.18	0.700	0.51	0.700	-0.18
0.701	-0.14	0.701	0.00	0.701	-0.36
0.701	-0.28	0.701	0.41	0.701	-0.18
0.702	-0.18	0.702	0.32	0.702	-0.36
0.702	-0.37	0.702	0.28	0.702	0.54
0.703	-0.37	0.703	0.28	0.703	-0.36
0.703	-0.28	0.703	0.51	0.703	-0.36
0.704	-0.18	0.704	0.32	0.704	0.18
0.704	-0.32	0.704	0.18	0.704	-0.36
0.705	-0.28	0.705	0.32	0.705	-0.18
0.705	-0.23	0.705	0.32	0.705	0.00
0.706	-0.41	0.706	0.05	0.706	0.00
0.706	-0.28	0.706	0.28	0.706	-0.18
0.707	-0.46	0.707	0.05	0.707	-0.72
0.707	-0.46	0.707	0.32	0.707	0.00
0.708	-0.32	0.708	0.00	0.708	0.18
0.708	-0.28	0.708	0.18	0.708	0.00
0.709	-0.28	0.709	0.32	0.709	-0.18
0.709	-0.37	0.709	0.41	0.709	0.54
0.710	-0.18	0.710	0.28	0.710	0.36
0.710	-0.18	0.710	0.37	0.710	0.54
0.711	-0.18	0.711	0.14	0.711	-0.18
0.711	-0.41	0.711	0.18	0.711	0.18
0.712	-0.14	0.712	0.23	0.712	0.00
0.712	-0.05	0.712	0.14	0.712	0.18
0.713	-0.05	0.713	0.28	0.713	-0.72
0.713	-0.32	0.713	0.37	0.713	0.36
0.714	-0.18	0.714	-0.05	0.714	1.08
0.714	0.00	0.714	0.28	0.714	0.00
0.715	-0.41	0.715	-0.05	0.715	0.00
0.715	-0.14	0.715	0.05	0.715	0.18
0.716	-0.32	0.716	0.05	0.716	-0.18
0.716	-0.41	0.716	0.41	0.716	-0.18
0.717	-0.18	0.717	0.28	0.717	0.00
0.717	-0.09	0.717	0.32	0.717	0.54
0.718	-0.14	0.718	0.14	0.718	0.18
0.718	-0.32	0.718	0.28	0.718	1.62
0.719	-0.37	0.719	0.37	0.719	1.08
0.719	-0.37	0.719	0.09	0.719	0.00
0.720	-0.28	0.720	0.23	0.720	0.72
0.720	-0.18	0.720	0.41	0.720	0.18
0.721	-0.41	0.721	0.18	0.721	-0.18
0.721	-0.32	0.721	0.32	0.721	0.18
0.722	-0.14	0.722	0.32	0.722	-0.18
0.722	-0.14	0.722	0.28	0.722	-0.72
0.723	0.09	0.723	0.28	0.723	0.00
0.723	-0.23	0.723	0.46	0.723	-0.18
0.724	-0.23	0.724	0.09	0.724	0.90
0.724	-0.32	0.724	0.41	0.724	0.36
0.725	-0.09	0.725	0.14	0.725	-0.18
0.725	-0.23	0.725	0.09	0.725	0.00
0.726	0.14	0.726	0.37	0.726	-0.54
0.726	-0.09	0.726	0.23	0.726	0.00
0.727	-0.18	0.727	0.23	0.727	-0.90
0.727	-0.32	0.727	0.14	0.727	-0.36
0.728	0.00	0.728	0.00	0.728	0.00
0.728	-0.37	0.728	0.23	0.728	0.00
0.729	-0.09	0.729	0.37	0.729	0.00
0.729	-0.09	0.729	0.32	0.729	-0.36
0.730	-0.23	0.730	0.37	0.730	0.00
0.730	-0.23	0.730	0.23	0.730	0.00
0.731	-0.32	0.731	0.18	0.731	0.36
0.731	-0.23	0.731	-0.09	0.731	0.54
0.732	-0.37	0.732	0.37	0.732	-0.18
0.732	-0.18	0.732	0.32	0.732	0.00
0.733	-0.32	0.733	0.09	0.733	-0.36
0.733	-0.14	0.733	0.32	0.733	-0.54
0.734	-0.28	0.734	0.46	0.734	-0.36
0.734	-0.23	0.734	0.14	0.734	0.54
0.735	-0.28	0.735	0.18	0.735	-0.36
0.735	-0.18	0.735	0.14	0.735	0.18
0.736	-0.41	0.736	0.00	0.736	-0.36
0.736	-0.28	0.736	0.14	0.736	0.54
0.737	-0.18	0.737	0.46	0.737	-0.72
0.737	-0.18	0.737	0.41	0.737	0.00
0.738	-0.23	0.738	0.18	0.738	0.36
0.738	-0.46	0.738	0.28	0.738	-0.18
0.739	-0.14	0.739	0.41	0.739	-0.36
0.739	-0.05	0.739	0.18	0.739	-0.18
0.740	-0.18	0.740	-0.05	0.740	0.54
0.740	-0.14	0.740	0.23	0.740	0.18
0.741	0.00	0.741	0.37	0.741	-0.18
0.741	-0.09	0.741	0.37	0.741	0.18
0.742	-0.32	0.742	0.00	0.742	0.54
0.742	-0.28	0.742	0.37	0.742	0.72
0.743	-0.18	0.743	0.23	0.743	0.18
0.743	-0.05	0.743	0.23	0.743	0.90
0.744	0.00	0.744	0.51	0.744	-0.18
0.744	-0.23	0.744	0.09	0.744	-0.72
0.745	-0.32	0.745	0.09	0.745	-0.18
0.745	-0.28	0.745	-0.14	0.745	0.00
0.746	-0.32	0.746	0.18	0.746	0.00
0.746	-0.14	0.746	0.09	0.746	0.18
0.747	-0.32	0.747	0.09	0.747	0.36
0.747	-0.41	0.747	0.14	0.747	0.36
0.748	-0.14	0.748	0.28	0.748	-0.54
0.748	-0.14	0.748	0.18	0.748	0.72
0.749	-0.18	0.749	0.18	0.749	0.54
0.749	-0.28	0.749	0.18	0.749	0.90
0.750	-0.09	0.750	0.18	0.750	-0.18
0.750	-0.37	0.750	-0.05	0.750	0.72
0.751	-0.09	0.751	0.23	0.751	-0.54
0.751	-0.41	0.751	0.32	0.751	0.72
0.752	-0.37	0.752	0.32	0.752	-0.54
0.752	-0.05	0.752	0.23	0.752	0.54
0.753	-0.46	0.753	0.41	0.753	0.00
0.753	-0.09	0.753	0.32	0.753	-0.18
0.754	-0.14	0.754	0.18	0.754	-1.26
0.754	-0.18	0.754	0.32	0.754	-0.18
0.755	-0.32	0.755	0.18	0.755	0.54
0.755	-0.14	0.755	-0.05	0.755	1.44
0.756	-0.23	0.756	0.00	0.756	-0.18
0.756	-0.28	0.756	0.23	0.756	0.90
0.757	-0.37	0.757	0.05	0.757	-0.18
0.757	-0.18	0.757	-0.09	0.757	-0.90
0.758	-0.32	0.758	0.18	0.758	-0.18
0.758	-0.32	0.758	0.18	0.758	-0.18
0.759	-0.18	0.759	-0.05	0.759	0.18
0.759	-0.28	0.759	0.00	0.759	0.36
0.760	-0.37	0.760	0.18	0.760	-0.18
0.760	-0.37	0.760	0.05	0.760	0.18
0.761	-0.32	0.761	0.18	0.761	0.18
0.761	-0.18	0.761	0.37	0.761	-0.54
0.762	-0.32	0.762	0.28	0.762	0.36
0.762	-0.14	0.762	0.28	0.762	0.36
0.763	-0.14	0.763	0.28	0.763	-0.18
0.763	-0.46	0.763	0.23	0.763	-0.54
0.764	-0.23	0.764	0.18	0.764	0.72
0.764	0.14	0.764	0.14	0.764	0.54
0.765	-0.18	0.765	0.09	0.765	1.08
0.765	-0.14	0.765	0.32	0.765	0.36
0.766	-0.32	0.766	0.14	0.766	0.00
0.766	-0.28	0.766	0.23	0.766	-0.54
0.767	-0.28	0.767	0.18	0.767	0.00
0.767	-0.23	0.767	0.09	0.767	0.36
0.768	-0.14	0.768	0.09	0.768	0.54
0.768	-0.09	0.768	0.23	0.768	0.90
0.768	-0.37	0.768	0.41	0.768	0.72
0.769	0.14	0.769	0.60	0.769	0.00
0.769	-0.18	0.769	0.23	0.769	0.00
0.770	-0.18	0.770	0.09	0.770	0.18
0.770	-0.41	0.770	0.18	0.770	-0.54
0.771	-0.23	0.771	0.32	0.771	-0.90
0.771	-0.37	0.771	0.05	0.771	-0.36
0.772	-0.37	0.772	0.05	0.772	1.80
0.772	-0.05	0.772	0.41	0.772	-0.54
0.773	-0.23	0.773	0.00	0.773	-0.72
0.773	-0.32	0.773	0.37	0.773	0.00
0.774	-0.23	0.774	0.28	0.774	0.36
0.774	-0.09	0.774	-0.18	0.774	-0.72
0.775	-0.23	0.775	0.18	0.775	-0.54
0.775	-0.32	0.775	-0.23	0.775	0.36
0.776	-0.14	0.776	0.00	0.776	-0.72
0.776	-0.23	0.776	0.05	0.776	0.36
0.777	-0.32	0.777	0.14	0.777	0.00
0.777	-0.14	0.777	0.09	0.777	-0.90
0.778	-0.37	0.778	0.14	0.778	-0.54
0.778	-0.28	0.778	0.09	0.778	0.00
0.779	-0.14	0.779	0.14	0.779	0.00
0.779	-0.05	0.779	-0.09	0.779	0.00
0.780	-0.05	0.780	0.32	0.780	0.72
0.780	-0.41	0.780	0.32	0.780	-0.54
0.781	-0.37	0.781	0.46	0.781	0.18
0.781	-0.18	0.781	0.09	0.781	0.00
0.782	-0.14	0.782	0.32	0.782	-0.54
0.782	-0.18	0.782	0.23	0.782	0.54
0.783	-0.32	0.783	0.09	0.783	-0.18
0.783	-0.37	0.783	0.18	0.783	0.36
0.784	-0.32	0.784	0.14	0.784	0.18
0.784	-0.09	0.784	0.05	0.784	-0.18
0.785	-0.32	0.785	0.32	0.785	-0.36
0.785	-0.23	0.785	0.23	0.785	0.36
0.786	-0.09	0.786	-0.09	0.786	0.54
0.786	-0.28	0.786	0.05	0.786	-0.90
0.787	-0.18	0.787	0.51	0.787	-0.54
0.787	-0.09	0.787	0.23	0.787	0.00
0.788	-0.05	0.788	0.14	0.788	-0.18
0.788	-0.18	0.788	0.00	0.788	-1.08
0.789	-0.18	0.789	0.28	0.789	0.36
0.789	-0.18	0.789	0.23	0.789	0.54
0.790	-0.23	0.790	0.37	0.790	-0.18
0.790	-0.14	0.790	0.32	0.790	-0.72
0.791	-0.55	0.791	0.41	0.791	-0.90
0.791	-0.14	0.791	0.23	0.791	0.18
0.792	-0.23	0.792	0.18	0.792	1.08
0.792	-0.32	0.792	0.14	0.792	0.00
0.793	-0.09	0.793	0.00	0.793	0.18
0.793	-0.09	0.793	0.09	0.793	0.72
0.794	-0.32	0.794	0.14	0.794	0.90
0.794	-0.09	0.794	0.28	0.794	1.08
0.795	0.00	0.795	0.51	0.795	0.36
0.795	-0.23	0.795	0.05	0.795	0.36
0.796	-0.09	0.796	0.28	0.796	0.36
0.796	-0.32	0.796	-0.14	0.796	0.18
0.797	-0.09	0.797	0.05	0.797	0.00
0.797	-0.32	0.797	0.14	0.797	-0.36
0.798	-0.32	0.798	0.41	0.798	-1.08
0.798	-0.05	0.798	0.32	0.798	0.90
0.799	-0.14	0.799	0.23	0.799	0.36
0.799	0.00	0.799	0.28	0.799	1.08
0.800	-0.37	0.800	0.37	0.800	-0.18
0.800	-0.05	0.800	0.28	0.800	0.18
0.801	-0.18	0.801	0.32	0.801	0.72
0.801	-0.05	0.801	0.14	0.801	0.00
0.802	-0.05	0.802	0.18	0.802	0.36
0.802	-0.14	0.802	-0.14	0.802	-0.18
0.803	-0.23	0.803	0.37	0.803	-0.36
0.803	-0.23	0.803	0.46	0.803	0.54
0.804	-0.23	0.804	0.28	0.804	0.72
0.804	-0.14	0.804	0.05	0.804	-0.18
0.805	-0.14	0.805	0.05	0.805	0.36
0.805	-0.14	0.805	0.18	0.805	0.36
0.806	-0.14	0.806	0.00	0.806	0.00
0.806	-0.28	0.806	0.28	0.806	-0.18
0.807	-0.32	0.807	0.28	0.807	0.54
0.808	-0.14	0.808	0.09	0.808	-0.36
0.808	-0.18	0.808	0.09	0.808	0.36
0.809	-0.05	0.809	0.23	0.809	0.36
0.809	-0.28	0.809	0.09	0.809	0.36
0.810	-0.14	0.810	0.37	0.810	0.54
0.810	-0.23	0.810	0.37	0.810	-0.72
0.811	-0.32	0.811	0.09	0.811	-0.54
0.811	-0.37	0.811	0.46	0.811	-0.72
0.812	-0.18	0.812	0.41	0.812	0.00
0.812	-0.28	0.812	0.09	0.812	-0.72
0.813	-0.14	0.813	0.37	0.813	0.00
0.813	-0.14	0.813	0.09	0.813	0.72
0.814	-0.23	0.814	-0.05	0.814	-0.36
0.814	-0.18	0.814	0.14	0.814	0.00
0.815	-0.32	0.815	0.32	0.815	-0.18
0.815	-0.14	0.815	0.23	0.815	0.36
0.816	-0.23	0.816	0.23	0.816	-0.18
0.816	0.05	0.816	0.05	0.816	-0.18
0.817	-0.23	0.817	0.64	0.817	0.36
0.817	-0.14	0.817	0.18	0.817	0.36
0.818	-0.46	0.818	0.00	0.818	0.00
0.818	-0.28	0.818	0.09	0.818	0.00
0.819	-0.14	0.819	0.23	0.819	0.54
0.819	-0.28	0.819	0.14	0.819	-0.72
0.820	-0.18	0.820	0.09	0.820	0.00
0.820	-0.23	0.820	0.37	0.820	-0.72
0.821	-0.28	0.821	-0.05	0.821	-0.54
0.821	-0.37	0.821	0.28	0.821	-0.18
0.822	-0.37	0.822	0.09	0.822	0.18
0.822	-0.18	0.822	0.46	0.822	-0.72
0.823	-0.28	0.823	0.41	0.823	0.18
0.823	-0.14	0.823	0.14	0.823	0.00
0.824	-0.28	0.824	0.00	0.824	0.36
0.824	-0.37	0.824	0.18	0.824	-0.36
0.825	-0.14	0.825	-0.05	0.825	0.36
0.825	-0.18	0.825	0.09	0.825	-0.36
0.826	-0.60	0.826	0.37	0.826	0.54
0.826	-0.09	0.826	0.05	0.826	-0.18
0.827	-0.09	0.827	0.32	0.827	0.72
0.827	0.05	0.827	0.18	0.827	0.36
0.828	-0.23	0.828	0.37	0.828	-0.36
0.828	-0.09	0.828	-0.09	0.828	0.18
0.829	-0.28	0.829	0.41	0.829	0.18
0.829	-0.28	0.829	0.32	0.829	-0.36
0.830	-0.14	0.830	0.28	0.830	-0.36
0.830	-0.23	0.830	-0.14	0.830	0.00
0.831	-0.32	0.831	0.18	0.831	1.08
0.831	-0.41	0.831	0.00	0.831	-0.72
0.832	-0.28	0.832	0.51	0.832	0.54
0.832	-0.28	0.832	0.28	0.832	-0.18
0.833	-0.09	0.833	0.05	0.833	-0.54
0.833	0.00	0.833	0.41	0.833	0.36
0.834	-0.09	0.834	0.41	0.834	-0.18
0.834	-0.28	0.834	0.14	0.834	0.54
0.835	-0.37	0.835	0.32	0.835	0.36
0.835	-0.28	0.835	0.23	0.835	-0.54
0.836	-0.51	0.836	0.28	0.836	0.00
0.836	-0.05	0.836	0.00	0.836	-1.44
0.837	-0.32	0.837	0.41	0.837	0.72
0.837	-0.28	0.837	0.23	0.837	-0.54
0.838	-0.32	0.838	0.00	0.838	-0.18
0.838	-0.14	0.838	0.28	0.838	0.54
0.839	-0.37	0.839	-0.09	0.839	-0.54
0.839	-0.23	0.839	0.23	0.839	-0.36
0.840	-0.23	0.840	0.41	0.840	-0.18
0.840	0.14	0.840	0.09	0.840	0.18
0.841	-0.05	0.841	0.32	0.841	-1.26
0.841	-0.09	0.841	-0.09	0.841	0.18
0.842	-0.41	0.842	0.18	0.842	0.36
0.842	-0.18	0.842	0.09	0.842	0.00
0.843	-0.09	0.843	0.23	0.843	1.08
0.843	-0.32	0.843	0.14	0.843	-0.54
0.844	-0.23	0.844	0.41	0.844	0.00
0.844	-0.23	0.844	0.18	0.844	0.72
0.845	-0.32	0.845	0.32	0.845	0.18
0.845	-0.09	0.845	0.18	0.845	0.00
0.846	-0.28	0.846	0.32	0.846	-0.54
0.846	-0.28	0.846	-0.23	0.846	-0.18
0.847	-0.55	0.847	0.37	0.847	-0.18
0.847	-0.18	0.847	0.09	0.847	0.36
0.848	-0.41	0.848	0.28	0.848	0.54
0.848	-0.18	0.848	0.18	0.848	0.36
0.849	-0.23	0.849	0.18	0.849	-0.18
0.849	-0.18	0.849	0.00	0.849	-0.18
0.850	-0.32	0.850	0.28	0.850	0.00
0.850	-0.28	0.850	0.18	0.850	-0.36
0.851	-0.37	0.851	0.23	0.851	0.18
0.851	-0.05	0.851	-0.05	0.851	-0.90
0.852	-0.18	0.852	0.60	0.852	-0.18
0.852	0.00	0.852	0.00	0.852	-0.54
0.853	-0.28	0.853	0.41	0.853	0.00
0.853	-0.32	0.853	0.28	0.853	-0.72
0.854	-0.32	0.854	0.32	0.854	-0.54
0.854	-0.18	0.854	-0.09	0.854	0.18
0.855	-0.09	0.855	0.23	0.855	-0.18
0.855	-0.28	0.855	0.00	0.855	-0.36
0.856	-0.37	0.856	0.09	0.856	0.00
0.856	-0.18	0.856	0.41	0.856	0.36
0.857	-0.23	0.857	0.28	0.857	-0.18
0.857	-0.46	0.857	0.18	0.857	-0.18
0.858	-0.37	0.858	0.09	0.858	-1.26
0.858	-0.51	0.858	0.14	0.858	-0.54
0.859	-0.32	0.859	0.41	0.859	0.90
0.859	-0.09	0.859	0.23	0.859	0.36
0.860	-0.28	0.860	0.32	0.860	0.18
0.860	-0.14	0.860	0.18	0.860	0.18
0.861	-0.23	0.861	0.28	0.861	0.00
0.861	-0.32	0.861	0.05	0.861	0.54
0.862	-0.28	0.862	0.32	0.862	-0.18
0.862	-0.23	0.862	0.00	0.862	-1.26
0.863	-0.23	0.863	0.32	0.863	-0.72
0.863	-0.09	0.863	0.37	0.863	-0.54
0.864	-0.28	0.864	0.32	0.864	0.72
0.864	-0.09	0.864	0.23	0.864	0.36
0.865	-0.32	0.865	0.41	0.865	-0.72
0.865	-0.09	0.865	0.14	0.865	0.36
0.866	-0.37	0.866	0.09	0.866	0.54
0.866	-0.14	0.866	-0.05	0.866	0.00
0.867	-0.14	0.867	0.28	0.867	0.90
0.867	-0.18	0.867	0.28	0.867	0.00
0.868	-0.28	0.868	0.32	0.868	1.08
0.868	-0.14	0.868	0.09	0.868	0.36
0.869	-0.28	0.869	0.23	0.869	0.00
0.869	-0.18	0.869	0.32	0.869	-0.36
0.870	-0.37	0.870	0.28	0.870	-0.18
0.870	-0.28	0.870	-0.09	0.870	-0.36
0.871	-0.32	0.871	0.23	0.871	-1.08
0.871	-0.09	0.871	0.32	0.871	-0.18
0.872	-0.46	0.872	0.28	0.872	-1.08
0.872	-0.23	0.872	0.23	0.872	0.00
0.873	-0.28	0.873	0.32	0.873	-0.18
0.873	-0.28	0.873	0.14	0.873	0.72
0.874	-0.32	0.874	0.28	0.874	0.72
0.874	-0.46	0.874	0.05	0.874	0.18
0.875	-0.55	0.875	0.37	0.875	0.18
0.875	-0.41	0.875	0.05	0.875	0.36
0.876	-0.18	0.876	0.09	0.876	0.36
0.876	-0.28	0.876	0.28	0.876	-0.72
0.877	0.00	0.877	0.14	0.877	0.72
0.877	-0.28	0.877	0.14	0.877	-0.36
0.878	-0.14	0.878	0.28	0.878	0.90
0.878	-0.37	0.878	0.28	0.878	0.00
0.879	-0.32	0.879	0.14	0.879	-0.18
0.879	-0.37	0.879	0.05	0.879	-0.18
0.880	-0.18	0.880	0.28	0.880	0.36
0.880	-0.32	0.880	0.18	0.880	-0.36
0.881	-0.32	0.881	0.18	0.881	-0.18
0.881	-0.46	0.881	0.28	0.881	-1.26
0.882	-0.18	0.882	0.37	0.882	-0.54
0.882	-0.18	0.882	0.46	0.882	0.18
0.883	-0.28	0.883	-0.09	0.883	0.36
0.883	-0.18	0.883	0.09	0.883	0.90
0.884	-0.18	0.884	0.14	0.884	0.18
0.884	-0.28	0.884	0.23	0.884	0.00
0.885	-0.18	0.885	0.41	0.885	-0.18
0.885	-0.41	0.885	0.28	0.885	-0.72
0.886	0.09	0.886	0.14	0.886	-1.80
0.886	-0.18	0.886	0.23	0.886	-0.18
0.887	-0.14	0.887	0.05	0.887	0.18
0.887	-0.09	0.887	0.14	0.887	0.00
0.888	-0.37	0.888	0.23	0.888	-1.44
0.888	-0.09	0.888	0.23	0.888	0.00
0.889	-0.18	0.889	0.18	0.889	0.00
0.889	-0.28	0.889	0.14	0.889	-0.36
0.890	-0.41	0.890	-0.05	0.890	-1.26
0.890	-0.28	0.890	0.23	0.890	-1.08
0.891	-0.05	0.891	-0.09	0.891	0.54
0.891	-0.18	0.891	0.55	0.891	-0.18
0.892	-0.55	0.892	0.32	0.892	0.00
0.892	-0.37	0.892	0.32	0.892	-0.18
0.893	-0.32	0.893	0.09	0.893	0.00
0.893	-0.23	0.893	0.18	0.893	-0.36
0.894	-0.23	0.894	0.18	0.894	-0.54
0.894	-0.14	0.894	0.28	0.894	-0.36
0.895	0.05	0.895	0.14	0.895	-0.36
0.895	-0.23	0.895	0.09	0.895	0.90
0.896	-0.18	0.896	0.05	0.896	0.54
0.896	-0.37	0.896	0.32	0.896	0.00
0.896	-0.51	0.896	0.09	0.896	-0.36
0.897	-0.37	0.897	0.28	0.897	-0.18
0.897	-0.23	0.897	0.23	0.897	0.72
0.898	-0.37	0.898	0.18	0.898	-0.54
0.898	-0.28	0.898	0.18	0.898	-0.36
0.899	-0.55	0.899	-0.05	0.899	0.00
0.899	-0.18	0.899	0.18	0.899	0.00
0.900	-0.37	0.900	0.18	0.900	-0.18
0.900	-0.28	0.900	0.00	0.900	0.36
0.901	-0.32	0.901	0.37	0.901	0.72
0.901	-0.09	0.901	0.23	0.901	0.36
0.902	-0.51	0.902	0.18	0.902	-0.18
0.902	-0.18	0.902	0.32	0.902	-0.18
0.903	-0.18	0.903	0.23	0.903	0.18
0.903	-0.14	0.903	0.05	0.903	0.00
0.904	-0.28	0.904	-0.09	0.904	0.36
0.904	-0.23	0.904	0.18	0.904	0.90
0.905	-0.32	0.905	-0.23	0.905	0.54
0.905	-0.05	0.905	0.18	0.905	0.00
0.906	-0.14	0.906	0.23	0.906	0.36
0.906	-0.05	0.906	0.09	0.906	-0.18
0.907	-0.23	0.907	0.37	0.907	-0.18
0.907	-0.46	0.907	0.14	0.907	-0.36
0.908	-0.28	0.908	0.23	0.908	0.90
0.908	-0.14	0.908	0.05	0.908	-1.08
0.909	-0.23	0.909	0.09	0.909	0.90
0.909	-0.32	0.909	0.23	0.909	-0.36
0.910	-0.23	0.910	0.23	0.910	-0.54
0.910	-0.28	0.910	0.14	0.910	-0.54
0.911	-0.23	0.911	0.55	0.911	0.36
0.911	-0.23	0.911	0.09	0.911	0.18
0.912	-0.41	0.912	0.18	0.912	0.18
0.912	-0.28	0.912	0.41	0.912	-0.18
0.913	-0.41	0.913	0.37	0.913	0.72
0.913	-0.37	0.913	0.18	0.913	-0.54
0.914	-0.41	0.914	-0.05	0.914	-0.18
0.914	-0.28	0.914	0.14	0.914	0.54
0.915	-0.14	0.915	0.18	0.915	0.00
0.915	-0.14	0.915	0.64	0.915	0.00
0.916	-0.28	0.916	0.37	0.916	0.00
0.916	-0.23	0.916	-0.18	0.916	0.18
0.917	-0.28	0.917	0.37	0.917	0.18
0.917	-0.41	0.917	0.41	0.917	0.18
0.918	-0.23	0.918	0.28	0.918	-0.54
0.918	-0.18	0.918	0.14	0.918	0.72
0.919	0.00	0.919	0.23	0.919	-0.18
0.919	-0.37	0.919	0.32	0.919	-0.72
0.920	-0.37	0.920	0.23	0.920	-0.54
0.920	-0.28	0.920	0.14	0.920	0.18
0.921	0.00	0.921	0.37	0.921	-0.72
0.921	-0.23	0.921	0.14	0.921	-0.54
0.922	-0.37	0.922	0.51	0.922	-0.72
0.922	-0.23	0.922	0.23	0.922	0.00
0.923	-0.23	0.923	0.14	0.923	-0.18
0.923	-0.41	0.923	0.23	0.923	-0.54
0.924	0.00	0.924	-0.14	0.924	-0.54
0.924	-0.18	0.924	0.41	0.924	-0.90
0.925	-0.32	0.925	0.23	0.925	0.36
0.925	-0.09	0.925	0.37	0.925	-0.54
0.926	-0.18	0.926	0.14	0.926	-0.90
0.926	-0.18	0.926	0.28	0.926	0.90
0.927	-0.32	0.927	0.14	0.927	0.00
0.927	-0.28	0.927	0.37	0.927	0.72
0.928	-0.28	0.928	0.18	0.928	-0.18
0.928	-0.32	0.928	0.28	0.928	-0.72
0.929	-0.18	0.929	0.23	0.929	0.00
0.929	-0.23	0.929	0.23	0.929	0.54
0.930	-0.28	0.930	0.18	0.930	-0.54
0.930	-0.18	0.930	-0.05	0.930	0.54
0.931	-0.28	0.931	0.32	0.931	0.54
0.931	-0.41	0.931	0.09	0.931	0.18
0.932	-0.46	0.932	0.09	0.932	0.36
0.933	-0.23	0.933	0.23	0.933	-0.72
0.933	-0.37	0.933	0.37	0.933	0.36
0.934	-0.23	0.934	-0.28	0.934	-0.54
0.934	-0.41	0.934	0.09	0.934	0.00
0.935	-0.41	0.935	0.23	0.935	0.00
0.935	-0.23	0.935	0.18	0.935	0.00
0.936	0.00	0.936	0.32	0.936	0.00
0.936	-0.41	0.936	0.23	0.936	0.36
0.937	-0.41	0.937	0.55	0.937	0.90
0.937	-0.32	0.937	0.32	0.937	0.00
0.938	-0.32	0.938	0.00	0.938	0.90
0.938	-0.32	0.938	0.28	0.938	0.00
0.939	-0.37	0.939	0.18	0.939	0.54
0.939	-0.32	0.939	0.00	0.939	0.36
0.940	-0.18	0.940	0.23	0.940	0.36
0.940	-0.23	0.940	0.18	0.940	-0.72
0.941	-0.41	0.941	0.23	0.941	-0.72
0.941	-0.28	0.941	0.28	0.941	-0.36
0.942	-0.23	0.942	0.55	0.942	-0.72
0.942	-0.37	0.942	0.00	0.942	-0.90
0.943	-0.28	0.943	0.32	0.943	-0.18
0.943	-0.23	0.943	0.14	0.943	-0.72
0.944	-0.23	0.944	0.23	0.944	-0.18
0.944	-0.32	0.944	0.23	0.944	-0.36
0.945	-0.05	0.945	0.00	0.945	0.18
0.945	-0.18	0.945	0.46	0.945	0.72
0.946	-0.28	0.946	0.14	0.946	0.18
0.946	-0.23	0.946	0.37	0.946	-0.36
0.947	-0.37	0.947	0.18	0.947	0.54
0.947	-0.28	0.947	0.28	0.947	0.18
0.948	-0.23	0.948	0.41	0.948	0.36
0.948	-0.09	0.948	0.28	0.948	0.72
0.949	-0.28	0.949	0.23	0.949	-0.36
0.949	-0.32	0.949	0.00	0.949	0.72
0.950	-0.23	0.950	0.14	0.950	0.00
0.950	-0.37	0.950	0.28	0.950	-0.90
0.951	-0.18	0.951	0.09	0.951	0.18
0.951	-0.37	0.951	0.51	0.951	0.18
0.952	-0.09	0.952	0.41	0.952	0.18
0.952	-0.28	0.952	0.05	0.952	0.54
0.953	-0.14	0.953	0.23	0.953	-0.54
0.953	-0.18	0.953	0.37	0.953	0.18
0.954	-0.23	0.954	0.28	0.954	0.72
0.954	-0.18	0.954	0.41	0.954	0.36
0.955	-0.32	0.955	0.23	0.955	-0.72
0.955	-0.05	0.955	0.23	0.955	0.36
0.956	-0.41	0.956	0.09	0.956	-0.18
0.956	-0.05	0.956	0.14	0.956	-1.08
0.957	-0.32	0.957	0.00	0.957	-0.36
0.957	-0.14	0.957	0.37	0.957	0.18
0.958	-0.14	0.958	0.32	0.958	-0.18
0.958	-0.28	0.958	-0.05	0.958	-0.72
0.959	-0.28	0.959	0.60	0.959	0.18
0.959	-0.28	0.959	0.00	0.959	0.00
0.960	0.05	0.960	0.41	0.960	0.00
0.960	0.00	0.960	0.28	0.960	-0.18
0.961	-0.14	0.961	0.28	0.961	-0.90
0.961	-0.32	0.961	0.46	0.961	-1.08
0.962	-0.14	0.962	0.46	0.962	0.00
0.962	-0.23	0.962	-0.05	0.962	-0.18
0.963	-0.14	0.963	0.37	0.963	-0.54
0.963	-0.14	0.963	0.51	0.963	-0.18
0.964	-0.18	0.964	0.23	0.964	0.18
0.964	-0.23	0.964	0.00	0.964	0.18
0.965	-0.09	0.965	0.23	0.965	0.18
0.965	-0.32	0.965	-0.05	0.965	0.72
0.966	-0.51	0.966	0.14	0.966	0.00
0.966	-0.37	0.966	0.41	0.966	0.36
0.967	-0.32	0.967	0.23	0.967	0.00
0.967	-0.32	0.967	0.23	0.967	0.54
0.968	-0.41	0.968	0.32	0.968	-0.72
0.968	-0.18	0.968	0.46	0.968	0.00
0.969	-0.32	0.969	0.18	0.969	0.36
0.969	-0.23	0.969	0.51	0.969	-0.72
0.970	-0.23	0.970	0.55	0.970	0.18
0.970	-0.09	0.970	0.23	0.970	0.72
0.971	-0.18	0.971	0.41	0.971	0.54
0.971	-0.32	0.971	0.37	0.971	0.18
0.972	-0.41	0.972	0.09	0.972	-0.18
0.972	-0.18	0.972	0.18	0.972	-0.18
0.973	-0.37	0.973	0.00	0.973	0.18
0.973	-0.28	0.973	0.28	0.973	0.00
0.974	-0.37	0.974	0.32	0.974	-0.18
0.974	-0.18	0.974	-0.05	0.974	-0.36
0.975	-0.14	0.975	0.41	0.975	-0.36
0.975	-0.23	0.975	0.05	0.975	-0.36
0.976	-0.55	0.976	0.51	0.976	-0.54
0.976	-0.23	0.976	0.32	0.976	-0.36
0.977	-0.23	0.977	0.28	0.977	-0.18
0.977	-0.05	0.977	0.41	0.977	0.00
0.978	-0.23	0.978	0.23	0.978	-0.18
0.978	-0.23	0.978	0.18	0.978	0.72
0.979	-0.09	0.979	0.05	0.979	-0.18
0.979	-0.51	0.979	0.05	0.979	-0.54
0.980	-0.14	0.980	0.28	0.980	0.00
0.980	-0.28	0.980	0.09	0.980	0.54
0.981	-0.41	0.981	0.23	0.981	-0.18
0.981	-0.18	0.981	0.00	0.981	-0.18
0.982	-0.41	0.982	0.28	0.982	0.54
0.982	-0.28	0.982	0.32	0.982	0.18
0.983	-0.18	0.983	0.41	0.983	0.00
0.983	-0.14	0.983	0.09	0.983	-0.36
0.984	-0.14	0.984	0.64	0.984	0.72
0.984	-0.28	0.984	0.00	0.984	-0.72
0.985	-0.14	0.985	0.09	0.985	-0.36
0.985	-0.51	0.985	0.32	0.985	-0.36
0.986	-0.28	0.986	0.37	0.986	-0.54
0.986	-0.28	0.986	0.32	0.986	-0.18
0.987	-0.18	0.987	0.14	0.987	0.00
0.987	-0.23	0.987	0.09	0.987	-0.54
0.988	-0.28	0.988	0.23	0.988	0.00
0.988	-0.18	0.988	0.28	0.988	-0.72
0.989	-0.37	0.989	0.05	0.989	0.18
0.989	-0.28	0.989	0.28	0.989	0.18
0.990	-0.28	0.990	0.41	0.990	0.00
0.990	-0.23	0.990	0.14	0.990	-0.36
0.991	-0.32	0.991	-0.09	0.991	0.72
0.991	-0.23	0.991	0.51	0.991	-0.36
0.992	-0.18	0.992	0.23	0.992	0.00
0.992	-0.09	0.992	0.18	0.992	-0.36
0.993	-0.14	0.993	0.37	0.993	0.18
0.993	-0.14	0.993	0.00	0.993	-0.36
0.994	-0.37	0.994	0.23	0.994	0.36
0.994	-0.23	0.994	0.32	0.994	-0.54
0.995	-0.18	0.995	0.18	0.995	0.54
0.995	-0.28	0.995	0.32	0.995	-0.90
0.996	-0.23	0.996	0.32	0.996	0.72
0.996	-0.14	0.996	0.14	0.996	0.72
0.997	-0.32	0.997	0.23	0.997	0.18
0.997	-0.14	0.997	0.00	0.997	-0.54
0.998	0.05	0.998	0.14	0.998	-0.18
0.998	-0.28	0.998	0.09	0.998	-0.72
0.999	-0.09	0.999	0.32	0.999	0.18
[truncated: 9,970 more rows]
[truncated: 6 more columns]
