# Supplementary material for: Design and preliminary verification of a novel powered ankle–foot prosthesis: From the perspective of lower-limb biomechanics compared with ESAR foot
Source: PLoS One. 2024 Jun 7;19(6):e0303397. doi: 10.1371/journal.pone.0303397 (PMC11161064; doi:10.1371/journal.pone.0303397)
Supplement: S2 File — (ZIP) [file pone.0303397.s004.zip › NWS/6/right hip angle.txt]

LINK_MODEL_BASED::ORIGINAL::Right Hip Angles
File	Frame	X	Y	Z
Gait LB - IOR 18.c3d	1	4.429536	0.380448	9.254002
-	2	4.449565	0.403866	9.287548
-	3	4.470633	0.428458	9.324091
-	4	4.492633	0.453920	9.362598
-	5	4.515077	0.479827	9.402888
-	6	4.537430	0.505803	9.444022
-	7	4.558997	0.531355	9.486140
-	8	4.579294	0.556165	9.529189
-	9	4.597345	0.579878	9.572755
-	10	4.612676	0.602419	9.615956
-	11	4.624656	0.623628	9.658987
-	12	4.633181	0.643358	9.700028
-	13	4.637891	0.661535	9.739630
-	14	4.638418	0.678018	9.777339
-	15	4.634377	0.692860	9.812782
-	16	4.625489	0.706131	9.846323
-	17	4.611219	0.717986	9.878675
-	18	4.591145	0.728694	9.911190
-	19	4.564879	0.738644	9.944443
-	20	4.531834	0.748114	9.979661
-	21	4.491790	0.757445	10.017372
-	22	4.444254	0.766937	10.057782
-	23	4.389129	0.776933	10.101461
-	24	4.326318	0.787660	10.147880
-	25	4.255377	0.799342	10.197183
-	26	4.176106	0.812148	10.249066
-	27	4.088374	0.826139	10.303811
-	28	3.992110	0.841507	10.361281
-	29	3.887274	0.858517	10.421086
-	30	3.774287	0.877457	10.482230
-	31	3.653442	0.898439	10.543971
-	32	3.525250	0.921613	10.603846
-	33	3.389879	0.946958	10.660350
-	34	3.247970	0.974373	10.711720
-	35	3.099653	1.003851	10.755547
-	36	2.945199	1.035337	10.790627
-	37	2.784992	1.068806	10.816048
-	38	2.619497	1.104115	10.829682
-	39	2.449316	1.140920	10.830647
-	40	2.274917	1.178735	10.818049
-	41	2.096990	1.216954	10.790388
-	42	1.915946	1.254929	10.747734
-	43	1.732207	1.292060	10.690023
-	44	1.546060	1.327899	10.617703
-	45	1.357857	1.362147	10.532238
-	46	1.168024	1.394623	10.434930
-	47	0.977038	1.425317	10.327380
-	48	0.785546	1.454199	10.212965
-	49	0.594511	1.481450	10.092968
-	50	0.404916	1.507156	9.970285
-	51	0.217791	1.531449	9.847249
-	52	0.034316	1.554497	9.726690
-	53	-0.144409	1.576471	9.610686
-	54	-0.317218	1.597533	9.501719
-	55	-0.483425	1.617804	9.402666
-	56	-0.642522	1.637292	9.315558
-	57	-0.794181	1.655977	9.241636
-	58	-0.938523	1.673626	9.181706
-	59	-1.075716	1.689902	9.136012
-	60	-1.205874	1.704428	9.103587
-	61	-1.329188	1.716697	9.083762
-	62	-1.445895	1.726253	9.074597
-	63	-1.556347	1.732628	9.074620
-	64	-1.660944	1.735295	9.080779
-	65	-1.760322	1.733834	9.091113
-	66	-1.855168	1.727888	9.102040
-	67	-1.946407	1.717156	9.110824
-	68	-2.034467	1.701698	9.114850
-	69	-2.120349	1.681582	9.111974
-	70	-2.204717	1.657203	9.100021
-	71	-2.288121	1.628906	9.078683
-	72	-2.371171	1.596966	9.047008
-	73	-2.454537	1.561759	9.005408
-	74	-2.538821	1.523688	8.955099
-	75	-2.624787	1.483103	8.897491
-	76	-2.713237	1.440585	8.833643
-	77	-2.805169	1.396531	8.766250
-	78	-2.901331	1.351314	8.698274
-	79	-3.002320	1.305311	8.631563
-	80	-3.108558	1.258767	8.568124
-	81	-3.220470	1.211891	8.509723
-	82	-3.338196	1.164987	8.458201
-	83	-3.462027	1.118344	8.414948
-	84	-3.592062	1.072356	8.380830
-	85	-3.728070	1.027356	8.357277
-	86	-3.869892	0.983800	8.344102
-	87	-4.016726	0.942184	8.341210
-	88	-4.168186	0.902823	8.348515
-	89	-4.323981	0.866210	8.364995
-	90	-4.483840	0.832772	8.390669
-	91	-4.647567	0.802906	8.423684
-	92	-4.814865	0.777090	8.463998
-	93	-4.985324	0.755886	8.509430
-	94	-5.158684	0.739694	8.559655
-	95	-5.334778	0.728903	8.612516
-	96	-5.513700	0.723759	8.666719
-	97	-5.695509	0.724308	8.720399
-	98	-5.880605	0.730568	8.772654
-	99	-6.069197	0.742422	8.821887
-	100	-6.261808	0.759612	8.867824
-	101	-6.458787	0.781742	8.908640
-	102	-6.660604	0.808222	8.944094
-	103	-6.867872	0.838380	8.972998
-	104	-7.081162	0.871356	8.995169
-	105	-7.300670	0.906246	9.009634
-	106	-7.526820	0.942111	9.016322
-	107	-7.759562	0.978217	9.014647
-	108	-7.998894	1.013751	9.005404
-	109	-8.244389	1.048141	8.988350
-	110	-8.495369	1.080721	8.964528
-	111	-8.751018	1.110978	8.934543
-	112	-9.010231	1.138471	8.899729
-	113	-9.271646	1.162676	8.861006
-	114	-9.533884	1.183268	8.820147
-	115	-9.795390	1.199882	8.777963
-	116	-10.054585	1.212262	8.736782
-	117	-10.309832	1.220178	8.697899
-	118	-10.559377	1.223424	8.663822
-	119	-10.801645	1.221760	8.635194
-	120	-11.034748	1.214995	8.613582
-	121	-11.257050	1.202736	8.599726
-	122	-11.467227	1.184533	8.594040
-	123	-11.663829	1.160058	8.595482
-	124	-11.846195	1.128678	8.604256
-	125	-12.013537	1.090047	8.618695
-	126	-12.165833	1.043701	8.637714
-	127	-12.303006	0.989344	8.658986
-	128	-12.425586	0.926773	8.679930
-	129	-12.534006	0.855986	8.697875
-	130	-12.629085	0.777176	8.709554
-	131	-12.711398	0.691092	8.711417
-	132	-12.781647	0.598696	8.701174
-	133	-12.840375	0.501337	8.676489
-	134	-12.887746	0.400682	8.636386
-	135	-12.923705	0.298511	8.579602
-	136	-12.947953	0.196850	8.506905
-	137	-12.959859	0.097748	8.418742
-	138	-12.958476	0.003284	8.317509
-	139	-12.942281	-0.084504	8.204720
-	140	-12.909649	-0.163909	8.083627
-	141	-12.858926	-0.233348	7.957520
-	142	-12.788246	-0.291544	7.830635
-	143	-12.695786	-0.337590	7.706461
-	144	-12.580082	-0.371018	7.589402
-	145	-12.439552	-0.391805	7.483440
-	146	-12.273144	-0.400505	7.391287
-	147	-12.079818	-0.397993	7.315312
-	148	-11.859130	-0.385667	7.257085
-	149	-11.610674	-0.365229	7.217961
-	150	-11.334115	-0.338618	7.197866
-	151	-11.029384	-0.307876	7.196133
-	152	-10.696512	-0.275040	7.211077
-	153	-10.335730	-0.242127	7.241175
-	154	-9.947670	-0.211171	7.284194
-	155	-9.533453	-0.184129	7.336751
-	156	-9.094860	-0.163216	7.396496
-	157	-8.634058	-0.150676	7.460849
-	158	-8.153771	-0.148689	7.527309
-	159	-7.656890	-0.159442	7.594750
-	160	-7.146375	-0.184830	7.661811
-	161	-6.625284	-0.226492	7.728576
-	162	-6.096548	-0.285601	7.795922
-	163	-5.563148	-0.362803	7.864585
-	164	-5.027846	-0.458155	7.935474
-	165	-4.493298	-0.571216	8.010283
-	166	-3.961943	-0.700924	8.089854
-	167	-3.435956	-0.845753	8.176027
-	168	-2.917187	-1.003871	8.269897
-	169	-2.407165	-1.173063	8.373183
-	170	-1.906841	-1.350864	8.486739
-	171	-1.416849	-1.534456	8.611770
-	172	-0.937049	-1.720858	8.748169
-	173	-0.467143	-1.906917	8.895673
-	174	-0.006005	-2.089466	9.052626
-	175	0.447610	-2.265399	9.217304
-	176	0.895734	-2.431683	9.387000
-	177	1.340388	-2.585682	9.559050
-	178	1.784002	-2.724866	9.730324
-	179	2.228747	-2.847389	9.897942
-	180	2.676977	-2.951791	10.059027
-	181	3.130570	-3.037189	10.210878
-	182	3.591219	-3.103330	10.350513
-	183	4.060108	-3.150586	10.476063
-	184	4.537982	-3.179820	10.585695
-	185	5.024892	-3.192523	10.678119
-	186	5.520803	-3.190342	10.752331
-	187	6.024672	-3.175323	10.808836
-	188	6.535543	-3.149306	10.848336
-	189	7.051996	-3.114024	10.872694
-	190	7.572516	-3.070957	10.883921
-	191	8.095287	-3.021210	10.884477
-	192	8.618393	-2.965783	10.876394
-	193	9.139614	-2.905378	10.862127
-	194	9.656678	-2.840451	10.843756
-	195	10.167118	-2.771402	10.824413
-	196	10.668420	-2.698317	10.805709
-	197	11.157993	-2.621290	10.790421
-	198	11.633791	-2.540211	10.780293
-	199	12.093790	-2.454845	10.777020
-	200	12.536590	-2.364894	10.782112
-	201	12.961067	-2.269939	10.797467
-	202	13.366856	-2.169506	10.823602
-	203	13.753942	-2.063371	10.862392
-	204	14.122334	-1.951200	10.913689
-	205	14.472681	-1.832908	10.976700
-	206	14.805752	-1.708670	11.050611
-	207	15.122741	-1.578779	11.133101
-	208	15.425032	-1.443954	11.223845
-	209	15.714397	-1.304853	11.320047
-	210	15.992619	-1.162420	11.420689
-	211	16.261257	-1.017716	11.523479
-	212	16.521620	-0.871954	11.626740
-	213	16.775003	-0.726417	11.728847
-	214	17.022346	-0.582391	11.828039
-	215	17.264109	-0.441167	11.923793
-	216	17.500498	-0.304187	12.014842
-	217	17.731380	-0.172921	12.100130
-	218	17.956169	-0.048766	12.179838
-	219	18.174255	0.066879	12.253705
-	220	18.384922	0.172821	12.322622
-	221	18.587364	0.268036	12.386651
-	222	18.781002	0.351595	12.447371
-	223	18.965244	0.422713	12.505146
-	224	19.139706	0.480899	12.561961
-	225	19.303928	0.525894	12.617565
-	226	19.457630	0.557771	12.672454
-	227	19.600422	0.576791	12.726106
-	228	19.731730	0.583590	12.777769
-	229	19.851099	0.579145	12.825085
-	230	19.957777	0.564772	12.864713
-	231	20.051113	0.541987	12.893309
-	232	20.130638	0.512051	12.908401
-	233	20.196156	0.475991	12.907991
-	234	20.248066	0.434480	12.892147
-	235	20.286945	0.387959	12.862395
-	236	20.313759	0.336465	12.820572
-	237	20.329567	0.279983	12.769191
-	238	20.335585	0.218406	12.710780
-	239	20.332922	0.151916	12.647751
-	240	20.322277	0.080766	12.582665
-	241	20.304403	0.005471	12.516665
-	242	20.279678	-0.073380	12.451921
-	243	20.248755	-0.155042	12.389184
-	244	20.211842	-0.238635	12.329543
-	245	20.169256	-0.323151	12.273768
-	246	20.121323	-0.407492	12.222281
-	247	20.068403	-0.490488	12.175159
-	248	20.010828	-0.570850	12.133415
-	249	19.949114	-0.647365	12.096926
-	250	19.883684	-0.718814	12.066455
-	251	19.815237	-0.784035	12.041865
-	252	19.744246	-0.841904	12.023991
-	253	19.671471	-0.891379	12.012584
-	254	19.597347	-0.931473	12.008137
-	255	19.522352	-0.961446	12.010306
-	256	19.446777	-0.980748	12.019247
-	257	19.370897	-0.988942	12.035055
-	258	19.294689	-0.985745	12.056898
-	259	19.218124	-0.971143	12.085320
-	260	19.141233	-0.945228	12.120541
-	261	19.064001	-0.908333	12.163301
-	262	18.986513	-0.860768	12.214132
-	263	18.909039	-0.803083	12.273920
-	264	18.831892	-0.735679	12.343732
-	265	18.755651	-0.659022	12.423438
-	266	18.681267	-0.573524	12.513504
-	267	18.609886	-0.479394	12.613829
-	268	18.543058	-0.376620	12.723688
-	269	18.482279	-0.265154	12.842299
-	270	18.429325	-0.144571	12.967810
-	271	18.385988	-0.014365	13.097972
-	272	18.353861	0.126364	13.229383
-	273	18.334856	0.278565	13.358688
-	274	18.330320	0.443129	13.482425
-	275	18.341579	0.620937	13.597160
-	276	18.369125	0.812493	13.700788
-	277	18.412874	1.018050	13.791088
-	278	18.471336	1.237460	13.867764
-	279	18.542036	1.469961	13.931151
-	280	18.620792	1.714307	13.983199
-	281	18.702721	1.968724	14.026072
-	282	18.781687	2.230804	14.062628
-	283	18.850946	2.497756	14.095692
-	284	18.903912	2.766334	14.127853
-	285	18.933767	3.033045	14.162380
-	286	18.934471	3.294293	14.202650
-	287	18.900894	3.546581	14.251848
-	288	18.829309	3.786692	14.312499
-	289	18.717123	4.011993	14.385506
-	290	18.563602	4.220284	14.472457
-	291	18.368942	4.410077	14.571970
-	292	18.134737	4.580478	14.682423
-	293	17.863371	4.731129	14.799913
-	294	17.557877	4.862138	14.920642
-	295	17.221939	4.974020	15.038939
-	296	16.859850	5.067552	15.149307
-	297	16.476265	5.143742	15.246553
-	298	16.076141	5.203886	15.325171
-	299	15.664440	5.249359	15.380402
-	300	15.246119	5.281858	15.407922
-	301	14.826236	5.303138	15.404355
-	302	14.409345	5.315174	15.367262
-	303	13.999875	5.320030	15.295072
-	304	13.601952	5.319708	15.187818
-	305	13.219083	5.316162	15.046804
-	306	12.854190	5.311187	14.874443
-	307	12.509493	5.306315	14.675212
-	308	12.186403	5.302956	14.454206
-	309	11.885831	5.302212	14.217118
-	310	11.607636	5.304919	13.970924
-	311	11.350924	5.311648	13.722123
-	312	11.114029	5.322544	13.477219
-	313	10.894226	5.337320	13.242539
-	314	10.688210	5.355258	13.023567
-	315	10.492347	5.375229	12.825751
-	316	10.302510	5.395839	12.652873
-	317	10.114900	5.415519	12.507661
-	318	9.925467	5.432636	12.391625
-	319	9.730700	5.445620	12.305315
-	320	9.527603	5.452893	12.247208
-	321	9.313599	5.452914	12.215837
-	322	9.086901	5.444426	12.208652
-	323	8.846692	5.426347	12.222480
-	324	8.592565	5.397906	12.253479
-	325	8.325154	5.358775	12.297089
-	326	8.045413	5.308817	12.348535
-	327	7.754733	5.248414	12.403602
-	328	7.454796	5.178261	12.457610
-	329	7.147454	5.099416	12.506251
-	330	6.834411	5.013200	12.546762
-	331	6.517435	4.921012	12.575850
-	332	6.198131	4.824419	12.591708
-	333	5.877861	4.724993	12.592435
-	334	5.557783	4.624135	12.577808
-	335	5.238698	4.523304	12.547338
-	336	4.921413	4.423968	12.500401
-	337	4.606379	4.327148	12.438443
-	338	4.293831	4.233857	12.362876
-	339	3.984349	4.144803	12.275363
-	340	3.678101	4.060426	12.178503
-	341	3.375294	3.981071	12.073918
-	342	3.076291	3.906866	11.964223
-	343	2.781259	3.837826	11.851207
-	344	2.490445	3.773779	11.736658
-	345	2.204230	3.714474	11.621892
-	346	1.922811	3.659518	11.508993
-	347	1.646630	3.608609	11.399107
-	348	1.376047	3.561396	11.292373
-	349	1.111071	3.517624	11.190271
-	350	0.852079	3.476913	11.093064
-	351	0.598976	3.439095	11.000994
-	352	0.352010	3.404057	10.913808
-	353	0.111107	3.371660	10.832511
-	354	-0.123851	3.342008	10.756747
-	355	-0.353029	3.315216	10.686801
-	356	-0.576692	3.291470	10.622100
-	357	-0.795285	3.271050	10.563057
-	358	-1.009226	3.254099	10.509488
-	359	-1.218947	3.240730	10.461394
-	360	-1.425154	3.231018	10.418398
-	361	-1.628359	3.224866	10.379755
-	362	-1.829452	3.222147	10.345149
-	363	-2.029147	3.222612	10.313931
-	364	-2.228406	3.225865	10.284656
-	365	-2.428117	3.231483	10.256842
-	366	-2.629388	3.238904	10.229776
-	367	-2.833094	3.247626	10.203132
-	368	-3.040120	3.257192	10.175017
-	369	-3.251009	3.267271	10.145061
-	370	-3.466058	3.277576	10.111659
-	371	-3.685640	3.287956	10.073660
-	372	-3.909718	3.298395	10.030233
-	373	-4.138382	3.308941	9.980661
-	374	-4.371465	3.319838	9.924082
-	375	-4.608891	3.331251	9.860401
-	376	-4.850418	3.343498	9.789672
-	377	-5.096124	3.356632	9.711881
-	378	-5.345787	3.370776	9.627687
-	379	-5.599502	3.385805	9.537986
-	380	-5.857054	3.401426	9.444385
-	381	-6.118269	3.417075	9.348672
-	382	-6.382740	3.432010	9.252847
-	383	-6.649831	3.445255	9.159966
-	384	-6.919085	3.455930	9.071561
-	385	-7.190026	3.463456	8.988738
-	386	-7.462269	3.467485	8.912149
-	387	-7.735219	3.468070	8.840806
-	388	-8.008339	3.465465	8.773793
-	389	-8.280643	3.460177	8.708658
-	390	-8.551028	3.452931	8.643669
-	391	-8.817944	3.444367	8.577438
-	392	-9.079818	3.435131	8.508470
-	393	-9.334577	3.425661	8.436331
-	394	-9.580011	3.416128	8.361591
-	395	-9.814011	3.406554	8.285447
-	396	-10.034144	3.396754	8.209611
-	397	-10.238208	3.386226	8.136095
-	398	-10.423732	3.374281	8.067937
-	399	-10.588635	3.360054	8.007228
-	400	-10.730574	3.342333	7.956948
-	401	-10.847507	3.319839	7.919218
-	402	-10.937325	3.290881	7.895913
-	403	-10.998294	3.253747	7.888711
-	404	-11.028959	3.206505	7.899476
-	405	-11.027929	3.147266	7.927971
-	406	-10.993914	3.074300	7.974050
-	407	-10.925894	2.986019	8.036385
-	408	-10.823045	2.880989	8.113466
-	409	-10.684781	2.758249	8.203033
-	410	-10.510882	2.617126	8.302725
-	411	-10.301453	2.457510	8.410645
-	412	-10.056614	2.279879	8.523835
-	413	-9.776752	2.085341	8.640486
-	414	-9.462393	1.875630	8.757870
-	415	-9.114239	1.653077	8.874054
-	416	-8.733085	1.420584	8.987052
-	417	-8.320097	1.181305	9.095289
-	418	-7.876688	0.938554	9.197653
-	419	-7.404562	0.695560	9.292851
-	420	-6.905684	0.455524	9.380336
-	421	-6.382558	0.221134	9.460801
-	422	-5.837824	-0.005124	9.536150
-	423	-5.274646	-0.221263	9.609267
-	424	-4.695897	-0.425746	9.683730
-	425	-4.104738	-0.617449	9.763373
-	426	-3.503910	-0.795719	9.852041
-	427	-2.895783	-0.960217	9.953635
-	428	-2.282336	-1.110959	10.070617
-	429	-1.665219	-1.248201	10.204953
-	430	-1.045530	-1.372508	10.357092
-	431	-0.424325	-1.484575	10.525485
-	432	0.197801	-1.585173	10.707543
-	433	0.820287	-1.675101	10.898886
-	434	1.442792	-1.755280	11.094196
-	435	2.065369	-1.826632	11.287814
-	436	2.687863	-1.890175	11.473557
-	437	3.310184	-1.946778	11.645386
-	438	3.932365	-1.997189	11.797811
-	439	4.554069	-2.041980	11.925724
-	440	5.175044	-2.081471	12.025822
-	441	5.794727	-2.115709	12.095611
-	442	6.412483	-2.144539	12.134424
-	443	7.027246	-2.167563	12.142794
-	444	7.637935	-2.184280	12.123054
-	445	8.243178	-2.194174	12.078447
-	446	8.841389	-2.196742	12.013574
-	447	9.431019	-2.191454	11.934005
-	448	10.010234	-2.177866	11.845420
-	449	10.577474	-2.155534	11.753917
-	450	11.131268	-2.124025	11.665323
-	451	11.670574	-2.082953	11.585322
-	452	12.194553	-2.031997	11.518391
-	453	12.702867	-1.970907	11.468776
-	454	13.195407	-1.899623	11.439544
-	455	13.672324	-1.818329	11.432985
-	456	14.133984	-1.727534	11.450426
-	457	14.580660	-1.627986	11.492292
-	458	15.012794	-1.520700	11.557838
-	459	15.430569	-1.406956	11.645681
-	460	15.834221	-1.288278	11.753654
-	461	16.223776	-1.166152	11.878712
-	462	16.599207	-1.042313	12.017675
-	463	16.960352	-0.918278	12.166676
-	464	17.306932	-0.795585	12.322143
-	465	17.638557	-0.675739	12.480223
-	466	17.954851	-0.559940	12.637429
-	467	18.255478	-0.449186	12.789994
-	468	18.540031	-0.344535	12.934850
-	469	18.808504	-0.246560	13.069148
-	470	19.060654	-0.155905	13.190267
-	471	19.296795	-0.072913	13.296615
-	472	19.516985	0.002106	13.386358
-	473	19.721464	0.068991	13.458852
-	474	19.910366	0.127423	13.513194
-	475	20.083626	0.177319	13.549376
-	476	20.241093	0.218492	13.567575
-	477	20.382271	0.250810	13.568423
-	478	20.506651	0.274154	13.552807
-	479	20.613499	0.288395	13.522234
-	480	20.702091	0.293504	13.477738
-	481	20.771662	0.289390	13.421284
-	482	20.821617	0.276297	13.353957
-	483	20.851355	0.254321	13.277532
-	484	20.860743	0.223965	13.193117
-	485	20.849731	0.185596	13.101805
-	486	20.818777	0.139872	13.004389
-	487	20.768572	0.087354	12.901129
-	488	20.700289	0.028816	12.792195
-	489	20.615257	-0.035047	12.677423
-	490	20.515150	-0.103504	12.556671
-	491	20.401754	-0.175969	12.429695
-	492	20.276970	-0.251961	12.296755
-	493	20.142870	-0.331224	12.158272
-	494	20.001408	-0.413640	12.015084
-	495	19.854876	-0.499219	11.868658
-	496	19.705431	-0.587990	11.719863
-	497	19.555614	-0.679896	11.569426
-	498	19.407778	-0.774905	11.417816
-	499	19.264542	-0.872746	11.264713
-	500	19.128250	-0.973000	11.110166
-	501	19.001261	-1.075002	10.954183
-	502	18.885672	-1.177787	10.796780
-	503	18.783241	-1.280177	10.638535
-	504	18.695457	-1.380676	10.480452
-	505	18.623215	-1.477682	10.323854
-	506	18.567297	-1.569463	10.170736
-	507	18.527843	-1.654234	10.023301
-	508	18.504850	-1.730165	9.884099
-	509	18.497831	-1.795483	9.755171
-	510	18.505993	-1.848607	9.639084
-	511	18.528194	-1.888093	9.537563
-	512	18.563105	-1.912919	9.452782
-	513	18.609015	-1.922340	9.385982
-	514	18.664320	-1.915984	9.338937
-	515	18.727127	-1.893775	9.312408
-	516	18.795288	-1.855970	9.307009
-	517	18.866600	-1.803063	9.322653
-	518	18.938599	-1.735927	9.359404
-	519	19.008884	-1.655583	9.416180
-	520	19.074892	-1.563341	9.492049
-	521	19.134342	-1.460555	9.585762
-	522	19.185013	-1.348794	9.696127
-	523	19.225101	-1.229719	9.821518
-	524	19.253159	-1.104966	9.960895
-	525	19.268440	-0.976207	10.113215
-	526	19.270763	-0.844896	10.277197
-	527	19.260691	-0.712366	10.451905
-	528	19.239735	-0.579569	10.636273
-	529	19.209990	-0.447212	10.829140
-	530	19.174353	-0.315458	11.029490
-	531	19.136261	-0.184047	11.235645
-	532	19.099688	-0.052216	11.445782
-	533	19.068933	0.081252	11.657510
-	534	19.048298	0.217990	11.867769
-	535	19.041941	0.359930	12.073612
-	536	19.053551	0.509251	12.271160
-	537	19.086178	0.668225	12.456459
-	538	19.141594	0.839066	12.625934
-	539	19.220427	1.023740	12.775819
-	540	19.321331	1.223643	12.903287
-	541	19.441360	1.439620	13.006616
-	542	19.575388	1.671687	13.084812
-	543	19.716652	1.918991	13.138526
-	544	19.857138	2.179799	13.169973
-	545	19.987675	2.451492	13.182081
-	546	20.098986	2.730721	13.179901
-	547	20.181839	3.013513	13.168657
-	548	20.227795	3.295557	13.154972
-	549	20.229355	3.572314	13.145357
-	550	20.180582	3.839271	13.146609
-	551	20.077181	4.092396	13.162834
-	552	19.917110	4.328062	13.197642
-	553	19.700298	4.543383	13.250830
-	554	19.428411	4.736139	13.321882
-	555	19.105200	4.905009	13.407017
-	556	18.735596	5.049346	13.502283
-	557	18.326048	5.169383	13.601708
-	558	17.883499	5.265997	13.699494
-	559	17.415895	5.340500	13.788746
-	560	16.930840	5.394733	13.863117
-	561	16.436285	5.430874	13.915545
-	562	15.939537	5.451369	13.940532
-	563	15.447603	5.459009	13.932004
-	564	14.966498	5.456664	13.886058
-	565	14.501407	5.447310	13.798796
-	566	14.056624	5.433748	13.669614
-	567	13.635562	5.418576	13.499015
-	568	13.240495	5.404089	13.290436
-	569	12.872698	5.392139	13.048928
-	570	12.532347	5.384271	12.781227
-	571	12.218287	5.381425	12.495531
-	572	11.928318	5.384192	12.201511
-	573	11.659268	5.392727	11.908349
-	574	11.407214	5.406719	11.625833
-	575	11.167751	5.425581	11.362490
-	576	10.935920	5.448314	11.125985
-	577	10.706979	5.473613	10.922479
-	578	10.476188	5.499987	10.756674
-	579	10.239227	5.525842	10.631475
-	580	9.992207	5.549395	10.548343
-	581	9.732113	5.569003	10.506341
-	582	9.456722	5.582865	10.503753
-	583	9.164824	5.589634	10.536273
-	584	8.856068	5.587964	10.599659
-	585	8.531249	5.576982	10.687451
-	586	8.191596	5.555943	10.793455
-	587	7.839041	5.524539	10.910377
-	588	7.476048	5.482878	11.031853
-	589	7.105191	5.431444	11.151226
-	590	6.729417	5.371165	11.262232
-	591	6.351369	5.303161	11.360851
-	592	5.973697	5.228853	11.442739
-	593	5.598873	5.149702	11.506303
-	594	5.229034	5.067313	11.550137
-	595	4.866008	4.983308	11.574669
-	596	4.511480	4.899275	11.580055
-	597	4.166666	4.816638	11.568092
-	598	3.832678	4.736725	11.540318
-	599	3.510434	4.660590	11.498895
-	600	3.200781	4.589133	11.445698
-	601	2.904226	4.522819	11.383424
-	602	2.620910	4.462147	11.313067
-	603	2.350516	4.407286	11.237009
-	604	2.092603	4.358286	11.156259
-	605	1.846172	4.315176	11.072511
-	606	1.610303	4.277773	10.986385
-	607	1.383757	4.245825	10.899240
-	608	1.165377	4.219074	10.810909
-	609	0.953898	4.197071	10.722446
-	610	0.748263	4.179305	10.634129
-	611	0.547485	4.165230	10.546950
-	612	0.350680	4.154249	10.461475
-	613	0.156887	4.145733	10.378845
-	614	-0.034520	4.139142	10.299200
-	615	-0.224041	4.134026	10.224177
-	616	-0.412085	4.129966	10.153658
-	617	-0.599102	4.126644	10.088841
-	618	-0.785351	4.123866	10.029727
-	619	-0.971037	4.121551	9.976868
-	620	-1.156315	4.119810	9.930536
-	621	-1.341268	4.118808	9.890444
-	622	-1.525736	4.118887	9.856771
-	623	-1.709772	4.120332	9.829335
-	624	-1.893497	4.123490	9.807520
-	625	-2.077150	4.128810	9.790775
-	626	-2.260993	4.136624	9.778201
-	627	-2.445582	4.147188	9.769119
-	628	-2.631443	4.160686	9.762282
-	629	-2.819147	4.177148	9.756700
-	630	-3.009381	4.196546	9.751516
-	631	-3.203048	4.218733	9.745190
-	632	-3.401142	4.243460	9.736562
-	633	-3.604831	4.270386	9.725071
-	634	-3.815225	4.299024	9.709525
-	635	-4.033673	4.328807	9.689571
-	636	-4.261400	4.359197	9.664638
-	637	-4.499675	4.389506	9.634263
-	638	-4.749459	4.419295	9.598067
-	639	-5.011786	4.448126	9.555479
-	640	-5.287064	4.475774	9.506702
-	641	-5.575487	4.502213	9.451578
-	642	-5.876736	4.527596	9.390354
-	643	-6.189934	4.552329	9.323782
-	644	-6.513482	4.576965	9.251920
-	645	-6.844976	4.602203	9.175621
-	646	-7.181244	4.628853	9.095190
-	647	-7.518532	4.657868	9.011104
-	648	-7.852496	4.690063	8.923825
-	649	-8.178498	4.726343	8.834534
-	650	-8.492176	4.767266	8.743671
-	651	-8.789230	4.813279	8.652926
-	652	-9.065475	4.864485	8.563626
-	653	-9.317085	4.920521	8.477749
-	654	-9.540455	4.980706	8.397456
-	655	-9.732623	5.043842	8.325452
-	656	-9.890704	5.108336	8.264520
-	657	-10.012807	5.172126	8.218307
-	658	-10.097334	5.232800	8.189307
-	659	-10.143568	5.287577	8.180613
-	660	-10.151069	5.333424	8.193810
-	661	-10.120255	5.366920	8.230296
-	662	-10.052039	5.384499	8.290457
-	663	-9.947732	5.382454	8.373164
-	664	-9.809309	5.357015	8.477231
-	665	-9.638766	5.304848	8.599736
-	666	-9.438527	5.222841	8.737820
-	667	-9.210713	5.108840	8.887035
-	668	-8.957644	4.961514	9.043281
-	669	-8.681212	4.780672	9.202078
-	670	-8.383083	4.567220	9.359281
-	671	-8.064442	4.323292	9.511153
-	672	-7.726254	4.052088	9.655001
-	673	-7.369042	3.757739	9.788645
-	674	-6.993241	3.445009	9.911268
-	675	-6.598863	3.119168	10.022549
-	676	-6.186185	2.785555	10.123801
-	677	-5.755294	2.449586	10.216069
-	678	-5.306331	2.116235	10.302142
-	679	-4.839685	1.790002	10.383842
-	680	-4.355818	1.474664	10.463640
-	681	-3.855184	1.173152	10.543582
-	682	-3.338319	0.887617	10.625768
-	683	-2.805739	0.619410	10.711611
-	684	-2.258007	0.369126	10.802342
-	685	-1.695716	0.136769	10.898082
-	686	-1.119253	-0.078100	10.998505
-	687	-0.529135	-0.276337	11.102301
-	688	0.074258	-0.458968	11.208128
-	689	0.690561	-0.627042	11.313576
-	690	1.319332	-0.781585	11.416299
-	691	1.960075	-0.923376	11.513207
-	692	2.611835	-1.053156	11.601517
-	693	3.273623	-1.171333	11.677889
-	694	3.943717	-1.278093	11.739818
-	695	4.619964	-1.373588	11.784555
-	696	5.299693	-1.457788	11.810367
-	697	5.979845	-1.530804	11.815552
-	698	6.657013	-1.592751	11.799924
-	699	7.327656	-1.643885	11.763618
-	700	7.988349	-1.684524	11.708735
-	701	8.635766	-1.715069	11.637724
-	702	9.266922	-1.736066	11.554447
-	703	9.879208	-1.747907	11.462922
-	704	10.470463	-1.751014	11.368034
-	705	11.038994	-1.745754	11.274072
-	706	11.583415	-1.732301	11.185433
-	707	12.103154	-1.710826	11.106259
-	708	12.598066	-1.681513	11.040390
-	709	13.068828	-1.644361	10.991096
-	710	13.516479	-1.599406	10.961441
-	711	13.942647	-1.546615	10.953581
-	712	14.349002	-1.485853	10.968717
-	713	14.737358	-1.417196	11.007305
-	714	15.109340	-1.340561	11.069414
-	715	15.466586	-1.256106	11.154210
-	716	15.810365	-1.163994	11.260844
-	717	16.141764	-1.064513	11.387578
-	718	16.461578	-0.957981	11.532159
-	719	16.770527	-0.844710	11.690886
-	720	17.068787	-0.725093	11.860535
-	721	17.356600	-0.599570	12.036821
-	722	17.634037	-0.468729	12.216124
-	723	17.901308	-0.333332	12.394038
-	724	18.158621	-0.194323	12.567359
-	725	18.406160	-0.052824	12.732400
-	726	18.643904	0.089955	12.886957
-	727	18.871815	0.232668	13.028375
-	728	19.089563	0.373915	13.155683
-	729	19.296577	0.512165	13.267641
-	730	19.492237	0.645909	13.364458
-	731	19.675692	0.773807	13.446074
-	732	19.845840	0.894400	13.513441
-	733	20.001596	1.006514	13.567062
-	734	20.141991	1.108991	13.608162
-	735	20.265879	1.200686	13.637902
-	736	20.372278	1.280787	13.656553
-	737	20.460258	1.348522	13.664922
-	738	20.529474	1.403231	13.662760
-	739	20.579559	1.444427	13.649939
-	740	20.610691	1.471958	13.625603
-	741	20.623253	1.485822	13.589367
-	742	20.617994	1.486228	13.540716
-	743	20.595739	1.473467	13.479986
-	744	20.557344	1.447882	13.407842
-	745	20.503830	1.410070	13.325691
-	746	20.436180	1.360658	13.235641
-	747	20.355129	1.300411	13.140181
-	748	20.261648	1.230378	13.041115
-	749	20.156759	1.151679	12.939946
-	750	20.041677	1.065509	12.837272
-	751	19.917849	0.973267	12.733394
-	752	19.786957	0.876320	12.628040
-	753	19.650696	0.776166	12.520943
-	754	19.511116	0.674250	12.411206
-	755	19.370245	0.572139	12.298058
-	756	19.230236	0.471463	12.180456
-	757	19.093550	0.373853	12.057897
-	758	18.962423	0.281009	11.929069
-	759	18.839033	0.194503	11.793921
-	760	18.725426	0.115844	11.652210
-	761	18.623165	0.046313	11.504445
-	762	18.533728	-0.012968	11.351154
-	763	18.457937	-0.061152	11.193831
-	764	18.396524	-0.097522	11.033804
-	765	18.349485	-0.121786	10.873579
-	766	18.316730	-0.133736	10.715683
-	767	18.297400	-0.133535	10.563120
-	768	18.290640	-0.121567	10.419163
-	769	18.294680	-0.098563	10.287742
-	770	18.307510	-0.065536	10.172609
-	771	18.326923	-0.023709	10.077619
-	772	18.350630	0.025704	10.004621
-	773	18.376511	0.081579	9.954294
-	774	18.402607	0.142841	9.924949
-	775	18.427195	0.208565	9.914409
-	776	18.448647	0.277801	9.918965
-	777	18.465384	0.349825	9.935008
-	778	18.475811	0.423964	9.958094
-	779	18.478622	0.499586	9.985159
-	780	18.472345	0.576152	10.013000
-	781	18.455666	0.653027	10.040044
-	782	18.427561	0.729675	10.064878
-	783	18.387173	0.805608	10.087450
-	784	18.334093	0.880397	10.107923
-	785	18.268078	0.953715	10.127992
-	786	18.189615	1.025407	10.149014
-	787	18.099552	1.095479	10.173852
-	788	17.999540	1.164212	10.204682
-	789	17.891628	1.232168	10.244417
-	790	17.778864	1.300233	10.294674
-	791	17.664482	1.369472	10.357288
-	792	17.552498	1.441376	10.432786
-	793	17.446959	1.517679	10.521880
-	794	17.352402	1.600418	10.623682
-	795	17.273186	1.691792	10.737630
-	796	17.213282	1.794128	10.861140
-	797	17.175930	1.909635	10.992401
-	798	17.163338	2.040323	11.128245
-	799	17.176182	2.187871	11.266088
-	800	17.213505	2.353458	11.402351
-	801	17.272877	2.537645	11.534400
-	802	17.350008	2.740202	11.659199
-	803	17.439220	2.960030	11.775135
-	804	17.533869	3.195180	11.881059
-	805	17.626562	3.442666	11.977956
-	806	17.709883	3.698817	12.067501
-	807	17.776278	3.959398	12.152867
-	808	17.818867	4.219940	12.237578
-	809	17.831646	4.476067	12.324293
-	810	17.809454	4.723674	12.415621
-	811	17.748339	4.959126	12.512239
-	812	17.645689	5.179179	12.614183
-	813	17.500116	5.381295	12.719685
-	814	17.311430	5.563387	12.826459
-	815	17.080662	5.724119	12.931058
-	816	16.809792	5.862598	13.029440
-	817	16.501757	5.978543	13.117241
-	818	16.160015	6.072056	13.190053
-	819	15.789012	6.143883	13.243635
-	820	15.393637	6.195033	13.274372
-	821	14.979286	6.227077	13.279209
-	822	14.551522	6.241839	13.256181
-	823	14.116145	6.241374	13.204242
-	824	13.678816	6.228016	13.124270
-	825	13.244863	6.204261	13.017790
-	826	12.819090	6.172644	12.888351
-	827	12.405705	6.135703	12.739770
-	828	12.008013	6.095692	12.577895
-	829	11.628392	6.054870	12.408173
-	830	11.267931	6.015263	12.237434
-	831	10.927004	5.978767	12.071574
-	832	10.604774	5.947044	11.916883
-	833	10.299644	5.921293	11.778106
-	834	10.009480	5.902374	11.660772
-	835	9.731854	5.890410	11.568463
-	836	9.464119	5.885036	11.505243
-	837	9.203535	5.885554	11.472592
-	838	8.947439	5.890684	11.471147
-	839	8.693398	5.898982	11.498631
-	840	8.439074	5.908717	11.551831
-	841	8.182543	5.918217	11.626051
-	842	7.922285	5.925577	11.716791
-	843	7.657121	5.929234	11.818648
-	844	7.386230	5.927694	11.926844
-	845	7.109454	5.919769	12.035948
-	846	6.826611	5.904535	12.141498
-	847	6.537862	5.881128	12.238875
-	848	6.243322	5.849074	12.324752
-	849	5.943375	5.807942	12.396026
-	850	5.638602	5.757783	12.451419
-	851	5.329571	5.698850	12.489606
-	852	5.017062	5.631777	12.510944
-	853	4.702086	5.557443	12.515538
-	854	4.385525	5.476803	12.504983
-	855	4.068328	5.391147	12.480325
-	856	3.751399	5.301677	12.443853
-	857	3.435685	5.209804	12.396505
-	858	3.122071	5.116957	12.339814
-	859	2.811484	5.024510	12.273890
-	860	2.504481	4.933774	12.199303
-	861	2.202021	4.845908	12.115412
-	862	1.904408	4.761950	12.022038
-	863	1.612384	4.682682	11.918177
-	864	1.326173	4.608711	11.802915
-	865	1.046201	4.540598	11.674362
-	866	0.772699	4.478581	11.530987
-	867	0.505739	4.422979	11.369817
-	868	0.245443	4.373910	11.187942
-	869	-0.008090	4.331366	10.982098
-	870	-0.255084	4.294950	10.750559
-	871	-0.495849	4.264224	10.492689
-	872	-0.730890	4.238416	10.211149
-	873	-0.961060	4.216715	9.910212
-	874	-1.187493	4.198317	9.596227
-	875	-1.411303	4.182467	9.275961
-	876	-1.633610	4.168772	8.956444
-	877	-1.855539	4.156879	8.644548
-	878	-2.078279	4.146561	8.347713
-	879	-2.302745	4.137916	8.072159
-	880	-2.529635	4.130991	7.822460
-	881	-2.759212	4.126089	7.600612
-	882	-2.991396	4.123491	7.406478
-	883	-3.225970	4.123578	7.239259
-	884	-3.462950	4.126689	7.096568
-	885	-3.702314	4.132996	6.976727
-	886	-3.944365	4.142534	6.877264
-	887	-4.189355	4.155160	6.796813
-	888	-4.437634	4.170509	6.734420
-	889	-4.689659	4.187989	6.690674
-	890	-4.945970	4.207040	6.666062
-	891	-5.207135	4.226943	6.662484
-	892	-5.473756	4.247061	6.681550
-	893	-5.746553	4.266906	6.726092
-	894	-6.025827	4.285977	6.797901
-	895	-6.311865	4.303962	6.899411
-	896	-6.604531	4.320600	7.031126
-	897	-6.903430	4.335875	7.192717
-	898	-7.207607	4.350122	7.380461
-	899	-7.515628	4.363799	7.587799
-	900	-7.825223	4.377911	7.802674
-	901	-8.133981	4.393189	8.011535
-	902	-8.439408	4.410322	8.201939
-	903	-8.739921	4.429323	8.366582
-	904	-9.034559	4.449803	8.501599
-	905	-9.322813	4.471049	8.607059
-	906	-9.604590	4.492364	8.684229
-	907	-9.880187	4.513204	8.735598
-	908	-10.149952	4.533241	8.763121
-	909	-10.414143	4.552433	8.769649
-	910	-10.672867	4.570818	8.757454
-	911	-10.926009	4.588635	8.729760
-	912	-11.173188	4.606140	8.688970
-	913	-11.413549	4.623550	8.638057
-	914	-11.645989	4.641149	8.579308
-	915	-11.869118	4.658915	8.515343
-	916	-12.081282	4.676881	8.447449
-	917	-12.280699	4.694725	8.377504
-	918	-12.465410	4.712021	8.306947
-	919	-12.633810	4.728052	8.238433
-	920	-12.784052	4.741899	8.174014
-	921	-12.914725	4.752583	8.117372
-	922	-13.024487	4.758857	8.070957
-	923	-13.112134	4.759490	8.037490
-	924	-13.176368	4.753196	8.017841
-	925	-13.216298	4.738595	8.013336
-	926	-13.231065	4.714235	8.024456
-	927	-13.220052	4.678577	8.052247
-	928	-13.182788	4.630041	8.096757
-	929	-13.118865	4.567109	8.158488
-	930	-13.027914	4.488328	8.236956
-	931	-12.909572	4.392525	8.330997
-	932	-12.763084	4.278664	8.437901
-	933	-12.588021	4.146138	8.554235
-	934	-12.383706	3.994614	8.675999
-	935	-12.149760	3.824318	8.799420
-	936	-11.885928	3.635822	8.921182
-	937	-11.592337	3.430228	9.039342
-	938	-11.269272	3.208932	9.152376
-	939	-10.917280	2.973750	9.259090
-	940	-10.536959	2.726992	9.358609
-	941	-10.129339	2.471192	9.450331
-	942	-9.695649	2.209329	9.534359
-	943	-9.237515	1.944250	9.612336
-	944	-8.757001	1.678984	9.686547
-	945	-8.256514	1.416444	9.760271
-	946	-7.738596	1.159197	9.837048
-	947	-7.206136	0.909617	9.921419
-	948	-6.661819	0.669588	10.017112
-	949	-6.108387	0.440632	10.127320
-	950	-5.547926	0.223881	10.253885
-	951	-4.982341	0.020004	10.398546
-	952	-4.413107	-0.170651	10.561380
-	953	-3.841104	-0.348209	10.742288
-	954	-3.266794	-0.513050	10.939387
-	955	-2.690073	-0.665806	11.148721
-	956	-2.110576	-0.807299	11.366508
-	957	-1.527737	-0.938671	11.588017
-	958	-0.940824	-1.061031	11.809052
-	959	-0.349156	-1.175591	12.024293
-	960	0.247923	-1.283423	12.229092
-	961	0.850953	-1.385446	12.417981
-	962	1.460051	-1.482542	12.587240
-	963	2.074959	-1.575047	12.732574
-	964	2.695056	-1.663248	12.851041
-	965	3.319571	-1.746852	12.938834
-	966	3.947124	-1.825473	12.994136
-	967	4.576289	-1.898532	13.015704
-	968	5.204921	-1.965371	13.004748
-	969	5.830966	-2.025285	12.963011
-	970	6.451875	-2.077755	12.894327
-	971	7.065194	-2.122165	12.802876
-	972	7.668261	-2.158030	12.694856
-	973	8.258958	-2.184779	12.575835
-	974	8.835192	-2.201984	12.451740
-	975	9.395296	-2.209176	12.327194
-	976	9.937819	-2.205840	12.206975
-	977	10.461447	-2.191508	12.095100
-	978	10.965051	-2.165688	11.995191
-	979	11.447866	-2.128108	11.910171
-	980	11.909266	-2.078510	11.842231
-	981	12.348872	-2.016990	11.792475
-	982	12.766420	-1.943656	11.761269
-	983	13.161779	-1.859123	11.747926
-	984	13.534963	-1.764180	11.751111
-	985	13.885731	-1.660017	11.768594
-	986	14.213937	-1.548090	11.798142
-	987	14.519234	-1.430123	11.836581
-	988	14.801121	-1.308181	11.881225
-	989	15.059177	-1.184455	11.929126
-	990	15.293007	-1.061540	11.978505
-	991	15.502549	-0.942128	12.027866
-	992	15.688053	-0.829041	12.077493
-	993	15.850214	-0.724791	12.128080
-	994	15.990091	-0.631231	12.180890
-	995	16.109640	-0.549146	12.236344
-	996	16.211506	-0.477951	12.295010
-	997	16.299952	-0.415511	12.356590
