# Supplementary material for: Design and preliminary verification of a novel powered ankle–foot prosthesis: From the perspective of lower-limb biomechanics compared with ESAR foot
Source: PLoS One. 2024 Jun 7;19(6):e0303397. doi: 10.1371/journal.pone.0303397 (PMC11161064; doi:10.1371/journal.pone.0303397)
Supplement: S2 File — (ZIP) [file pone.0303397.s004.zip › NWS/6/right hip moment.txt]

LINK_MODEL_BASED::ORIGINAL::Right Hip Moment
File	Frame	X	Y	Z
Gait LB - IOR 18.c3d	1
-	2
-	3
-	4
-	5
-	6	0.309483	-0.010379	0.003934
-	7	0.260561	-0.011764	0.003307
-	8	0.213971	-0.013076	0.002779
-	9	0.171864	-0.014181	0.002351
-	10	0.136811	-0.014923	0.002004
-	11	0.104332	-0.015680	0.001730
-	12	0.081577	-0.016237	0.001462
-	13	0.062618	-0.017067	0.001157
-	14	0.046723	-0.018097	0.000960
-	15	0.035724	-0.018859	0.000723
-	16	0.029995	-0.019395	0.000432
-	17	0.024731	-0.019866	0.000086
-	18	0.025016	-0.019930	-0.000122
-	19	0.025155	-0.019922	-0.000402
-	20	0.028772	-0.019496	-0.000587
-	21	0.034526	-0.018933	-0.000719
-	22	0.040843	-0.018165	-0.000874
-	23	0.049279	-0.016830	-0.001018
-	24	0.058641	-0.015343	-0.001196
-	25	0.067311	-0.014087	-0.001488
-	26	0.072942	-0.013459	-0.001814
-	27	0.076794	-0.013769	-0.002178
-	28	0.077509	-0.015081	-0.002462
-	29	0.076992	-0.017288	-0.002685
-	30	0.075388	-0.020084	-0.002821
-	31	0.073068	-0.023158	-0.002784
-	32	0.070764	-0.026479	-0.002743
-	33	0.068249	-0.029790	-0.002653
-	34	0.064761	-0.033222	-0.002479
-	35	0.062292	-0.036414	-0.002387
-	36	0.058887	-0.039370	-0.002245
-	37	0.056344	-0.041815	-0.001934
-	38	0.052051	-0.043914	-0.001656
-	39	0.049467	-0.045321	-0.001332
-	40	0.046515	-0.046152	-0.000944
-	41	0.043209	-0.046654	-0.000683
-	42	0.040859	-0.046569	-0.000471
-	43	0.038041	-0.046053	-0.000289
-	44	0.035481	-0.045103	-0.000230
-	45	0.033202	-0.043853	-0.000177
-	46	0.031798	-0.042481	-0.000198
-	47	0.032593	-0.040644	-0.000334
-	48	0.035048	-0.038591	-0.000369
-	49	0.041037	-0.036492	-0.000515
-	50	0.047897	-0.034870	-0.000799
-	51	0.054063	-0.034212	-0.001152
-	52	0.059336	-0.034524	-0.001465
-	53	0.064733	-0.035444	-0.001809
-	54	0.068819	-0.037014	-0.002208
-	55	0.071779	-0.039160	-0.002488
-	56	0.074790	-0.041145	-0.002622
-	57	0.076235	-0.043468	-0.002675
-	58	0.076712	-0.045703	-0.002590
-	59	0.073516	-0.048328	-0.002372
-	60	0.071555	-0.050731	-0.002212
-	61	0.066921	-0.053343	-0.001971
-	62	0.062309	-0.055730	-0.001696
-	63	0.055656	-0.057815	-0.001343
-	64	0.049003	-0.059270	-0.000933
-	65	0.044265	-0.059511	-0.000405
-	66	0.037556	-0.058900	0.000255
-	67	0.033897	-0.057625	0.000823
-	68	0.028574	-0.055997	0.001454
-	69	0.024361	-0.054577	0.001998
-	70	0.022275	-0.052988	0.002340
-	71	0.019362	-0.051835	0.002671
-	72	0.019698	-0.050660	0.002765
-	73	0.021651	-0.049655	0.002661
-	74	0.024036	-0.048870	0.002506
-	75	0.027030	-0.048386	0.002270
-	76	0.031508	-0.047783	0.001796
-	77	0.037922	-0.047391	0.001247
-	78	0.043648	-0.046913	0.000832
-	79	0.048335	-0.046575	0.000491
-	80	0.053923	-0.046080	0.000124
-	81	0.059300	-0.045388	-0.000206
-	82	0.063870	-0.044312	-0.000444
-	83	0.067433	-0.043132	-0.000637
-	84	0.069476	-0.041974	-0.000712
-	85	0.071455	-0.040421	-0.000619
-	86	0.072212	-0.038969	-0.000397
-	87	0.072484	-0.037547	-0.000082
-	88	0.072743	-0.036154	0.000299
-	89	0.072437	-0.035074	0.000689
-	90	0.073395	-0.033734	0.001103
-	91	0.072601	-0.032902	0.001549
-	92	0.070400	-0.032070	0.002019
-	93	0.068553	-0.031257	0.002483
-	94	0.066516	-0.030789	0.002981
-	95	0.064214	-0.030511	0.003503
-	96	0.062211	-0.030628	0.003969
-	97	0.060086	-0.031395	0.004403
-	98	0.061412	-0.032650	0.004798
-	99	0.061543	-0.034971	0.005232
-	100	0.062852	-0.037809	0.005723
-	101	0.065481	-0.040769	0.006178
-	102	0.068900	-0.043900	0.006611
-	103	0.072653	-0.047070	0.007047
-	104	0.075451	-0.050317	0.007511
-	105	0.079530	-0.053414	0.007931
-	106	0.082238	-0.056444	0.008330
-	107	0.085573	-0.059186	0.008640
-	108	0.085609	-0.061505	0.008995
-	109	0.084131	-0.062843	0.009245
-	110	0.080478	-0.063127	0.009401
-	111	0.075478	-0.062370	0.009487
-	112	0.067925	-0.061079	0.009518
-	113	0.060673	-0.059548	0.009514
-	114	0.054168	-0.057660	0.009389
-	115	0.048838	-0.055384	0.009064
-	116	0.043710	-0.052561	0.008497
-	117	0.039566	-0.049289	0.007742
-	118	0.035917	-0.045887	0.006936
-	119	0.033955	-0.042507	0.006049
-	120	0.034339	-0.039587	0.005196
-	121	0.035130	-0.037451	0.004552
-	122	0.038224	-0.035489	0.004023
-	123	0.043934	-0.034014	0.003551
-	124	0.049067	-0.032607	0.003253
-	125	0.054980	-0.031402	0.003106
-	126	0.062135	-0.030100	0.003171
-	127	0.069106	-0.028958	0.003465
-	128	0.076466	-0.027712	0.003908
-	129	0.081706	-0.026508	0.004627
-	130	0.086523	-0.025042	0.005482
-	131	0.089616	-0.023690	0.006329
-	132	0.091521	-0.022152	0.007140
-	133	0.089665	-0.021084	0.007986
-	134	0.087446	-0.019953	0.008758
-	135	0.083359	-0.019556	0.009487
-	136	0.077848	-0.019524	0.010103
-	137	0.071535	-0.019988	0.010565
-	138	0.061376	-0.020375	0.010812
-	139	0.052368	-0.019539	0.010566
-	140	0.041009	-0.017128	0.009679
-	141	0.028315	-0.012696	0.008076
-	142	0.014468	-0.006500	0.005919
-	143	0.001376	0.001388	0.003171
-	144	-0.013749	0.010275	0.000036
-	145	-0.029042	0.019992	-0.003226
-	146	-0.046824	0.029643	-0.006599
-	147	-0.065100	0.038716	-0.009843
-	148	-0.086010	0.046801	-0.012951
-	149	-0.107683	0.053058	-0.015534
-	150	-0.129367	0.057070	-0.017492
-	151	-0.147237	0.058534	-0.018675
-	152	-0.158850	0.057292	-0.019074
-	153	-0.161355	0.053467	-0.018437
-	154	-0.157817	0.047097	-0.016896
-	155	-0.143025	0.038684	-0.014493
-	156	-0.123147	0.028721	-0.011506
-	157	-0.098605	0.019610	-0.008565
-	158	-0.075776	0.013591	-0.006623
-	159	-0.057725	0.011273	-0.005947
-	160	-0.042328	0.011337	-0.006193
-	161	-0.031559	0.010960	-0.006642
-	162	-0.019738	0.009219	-0.006559
-	163	-0.009599	0.006072	-0.006047
-	164	-0.002475	0.001911	-0.005238
-	165	0.004691	-0.002665	-0.004078
-	166	0.007921	-0.007468	-0.002817
-	167	0.006907	-0.012104	-0.001595
-	168	0.001438	-0.016962	-0.000372
-	169	-0.009346	-0.021815	0.000724
-	170	-0.024529	-0.026482	0.001603
-	171	-0.043982	-0.030984	0.002263
-	172	-0.064290	-0.034953	0.002736
-	173	-0.085564	-0.037923	0.002857
-	174	-0.104880	-0.039588	0.002601
-	175	-0.121204	-0.039384	0.001925
-	176	-0.133671	-0.037273	0.000822
-	177	-0.143839	-0.033720	-0.000692
-	178	-0.151395	-0.029222	-0.002477
-	179	-0.155433	-0.024336	-0.004298
-	180	-0.158743	-0.019657	-0.006112
-	181	-0.159214	-0.015870	-0.007621
-	182	-0.157364	-0.013277	-0.008852
-	183	-0.154200	-0.011970	-0.009806
-	184	-0.150387	-0.011976	-0.010463
-	185	-0.145407	-0.012781	-0.010979
-	186	-0.140245	-0.014063	-0.011468
-	187	-0.136435	-0.015843	-0.012032
-	188	-0.130971	-0.017311	-0.012547
-	189	-0.125896	-0.018825	-0.013057
-	190	-0.121303	-0.019935	-0.013549
-	191	-0.116918	-0.020545	-0.013994
-	192	-0.110198	-0.020092	-0.014255
-	193	-0.104770	-0.018953	-0.014604
-	194	-0.097454	-0.016851	-0.014790
-	195	-0.088184	-0.014074	-0.014699
-	196	-0.080521	-0.011193	-0.014593
-	197	-0.070759	-0.007857	-0.014165
-	198	-0.063895	-0.004724	-0.013686
-	199	-0.055731	-0.001658	-0.013019
-	200	-0.049653	0.001106	-0.012333
-	201	-0.045535	0.003229	-0.011646
-	202	-0.040357	0.004867	-0.010879
-	203	-0.036405	0.005621	-0.010026
-	204	-0.032922	0.005594	-0.009114
-	205	-0.029160	0.005203	-0.008122
-	206	-0.026381	0.004369	-0.007222
-	207	-0.023108	0.003096	-0.006426
-	208	-0.022486	0.001390	-0.005842
-	209	-0.019349	-0.000506	-0.005292
-	210	-0.018154	-0.002682	-0.004955
-	211	-0.014025	-0.005073	-0.004652
-	212	-0.011398	-0.008045	-0.004537
-	213	-0.007629	-0.011226	-0.004520
-	214	-0.001847	-0.014347	-0.004573
-	215	0.003700	-0.017265	-0.004579
-	216	0.009752	-0.019951	-0.004591
-	217	0.017282	-0.021976	-0.004599
-	218	0.023513	-0.023627	-0.004620
-	219	0.030640	-0.024822	-0.004570
-	220	0.035883	-0.025690	-0.004501
-	221	0.040458	-0.025780	-0.004268
-	222	0.044184	-0.025569	-0.003997
-	223	0.048299	-0.024681	-0.003526
-	224	0.050549	-0.023608	-0.002848
-	225	0.054310	-0.022151	-0.001937
-	226	0.058867	-0.020944	-0.000946
-	227	0.062329	-0.019801	0.000213
-	228	0.066588	-0.018922	0.001570
-	229	0.070959	-0.018390	0.003050
-	230	0.073711	-0.017986	0.004430
-	231	0.076212	-0.018075	0.005509
-	232	0.079390	-0.018363	0.006251
-	233	0.081077	-0.018890	0.006476
-	234	0.084179	-0.019291	0.006354
-	235	0.085685	-0.019768	0.005960
-	236	0.088158	-0.019864	0.005562
-	237	0.092121	-0.019962	0.005153
-	238	0.098478	-0.019928	0.004822
-	239	0.106776	-0.019792	0.004732
-	240	0.117387	-0.019905	0.004772
-	241	0.131251	-0.019436	0.005140
-	242	0.144216	-0.019172	0.005502
-	243	0.157207	-0.018639	0.006030
-	244	0.168780	-0.018376	0.006339
-	245	0.179521	-0.018455	0.006591
-	246	0.188665	-0.019334	0.006452
-	247	0.194486	-0.020832	0.005977
-	248	0.197898	-0.023070	0.005157
-	249	0.200383	-0.025509	0.004243
-	250	0.200991	-0.028267	0.003153
-	251	0.201866	-0.030854	0.002107
-	252	0.200001	-0.033397	0.001003
-	253	0.198346	-0.035516	0.000035
-	254	0.194523	-0.037315	-0.000959
-	255	0.190268	-0.038325	-0.001768
-	256	0.181176	-0.038407	-0.002419
-	257	0.169635	-0.037415	-0.002816
-	258	0.157483	-0.034845	-0.002828
-	259	0.139029	-0.030571	-0.002558
-	260	0.117947	-0.024880	-0.001907
-	261	0.092217	-0.017594	-0.000889
-	262	0.060479	-0.008987	0.000346
-	263	0.023163	0.000786	0.001856
-	264	-0.017707	0.010635	0.003513
-	265	-0.057588	0.020248	0.005322
-	266	-0.092745	0.028552	0.007144
-	267	-0.121422	0.035506	0.009108
-	268	-0.141882	0.040932	0.011187
-	269	-0.155042	0.044398	0.013287
-	270	-0.159712	0.046325	0.015440
-	271	-0.158156	0.046376	0.017451
-	272	-0.150905	0.044725	0.019047
-	273	-0.139837	0.041482	0.020153
-	274	-0.125517	0.036721	0.020553
-	275	-0.112261	0.031121	0.020283
-	276	-0.098188	0.025106	0.019396
-	277	-0.085006	0.019677	0.018176
-	278	-0.072474	0.015146	0.016655
-	279	-0.057741	0.012240	0.015124
-	280	-0.044641	0.010582	0.013565
-	281	-0.029254	0.010169	0.012026
-	282	-0.012922	0.010453	0.010403
-	283	0.003851	0.010850	0.008510
-	284	0.020922	0.011303	0.006235
-	285	0.038085	0.011101	0.003390
-	286	0.052452	0.010310	0.000330
-	287	0.066469	0.008313	-0.003082
-	288	0.074215	0.005256	-0.006396
-	289	0.080373	0.001520	-0.009664
-	290	0.083815	-0.003245	-0.012636
-	291	0.080471	-0.008472	-0.014803
-	292	0.077246	-0.013865	-0.016425
-	293	0.067167	-0.019626	-0.017176
-	294	0.053886	-0.026265	-0.017291
-	295	0.035311	-0.033769	-0.016821
-	296	0.010851	-0.042656	-0.015904
-	297	-0.013943	-0.051715	-0.014607
-	298	-0.038951	-0.060302	-0.012956
-	299	-0.059717	-0.067346	-0.011128
-	300	-0.078736	-0.073050	-0.009167
-	301	-0.091123	-0.077214	-0.007501
-	302	-0.102361	-0.080172	-0.005881
-	303	-0.106518	-0.081727	-0.004895
-	304	-0.107319	-0.081999	-0.004279
-	305	-0.105337	-0.082026	-0.004300
-	306	-0.099568	-0.081827	-0.005016
-	307	-0.094093	-0.082372	-0.006269
-	308	-0.086438	-0.083086	-0.007944
-	309	-0.077504	-0.084470	-0.010128
-	310	-0.069022	-0.085930	-0.012355
-	311	-0.059007	-0.087486	-0.014681
-	312	-0.050475	-0.089025	-0.016805
-	313	-0.040454	-0.089823	-0.018808
-	314	-0.032395	-0.089949	-0.020365
-	315	-0.024325	-0.089270	-0.021455
-	316	-0.018226	-0.087418	-0.021881
-	317	-0.012540	-0.084422	-0.021803
-	318	-0.009490	-0.080398	-0.021042
-	319	-0.005088	-0.075447	-0.019943
-	320	-0.001698	-0.069786	-0.018556
-	321	0.002118	-0.063629	-0.017046
-	322	0.005968	-0.057371	-0.015456
-	323	0.009558	-0.051776	-0.013820
-	324	0.010773	-0.047104	-0.012117
-	325	0.010865	-0.044084	-0.010532
-	326	0.007501	-0.042441	-0.008956
-	327	0.001658	-0.042213	-0.007402
-	328	-0.003853	-0.043375	-0.006102
-	329	-0.010216	-0.045024	-0.005032
-	330	-0.015143	-0.047174	-0.004159
-	331	-0.019624	-0.049557	-0.003451
-	332	-0.019870	-0.051714	-0.003058
-	333	-0.021785	-0.053948	-0.002702
-	334	-0.019967	-0.055912	-0.002500
-	335	-0.019956	-0.057777	-0.002163
-	336	-0.015747	-0.059043	-0.002256
-	337	-0.012604	-0.060175	-0.002319
-	338	-0.008549	-0.060759	-0.002395
-	339	-0.004147	-0.061130	-0.002521
-	340	-0.000312	-0.060622	-0.002538
-	341	0.003388	-0.059612	-0.002558
-	342	0.006872	-0.058062	-0.002563
-	343	0.009492	-0.056239	-0.002448
-	344	0.011500	-0.054235	-0.002305
-	345	0.013582	-0.051925	-0.002225
-	346	0.013267	-0.049511	-0.001929
-	347	0.012752	-0.047101	-0.001539
-	348	0.012074	-0.044654	-0.001262
-	349	0.010096	-0.042611	-0.000874
-	350	0.008668	-0.040505	-0.000479
-	351	0.006095	-0.038774	-0.000126
-	352	0.005494	-0.037110	0.000043
-	353	0.004878	-0.035671	0.000207
-	354	0.003628	-0.034626	0.000418
-	355	0.003749	-0.033865	0.000538
-	356	0.004979	-0.033461	0.000585
-	357	0.006670	-0.033481	0.000587
-	358	0.009922	-0.033814	0.000572
-	359	0.012147	-0.034315	0.000672
-	360	0.017845	-0.035567	0.000743
-	361	0.021559	-0.036717	0.000884
-	362	0.026598	-0.038377	0.001089
-	363	0.029365	-0.039796	0.001412
-	364	0.033200	-0.041146	0.001630
-	365	0.037220	-0.042579	0.001771
-	366	0.041471	-0.043736	0.001989
-	367	0.042806	-0.045451	0.002443
-	368	0.047805	-0.046717	0.002742
-	369	0.051187	-0.048079	0.003217
-	370	0.053475	-0.049316	0.003664
-	371	0.056777	-0.050413	0.004084
-	372	0.059968	-0.051217	0.004424
-	373	0.061913	-0.051934	0.004800
-	374	0.064069	-0.052311	0.005042
-	375	0.066674	-0.052775	0.005230
-	376	0.068828	-0.053274	0.005449
-	377	0.071344	-0.054223	0.005586
-	378	0.072856	-0.055261	0.005716
-	379	0.075287	-0.056649	0.005751
-	380	0.076881	-0.057692	0.005731
-	381	0.078395	-0.058390	0.005611
-	382	0.077679	-0.058178	0.005340
-	383	0.075771	-0.057221	0.005134
-	384	0.071270	-0.055407	0.005027
-	385	0.065680	-0.053247	0.005017
-	386	0.058432	-0.051707	0.005453
-	387	0.050633	-0.050139	0.006067
-	388	0.040907	-0.048821	0.007008
-	389	0.031103	-0.047326	0.007924
-	390	0.021084	-0.045775	0.008749
-	391	0.009970	-0.044034	0.009507
-	392	-0.000605	-0.041967	0.009929
-	393	-0.010944	-0.039883	0.010062
-	394	-0.020398	-0.037601	0.009793
-	395	-0.029349	-0.034679	0.009090
-	396	-0.037091	-0.031810	0.008054
-	397	-0.044937	-0.028577	0.006638
-	398	-0.050657	-0.025546	0.005065
-	399	-0.057881	-0.022529	0.003343
-	400	-0.064861	-0.019164	0.001505
-	401	-0.074833	-0.015625	-0.000263
-	402	-0.086007	-0.011981	-0.002025
-	403	-0.099554	-0.008664	-0.003438
-	404	-0.114875	-0.005306	-0.004409
-	405	-0.131556	-0.001888	-0.005010
-	406	-0.152085	0.001968	-0.005282
-	407	-0.173078	0.006698	-0.005459
-	408	-0.196138	0.012434	-0.005578
-	409	-0.220195	0.018895	-0.005770
-	410	-0.242060	0.025346	-0.005947
-	411	-0.261058	0.031402	-0.006035
-	412	-0.275326	0.036189	-0.005947
-	413	-0.284170	0.039752	-0.005732
-	414	-0.287774	0.041531	-0.005285
-	415	-0.284957	0.041656	-0.004730
-	416	-0.275659	0.039785	-0.003909
-	417	-0.261144	0.036420	-0.002988
-	418	-0.239930	0.031410	-0.001739
-	419	-0.214451	0.025112	-0.000458
-	420	-0.184166	0.017490	0.000812
-	421	-0.152120	0.008838	0.001980
-	422	-0.117363	-0.000263	0.003031
-	423	-0.084181	-0.009432	0.003855
-	424	-0.050519	-0.018084	0.004512
-	425	-0.021551	-0.025974	0.004878
-	426	0.003441	-0.032978	0.005031
-	427	0.021762	-0.039249	0.005036
-	428	0.034892	-0.044439	0.004916
-	429	0.039442	-0.049029	0.004699
-	430	0.037250	-0.052933	0.004509
-	431	0.028616	-0.055841	0.004277
-	432	0.014705	-0.058111	0.004054
-	433	-0.004069	-0.058876	0.003598
-	434	-0.022519	-0.058045	0.003024
-	435	-0.043718	-0.055507	0.002058
-	436	-0.062845	-0.051214	0.000858
-	437	-0.080537	-0.045667	-0.000537
-	438	-0.095890	-0.039357	-0.002014
-	439	-0.106928	-0.032531	-0.003515
-	440	-0.114903	-0.025525	-0.005092
-	441	-0.118458	-0.018140	-0.006673
-	442	-0.120119	-0.011209	-0.008274
-	443	-0.118518	-0.004882	-0.009675
-	444	-0.115200	0.000408	-0.010839
-	445	-0.111106	0.004348	-0.011868
-	446	-0.105580	0.007200	-0.012704
-	447	-0.099331	0.009159	-0.013456
-	448	-0.093857	0.010211	-0.014184
-	449	-0.088400	0.010174	-0.014812
-	450	-0.083402	0.009778	-0.015345
-	451	-0.078942	0.008445	-0.015749
-	452	-0.076439	0.007504	-0.016183
-	453	-0.072934	0.006197	-0.016366
-	454	-0.071527	0.005468	-0.016547
-	455	-0.068747	0.004811	-0.016452
-	456	-0.068177	0.004927	-0.016228
-	457	-0.066377	0.005308	-0.015758
-	458	-0.064858	0.006418	-0.015049
-	459	-0.063601	0.007480	-0.014232
-	460	-0.061107	0.008785	-0.013181
-	461	-0.058895	0.009588	-0.012091
-	462	-0.056323	0.010076	-0.010914
-	463	-0.052654	0.010285	-0.009685
-	464	-0.048323	0.009820	-0.008455
-	465	-0.043633	0.009343	-0.007188
-	466	-0.037974	0.008498	-0.005907
-	467	-0.031810	0.007542	-0.004654
-	468	-0.024922	0.007090	-0.003313
-	469	-0.018481	0.006395	-0.002093
-	470	-0.013347	0.006435	-0.000901
-	471	-0.008756	0.007089	0.000320
-	472	-0.005959	0.008249	0.001471
-	473	-0.004658	0.009803	0.002591
-	474	-0.002770	0.011965	0.003778
-	475	-0.001333	0.014290	0.004914
-	476	0.000192	0.016315	0.005923
-	477	0.001542	0.018552	0.006952
-	478	0.003869	0.020298	0.007821
-	479	0.004163	0.021748	0.008558
-	480	0.005655	0.022519	0.009134
-	481	0.005987	0.022673	0.009547
-	482	0.005704	0.022088	0.009759
-	483	0.005063	0.020674	0.009798
-	484	0.004738	0.018633	0.009679
-	485	0.003714	0.016087	0.009493
-	486	0.003887	0.012724	0.009125
-	487	0.002620	0.008888	0.008605
-	488	0.003029	0.004412	0.007890
-	489	0.003636	-0.000161	0.007081
-	490	0.005751	-0.004796	0.006182
-	491	0.009709	-0.009171	0.005226
-	492	0.016407	-0.013220	0.004280
-	493	0.024477	-0.016743	0.003325
-	494	0.034771	-0.019988	0.002400
-	495	0.043523	-0.023011	0.001540
-	496	0.051363	-0.025761	0.000823
-	497	0.056855	-0.028771	0.000033
-	498	0.060966	-0.031646	-0.000657
-	499	0.063566	-0.034603	-0.001442
-	500	0.066372	-0.037585	-0.002231
-	501	0.067978	-0.040409	-0.003026
-	502	0.070583	-0.043206	-0.003878
-	503	0.073838	-0.046120	-0.004814
-	504	0.078081	-0.048974	-0.005806
-	505	0.085102	-0.052254	-0.006959
-	506	0.093453	-0.055492	-0.008201
-	507	0.104432	-0.058998	-0.009522
-	508	0.115308	-0.062829	-0.011081
-	509	0.126940	-0.067028	-0.012901
-	510	0.137355	-0.071438	-0.014948
-	511	0.146652	-0.076154	-0.017296
-	512	0.154548	-0.080312	-0.019593
-	513	0.160512	-0.083924	-0.021876
-	514	0.164082	-0.086234	-0.023770
-	515	0.165873	-0.087023	-0.025076
-	516	0.163631	-0.086259	-0.025930
-	517	0.159319	-0.083597	-0.026041
-	518	0.150897	-0.078991	-0.025449
-	519	0.138313	-0.072289	-0.024135
-	520	0.122201	-0.063323	-0.022006
-	521	0.102036	-0.052000	-0.018996
-	522	0.079057	-0.038431	-0.015084
-	523	0.054135	-0.022546	-0.010257
-	524	0.028193	-0.005055	-0.004700
-	525	0.001127	0.013199	0.001301
-	526	-0.026279	0.031654	0.007511
-	527	-0.052395	0.048672	0.013406
-	528	-0.077685	0.064012	0.018945
-	529	-0.098253	0.076247	0.023693
-	530	-0.116603	0.085002	0.027553
-	531	-0.131497	0.089595	0.030235
-	532	-0.143955	0.089815	0.031657
-	533	-0.154926	0.086006	0.031868
-	534	-0.161901	0.078347	0.030932
-	535	-0.167654	0.068221	0.029335
-	536	-0.170505	0.055952	0.027103
-	537	-0.169492	0.042845	0.024562
-	538	-0.165953	0.029322	0.021794
-	539	-0.159038	0.016271	0.018956
-	540	-0.149021	0.004751	0.016281
-	541	-0.132165	-0.004999	0.013752
-	542	-0.109048	-0.012420	0.011313
-	543	-0.082124	-0.017798	0.008818
-	544	-0.051985	-0.021504	0.006103
-	545	-0.021135	-0.023635	0.003094
-	546	0.009458	-0.024956	-0.000302
-	547	0.037947	-0.025440	-0.003973
-	548	0.063159	-0.025708	-0.007927
-	549	0.085359	-0.025896	-0.011859
-	550	0.100718	-0.026478	-0.015427
-	551	0.112113	-0.027092	-0.018415
-	552	0.115862	-0.027721	-0.020388
-	553	0.115142	-0.028021	-0.021402
-	554	0.108767	-0.028588	-0.021510
-	555	0.098979	-0.028744	-0.020699
-	556	0.085069	-0.029381	-0.019266
-	557	0.069159	-0.030039	-0.017228
-	558	0.051620	-0.031502	-0.014935
-	559	0.032557	-0.032963	-0.012193
-	560	0.013155	-0.035334	-0.009500
-	561	-0.005062	-0.037965	-0.006897
-	562	-0.023535	-0.041597	-0.004583
-	563	-0.038754	-0.045848	-0.002844
-	564	-0.053410	-0.051253	-0.001740
-	565	-0.062812	-0.057082	-0.001606
-	566	-0.070808	-0.063707	-0.002268
-	567	-0.073674	-0.070232	-0.003823
-	568	-0.073016	-0.076911	-0.006156
-	569	-0.070672	-0.083315	-0.008925
-	570	-0.064922	-0.088524	-0.012044
-	571	-0.056755	-0.093040	-0.015403
-	572	-0.048474	-0.096060	-0.018473
-	573	-0.040131	-0.097592	-0.021144
-	574	-0.031073	-0.097842	-0.023403
-	575	-0.023196	-0.096471	-0.024979
-	576	-0.014875	-0.094020	-0.026063
-	577	-0.009183	-0.090304	-0.026337
-	578	-0.002630	-0.085919	-0.026280
-	579	0.002152	-0.081088	-0.025648
-	580	0.005191	-0.076023	-0.024507
-	581	0.007101	-0.071313	-0.023054
-	582	0.006546	-0.067110	-0.021281
-	583	0.006214	-0.063471	-0.019420
-	584	0.002795	-0.060660	-0.017275
-	585	-0.000875	-0.058714	-0.015149
-	586	-0.005105	-0.057307	-0.013015
-	587	-0.009424	-0.056622	-0.010994
-	588	-0.013607	-0.056521	-0.009072
-	589	-0.018475	-0.056731	-0.007235
-	590	-0.021422	-0.057009	-0.005759
-	591	-0.025279	-0.057106	-0.004342
-	592	-0.026706	-0.056864	-0.003315
-	593	-0.028297	-0.056316	-0.002422
-	594	-0.028069	-0.055276	-0.001740
-	595	-0.028610	-0.053567	-0.001042
-	596	-0.025777	-0.051129	-0.000628
-	597	-0.023816	-0.048354	-0.000164
-	598	-0.020197	-0.045511	0.000209
-	599	-0.018007	-0.042890	0.000676
-	600	-0.013934	-0.040490	0.001050
-	601	-0.013080	-0.039230	0.001608
-	602	-0.010339	-0.038519	0.001948
-	603	-0.009056	-0.038945	0.002288
-	604	-0.006246	-0.039766	0.002490
-	605	-0.004037	-0.041683	0.002669
-	606	-0.002075	-0.043887	0.002846
-	607	-0.001038	-0.046929	0.003065
-	608	0.000185	-0.049724	0.003174
-	609	-0.000394	-0.052966	0.003335
-	610	-0.000084	-0.055540	0.003420
-	611	-0.001559	-0.058004	0.003524
-	612	-0.001821	-0.059848	0.003578
-	613	-0.003774	-0.061060	0.003692
-	614	-0.004933	-0.061712	0.003689
-	615	-0.006656	-0.061766	0.003718
-	616	-0.005482	-0.061157	0.003511
-	617	-0.003681	-0.060023	0.003226
-	618	-0.000264	-0.058639	0.002766
-	619	0.005915	-0.056683	0.002086
-	620	0.011797	-0.054397	0.001422
-	621	0.016824	-0.051710	0.000725
-	622	0.020825	-0.048399	0.000093
-	623	0.022345	-0.044133	-0.000351
-	624	0.023339	-0.039526	-0.000751
-	625	0.023898	-0.035016	-0.001054
-	626	0.024305	-0.030990	-0.001255
-	627	0.025868	-0.027927	-0.001387
-	628	0.028535	-0.026271	-0.001439
-	629	0.032908	-0.025631	-0.001453
-	630	0.036849	-0.026003	-0.001287
-	631	0.041689	-0.026316	-0.001176
-	632	0.046014	-0.026869	-0.001088
-	633	0.049529	-0.027451	-0.000966
-	634	0.053140	-0.027788	-0.000938
-	635	0.054797	-0.028543	-0.000815
-	636	0.055815	-0.029114	-0.000681
-	637	0.056958	-0.029992	-0.000551
-	638	0.056179	-0.030905	-0.000296
-	639	0.056522	-0.031850	-0.000197
-	640	0.054065	-0.032717	0.000089
-	641	0.051856	-0.033563	0.000322
-	642	0.048021	-0.034214	0.000644
-	643	0.042327	-0.034328	0.001097
-	644	0.034801	-0.034202	0.001694
-	645	0.027016	-0.033512	0.002305
-	646	0.015637	-0.032505	0.003156
-	647	0.004383	-0.031118	0.003963
-	648	-0.006856	-0.029262	0.004635
-	649	-0.018347	-0.027424	0.005289
-	650	-0.027889	-0.025187	0.005590
-	651	-0.038133	-0.022814	0.005791
-	652	-0.047035	-0.020484	0.005732
-	653	-0.054597	-0.017999	0.005340
-	654	-0.061841	-0.015562	0.004706
-	655	-0.068097	-0.013019	0.003733
-	656	-0.073060	-0.010308	0.002411
-	657	-0.077626	-0.007342	0.000874
-	658	-0.081215	-0.004270	-0.000809
-	659	-0.084977	-0.001218	-0.002507
-	660	-0.088796	0.001938	-0.004162
-	661	-0.093872	0.005469	-0.005653
-	662	-0.099102	0.009466	-0.006961
-	663	-0.105862	0.013504	-0.007940
-	664	-0.112987	0.018153	-0.008646
-	665	-0.122065	0.022831	-0.008899
-	666	-0.131327	0.027834	-0.008796
-	667	-0.141106	0.032927	-0.008378
-	668	-0.152247	0.037920	-0.007596
-	669	-0.163902	0.042334	-0.006523
-	670	-0.175521	0.046221	-0.005252
-	671	-0.186858	0.048870	-0.003803
-	672	-0.196776	0.050178	-0.002275
-	673	-0.205839	0.049504	-0.000583
-	674	-0.212067	0.047327	0.000999
-	675	-0.215183	0.042931	0.002594
-	676	-0.215941	0.036605	0.004187
-	677	-0.211948	0.028268	0.005743
-	678	-0.203782	0.018562	0.007281
-	679	-0.191310	0.007273	0.008827
-	680	-0.174683	-0.004900	0.010259
-	681	-0.155167	-0.017507	0.011604
-	682	-0.134809	-0.030219	0.012857
-	683	-0.116431	-0.042422	0.013981
-	684	-0.101562	-0.053988	0.015036
-	685	-0.091280	-0.064256	0.015841
-	686	-0.085286	-0.073200	0.016336
-	687	-0.082946	-0.079931	0.016325
-	688	-0.084226	-0.084618	0.015760
-	689	-0.087616	-0.087207	0.014661
-	690	-0.091441	-0.087293	0.012987
-	691	-0.095861	-0.085766	0.010845
-	692	-0.099683	-0.082813	0.008396
-	693	-0.100743	-0.079023	0.005857
-	694	-0.100157	-0.074800	0.003321
-	695	-0.097406	-0.070269	0.000945
-	696	-0.093410	-0.065668	-0.001274
-	697	-0.087329	-0.060841	-0.003329
-	698	-0.081746	-0.055960	-0.005252
-	699	-0.073867	-0.051236	-0.007000
-	700	-0.067710	-0.046581	-0.008642
-	701	-0.060362	-0.041853	-0.010041
-	702	-0.053867	-0.037694	-0.011255
-	703	-0.047349	-0.033973	-0.012150
-	704	-0.042228	-0.030605	-0.012817
-	705	-0.037755	-0.027665	-0.013232
-	706	-0.034863	-0.024748	-0.013511
-	707	-0.033809	-0.021821	-0.013762
-	708	-0.033404	-0.019476	-0.013846
-	709	-0.034970	-0.017659	-0.013854
-	710	-0.036025	-0.016634	-0.013675
-	711	-0.038738	-0.016448	-0.013326
-	712	-0.041037	-0.016808	-0.012830
-	713	-0.042821	-0.017529	-0.012263
-	714	-0.044585	-0.018520	-0.011661
-	715	-0.045180	-0.019756	-0.011088
-	716	-0.044606	-0.021018	-0.010461
-	717	-0.043073	-0.022257	-0.009724
-	718	-0.041797	-0.024130	-0.009032
-	719	-0.038271	-0.025935	-0.008273
-	720	-0.035471	-0.028284	-0.007638
-	721	-0.031735	-0.030681	-0.007010
-	722	-0.028805	-0.033090	-0.006384
-	723	-0.025165	-0.035546	-0.005876
-	724	-0.021785	-0.037783	-0.005409
-	725	-0.017008	-0.039696	-0.004987
-	726	-0.013039	-0.041139	-0.004663
-	727	-0.007250	-0.041135	-0.004230
-	728	-0.001902	-0.040338	-0.003850
-	729	0.004227	-0.037989	-0.003320
-	730	0.010555	-0.035012	-0.002772
-	731	0.018006	-0.030971	-0.002032
-	732	0.025327	-0.026703	-0.001209
-	733	0.033210	-0.022042	-0.000182
-	734	0.041481	-0.017790	0.000914
-	735	0.048957	-0.013745	0.002199
-	736	0.055422	-0.009550	0.003692
-	737	0.059466	-0.005258	0.005400
-	738	0.061458	-0.001332	0.007161
-	739	0.061552	0.002495	0.008984
-	740	0.060608	0.005320	0.010529
-	741	0.058461	0.007765	0.011871
-	742	0.056559	0.009114	0.012732
-	743	0.054574	0.009634	0.013141
-	744	0.053386	0.009383	0.013103
-	745	0.052944	0.007897	0.012494
-	746	0.052582	0.005598	0.011563
-	747	0.052647	0.002624	0.010530
-	748	0.053129	-0.001024	0.009436
-	749	0.052592	-0.004889	0.008408
-	750	0.052561	-0.008733	0.007521
-	751	0.051691	-0.012294	0.006785
-	752	0.050946	-0.015880	0.006077
-	753	0.049256	-0.019439	0.005389
-	754	0.047870	-0.023255	0.004598
-	755	0.046090	-0.027220	0.003625
-	756	0.045720	-0.030927	0.002668
-	757	0.044463	-0.035172	0.001387
-	758	0.044693	-0.038695	0.000176
-	759	0.045072	-0.042427	-0.001299
-	760	0.047073	-0.045259	-0.002572
-	761	0.049701	-0.048226	-0.004090
-	762	0.054096	-0.049972	-0.005296
-	763	0.058847	-0.051520	-0.006626
-	764	0.065227	-0.052375	-0.007886
-	765	0.071728	-0.052793	-0.009182
-	766	0.078697	-0.052518	-0.010349
-	767	0.085492	-0.051727	-0.011498
-	768	0.092790	-0.050385	-0.012572
-	769	0.099234	-0.048297	-0.013434
-	770	0.104774	-0.045937	-0.014072
-	771	0.108176	-0.043137	-0.014249
-	772	0.110082	-0.040007	-0.013851
-	773	0.109125	-0.036705	-0.012982
-	774	0.105203	-0.033086	-0.011709
-	775	0.098410	-0.029772	-0.010362
-	776	0.088277	-0.026146	-0.008831
-	777	0.074937	-0.022705	-0.007388
-	778	0.058559	-0.018913	-0.005982
-	779	0.039216	-0.014762	-0.004655
-	780	0.018243	-0.009992	-0.003313
-	781	-0.004676	-0.004476	-0.001886
-	782	0.032678	-0.005978	-0.002083
-	783	0.070925	-0.002632	0.001360
-	784	0.117903	-0.005988	0.002916
-	785	0.163646	-0.015837	0.001866
-	786	0.200225	-0.026726	-0.001175
-	787	0.217754	-0.035131	-0.004666
-	788	0.218887	-0.042085	-0.008018
-	789	0.215184	-0.049905	-0.011043
-	790	0.219936	-0.057764	-0.013310
-	791	0.236575	-0.063389	-0.014081
-	792	0.258665	-0.064093	-0.012852
-	793	0.275232	-0.059482	-0.009929
-	794	0.280560	-0.049728	-0.005601
-	795	0.273232	-0.034237	0.000637
-	796	0.260814	-0.011117	0.009779
-	797	0.247445	0.019989	0.022043
-	798	0.234794	0.053211	0.034530
-	799	0.229545	0.079474	0.043528
-	800	0.242755	0.095077	0.047730
-	801	0.278042	0.105460	0.049170
-	802	0.321820	0.118320	0.050443
-	803	0.353391	0.139637	0.053601
-	804	0.363198	0.169232	0.058832
-	805	0.359531	0.202719	0.064820
-	806	0.354103	0.236843	0.070477
-	807	0.353583	0.270666	0.075711
-	808	0.357689	0.304291	0.080942
-	809	0.365169	0.337800	0.086255
-	810	0.372870	0.370212	0.091469
-	811	0.379033	0.399267	0.095909
-	812	0.383221	0.423784	0.099172
-	813	0.384027	0.442858	0.101038
-	814	0.382024	0.457648	0.102000
-	815	0.374998	0.468671	0.102579
-	816	0.364828	0.477192	0.103030
-	817	0.350419	0.483798	0.103666
-	818	0.331937	0.489100	0.104637
-	819	0.307445	0.493138	0.105993
-	820	0.279944	0.496763	0.107731
-	821	0.249972	0.500163	0.109912
-	822	0.220165	0.503872	0.112312
-	823	0.189952	0.507927	0.114861
-	824	0.160760	0.512489	0.117373
-	825	0.135283	0.518508	0.119739
-	826	0.116718	0.525601	0.121595
-	827	0.106997	0.534909	0.122914
-	828	0.105567	0.545579	0.123565
-	829	0.109856	0.557153	0.123701
-	830	0.115751	0.567789	0.123431
-	831	0.119870	0.576356	0.122869
-	832	0.121105	0.582099	0.121952
-	833	0.121313	0.585118	0.120565
-	834	0.118803	0.585432	0.119017
-	835	0.114868	0.583820	0.117366
-	836	0.107327	0.580764	0.116104
-	837	0.096669	0.577045	0.115492
-	838	0.082346	0.573402	0.115766
-	839	0.065562	0.569894	0.116719
-	840	0.048295	0.566383	0.117933
-	841	0.032250	0.562207	0.119027
-	842	0.019055	0.557923	0.119954
-	843	0.008209	0.553976	0.120864
-	844	-0.001601	0.550666	0.121851
-	845	-0.011357	0.547315	0.122813
-	846	-0.021096	0.542977	0.123514
-	847	-0.029970	0.537841	0.123817
-	848	-0.039844	0.531275	0.123714
-	849	-0.050183	0.524204	0.123283
-	850	-0.061245	0.515411	0.122430
-	851	-0.070468	0.504559	0.120918
-	852	-0.078704	0.491228	0.118791
-	853	-0.083038	0.477958	0.116050
-	854	-0.085547	0.466338	0.113155
-	855	-0.083631	0.457434	0.110083
-	856	-0.081849	0.449809	0.107169
-	857	-0.078490	0.443258	0.104216
-	858	-0.075484	0.437462	0.101436
-	859	-0.072415	0.433374	0.099038
-	860	-0.071834	0.430480	0.097318
-	861	-0.072794	0.429451	0.096157
-	862	-0.077187	0.429358	0.095546
-	863	-0.084625	0.430925	0.095460
-	864	-0.096829	0.433059	0.095957
-	865	-0.110593	0.434476	0.096749
-	866	-0.126769	0.434323	0.097796
-	867	-0.142462	0.432451	0.098824
-	868	-0.158981	0.428588	0.099809
-	869	-0.174812	0.423346	0.100447
-	870	-0.190955	0.417141	0.100564
-	871	-0.205391	0.410290	0.099973
-	872	-0.219160	0.404505	0.098824
-	873	-0.231421	0.400120	0.097187
-	874	-0.242539	0.398302	0.095130
-	875	-0.252734	0.399042	0.092719
-	876	-0.262397	0.401218	0.090064
-	877	-0.271043	0.404384	0.087287
-	878	-0.279415	0.408224	0.084752
-	879	-0.288091	0.412471	0.082660
-	880	-0.297232	0.417298	0.080991
-	881	-0.306993	0.421382	0.079631
-	882	-0.315496	0.424853	0.078282
-	883	-0.323000	0.426985	0.076869
-	884	-0.326760	0.428443	0.075127
-	885	-0.330218	0.429125	0.073196
-	886	-0.332487	0.429010	0.070936
-	887	-0.334172	0.428047	0.068285
-	888	-0.335265	0.425917	0.065330
-	889	-0.337813	0.422630	0.062328
-	890	-0.340138	0.418485	0.059236
-	891	-0.342713	0.414289	0.056031
-	892	-0.343220	0.409886	0.052682
-	893	-0.344680	0.405443	0.049466
-	894	-0.345305	0.401573	0.046378
-	895	-0.348156	0.399433	0.043703
-	896	-0.351850	0.398973	0.041485
-	897	-0.357948	0.399737	0.040084
-	898	-0.364810	0.401060	0.039643
-	899	-0.374703	0.403019	0.040308
-	900	-0.386128	0.406060	0.041435
-	901	-0.399767	0.409903	0.042317
-	902	-0.412865	0.414940	0.042147
-	903	-0.424856	0.420252	0.040995
-	904	-0.434119	0.425613	0.039039
-	905	-0.442147	0.430841	0.036677
-	906	-0.448539	0.435609	0.034118
-	907	-0.453722	0.439591	0.031530
-	908	-0.457245	0.443547	0.028746
-	909	-0.461097	0.446688	0.026127
-	910	-0.463110	0.449715	0.023431
-	911	-0.465129	0.451630	0.020924
-	912	-0.466386	0.452606	0.018450
-	913	-0.468639	0.452356	0.016146
-	914	-0.471748	0.451366	0.013971
-	915	-0.476863	0.450196	0.011946
-	916	-0.483814	0.448547	0.009954
-	917	-0.491384	0.447632	0.007486
-	918	-0.499402	0.446650	0.004671
-	919	-0.505687	0.446599	0.001219
-	920	-0.506269	0.446261	-0.002866
-	921	-0.502780	0.445371	-0.007177
-	922	-0.497396	0.443398	-0.011191
-	923	-0.493740	0.439773	-0.014433
-	924	-0.490385	0.434604	-0.017203
-	925	-0.487065	0.427848	-0.019691
-	926	-0.482268	0.419712	-0.022069
-	927	-0.475416	0.409311	-0.024151
-	928	-0.465329	0.396265	-0.025978
-	929	-0.452836	0.379973	-0.027219
-	930	-0.439038	0.360715	-0.027622
-	931	-0.424436	0.338488	-0.027060
-	932	-0.408224	0.313144	-0.025592
-	933	-0.390535	0.284734	-0.023341
-	934	-0.373353	0.254010	-0.020397
-	935	-0.355705	0.223039	-0.017399
-	936	-0.337964	0.192924	-0.014640
-	937	-0.320171	0.164774	-0.012245
-	938	-0.305147	0.139179	-0.010197
-	939	-0.293147	0.115318	-0.008315
-	940	-0.286327	0.092759	-0.006460
-	941	-0.283114	0.070818	-0.004600
-	942	-0.280986	0.051230	-0.003300
-	943	-0.275702	0.036495	-0.003150
-	944	-0.265209	0.025618	-0.003739
-	945	-0.248606	0.015973	-0.004424
-	946	-0.229148	0.006707	-0.004895
-	947	-0.210031	-0.001372	-0.005092
-	948	-0.193569	-0.006828	-0.005276
-	949	-0.179238	-0.009598	-0.005644
-	950	-0.166669	-0.011218	-0.006084
-	951	-0.155103	-0.013615	-0.006169
-	952	-0.144234	-0.017883	-0.005595
-	953	-0.134610	-0.023346	-0.004170
-	954	-0.123122	-0.028688	-0.002118
-	955	-0.107415	-0.032918	0.000136
-	956	-0.047990	-0.045308	0.006175
-	957	-0.063236	-0.046401	0.006441
-	958	-0.079039	-0.047532	0.006570
-	959	-0.094382	-0.047509	0.006371
-	960	-0.109444	-0.046538	0.005723
-	961	-0.121161	-0.044543	0.004677
-	962	-0.130179	-0.041597	0.003363
-	963	-0.136105	-0.038569	0.002018
-	964	-0.140177	-0.035651	0.000742
-	965	-0.141060	-0.033140	-0.000462
-	966	-0.139836	-0.030953	-0.001721
-	967	-0.136765	-0.029925	-0.002874
-	968	-0.132512	-0.029547	-0.003984
-	969	-0.126571	-0.030184	-0.004968
-	970	-0.120068	-0.031669	-0.005943
-	971	-0.112530	-0.033880	-0.006844
-	972	-0.105510	-0.036746	-0.007657
-	973	-0.097758	-0.039685	-0.008329
-	974	-0.089434	-0.042462	-0.008738
-	975	-0.080422	-0.044909	-0.009046
-	976	-0.068950	-0.046610	-0.009197
-	977	-0.054910	-0.047391	-0.009174
-	978	-0.036635	-0.047297	-0.008840
-	979	-0.014917	-0.045994	-0.008150
-	980	0.012683	-0.044142	-0.006980
-	981	0.045667	-0.040925	-0.005212
-	982	0.085569	-0.036910	-0.002848
-	983	0.131841	-0.032074	0.000153
-	984	0.185181	-0.026813	0.003708
-	985	0.246073	-0.020995	0.007857
-	986	0.313359	-0.015319	0.012358
-	987	0.386385	-0.009167	0.017174
-	988	0.463415	-0.003272	0.021992
-	989	0.540968	0.002914	0.026637
-	990	0.614466	0.008919	0.030760
-	991	0.678691	0.014698	0.034050
-	992	0.723474	0.020308	0.036158
-	993	0.739214	0.024573	0.036730
-	994	0.711893	0.026663	0.035192
-	995	0.627295	0.025842	0.030909
-	996
-	997
