# Supplementary material for: Design and preliminary verification of a novel powered ankle–foot prosthesis: From the perspective of lower-limb biomechanics compared with ESAR foot
Source: PLoS One. 2024 Jun 7;19(6):e0303397. doi: 10.1371/journal.pone.0303397 (PMC11161064; doi:10.1371/journal.pone.0303397)
Supplement: S2 File — (ZIP) [file pone.0303397.s004.zip › NWS/6/right knee angle.txt]

LINK_MODEL_BASED::ORIGINAL::Right Knee Angles
File	Frame	X	Y	Z
Gait LB - IOR 18.c3d	1	2.473559	-3.111265	-13.941533
-	2	2.535340	-3.119264	-13.927032
-	3	2.599172	-3.127989	-13.909821
-	4	2.664979	-3.137319	-13.888398
-	5	2.732491	-3.147114	-13.862263
-	6	2.801390	-3.157361	-13.830597
-	7	2.871271	-3.168008	-13.793306
-	8	2.941820	-3.179001	-13.750832
-	9	3.012384	-3.190310	-13.702127
-	10	3.082805	-3.201885	-13.646601
-	11	3.152418	-3.213592	-13.584230
-	12	3.221213	-3.225316	-13.513295
-	13	3.288927	-3.236778	-13.434855
-	14	3.355448	-3.247713	-13.349832
-	15	3.420541	-3.257891	-13.260386
-	16	3.484323	-3.266967	-13.169993
-	17	3.546419	-3.274656	-13.082317
-	18	3.606787	-3.280617	-13.002026
-	19	3.665304	-3.284549	-12.932194
-	20	3.721850	-3.286080	-12.875842
-	21	3.776394	-3.284843	-12.833859
-	22	3.828775	-3.280516	-12.805856
-	23	3.878968	-3.272694	-12.790977
-	24	3.926839	-3.261021	-12.785202
-	25	3.971987	-3.245088	-12.784329
-	26	4.014180	-3.224619	-12.784481
-	27	4.053361	-3.199344	-12.783185
-	28	4.089472	-3.169316	-12.779627
-	29	4.122599	-3.134723	-12.773515
-	30	4.153141	-3.095983	-12.765114
-	31	4.181334	-3.053537	-12.755391
-	32	4.207310	-3.008070	-12.744232
-	33	4.231056	-2.960182	-12.732070
-	34	4.252707	-2.910465	-12.719763
-	35	4.272166	-2.859640	-12.707541
-	36	4.289362	-2.808322	-12.696797
-	37	4.304216	-2.757061	-12.688749
-	38	4.316680	-2.706477	-12.683720
-	39	4.326856	-2.656932	-12.682837
-	40	4.334608	-2.608750	-12.686814
-	41	4.339953	-2.562161	-12.695017
-	42	4.342662	-2.517177	-12.707774
-	43	4.342513	-2.473749	-12.724786
-	44	4.339263	-2.431717	-12.745946
-	45	4.332568	-2.390805	-12.771685
-	46	4.322383	-2.350713	-12.801538
-	47	4.308505	-2.311217	-12.835887
-	48	4.290918	-2.271960	-12.875639
-	49	4.269610	-2.232909	-12.919439
-	50	4.244393	-2.194021	-12.966311
-	51	4.214964	-2.155488	-13.014654
-	52	4.181163	-2.117516	-13.063112
-	53	4.142779	-2.080535	-13.111518
-	54	4.099703	-2.044954	-13.159862
-	55	4.051808	-2.011168	-13.209695
-	56	3.999053	-1.979604	-13.262200
-	57	3.941651	-1.950631	-13.318146
-	58	3.879659	-1.924603	-13.378086
-	59	3.813596	-1.901759	-13.442970
-	60	3.744187	-1.882330	-13.512399
-	61	3.672431	-1.866341	-13.585921
-	62	3.599179	-1.853900	-13.662355
-	63	3.525727	-1.844933	-13.740155
-	64	3.453288	-1.839380	-13.816550
-	65	3.383106	-1.837080	-13.890304
-	66	3.316440	-1.837904	-13.958290
-	67	3.254367	-1.841662	-14.019108
-	68	3.198189	-1.848097	-14.071445
-	69	3.148866	-1.856952	-14.114813
-	70	3.107177	-1.868028	-14.149033
-	71	3.073716	-1.880956	-14.175027
-	72	3.048685	-1.895514	-14.194254
-	73	3.031966	-1.911428	-14.208392
-	74	3.023000	-1.928436	-14.219646
-	75	3.020971	-1.946330	-14.230309
-	76	3.024795	-1.964996	-14.241883
-	77	3.032880	-1.984255	-14.257235
-	78	3.044032	-2.003896	-14.279216
-	79	3.056745	-2.023842	-14.309136
-	80	3.069906	-2.043952	-14.348397
-	81	3.082343	-2.064101	-14.397784
-	82	3.093472	-2.084108	-14.458245
-	83	3.102435	-2.103806	-14.529853
-	84	3.108672	-2.123024	-14.612232
-	85	3.112121	-2.141556	-14.706251
-	86	3.112547	-2.159265	-14.810454
-	87	3.110367	-2.176046	-14.924189
-	88	3.105759	-2.191819	-15.047315
-	89	3.098808	-2.206638	-15.179013
-	90	3.089772	-2.220425	-15.319399
-	91	3.078676	-2.233257	-15.466412
-	92	3.065749	-2.245146	-15.620428
-	93	3.051429	-2.256269	-15.779216
-	94	3.035890	-2.266694	-15.942495
-	95	3.019640	-2.276640	-16.108158
-	96	3.002856	-2.286262	-16.275713
-	97	2.985873	-2.295790	-16.443256
-	98	2.968946	-2.305467	-16.610077
-	99	2.952365	-2.315627	-16.773836
-	100	2.936430	-2.326621	-16.934248
-	101	2.921439	-2.338901	-17.089127
-	102	2.907567	-2.352768	-17.237820
-	103	2.894871	-2.368542	-17.378994
-	104	2.883587	-2.386359	-17.512161
-	105	2.873950	-2.406342	-17.636023
-	106	2.866170	-2.428462	-17.749941
-	107	2.860572	-2.452717	-17.852713
-	108	2.857206	-2.478963	-17.944237
-	109	2.856311	-2.507144	-18.024418
-	110	2.857950	-2.537071	-18.095320
-	111	2.862025	-2.568618	-18.159458
-	112	2.868528	-2.601571	-18.221552
-	113	2.877523	-2.635752	-18.287413
-	114	2.889484	-2.670879	-18.364315
-	115	2.904967	-2.706769	-18.459122
-	116	2.924632	-2.743241	-18.579504
-	117	2.949111	-2.780427	-18.731266
-	118	2.978810	-2.818603	-18.920284
-	119	3.014048	-2.858342	-19.149382
-	120	3.055663	-2.900045	-19.421631
-	121	3.104464	-2.943905	-19.737946
-	122	3.161617	-2.989868	-20.098715
-	123	3.228749	-3.037684	-20.501530
-	124	3.307059	-3.086854	-20.944820
-	125	3.398007	-3.136853	-21.424891
-	126	3.502786	-3.186892	-21.937262
-	127	3.622675	-3.236169	-22.476311
-	128	3.758732	-3.283760	-23.034359
-	129	3.912165	-3.328687	-23.603657
-	130	4.083693	-3.370183	-24.175180
-	131	4.274113	-3.407660	-24.739122
-	132	4.483707	-3.440714	-25.285774
-	133	4.712509	-3.469298	-25.805815
-	134	4.960443	-3.493547	-26.290283
-	135	5.227312	-3.513881	-26.730368
-	136	5.512995	-3.530631	-27.118856
-	137	5.817711	-3.544196	-27.447958
-	138	6.141733	-3.554791	-27.712503
-	139	6.485755	-3.562821	-27.907158
-	140	6.850489	-3.568576	-28.029160
-	141	7.236665	-3.572488	-28.077702
-	142	7.645714	-3.574710	-28.054173
-	143	8.079530	-3.575225	-27.962109
-	144	8.541057	-3.573338	-27.807703
-	145	9.034015	-3.567781	-27.599798
-	146	9.562708	-3.556921	-27.349346
-	147	10.131850	-3.538606	-27.069090
-	148	10.745283	-3.510592	-26.773754
-	149	11.406310	-3.470485	-26.479862
-	150	12.117190	-3.416173	-26.202461
-	151	12.878369	-3.345944	-25.955704
-	152	13.689177	-3.258559	-25.749384
-	153	14.547829	-3.152973	-25.589787
-	154	15.451912	-3.028509	-25.478386
-	155	16.398733	-2.884841	-25.412397
-	156	17.385342	-2.721371	-25.387177
-	157	18.408957	-2.537631	-25.395823
-	158	19.466656	-2.333229	-25.430305
-	159	20.555576	-2.107530	-25.482588
-	160	21.672716	-1.860248	-25.543884
-	161	22.815359	-1.590831	-25.605757
-	162	23.980417	-1.298738	-25.660698
-	163	25.164730	-0.983769	-25.701412
-	164	26.364717	-0.645989	-25.721397
-	165	27.576609	-0.285345	-25.716724
-	166	28.796406	0.097535	-25.683945
-	167	30.019531	0.502163	-25.622828
-	168	31.240831	0.927401	-25.534060
-	169	32.454506	1.372019	-25.420643
-	170	33.654339	1.833911	-25.286474
-	171	34.833576	2.310817	-25.137503
-	172	35.985771	2.799623	-24.979578
-	173	37.104347	3.296975	-24.819042
-	174	38.183498	3.798658	-24.660847
-	175	39.217693	4.300479	-24.509773
-	176	40.202702	4.797649	-24.368589
-	177	41.134869	5.285665	-24.239363
-	178	42.011768	5.759746	-24.122997
-	179	42.831200	6.215609	-24.020163
-	180	43.591789	6.649148	-23.930674
-	181	44.292370	7.056692	-23.854191
-	182	44.932369	7.434667	-23.789600
-	183	45.511360	7.780567	-23.736343
-	184	46.029255	8.092312	-23.693983
-	185	46.486015	8.368474	-23.661860
-	186	46.881859	8.608006	-23.639841
-	187	47.216557	8.811165	-23.628361
-	188	47.490211	8.978357	-23.628195
-	189	47.702488	9.110947	-23.641048
-	190	47.853302	9.210507	-23.667856
-	191	47.942234	9.278944	-23.710508
-	192	47.969097	9.318142	-23.769909
-	193	47.933636	9.330145	-23.846840
-	194	47.835724	9.316914	-23.941742
-	195	47.675392	9.281116	-24.055277
-	196	47.452950	9.224255	-24.186615
-	197	47.168583	9.148684	-24.335773
-	198	46.822937	9.055878	-24.501490
-	199	46.416634	8.946980	-24.682835
-	200	45.950687	8.822960	-24.879080
-	201	45.426090	8.684842	-25.089842
-	202	44.844704	8.532608	-25.313900
-	203	44.208721	8.367396	-25.551416
-	204	43.520782	8.189188	-25.801443
-	205	42.784378	7.997768	-26.062033
-	206	42.003078	7.793200	-26.331127
-	207	41.180626	7.574644	-26.605377
-	208	40.320709	7.342716	-26.882364
-	209	39.427109	7.096444	-27.157459
-	210	38.503384	6.836032	-27.426579
-	211	37.552803	6.560843	-27.684517
-	212	36.578678	6.270856	-27.926123
-	213	35.584206	5.965956	-28.146511
-	214	34.572601	5.646072	-28.340624
-	215	33.546688	5.311862	-28.505262
-	216	32.509369	4.963701	-28.636892
-	217	31.462994	4.602053	-28.733049
-	218	30.409550	4.228249	-28.793093
-	219	29.350847	3.843423	-28.816460
-	220	28.288208	3.449426	-28.805094
-	221	27.222988	3.047805	-28.760868
-	222	26.156139	2.640980	-28.687786
-	223	25.088469	2.230988	-28.589035
-	224	24.020786	1.820776	-28.469185
-	225	22.953739	1.412525	-28.331903
-	226	21.888250	1.009013	-28.180620
-	227	20.825226	0.612793	-28.018190
-	228	19.765635	0.226389	-27.847521
-	229	18.710934	-0.148202	-27.670357
-	230	17.662476	-0.509422	-27.487846
-	231	16.621943	-0.855836	-27.300919
-	232	15.591261	-1.185873	-27.111908
-	233	14.571858	-1.498132	-26.922697
-	234	13.565146	-1.790993	-26.736828
-	235	12.572493	-2.062885	-26.558865
-	236	11.595355	-2.312586	-26.393032
-	237	10.635653	-2.539286	-26.244579
-	238	9.695958	-2.742457	-26.117355
-	239	8.779648	-2.922052	-26.015221
-	240	7.891156	-3.078258	-25.941317
-	241	7.035664	-3.211829	-25.897139
-	242	6.218795	-3.323656	-25.884438
-	243	5.445914	-3.415188	-25.902618
-	244	4.721037	-3.488280	-25.950241
-	245	4.047249	-3.545017	-26.024601
-	246	3.426724	-3.587578	-26.121723
-	247	2.860811	-3.618220	-26.237965
-	248	2.350287	-3.639078	-26.370382
-	249	1.895654	-3.652140	-26.516319
-	250	1.496965	-3.659212	-26.674175
-	251	1.154105	-3.661856	-26.841608
-	252	0.866580	-3.661386	-27.017904
-	253	0.633894	-3.658846	-27.201429
-	254	0.454990	-3.655031	-27.391022
-	255	0.328579	-3.650485	-27.585245
-	256	0.252824	-3.645556	-27.782494
-	257	0.225563	-3.640447	-27.981705
-	258	0.243981	-3.635300	-28.180613
-	259	0.304705	-3.630074	-28.377455
-	260	0.404102	-3.624673	-28.570456
-	261	0.538181	-3.618949	-28.757866
-	262	0.702317	-3.612891	-28.937920
-	263	0.891646	-3.606514	-29.109283
-	264	1.100272	-3.600135	-29.271053
-	265	1.322299	-3.594089	-29.421915
-	266	1.552939	-3.588328	-29.561861
-	267	1.788664	-3.582302	-29.689720
-	268	2.027968	-3.574830	-29.804388
-	269	2.270782	-3.564317	-29.903429
-	270	2.518813	-3.549022	-29.983582
-	271	2.775170	-3.527225	-30.039896
-	272	3.043702	-3.497627	-30.065889
-	273	3.329143	-3.459169	-30.054512
-	274	3.635673	-3.411424	-29.997826
-	275	3.967180	-3.354456	-29.888266
-	276	4.326379	-3.288893	-29.722183
-	277	4.714419	-3.215965	-29.496880
-	278	5.130377	-3.137354	-29.214088
-	279	5.571179	-3.055173	-28.878880
-	280	6.031679	-2.971577	-28.499170
-	281	6.505028	-2.888754	-28.085596
-	282	6.983136	-2.808514	-27.649956
-	283	7.456724	-2.732430	-27.204187
-	284	7.916846	-2.661454	-26.760685
-	285	8.354494	-2.595899	-26.329752
-	286	8.761503	-2.535491	-25.921453
-	287	9.130969	-2.479576	-25.542929
-	288	9.457591	-2.427188	-25.198420
-	289	9.737659	-2.377580	-24.889130
-	290	9.969457	-2.329601	-24.614666
-	291	10.152411	-2.282745	-24.371557
-	292	10.287717	-2.236512	-24.155855
-	293	10.377522	-2.190898	-23.961222
-	294	10.424854	-2.146018	-23.782825
-	295	10.433983	-2.102446	-23.615910
-	296	10.409808	-2.060952	-23.458254
-	297	10.358335	-2.022393	-23.311317
-	298	10.285882	-1.987749	-23.176338
-	299	10.198757	-1.957856	-23.055479
-	300	10.102952	-1.933433	-22.949474
-	301	10.004006	-1.914892	-22.858051
-	302	9.906856	-1.902483	-22.779718
-	303	9.815853	-1.896286	-22.711985
-	304	9.734719	-1.896056	-22.650459
-	305	9.666356	-1.901409	-22.590429
-	306	9.613042	-1.911867	-22.526114
-	307	9.576351	-1.926788	-22.453094
-	308	9.557212	-1.945715	-22.368254
-	309	9.556122	-1.968245	-22.267641
-	310	9.572973	-1.993997	-22.150236
-	311	9.606933	-2.022865	-22.015100
-	312	9.656764	-2.054718	-21.862143
-	313	9.720446	-2.089589	-21.694002
-	314	9.795555	-2.127371	-21.512112
-	315	9.879280	-2.167794	-21.320892
-	316	9.968704	-2.210612	-21.124765
-	317	10.060910	-2.255320	-20.928228
-	318	10.152802	-2.301363	-20.737226
-	319	10.241641	-2.348047	-20.557869
-	320	10.324869	-2.394688	-20.393946
-	321	10.400070	-2.440477	-20.250708
-	322	10.465381	-2.484591	-20.130590
-	323	10.519389	-2.526224	-20.034969
-	324	10.561293	-2.564809	-19.963234
-	325	10.590990	-2.599936	-19.913757
-	326	10.608630	-2.631536	-19.884184
-	327	10.615177	-2.659565	-19.872910
-	328	10.611608	-2.684325	-19.876707
-	329	10.599713	-2.706282	-19.893625
-	330	10.580853	-2.725785	-19.921169
-	331	10.556660	-2.743374	-19.956032
-	332	10.528379	-2.759573	-19.995464
-	333	10.497219	-2.774965	-20.035889
-	334	10.464121	-2.789891	-20.076290
-	335	10.429589	-2.804878	-20.113979
-	336	10.394128	-2.820518	-20.147243
-	337	10.358005	-2.836949	-20.175301
-	338	10.321127	-2.854429	-20.197706
-	339	10.283745	-2.873026	-20.214443
-	340	10.245861	-2.892644	-20.227179
-	341	10.207498	-2.913345	-20.235748
-	342	10.169182	-2.934864	-20.241972
-	343	10.130784	-2.957185	-20.245628
-	344	10.092933	-2.980034	-20.247503
-	345	10.055973	-3.003295	-20.247507
-	346	10.020551	-3.026500	-20.246885
-	347	9.987485	-3.049355	-20.245958
-	348	9.957863	-3.071687	-20.244976
-	349	9.932361	-3.093219	-20.245314
-	350	9.912397	-3.113734	-20.247805
-	351	9.898571	-3.133170	-20.252863
-	352	9.892035	-3.151414	-20.260149
-	353	9.893765	-3.168081	-20.270599
-	354	9.904439	-3.183088	-20.282997
-	355	9.924690	-3.196274	-20.297544
-	356	9.954986	-3.207690	-20.312971
-	357	9.995341	-3.217209	-20.329361
-	358	10.045499	-3.224937	-20.346167
-	359	10.105059	-3.230788	-20.362720
-	360	10.173107	-3.234848	-20.378309
-	361	10.248878	-3.237127	-20.392599
-	362	10.331216	-3.237593	-20.405436
-	363	10.419086	-3.236220	-20.417864
-	364	10.511106	-3.233206	-20.429583
-	365	10.606063	-3.228594	-20.441610
-	366	10.702512	-3.222616	-20.454432
-	367	10.799410	-3.215407	-20.468538
-	368	10.895738	-3.207563	-20.483379
-	369	10.991098	-3.199334	-20.499098
-	370	11.085238	-3.191266	-20.514235
-	371	11.178126	-3.183767	-20.527664
-	372	11.269906	-3.177172	-20.537870
-	373	11.360634	-3.171836	-20.543999
-	374	11.450449	-3.168041	-20.544603
-	375	11.539292	-3.165945	-20.539618
-	376	11.627231	-3.165555	-20.529108
-	377	11.714057	-3.166881	-20.513191
-	378	11.799607	-3.169691	-20.493439
-	379	11.883483	-3.173703	-20.471354
-	380	11.965522	-3.178295	-20.449883
-	381	12.045467	-3.182873	-20.431684
-	382	12.123340	-3.186804	-20.419756
-	383	12.199043	-3.189418	-20.417868
-	384	12.272132	-3.190899	-20.428381
-	385	12.342445	-3.191809	-20.453426
-	386	12.409900	-3.192822	-20.494452
-	387	12.475018	-3.194797	-20.551605
-	388	12.538836	-3.198303	-20.625248
-	389	12.602895	-3.204065	-20.714125
-	390	12.669244	-3.212547	-20.818390
-	391	12.740380	-3.223848	-20.937643
-	392	12.819170	-3.237987	-21.071526
-	393	12.908881	-3.254484	-21.220280
-	394	13.012865	-3.272529	-21.384241
-	395	13.134570	-3.291154	-21.563604
-	396	13.277286	-3.309386	-21.757458
-	397	13.443926	-3.326334	-21.964197
-	398	13.637504	-3.340844	-22.181961
-	399	13.860874	-3.351830	-22.407225
-	400	14.116809	-3.357961	-22.636662
-	401	14.407791	-3.358054	-22.866213
-	402	14.736177	-3.350744	-23.091923
-	403	15.104110	-3.334402	-23.310745
-	404	15.513950	-3.306692	-23.521170
-	405	15.968035	-3.265369	-23.721308
-	406	16.469095	-3.207553	-23.911486
-	407	17.019434	-3.130533	-24.091986
-	408	17.621122	-3.031578	-24.264885
-	409	18.275555	-2.908519	-24.432461
-	410	18.983513	-2.759561	-24.597891
-	411	19.745243	-2.583190	-24.764538
-	412	20.560904	-2.378610	-24.934195
-	413	21.430220	-2.145276	-25.108421
-	414	22.352652	-1.883725	-25.285686
-	415	23.327267	-1.595175	-25.463766
-	416	24.352758	-1.281821	-25.637821
-	417	25.427561	-0.946583	-25.801674
-	418	26.549719	-0.593105	-25.947838
-	419	27.717075	-0.225655	-26.067509
-	420	28.927235	0.151181	-26.151751
-	421	30.177193	0.533199	-26.192242
-	422	31.463387	0.916581	-26.182814
-	423	32.781307	1.298196	-26.119148
-	424	34.125969	1.675499	-25.999424
-	425	35.491253	2.046652	-25.824348
-	426	36.870598	2.410480	-25.597168
-	427	38.256641	2.766611	-25.324089
-	428	39.641613	3.114636	-25.012239
-	429	41.017086	3.454773	-24.670713
-	430	42.374832	3.787049	-24.308447
-	431	43.706409	4.111051	-23.934139
-	432	45.003849	4.426308	-23.556271
-	433	46.259689	4.731699	-23.181988
-	434	47.467274	5.025795	-22.817453
-	435	48.620975	5.307072	-22.467382
-	436	49.716225	5.573601	-22.135180
-	437	50.749626	5.823372	-21.822529
-	438	51.718712	6.054351	-21.530634
-	439	52.621914	6.264310	-21.259529
-	440	53.458164	6.451760	-21.009394
-	441	54.226933	6.615277	-20.780136
-	442	54.927937	6.754365	-20.571751
-	443	55.560917	6.868804	-20.384668
-	444	56.125690	6.959529	-20.219528
-	445	56.622032	7.027787	-20.077326
-	446	57.049541	7.075648	-19.959301
-	447	57.407879	7.105725	-19.866781
-	448	57.696754	7.120642	-19.800936
-	449	57.915878	7.123274	-19.763191
-	450	58.065208	7.116365	-19.754305
-	451	58.144772	7.102709	-19.775351
-	452	58.154812	7.084286	-19.826466
-	453	58.095829	7.063104	-19.907913
-	454	57.968559	7.040387	-20.019533
-	455	57.773960	7.017066	-20.160746
-	456	57.513329	6.993580	-20.330639
-	457	57.187904	6.969862	-20.528280
-	458	56.799221	6.945270	-20.751989
-	459	56.348774	6.918879	-20.999840
-	460	55.838070	6.889395	-21.269205
-	461	55.268883	6.855168	-21.556797
-	462	54.642853	6.814559	-21.858526
-	463	53.961758	6.765527	-22.169865
-	464	53.227329	6.706435	-22.485987
-	465	52.441353	6.635390	-22.801853
-	466	51.605652	6.550910	-23.112448
-	467	50.722393	6.451372	-23.412632
-	468	49.793865	6.335797	-23.697811
-	469	48.822906	6.203441	-23.963823
-	470	47.812393	6.053740	-24.206823
-	471	46.765263	5.886916	-24.424261
-	472	45.684021	5.702802	-24.613670
-	473	44.570976	5.501969	-24.774178
-	474	43.427975	5.284650	-24.904875
-	475	42.256634	5.051618	-25.006083
-	476	41.058334	4.803601	-25.078638
-	477	39.834339	4.541587	-25.124348
-	478	38.586021	4.266607	-25.146063
-	479	37.314617	3.980018	-25.147924
-	480	36.021744	3.682877	-25.134439
-	481	34.708923	3.376677	-25.111273
-	482	33.378056	3.062354	-25.084272
-	483	32.031139	2.741144	-25.059422
-	484	30.670530	2.413798	-25.042747
-	485	29.298708	2.081057	-25.039492
-	486	27.918484	1.743431	-25.054579
-	487	26.532740	1.401243	-25.091621
-	488	25.144352	1.054825	-25.153086
-	489	23.756100	0.704662	-25.240223
-	490	22.370640	0.351595	-25.352547
-	491	20.990627	-0.003200	-25.487532
-	492	19.618700	-0.357859	-25.642519
-	493	18.257454	-0.710013	-25.812801
-	494	16.909369	-1.056714	-25.993172
-	495	15.577028	-1.394475	-26.178043
-	496	14.263174	-1.719850	-26.362272
-	497	12.970966	-2.029363	-26.541660
-	498	11.703867	-2.319722	-26.713484
-	499	10.465743	-2.588024	-26.875650
-	500	9.260751	-2.831622	-27.028114
-	501	8.093405	-3.048423	-27.171713
-	502	6.968314	-3.237072	-27.308546
-	503	5.890327	-3.396932	-27.441565
-	504	4.864449	-3.528249	-27.574095
-	505	3.895722	-3.632137	-27.709246
-	506	2.989545	-3.710511	-27.850018
-	507	2.151300	-3.766020	-27.998383
-	508	1.386527	-3.801926	-28.155703
-	509	0.700366	-3.821828	-28.321154
-	510	0.097205	-3.829440	-28.493938
-	511	-0.419537	-3.828252	-28.671051
-	512	-0.847501	-3.821424	-28.849722
-	513	-1.185719	-3.811612	-29.025909
-	514	-1.434347	-3.800944	-29.196320
-	515	-1.595104	-3.791038	-29.357592
-	516	-1.671251	-3.783027	-29.507547
-	517	-1.667490	-3.777603	-29.645094
-	518	-1.589960	-3.774961	-29.770193
-	519	-1.446165	-3.774945	-29.883570
-	520	-1.244888	-3.777029	-29.986408
-	521	-0.995686	-3.780543	-30.080557
-	522	-0.708811	-3.784688	-30.168167
-	523	-0.394311	-3.788711	-30.250881
-	524	-0.061701	-3.792023	-30.330404
-	525	0.280773	-3.794179	-30.407631
-	526	0.626259	-3.794832	-30.481970
-	527	0.969463	-3.793529	-30.552385
-	528	1.307068	-3.789591	-30.616087
-	529	1.637894	-3.781969	-30.669657
-	530	1.962729	-3.769289	-30.708784
-	531	2.284202	-3.749968	-30.727962
-	532	2.606523	-3.722291	-30.721655
-	533	2.935023	-3.684646	-30.683001
-	534	3.275577	-3.635741	-30.604780
-	535	3.633907	-3.574778	-30.479347
-	536	4.015373	-3.501694	-30.298534
-	537	4.424273	-3.417137	-30.055363
-	538	4.863555	-3.322565	-29.744869
-	539	5.334379	-3.220237	-29.364660
-	540	5.835961	-3.113067	-28.917234
-	541	6.365374	-3.004315	-28.409302
-	542	6.917222	-2.897516	-27.851053
-	543	7.483819	-2.795965	-27.255322
-	544	8.055775	-2.702486	-26.637775
-	545	8.622346	-2.619307	-26.014271
-	546	9.172334	-2.547606	-25.402472
-	547	9.694642	-2.487708	-24.818768
-	548	10.178970	-2.438898	-24.279518
-	549	10.616278	-2.399716	-23.799358
-	550	10.999233	-2.367999	-23.390509
-	551	11.322493	-2.341820	-23.061375
-	552	11.582831	-2.319011	-22.816856
-	553	11.779298	-2.298198	-22.656860
-	554	11.912682	-2.278103	-22.579035
-	555	11.985839	-2.258327	-22.576700
-	556	12.003114	-2.238618	-22.641161
-	557	11.970194	-2.219344	-22.761282
-	558	11.893711	-2.201024	-22.924782
-	559	11.781107	-2.184442	-23.118580
-	560	11.639947	-2.170443	-23.329588
-	561	11.478106	-2.159993	-23.544416
-	562	11.303055	-2.153796	-23.750971
-	563	11.122018	-2.152683	-23.937246
-	564	10.941543	-2.157148	-24.092247
-	565	10.767354	-2.167783	-24.205244
-	566	10.604463	-2.184744	-24.268541
-	567	10.457039	-2.208138	-24.275160
-	568	10.328012	-2.237833	-24.220711
-	569	10.219625	-2.273564	-24.103128
-	570	10.132877	-2.315037	-23.922743
-	571	10.067747	-2.361773	-23.682856
-	572	10.022988	-2.413086	-23.390032
-	573	9.996286	-2.468334	-23.053007
-	574	9.984446	-2.526551	-22.683517
-	575	9.983605	-2.586807	-22.295071
-	576	9.989307	-2.647951	-21.901781
-	577	9.997147	-2.708838	-21.518345
-	578	10.002642	-2.768237	-21.159027
-	579	10.001797	-2.825006	-20.836443
-	580	9.990914	-2.878027	-20.561338
-	581	9.967224	-2.926579	-20.341455
-	582	9.928673	-2.970000	-20.181955
-	583	9.874279	-3.008170	-20.084309
-	584	9.803865	-3.040954	-20.047264
-	585	9.718324	-3.068768	-20.066097
-	586	9.619074	-3.092031	-20.134449
-	587	9.508076	-3.111504	-20.243210
-	588	9.387751	-3.127856	-20.383213
-	589	9.260578	-3.141892	-20.544085
-	590	9.129230	-3.154399	-20.715431
-	591	8.996226	-3.165835	-20.889118
-	592	8.863922	-3.176791	-21.057514
-	593	8.734621	-3.187340	-21.214804
-	594	8.610271	-3.197673	-21.356733
-	595	8.492558	-3.207629	-21.480789
-	596	8.382902	-3.217115	-21.584612
-	597	8.282428	-3.225770	-21.666924
-	598	8.192019	-3.233335	-21.726702
-	599	8.112376	-3.239616	-21.764114
-	600	8.044222	-3.244569	-21.780233
-	601	7.987913	-3.248158	-21.777859
-	602	7.943573	-3.250674	-21.759935
-	603	7.911009	-3.252110	-21.730532
-	604	7.889922	-3.252591	-21.693316
-	605	7.879576	-3.252141	-21.652420
-	606	7.879329	-3.250827	-21.611521
-	607	7.888400	-3.248610	-21.575310
-	608	7.905995	-3.245604	-21.547506
-	609	7.931278	-3.241630	-21.532362
-	610	7.963481	-3.236596	-21.534525
-	611	8.002152	-3.230171	-21.558867
-	612	8.046985	-3.222070	-21.610649
-	613	8.097809	-3.211839	-21.695013
-	614	8.154825	-3.199096	-21.816599
-	615	8.218251	-3.183205	-21.980949
-	616	8.288532	-3.163808	-22.190844
-	617	8.366014	-3.140261	-22.448366
-	618	8.451035	-3.112251	-22.752695
-	619	8.543894	-3.079396	-23.101105
-	620	8.644682	-3.041605	-23.488682
-	621	8.753145	-2.999055	-23.908369
-	622	8.868982	-2.952242	-24.353470
-	623	8.991120	-2.902038	-24.817038
-	624	9.118127	-2.849952	-25.292599
-	625	9.248150	-2.797719	-25.774359
-	626	9.379421	-2.747240	-26.257046
-	627	9.510308	-2.700089	-26.736940
-	628	9.639641	-2.657570	-27.211021
-	629	9.766666	-2.620407	-27.677580
-	630	9.891251	-2.588715	-28.135746
-	631	10.013309	-2.562314	-28.584898
-	632	10.132806	-2.540810	-29.025145
-	633	10.249660	-2.523627	-29.457510
-	634	10.363664	-2.510246	-29.882334
-	635	10.474286	-2.500155	-30.300673
-	636	10.580956	-2.492924	-30.713469
-	637	10.683211	-2.488155	-31.121122
-	638	10.780849	-2.485489	-31.523680
-	639	10.874035	-2.484694	-31.920872
-	640	10.963468	-2.485354	-32.312241
-	641	11.050179	-2.487207	-32.696945
-	642	11.135591	-2.489992	-33.073612
-	643	11.221498	-2.493372	-33.441212
-	644	11.310139	-2.497173	-33.797718
-	645	11.404322	-2.501076	-34.141613
-	646	11.507273	-2.504902	-34.470253
-	647	11.622530	-2.508425	-34.781483
-	648	11.754006	-2.511495	-35.072926
-	649	11.905413	-2.513875	-35.343079
-	650	12.080253	-2.515533	-35.589645
-	651	12.281650	-2.516219	-35.811943
-	652	12.512650	-2.515755	-36.009068
-	653	12.775758	-2.513705	-36.181057
-	654	13.073315	-2.509489	-36.328178
-	655	13.407073	-2.502227	-36.451427
-	656	13.778713	-2.490761	-36.552025
-	657	14.189262	-2.473304	-36.632122
-	658	14.639604	-2.447919	-36.692348
-	659	15.130148	-2.411976	-36.733822
-	660	15.661291	-2.362685	-36.755928
-	661	16.232880	-2.296761	-36.757431
-	662	16.844507	-2.210853	-36.736179
-	663	17.495466	-2.101706	-36.688896
-	664	18.184540	-1.966023	-36.612991
-	665	18.910501	-1.801134	-36.504818
-	666	19.671825	-1.604464	-36.361244
-	667	20.467190	-1.374474	-36.178211
-	668	21.295250	-1.110068	-35.952732
-	669	22.155052	-0.811141	-35.682037
-	670	23.045765	-0.478335	-35.364544
-	671	23.967255	-0.113202	-34.999996
-	672	24.919558	0.282081	-34.590279
-	673	25.903084	0.704560	-34.138618
-	674	26.918409	1.150882	-33.650410
-	675	27.966276	1.617124	-33.131969
-	676	29.046978	2.099450	-32.591450
-	677	30.160555	2.593463	-32.036648
-	678	31.306398	3.095371	-31.476286
-	679	32.483177	3.600744	-30.916647
-	680	33.688580	4.105557	-30.363138
-	681	34.919506	4.605735	-29.818407
-	682	36.171772	5.097516	-29.283678
-	683	37.440369	5.577286	-28.758846
-	684	38.719345	6.041886	-28.243898
-	685	40.002224	6.488373	-27.738863
-	686	41.281948	6.914370	-27.244621
-	687	42.551147	7.317753	-26.761984
-	688	43.802299	7.697361	-26.292589
-	689	45.028172	8.052117	-25.837446
-	690	46.221874	8.381668	-25.397657
-	691	47.377132	8.685645	-24.973351
-	692	48.488132	8.964179	-24.564875
-	693	49.549992	9.217132	-24.171793
-	694	50.558060	9.444896	-23.794085
-	695	51.508293	9.647521	-23.431385
-	696	52.396706	9.825551	-23.084141
-	697	53.219791	9.979162	-22.752974
-	698	53.973923	10.109447	-22.439770
-	699	54.655617	10.217343	-22.147238
-	700	55.261417	10.304992	-21.879400
-	701	55.788216	10.374389	-21.640968
-	702	56.232944	10.428309	-21.437433
-	703	56.593296	10.469145	-21.274109
-	704	56.867447	10.499584	-21.156216
-	705	57.054493	10.521258	-21.088142
-	706	57.154198	10.535542	-21.073376
-	707	57.167217	10.543178	-21.114334
-	708	57.094913	10.544525	-21.211840
-	709	56.939365	10.539423	-21.365391
-	710	56.703236	10.527592	-21.573124
-	711	56.389820	10.508170	-21.831573
-	712	56.002884	10.479798	-22.135607
-	713	55.546535	10.440675	-22.478935
-	714	55.024887	10.389176	-22.854269
-	715	54.442211	10.323456	-23.253386
-	716	53.802483	10.242134	-23.667553
-	717	53.109608	10.143664	-24.087793
-	718	52.367081	10.026561	-24.505053
-	719	51.578262	9.888685	-24.910221
-	720	50.745766	9.728544	-25.295143
-	721	49.872158	9.544259	-25.652327
-	722	48.959618	9.334770	-25.975914
-	723	48.010582	9.098745	-26.261139
-	724	47.027153	8.835981	-26.505642
-	725	46.011539	8.546091	-26.709108
-	726	44.965549	8.229791	-26.873659
-	727	43.891212	7.887723	-27.001648
-	728	42.790291	7.521896	-27.095459
-	729	41.664768	7.134298	-27.156315
-	730	40.516655	6.727923	-27.185438
-	731	39.348213	6.305656	-27.183340
-	732	38.161713	5.870990	-27.150810
-	733	36.959774	5.426988	-27.089235
-	734	35.745419	4.977069	-27.001062
-	735	34.521770	4.524431	-26.890038
-	736	33.292099	4.071423	-26.760229
-	737	32.059025	3.620249	-26.616571
-	738	30.825064	3.172022	-26.463957
-	739	29.592051	2.727664	-26.307095
-	740	28.361675	2.287572	-26.149942
-	741	27.135113	1.852466	-25.996115
-	742	25.913568	1.423086	-25.848749
-	743	24.697826	1.000739	-25.710796
-	744	23.488567	0.586986	-25.584902
-	745	22.286325	0.183909	-25.473415
-	746	21.091625	-0.206127	-25.379436
-	747	19.904959	-0.580686	-25.305779
-	748	18.727152	-0.937671	-25.254868
-	749	17.559254	-1.275187	-25.228508
-	750	16.402666	-1.591762	-25.228451
-	751	15.259285	-1.886057	-25.255796
-	752	14.131545	-2.157062	-25.311609
-	753	13.022418	-2.403863	-25.396101
-	754	11.935502	-2.625919	-25.508772
-	755	10.874819	-2.822922	-25.648321
-	756	9.844827	-2.994954	-25.812429
-	757	8.850253	-3.142374	-25.997627
-	758	7.895992	-3.266144	-26.199190
-	759	6.986828	-3.367465	-26.412464
-	760	6.127520	-3.448000	-26.631901
-	761	5.322351	-3.509682	-26.851688
-	762	4.575416	-3.554763	-27.066162
-	763	3.890255	-3.585566	-27.270308
-	764	3.270019	-3.604545	-27.459486
-	765	2.716954	-3.614042	-27.630194
-	766	2.232661	-3.616341	-27.780210
-	767	1.817803	-3.613522	-27.908474
-	768	1.472460	-3.607404	-28.015398
-	769	1.195476	-3.599510	-28.103073
-	770	0.984945	-3.591018	-28.174824
-	771	0.838114	-3.582698	-28.235134
-	772	0.751434	-3.575100	-28.287542
-	773	0.720770	-3.568436	-28.335417
-	774	0.741240	-3.562725	-28.380209
-	775	0.807516	-3.557780	-28.423712
-	776	0.913663	-3.553348	-28.466497
-	777	1.053316	-3.549184	-28.509205
-	778	1.219638	-3.545110	-28.551165
-	779	1.405633	-3.541041	-28.592957
-	780	1.604017	-3.537066	-28.634300
-	781	1.807510	-3.533333	-28.675734
-	782	2.009069	-3.530123	-28.716703
-	783	2.202277	-3.527766	-28.757330
-	784	2.381707	-3.526528	-28.796757
-	785	2.543014	-3.526547	-28.834726
-	786	2.683316	-3.527659	-28.869154
-	787	2.801257	-3.529361	-28.899183
-	788	2.897381	-3.530762	-28.922625
-	789	2.974116	-3.530633	-28.937937
-	790	3.035964	-3.527493	-28.942148
-	791	3.089050	-3.519677	-28.932928
-	792	3.140913	-3.505575	-28.906931
-	793	3.199830	-3.483600	-28.861122
-	794	3.274467	-3.452475	-28.790979
-	795	3.373126	-3.411267	-28.692846
-	796	3.503301	-3.359657	-28.561951
-	797	3.671273	-3.297685	-28.395090
-	798	3.881328	-3.226145	-28.188938
-	799	4.135624	-3.146330	-27.942749
-	800	4.433765	-3.060230	-27.656494
-	801	4.772914	-2.970155	-27.332949
-	802	5.147601	-2.878785	-26.975742
-	803	5.550169	-2.788710	-26.591444
-	804	5.971385	-2.702256	-26.187775
-	805	6.401130	-2.621065	-25.774784
-	806	6.828887	-2.546219	-25.362762
-	807	7.244451	-2.478039	-24.963350
-	808	7.638363	-2.416312	-24.587700
-	809	8.002522	-2.360515	-24.244873
-	810	8.330190	-2.309829	-23.942785
-	811	8.616266	-2.263496	-23.685236
-	812	8.857389	-2.220663	-23.474504
-	813	9.051776	-2.180732	-23.309587
-	814	9.199128	-2.143102	-23.188101
-	815	9.300473	-2.107496	-23.105213
-	816	9.358081	-2.073636	-23.055510
-	817	9.375031	-2.041490	-23.032825
-	818	9.355226	-2.010990	-23.031050
-	819	9.303132	-1.982082	-23.043709
-	820	9.223742	-1.954667	-23.065681
-	821	9.122331	-1.928627	-23.092419
-	822	9.004256	-1.903784	-23.120857
-	823	8.874813	-1.879910	-23.148060
-	824	8.739051	-1.856667	-23.173389
-	825	8.601488	-1.833825	-23.196115
-	826	8.465994	-1.811146	-23.216976
-	827	8.335927	-1.788455	-23.235859
-	828	8.213794	-1.765627	-23.254013
-	829	8.101481	-1.742763	-23.271379
-	830	8.000221	-1.719977	-23.288191
-	831	7.910789	-1.697728	-23.303305
-	832	7.833371	-1.676541	-23.315781
-	833	7.767684	-1.657231	-23.323046
-	834	7.713171	-1.640457	-23.323570
-	835	7.668871	-1.627007	-23.314257
-	836	7.633307	-1.617463	-23.293917
-	837	7.604671	-1.612541	-23.260487
-	838	7.580893	-1.612658	-23.213007
-	839	7.559541	-1.618343	-23.149597
-	840	7.538211	-1.629767	-23.069994
-	841	7.515003	-1.647057	-22.974709
-	842	7.488833	-1.670002	-22.866537
-	843	7.459235	-1.698377	-22.748451
-	844	7.426212	-1.731689	-22.625154
-	845	7.390012	-1.769500	-22.500544
-	846	7.350990	-1.811182	-22.378843
-	847	7.309523	-1.856230	-22.263142
-	848	7.265917	-1.904052	-22.155867
-	849	7.220635	-1.954155	-22.058704
-	850	7.174176	-2.005958	-21.973661
-	851	7.127235	-2.059015	-21.901993
-	852	7.080461	-2.112746	-21.844645
-	853	7.034698	-2.166621	-21.801437
-	854	6.990494	-2.219919	-21.771788
-	855	6.948328	-2.272038	-21.753452
-	856	6.908412	-2.322287	-21.743027
-	857	6.871089	-2.370280	-21.734463
-	858	6.836476	-2.415790	-21.720686
-	859	6.804728	-2.458915	-21.692385
-	860	6.775855	-2.499831	-21.640566
-	861	6.750049	-2.538920	-21.556904
-	862	6.727367	-2.576596	-21.435122
-	863	6.708087	-2.613400	-21.270346
-	864	6.692358	-2.649922	-21.059647
-	865	6.680658	-2.686918	-20.801765
-	866	6.673413	-2.725108	-20.497728
-	867	6.671086	-2.765538	-20.149172
-	868	6.674231	-2.809126	-19.759260
-	869	6.683303	-2.856928	-19.332428
-	870	6.698461	-2.909625	-18.875483
-	871	6.719630	-2.967708	-18.397127
-	872	6.746477	-3.030902	-17.908869
-	873	6.778515	-3.098550	-17.423435
-	874	6.815255	-3.169349	-16.953421
-	875	6.856626	-3.241698	-16.509066
-	876	6.902782	-3.313749	-16.098110
-	877	6.953940	-3.383731	-15.727556
-	878	7.010038	-3.449922	-15.404814
-	879	7.071076	-3.510967	-15.136300
-	880	7.136907	-3.565883	-14.926487
-	881	7.207372	-3.614170	-14.776500
-	882	7.282283	-3.655737	-14.685002
-	883	7.361321	-3.690683	-14.649097
-	884	7.443736	-3.719462	-14.663385
-	885	7.528620	-3.742414	-14.722070
-	886	7.614791	-3.760095	-14.818114
-	887	7.700931	-3.772789	-14.945333
-	888	7.785567	-3.780732	-15.097862
-	889	7.867121	-3.783791	-15.271524
-	890	7.944119	-3.781818	-15.462890
-	891	8.015291	-3.774364	-15.670512
-	892	8.079583	-3.760952	-15.893437
-	893	8.136231	-3.740959	-16.132128
-	894	8.185049	-3.713872	-16.387272
-	895	8.226163	-3.679145	-16.660669
-	896	8.260221	-3.636588	-16.952915
-	897	8.288198	-3.586206	-17.263889
-	898	8.311713	-3.528652	-17.590902
-	899	8.332798	-3.465244	-17.929111
-	900	8.354225	-3.398319	-18.268791
-	901	8.378942	-3.330572	-18.598309
-	902	8.410048	-3.264453	-18.907385
-	903	8.449913	-3.201535	-19.190168
-	904	8.500366	-3.142763	-19.444035
-	905	8.562790	-3.088449	-19.669773
-	906	8.638159	-3.038737	-19.869564
-	907	8.727127	-2.993589	-20.046751
-	908	8.830301	-2.953085	-20.203581
-	909	8.948118	-2.917133	-20.342918
-	910	9.080840	-2.885773	-20.467175
-	911	9.228494	-2.858823	-20.579111
-	912	9.390935	-2.836209	-20.680676
-	913	9.568014	-2.817616	-20.773825
-	914	9.759971	-2.802807	-20.859953
-	915	9.967554	-2.791364	-20.940561
-	916	10.192100	-2.783095	-21.016024
-	917	10.435220	-2.777676	-21.087587
-	918	10.698746	-2.774815	-21.155907
-	919	10.984450	-2.773848	-21.223558
-	920	11.294185	-2.774020	-21.292805
-	921	11.629530	-2.774137	-21.368086
-	922	11.991961	-2.772962	-21.452787
-	923	12.382856	-2.768987	-21.551170
-	924	12.803662	-2.760900	-21.666111
-	925	13.255457	-2.747038	-21.801207
-	926	13.739211	-2.725611	-21.959253
-	927	14.255635	-2.694465	-22.143806
-	928	14.805458	-2.651392	-22.357132
-	929	15.389154	-2.593823	-22.601597
-	930	16.007261	-2.519121	-22.877972
-	931	16.660402	-2.424682	-23.186110
-	932	17.349522	-2.308212	-23.523476
-	933	18.075525	-2.167759	-23.886141
-	934	18.839367	-2.001873	-24.268105
-	935	19.642010	-1.809657	-24.662712
-	936	20.484310	-1.590660	-25.062273
-	937	21.366882	-1.344764	-25.458874
-	938	22.290331	-1.072529	-25.843195
-	939	23.255239	-0.775207	-26.204990
-	940	24.262148	-0.454934	-26.532738
-	941	25.311352	-0.114543	-26.814331
-	942	26.402824	0.242546	-27.037600
-	943	27.535971	0.613169	-27.192350
-	944	28.709484	0.993982	-27.269859
-	945	29.921059	1.382127	-27.264732
-	946	31.167650	1.775017	-27.174547
-	947	32.444958	2.171070	-27.002224
-	948	33.747936	2.568892	-26.754515
-	949	35.070599	2.967612	-26.442080
-	950	36.406532	3.366343	-26.077469
-	951	37.748508	3.764804	-25.675463
-	952	39.089195	4.162386	-25.250237
-	953	40.420994	4.558955	-24.816044
-	954	41.736778	4.953711	-24.384981
-	955	43.029812	5.344976	-23.966204
-	956	44.293728	5.731470	-23.567438
-	957	45.522667	6.111587	-23.193556
-	958	46.711227	6.484300	-22.847908
-	959	47.854763	6.847706	-22.530764
-	960	48.949215	7.200212	-22.241398
-	961	49.991512	7.539126	-21.977043
-	962	50.978836	7.862579	-21.735126
-	963	51.909126	8.167670	-21.511763
-	964	52.780666	8.451898	-21.304138
-	965	53.592426	8.711605	-21.108923
-	966	54.343319	8.944073	-20.924532
-	967	55.032410	9.146704	-20.750223
-	968	55.658291	9.318524	-20.587358
-	969	56.219658	9.458833	-20.438309
-	970	56.714718	9.568517	-20.307060
-	971	57.141548	9.648725	-20.197878
-	972	57.497871	9.702299	-20.116297
-	973	57.781715	9.731558	-20.066946
-	974	57.991116	9.739175	-20.054285
-	975	58.124653	9.726755	-20.080891
-	976	58.181248	9.696099	-20.148943
-	977	58.160339	9.648625	-20.258884
-	978	58.061863	9.585720	-20.410112
-	979	57.886593	9.508639	-20.600348
-	980	57.636265	9.418583	-20.826176
-	981	57.313690	9.316388	-21.082924
-	982	56.922722	9.202950	-21.365025
-	983	56.468548	9.078735	-21.665739
-	984	55.957710	8.944563	-21.978373
-	985	55.398045	8.800974	-22.296009
-	986	54.798702	8.649210	-22.612505
-	987	54.170322	8.490314	-22.921619
-	988	53.524406	8.326220	-23.218616
-	989	52.873394	8.158953	-23.499159
-	990	52.229977	7.991797	-23.759975
-	991	51.606857	7.828258	-23.998514
-	992	51.015553	7.672951	-24.213457
-	993	50.465847	7.530159	-24.404715
-	994	49.964409	7.403748	-24.573503
-	995	49.513905	7.295398	-24.721750
-	996	49.110924	7.204870	-24.852419
-	997	48.744583	7.128509	-24.969759
