# Supplementary material for: Design and preliminary verification of a novel powered ankle–foot prosthesis: From the perspective of lower-limb biomechanics compared with ESAR foot
Source: PLoS One. 2024 Jun 7;19(6):e0303397. doi: 10.1371/journal.pone.0303397 (PMC11161064; doi:10.1371/journal.pone.0303397)
Supplement: S2 File — (ZIP) [file pone.0303397.s004.zip › NWS/6/right knee moment.txt]

LINK_MODEL_BASED::ORIGINAL::Right Knee Moment
File	Frame	X	Y	Z
Gait LB - IOR 18.c3d	1
-	2
-	3
-	4
-	5
-	6	-0.076426	-0.009935	-0.006309
-	7	-0.064620	-0.007950	-0.005434
-	8	-0.053088	-0.006019	-0.004541
-	9	-0.042780	-0.004280	-0.003738
-	10	-0.033972	-0.002754	-0.003031
-	11	-0.026113	-0.001429	-0.002388
-	12	-0.020365	-0.000453	-0.001943
-	13	-0.015305	0.000284	-0.001579
-	14	-0.011409	0.000775	-0.001379
-	15	-0.008550	0.001072	-0.001292
-	16	-0.006918	0.001212	-0.001314
-	17	-0.005186	0.001327	-0.001330
-	18	-0.005246	0.001216	-0.001468
-	19	-0.004934	0.001193	-0.001515
-	20	-0.005702	0.001048	-0.001573
-	21	-0.007100	0.000847	-0.001626
-	22	-0.008661	0.000663	-0.001605
-	23	-0.010611	0.000586	-0.001503
-	24	-0.013119	0.000508	-0.001384
-	25	-0.014918	0.000509	-0.001224
-	26	-0.016150	0.000552	-0.001090
-	27	-0.016668	0.000541	-0.000982
-	28	-0.016633	0.000446	-0.000921
-	29	-0.016552	0.000160	-0.000912
-	30	-0.016086	-0.000203	-0.000924
-	31	-0.015871	-0.000651	-0.000977
-	32	-0.015546	-0.001119	-0.001038
-	33	-0.015198	-0.001639	-0.001120
-	34	-0.014792	-0.002144	-0.001218
-	35	-0.014239	-0.002621	-0.001308
-	36	-0.013732	-0.003037	-0.001394
-	37	-0.013647	-0.003424	-0.001520
-	38	-0.012881	-0.003642	-0.001580
-	39	-0.012496	-0.003815	-0.001646
-	40	-0.012395	-0.003924	-0.001692
-	41	-0.011760	-0.003948	-0.001681
-	42	-0.011275	-0.003896	-0.001644
-	43	-0.010825	-0.003804	-0.001594
-	44	-0.009899	-0.003587	-0.001476
-	45	-0.009057	-0.003404	-0.001332
-	46	-0.008586	-0.003252	-0.001209
-	47	-0.008227	-0.003004	-0.001076
-	48	-0.008948	-0.002743	-0.000996
-	49	-0.010337	-0.002532	-0.000926
-	50	-0.011897	-0.002426	-0.000845
-	51	-0.013005	-0.002458	-0.000728
-	52	-0.013889	-0.002678	-0.000662
-	53	-0.014980	-0.002972	-0.000658
-	54	-0.015482	-0.003315	-0.000670
-	55	-0.015925	-0.003674	-0.000726
-	56	-0.016739	-0.003992	-0.000833
-	57	-0.016925	-0.004266	-0.000923
-	58	-0.017174	-0.004591	-0.001031
-	59	-0.016845	-0.005053	-0.001066
-	60	-0.016368	-0.005641	-0.001018
-	61	-0.015466	-0.006334	-0.000898
-	62	-0.014526	-0.007104	-0.000722
-	63	-0.013370	-0.007749	-0.000498
-	64	-0.012050	-0.008191	-0.000302
-	65	-0.011802	-0.008295	-0.000209
-	66	-0.011550	-0.008040	-0.000212
-	67	-0.011918	-0.007649	-0.000290
-	68	-0.011890	-0.007084	-0.000398
-	69	-0.012062	-0.006651	-0.000529
-	70	-0.012101	-0.006255	-0.000654
-	71	-0.012090	-0.005976	-0.000797
-	72	-0.012215	-0.005798	-0.000928
-	73	-0.012599	-0.005706	-0.001049
-	74	-0.012889	-0.005701	-0.001141
-	75	-0.012993	-0.005777	-0.001208
-	76	-0.013193	-0.005862	-0.001247
-	77	-0.013723	-0.006081	-0.001282
-	78	-0.014383	-0.006292	-0.001296
-	79	-0.014921	-0.006509	-0.001279
-	80	-0.015413	-0.006664	-0.001240
-	81	-0.016133	-0.006742	-0.001203
-	82	-0.016764	-0.006673	-0.001166
-	83	-0.016966	-0.006489	-0.001092
-	84	-0.017182	-0.006273	-0.001050
-	85	-0.017758	-0.005954	-0.001033
-	86	-0.018109	-0.005623	-0.001033
-	87	-0.018408	-0.005224	-0.001071
-	88	-0.018995	-0.004865	-0.001151
-	89	-0.019303	-0.004523	-0.001212
-	90	-0.020170	-0.004213	-0.001301
-	91	-0.020338	-0.003921	-0.001362
-	92	-0.020388	-0.003637	-0.001399
-	93	-0.020232	-0.003303	-0.001433
-	94	-0.020032	-0.003062	-0.001457
-	95	-0.019752	-0.002839	-0.001490
-	96	-0.019424	-0.002694	-0.001499
-	97	-0.019052	-0.002720	-0.001485
-	98	-0.019643	-0.003063	-0.001508
-	99	-0.019975	-0.003660	-0.001500
-	100	-0.020595	-0.004506	-0.001507
-	101	-0.021594	-0.005472	-0.001513
-	102	-0.022675	-0.006562	-0.001529
-	103	-0.023756	-0.007674	-0.001536
-	104	-0.024854	-0.008813	-0.001538
-	105	-0.025900	-0.009920	-0.001533
-	106	-0.026777	-0.010917	-0.001531
-	107	-0.027321	-0.011726	-0.001523
-	108	-0.027410	-0.012223	-0.001557
-	109	-0.026607	-0.012227	-0.001610
-	110	-0.025287	-0.011722	-0.001708
-	111	-0.023664	-0.010767	-0.001868
-	112	-0.021267	-0.009512	-0.002050
-	113	-0.019159	-0.008193	-0.002274
-	114	-0.017318	-0.006772	-0.002502
-	115	-0.015772	-0.005234	-0.002711
-	116	-0.014265	-0.003459	-0.002839
-	117	-0.012997	-0.001512	-0.002899
-	118	-0.012196	0.000476	-0.002903
-	119	-0.011794	0.002377	-0.002870
-	120	-0.012305	0.003928	-0.002844
-	121	-0.013045	0.005120	-0.002777
-	122	-0.014964	0.005930	-0.002750
-	123	-0.017054	0.006364	-0.002711
-	124	-0.019578	0.006535	-0.002686
-	125	-0.022172	0.006397	-0.002633
-	126	-0.025384	0.005955	-0.002622
-	127	-0.028696	0.005252	-0.002596
-	128	-0.032056	0.004348	-0.002569
-	129	-0.034931	0.003407	-0.002517
-	130	-0.037867	0.002421	-0.002471
-	131	-0.039823	0.001469	-0.002345
-	132	-0.041398	0.000601	-0.002199
-	133	-0.041837	-0.000245	-0.001980
-	134	-0.042179	-0.001036	-0.001763
-	135	-0.041824	-0.001978	-0.001517
-	136	-0.041336	-0.002990	-0.001268
-	137	-0.040033	-0.004029	-0.000980
-	138	-0.038176	-0.004873	-0.000673
-	139	-0.036239	-0.005160	-0.000388
-	140	-0.033944	-0.004662	-0.000108
-	141	-0.030991	-0.003150	0.000233
-	142	-0.028082	-0.000805	0.000555
-	143	-0.025148	0.002292	0.000895
-	144	-0.021681	0.005988	0.001261
-	145	-0.018310	0.010024	0.001602
-	146	-0.014018	0.014203	0.002011
-	147	-0.009795	0.018203	0.002374
-	148	-0.004594	0.021894	0.002801
-	149	0.000532	0.024818	0.003213
-	150	0.005547	0.026775	0.003609
-	151	0.009138	0.027497	0.003914
-	152	0.011030	0.026845	0.004072
-	153	0.009885	0.024725	0.003919
-	154	0.006647	0.021245	0.003443
-	155	-0.000032	0.016430	0.002461
-	156	-0.008503	0.010753	0.001095
-	157	-0.018268	0.005357	-0.000395
-	158	-0.026694	0.001743	-0.001425
-	159	-0.032797	0.000372	-0.001710
-	160	-0.037036	0.000450	-0.001415
-	161	-0.039312	0.000627	-0.000955
-	162	-0.041898	0.000018	-0.000781
-	163	-0.043880	-0.001293	-0.000910
-	164	-0.044743	-0.003035	-0.001308
-	165	-0.045045	-0.005106	-0.001993
-	166	-0.043985	-0.007189	-0.002858
-	167	-0.041027	-0.009113	-0.003830
-	168	-0.036200	-0.010910	-0.004942
-	169	-0.029616	-0.012390	-0.006142
-	170	-0.020952	-0.013399	-0.007363
-	171	-0.011391	-0.013922	-0.008577
-	172	-0.001235	-0.013909	-0.009707
-	173	0.008902	-0.013155	-0.010554
-	174	0.018469	-0.011605	-0.010984
-	175	0.026421	-0.009237	-0.010816
-	176	0.033265	-0.006032	-0.009973
-	177	0.038950	-0.002176	-0.008499
-	178	0.043747	0.002029	-0.006565
-	179	0.047670	0.006237	-0.004372
-	180	0.050722	0.010157	-0.002113
-	181	0.052571	0.013385	-0.000057
-	182	0.053163	0.015757	0.001668
-	183	0.053008	0.017262	0.002963
-	184	0.051835	0.017840	0.003789
-	185	0.050107	0.017783	0.004288
-	186	0.047885	0.017161	0.004486
-	187	0.045726	0.016182	0.004410
-	188	0.042821	0.014937	0.004291
-	189	0.040142	0.013499	0.004007
-	190	0.037307	0.012022	0.003723
-	191	0.034215	0.010536	0.003487
-	192	0.030796	0.009154	0.003436
-	193	0.027320	0.007937	0.003525
-	194	0.023362	0.006853	0.003811
-	195	0.018992	0.005829	0.004199
-	196	0.014615	0.004883	0.004587
-	197	0.010043	0.003995	0.005007
-	198	0.005858	0.003225	0.005348
-	199	0.001802	0.002516	0.005606
-	200	-0.001763	0.001935	0.005765
-	201	-0.005486	0.001318	0.005793
-	202	-0.008670	0.000774	0.005664
-	203	-0.012669	-0.000003	0.005372
-	204	-0.016470	-0.000808	0.004947
-	205	-0.020537	-0.001709	0.004451
-	206	-0.024528	-0.002626	0.003897
-	207	-0.028253	-0.003585	0.003273
-	208	-0.031505	-0.004490	0.002681
-	209	-0.035223	-0.005503	0.002100
-	210	-0.038306	-0.006476	0.001544
-	211	-0.042182	-0.007646	0.000991
-	212	-0.045572	-0.008930	0.000328
-	213	-0.049217	-0.010364	-0.000356
-	214	-0.052715	-0.011869	-0.001078
-	215	-0.056399	-0.013447	-0.001797
-	216	-0.059847	-0.014992	-0.002511
-	217	-0.063078	-0.016473	-0.003177
-	218	-0.065978	-0.017913	-0.003838
-	219	-0.068717	-0.019323	-0.004510
-	220	-0.070696	-0.020663	-0.005167
-	221	-0.072138	-0.021854	-0.005780
-	222	-0.073247	-0.023007	-0.006366
-	223	-0.074229	-0.024028	-0.006889
-	224	-0.075059	-0.024941	-0.007396
-	225	-0.076051	-0.025807	-0.007875
-	226	-0.077746	-0.026828	-0.008418
-	227	-0.079356	-0.027688	-0.008946
-	228	-0.081453	-0.028514	-0.009493
-	229	-0.084043	-0.029240	-0.010050
-	230	-0.085958	-0.029694	-0.010534
-	231	-0.087710	-0.030055	-0.011018
-	232	-0.089088	-0.030286	-0.011456
-	233	-0.089624	-0.030306	-0.011817
-	234	-0.090146	-0.030176	-0.012124
-	235	-0.090274	-0.029841	-0.012352
-	236	-0.090595	-0.029263	-0.012512
-	237	-0.091842	-0.028792	-0.012686
-	238	-0.093800	-0.028270	-0.012846
-	239	-0.096986	-0.027852	-0.013060
-	240	-0.101473	-0.027616	-0.013319
-	241	-0.106713	-0.027271	-0.013561
-	242	-0.111897	-0.026936	-0.013710
-	243	-0.117000	-0.026503	-0.013774
-	244	-0.120925	-0.025988	-0.013670
-	245	-0.124776	-0.025620	-0.013525
-	246	-0.127530	-0.025390	-0.013303
-	247	-0.129351	-0.025293	-0.013041
-	248	-0.130259	-0.025326	-0.012752
-	249	-0.130615	-0.025414	-0.012459
-	250	-0.130460	-0.025628	-0.012151
-	251	-0.129795	-0.025806	-0.011839
-	252	-0.128497	-0.025989	-0.011497
-	253	-0.126813	-0.026129	-0.011139
-	254	-0.124078	-0.026050	-0.010704
-	255	-0.120720	-0.025793	-0.010229
-	256	-0.115695	-0.024957	-0.009656
-	257	-0.109521	-0.023682	-0.008994
-	258	-0.102333	-0.021781	-0.008261
-	259	-0.093052	-0.018995	-0.007385
-	260	-0.082641	-0.015574	-0.006440
-	261	-0.070598	-0.011327	-0.005378
-	262	-0.056501	-0.006241	-0.004172
-	263	-0.040450	-0.000389	-0.002820
-	264	-0.023982	0.005632	-0.001448
-	265	-0.008292	0.011408	-0.000133
-	266	0.004799	0.016307	0.000999
-	267	0.014714	0.020281	0.001864
-	268	0.020896	0.023221	0.002432
-	269	0.023088	0.025024	0.002663
-	270	0.022132	0.026063	0.002656
-	271	0.017776	0.026120	0.002379
-	272	0.011781	0.025586	0.002001
-	273	0.004152	0.024308	0.001520
-	274	-0.003948	0.022415	0.000998
-	275	-0.010925	0.020338	0.000522
-	276	-0.016567	0.018252	0.000132
-	277	-0.020675	0.016349	-0.000201
-	278	-0.022696	0.014963	-0.000435
-	279	-0.023604	0.014008	-0.000630
-	280	-0.022573	0.013618	-0.000735
-	281	-0.021008	0.013383	-0.000834
-	282	-0.018915	0.013162	-0.000917
-	283	-0.016491	0.012751	-0.000983
-	284	-0.014130	0.012033	-0.001004
-	285	-0.011838	0.010949	-0.001007
-	286	-0.009859	0.009661	-0.000968
-	287	-0.008498	0.008058	-0.000918
-	288	-0.007003	0.006500	-0.000790
-	289	-0.005860	0.004930	-0.000633
-	290	-0.005451	0.003264	-0.000519
-	291	-0.004262	0.002015	-0.000331
-	292	-0.004170	0.000732	-0.000248
-	293	-0.002704	-0.000029	-0.000118
-	294	-0.001519	-0.000767	-0.000157
-	295	0.001108	-0.001115	-0.000246
-	296	0.005015	-0.001266	-0.000437
-	297	0.008504	-0.001379	-0.000729
-	298	0.011956	-0.001336	-0.001001
-	299	0.014304	-0.001208	-0.001247
-	300	0.016080	-0.000967	-0.001391
-	301	0.016375	-0.000891	-0.001505
-	302	0.016342	-0.000719	-0.001490
-	303	0.015087	-0.000751	-0.001399
-	304	0.013196	-0.000843	-0.001221
-	305	0.011093	-0.001095	-0.000978
-	306	0.008465	-0.001654	-0.000771
-	307	0.006936	-0.002217	-0.000502
-	308	0.004706	-0.003168	-0.000320
-	309	0.003152	-0.004182	-0.000156
-	310	0.001960	-0.005202	-0.000021
-	311	0.000615	-0.006328	0.000023
-	312	-0.000124	-0.007291	0.000024
-	313	-0.001153	-0.008151	-0.000030
-	314	-0.001648	-0.008673	-0.000103
-	315	-0.002390	-0.009033	-0.000258
-	316	-0.002892	-0.008923	-0.000409
-	317	-0.003435	-0.008554	-0.000606
-	318	-0.003587	-0.007773	-0.000774
-	319	-0.004649	-0.006931	-0.000980
-	320	-0.005305	-0.005841	-0.001130
-	321	-0.006632	-0.004748	-0.001257
-	322	-0.008062	-0.003640	-0.001325
-	323	-0.009982	-0.002783	-0.001411
-	324	-0.011048	-0.001975	-0.001413
-	325	-0.012085	-0.001522	-0.001463
-	326	-0.011884	-0.001203	-0.001448
-	327	-0.011029	-0.001022	-0.001389
-	328	-0.010264	-0.001226	-0.001402
-	329	-0.008781	-0.001371	-0.001305
-	330	-0.007966	-0.001776	-0.001258
-	331	-0.006789	-0.002152	-0.001162
-	332	-0.006846	-0.002728	-0.001176
-	333	-0.006106	-0.003188	-0.001134
-	334	-0.006322	-0.003751	-0.001168
-	335	-0.006317	-0.004270	-0.001199
-	336	-0.006836	-0.004776	-0.001252
-	337	-0.007372	-0.005237	-0.001319
-	338	-0.008297	-0.005659	-0.001434
-	339	-0.009139	-0.006010	-0.001556
-	340	-0.010140	-0.006109	-0.001647
-	341	-0.011001	-0.006031	-0.001709
-	342	-0.011735	-0.005716	-0.001711
-	343	-0.012616	-0.005363	-0.001710
-	344	-0.013525	-0.004963	-0.001719
-	345	-0.014372	-0.004537	-0.001714
-	346	-0.014923	-0.003994	-0.001691
-	347	-0.015692	-0.003477	-0.001709
-	348	-0.015951	-0.002801	-0.001688
-	349	-0.016361	-0.002216	-0.001703
-	350	-0.016765	-0.001633	-0.001706
-	351	-0.016935	-0.001072	-0.001675
-	352	-0.017433	-0.000695	-0.001671
-	353	-0.017896	-0.000387	-0.001650
-	354	-0.018049	-0.000131	-0.001609
-	355	-0.018318	0.000017	-0.001580
-	356	-0.018945	-0.000001	-0.001603
-	357	-0.019213	-0.000126	-0.001616
-	358	-0.020034	-0.000451	-0.001673
-	359	-0.020637	-0.000810	-0.001745
-	360	-0.021989	-0.001521	-0.001936
-	361	-0.022794	-0.002104	-0.002102
-	362	-0.023884	-0.002837	-0.002344
-	363	-0.024347	-0.003307	-0.002513
-	364	-0.024927	-0.003720	-0.002692
-	365	-0.025384	-0.004066	-0.002837
-	366	-0.026153	-0.004372	-0.003003
-	367	-0.026503	-0.004666	-0.003129
-	368	-0.027602	-0.004992	-0.003296
-	369	-0.029037	-0.005396	-0.003483
-	370	-0.029733	-0.005627	-0.003562
-	371	-0.031160	-0.005959	-0.003717
-	372	-0.032163	-0.006188	-0.003812
-	373	-0.033000	-0.006324	-0.003895
-	374	-0.033634	-0.006432	-0.003960
-	375	-0.034341	-0.006583	-0.004042
-	376	-0.035047	-0.006829	-0.004162
-	377	-0.035405	-0.007194	-0.004281
-	378	-0.035745	-0.007614	-0.004435
-	379	-0.036037	-0.008148	-0.004622
-	380	-0.036121	-0.008500	-0.004780
-	381	-0.036314	-0.008701	-0.004946
-	382	-0.035689	-0.008369	-0.004960
-	383	-0.034926	-0.007685	-0.004895
-	384	-0.033893	-0.006610	-0.004709
-	385	-0.032551	-0.005421	-0.004457
-	386	-0.031697	-0.004467	-0.004288
-	387	-0.030700	-0.003598	-0.004109
-	388	-0.029907	-0.002826	-0.003981
-	389	-0.029178	-0.002110	-0.003877
-	390	-0.028490	-0.001355	-0.003766
-	391	-0.027794	-0.000564	-0.003629
-	392	-0.026923	0.000293	-0.003450
-	393	-0.026447	0.001140	-0.003261
-	394	-0.025823	0.002070	-0.002975
-	395	-0.025253	0.003229	-0.002560
-	396	-0.025038	0.004357	-0.002078
-	397	-0.024476	0.005679	-0.001445
-	398	-0.024735	0.006807	-0.000838
-	399	-0.024314	0.008060	-0.000082
-	400	-0.024014	0.009311	0.000693
-	401	-0.023057	0.010674	0.001555
-	402	-0.021628	0.011944	0.002409
-	403	-0.019831	0.012948	0.003170
-	404	-0.017874	0.013706	0.003801
-	405	-0.015611	0.014187	0.004301
-	406	-0.012546	0.014657	0.004754
-	407	-0.009294	0.015160	0.005149
-	408	-0.005599	0.015835	0.005538
-	409	-0.001439	0.016689	0.005968
-	410	0.002323	0.017364	0.006293
-	411	0.005308	0.017817	0.006519
-	412	0.007306	0.017811	0.006562
-	413	0.008192	0.017438	0.006484
-	414	0.007876	0.016580	0.006232
-	415	0.006327	0.015330	0.005861
-	416	0.003171	0.013569	0.005293
-	417	-0.000603	0.011516	0.004661
-	418	-0.006347	0.008966	0.003810
-	419	-0.012633	0.006229	0.002908
-	420	-0.019684	0.003234	0.001889
-	421	-0.026789	0.000145	0.000792
-	422	-0.034071	-0.002957	-0.000390
-	423	-0.040320	-0.005796	-0.001538
-	424	-0.046043	-0.008350	-0.002685
-	425	-0.050060	-0.010436	-0.003770
-	426	-0.052292	-0.012031	-0.004789
-	427	-0.052530	-0.013191	-0.005778
-	428	-0.050621	-0.013919	-0.006722
-	429	-0.046561	-0.014260	-0.007634
-	430	-0.040711	-0.014307	-0.008546
-	431	-0.033574	-0.014023	-0.009392
-	432	-0.025471	-0.013471	-0.010172
-	433	-0.016911	-0.012430	-0.010634
-	434	-0.008936	-0.010997	-0.010716
-	435	-0.000893	-0.008987	-0.010227
-	436	0.006230	-0.006515	-0.009132
-	437	0.012837	-0.003725	-0.007538
-	438	0.018491	-0.000846	-0.005616
-	439	0.023020	0.001993	-0.003428
-	440	0.026162	0.004683	-0.001063
-	441	0.027979	0.007197	0.001478
-	442	0.029136	0.009417	0.003951
-	443	0.029312	0.011124	0.006132
-	444	0.028790	0.012253	0.007872
-	445	0.028130	0.012879	0.009126
-	446	0.026684	0.012989	0.009933
-	447	0.024931	0.012821	0.010477
-	448	0.023078	0.012435	0.010739
-	449	0.021055	0.011756	0.010661
-	450	0.019057	0.010982	0.010423
-	451	0.016879	0.010006	0.009922
-	452	0.015056	0.009211	0.009554
-	453	0.012790	0.008283	0.009035
-	454	0.010781	0.007600	0.008742
-	455	0.008236	0.006889	0.008436
-	456	0.006039	0.006428	0.008333
-	457	0.003385	0.006034	0.008337
-	458	0.000699	0.005793	0.008496
-	459	-0.002160	0.005611	0.008714
-	460	-0.005328	0.005433	0.008961
-	461	-0.008524	0.005183	0.009115
-	462	-0.011845	0.004831	0.009143
-	463	-0.015363	0.004365	0.009049
-	464	-0.018930	0.003678	0.008705
-	465	-0.022553	0.002914	0.008281
-	466	-0.026570	0.001935	0.007667
-	467	-0.030515	0.000848	0.006933
-	468	-0.034934	-0.000297	0.006197
-	469	-0.039074	-0.001501	0.005367
-	470	-0.042735	-0.002491	0.004688
-	471	-0.046259	-0.003342	0.004116
-	472	-0.048913	-0.003875	0.003704
-	473	-0.051269	-0.004195	0.003410
-	474	-0.053474	-0.004328	0.003212
-	475	-0.055542	-0.004291	0.003059
-	476	-0.057552	-0.004172	0.002869
-	477	-0.059555	-0.003904	0.002671
-	478	-0.061641	-0.003575	0.002396
-	479	-0.063180	-0.003028	0.002110
-	480	-0.064873	-0.002525	0.001688
-	481	-0.066229	-0.001962	0.001197
-	482	-0.067212	-0.001428	0.000608
-	483	-0.068059	-0.001067	-0.000112
-	484	-0.068681	-0.000794	-0.000871
-	485	-0.069142	-0.000708	-0.001706
-	486	-0.069674	-0.000908	-0.002601
-	487	-0.069712	-0.001304	-0.003486
-	488	-0.069863	-0.002109	-0.004410
-	489	-0.069909	-0.003199	-0.005268
-	490	-0.070442	-0.004662	-0.006074
-	491	-0.071090	-0.006424	-0.006801
-	492	-0.072740	-0.008578	-0.007468
-	493	-0.074633	-0.010980	-0.008019
-	494	-0.077248	-0.013712	-0.008538
-	495	-0.079737	-0.016564	-0.008987
-	496	-0.082108	-0.019478	-0.009390
-	497	-0.084045	-0.022424	-0.009730
-	498	-0.086055	-0.025280	-0.010022
-	499	-0.087904	-0.027924	-0.010246
-	500	-0.090264	-0.030406	-0.010450
-	501	-0.092668	-0.032431	-0.010590
-	502	-0.095374	-0.034094	-0.010688
-	503	-0.098690	-0.035439	-0.010764
-	504	-0.102381	-0.036413	-0.010800
-	505	-0.107070	-0.037286	-0.010837
-	506	-0.112104	-0.037889	-0.010815
-	507	-0.117787	-0.038449	-0.010754
-	508	-0.123370	-0.038983	-0.010602
-	509	-0.128402	-0.039589	-0.010334
-	510	-0.132758	-0.040287	-0.009966
-	511	-0.135975	-0.041130	-0.009484
-	512	-0.138178	-0.041920	-0.008929
-	513	-0.138949	-0.042603	-0.008309
-	514	-0.138230	-0.042923	-0.007673
-	515	-0.136088	-0.042786	-0.007082
-	516	-0.131861	-0.042045	-0.006496
-	517	-0.126054	-0.040610	-0.005974
-	518	-0.118333	-0.038395	-0.005479
-	519	-0.108545	-0.035226	-0.004973
-	520	-0.097128	-0.031069	-0.004475
-	521	-0.084205	-0.025816	-0.003951
-	522	-0.070430	-0.019505	-0.003403
-	523	-0.056202	-0.012157	-0.002815
-	524	-0.042350	-0.004104	-0.002183
-	525	-0.029136	0.004351	-0.001510
-	526	-0.016817	0.012892	-0.000790
-	527	-0.006286	0.020825	-0.000077
-	528	0.002211	0.027943	0.000581
-	529	0.008127	0.033647	0.001128
-	530	0.011478	0.037783	0.001536
-	531	0.012860	0.040280	0.001833
-	532	0.012445	0.041083	0.002035
-	533	0.011057	0.040506	0.002196
-	534	0.008505	0.038584	0.002275
-	535	0.005698	0.035897	0.002326
-	536	0.002586	0.032487	0.002290
-	537	-0.000372	0.028808	0.002171
-	538	-0.002855	0.024991	0.001937
-	539	-0.004519	0.021384	0.001551
-	540	-0.005225	0.018227	0.001064
-	541	-0.006039	0.015325	0.000411
-	542	-0.006659	0.012843	-0.000305
-	543	-0.006991	0.010710	-0.001058
-	544	-0.007365	0.008777	-0.001829
-	545	-0.007083	0.007189	-0.002524
-	546	-0.007068	0.005607	-0.003196
-	547	-0.006722	0.004305	-0.003761
-	548	-0.006359	0.003092	-0.004214
-	549	-0.006307	0.001989	-0.004567
-	550	-0.005945	0.001017	-0.004768
-	551	-0.005790	0.000194	-0.004827
-	552	-0.005445	-0.000307	-0.004717
-	553	-0.004909	-0.000377	-0.004434
-	554	-0.004432	-0.000231	-0.004035
-	555	-0.004014	0.000249	-0.003510
-	556	-0.003414	0.000837	-0.002903
-	557	-0.002970	0.001491	-0.002269
-	558	-0.002695	0.002020	-0.001671
-	559	-0.002390	0.002582	-0.001088
-	560	-0.002071	0.002901	-0.000571
-	561	-0.002006	0.003066	-0.000137
-	562	-0.001743	0.002976	0.000238
-	563	-0.001873	0.002468	0.000525
-	564	-0.001707	0.001673	0.000760
-	565	-0.002077	0.000465	0.000898
-	566	-0.002267	-0.001016	0.000994
-	567	-0.002900	-0.002742	0.001023
-	568	-0.003679	-0.004612	0.000988
-	569	-0.004310	-0.006406	0.000923
-	570	-0.004964	-0.007991	0.000812
-	571	-0.005591	-0.009450	0.000619
-	572	-0.005675	-0.010403	0.000411
-	573	-0.005412	-0.010950	0.000145
-	574	-0.005067	-0.011134	-0.000186
-	575	-0.004324	-0.010848	-0.000512
-	576	-0.003657	-0.010312	-0.000875
-	577	-0.002821	-0.009424	-0.001225
-	578	-0.002086	-0.008443	-0.001538
-	579	-0.001467	-0.007348	-0.001807
-	580	-0.000902	-0.006231	-0.002007
-	581	-0.000625	-0.005241	-0.002149
-	582	-0.000199	-0.004372	-0.002179
-	583	-0.000522	-0.003743	-0.002171
-	584	-0.000642	-0.003259	-0.002061
-	585	-0.001020	-0.002951	-0.001889
-	586	-0.001612	-0.002714	-0.001674
-	587	-0.002496	-0.002625	-0.001451
-	588	-0.003496	-0.002643	-0.001225
-	589	-0.004397	-0.002631	-0.000989
-	590	-0.005301	-0.002674	-0.000798
-	591	-0.005991	-0.002578	-0.000615
-	592	-0.006745	-0.002501	-0.000471
-	593	-0.007179	-0.002290	-0.000353
-	594	-0.007604	-0.002098	-0.000277
-	595	-0.007756	-0.001792	-0.000190
-	596	-0.008222	-0.001451	-0.000139
-	597	-0.008504	-0.001129	-0.000107
-	598	-0.008915	-0.000854	-0.000142
-	599	-0.009069	-0.000623	-0.000230
-	600	-0.009369	-0.000495	-0.000413
-	601	-0.009127	-0.000521	-0.000619
-	602	-0.009076	-0.000697	-0.000873
-	603	-0.008988	-0.001097	-0.001144
-	604	-0.009088	-0.001641	-0.001442
-	605	-0.009232	-0.002452	-0.001770
-	606	-0.009263	-0.003313	-0.002102
-	607	-0.009282	-0.004283	-0.002442
-	608	-0.009052	-0.005183	-0.002742
-	609	-0.008650	-0.006073	-0.003046
-	610	-0.008573	-0.006845	-0.003362
-	611	-0.008074	-0.007447	-0.003631
-	612	-0.008085	-0.007957	-0.003915
-	613	-0.007909	-0.008201	-0.004144
-	614	-0.007818	-0.008316	-0.004334
-	615	-0.007966	-0.008256	-0.004457
-	616	-0.008847	-0.008206	-0.004527
-	617	-0.010187	-0.008057	-0.004509
-	618	-0.011953	-0.007924	-0.004393
-	619	-0.014349	-0.007787	-0.004200
-	620	-0.016789	-0.007528	-0.003926
-	621	-0.018661	-0.007005	-0.003549
-	622	-0.020107	-0.006175	-0.003122
-	623	-0.020928	-0.004898	-0.002630
-	624	-0.021219	-0.003311	-0.002099
-	625	-0.021469	-0.001746	-0.001618
-	626	-0.021677	-0.000346	-0.001216
-	627	-0.022083	0.000645	-0.000949
-	628	-0.023002	0.001047	-0.000850
-	629	-0.024458	0.000943	-0.000911
-	630	-0.025924	0.000571	-0.001075
-	631	-0.027553	0.000212	-0.001296
-	632	-0.028988	-0.000096	-0.001530
-	633	-0.030374	-0.000394	-0.001755
-	634	-0.031502	-0.000573	-0.001944
-	635	-0.032177	-0.000792	-0.002104
-	636	-0.032846	-0.000953	-0.002222
-	637	-0.033480	-0.001196	-0.002317
-	638	-0.034083	-0.001424	-0.002391
-	639	-0.034767	-0.001743	-0.002438
-	640	-0.035344	-0.001958	-0.002434
-	641	-0.035878	-0.002269	-0.002421
-	642	-0.036268	-0.002518	-0.002363
-	643	-0.036429	-0.002676	-0.002270
-	644	-0.036490	-0.002752	-0.002154
-	645	-0.036666	-0.002720	-0.002021
-	646	-0.036277	-0.002521	-0.001828
-	647	-0.036185	-0.002223	-0.001655
-	648	-0.035828	-0.001760	-0.001432
-	649	-0.035519	-0.001214	-0.001210
-	650	-0.035102	-0.000528	-0.000954
-	651	-0.034542	0.000275	-0.000671
-	652	-0.034011	0.001089	-0.000379
-	653	-0.033568	0.002004	-0.000059
-	654	-0.032873	0.002936	0.000302
-	655	-0.032268	0.003960	0.000699
-	656	-0.031736	0.005093	0.001155
-	657	-0.031100	0.006270	0.001686
-	658	-0.030799	0.007365	0.002238
-	659	-0.030274	0.008400	0.002865
-	660	-0.029826	0.009252	0.003510
-	661	-0.029110	0.010113	0.004213
-	662	-0.028560	0.010858	0.004892
-	663	-0.027563	0.011545	0.005561
-	664	-0.026763	0.012122	0.006167
-	665	-0.025454	0.012642	0.006744
-	666	-0.024396	0.013018	0.007218
-	667	-0.023173	0.013370	0.007621
-	668	-0.021776	0.013677	0.007931
-	669	-0.020185	0.013991	0.008138
-	670	-0.018808	0.014202	0.008189
-	671	-0.017391	0.014280	0.008055
-	672	-0.016253	0.014137	0.007707
-	673	-0.015329	0.013613	0.007079
-	674	-0.014876	0.012813	0.006241
-	675	-0.014924	0.011515	0.005096
-	676	-0.015286	0.009777	0.003700
-	677	-0.016252	0.007457	0.002014
-	678	-0.017924	0.004689	0.000137
-	679	-0.019803	0.001494	-0.001921
-	680	-0.021841	-0.001942	-0.004067
-	681	-0.023848	-0.005464	-0.006237
-	682	-0.024935	-0.008843	-0.008429
-	683	-0.024868	-0.011859	-0.010573
-	684	-0.023271	-0.014508	-0.012754
-	685	-0.020150	-0.016514	-0.014807
-	686	-0.015783	-0.017920	-0.016712
-	687	-0.010762	-0.018576	-0.018265
-	688	-0.005072	-0.018419	-0.019345
-	689	0.000570	-0.017601	-0.019900
-	690	0.006061	-0.016050	-0.019767
-	691	0.011402	-0.013914	-0.019021
-	692	0.016197	-0.011451	-0.017768
-	693	0.020109	-0.008962	-0.016195
-	694	0.023167	-0.006568	-0.014421
-	695	0.025351	-0.004401	-0.012591
-	696	0.026692	-0.002510	-0.010773
-	697	0.027450	-0.000830	-0.008994
-	698	0.027932	0.000609	-0.007363
-	699	0.027765	0.001752	-0.005886
-	700	0.027583	0.002708	-0.004602
-	701	0.026897	0.003417	-0.003472
-	702	0.025981	0.003886	-0.002566
-	703	0.024530	0.004048	-0.001893
-	704	0.022759	0.004069	-0.001309
-	705	0.020584	0.003903	-0.000840
-	706	0.018209	0.003681	-0.000367
-	707	0.015766	0.003500	0.000237
-	708	0.013171	0.003131	0.000672
-	709	0.010724	0.002649	0.000994
-	710	0.007976	0.001927	0.001143
-	711	0.005256	0.000974	0.001066
-	712	0.002383	-0.000160	0.000851
-	713	-0.000587	-0.001412	0.000568
-	714	-0.003683	-0.002785	0.000212
-	715	-0.006982	-0.004211	-0.000128
-	716	-0.010502	-0.005675	-0.000472
-	717	-0.014143	-0.007140	-0.000792
-	718	-0.017594	-0.008615	-0.001214
-	719	-0.021308	-0.010123	-0.001656
-	720	-0.024646	-0.011607	-0.002237
-	721	-0.028097	-0.013100	-0.002898
-	722	-0.031414	-0.014611	-0.003713
-	723	-0.034657	-0.016033	-0.004591
-	724	-0.037740	-0.017360	-0.005555
-	725	-0.040978	-0.018624	-0.006536
-	726	-0.044188	-0.019759	-0.007418
-	727	-0.047832	-0.020756	-0.008047
-	728	-0.051609	-0.021597	-0.008460
-	729	-0.055685	-0.022124	-0.008540
-	730	-0.059966	-0.022477	-0.008472
-	731	-0.064559	-0.022552	-0.008223
-	732	-0.069289	-0.022434	-0.007956
-	733	-0.074176	-0.022186	-0.007747
-	734	-0.079062	-0.021900	-0.007691
-	735	-0.083680	-0.021507	-0.007742
-	736	-0.087537	-0.020870	-0.007809
-	737	-0.090488	-0.019913	-0.007838
-	738	-0.092257	-0.018768	-0.007871
-	739	-0.093088	-0.017427	-0.007869
-	740	-0.093080	-0.016251	-0.007957
-	741	-0.092161	-0.015070	-0.008033
-	742	-0.090866	-0.014233	-0.008205
-	743	-0.089075	-0.013667	-0.008411
-	744	-0.087241	-0.013459	-0.008663
-	745	-0.085257	-0.013719	-0.009010
-	746	-0.083090	-0.014285	-0.009366
-	747	-0.081275	-0.015206	-0.009767
-	748	-0.079863	-0.016436	-0.010203
-	749	-0.078400	-0.017672	-0.010583
-	750	-0.077581	-0.018890	-0.010950
-	751	-0.076959	-0.019924	-0.011234
-	752	-0.076838	-0.020912	-0.011480
-	753	-0.076901	-0.021796	-0.011652
-	754	-0.077543	-0.022700	-0.011790
-	755	-0.078331	-0.023517	-0.011825
-	756	-0.079864	-0.024267	-0.011798
-	757	-0.081378	-0.024974	-0.011671
-	758	-0.083264	-0.025414	-0.011448
-	759	-0.085230	-0.025791	-0.011150
-	760	-0.087665	-0.025926	-0.010801
-	761	-0.090014	-0.026070	-0.010406
-	762	-0.092739	-0.025895	-0.010010
-	763	-0.095311	-0.025786	-0.009595
-	764	-0.097900	-0.025586	-0.009190
-	765	-0.100022	-0.025373	-0.008784
-	766	-0.101957	-0.025107	-0.008408
-	767	-0.103447	-0.024804	-0.008057
-	768	-0.104515	-0.024430	-0.007745
-	769	-0.104906	-0.023915	-0.007466
-	770	-0.104680	-0.023324	-0.007225
-	771	-0.103475	-0.022622	-0.006987
-	772	-0.101468	-0.021788	-0.006758
-	773	-0.098451	-0.020837	-0.006514
-	774	-0.094073	-0.019616	-0.006216
-	775	-0.088400	-0.018278	-0.005856
-	776	-0.081194	-0.016617	-0.005382
-	777	-0.072728	-0.014735	-0.004809
-	778	-0.062700	-0.012370	-0.004102
-	779	-0.051466	-0.009625	-0.003269
-	780	-0.039387	-0.006403	-0.002329
-	781	-0.026651	-0.002621	-0.001279
-	782	-0.039522	-0.010974	-0.001464
-	783	-0.056182	-0.014862	-0.003779
-	784	-0.075627	-0.023695	-0.006960
-	785	-0.092910	-0.036348	-0.010095
-	786	-0.104099	-0.049541	-0.011711
-	787	-0.105608	-0.060218	-0.011752
-	788	-0.098514	-0.069057	-0.011044
-	789	-0.089906	-0.078110	-0.010629
-	790	-0.086709	-0.088313	-0.010856
-	791	-0.091688	-0.098487	-0.011753
-	792	-0.101214	-0.106442	-0.012839
-	793	-0.109835	-0.110736	-0.013509
-	794	-0.113212	-0.110701	-0.013436
-	795	-0.111032	-0.105905	-0.012854
-	796	-0.105870	-0.096175	-0.012321
-	797	-0.099668	-0.081666	-0.012064
-	798	-0.091257	-0.065195	-0.011436
-	799	-0.082876	-0.052167	-0.010267
-	800	-0.079679	-0.045546	-0.009126
-	801	-0.085218	-0.043391	-0.008522
-	802	-0.094387	-0.040694	-0.008028
-	803	-0.097545	-0.032479	-0.006703
-	804	-0.089528	-0.018000	-0.004128
-	805	-0.074088	-0.000449	-0.000687
-	806	-0.057369	0.017147	0.003042
-	807	-0.043308	0.033559	0.006578
-	808	-0.032910	0.048930	0.009670
-	809	-0.025591	0.063669	0.012353
-	810	-0.020644	0.077526	0.014766
-	811	-0.017151	0.089627	0.016953
-	812	-0.014547	0.099215	0.018952
-	813	-0.011801	0.106126	0.020811
-	814	-0.009024	0.110915	0.022446
-	815	-0.005591	0.114214	0.023768
-	816	-0.001831	0.116682	0.024765
-	817	0.002392	0.118686	0.025428
-	818	0.007427	0.120716	0.025778
-	819	0.013967	0.122931	0.025955
-	820	0.021233	0.125370	0.025882
-	821	0.028941	0.127942	0.025457
-	822	0.036409	0.130701	0.024678
-	823	0.044038	0.133631	0.023603
-	824	0.051464	0.136877	0.022282
-	825	0.057826	0.140630	0.020746
-	826	0.061217	0.144461	0.018898
-	827	0.061248	0.148703	0.016839
-	828	0.057794	0.153270	0.014593
-	829	0.052518	0.158178	0.012217
-	830	0.047022	0.163151	0.009702
-	831	0.043261	0.167870	0.007148
-	832	0.041040	0.171938	0.004615
-	833	0.039909	0.175184	0.002085
-	834	0.039317	0.177408	-0.000468
-	835	0.039335	0.178820	-0.002981
-	836	0.039691	0.179515	-0.005476
-	837	0.040415	0.179960	-0.007992
-	838	0.041423	0.180458	-0.010539
-	839	0.042412	0.180917	-0.013122
-	840	0.042709	0.180886	-0.015713
-	841	0.041937	0.179780	-0.018324
-	842	0.039582	0.177731	-0.021018
-	843	0.035756	0.175320	-0.023869
-	844	0.031036	0.172923	-0.026795
-	845	0.026375	0.170382	-0.029721
-	846	0.022047	0.167458	-0.032572
-	847	0.017939	0.164088	-0.035300
-	848	0.014620	0.160273	-0.037827
-	849	0.012050	0.156299	-0.040167
-	850	0.010437	0.151447	-0.042308
-	851	0.009252	0.144951	-0.044247
-	852	0.008103	0.136626	-0.045920
-	853	0.006305	0.127584	-0.047286
-	854	0.003889	0.118959	-0.048387
-	855	0.000407	0.111200	-0.049284
-	856	-0.003020	0.103982	-0.049955
-	857	-0.006198	0.097163	-0.050365
-	858	-0.009257	0.090786	-0.050582
-	859	-0.012415	0.085269	-0.050828
-	860	-0.015596	0.080698	-0.051275
-	861	-0.018675	0.077159	-0.051929
-	862	-0.021385	0.074673	-0.052714
-	863	-0.023647	0.073336	-0.053633
-	864	-0.025075	0.072878	-0.054710
-	865	-0.026251	0.072344	-0.055976
-	866	-0.027340	0.071099	-0.057303
-	867	-0.028863	0.068785	-0.058675
-	868	-0.030293	0.065444	-0.060094
-	869	-0.031897	0.061009	-0.061512
-	870	-0.033333	0.055704	-0.062844
-	871	-0.034965	0.049722	-0.064166
-	872	-0.036916	0.043872	-0.065478
-	873	-0.039480	0.038527	-0.066759
-	874	-0.042556	0.034164	-0.067857
-	875	-0.046170	0.030786	-0.068687
-	876	-0.049594	0.028222	-0.069335
-	877	-0.052749	0.026332	-0.069934
-	878	-0.055575	0.025156	-0.070570
-	879	-0.057585	0.024653	-0.071164
-	880	-0.058678	0.024741	-0.071568
-	881	-0.058688	0.024882	-0.071716
-	882	-0.058168	0.024842	-0.071601
-	883	-0.057176	0.024414	-0.071231
-	884	-0.056434	0.023740	-0.070692
-	885	-0.055247	0.022855	-0.069942
-	886	-0.053686	0.021759	-0.069012
-	887	-0.051668	0.020392	-0.067894
-	888	-0.049283	0.018593	-0.066647
-	889	-0.046283	0.016372	-0.065334
-	890	-0.043278	0.013953	-0.064019
-	891	-0.040549	0.011525	-0.062668
-	892	-0.038899	0.009032	-0.061333
-	893	-0.037796	0.006542	-0.059988
-	894	-0.037133	0.004317	-0.058704
-	895	-0.036467	0.003079	-0.057486
-	896	-0.035850	0.002785	-0.056315
-	897	-0.035466	0.003146	-0.055172
-	898	-0.035395	0.003792	-0.053995
-	899	-0.035306	0.004780	-0.052707
-	900	-0.034663	0.006517	-0.051352
-	901	-0.032637	0.009315	-0.050032
-	902	-0.029331	0.013316	-0.048808
-	903	-0.025484	0.017910	-0.047786
-	904	-0.021772	0.022926	-0.047034
-	905	-0.018175	0.028190	-0.046525
-	906	-0.014977	0.033345	-0.046175
-	907	-0.012484	0.038158	-0.045927
-	908	-0.010561	0.042696	-0.045730
-	909	-0.008646	0.046952	-0.045655
-	910	-0.007333	0.050926	-0.045714
-	911	-0.006128	0.054318	-0.045810
-	912	-0.004817	0.057057	-0.045839
-	913	-0.002723	0.059061	-0.045705
-	914	0.000468	0.060614	-0.045370
-	915	0.004944	0.061929	-0.044836
-	916	0.010853	0.063001	-0.043999
-	917	0.017767	0.064230	-0.042764
-	918	0.025652	0.065539	-0.041159
-	919	0.032947	0.067124	-0.039276
-	920	0.038611	0.068447	-0.037202
-	921	0.042794	0.069352	-0.035007
-	922	0.047121	0.069685	-0.032811
-	923	0.052826	0.069490	-0.030622
-	924	0.059954	0.068944	-0.028374
-	925	0.067976	0.068199	-0.025978
-	926	0.076095	0.067384	-0.023432
-	927	0.083602	0.066095	-0.020752
-	928	0.090465	0.064138	-0.017919
-	929	0.096754	0.061346	-0.014986
-	930	0.102642	0.057904	-0.012070
-	931	0.108078	0.053932	-0.009233
-	932	0.112554	0.049121	-0.006538
-	933	0.115932	0.043487	-0.003991
-	934	0.118531	0.037416	-0.001683
-	935	0.119983	0.031926	0.000364
-	936	0.119792	0.027488	0.002181
-	937	0.117649	0.024369	0.003754
-	938	0.114188	0.022673	0.005196
-	939	0.110508	0.021753	0.006472
-	940	0.107908	0.021145	0.007564
-	941	0.107085	0.020356	0.008288
-	942	0.107285	0.020008	0.008745
-	943	0.106728	0.020982	0.009108
-	944	0.104383	0.022605	0.009239
-	945	0.099883	0.023403	0.008964
-	946	0.094545	0.022991	0.008248
-	947	0.088979	0.022060	0.007171
-	948	0.083695	0.021500	0.006004
-	949	0.078297	0.021496	0.004966
-	950	0.072699	0.021408	0.004082
-	951	0.066468	0.020262	0.003087
-	952	0.059961	0.017700	0.001714
-	953	0.052734	0.014137	-0.000159
-	954	0.043295	0.010100	-0.002356
-	955	0.029863	0.005764	-0.004598
-	956	-0.018007	-0.009048	-0.009767
-	957	-0.011253	-0.008462	-0.010501
-	958	-0.004784	-0.007842	-0.011076
-	959	0.001469	-0.006920	-0.011266
-	960	0.007410	-0.005604	-0.010952
-	961	0.012899	-0.003938	-0.010128
-	962	0.017588	-0.002058	-0.008870
-	963	0.021791	-0.000101	-0.007380
-	964	0.025194	0.001727	-0.005831
-	965	0.027967	0.003344	-0.004354
-	966	0.030282	0.004762	-0.002981
-	967	0.032328	0.005763	-0.002043
-	968	0.034013	0.006432	-0.001440
-	969	0.035455	0.006694	-0.001296
-	970	0.036590	0.006611	-0.001532
-	971	0.037456	0.006184	-0.002147
-	972	0.037973	0.005458	-0.003045
-	973	0.037959	0.004571	-0.004003
-	974	0.037030	0.003403	-0.005035
-	975	0.035194	0.002112	-0.005973
-	976	0.031865	0.000653	-0.006714
-	977	0.026871	-0.000949	-0.007186
-	978	0.019630	-0.002814	-0.007438
-	979	0.010043	-0.004894	-0.007427
-	980	-0.002415	-0.007361	-0.007302
-	981	-0.017856	-0.010193	-0.007024
-	982	-0.036771	-0.013491	-0.006691
-	983	-0.059093	-0.017305	-0.006442
-	984	-0.084896	-0.021656	-0.006364
-	985	-0.114274	-0.026629	-0.006559
-	986	-0.146936	-0.032193	-0.007109
-	987	-0.182258	-0.038193	-0.007957
-	988	-0.219638	-0.044594	-0.009171
-	989	-0.257591	-0.051087	-0.010609
-	990	-0.294233	-0.057361	-0.012213
-	991	-0.327138	-0.062908	-0.013772
-	992	-0.352279	-0.066859	-0.014949
-	993	-0.365517	-0.068602	-0.015630
-	994	-0.361178	-0.067053	-0.015430
-	995	-0.332432	-0.060984	-0.013937
-	996
-	997
