# Supplementary material for: Design and preliminary verification of a novel powered ankle–foot prosthesis: From the perspective of lower-limb biomechanics compared with ESAR foot
Source: PLoS One. 2024 Jun 7;19(6):e0303397. doi: 10.1371/journal.pone.0303397 (PMC11161064; doi:10.1371/journal.pone.0303397)
Supplement: S2 File — (ZIP) [file pone.0303397.s004.zip › NWS/Static Reference/STATIC LEFT ANKLE.txt]

LINK_MODEL_BASED::ORIGINAL::Left Ankle Angles
File	Frame	X	Y	Z
Static.c3d	1	4.510979	5.782153	6.498526
-	2	4.504084	5.833697	6.500485
-	3	4.497461	5.882996	6.502524
-	4	4.491299	5.928548	6.504623
-	5	4.485753	5.969028	6.506729
-	6	4.480913	6.003657	6.508906
-	7	4.476802	6.032210	6.511159
-	8	4.473404	6.054855	6.513535
-	9	4.470655	6.072016	6.516026
-	10	4.468489	6.084260	6.518624
-	11	4.466823	6.092243	6.521352
-	12	4.465562	6.096702	6.524217
-	13	4.464623	6.098348	6.527194
-	14	4.463923	6.097861	6.530239
-	15	4.463393	6.095822	6.533361
-	16	4.462982	6.092711	6.536551
-	17	4.462649	6.088882	6.539743
-	18	4.462360	6.084656	6.542989
-	19	4.462083	6.080279	6.546283
-	20	4.461792	6.075942	6.549580
-	21	4.461479	6.071788	6.552937
-	22	4.461135	6.067904	6.556275
-	23	4.460777	6.064326	6.559549
-	24	4.460405	6.061107	6.562746
-	25	4.460024	6.058270	6.565852
-	26	4.459636	6.055803	6.568802
-	27	4.459233	6.053695	6.571643
-	28	4.458805	6.051923	6.574300
-	29	4.458327	6.050448	6.576793
-	30	4.457791	6.049222	6.579136
-	31	4.457186	6.048181	6.581302
-	32	4.456521	6.047261	6.583339
-	33	4.455811	6.046423	6.585218
-	34	4.455072	6.045669	6.586945
-	35	4.454344	6.044981	6.588518
-	36	4.453640	6.044374	6.589967
-	37	4.452990	6.043810	6.591327
-	38	4.452412	6.043250	6.592584
-	39	4.451913	6.042678	6.593771
-	40	4.451509	6.042096	6.594880
-	41	4.451199	6.041511	6.595913
-	42	4.450979	6.040961	6.596874
-	43	4.450838	6.040504	6.597810
-	44	4.450759	6.040169	6.598709
-	45	4.450727	6.039986	6.599509
-	46	4.450715	6.039966	6.600271
-	47	4.450697	6.040147	6.600980
-	48	4.450654	6.040528	6.601603
-	49	4.450559	6.041150	6.602177
-	50	4.450409	6.042008	6.602659
-	51	4.450207	6.043118	6.603061
-	52	4.449969	6.044469	6.603401
-	53	4.449719	6.046023	6.603713
-	54	4.449470	6.047792	6.604019
-	55	4.449215	6.049798	6.604385
-	56	4.448969	6.051983	6.604794
-	57	4.448738	6.054289	6.605245
