# Supplementary material for: Design and preliminary verification of a novel powered ankle–foot prosthesis: From the perspective of lower-limb biomechanics compared with ESAR foot
Source: PLoS One. 2024 Jun 7;19(6):e0303397. doi: 10.1371/journal.pone.0303397 (PMC11161064; doi:10.1371/journal.pone.0303397)
Supplement: S2 File — (ZIP) [file pone.0303397.s004.zip › NWS/Static Reference/STATIC LEFT FOOT PITCH.txt]

LINK_MODEL_BASED::ORIGINAL::Left Foot Pitch Angles
File	Frame	X	Y	Z
Static.c3d	1	-0.090839	0.212249	22.271364
-	2	-0.074258	0.170467	22.269970
-	3	-0.058389	0.130389	22.268742
-	4	-0.043708	0.093210	22.267767
-	5	-0.030626	0.059989	22.267097
-	6	-0.019392	0.031390	22.266706
-	7	-0.010079	0.007656	22.266582
-	8	-0.002643	-0.011281	22.266668
-	9	0.003051	-0.025711	22.266901
-	10	0.007175	-0.036057	22.267258
-	11	0.009932	-0.042830	22.267683
-	12	0.011556	-0.046625	22.268148
-	13	0.012274	-0.048027	22.268633
-	14	0.012308	-0.047603	22.269144
-	15	0.011839	-0.045815	22.269651
-	16	0.011022	-0.043063	22.270170
-	17	0.009975	-0.039652	22.270702
-	18	0.008795	-0.035836	22.271246
-	19	0.007565	-0.031843	22.271793
-	20	0.006353	-0.027847	22.272343
-	21	0.005212	-0.023979	22.272882
-	22	0.004169	-0.020309	22.273428
-	23	0.003249	-0.016885	22.273993
-	24	0.002475	-0.013746	22.274572
-	25	0.001854	-0.010912	22.275162
-	26	0.001386	-0.008389	22.275778
-	27	0.001054	-0.006160	22.276394
-	28	0.000843	-0.004226	22.277018
-	29	0.000711	-0.002546	22.277639
-	30	0.000626	-0.001091	22.278223
-	31	0.000558	0.000181	22.278761
-	32	0.000479	0.001323	22.279238
-	33	0.000391	0.002370	22.279650
-	34	0.000301	0.003327	22.280008
-	35	0.000226	0.004214	22.280319
-	36	0.000173	0.005047	22.280598
-	37	0.000140	0.005861	22.280844
-	38	0.000121	0.006686	22.281067
-	39	0.000107	0.007547	22.281282
-	40	0.000105	0.008438	22.281490
-	41	0.000115	0.009354	22.281691
-	42	0.000155	0.010250	22.281878
-	43	0.000229	0.011088	22.282030
-	44	0.000351	0.011821	22.282148
-	45	0.000524	0.012417	22.282238
-	46	0.000746	0.012869	22.282290
-	47	0.001021	0.013142	22.282310
-	48	0.001347	0.013232	22.282305
-	49	0.001732	0.013119	22.282270
-	50	0.002179	0.012810	22.282232
-	51	0.002705	0.012306	22.282209
-	52	0.003321	0.011642	22.282230
-	53	0.004023	0.010870	22.282297
-	54	0.004828	0.009987	22.282427
-	55	0.005738	0.008989	22.282604
-	56	0.006736	0.007912	22.282816
-	57	0.007798	0.006810	22.283073
