# Supplementary material for: Design and preliminary verification of a novel powered ankle–foot prosthesis: From the perspective of lower-limb biomechanics compared with ESAR foot
Source: PLoS One. 2024 Jun 7;19(6):e0303397. doi: 10.1371/journal.pone.0303397 (PMC11161064; doi:10.1371/journal.pone.0303397)
Supplement: S2 File — (ZIP) [file pone.0303397.s004.zip › NWS/Static Reference/STATIC LEFT HIP.txt]

LINK_MODEL_BASED::ORIGINAL::Left Hip Angles
File	Frame	X	Y	Z
Static.c3d	1	1.320650	2.026805	-2.897359
-	2	1.311914	2.036846	-2.937267
-	3	1.302441	2.047397	-2.979707
-	4	1.292211	2.058509	-3.024443
-	5	1.281327	2.069859	-3.071119
-	6	1.269926	2.081364	-3.119142
-	7	1.258094	2.092742	-3.167857
-	8	1.246181	2.103741	-3.216339
-	9	1.234491	2.114077	-3.263500
-	10	1.223410	2.123458	-3.308096
-	11	1.213239	2.131674	-3.348995
-	12	1.204232	2.138556	-3.385413
-	13	1.196492	2.144032	-3.416963
-	14	1.189994	2.148209	-3.443619
-	15	1.184733	2.151141	-3.465581
-	16	1.180550	2.153004	-3.483189
-	17	1.177410	2.153935	-3.496836
-	18	1.175199	2.154068	-3.506925
-	19	1.173815	2.153616	-3.513919
-	20	1.173080	2.152689	-3.518271
-	21	1.172925	2.151317	-3.520413
-	22	1.173163	2.149645	-3.520804
-	23	1.173674	2.147772	-3.519897
-	24	1.174319	2.145754	-3.518055
-	25	1.175063	2.143638	-3.515575
-	26	1.175856	2.141434	-3.512697
-	27	1.176583	2.139277	-3.509683
-	28	1.177265	2.137140	-3.506803
-	29	1.177808	2.135156	-3.504268
-	30	1.178165	2.133355	-3.502124
-	31	1.178503	2.131706	-3.500263
-	32	1.178757	2.130243	-3.498580
-	33	1.179078	2.128917	-3.496954
-	34	1.179438	2.127745	-3.495356
-	35	1.179843	2.126740	-3.493840
-	36	1.180274	2.125918	-3.492548
-	37	1.180677	2.125312	-3.491595
-	38	1.180956	2.124813	-3.491073
-	39	1.181092	2.124482	-3.491044
-	40	1.181112	2.124251	-3.491589
-	41	1.180917	2.124092	-3.492724
-	42	1.180625	2.124046	-3.494370
-	43	1.180320	2.123985	-3.496370
-	44	1.179954	2.123961	-3.498647
-	45	1.179583	2.123962	-3.501141
-	46	1.179229	2.124009	-3.503792
-	47	1.178908	2.124177	-3.506590
-	48	1.178635	2.124496	-3.509531
-	49	1.178453	2.124934	-3.512544
-	50	1.178208	2.125487	-3.515619
-	51	1.177967	2.126011	-3.518729
-	52	1.177562	2.126490	-3.521919
-	53	1.177105	2.126844	-3.525175
-	54	1.176415	2.127044	-3.528615
-	55	1.175530	2.127115	-3.532233
-	56	1.174500	2.126962	-3.536036
-	57	1.173267	2.126733	-3.539940
