# Supplementary material for: Design and preliminary verification of a novel powered ankle–foot prosthesis: From the perspective of lower-limb biomechanics compared with ESAR foot
Source: PLoS One. 2024 Jun 7;19(6):e0303397. doi: 10.1371/journal.pone.0303397 (PMC11161064; doi:10.1371/journal.pone.0303397)
Supplement: S2 File — (ZIP) [file pone.0303397.s004.zip › NWS/Static Reference/STATIC LEFT KNEE.txt]

LINK_MODEL_BASED::ORIGINAL::Left Knee Angles
File	Frame	X	Y	Z
Static.c3d	1	-0.828221	-3.001276	-11.091657
-	2	-0.843441	-3.015747	-11.051043
-	3	-0.859610	-3.030107	-11.008063
-	4	-0.876613	-3.044067	-10.962976
-	5	-0.894298	-3.057307	-10.916090
-	6	-0.912438	-3.069651	-10.868003
-	7	-0.930773	-3.080973	-10.819324
-	8	-0.948932	-3.091226	-10.770954
-	9	-0.966501	-3.100351	-10.723890
-	10	-0.983003	-3.108302	-10.679317
-	11	-0.997989	-3.115048	-10.638335
-	12	-1.011158	-3.120599	-10.601697
-	13	-1.022361	-3.125014	-10.569734
-	14	-1.031599	-3.128412	-10.542400
-	15	-1.038952	-3.130952	-10.519477
-	16	-1.044557	-3.132769	-10.500600
-	17	-1.048570	-3.133996	-10.485316
-	18	-1.051139	-3.134754	-10.473270
-	19	-1.052454	-3.135139	-10.463995
-	20	-1.052693	-3.135227	-10.457005
-	21	-1.052019	-3.135074	-10.451945
-	22	-1.050628	-3.134754	-10.448335
-	23	-1.048696	-3.134321	-10.445738
-	24	-1.046378	-3.133819	-10.443831
-	25	-1.043783	-3.133281	-10.442380
-	26	-1.041024	-3.132718	-10.441146
-	27	-1.038219	-3.132182	-10.439951
-	28	-1.035492	-3.131691	-10.438517
-	29	-1.032946	-3.131314	-10.436697
-	30	-1.030628	-3.131057	-10.434472
-	31	-1.028523	-3.130912	-10.431959
-	32	-1.026606	-3.130856	-10.429348
-	33	-1.024840	-3.130853	-10.426775
-	34	-1.023224	-3.130893	-10.424328
-	35	-1.021774	-3.130987	-10.421976
-	36	-1.020528	-3.131156	-10.419650
-	37	-1.019508	-3.131417	-10.417297
-	38	-1.018728	-3.131752	-10.414848
-	39	-1.018184	-3.132190	-10.412312
-	40	-1.017864	-3.132714	-10.409613
-	41	-1.017759	-3.133321	-10.406731
-	42	-1.017811	-3.134003	-10.403735
-	43	-1.017938	-3.134725	-10.400805
-	44	-1.018107	-3.135468	-10.397969
-	45	-1.018295	-3.136214	-10.395203
-	46	-1.018483	-3.136957	-10.392547
-	47	-1.018674	-3.137717	-10.389922
-	48	-1.018880	-3.138484	-10.387232
-	49	-1.019096	-3.139266	-10.384478
-	50	-1.019342	-3.140059	-10.381579
-	51	-1.019622	-3.140846	-10.378514
-	52	-1.019975	-3.141649	-10.375222
-	53	-1.020382	-3.142467	-10.371700
-	54	-1.020897	-3.143309	-10.367851
-	55	-1.021515	-3.144214	-10.363712
-	56	-1.022233	-3.145149	-10.359259
-	57	-1.023020	-3.146124	-10.354631
