# Supplementary material for: Design and preliminary verification of a novel powered ankle–foot prosthesis: From the perspective of lower-limb biomechanics compared with ESAR foot
Source: PLoS One. 2024 Jun 7;19(6):e0303397. doi: 10.1371/journal.pone.0303397 (PMC11161064; doi:10.1371/journal.pone.0303397)
Supplement: S2 File — (ZIP) [file pone.0303397.s004.zip › NWS/Static Reference/STATIC RIGHT ANKLE.txt]

LINK_MODEL_BASED::ORIGINAL::Right Ankle Angles
File	Frame	X	Y	Z
Static.c3d	1	6.453015	5.183281	2.180506
-	2	6.443235	5.090418	2.192098
-	3	6.433788	4.999118	2.203287
-	4	6.424994	4.911345	2.213681
-	5	6.417048	4.829683	2.222963
-	6	6.410089	4.756209	2.230957
-	7	6.404196	4.692068	2.237633
-	8	6.399395	4.637627	2.243019
-	9	6.395664	4.592673	2.247195
-	10	6.392962	4.556612	2.250294
-	11	6.391213	4.528595	2.252422
-	12	6.390322	4.507658	2.253696
-	13	6.390185	4.492795	2.254297
-	14	6.390689	4.483027	2.254341
-	15	6.391726	4.477386	2.253985
-	16	6.393198	4.474965	2.253335
-	17	6.395021	4.474923	2.252486
-	18	6.397116	4.476522	2.251539
-	19	6.399422	4.479171	2.250554
-	20	6.401880	4.482391	2.249608
-	21	6.404433	4.485794	2.248732
-	22	6.407055	4.489037	2.247951
-	23	6.409709	4.491886	2.247298
-	24	6.412359	4.494186	2.246762
-	25	6.414976	4.495882	2.246365
-	26	6.417545	4.496943	2.246045
-	27	6.420051	4.497407	2.245733
-	28	6.422494	4.497324	2.245337
-	29	6.424870	4.496803	2.244770
-	30	6.427191	4.495945	2.243967
-	31	6.429469	4.494869	2.242876
-	32	6.431716	4.493701	2.241474
-	33	6.433951	4.492570	2.239788
-	34	6.436193	4.491586	2.237854
-	35	6.438459	4.490805	2.235753
-	36	6.440779	4.490250	2.233598
-	37	6.443187	4.489881	2.231451
-	38	6.445751	4.489569	2.229270
-	39	6.448539	4.489167	2.227005
-	40	6.451599	4.488547	2.224609
-	41	6.454954	4.487656	2.222090
-	42	6.458604	4.486507	2.219508
-	43	6.462525	4.485151	2.216968
-	44	6.466680	4.483658	2.214572
-	45	6.471011	4.482062	2.212363
-	46	6.475469	4.480367	2.210300
-	47	6.480005	4.478524	2.208264
-	48	6.484583	4.476457	2.206182
-	49	6.489182	4.474017	2.203921
-	50	6.493795	4.470978	2.201315
-	51	6.498425	4.467110	2.198193
-	52	6.503048	4.462199	2.194471
-	53	6.507629	4.456140	2.190146
-	54	6.512125	4.448885	2.185335
-	55	6.516499	4.440491	2.180116
-	56	6.520740	4.431066	2.174550
-	57	6.524906	4.420790	2.168656
