# Supplementary material for: Design and preliminary verification of a novel powered ankle–foot prosthesis: From the perspective of lower-limb biomechanics compared with ESAR foot
Source: PLoS One. 2024 Jun 7;19(6):e0303397. doi: 10.1371/journal.pone.0303397 (PMC11161064; doi:10.1371/journal.pone.0303397)
Supplement: S2 File — (ZIP) [file pone.0303397.s004.zip › NWS/Static Reference/STATIC RIGHT FOOT PICH.txt]

LINK_MODEL_BASED::ORIGINAL::Right Foot Pitch Angles
File	Frame	X	Y	Z
Static.c3d	1	0.054356	0.547809	7.222498
-	2	0.041981	0.464768	7.244741
-	3	0.030287	0.383008	7.266333
-	4	0.019654	0.304309	7.286736
-	5	0.010274	0.231066	7.305463
-	6	0.002256	0.165206	7.322154
-	7	-0.004378	0.107799	7.336619
-	8	-0.009675	0.059204	7.348835
-	9	-0.013731	0.019244	7.358892
-	10	-0.016670	-0.012619	7.366962
-	11	-0.018634	-0.037166	7.373246
-	12	-0.019776	-0.055293	7.377969
-	13	-0.020246	-0.067934	7.381363
-	14	-0.020193	-0.075990	7.383665
-	15	-0.019744	-0.080354	7.385095
-	16	-0.019015	-0.081849	7.385851
-	17	-0.018091	-0.081238	7.386108
-	18	-0.017044	-0.079180	7.386026
-	19	-0.015928	-0.076201	7.385736
-	20	-0.014783	-0.072720	7.385350
-	21	-0.013641	-0.069072	7.384945
-	22	-0.012509	-0.065551	7.384571
-	23	-0.011392	-0.062359	7.384270
-	24	-0.010296	-0.059620	7.384067
-	25	-0.009228	-0.057380	7.383982
-	26	-0.008185	-0.055652	7.384019
-	27	-0.007162	-0.054393	7.384163
-	28	-0.006158	-0.053548	7.384390
-	29	-0.005175	-0.053010	7.384664
-	30	-0.004210	-0.052690	7.384959
-	31	-0.003256	-0.052489	7.385237
-	32	-0.002310	-0.052306	7.385476
-	33	-0.001368	-0.052048	7.385663
-	34	-0.000428	-0.051626	7.385801
-	35	0.000522	-0.051014	7.385900
-	36	0.001497	-0.050223	7.385980
-	37	0.002519	-0.049288	7.386053
-	38	0.003622	-0.048274	7.386113
-	39	0.004843	-0.047259	7.386157
-	40	0.006211	-0.046302	7.386177
-	41	0.007738	-0.045435	7.386179
-	42	0.009421	-0.044651	7.386172
-	43	0.011241	-0.043945	7.386157
-	44	0.013175	-0.043313	7.386140
-	45	0.015185	-0.042756	7.386130
-	46	0.017231	-0.042263	7.386131
-	47	0.019273	-0.041848	7.386136
-	48	0.021285	-0.041558	7.386159
-	49	0.023253	-0.041503	7.386203
-	50	0.025164	-0.041813	7.386277
-	51	0.027009	-0.042625	7.386391
-	52	0.028772	-0.044092	7.386565
-	53	0.030430	-0.046310	7.386832
-	54	0.031959	-0.049365	7.387229
-	55	0.033345	-0.053252	7.387775
-	56	0.034584	-0.057901	7.388472
-	57	0.035721	-0.063146	7.389277
