# Supplementary material for: Design and preliminary verification of a novel powered ankle–foot prosthesis: From the perspective of lower-limb biomechanics compared with ESAR foot
Source: PLoS One. 2024 Jun 7;19(6):e0303397. doi: 10.1371/journal.pone.0303397 (PMC11161064; doi:10.1371/journal.pone.0303397)
Supplement: S2 File — (ZIP) [file pone.0303397.s004.zip › NWS/Static Reference/STATIC RIGHT HIP.txt]

LINK_MODEL_BASED::ORIGINAL::Right Hip Angles
File	Frame	X	Y	Z
Static.c3d	1	-0.467395	-3.863923	6.504938
-	2	-0.460950	-3.865590	6.505211
-	3	-0.454551	-3.867336	6.505468
-	4	-0.448366	-3.869264	6.505733
-	5	-0.442476	-3.871171	6.506024
-	6	-0.436969	-3.873077	6.506351
-	7	-0.432009	-3.874873	6.506692
-	8	-0.427532	-3.876471	6.507092
-	9	-0.423591	-3.877803	6.507528
-	10	-0.420165	-3.878787	6.508030
-	11	-0.417303	-3.879410	6.508568
-	12	-0.414964	-3.879638	6.509180
-	13	-0.413133	-3.879449	6.509821
-	14	-0.411809	-3.878934	6.510467
-	15	-0.410899	-3.878067	6.511086
-	16	-0.410437	-3.876960	6.511594
-	17	-0.410309	-3.875638	6.512007
-	18	-0.410496	-3.874159	6.512280
-	19	-0.410948	-3.872643	6.512389
-	20	-0.411707	-3.871116	6.512296
-	21	-0.412705	-3.869511	6.512061
-	22	-0.413986	-3.867894	6.511645
-	23	-0.415525	-3.866279	6.511069
-	24	-0.417358	-3.864655	6.510324
-	25	-0.419420	-3.863023	6.509456
-	26	-0.421684	-3.861341	6.508498
-	27	-0.424167	-3.859708	6.507448
-	28	-0.426733	-3.858043	6.506388
-	29	-0.429386	-3.856435	6.505321
-	30	-0.432111	-3.854899	6.504236
-	31	-0.434720	-3.853401	6.503188
-	32	-0.437262	-3.851992	6.502188
-	33	-0.439568	-3.850645	6.501315
-	34	-0.441626	-3.849384	6.500576
-	35	-0.443360	-3.848211	6.499995
-	36	-0.444716	-3.847132	6.499594
-	37	-0.445689	-3.846166	6.499381
-	38	-0.446338	-3.845202	6.499376
-	39	-0.446650	-3.844304	6.499593
-	40	-0.446587	-3.843406	6.500077
-	41	-0.446254	-3.842495	6.500807
-	42	-0.445574	-3.841646	6.501807
-	43	-0.444524	-3.840781	6.503093
-	44	-0.443201	-3.839978	6.504641
-	45	-0.441597	-3.839252	6.506465
-	46	-0.439756	-3.838651	6.508512
-	47	-0.437707	-3.838247	6.510777
-	48	-0.435483	-3.838089	6.513193
-	49	-0.433098	-3.838144	6.515746
-	50	-0.430756	-3.838410	6.518307
-	51	-0.428428	-3.838726	6.520882
-	52	-0.426305	-3.839047	6.523388
-	53	-0.424290	-3.839264	6.525840
-	54	-0.422557	-3.839321	6.528179
-	55	-0.421064	-3.839209	6.530401
-	56	-0.419755	-3.838835	6.532531
-	57	-0.418695	-3.838360	6.534563
