# Supplementary material for: Design and preliminary verification of a novel powered ankle–foot prosthesis: From the perspective of lower-limb biomechanics compared with ESAR foot
Source: PLoS One. 2024 Jun 7;19(6):e0303397. doi: 10.1371/journal.pone.0303397 (PMC11161064; doi:10.1371/journal.pone.0303397)
Supplement: S2 File — (ZIP) [file pone.0303397.s004.zip › NWS/Static Reference/STATIC RIGHT KNEE.txt]

LINK_MODEL_BASED::ORIGINAL::Right Knee Angles
File	Frame	X	Y	Z
Static.c3d	1	-0.770218	-3.420463	-17.347443
-	2	-0.762206	-3.407876	-17.335175
-	3	-0.754579	-3.395715	-17.323246
-	4	-0.747509	-3.384242	-17.311941
-	5	-0.741140	-3.373717	-17.301538
-	6	-0.735558	-3.364322	-17.292334
-	7	-0.730780	-3.356135	-17.284517
-	8	-0.726729	-3.349143	-17.278223
-	9	-0.723330	-3.343277	-17.273460
-	10	-0.720445	-3.338446	-17.270243
-	11	-0.717958	-3.334528	-17.268456
-	12	-0.715740	-3.331415	-17.268013
-	13	-0.713671	-3.328991	-17.268827
-	14	-0.711663	-3.327132	-17.270748
-	15	-0.709625	-3.325734	-17.273670
-	16	-0.707514	-3.324667	-17.277405
-	17	-0.705280	-3.323835	-17.281858
-	18	-0.702908	-3.323135	-17.286907
-	19	-0.700404	-3.322482	-17.292431
-	20	-0.697784	-3.321824	-17.298315
-	21	-0.695068	-3.321128	-17.304516
-	22	-0.692297	-3.320358	-17.310932
-	23	-0.689518	-3.319493	-17.317503
-	24	-0.686789	-3.318527	-17.324108
-	25	-0.684137	-3.317469	-17.330719
-	26	-0.681613	-3.316334	-17.337234
-	27	-0.679253	-3.315122	-17.343548
-	28	-0.677061	-3.313850	-17.349586
-	29	-0.675048	-3.312522	-17.355247
-	30	-0.673210	-3.311148	-17.360451
-	31	-0.671501	-3.309760	-17.365175
-	32	-0.669899	-3.308379	-17.369392
-	33	-0.668336	-3.307043	-17.373159
-	34	-0.666764	-3.305763	-17.376499
-	35	-0.665130	-3.304545	-17.379488
-	36	-0.663371	-3.303404	-17.382219
-	37	-0.661446	-3.302307	-17.384716
-	38	-0.659324	-3.301193	-17.386927
-	39	-0.656962	-3.299966	-17.388803
-	40	-0.654335	-3.298563	-17.390322
-	41	-0.651442	-3.296945	-17.391468
-	42	-0.648261	-3.295087	-17.392334
-	43	-0.644775	-3.293023	-17.393045
-	44	-0.640996	-3.290792	-17.393709
-	45	-0.636939	-3.288423	-17.394413
-	46	-0.632647	-3.285902	-17.395124
-	47	-0.628177	-3.283205	-17.395800
-	48	-0.623578	-3.280310	-17.396360
-	49	-0.618892	-3.277208	-17.396751
-	50	-0.614196	-3.273837	-17.396744
-	51	-0.609518	-3.270165	-17.396212
-	52	-0.604926	-3.266158	-17.395042
-	53	-0.600423	-3.261852	-17.393253
-	54	-0.596043	-3.257283	-17.390892
-	55	-0.591781	-3.252507	-17.388039
-	56	-0.587631	-3.247570	-17.384760
-	57	-0.583579	-3.242460	-17.381073
