# Supplementary material for: Design and preliminary verification of a novel powered ankle–foot prosthesis: From the perspective of lower-limb biomechanics compared with ESAR foot
Source: PLoS One. 2024 Jun 7;19(6):e0303397. doi: 10.1371/journal.pone.0303397 (PMC11161064; doi:10.1371/journal.pone.0303397)
Supplement: S2 File — (ZIP) [file pone.0303397.s004.zip › WAP/1/left ankle angle.txt]

LINK_MODEL_BASED::ORIGINAL::Left Ankle Angles
File	Frame	X	Y	Z
Gait LB - IOR 7.c3d	1	11.707441	-5.406312	6.834850
-	2	11.381587	-5.290844	6.819126
-	3	11.043089	-5.168343	6.811931
-	4	10.695913	-5.041155	6.815097
-	5	10.343698	-4.910785	6.830280
-	6	9.988985	-4.777739	6.858315
-	7	9.633272	-4.642715	6.899143
-	8	9.276719	-4.507134	6.952579
-	9	8.918504	-4.373906	7.017283
-	10	8.556966	-4.247371	7.091609
-	11	8.190018	-4.133016	7.173978
-	12	7.815361	-4.036697	7.263260
-	13	7.431276	-3.964238	7.357848
-	14	7.036476	-3.920433	7.456629
-	15	6.630648	-3.908818	7.558703
-	16	6.214274	-3.931428	7.663495
-	17	5.788514	-3.988930	7.770692
-	18	5.355545	-4.080664	7.878967
-	19	4.918647	-4.204033	7.988967
-	20	4.482262	-4.355126	8.099797
-	21	4.051586	-4.528538	8.211210
-	22	3.632631	-4.718016	8.321885
-	23	3.231757	-4.916422	8.431224
-	24	2.855023	-5.116285	8.538753
-	25	2.508073	-5.310088	8.642896
-	26	2.196041	-5.490680	8.742921
-	27	1.922895	-5.651750	8.837188
-	28	1.690972	-5.788222	8.923819
-	29	1.501048	-5.896687	8.999266
-	30	1.351930	-5.975690	9.060194
-	31	1.240606	-6.025393	9.103569
-	32	1.162427	-6.047799	9.126157
-	33	1.111391	-6.046256	9.125856
-	34	1.080482	-6.025032	9.102007
-	35	1.061909	-5.988994	9.054303
-	36	1.047311	-5.943254	8.983631
-	37	1.027821	-5.892772	8.892448
-	38	0.994700	-5.842182	8.784325
-	39	0.939256	-5.795666	8.663326
-	40	0.853662	-5.756483	8.534631
-	41	0.730712	-5.727385	8.403046
-	42	0.564358	-5.710264	8.274713
-	43	0.349999	-5.706557	8.156318
-	44	0.084841	-5.717138	8.054025
-	45	-0.231247	-5.742646	7.974271
-	46	-0.595414	-5.783124	7.923177
-	47	-1.001469	-5.838448	7.906087
-	48	-1.439711	-5.908377	7.925470
-	49	-1.897308	-5.992779	7.982377
-	50	-2.359174	-6.091799	8.074270
-	51	-2.808755	-6.205855	8.196033
-	52	-3.228863	-6.335125	8.340604
-	53	-3.602581	-6.479385	8.498227
-	54	-3.913848	-6.637583	8.657156
-	55	-4.148768	-6.807508	8.804431
-	56	-4.296800	-6.985436	8.926640
-	57	-4.351826	-7.166251	9.010823
-	58	-4.312471	-7.344059	9.047897
-	59	-4.182098	-7.513213	9.032928
-	60	-3.968226	-7.669069	8.964980
-	61	-3.681279	-7.808596	8.848451
-	62	-3.333362	-7.930451	8.691462
-	63	-2.936781	-8.034708	8.506312
-	64	-2.503993	-8.122461	8.307354
-	65	-2.046236	-8.195415	8.111113
-	66	-1.573738	-8.255496	7.934504
-	67	-1.095676	-8.304584	7.792846
-	68	-0.620142	-8.344276	7.699877
-	69	-0.154348	-8.375970	7.664491
-	70	0.295529	-8.400909	7.689854
-	71	0.724031	-8.420264	7.773288
-	72	1.126864	-8.435226	7.906678
-	73	1.500880	-8.447046	8.077082
-	74	1.843862	-8.456985	8.268826
-	75	2.154459	-8.466227	8.464142
-	76	2.432336	-8.475680	8.645802
-	77	2.677868	-8.485850	8.798743
-	78	2.892243	-8.496893	8.910786
-	79	3.077491	-8.508709	8.973579
-	80	3.236119	-8.520871	8.983764
-	81	3.371059	-8.532790	8.942331
-	82	3.485611	-8.543787	8.853941
-	83	3.583262	-8.553144	8.726461
-	84	3.667517	-8.560102	8.569959
-	85	3.742026	-8.564126	8.394345
-	86	3.810201	-8.564737	8.209696
-	87	3.875235	-8.561702	8.025204
-	88	3.939734	-8.555019	7.848104
-	89	4.005922	-8.544880	7.683963
-	90	4.075491	-8.531628	7.537071
-	91	4.149508	-8.515959	7.410657
-	92	4.228273	-8.499084	7.306036
-	93	4.311665	-8.482444	7.225421
-	94	4.398730	-8.467848	7.168622
-	95	4.488615	-8.457346	7.134267
-	96	4.580606	-8.453068	7.120368
-	97	4.673836	-8.457359	7.123026
-	98	4.767745	-8.472637	7.137601
-	99	4.861617	-8.501282	7.158855
-	100	4.955061	-8.545708	7.180978
-	101	5.047446	-8.608207	7.197927
-	102	5.138675	-8.690831	7.204230
-	103	5.228733	-8.795215	7.194975
-	104	5.317760	-8.922316	7.166305
-	105	5.405989	-9.072474	7.115644
-	106	5.493415	-9.245314	7.041118
-	107	5.580057	-9.439664	6.942460
-	108	5.665476	-9.653674	6.819617
-	109	5.749253	-9.884785	6.673279
-	110	5.831027	-10.129986	6.504375
-	111	5.910136	-10.386038	6.313863
-	112	5.986444	-10.649703	6.103057
-	113	6.059722	-10.917891	5.873127
-	114	6.130067	-11.187783	5.625667
-	115	6.197744	-11.456831	5.362520
-	116	6.263238	-11.722637	5.085841
-	117	6.327076	-11.982800	4.798380
-	118	6.389912	-12.234868	4.503122
-	119	6.452390	-12.476380	4.203580
-	120	6.515151	-12.705115	3.902963
-	121	6.579007	-12.919123	3.605141
-	122	6.644673	-13.117243	3.312913
-	123	6.713079	-13.299172	3.028693
-	124	6.784840	-13.465392	2.754071
-	125	6.860408	-13.616882	2.489910
-	126	6.939965	-13.754866	2.236463
-	127	7.023301	-13.880733	1.993702
-	128	7.110118	-13.995943	1.761408
-	129	7.200073	-14.101752	1.539914
-	130	7.292651	-14.199258	1.330203
-	131	7.387498	-14.289428	1.133748
-	132	7.484185	-14.373096	0.952696
-	133	7.582417	-14.450923	0.788975
-	134	7.681897	-14.523262	0.644498
-	135	7.782372	-14.590394	0.520856
-	136	7.883597	-14.652564	0.419132
-	137	7.985344	-14.709796	0.340614
-	138	8.087289	-14.761839	0.285792
-	139	8.189369	-14.807990	0.255222
-	140	8.291737	-14.847117	0.249490
-	141	8.394879	-14.877918	0.268713
-	142	8.499443	-14.898789	0.312840
-	143	8.606586	-14.908059	0.382762
-	144	8.717468	-14.904544	0.479200
-	145	8.833082	-14.887639	0.602638
-	146	8.954513	-14.857126	0.754116
-	147	9.082526	-14.813393	0.933634
-	148	9.217696	-14.757044	1.140986
-	149	9.360764	-14.688692	1.376808
-	150	9.511914	-14.609100	1.640538
-	151	9.671427	-14.518966	1.932144
-	152	9.839060	-14.419022	2.250749
-	153	10.014370	-14.310102	2.594827
-	154	10.196501	-14.193223	2.961526
-	155	10.384265	-14.069487	3.347364
-	156	10.576254	-13.940251	3.747321
-	157	10.770948	-13.806946	4.155718
-	158	10.966752	-13.671103	4.565979
-	159	11.162347	-13.534085	4.971871
-	160	11.356657	-13.397014	5.367653
-	161	11.548734	-13.260876	5.747753
-	162	11.738241	-13.126130	6.108317
-	163	11.924801	-12.993312	6.445267
-	164	12.108359	-12.862728	6.756056
-	165	12.289124	-12.734719	7.038987
-	166	12.467702	-12.609488	7.293791
-	167	12.644708	-12.487112	7.520917
-	168	12.821047	-12.367395	7.722134
-	169	12.998076	-12.249773	7.900674
-	170	13.176989	-12.133750	8.059777
-	171	13.358903	-12.018738	8.203565
-	172	13.545073	-11.904221	8.336082
-	173	13.736534	-11.789775	8.460967
-	174	13.934314	-11.674864	8.582064
-	175	14.138954	-11.559324	8.701478
-	176	14.350894	-11.443230	8.820803
-	177	14.569702	-11.327143	8.939548
-	178	14.794827	-11.211878	9.056704
-	179	15.025250	-11.098609	9.169915
-	180	15.259706	-10.988592	9.276651
-	181	15.496836	-10.883024	9.374115
-	182	15.735452	-10.783232	9.459171
-	183	15.974459	-10.690217	9.529256
-	184	16.212921	-10.604960	9.581710
-	185	16.450220	-10.528062	9.614682
-	186	16.686165	-10.459925	9.626831
-	187	16.920702	-10.400755	9.616848
-	188	17.154278	-10.350069	9.585241
-	189	17.387556	-10.307110	9.532937
-	190	17.621229	-10.270926	9.461709
-	191	17.856043	-10.240402	9.373992
-	192	18.093107	-10.213881	9.274048
-	193	18.333664	-10.189144	9.167709
-	194	18.579117	-10.163224	9.063094
-	195	18.830898	-10.132871	8.969234
-	196	19.090189	-10.094619	8.895417
-	197	19.357737	-10.045529	8.849198
-	198	19.633621	-9.983534	8.835393
-	199	19.917681	-9.907229	8.856772
-	200	20.209160	-9.816439	8.912761
-	201	20.507059	-9.711866	9.000708
-	202	20.809938	-9.595205	9.115533
-	203	21.116280	-9.468764	9.250807
-	204	21.424370	-9.335039	9.399426
-	205	21.732567	-9.196615	9.553962
-	206	22.039146	-9.056046	9.706624
-	207	22.342747	-8.915255	9.850945
-	208	22.641930	-8.776206	9.980656
-	209	22.935556	-8.640643	10.090833
-	210	23.222750	-8.509933	10.178047
-	211	23.503008	-8.384974	10.240925
-	212	23.776300	-8.266207	10.280058
-	213	24.042929	-8.153555	10.297978
-	214	24.303316	-8.046264	10.298601
-	215	24.558208	-7.942746	10.287700
-	216	24.808474	-7.840847	10.271558
-	217	25.055170	-7.737672	10.257495
-	218	25.299129	-7.630131	10.252441
-	219	25.541054	-7.515074	10.262654
-	220	25.781385	-7.389823	10.292824
-	221	26.020067	-7.252448	10.345985
-	222	26.256811	-7.102171	10.423394
-	223	26.491007	-6.939715	10.523915
-	224	26.721869	-6.766682	10.645489
-	225	26.948290	-6.586195	10.783507
-	226	27.169165	-6.402400	10.931673
-	227	27.383009	-6.220238	11.082297
-	228	27.588505	-6.045009	11.226786
-	229	27.784496	-5.881694	11.356956
-	230	27.970053	-5.734296	11.466073
-	231	28.144361	-5.605314	11.549937
-	232	28.306759	-5.496374	11.605563
-	233	28.456606	-5.408145	11.631485
-	234	28.593201	-5.340819	11.626973
-	235	28.716063	-5.294335	11.591394
-	236	28.824760	-5.268387	11.524693
-	237	28.919010	-5.262683	11.426568
-	238	28.998856	-5.276709	11.297211
-	239	29.064299	-5.309959	11.136600
-	240	29.115662	-5.361264	10.946070
-	241	29.153048	-5.429121	10.727486
-	242	29.176960	-5.510875	10.485174
-	243	29.188086	-5.602494	10.226550
-	244	29.187513	-5.698637	9.962650
-	245	29.176722	-5.792571	9.708319
-	246	29.157074	-5.877682	9.479157
-	247	29.129213	-5.949403	9.287170
-	248	29.092440	-6.006584	9.138391
-	249	29.044973	-6.050484	9.033937
-	250	28.984205	-6.084327	8.971252
-	251	28.906904	-6.112496	8.945474
-	252	28.809587	-6.140103	8.950086
-	253	28.688707	-6.172540	8.977636
-	254	28.540894	-6.214506	9.021431
-	255	28.362814	-6.269865	9.074696
-	256	28.151691	-6.340699	9.132049
-	257	27.905268	-6.427633	9.188651
-	258	27.622019	-6.529298	9.241505
-	259	27.301289	-6.642935	9.289529
-	260	26.943127	-6.765268	9.332842
-	261	26.548294	-6.891953	9.373822
-	262	26.118206	-7.018446	9.416095
-	263	25.655176	-7.139771	9.465599
-	264	25.161791	-7.251061	9.529386
-	265	24.641142	-7.347506	9.615960
-	266	24.096666	-7.424844	9.734712
-	267	23.531929	-7.479545	9.895478
-	268	22.950363	-7.508580	10.107948
-	269	22.355192	-7.510140	10.380396
-	270	21.748960	-7.482896	10.718919
-	271	21.133087	-7.427089	11.125235
-	272	20.508236	-7.343892	11.596227
-	273	19.873484	-7.236657	12.120902
-	274	19.227423	-7.108477	12.685593
-	275	18.568262	-6.962656	13.274774
-	276	17.894598	-6.800951	13.874474
-	277	17.205143	-6.624163	14.473221
-	278	16.498587	-6.431789	15.060586
-	279	15.773325	-6.222348	15.628138
-	280	15.027378	-5.993369	16.168427
-	281	14.258444	-5.741874	16.676308
-	282	13.464161	-5.464351	17.149002
-	283	12.642266	-5.157089	17.587313
-	284	11.790888	-4.816864	17.994114
-	285	10.908735	-4.442051	18.372135
-	286	9.995618	-4.033060	18.723818
-	287	9.052759	-3.592506	19.049610
-	288	8.083578	-3.125525	19.348444
-	289	7.094395	-2.639265	19.617661
-	290	6.094836	-2.142795	19.854200
-	291	5.097906	-1.646315	20.054005
-	292	4.120646	-1.161271	20.211407
-	293	3.183319	-0.699313	20.319729
-	294	2.309074	-0.271483	20.371288
-	295	1.522930	0.111616	20.358242
-	296	0.850065	0.441027	20.273314
-	297	0.314312	0.709421	20.109932
-	298	-0.063934	0.911501	19.862722
-	299	-0.269077	1.044184	19.527628
-	300	-0.292376	1.106607	19.102087
-	301	-0.132154	1.099408	18.584412
-	302	0.205513	1.023601	17.974886
-	303	0.707325	0.881501	17.274752
-	304	1.353562	0.675140	16.487701
-	305	2.119951	0.406589	15.619651
-	306	2.978982	0.076699	14.679280
-	307	3.902151	-0.314256	13.678150
-	308	4.861422	-0.766814	12.630922
-	309	5.830865	-1.279972	11.554936
-	310	6.787928	-1.851950	10.469086
-	311	7.714075	-2.478837	9.393896
-	312	8.595383	-3.155191	8.350266
-	313	9.422626	-3.874113	7.358828
-	314	10.190808	-4.627694	6.438855
-	315	10.898644	-5.406710	5.607696
-	316	11.547975	-6.201798	4.879905
-	317	12.142740	-7.003247	4.266181
-	318	12.688150	-7.800665	3.773481
-	319	13.190074	-8.582914	3.403961
-	320	13.653909	-9.337999	3.155553
-	321	14.084366	-10.053083	3.022037
-	322	14.484883	-10.716113	2.993791
-	323	14.857499	-11.316656	3.058694
-	324	15.202635	-11.846034	3.202857
-	325	15.519317	-12.298312	3.411037
-	326	15.805403	-12.670278	3.667176
-	327	16.057568	-12.961368	3.954988
-	328	16.272020	-13.174107	4.258230
-	329	16.444628	-13.313588	4.561524
-	330	16.571564	-13.387283	4.850353
-	331	16.649355	-13.405005	5.111453
-	332	16.674845	-13.378578	5.333315
-	333	16.645435	-13.320505	5.506448
-	334	16.558828	-13.243217	5.623816
-	335	16.413034	-13.157585	5.681040
-	336	16.206285	-13.072213	5.676691
-	337	15.936894	-12.993288	5.611812
-	338	15.603330	-12.924280	5.490208
-	339	15.204412	-12.865971	5.317763
-	340	14.739858	-12.816277	5.102304
-	341	14.210754	-12.770285	4.853988
-	342	13.619876	-12.720795	4.584804
-	343	12.971977	-12.658895	4.308784
-	344	12.273957	-12.574611	4.041204
-	345	11.534828	-12.457854	3.797975
-	346	10.765765	-12.299377	3.595199
-	347	9.979289	-12.092107	3.447069
-	348	9.188774	-11.831995	3.365365
-	349	8.407318	-11.518862	3.358364
-	350	7.647139	-11.156655	3.430372
-	351	6.918696	-10.753515	3.581198
-	352	6.230241	-10.321189	3.806541
-	353	5.587867	-9.874219	4.097645
-	354	4.995780	-9.428490	4.443075
-	355	4.456183	-9.000094	4.828623
-	356	3.969674	-8.604066	5.239174
-	357	3.535222	-8.253447	5.659497
-	358	3.150728	-7.958334	6.075412
-	359	2.813005	-7.725102	6.474058
-	360	2.518167	-7.555733	6.844764
-	361	2.261826	-7.447806	7.179068
-	362	2.038965	-7.394946	7.471606
-	363	1.844255	-7.387845	7.720190
-	364	1.672425	-7.415368	7.926254
-	365	1.518347	-7.465569	8.094539
-	366	1.377414	-7.526518	8.233340
-	367	1.245349	-7.587332	8.352734
-	368	1.118706	-7.638699	8.464757
-	369	0.994453	-7.673806	8.581345
-	370	0.869775	-7.688736	8.713937
-	371	0.741461	-7.682890	8.872823
-	372	0.605279	-7.659150	9.065934
-	373	0.456001	-7.623617	9.298382
-	374	0.287336	-7.584748	9.572536
-	375	0.092710	-7.552379	9.886664
-	376	-0.133765	-7.536337	10.235527
-	377	-0.396406	-7.545110	10.609609
-	378	-0.696613	-7.584337	10.994818
-	379	-1.032107	-7.655804	11.372485
-	380	-1.396913	-7.756996	11.721476
-	381	-1.782389	-7.881864	12.019789
-	382	-2.178050	-8.022139	12.247183
-	383	-2.571602	-8.168418	12.386545
-	384	-2.949190	-8.311065	12.424809
-	385	-3.295554	-8.440882	12.354282
-	386	-3.594648	-8.550077	12.171809
-	387	-3.830719	-8.633114	11.879894
-	388	-3.989829	-8.687214	11.485775
-	389	-4.061703	-8.712370	11.000715
-	390	-4.041219	-8.710957	10.439423
-	391	-3.929038	-8.687213	9.819747
-	392	-3.731570	-8.646353	9.161112
-	393	-3.459659	-8.593755	8.484125
-	394	-3.127241	-8.534299	7.808882
-	395	-2.749436	-8.472239	7.155057
-	396	-2.341188	-8.411337	6.541420
-	397	-1.916409	-8.354934	5.984937
-	398	-1.487361	-8.305888	5.500053
-	399	-1.064732	-8.266318	5.098048
-	400	-0.657725	-8.237596	4.785904
-	401	-0.273958	-8.220524	4.566206
-	402	0.080319	-8.215673	4.437162
-	403	0.400620	-8.223572	4.393054
-	404	0.684002	-8.244655	4.425176
-	405	0.929096	-8.278986	4.522939
-	406	1.136105	-8.326138	4.674776
-	407	1.306504	-8.385193	4.869285
-	408	1.442981	-8.454671	5.095766
-	409	1.549011	-8.532559	5.344871
-	410	1.628541	-8.616443	5.608512
-	411	1.685962	-8.703605	5.880411
-	412	1.725607	-8.791349	6.155360
-	413	1.751694	-8.877217	6.429367
-	414	1.767863	-8.959426	6.698813
-	415	1.777194	-9.036906	6.960027
-	416	1.782243	-9.109279	7.209406
-	417	1.785123	-9.176490	7.442917
-	418	1.787611	-9.238519	7.656438
-	419	1.791235	-9.295311	7.846130
-	420	1.797326	-9.346799	8.008858
-	421	1.807179	-9.392998	8.143508
-	422	1.822101	-9.434045	8.250824
-	423	1.843478	-9.470217	8.334180
-	424	1.872766	-9.501822	8.399601
-	425	1.911320	-9.529225	8.454581
-	426	1.960605	-9.552750	8.507962
-	427	2.021914	-9.572494	8.568984
-	428	2.096366	-9.588348	8.646049
-	429	2.184689	-9.599936	8.746059
-	430	2.287120	-9.606570	8.873878
-	431	2.403450	-9.607467	9.031460
-	432	2.532887	-9.601700	9.218355
-	433	2.674266	-9.588395	9.431236
-	434	2.826007	-9.566680	9.664794
-	435	2.986354	-9.535776	9.912460
-	436	3.153536	-9.495252	10.166984
-	437	3.325680	-9.445072	10.420836
-	438	3.501112	-9.385774	10.667303
-	439	3.678340	-9.318530	10.900114
-	440	3.856222	-9.245131	11.114268
-	441	4.033813	-9.167819	11.305675
-	442	4.210358	-9.089062	11.471251
-	443	4.385220	-9.011268	11.608666
-	444	4.557864	-8.936634	11.716646
-	445	4.727791	-8.866948	11.794467
-	446	4.894692	-8.803389	11.842216
-	447	5.058274	-8.746519	11.860439
-	448	5.218549	-8.696457	11.850343
-	449	5.375527	-8.653172	11.813703
-	450	5.529462	-8.616693	11.752955
-	451	5.680752	-8.587111	11.670981
-	452	5.829701	-8.564547	11.571134
-	453	5.976809	-8.549156	11.457010
-	454	6.122476	-8.541080	11.332286
-	455	6.267188	-8.540334	11.201020
-	456	6.411571	-8.546896	11.066665
-	457	6.556297	-8.560552	10.932667
-	458	6.702109	-8.580871	10.801643
-	459	6.849754	-8.607222	10.675416
-	460	6.999868	-8.638766	10.555236
-	461	7.153049	-8.674760	10.441235
-	462	7.309701	-8.714838	10.332389
-	463	7.470214	-8.758924	10.227005
-	464	7.634800	-8.807278	10.121950
-	465	7.803692	-8.860312	10.013692
-	466	7.977202	-8.918467	9.898453
-	467	8.155562	-8.982188	9.772392
-	468	8.339032	-9.051829	9.631878
-	469	8.527682	-9.127483	9.473913
-	470	8.721456	-9.209072	9.296002
-	471	8.920229	-9.296271	9.096819
-	472	9.123736	-9.388661	8.875778
-	473	9.331782	-9.485709	8.633676
-	474	9.544101	-9.586824	8.372788
-	475	9.760464	-9.691435	8.096637
-	476	9.980821	-9.798948	7.809990
-	477	10.205134	-9.908728	7.518650
-	478	10.433627	-10.020129	7.228868
-	479	10.666523	-10.132438	6.947069
-	480	10.904084	-10.244926	6.679206
-	481	11.146643	-10.356706	6.430433
-	482	11.394314	-10.466821	6.204378
-	483	11.647140	-10.574182	6.002988
-	484	11.904983	-10.677563	5.826248
-	485	12.167588	-10.775464	5.672329
-	486	12.434864	-10.866415	5.537833
-	487	12.706676	-10.949174	5.418636
-	488	12.982947	-11.022670	5.311307
-	489	13.263483	-11.085894	5.213321
-	490	13.548333	-11.137711	5.124047
-	491	13.837726	-11.177106	5.044411
-	492	14.131629	-11.203637	4.975532
-	493	14.429784	-11.217503	4.918181
-	494	14.731576	-11.219440	4.872835
-	495	15.036189	-11.210706	4.838841
-	496	15.342840	-11.192614	4.815515
-	497	15.650722	-11.166452	4.801755
-	498	15.959148	-11.133397	4.796465
-	499	16.267338	-11.094386	4.798851
-	500	16.574514	-11.050076	4.808117
-	501	16.879791	-11.000720	4.823085
-	502	17.182081	-10.946286	4.841987
-	503	17.480335	-10.886822	4.862338
-	504	17.773262	-10.822975	4.880112
-	505	18.059452	-10.756124	4.889869
-	506	18.338253	-10.687112	4.888930
-	507	18.609644	-10.616805	4.877182
-	508	18.875017	-10.545045	4.860970
-	509	19.136608	-10.470893	4.851223
-	510	19.396643	-10.393271	4.859544
-	511	19.656374	-10.311963	4.893450
-	512	19.915668	-10.228181	4.954441
-	513	20.173952	-10.143276	5.041745
-	514	20.430357	-10.058696	5.152770
-	515	20.683973	-9.975695	5.283987
-	516	20.934021	-9.894896	5.431643
-	517	21.179716	-9.816453	5.591845
-	518	21.420399	-9.739951	5.760510
-	519	21.655550	-9.664416	5.933902
-	520	21.885004	-9.588635	6.108372
-	521	22.109083	-9.510980	6.281215
-	522	22.328354	-9.429839	6.450345
-	523	22.543570	-9.343891	6.614369
-	524	22.755394	-9.252341	6.772459
-	525	22.964405	-9.155026	6.923899
-	526	23.171093	-9.052218	7.068245
-	527	23.375687	-8.944333	7.205627
-	528	23.578337	-8.831891	7.336286
-	529	23.778875	-8.715612	7.460392
-	530	23.976788	-8.596061	7.578272
-	531	24.171291	-8.473957	7.690103
-	532	24.361406	-8.350220	7.795886
-	533	24.546141	-8.225654	7.896194
-	534	24.724369	-8.101314	7.991252
-	535	24.894896	-7.977836	8.081989
-	536	25.056349	-7.855689	8.169379
-	537	25.207064	-7.735023	8.254562
-	538	25.345175	-7.615878	8.338945
-	539	25.468525	-7.498305	8.423804
-	540	25.574785	-7.382308	8.510264
-	541	25.661587	-7.267817	8.599841
-	542	25.726521	-7.155010	8.693798
-	543	25.767399	-7.044065	8.793719
-	544	25.782080	-6.935224	8.901267
-	545	25.768534	-6.829088	9.017407
-	546	25.725180	-6.725594	9.144314
-	547	25.650570	-6.625249	9.282733
-	548	25.543688	-6.528441	9.433542
-	549	25.403713	-6.435549	9.597308
-	550	25.230059	-6.346972	9.774258
-	551	25.022362	-6.263276	9.964345
-	552	24.780344	-6.185062	10.167246
-	553	24.503901	-6.112960	10.382125
-	554	24.193066	-6.047583	10.607821
-	555	23.847973	-5.989438	10.842940
-	556	23.468792	-5.938885	11.085762
-	557	23.055532	-5.896203	11.334665
-	558	22.608225	-5.861167	11.588840
-	559	22.126898	-5.833118	11.848123
-	560	21.611519	-5.811556	12.111878
-	561	21.062178	-5.794942	12.381086
-	562	20.478922	-5.781504	12.656497
-	563	19.862013	-5.769090	12.939126
-	564	19.211861	-5.755271	13.229911
-	565	18.528921	-5.737254	13.529687
-	566	17.813650	-5.712152	13.839482
-	567	17.066233	-5.677130	14.160039
-	568	16.286646	-5.629622	14.491901
-	569	15.474635	-5.567651	14.835529
-	570	14.629587	-5.489699	15.190564
-	571	13.750480	-5.394797	15.555947
-	572	12.835872	-5.282732	15.930112
-	573	11.884014	-5.154339	16.310453
-	574	10.892958	-5.011462	16.693588
-	575	9.860898	-4.856572	17.076502
-	576	8.786427	-4.693538	17.455000
-	577	7.668805	-4.526676	17.825069
-	578	6.508625	-4.361349	18.182302
-	579	5.307868	-4.203138	18.521595
-	580	4.070339	-4.057448	18.837053
-	581	2.802595	-3.929523	19.122437
-	582	1.514048	-3.823900	19.371250
-	583	0.217509	-3.744075	19.577221
-	584	-1.070667	-3.692567	19.734163
-	585	-2.330509	-3.670567	19.836456
-	586	-3.538715	-3.677699	19.879013
-	587	-4.669183	-3.712820	19.857637
-	588	-5.693885	-3.774333	19.769156
-	589	-6.584406	-3.860861	19.611551
-	590	-7.313423	-3.971806	19.383699
-	591	-7.856703	-4.107147	19.085297
-	592	-8.195495	-4.266925	18.716087
-	593	-8.317783	-4.451285	18.275637
-	594	-8.219789	-4.660455	17.763123
-	595	-7.906190	-4.895021	17.177231
-	596	-7.389573	-5.156202	16.516607
-	597	-6.689595	-5.445628	15.780680
-	598	-5.831871	-5.764523	14.970000
-	599	-4.846164	-6.113628	14.087166
-	600	-3.764408	-6.493003	13.137517
-	601	-2.618858	-6.902289	12.129618
-	602	-1.440106	-7.341382	11.075559
-	603	-0.255679	-7.810203	9.990907
-	604	0.910656	-8.308213	8.893873
-	605	2.039548	-8.833783	7.805135
-	606	3.116111	-9.383907	6.746468
-	607	4.129738	-9.953833	5.740016
-	608	5.073917	-10.537726	4.807288
-	609	5.945659	-11.128664	3.967945
-	610	6.745074	-11.718758	3.238882
-	611	7.474840	-12.299639	2.633603
-	612	8.139661	-12.862499	2.161482
-	613	8.745759	-13.398438	1.827443
-	614	9.300038	-13.898547	1.631372
-	615	9.809358	-14.354532	1.568378
-	616	10.279826	-14.758849	1.629022
-	617	10.716024	-15.104691	1.799553
-	618	11.120684	-15.386559	2.062617
-	619	11.494216	-15.600415	2.397886
-	620	11.834907	-15.744103	2.783177
-	621	12.139335	-15.817834	3.195520
-	622	12.402718	-15.824336	3.612333
-	623	12.619537	-15.768562	4.012125
-	624	12.784057	-15.657550	4.375541
-	625	12.890761	-15.499755	4.685429
-	626	12.935045	-15.304600	4.927735
-	627	12.913445	-15.082154	5.091944
-	628	12.824218	-14.842325	5.171672
-	629	12.667301	-14.594047	5.164864
-	630	12.444545	-14.344613	5.074215
-	631	12.159663	-14.099206	4.907079
-	632	11.818291	-13.860441	4.675433
-	633	11.427965	-13.628713	4.395580
-	634	10.997202	-13.402691	4.086590
-	635	10.534636	-13.180203	3.769212
-	636	10.048671	-12.958239	3.465009
-	637	9.547334	-12.733377	3.194871
-	638	9.038069	-12.502483	2.977521
-	639	8.528006	-12.263019	2.828444
-	640	8.024015	-12.013833	2.759307
-	641	7.532282	-11.755669	2.775977
-	642	7.058709	-11.490605	2.879854
-	643	6.608418	-11.222085	3.066718
-	644	6.186185	-10.954740	3.328142
-	645	5.795962	-10.694164	3.652356
-	646	5.441166	-10.446452	4.025438
-	647	5.124462	-10.217699	4.431911
-	648	4.847224	-10.013556	4.856277
-	649	4.609515	-9.838624	5.282830
-	650	4.409785	-9.696120	5.696449
-	651	4.244804	-9.587588	6.083558
-	652	4.109977	-9.512877	6.431905
-	653	3.999851	-9.469443	6.731702
-	654	3.908504	-9.452568	6.975527
-	655	3.829987	-9.455709	7.158744
-	656	3.759191	-9.471235	7.280264
-	657	3.691816	-9.490951	7.341137
-	658	3.624606	-9.506455	7.345911
-	659	3.555262	-9.509311	7.301157
-	660	3.482396	-9.492195	7.215669
-	661	3.405020	-9.449053	7.099989
-	662	3.322273	-9.375834	6.965919
-	663	3.233166	-9.270642	6.825970
-	664	3.135728	-9.134178	6.692259
-	665	3.026983	-8.969144	6.576480
-	666	2.902708	-8.780712	6.487900
-	667	2.758030	-8.575306	6.434966
-	668	2.587174	-8.360207	6.423465
-	669	2.384672	-8.142380	6.457099
-	670	2.145329	-7.927852	6.536885
-	671	1.865029	-7.720734	6.661333
-	672	1.541619	-7.524025	6.826735
-	673	1.174965	-7.339964	7.027450
-	674	0.767451	-7.170836	7.257171
-	675	0.324066	-7.018993	7.507720
-	676	-0.146816	-6.886246	7.771033
-	677	-0.633446	-6.773373	8.037691
-	678	-1.120837	-6.679659	8.296611
-	679	-1.591061	-6.603015	8.536069
-	680	-2.024780	-6.540058	8.742531
-	681	-2.402662	-6.486832	8.902318
-	682	-2.707032	-6.439261	9.001538
-	683	-2.923467	-6.393696	9.029479
-	684	-3.042306	-6.347326	8.979250
-	685	-3.059685	-6.298754	8.849202
-	686	-2.977575	-6.248177	8.644794
-	687	-2.803540	-6.197331	8.376562
-	688	-2.549326	-6.148844	8.059651
-	689	-2.229407	-6.105635	7.711786
-	690	-1.859278	-6.070391	7.352427
-	691	-1.454575	-6.045422	6.999624
-	692	-1.029677	-6.032414	6.670819
-	693	-0.597588	-6.032520	6.379887
-	694	-0.169468	-6.046541	6.136632
-	695	0.245255	-6.075105	5.947366
-	696	0.638823	-6.118821	5.813787
-	697	1.005229	-6.178044	5.734103
-	698	1.339738	-6.252759	5.703511
-	699	1.639318	-6.342377	5.715565
-	700	1.902322	-6.445874	5.761748
-	701	2.128320	-6.561813	5.833418
-	702	2.318370	-6.688429	5.922760
-	703	2.474480	-6.823832	6.021819
-	704	2.599619	-6.965976	6.125050
-	705	2.697014	-7.112783	6.227657
-	706	2.770417	-7.262179	6.326633
-	707	2.823526	-7.412089	6.420312
-	708	2.859828	-7.560566	6.507863
-	709	2.882805	-7.705997	6.589769
-	710	2.895472	-7.847335	6.665629
-	711	2.900432	-7.984035	6.735583
-	712	2.899855	-8.115870	6.798558
-	713	2.895699	-8.242235	6.852839
-	714	2.889535	-8.361984	6.895928
-	715	2.882658	-8.474294	6.926010
-	716	2.876050	-8.579329	6.941190
-	717	2.870442	-8.677485	6.941420
-	718	2.866411	-8.768810	6.928733
-	719	2.864420	-8.853195	6.906307
-	720	2.865092	-8.930327	6.880090
-	721	2.868932	-8.999888	6.857221
-	722	2.876875	-9.061584	6.846014
-	723	2.889841	-9.115334	6.855093
-	724	2.908865	-9.161290	6.892396
-	725	2.934949	-9.199881	6.964254
-	726	2.968930	-9.231636	7.074284
-	727	3.011579	-9.257294	7.223758
-	728	3.063104	-9.278331	7.409687
-	729	3.123612	-9.297046	7.627174
-	730	3.192775	-9.316517	7.868323
-	731	3.270090	-9.339914	8.123652
-	732	3.354958	-9.369829	8.382713
-	733	3.446739	-9.407943	8.634961
-	734	3.545010	-9.454791	8.871194
-	735	3.649176	-9.510008	9.082869
-	736	3.759035	-9.572098	9.264341
-	737	3.874291	-9.638865	9.411652
-	738	3.994709	-9.707774	9.523052
-	739	4.120070	-9.776717	9.598838
-	740	4.250203	-9.844279	9.641003
-	741	4.384992	-9.909582	9.652799
-	742	4.524294	-9.972142	9.638257
-	743	4.668067	-10.031577	9.602230
-	744	4.816115	-10.087861	9.548655
-	745	4.968243	-10.140969	9.481978
-	746	5.124116	-10.191103	9.405759
-	747	5.283150	-10.238619	9.322352
-	748	5.444521	-10.284035	9.234118
-	749	5.607223	-10.328156	9.141873
-	750	5.770346	-10.371918	9.045784
-	751	5.932774	-10.416428	8.944954
-	752	6.093695	-10.462682	8.838259
-	753	6.252210	-10.511600	8.723001
-	754	6.407769	-10.563826	8.597165
-	755	6.559705	-10.619869	8.458028
-	756	6.707676	-10.680242	8.303000
-	757	6.851651	-10.745234	8.130744
-	758	6.991516	-10.815093	7.940032
-	759	7.127675	-10.889645	7.731051
-	760	7.260657	-10.968676	7.504198
-	761	7.391211	-11.051624	7.261462
-	762	7.520209	-11.137874	7.005445
-	763	7.648505	-11.226819	6.738958
-	764	7.777077	-11.317616	6.466130
-	765	7.906531	-11.409579	6.190375
-	766	8.037793	-11.502165	5.915416
-	767	8.171618	-11.594994	5.644115
-	768	8.308749	-11.687871	5.379077
-	769	8.449879	-11.780929	5.121141
-	770	8.595552	-11.874431	4.870482
-	771	8.746251	-11.968678	4.626975
-	772	8.902542	-12.064263	4.389545
-	773	9.065410	-12.161441	4.158906
-	774	9.236138	-12.260373	3.936541
-	775	9.416088	-12.361141	3.725068
-	776	9.605821	-12.463755	3.526795
-	777	9.804729	-12.568264	3.343950
-	778	10.010866	-12.674877	3.177171
-	779	10.222046	-12.783785	3.027043
-	780	10.436319	-12.895066	2.894092
-	781	10.651551	-13.009162	2.777554
-	782	10.866041	-13.126416	2.677191
-	783	11.078001	-13.247483	2.591999
-	784	11.286083	-13.372851	2.521475
-	785	11.488870	-13.502964	2.464039
-	786	11.685396	-13.637554	2.418442
-	787	11.875230	-13.775278	2.384186
-	788	12.058028	-13.913817	2.359892
-	789	12.234188	-14.049546	2.345370
-	790	12.404170	-14.178544	2.339405
-	791	12.568469	-14.297306	2.340477
-	792	12.727505	-14.403172	2.346346
-	793	12.881972	-14.494047	2.355669
-	794	13.033086	-14.567808	2.367814
-	795	13.182818	-14.621476	2.385267
-	796	13.333857	-14.651567	2.412836
-	797	13.488197	-14.655564	2.453627
-	798	13.646839	-14.632030	2.508766
-	799	13.809598	-14.581083	2.575942
-	800	13.975817	-14.503840	2.651626
-	801	14.144504	-14.402266	2.732514
-	802	14.314804	-14.279063	2.815889
-	803	14.485916	-14.137690	2.899605
-	804	14.656852	-13.982141	2.981732
-	805	14.826653	-13.816450	3.061187
-	806	14.994199	-13.644733	3.136524
-	807	15.158488	-13.470541	3.207468
-	808	15.318144	-13.297323	3.273710
-	809	15.471745	-13.128366	3.335183
-	810	15.617761	-12.967281	3.391937
-	811	15.754286	-12.818191	3.443688
-	812	15.879746	-12.684855	3.490685
-	813	15.992826	-12.570033	3.532324
-	814	16.093353	-12.474305	3.569324
-	815	16.182146	-12.396407	3.601983
-	816	16.261917	-12.333245	3.631400
