# Supplementary material for: Design and preliminary verification of a novel powered ankle–foot prosthesis: From the perspective of lower-limb biomechanics compared with ESAR foot
Source: PLoS One. 2024 Jun 7;19(6):e0303397. doi: 10.1371/journal.pone.0303397 (PMC11161064; doi:10.1371/journal.pone.0303397)
Supplement: S2 File — (ZIP) [file pone.0303397.s004.zip › WAP/1/left hip angle.txt]

LINK_MODEL_BASED::ORIGINAL::Left Hip Angles
File	Frame	X	Y	Z
Gait LB - IOR 7.c3d	1	36.011063	5.995769	2.663839
-	2	36.041500	6.044818	2.718594
-	3	36.073547	6.093003	2.771426
-	4	36.106049	6.138884	2.820381
-	5	36.138081	6.181011	2.863316
-	6	36.169041	6.217866	2.899513
-	7	36.198486	6.247885	2.928606
-	8	36.226185	6.269687	2.950129
-	9	36.251701	6.282073	2.963904
-	10	36.274723	6.284004	2.970095
-	11	36.294922	6.274843	2.968612
-	12	36.312321	6.254050	2.959772
-	13	36.326550	6.221557	2.944475
-	14	36.337662	6.177637	2.922713
-	15	36.345688	6.122874	2.895252
-	16	36.350746	6.058161	2.862519
-	17	36.352974	5.984570	2.824751
-	18	36.352581	5.903338	2.783529
-	19	36.349663	5.815802	2.739169
-	20	36.344227	5.723309	2.692651
-	21	36.336521	5.627083	2.644715
-	22	36.326477	5.528234	2.596606
-	23	36.314220	5.427849	2.549028
-	24	36.299709	5.326952	2.502743
-	25	36.282936	5.226527	2.458878
-	26	36.264091	5.127571	2.418515
-	27	36.243530	5.030971	2.382351
-	28	36.221958	4.937761	2.351272
-	29	36.200424	4.848824	2.325296
-	30	36.179867	4.765121	2.304655
-	31	36.161282	4.687463	2.289050
-	32	36.145233	4.616671	2.278045
-	33	36.132259	4.553224	2.271169
-	34	36.122349	4.497385	2.268480
-	35	36.115101	4.449187	2.269487
-	36	36.109734	4.408250	2.274886
-	37	36.104980	4.374149	2.284076
-	38	36.099312	4.346134	2.297285
-	39	36.090931	4.323448	2.314049
-	40	36.078148	4.305377	2.333814
-	41	36.059364	4.291320	2.356052
-	42	36.033283	4.280590	2.379495
-	43	35.999001	4.272496	2.404014
-	44	35.956081	4.266287	2.429187
-	45	35.904736	4.261130	2.455413
-	46	35.845421	4.256327	2.483908
-	47	35.779442	4.250988	2.516695
-	48	35.708603	4.244389	2.555994
-	49	35.635262	4.236007	2.604075
-	50	35.562447	4.225530	2.663894
-	51	35.493481	4.213190	2.738115
-	52	35.432426	4.199863	2.828924
-	53	35.383648	4.187302	2.938138
-	54	35.351475	4.178120	3.066669
-	55	35.340374	4.175781	3.214669
-	56	35.354069	4.184437	3.380540
-	57	35.395748	4.208746	3.561517
-	58	35.467438	4.253463	3.752093
-	59	35.569794	4.323094	3.945419
-	60	35.701797	4.421552	4.132487
-	61	35.860649	4.551380	4.303816
-	62	36.041412	4.713515	4.450352
-	63	36.237423	4.907114	4.563698
-	64	36.440300	5.129410	4.637195
-	65	36.640301	5.375800	4.667146
-	66	36.827126	5.640009	4.652047
-	67	36.989952	5.914491	4.594050
-	68	37.118984	6.190936	4.497825
-	69	37.205147	6.460982	4.368309
-	70	37.241386	6.716307	4.211663
-	71	37.222256	6.949586	4.034826
-	72	37.144676	7.154702	3.843109
-	73	37.007935	7.326845	3.641942
-	74	36.813385	7.462631	3.436704
-	75	36.564320	7.559936	3.231347
-	76	36.265831	7.617795	3.029236
-	77	35.924259	7.636495	2.831638
-	78	35.546806	7.617388	2.639091
-	79	35.141266	7.562760	2.450626
-	80	34.715458	7.475733	2.263954
-	81	34.276661	7.359871	2.075956
-	82	33.831520	7.219123	1.884522
-	83	33.385540	7.057684	1.686794
-	84	32.943333	6.879781	1.480869
-	85	32.508217	6.689586	1.266073
-	86	32.082630	6.491355	1.042291
-	87	31.667828	6.289207	0.810678
-	88	31.264030	6.087270	0.571890
-	89	30.870840	5.889267	0.328436
-	90	30.487045	5.698755	0.082921
-	91	30.111019	5.518867	-0.161852
-	92	29.740891	5.352331	-0.402945
-	93	29.374550	5.201289	-0.637134
-	94	29.010122	5.067282	-0.861449
-	95	28.645868	4.951221	-1.073243
-	96	28.280849	4.853122	-1.269037
-	97	27.914402	4.772341	-1.446548
-	98	27.546646	4.707552	-1.603697
-	99	27.177826	4.656903	-1.738239
-	100	26.808496	4.618427	-1.850222
-	101	26.439297	4.590116	-1.941210
-	102	26.071142	4.569878	-2.013516
-	103	25.705450	4.555595	-2.070533
-	104	25.343410	4.545233	-2.116642
-	105	24.986519	4.536769	-2.156318
-	106	24.635870	4.528434	-2.194346
-	107	24.292582	4.518763	-2.236061
-	108	23.957529	4.506742	-2.286210
-	109	23.631582	4.491599	-2.349754
-	110	23.315355	4.472826	-2.430364
-	111	23.009249	4.450395	-2.531307
-	112	22.713360	4.424636	-2.654562
-	113	22.427582	4.396359	-2.801374
-	114	22.151442	4.366591	-2.971335
-	115	21.884394	4.336816	-3.163493
-	116	21.625629	4.308562	-3.375882
-	117	21.374401	4.283049	-3.604194
-	118	21.129721	4.261470	-3.844686
-	119	20.890976	4.244669	-4.091675
-	120	20.657190	4.233245	-4.339332
-	121	20.427925	4.227402	-4.581877
-	122	20.202280	4.227004	-4.813765
-	123	19.979536	4.231902	-5.030056
-	124	19.758736	4.241651	-5.227339
-	125	19.538563	4.255777	-5.402484
-	126	19.317982	4.273485	-5.553672
-	127	19.095871	4.293791	-5.679673
-	128	18.871431	4.315680	-5.780597
-	129	18.643698	4.338121	-5.857494
-	130	18.412075	4.360407	-5.912353
-	131	18.176170	4.381964	-5.948026
-	132	17.935764	4.402628	-5.968021
-	133	17.691019	4.422302	-5.975688
-	134	17.441963	4.441262	-5.974897
-	135	17.188950	4.459521	-5.968722
-	136	16.932180	4.476852	-5.960113
-	137	16.671589	4.492608	-5.951197
-	138	16.407116	4.506106	-5.944352
-	139	16.138678	4.516219	-5.940745
-	140	15.866283	4.521762	-5.942039
-	141	15.590116	4.521796	-5.948716
-	142	15.310955	4.515659	-5.962357
-	143	15.029632	4.503046	-5.983783
-	144	14.747207	4.483857	-6.014094
-	145	14.464601	4.458190	-6.054147
-	146	14.182816	4.426278	-6.104793
-	147	13.902602	4.388569	-6.166819
-	148	13.624703	4.345792	-6.240402
-	149	13.349839	4.298820	-6.325774
-	150	13.078665	4.248821	-6.423205
-	151	12.811615	4.196858	-6.532103
-	152	12.548787	4.143993	-6.651912
-	153	12.290274	4.091043	-6.781047
-	154	12.035936	4.038761	-6.917775
-	155	11.785527	3.987840	-7.060328
-	156	11.538692	3.938756	-7.205932
-	157	11.294876	3.891823	-7.352758
-	158	11.053635	3.847076	-7.497993
-	159	10.814435	3.804476	-7.639421
-	160	10.576836	3.763737	-7.774962
-	161	10.340630	3.724657	-7.902841
-	162	10.105770	3.686914	-8.021739
-	163	9.872524	3.650292	-8.130425
-	164	9.641649	3.614604	-8.228652
-	165	9.414200	3.579931	-8.315666
-	166	9.191353	3.546250	-8.391870
-	167	8.973969	3.513273	-8.457414
-	168	8.763026	3.480591	-8.513224
-	169	8.559525	3.447988	-8.560193
-	170	8.364450	3.415361	-8.599294
-	171	8.178768	3.383204	-8.632133
-	172	8.003525	3.352196	-8.659748
-	173	7.839511	3.323160	-8.683841
-	174	7.687277	3.296574	-8.705810
-	175	7.547078	3.273111	-8.727017
-	176	7.419224	3.253599	-8.749109
-	177	7.303778	3.239140	-8.773532
-	178	7.200861	3.231202	-8.801929
-	179	7.110411	3.231263	-8.835001
-	180	7.032176	3.241214	-8.873263
-	181	6.965841	3.263017	-8.916195
-	182	6.911048	3.298766	-8.962117
-	183	6.867033	3.349979	-9.009407
-	184	6.832829	3.417611	-9.056377
-	185	6.807509	3.501718	-9.101598
-	186	6.789799	3.601537	-9.143572
-	187	6.778332	3.715702	-9.181254
-	188	6.771986	3.842359	-9.213252
-	189	6.769798	3.979883	-9.238833
-	190	6.771057	4.126038	-9.256989
-	191	6.774748	4.278307	-9.267337
-	192	6.779912	4.434035	-9.269855
-	193	6.785050	4.589926	-9.264569
-	194	6.788091	4.742194	-9.252113
-	195	6.787296	4.887451	-9.233743
-	196	6.781336	5.023243	-9.211329
-	197	6.769501	5.148168	-9.187118
-	198	6.751586	5.261662	-9.163600
-	199	6.727592	5.363709	-9.142626
-	200	6.697643	5.454890	-9.125461
-	201	6.661978	5.536184	-9.113131
-	202	6.620882	5.608922	-9.105799
-	203	6.574777	5.674587	-9.103189
-	204	6.524045	5.734724	-9.104505
-	205	6.469190	5.790862	-9.108613
-	206	6.410501	5.844219	-9.114436
-	207	6.348318	5.895844	-9.120921
-	208	6.282865	5.946573	-9.127063
-	209	6.214452	5.997039	-9.132521
-	210	6.143138	6.047547	-9.137087
-	211	6.068988	6.098069	-9.140740
-	212	5.991428	6.148352	-9.144310
-	213	5.909894	6.197682	-9.148414
-	214	5.823645	6.245088	-9.154442
-	215	5.732176	6.289624	-9.163145
-	216	5.634974	6.330331	-9.175566
-	217	5.531795	6.366287	-9.192451
-	218	5.422709	6.396639	-9.214337
-	219	5.307874	6.420684	-9.241503
-	220	5.187744	6.437796	-9.273761
-	221	5.062677	6.447742	-9.310608
-	222	4.933269	6.450386	-9.351315
-	223	4.800023	6.445977	-9.394958
-	224	4.663495	6.434917	-9.440558
-	225	4.523923	6.417772	-9.487628
-	226	4.381344	6.395378	-9.535773
-	227	4.235615	6.368738	-9.585104
-	228	4.086641	6.338869	-9.635759
-	229	3.934084	6.306713	-9.687678
-	230	3.777667	6.273143	-9.740398
-	231	3.617000	6.238839	-9.793537
-	232	3.451891	6.204147	-9.846334
-	233	3.282053	6.169372	-9.898256
-	234	3.107428	6.134605	-9.948590
-	235	2.928139	6.099880	-9.997205
-	236	2.744502	6.065166	-10.043834
-	237	2.556872	6.030037	-10.088195
-	238	2.365519	5.994046	-10.130349
-	239	2.170845	5.956473	-10.169646
-	240	1.973043	5.916767	-10.206783
-	241	1.772444	5.874259	-10.242132
-	242	1.569101	5.828374	-10.276743
-	243	1.363057	5.778567	-10.311494
-	244	1.154047	5.724498	-10.347920
-	245	0.941722	5.665819	-10.387216
-	246	0.725769	5.602541	-10.430129
-	247	0.505952	5.534834	-10.477696
-	248	0.282204	5.463019	-10.530155
-	249	0.054427	5.387837	-10.587994
-	250	-0.177048	5.310128	-10.651034
-	251	-0.411879	5.231006	-10.718716
-	252	-0.649524	5.151467	-10.790151
-	253	-0.889307	5.072555	-10.863537
-	254	-1.130354	4.995182	-10.937313
-	255	-1.371456	4.920137	-11.008736
-	256	-1.611237	4.848142	-11.075158
-	257	-1.847970	4.779683	-11.133808
-	258	-2.079889	4.715139	-11.182360
-	259	-2.305279	4.654664	-11.219757
-	260	-2.522351	4.598315	-11.245566
-	261	-2.729332	4.546289	-11.259668
-	262	-2.924315	4.498732	-11.262280
-	263	-3.105507	4.456090	-11.253912
-	264	-3.270895	4.418746	-11.234692
-	265	-3.418312	4.387227	-11.204661
-	266	-3.545488	4.361999	-11.163704
-	267	-3.650026	4.343690	-11.111294
-	268	-3.729566	4.332788	-11.047462
-	269	-3.781960	4.329909	-10.971863
-	270	-3.805533	4.335375	-10.884823
-	271	-3.798736	4.349232	-10.786421
-	272	-3.760609	4.371303	-10.677320
-	273	-3.690244	4.400903	-10.557858
-	274	-3.586999	4.437179	-10.428410
-	275	-3.450687	4.478539	-10.289501
-	276	-3.281193	4.523373	-10.141554
-	277	-3.078889	4.569479	-9.985312
-	278	-2.844307	4.614453	-9.820830
-	279	-2.578446	4.655619	-9.648811
-	280	-2.282389	4.689915	-9.469164
-	281	-1.957436	4.714342	-9.282249
-	282	-1.604721	4.725801	-9.087780
-	283	-1.225364	4.721524	-8.885850
-	284	-0.820278	4.699282	-8.676373
-	285	-0.390281	4.657230	-8.459513
-	286	0.063849	4.594198	-8.235781
-	287	0.541314	4.509557	-8.005756
-	288	1.041348	4.403117	-7.769969
-	289	1.563097	4.275381	-7.529017
-	290	2.105928	4.127452	-7.283267
-	291	2.669276	3.960992	-7.033710
-	292	3.252919	3.778192	-6.780509
-	293	3.856796	3.581820	-6.524590
-	294	4.481131	3.375042	-6.266678
-	295	5.126177	3.161402	-6.007560
-	296	5.792111	2.944623	-5.748467
-	297	6.479192	2.728377	-5.490363
-	298	7.187233	2.516259	-5.234185
-	299	7.915763	2.311561	-4.980691
-	300	8.663864	2.117425	-4.730706
-	301	9.430141	1.936317	-4.484932
-	302	10.212831	1.770362	-4.244026
-	303	11.009762	1.621267	-4.008932
-	304	11.818233	1.490143	-3.780467
-	305	12.635271	1.377689	-3.559602
-	306	13.457601	1.284009	-3.347307
-	307	14.281677	1.208992	-3.145012
-	308	15.103847	1.152240	-2.954307
-	309	15.920558	1.113482	-2.776807
-	310	16.728500	1.092365	-2.614616
-	311	17.524431	1.088378	-2.468676
-	312	18.305300	1.100800	-2.338632
-	313	19.068188	1.129236	-2.223847
-	314	19.810511	1.173023	-2.122135
-	315	20.529964	1.231590	-2.030805
-	316	21.224367	1.304301	-1.946647
-	317	21.891867	1.390436	-1.866158
-	318	22.530813	1.489336	-1.786336
-	319	23.139885	1.600077	-1.704222
-	320	23.717886	1.721665	-1.617199
-	321	24.263853	1.853103	-1.523556
-	322	24.776974	1.993042	-1.422037
-	323	25.256617	2.140406	-1.312041
-	324	25.702436	2.293877	-1.193815
-	325	26.114555	2.452122	-1.067674
-	326	26.493395	2.613846	-0.934896
-	327	26.839989	2.777731	-0.797142
-	328	27.155802	2.942305	-0.656251
-	329	27.442902	3.106204	-0.514226
-	330	27.703495	3.268064	-0.373529
-	331	27.940405	3.426469	-0.236323
-	332	28.156307	3.580242	-0.105102
-	333	28.354321	3.728043	0.018020
-	334	28.537146	3.868543	0.131159
-	335	28.707556	4.000521	0.232765
-	336	28.867891	4.122735	0.321602
-	337	29.019985	4.234015	0.396832
-	338	29.165134	4.333256	0.458002
-	339	29.304035	4.419619	0.504595
-	340	29.436872	4.492298	0.536527
-	341	29.562950	4.550848	0.553683
-	342	29.681408	4.594824	0.556313
-	343	29.790680	4.624104	0.544778
-	344	29.889029	4.638738	0.519494
-	345	29.974380	4.638885	0.481174
-	346	30.044651	4.624986	0.430579
-	347	30.097677	4.597547	0.368726
-	348	30.131336	4.557058	0.296853
-	349	30.143599	4.504149	0.216511
-	350	30.132494	4.439464	0.129111
-	351	30.096430	4.363710	0.036330
-	352	30.034077	4.277532	-0.059856
-	353	29.944527	4.181712	-0.157360
-	354	29.827604	4.077103	-0.253719
-	355	29.683449	3.964834	-0.346718
-	356	29.513138	3.846189	-0.433747
-	357	29.318130	3.722776	-0.512695
-	358	29.100704	3.596552	-0.581373
-	359	28.863663	3.469850	-0.638417
-	360	28.610296	3.345292	-0.683219
-	361	28.344395	3.225870	-0.716315
-	362	28.069780	3.114720	-0.739079
-	363	27.790358	3.015011	-0.754448
-	364	27.509623	2.929725	-0.765957
-	365	27.230986	2.861392	-0.777665
-	366	26.957554	2.811980	-0.793207
-	367	26.692179	2.782686	-0.816264
-	368	26.437271	2.773821	-0.849986
-	369	26.194908	2.785017	-0.896796
-	370	25.966564	2.814926	-0.958149
-	371	25.753349	2.861509	-1.034603
-	372	25.556154	2.921799	-1.125157
-	373	25.375662	2.992552	-1.227897
-	374	25.212517	3.069834	-1.339459
-	375	25.066973	3.149597	-1.455477
-	376	24.939211	3.227890	-1.571051
-	377	24.829079	3.301018	-1.681299
-	378	24.736135	3.365896	-1.781721
-	379	24.659876	3.419943	-1.867866
-	380	24.599787	3.461292	-1.935978
-	381	24.555464	3.488775	-1.982823
-	382	24.526842	3.501801	-2.005125
-	383	24.514351	3.500140	-1.999739
-	384	24.518982	3.484457	-1.964094
-	385	24.542339	3.456173	-1.896097
-	386	24.586615	3.417613	-1.794869
-	387	24.654097	3.372235	-1.660847
-	388	24.747362	3.324348	-1.496118
-	389	24.868753	3.279071	-1.304542
-	390	25.019924	3.242333	-1.092067
-	391	25.201611	3.220178	-0.866204
-	392	25.412922	3.218598	-0.636131
-	393	25.650991	3.242813	-0.411832
-	394	25.910515	3.296865	-0.203657
-	395	26.183622	3.382885	-0.021235
-	396	26.459911	3.500970	0.127573
-	397	26.727058	3.648692	0.236612
-	398	26.971601	3.821327	0.303243
-	399	27.180071	4.012221	0.327502
-	400	27.339899	4.213331	0.312016
-	401	27.440327	4.415949	0.261600
-	402	27.473143	4.611251	0.181954
-	403	27.432930	4.790970	0.078737
-	404	27.317505	4.947570	-0.042343
-	405	27.127396	5.074908	-0.177246
-	406	26.865993	5.167902	-0.322409
-	407	26.539072	5.223107	-0.475468
-	408	26.154366	5.238447	-0.635714
-	409	25.720970	5.213274	-0.803062
-	410	25.249102	5.148329	-0.979043
-	411	24.749308	5.045444	-1.165742
-	412	24.232086	4.907454	-1.366043
-	413	23.707487	4.737905	-1.582554
-	414	23.184553	4.541008	-1.818116
-	415	22.671116	4.321526	-2.074707
-	416	22.173727	4.084666	-2.353426
-	417	21.697420	3.835971	-2.654309
-	418	21.245771	3.581006	-2.976028
-	419	20.821131	3.325625	-3.316507
-	420	20.424458	3.075297	-3.672285
-	421	20.055828	2.835181	-4.039042
-	422	19.714190	2.610156	-4.411955
-	423	19.398087	2.404467	-4.785783
-	424	19.105101	2.221701	-5.155109
-	425	18.832733	2.064541	-5.514671
-	426	18.578043	1.934780	-5.859155
-	427	18.338037	1.833156	-6.183656
-	428	18.109682	1.759346	-6.483277
-	429	17.890171	1.711808	-6.753143
-	430	17.676800	1.688040	-6.989006
-	431	17.467249	1.684442	-7.186934
-	432	17.259396	1.696938	-7.345222
-	433	17.051428	1.720961	-7.464015
-	434	16.842026	1.751673	-7.545471
-	435	16.630224	1.784165	-7.593791
-	436	16.415503	1.813709	-7.614425
-	437	16.197750	1.836036	-7.614367
-	438	15.977300	1.847698	-7.601686
-	439	15.754564	1.845934	-7.584734
-	440	15.530180	1.828829	-7.571668
-	441	15.304760	1.795310	-7.570035
-	442	15.078879	1.745364	-7.585979
-	443	14.852896	1.679780	-7.624486
-	444	14.627152	1.600248	-7.688898
-	445	14.401423	1.509015	-7.780730
-	446	14.175652	1.408815	-7.899685
-	447	13.949409	1.302729	-8.043975
-	448	13.722281	1.193922	-8.210174
-	449	13.493826	1.085532	-8.393538
-	450	13.263641	0.980445	-8.588704
-	451	13.031562	0.881269	-8.789799
-	452	12.797424	0.789999	-8.991154
-	453	12.561232	0.708008	-9.186858
-	454	12.323201	0.636205	-9.371937
-	455	12.083702	0.574961	-9.542577
-	456	11.843378	0.524361	-9.695861
-	457	11.603126	0.484055	-9.830320
-	458	11.363860	0.453213	-9.945424
-	459	11.126724	0.430939	-10.041698
-	460	10.892879	0.415948	-10.120375
-	461	10.663554	0.407089	-10.183412
-	462	10.439737	0.403062	-10.233332
-	463	10.222479	0.402849	-10.272916
-	464	10.012495	0.405562	-10.304609
-	465	9.810320	0.410553	-10.330742
-	466	9.616285	0.417321	-10.353410
-	467	9.430328	0.425854	-10.374687
-	468	9.252105	0.436217	-10.396136
-	469	9.081099	0.448672	-10.418855
-	470	8.916501	0.463415	-10.443506
-	471	8.757483	0.480474	-10.470007
-	472	8.603085	0.499770	-10.497930
-	473	8.452297	0.521305	-10.526937
-	474	8.304012	0.545200	-10.556724
-	475	8.157245	0.571292	-10.586569
-	476	8.011250	0.599118	-10.614936
-	477	7.865356	0.628175	-10.640284
-	478	7.719098	0.657955	-10.661177
-	479	7.572026	0.688311	-10.676614
-	480	7.423685	0.719301	-10.685932
-	481	7.273828	0.751410	-10.689389
-	482	7.122250	0.785266	-10.687358
-	483	6.968924	0.821550	-10.680909
-	484	6.814014	0.861107	-10.671390
-	485	6.658033	0.904596	-10.660169
-	486	6.501601	0.952703	-10.648997
-	487	6.345614	1.006106	-10.639823
-	488	6.190924	1.065438	-10.634695
-	489	6.038649	1.130971	-10.635179
-	490	5.889760	1.202911	-10.641934
-	491	5.744857	1.281064	-10.654758
-	492	5.604704	1.364980	-10.672535
-	493	5.469781	1.454012	-10.693779
-	494	5.340363	1.547337	-10.716711
-	495	5.216388	1.644334	-10.739874
-	496	5.097456	1.744348	-10.761995
-	497	4.983004	1.847207	-10.781986
-	498	4.872292	1.952357	-10.798882
-	499	4.764581	2.059625	-10.812608
-	500	4.659036	2.168636	-10.823167
-	501	4.554416	2.278952	-10.830941
-	502	4.449478	2.390019	-10.835636
-	503	4.342779	2.501138	-10.836692
-	504	4.233097	2.611389	-10.832968
-	505	4.119248	2.720117	-10.823902
-	506	4.000196	2.826487	-10.809087
-	507	3.875004	2.930041	-10.788821
-	508	3.742983	3.030250	-10.763493
-	509	3.603363	3.126446	-10.733169
-	510	3.455669	3.218084	-10.698256
-	511	3.299283	3.304365	-10.658698
-	512	3.133795	3.384330	-10.614627
-	513	2.958844	3.457110	-10.566072
-	514	2.774237	3.521944	-10.513250
-	515	2.579958	3.578467	-10.457033
-	516	2.375908	3.626737	-10.399196
-	517	2.162083	3.667118	-10.342324
-	518	1.938514	3.700494	-10.289677
-	519	1.705476	3.727815	-10.244190
-	520	1.463085	3.750214	-10.208336
-	521	1.211636	3.768800	-10.183812
-	522	0.951409	3.784510	-10.171434
-	523	0.682924	3.797911	-10.171109
-	524	0.406924	3.809530	-10.182799
-	525	0.124357	3.819650	-10.206629
-	526	-0.163916	3.828313	-10.243124
-	527	-0.456826	3.835472	-10.292972
-	528	-0.753485	3.840942	-10.357178
-	529	-1.053138	3.844545	-10.437017
-	530	-1.355108	3.846211	-10.533414
-	531	-1.658684	3.845803	-10.646098
-	532	-1.963232	3.843056	-10.773804
-	533	-2.268185	3.837814	-10.914620
-	534	-2.573067	3.830002	-11.065746
-	535	-2.877442	3.819602	-11.223693
-	536	-3.180850	3.806540	-11.384108
-	537	-3.482925	3.790825	-11.542057
-	538	-3.783264	3.772264	-11.692132
-	539	-4.081226	3.750914	-11.829907
-	540	-4.375644	3.726706	-11.952217
-	541	-4.665092	3.699719	-12.057363
-	542	-4.947798	3.670237	-12.144797
-	543	-5.221861	3.638491	-12.215398
-	544	-5.485239	3.605034	-12.270816
-	545	-5.735782	3.570260	-12.313291
-	546	-5.971172	3.534754	-12.345376
-	547	-6.189052	3.498953	-12.369371
-	548	-6.387074	3.463448	-12.387611
-	549	-6.562785	3.428653	-12.402020
-	550	-6.713833	3.395121	-12.414347
-	551	-6.837937	3.363471	-12.425756
-	552	-6.932863	3.334198	-12.436732
-	553	-6.996576	3.308060	-12.446854
-	554	-7.027302	3.285372	-12.455212
-	555	-7.023565	3.266410	-12.460068
-	556	-6.984414	3.251113	-12.459374
-	557	-6.909575	3.239139	-12.450920
-	558	-6.799208	3.229858	-12.432673
-	559	-6.654046	3.222514	-12.403008
-	560	-6.475389	3.216166	-12.360620
-	561	-6.264909	3.209930	-12.304502
-	562	-6.024606	3.203039	-12.233861
-	563	-5.757017	3.194846	-12.148098
-	564	-5.464783	3.184960	-12.046821
-	565	-5.150849	3.173268	-11.929839
-	566	-4.818057	3.159946	-11.797300
-	567	-4.469326	3.145491	-11.649913
-	568	-4.107431	3.130498	-11.488988
-	569	-3.734830	3.115940	-11.316150
-	570	-3.353589	3.102540	-11.133110
-	571	-2.965189	3.091071	-10.941576
-	572	-2.570312	3.081707	-10.742664
-	573	-2.168936	3.074338	-10.536952
-	574	-1.760135	3.068386	-10.324438
-	575	-1.342295	3.062428	-10.104283
-	576	-0.912851	3.054127	-9.874065
-	577	-0.468202	3.039650	-9.630198
-	578	-0.004335	3.015005	-9.368609
-	579	0.482389	2.977328	-9.087089
-	580	0.994414	2.926151	-8.786205
-	581	1.533369	2.862366	-8.468556
-	582	2.100108	2.787969	-8.137932
-	583	2.695056	2.705133	-7.798026
-	584	3.318154	2.616402	-7.452356
-	585	3.968891	2.524420	-7.104129
-	586	4.646070	2.431988	-6.756554
-	587	5.347966	2.341779	-6.412651
-	588	6.072358	2.256300	-6.075228
-	589	6.816660	2.177547	-5.745901
-	590	7.578134	2.107365	-5.424765
-	591	8.353855	2.046982	-5.111067
-	592	9.141170	1.997417	-4.803603
-	593	9.937539	1.959524	-4.502204
-	594	10.740931	1.933989	-4.207423
-	595	11.549377	1.921242	-3.920827
-	596	12.361321	1.921665	-3.644580
-	597	13.175004	1.935579	-3.381208
-	598	13.988635	1.962929	-3.133081
-	599	14.799844	2.003638	-2.901031
-	600	15.605928	2.057329	-2.684104
-	601	16.403923	2.123452	-2.479957
-	602	17.191082	2.201297	-2.285928
-	603	17.964958	2.290015	-2.099081
-	604	18.723536	2.388592	-1.917286
-	605	19.465206	2.495879	-1.738775
-	606	20.188862	2.610612	-1.561961
-	607	20.893780	2.731592	-1.386082
-	608	21.579260	2.857729	-1.210778
-	609	22.244707	2.987824	-1.035711
-	610	22.889559	3.120837	-0.860692
-	611	23.513092	3.255657	-0.685679
-	612	24.114525	3.391378	-0.510583
-	613	24.692917	3.527324	-0.335269
-	614	25.247280	3.662811	-0.159955
-	615	25.776735	3.797352	0.015618
-	616	26.280476	3.930486	0.190575
-	617	26.757643	4.061949	0.363786
-	618	27.207582	4.191354	0.534005
-	619	27.630011	4.318297	0.699978
-	620	28.024994	4.442199	0.860246
-	621	28.392868	4.562286	1.013703
-	622	28.734472	4.677868	1.159437
-	623	29.050833	4.787981	1.296638
-	624	29.343418	4.891328	1.424943
-	625	29.613802	4.986627	1.543525
-	626	29.863670	5.072442	1.651651
-	627	30.094749	5.147234	1.748105
-	628	30.308483	5.209740	1.831613
-	629	30.506002	5.258739	1.900888
-	630	30.687922	5.293333	1.954380
-	631	30.854397	5.313069	1.990548
-	632	31.005163	5.317537	2.008036
-	633	31.139601	5.306685	2.005918
-	634	31.256950	5.280685	1.983404
-	635	31.356392	5.239731	1.940289
-	636	31.437237	5.184398	1.876574
-	637	31.498575	5.115314	1.793032
-	638	31.539949	5.033597	1.690212
-	639	31.560846	4.940488	1.568923
-	640	31.561079	4.837490	1.430727
-	641	31.540592	4.726038	1.277682
-	642	31.499802	4.607411	1.113068
-	643	31.439371	4.482650	0.941171
-	644	31.360138	4.352553	0.766474
-	645	31.263224	4.218013	0.592755
-	646	31.149818	4.079930	0.422283
-	647	31.021204	3.939018	0.256754
-	648	30.879002	3.795692	0.097563
-	649	30.724930	3.650093	-0.053412
-	650	30.560978	3.502225	-0.194446
-	651	30.389093	3.352339	-0.324181
-	652	30.211412	3.200690	-0.441048
-	653	30.029951	3.048181	-0.544504
-	654	29.846506	2.896005	-0.634148
-	655	29.662897	2.745512	-0.709995
-	656	29.480909	2.598317	-0.772124
-	657	29.302052	2.456034	-0.821161
-	658	29.127512	2.320215	-0.857813
-	659	28.958017	2.192533	-0.883371
-	660	28.793909	2.074405	-0.900153
-	661	28.634966	1.967473	-0.910694
-	662	28.480593	1.872947	-0.918048
-	663	28.329996	1.791992	-0.925225
-	664	28.182180	1.725384	-0.935232
-	665	28.036213	1.673480	-0.950839
-	666	27.890987	1.636072	-0.973659
-	667	27.745508	1.612316	-1.004373
-	668	27.598806	1.600907	-1.042313
-	669	27.450195	1.600007	-1.085741
-	670	27.299089	1.607530	-1.131606
-	671	27.145309	1.621147	-1.176301
-	672	26.988945	1.638686	-1.215602
-	673	26.830654	1.657886	-1.244821
-	674	26.671740	1.676668	-1.259380
-	675	26.513918	1.693417	-1.254817
-	676	26.359840	1.706986	-1.227591
-	677	26.213015	1.717200	-1.174693
-	678	26.077847	1.724782	-1.094683
-	679	25.959414	1.731615	-0.987280
-	680	25.863476	1.740747	-0.854203
-	681	25.795633	1.756407	-0.699228
-	682	25.761316	1.783878	-0.528774
-	683	25.764677	1.828949	-0.351714
-	684	25.808853	1.897553	-0.178147
-	685	25.895069	1.995285	-0.019169
-	686	26.022459	2.127023	0.114999
-	687	26.187681	2.296330	0.215278
-	688	26.384823	2.505111	0.274498
-	689	26.605120	2.753285	0.288015
-	690	26.837616	3.038611	0.253444
-	691	27.069405	3.356870	0.171371
-	692	27.287048	3.701991	0.045582
-	693	27.477171	4.066391	-0.116986
-	694	27.627579	4.441370	-0.306873
-	695	27.728088	4.817699	-0.512832
-	696	27.770918	5.186151	-0.723542
-	697	27.751131	5.537971	-0.929452
-	698	27.666464	5.865129	-1.122723
-	699	27.517389	6.160548	-1.298074
-	700	27.306547	6.418431	-1.452346
-	701	27.038805	6.634022	-1.584308
-	702	26.720629	6.803824	-1.694532
-	703	26.359640	6.925637	-1.785491
-	704	25.964094	6.998448	-1.860389
-	705	25.542759	7.022607	-1.923814
-	706	25.104330	6.999498	-1.981060
-	707	24.657167	6.931615	-2.037324
-	708	24.208721	6.822390	-2.098096
-	709	23.765560	6.676291	-2.168482
-	710	23.332954	6.498313	-2.252961
-	711	22.914974	6.294221	-2.355578
-	712	22.514378	6.070284	-2.478685
-	713	22.133148	5.833020	-2.623084
-	714	21.772007	5.589285	-2.788316
-	715	21.430988	5.345840	-2.972629
-	716	21.109203	5.109283	-3.172714
-	717	20.805052	4.885820	-3.384539
-	718	20.516390	4.680778	-3.603266
-	719	20.240480	4.498463	-3.823391
-	720	19.974495	4.342062	-4.040038
-	721	19.715204	4.213461	-4.248601
-	722	19.459702	4.113141	-4.445291
-	723	19.205072	4.040475	-4.627447
-	724	18.948994	3.993744	-4.793312
-	725	18.689608	3.970230	-4.942237
-	726	18.425560	3.966511	-5.074204
-	727	18.156364	3.978725	-5.190793
-	728	17.881943	4.002801	-5.293804
-	729	17.602636	4.034399	-5.386061
-	730	17.319401	4.069355	-5.470598
-	731	17.033766	4.103559	-5.550908
-	732	16.747557	4.133445	-5.630475
-	733	16.462873	4.155782	-5.712698
-	734	16.181837	4.168025	-5.800865
-	735	15.906776	4.168127	-5.897253
-	736	15.639831	4.154775	-6.004232
-	737	15.382768	4.127233	-6.123160
-	738	15.137188	4.085430	-6.254637
-	739	14.904219	4.029698	-6.398168
-	740	14.684587	3.961112	-6.552593
-	741	14.478341	3.880938	-6.715704
-	742	14.285178	3.790952	-6.884514
-	743	14.104298	3.693196	-7.055953
-	744	13.934404	3.589795	-7.226362
-	745	13.774041	3.483152	-7.392641
-	746	13.621635	3.375563	-7.551708
-	747	13.475619	3.269343	-7.701235
-	748	13.334451	3.166597	-7.839071
-	749	13.196639	3.069136	-7.963741
-	750	13.060847	2.978642	-8.074394
-	751	12.925920	2.896455	-8.170745
-	752	12.790746	2.823604	-8.253479
-	753	12.654575	2.760650	-8.323287
-	754	12.516639	2.707875	-8.381786
-	755	12.376391	2.665209	-8.430942
-	756	12.233602	2.632317	-8.472204
-	757	12.088280	2.608616	-8.507228
-	758	11.940700	2.593552	-8.537236
-	759	11.791599	2.586421	-8.563282
-	760	11.641842	2.586644	-8.586503
-	761	11.492397	2.593365	-8.608400
-	762	11.343533	2.605070	-8.630346
-	763	11.195197	2.619721	-8.653872
-	764	11.046918	2.635240	-8.680323
-	765	10.898519	2.649876	-8.710053
-	766	10.749763	2.662233	-8.743324
-	767	10.600937	2.671398	-8.780046
-	768	10.452418	2.676779	-8.820456
-	769	10.304849	2.678329	-8.864709
-	770	10.158908	2.676328	-8.913288
-	771	10.015146	2.671408	-8.966207
-	772	9.874220	2.664333	-9.023583
-	773	9.736466	2.655917	-9.085524
-	774	9.602028	2.647030	-9.151437
-	775	9.470564	2.638407	-9.220837
-	776	9.341701	2.630905	-9.293003
-	777	9.214928	2.625308	-9.367424
-	778	9.089704	2.622449	-9.444139
-	779	8.965442	2.623065	-9.523490
-	780	8.841793	2.627855	-9.605760
-	781	8.718429	2.637468	-9.690909
-	782	8.595116	2.652410	-9.778559
-	783	8.471493	2.673237	-9.867920
-	784	8.347359	2.700329	-9.958359
-	785	8.222683	2.734086	-10.048791
-	786	8.097521	2.774693	-10.138382
-	787	7.971784	2.822120	-10.226041
-	788	7.845466	2.876030	-10.310601
-	789	7.718427	2.935804	-10.391138
-	790	7.590624	3.000685	-10.466478
-	791	7.462104	3.069584	-10.535796
-	792	7.333380	3.141290	-10.598110
-	793	7.205284	3.214256	-10.651782
-	794	7.079017	3.286481	-10.694951
-	795	6.956019	3.355535	-10.724760
-	796	6.837861	3.418737	-10.738105
-	797	6.725795	3.474061	-10.732550
-	798	6.620082	3.520814	-10.707881
-	799	6.519762	3.560386	-10.666731
-	800	6.422790	3.595701	-10.614246
-	801	6.326941	3.629952	-10.555881
-	802	6.230458	3.665469	-10.495590
-	803	6.132019	3.703696	-10.436286
-	804	6.030756	3.745264	-10.379785
-	805	5.926409	3.790127	-10.327310
-	806	5.819110	3.837777	-10.279608
-	807	5.709415	3.887296	-10.237340
-	808	5.598194	3.937474	-10.200776
-	809	5.486723	3.986865	-10.170077
-	810	5.376403	4.034137	-10.145552
-	811	5.268773	4.078030	-10.126939
-	812	5.165234	4.117518	-10.114075
-	813	5.066903	4.152049	-10.106567
-	814	4.974481	4.181372	-10.103867
-	815	4.887632	4.205962	-10.104981
-	816	4.805127	4.226647	-10.109211
