# Supplementary material for: Design and preliminary verification of a novel powered ankle–foot prosthesis: From the perspective of lower-limb biomechanics compared with ESAR foot
Source: PLoS One. 2024 Jun 7;19(6):e0303397. doi: 10.1371/journal.pone.0303397 (PMC11161064; doi:10.1371/journal.pone.0303397)
Supplement: S2 File — (ZIP) [file pone.0303397.s004.zip › WAP/1/left knee angle.txt]

LINK_MODEL_BASED::ORIGINAL::Left Knee Angles
File	Frame	X	Y	Z
Gait LB - IOR 7.c3d	1	40.684383	-3.321377	-15.888610
-	2	39.852234	-3.389335	-15.730064
-	3	38.966072	-3.464560	-15.562654
-	4	38.030960	-3.547200	-15.386719
-	5	37.053173	-3.637177	-15.202967
-	6	36.039413	-3.733554	-15.012891
-	7	34.996441	-3.834963	-14.817691
-	8	33.930672	-3.940176	-14.618697
-	9	32.847801	-4.047735	-14.416574
-	10	31.752945	-4.156102	-14.211964
-	11	30.650349	-4.264034	-14.005282
-	12	29.543806	-4.370083	-13.797984
-	13	28.436674	-4.472868	-13.591180
-	14	27.332155	-4.571684	-13.386362
-	15	26.233366	-4.665873	-13.185516
-	16	25.143219	-4.755086	-12.990904
-	17	24.064098	-4.839222	-12.804689
-	18	22.998627	-4.917691	-12.628876
-	19	21.949121	-4.990523	-12.466315
-	20	20.918280	-5.057384	-12.318890
-	21	19.908920	-5.117982	-12.188842
-	22	18.924196	-5.171872	-12.077314
-	23	17.967707	-5.218621	-11.985804
-	24	17.042845	-5.257970	-11.915556
-	25	16.153166	-5.289536	-11.866544
-	26	15.302358	-5.313005	-11.839413
-	27	14.493841	-5.328221	-11.833166
-	28	13.730820	-5.334998	-11.847232
-	29	13.016412	-5.333307	-11.878736
-	30	12.353092	-5.323188	-11.925543
-	31	11.742606	-5.304896	-11.985021
-	32	11.185939	-5.278800	-12.053829
-	33	10.683113	-5.245296	-12.129383
-	34	10.233106	-5.204866	-12.210333
-	35	9.834108	-5.158094	-12.294675
-	36	9.483602	-5.105383	-12.381942
-	37	9.178181	-5.047421	-12.471521
-	38	8.914133	-4.984752	-12.564024
-	39	8.687464	-4.918118	-12.659585
-	40	8.494407	-4.848379	-12.759197
-	41	8.331475	-4.776502	-12.863210
-	42	8.195489	-4.703629	-12.972528
-	43	8.083794	-4.630650	-13.089390
-	44	7.994146	-4.558301	-13.215343
-	45	7.925238	-4.487015	-13.352827
-	46	7.876311	-4.417009	-13.504851
-	47	7.847579	-4.348184	-13.674800
-	48	7.840203	-4.280206	-13.863842
-	49	7.856290	-4.212624	-14.072508
-	50	7.899247	-4.144630	-14.298893
-	51	7.973485	-4.075366	-14.539036
-	52	8.084841	-4.003838	-14.787408
-	53	8.240021	-3.929047	-15.036427
-	54	8.446217	-3.850039	-15.277195
-	55	8.710779	-3.766061	-15.500195
-	56	9.039872	-3.676904	-15.695233
-	57	9.438079	-3.583063	-15.851929
-	58	9.907724	-3.486145	-15.960645
-	59	10.448165	-3.388752	-16.013485
-	60	11.055631	-3.294414	-16.003450
-	61	11.722849	-3.207330	-15.927524
-	62	12.439376	-3.131863	-15.786374
-	63	13.192204	-3.072307	-15.585411
-	64	13.965688	-3.032565	-15.333599
-	65	14.743063	-3.015502	-15.045020
-	66	15.506676	-3.023066	-14.736069
-	67	16.238972	-3.055630	-14.424885
-	68	16.923618	-3.112191	-14.130334
-	69	17.546059	-3.190899	-13.866652
-	70	18.094719	-3.288697	-13.643569
-	71	18.560680	-3.401935	-13.465724
-	72	18.938385	-3.527034	-13.331233
-	73	19.225632	-3.660172	-13.233696
-	74	19.423225	-3.797611	-13.163815
-	75	19.534628	-3.936215	-13.108731
-	76	19.565928	-4.073179	-13.055319
-	77	19.524836	-4.206761	-12.990370
-	78	19.420399	-4.335715	-12.902322
-	79	19.262623	-4.459383	-12.781457
-	80	19.061394	-4.577664	-12.621264
-	81	18.826254	-4.690752	-12.418014
-	82	18.566191	-4.798395	-12.172176
-	83	18.288960	-4.900764	-11.886045
-	84	18.001286	-4.997732	-11.565197
-	85	17.708916	-5.088932	-11.215917
-	86	17.416525	-5.174079	-10.845643
-	87	17.127771	-5.252821	-10.462217
-	88	16.845232	-5.325377	-10.071365
-	89	16.570816	-5.391722	-9.679054
-	90	16.305632	-5.452178	-9.290495
-	91	16.049929	-5.507251	-8.910466
-	92	15.803793	-5.557389	-8.542555
-	93	15.566681	-5.603210	-8.191807
-	94	15.337731	-5.645371	-7.861191
-	95	15.116053	-5.684618	-7.552622
-	96	14.900985	-5.721329	-7.268602
-	97	14.691650	-5.756066	-7.008909
-	98	14.487864	-5.789044	-6.772932
-	99	14.289315	-5.820244	-6.559825
-	100	14.096045	-5.849905	-6.366579
-	101	13.907941	-5.878429	-6.188788
-	102	13.725465	-5.906104	-6.022035
-	103	13.549297	-5.933276	-5.861515
-	104	13.380066	-5.960458	-5.702575
-	105	13.218643	-5.988066	-5.541451
-	106	13.065630	-6.016535	-5.374695
-	107	12.921662	-6.046434	-5.199350
-	108	12.786979	-6.078225	-5.012765
-	109	12.661839	-6.112385	-4.812373
-	110	12.546592	-6.149172	-4.596365
-	111	12.441134	-6.188977	-4.362898
-	112	12.345819	-6.231927	-4.111035
-	113	12.260671	-6.278155	-3.839944
-	114	12.185817	-6.327544	-3.549989
-	115	12.121163	-6.380009	-3.241762
-	116	12.066502	-6.435407	-2.916337
-	117	12.021702	-6.493152	-2.577111
-	118	11.986535	-6.552902	-2.227123
-	119	11.961143	-6.613845	-1.872237
-	120	11.945594	-6.675051	-1.518533
-	121	11.940169	-6.735501	-1.172837
-	122	11.944942	-6.793995	-0.840852
-	123	11.960046	-6.849331	-0.527291
-	124	11.985043	-6.900515	-0.234586
-	125	12.019086	-6.946591	0.035676
-	126	12.061095	-6.986882	0.283518
-	127	12.109723	-7.020804	0.509428
-	128	12.163590	-7.048033	0.714918
-	129	12.221120	-7.068535	0.901444
-	130	12.280366	-7.082569	1.070255
-	131	12.339628	-7.090641	1.222460
-	132	12.397002	-7.093564	1.358811
-	133	12.451056	-7.092086	1.479645
-	134	12.500216	-7.087173	1.585507
-	135	12.543492	-7.079538	1.676350
-	136	12.579975	-7.069862	1.752653
-	137	12.608935	-7.058616	1.814048
-	138	12.629940	-7.046332	1.861369
-	139	12.642931	-7.033231	1.894431
-	140	12.648097	-7.019646	1.913553
-	141	12.646150	-7.005504	1.918341
-	142	12.638016	-6.990944	1.909417
-	143	12.624986	-6.975873	1.885684
-	144	12.608526	-6.960295	1.846665
-	145	12.590145	-6.944199	1.792107
-	146	12.571384	-6.927667	1.721424
-	147	12.553547	-6.910828	1.635252
-	148	12.537824	-6.893753	1.533871
-	149	12.525114	-6.876638	1.416950
-	150	12.516026	-6.859727	1.285267
-	151	12.510914	-6.843176	1.138523
-	152	12.509611	-6.827234	0.977295
-	153	12.511909	-6.811986	0.801951
-	154	12.517242	-6.797523	0.613863
-	155	12.524709	-6.784016	0.414881
-	156	12.533607	-6.771428	0.207380
-	157	12.543034	-6.760000	-0.004842
-	158	12.552241	-6.749786	-0.217987
-	159	12.560575	-6.740963	-0.428196
-	160	12.567510	-6.733726	-0.632035
-	161	12.572764	-6.728267	-0.826005
-	162	12.576309	-6.724792	-1.007979
-	163	12.578567	-6.723347	-1.175524
-	164	12.580152	-6.724028	-1.326848
-	165	12.582192	-6.726663	-1.461429
-	166	12.586122	-6.731174	-1.579125
-	167	12.593419	-6.737290	-1.680724
-	168	12.605727	-6.744849	-1.767507
-	169	12.625016	-6.753671	-1.842257
-	170	12.653041	-6.763597	-1.907567
-	171	12.691217	-6.774727	-1.966307
-	172	12.741127	-6.787172	-2.021459
-	173	12.804082	-6.801352	-2.075049
-	174	12.881237	-6.817792	-2.129292
-	175	12.973369	-6.837162	-2.184669
-	176	13.081246	-6.860390	-2.240764
-	177	13.205016	-6.888501	-2.295254
-	178	13.344828	-6.922681	-2.345171
-	179	13.500374	-6.963933	-2.386897
-	180	13.670809	-7.013155	-2.417028
-	181	13.854872	-7.070866	-2.433088
-	182	14.051009	-7.137135	-2.433478
-	183	14.257179	-7.211876	-2.417332
-	184	14.471359	-7.294734	-2.383812
-	185	14.691521	-7.385106	-2.332850
-	186	14.915964	-7.482162	-2.264715
-	187	15.143156	-7.584896	-2.179554
-	188	15.372135	-7.692162	-2.079319
-	189	15.602400	-7.802776	-1.965814
-	190	15.833817	-7.915277	-1.841523
-	191	16.066353	-8.028172	-1.708764
-	192	16.300213	-8.139969	-1.571155
-	193	16.535631	-8.249179	-1.433561
-	194	16.772638	-8.354527	-1.302527
-	195	17.011391	-8.455055	-1.184981
-	196	17.251839	-8.550188	-1.087983
-	197	17.493963	-8.639745	-1.016719
-	198	17.737558	-8.723952	-0.973711
-	199	17.982555	-8.803118	-0.960397
-	200	18.228779	-8.877762	-0.975440
-	201	18.476137	-8.948657	-1.015897
-	202	18.724497	-9.016640	-1.077100
-	203	18.973877	-9.082647	-1.153487
-	204	19.224173	-9.147595	-1.239385
-	205	19.475431	-9.212438	-1.329036
-	206	19.727478	-9.278084	-1.416342
-	207	19.980139	-9.345501	-1.496528
-	208	20.232967	-9.415344	-1.565106
-	209	20.485445	-9.488342	-1.618011
-	210	20.736851	-9.564948	-1.652471
-	211	20.986439	-9.645350	-1.667365
-	212	21.233118	-9.729740	-1.662571
-	213	21.475742	-9.817777	-1.639977
-	214	21.712944	-9.909167	-1.602044
-	215	21.943598	-10.003126	-1.553703
-	216	22.166534	-10.098922	-1.500140
-	217	22.380777	-10.195678	-1.447897
-	218	22.585390	-10.292525	-1.403213
-	219	22.779509	-10.388539	-1.371937
-	220	22.962448	-10.482814	-1.358552
-	221	23.133347	-10.574573	-1.365922
-	222	23.291424	-10.663113	-1.395264
-	223	23.435938	-10.747858	-1.445364
-	224	23.566042	-10.828326	-1.514122
-	225	23.680607	-10.904329	-1.596349
-	226	23.778547	-10.975788	-1.685191
-	227	23.858370	-11.042949	-1.771881
-	228	23.918776	-11.106189	-1.846674
-	229	23.958467	-11.165944	-1.900418
-	230	23.976351	-11.222589	-1.925923
-	231	23.971226	-11.276507	-1.918673
-	232	23.942280	-11.327886	-1.875797
-	233	23.888653	-11.376883	-1.795968
-	234	23.809784	-11.423496	-1.678906
-	235	23.705532	-11.467909	-1.524058
-	236	23.576082	-11.510150	-1.331715
-	237	23.421892	-11.550149	-1.102050
-	238	23.243803	-11.587903	-0.835617
-	239	23.042978	-11.622976	-0.533592
-	240	22.820690	-11.655416	-0.197623
-	241	22.578247	-11.685020	0.169657
-	242	22.317108	-11.711786	0.563520
-	243	22.038822	-11.735535	0.975730
-	244	21.744919	-11.756145	1.394970
-	245	21.437092	-11.773121	1.805668
-	246	21.117231	-11.785764	2.191336
-	247	20.787016	-11.793737	2.539912
-	248	20.448032	-11.796829	2.845685
-	249	20.101542	-11.795379	3.108616
-	250	19.748926	-11.789765	3.332135
-	251	19.391489	-11.780553	3.521905
-	252	19.030767	-11.768384	3.685005
-	253	18.668758	-11.753678	3.828493
-	254	18.307676	-11.736921	3.958570
-	255	17.950239	-11.718169	4.079875
-	256	17.599586	-11.697527	4.195073
-	257	17.259277	-11.674941	4.305627
-	258	16.933081	-11.650352	4.410864
-	259	16.624805	-11.623857	4.508917
-	260	16.338570	-11.595579	4.597144
-	261	16.078350	-11.565556	4.670749
-	262	15.848269	-11.533855	4.724286
-	263	15.652409	-11.500636	4.750556
-	264	15.494807	-11.465957	4.741369
-	265	15.379368	-11.429974	4.687542
-	266	15.309905	-11.392802	4.579509
-	267	15.290014	-11.354443	4.407611
-	268	15.322920	-11.315001	4.163376
-	269	15.411613	-11.274382	3.840029
-	270	15.558510	-11.232594	3.433870
-	271	15.765527	-11.189435	2.945643
-	272	16.034201	-11.144911	2.381287
-	273	16.365717	-11.098812	1.754207
-	274	16.761084	-11.050864	1.079694
-	275	17.221056	-11.000286	0.374495
-	276	17.746582	-10.945727	-0.347443
-	277	18.338264	-10.885366	-1.075014
-	278	18.996635	-10.816730	-1.799579
-	279	19.721619	-10.737221	-2.514148
-	280	20.512775	-10.643754	-3.213555
-	281	21.368916	-10.533346	-3.894208
-	282	22.288538	-10.402751	-4.555147
-	283	23.269398	-10.249031	-5.198164
-	284	24.308617	-10.069622	-5.826713
-	285	25.402718	-9.862747	-6.443085
-	286	26.547476	-9.627628	-7.048310
-	287	27.737974	-9.364451	-7.640747
-	288	28.968813	-9.074200	-8.216974
-	289	30.234297	-8.758790	-8.771845
-	290	31.528803	-8.420746	-9.300383
-	291	32.846596	-8.063675	-9.796705
-	292	34.182503	-7.691410	-10.254795
-	293	35.531662	-7.308692	-10.668001
-	294	36.889835	-6.920545	-11.029887
-	295	38.253265	-6.532221	-11.334705
-	296	39.618519	-6.149262	-11.577907
-	297	40.982601	-5.776783	-11.756885
-	298	42.342453	-5.419552	-11.871274
-	299	43.695133	-5.081676	-11.923424
-	300	45.037346	-4.766722	-11.918256
-	301	46.365204	-4.477519	-11.862556
-	302	47.674252	-4.216082	-11.765496
-	303	48.959118	-3.984032	-11.636927
-	304	50.213436	-3.782193	-11.488135
-	305	51.429996	-3.610875	-11.330839
-	306	52.601017	-3.469904	-11.176835
-	307	53.718262	-3.358945	-11.037593
-	308	54.773445	-3.277559	-10.924148
-	309	55.758579	-3.225073	-10.847136
-	310	56.666290	-3.201051	-10.815554
-	311	57.489697	-3.204216	-10.838193
-	312	58.222706	-3.232337	-10.922916
-	313	58.860031	-3.283176	-11.076215
-	314	59.397308	-3.353479	-11.303159
-	315	59.831112	-3.439809	-11.607152
-	316	60.158989	-3.538652	-11.989468
-	317	60.379364	-3.646436	-12.448843
-	318	60.491413	-3.760317	-12.981721
-	319	60.495308	-3.877652	-13.581769
-	320	60.391708	-3.996251	-14.240649
-	321	60.182014	-4.114783	-14.947997
-	322	59.867947	-4.232461	-15.691904
-	323	59.451782	-4.348983	-16.459583
-	324	58.936153	-4.464823	-17.237564
-	325	58.324429	-4.580363	-18.012106
-	326	57.620636	-4.696739	-18.768847
-	327	56.829060	-4.815170	-19.493166
-	328	55.954472	-4.936749	-20.169695
-	329	55.001854	-5.062374	-20.782980
-	330	53.976467	-5.192983	-21.317276
-	331	52.884037	-5.328830	-21.757463
-	332	51.730263	-5.470108	-22.089115
-	333	50.521046	-5.616278	-22.299244
-	334	49.261932	-5.766344	-22.376602
-	335	47.958061	-5.918685	-22.312477
-	336	46.614086	-6.071372	-22.101204
-	337	45.233803	-6.222054	-21.740330
-	338	43.820076	-6.368048	-21.231655
-	339	42.374664	-6.506761	-20.580797
-	340	40.898502	-6.635375	-19.797562
-	341	39.391796	-6.751325	-18.896193
-	342	37.854519	-6.852090	-17.894983
-	343	36.286556	-6.935537	-16.816236
-	344	34.688366	-7.000002	-15.685400
-	345	33.061092	-7.044335	-14.530533
-	346	31.407089	-7.068091	-13.381408
-	347	29.729847	-7.071290	-12.267256
-	348	28.033983	-7.054291	-11.215876
-	349	26.324802	-7.017519	-10.252112
-	350	24.608290	-6.961614	-9.396362
-	351	22.890966	-6.887095	-8.663680
-	352	21.179695	-6.794410	-8.063638
-	353	19.481668	-6.684016	-7.599443
-	354	17.804489	-6.556406	-7.269659
-	355	16.155659	-6.412350	-7.067459
-	356	14.542969	-6.252793	-6.983021
-	357	12.973802	-6.079249	-7.003574
-	358	11.455716	-5.893584	-7.115343
-	359	9.995848	-5.698303	-7.303245
-	360	8.601077	-5.496384	-7.552430
-	361	7.278007	-5.291177	-7.848423
-	362	6.032719	-5.086200	-8.178239
-	363	4.871055	-4.884945	-8.529949
-	364	3.798351	-4.690557	-8.894147
-	365	2.819468	-4.505717	-9.263664
-	366	1.938544	-4.332477	-9.635035
-	367	1.158818	-4.172285	-10.006269
-	368	0.482565	-4.026041	-10.377761
-	369	-0.089073	-3.894190	-10.750537
-	370	-0.556426	-3.776863	-11.126004
-	371	-0.921105	-3.674044	-11.505197
-	372	-1.186325	-3.585666	-11.888012
-	373	-1.356606	-3.511796	-12.272375
-	374	-1.437811	-3.452630	-12.654788
-	375	-1.436735	-3.408466	-13.029311
-	376	-1.360670	-3.379629	-13.388593
-	377	-1.217231	-3.366341	-13.723451
-	378	-1.013853	-3.368656	-14.023249
-	379	-0.757316	-3.386340	-14.276809
-	380	-0.453393	-3.418860	-14.473368
-	381	-0.106433	-3.465206	-14.602944
-	382	0.280623	-3.523935	-14.657951
-	383	0.706952	-3.593103	-14.633496
-	384	1.173444	-3.670572	-14.527372
-	385	1.682806	-3.754148	-14.341152
-	386	2.239162	-3.841713	-14.078371
-	387	2.846958	-3.931555	-13.745138
-	388	3.510355	-4.022472	-13.348819
-	389	4.231970	-4.113914	-12.897308
-	390	5.011788	-4.206127	-12.398424
-	391	5.846478	-4.300120	-11.860518
-	392	6.728666	-4.397665	-11.291492
-	393	7.646866	-4.501026	-10.700002
-	394	8.585727	-4.612696	-10.094677
-	395	9.526790	-4.734924	-9.485106
-	396	10.449645	-4.869207	-8.882315
-	397	11.332903	-5.016076	-8.297410
-	398	12.155825	-5.174485	-7.742613
-	399	12.899205	-5.342125	-7.229619
-	400	13.546491	-5.515529	-6.768348
-	401	14.084697	-5.690346	-6.366401
-	402	14.504724	-5.861812	-6.027797
-	403	14.801744	-6.025217	-5.752599
-	404	14.975074	-6.176160	-5.537828
-	405	15.027632	-6.311240	-5.377144
-	406	14.965803	-6.427782	-5.262662
-	407	14.798541	-6.524049	-5.185555
-	408	14.537083	-6.599274	-5.135941
-	409	14.194036	-6.653370	-5.104578
-	410	13.782936	-6.687084	-5.081708
-	411	13.317585	-6.701628	-5.058539
-	412	12.811440	-6.698621	-5.026310
-	413	12.277555	-6.679726	-4.977177
-	414	11.727790	-6.646812	-4.903004
-	415	11.173062	-6.601631	-4.795937
-	416	10.622976	-6.545959	-4.648691
-	417	10.085957	-6.481514	-4.454487
-	418	9.569062	-6.409908	-4.207860
-	419	9.078201	-6.332779	-3.904691
-	420	8.617868	-6.251578	-3.543170
-	421	8.191421	-6.167687	-3.124797
-	422	7.800900	-6.082436	-2.653945
-	423	7.447379	-5.997024	-2.138672
-	424	7.130676	-5.912582	-1.590503
-	425	6.849814	-5.830077	-1.023015
-	426	6.603124	-5.750331	-0.451860
-	427	6.388406	-5.674038	0.106702
-	428	6.203166	-5.601632	0.636595
-	429	6.044822	-5.533236	1.122824
-	430	5.910579	-5.468737	1.552572
-	431	5.797919	-5.407730	1.915881
-	432	5.704197	-5.349890	2.207135
-	433	5.627224	-5.294895	2.425253
-	434	5.564904	-5.242513	2.573125
-	435	5.515547	-5.192617	2.656927
-	436	5.477801	-5.145130	2.685054
-	437	5.450521	-5.100092	2.667948
-	438	5.432784	-5.057685	2.616747
-	439	5.423749	-5.018111	2.542987
-	440	5.422736	-4.981627	2.457454
-	441	5.428955	-4.948486	2.370224
-	442	5.441648	-4.918950	2.289816
-	443	5.459873	-4.893325	2.223615
-	444	5.482543	-4.871985	2.177175
-	445	5.508325	-4.855337	2.154400
-	446	5.535995	-4.843817	2.157201
-	447	5.564086	-4.837839	2.186055
-	448	5.591445	-4.837772	2.239585
-	449	5.616858	-4.843847	2.314834
-	450	5.639456	-4.856246	2.407845
-	451	5.658669	-4.875020	2.513857
-	452	5.674069	-4.900089	2.627903
-	453	5.685640	-4.931111	2.744515
-	454	5.693680	-4.967677	2.858902
-	455	5.698681	-5.009336	2.966794
-	456	5.701673	-5.055573	3.065020
-	457	5.703778	-5.105882	3.151498
-	458	5.706450	-5.159669	3.225449
-	459	5.711219	-5.216394	3.287452
-	460	5.719609	-5.275505	3.338920
-	461	5.733122	-5.336556	3.382531
-	462	5.753162	-5.399179	3.422245
-	463	5.781028	-5.463168	3.462476
-	464	5.817771	-5.528392	3.508269
-	465	5.864338	-5.594868	3.564553
-	466	5.921401	-5.662732	3.635891
-	467	5.989318	-5.732287	3.726617
-	468	6.068104	-5.803891	3.840144
-	469	6.157406	-5.877945	3.978685
-	470	6.256449	-5.954767	4.143489
-	471	6.364242	-6.034528	4.334055
-	472	6.479511	-6.117232	4.548915
-	473	6.600947	-6.202813	4.785409
-	474	6.727041	-6.291091	5.039722
-	475	6.856506	-6.381656	5.306767
-	476	6.988271	-6.473785	5.579722
-	477	7.121453	-6.566649	5.851175
-	478	7.255455	-6.659401	6.113697
-	479	7.389904	-6.751338	6.360343
-	480	7.524591	-6.841891	6.585207
-	481	7.659637	-6.930788	6.784130
-	482	7.795296	-7.017905	6.954675
-	483	7.932122	-7.103328	7.096635
-	484	8.070850	-7.187359	7.211955
-	485	8.212399	-7.270479	7.304373
-	486	8.357768	-7.353401	7.379562
-	487	8.507879	-7.437008	7.444312
-	488	8.663520	-7.522238	7.505028
-	489	8.825393	-7.609882	7.566891
-	490	8.994251	-7.700500	7.632267
-	491	9.170747	-7.794350	7.701097
-	492	9.355454	-7.891376	7.772168
-	493	9.548726	-7.991409	7.844162
-	494	9.750569	-8.094189	7.915610
-	495	9.960686	-8.199577	7.986207
-	496	10.178515	-8.307443	8.055492
-	497	10.403330	-8.417697	8.123278
-	498	10.634363	-8.530122	8.189227
-	499	10.870494	-8.644637	8.253354
-	500	11.110564	-8.761057	8.315716
-	501	11.353085	-8.879098	8.376947
-	502	11.596364	-8.998186	8.437659
-	503	11.838616	-9.117608	8.498864
-	504	12.078056	-9.236434	8.562670
-	505	12.312826	-9.353872	8.633306
-	506	12.541284	-9.469161	8.712391
-	507	12.761941	-9.581461	8.799713
-	508	12.973828	-9.689744	8.888672
-	509	13.176220	-9.792633	8.967855
-	510	13.368558	-9.888914	9.025620
-	511	13.550184	-9.977551	9.054306
-	512	13.720281	-10.057921	9.052892
-	513	13.878020	-10.129807	9.022559
-	514	14.022719	-10.193282	8.966630
-	515	14.153776	-10.248804	8.889792
-	516	14.270623	-10.297190	8.797509
-	517	14.372762	-10.339543	8.695928
-	518	14.459801	-10.377242	8.591766
-	519	14.531609	-10.411658	8.491028
-	520	14.588227	-10.443972	8.398976
-	521	14.630116	-10.475077	8.318988
-	522	14.657830	-10.505460	8.252909
-	523	14.672309	-10.535296	8.201089
-	524	14.674443	-10.564816	8.163482
-	525	14.665231	-10.594253	8.140003
-	526	14.645490	-10.623891	8.130773
-	527	14.616062	-10.653973	8.135525
-	528	14.577825	-10.684754	8.154168
-	529	14.531505	-10.716516	8.186971
-	530	14.477643	-10.749605	8.233720
-	531	14.416895	-10.784240	8.293494
-	532	14.349916	-10.820395	8.364867
-	533	14.277500	-10.857903	8.445401
-	534	14.200469	-10.896291	8.532296
-	535	14.119699	-10.934901	8.621331
-	536	14.036175	-10.972881	8.707462
-	537	13.950948	-11.009348	8.784888
-	538	13.865311	-11.043405	8.847185
-	539	13.780765	-11.074594	8.889009
-	540	13.699222	-11.102950	8.906242
-	541	13.622781	-11.128911	8.895578
-	542	13.553940	-11.153208	8.854831
-	543	13.495414	-11.176771	8.782441
-	544	13.450182	-11.200657	8.677255
-	545	13.421342	-11.225859	8.539214
-	546	13.412370	-11.253544	8.367239
-	547	13.426867	-11.284696	8.161852
-	548	13.468614	-11.320415	7.923913
-	549	13.541218	-11.361679	7.654794
-	550	13.648083	-11.409473	7.356490
-	551	13.792255	-11.464624	7.031213
-	552	13.976470	-11.527720	6.681116
-	553	14.203082	-11.599062	6.308350
-	554	14.474153	-11.678552	5.915177
-	555	14.791353	-11.765603	5.503511
-	556	15.156043	-11.859116	5.075343
-	557	15.568906	-11.957528	4.632756
-	558	16.030180	-12.058876	4.177259
-	559	16.539305	-12.160863	3.710078
-	560	17.095135	-12.260942	3.233213
-	561	17.695803	-12.356554	2.746916
-	562	18.338932	-12.445149	2.251472
-	563	19.021673	-12.524214	1.746607
-	564	19.741013	-12.591419	1.231882
-	565	20.493750	-12.644583	0.706687
-	566	21.276833	-12.681837	0.170183
-	567	22.087313	-12.701732	-0.378001
-	568	22.922398	-12.703205	-0.937911
-	569	23.779587	-12.685633	-1.509567
-	570	24.656696	-12.648613	-2.092476
-	571	25.552105	-12.591999	-2.685734
-	572	26.464598	-12.515609	-3.288460
-	573	27.393702	-12.419324	-3.899075
-	574	28.339352	-12.303006	-4.515413
-	575	29.302078	-12.166448	-5.136090
-	576	30.282877	-12.008687	-5.759374
-	577	31.283144	-11.828024	-6.384352
-	578	32.304337	-11.622432	-7.009713
-	579	33.347622	-11.390936	-7.631930
-	580	34.413292	-11.134412	-8.244725
-	581	35.501232	-10.855225	-8.840199
-	582	36.610683	-10.556816	-9.409673
-	583	37.740692	-10.242921	-9.945255
-	584	38.889793	-9.917520	-10.439680
-	585	40.056164	-9.584647	-10.887047
-	586	41.237431	-9.248472	-11.282487
-	587	42.430798	-8.912998	-11.622498
-	588	43.632938	-8.581952	-11.905097
-	589	44.840164	-8.257957	-12.130734
-	590	46.048298	-7.942266	-12.302432
-	591	47.252811	-7.635116	-12.425492
-	592	48.448895	-7.336090	-12.506830
-	593	49.631519	-7.045229	-12.554075
-	594	50.795502	-6.763031	-12.575598
-	595	51.935322	-6.490782	-12.579757
-	596	53.045212	-6.230330	-12.574812
-	597	54.118832	-5.984060	-12.568941
-	598	55.149525	-5.754370	-12.569962
-	599	56.130085	-5.542634	-12.585954
-	600	57.053028	-5.348849	-12.625181
-	601	57.910851	-5.171798	-12.695711
-	602	58.696487	-5.010046	-12.804679
-	603	59.403671	-4.861970	-12.958269
-	604	60.027195	-4.726610	-13.160956
-	605	60.562771	-4.603435	-13.416336
-	606	61.007298	-4.492144	-13.726854
-	607	61.358349	-4.393313	-14.093942
-	608	61.614250	-4.308025	-14.518173
-	609	61.773842	-4.237572	-14.999155
-	610	61.836571	-4.183370	-15.535373
-	611	61.802216	-4.146856	-16.124025
-	612	61.671082	-4.129293	-16.760798
-	613	61.443836	-4.131609	-17.439739
-	614	61.121620	-4.154748	-18.152571
-	615	60.705894	-4.198848	-18.889231
-	616	60.198700	-4.264541	-19.637175
-	617	59.602520	-4.352180	-20.381668
-	618	58.920414	-4.461662	-21.106112
-	619	58.156013	-4.592544	-21.792311
-	620	57.313400	-4.743916	-22.421268
-	621	56.397133	-4.914239	-22.974016
-	622	55.411964	-5.101299	-23.432625
-	623	54.362988	-5.302420	-23.780483
-	624	53.255260	-5.514316	-24.003147
-	625	52.093857	-5.733611	-24.087996
-	626	50.883598	-5.956738	-24.025105
-	627	49.628899	-6.180248	-23.807371
-	628	48.333740	-6.400781	-23.431370
-	629	47.001705	-6.615096	-22.897673
-	630	45.635693	-6.820443	-22.211338
-	631	44.238140	-7.014384	-21.382135
-	632	42.810963	-7.194664	-20.424889
-	633	41.355808	-7.359269	-19.359480
-	634	39.873837	-7.506388	-18.209644
-	635	38.365356	-7.634310	-17.001764
-	636	36.830280	-7.741569	-15.763905
-	637	35.268185	-7.826763	-14.524324
-	638	33.679192	-7.889018	-13.309262
-	639	32.064247	-7.927705	-12.142258
-	640	30.425734	-7.942346	-11.043595
-	641	28.767084	-7.932636	-10.028159
-	642	27.093126	-7.898456	-9.107061
-	643	25.409559	-7.839773	-8.286309
-	644	23.723059	-7.757096	-7.567160
-	645	22.040752	-7.651588	-6.946137
-	646	20.370255	-7.525112	-6.415596
-	647	18.719833	-7.379702	-5.964669
-	648	17.097857	-7.217411	-5.581657
-	649	15.513203	-7.040200	-5.254303
-	650	13.974730	-6.850161	-4.970819
-	651	12.491222	-6.649713	-4.720736
-	652	11.071338	-6.441486	-4.495451
-	653	9.723465	-6.228609	-4.288530
-	654	8.455451	-6.014433	-4.096219
-	655	7.274755	-5.802380	-3.917426
-	656	6.188483	-5.595806	-3.754345
-	657	5.203027	-5.397768	-3.610384
-	658	4.323548	-5.210944	-3.491466
-	659	3.553886	-5.037585	-3.403854
-	660	2.896420	-4.879553	-3.353705
-	661	2.351574	-4.738359	-3.346879
-	662	1.917936	-4.615098	-3.388279
-	663	1.592342	-4.510506	-3.481431
-	664	1.369653	-4.424907	-3.627750
-	665	1.242887	-4.358277	-3.826675
-	666	1.203488	-4.309994	-4.075319
-	667	1.241670	-4.278999	-4.370248
-	668	1.346454	-4.263791	-4.706587
-	669	1.506461	-4.262418	-5.079193
-	670	1.709979	-4.272563	-5.482505
-	671	1.945356	-4.291540	-5.910535
-	672	2.202128	-4.316377	-6.357084
-	673	2.471150	-4.343835	-6.815643
-	674	2.745618	-4.370594	-7.279798
-	675	3.021247	-4.393405	-7.741822
-	676	3.297183	-4.409355	-8.194413
-	677	3.575956	-4.416105	-8.629589
-	678	3.863357	-4.412127	-9.037894
-	679	4.168034	-4.396964	-9.409587
-	680	4.500659	-4.371257	-9.732721
-	681	4.872512	-4.336798	-9.994716
-	682	5.294535	-4.296399	-10.181087
-	683	5.775645	-4.253810	-10.278721
-	684	6.321848	-4.213433	-10.276769
-	685	6.935035	-4.180201	-10.168064
-	686	7.612595	-4.159374	-9.952045
-	687	8.346802	-4.156177	-9.633777
-	688	9.125297	-4.175413	-9.224409
-	689	9.931623	-4.220962	-8.740067
-	690	10.746456	-4.295400	-8.201008
-	691	11.548686	-4.399619	-7.628664
-	692	12.317330	-4.532495	-7.046384
-	693	13.032537	-4.690888	-6.476242
-	694	13.677036	-4.869722	-5.938017
-	695	14.236881	-5.062548	-5.449086
-	696	14.702010	-5.262216	-5.021753
-	697	15.066589	-5.461713	-4.663202
-	698	15.328447	-5.654617	-4.375668
-	699	15.489114	-5.835499	-4.157759
-	700	15.553133	-6.000062	-4.003979
-	701	15.527481	-6.145127	-3.907101
-	702	15.421161	-6.268645	-3.859010
-	703	15.244428	-6.369628	-3.849680
-	704	15.008212	-6.447791	-3.870541
-	705	14.723622	-6.503652	-3.912197
-	706	14.401735	-6.538186	-3.966059
-	707	14.053041	-6.552721	-4.024402
-	708	13.686967	-6.548928	-4.079879
-	709	13.312212	-6.528742	-4.126342
-	710	12.936328	-6.494198	-4.157009
-	711	12.565639	-6.447572	-4.165835
-	712	12.205371	-6.391087	-4.146739
-	713	11.859982	-6.326818	-4.094566
-	714	11.532741	-6.256917	-4.004591
-	715	11.225858	-6.183407	-3.874208
-	716	10.940573	-6.108106	-3.702495
-	717	10.677093	-6.032727	-3.491316
-	718	10.434655	-5.958711	-3.245937
-	719	10.211896	-5.887109	-2.973734
-	720	10.006889	-5.818747	-2.685145
-	721	9.817074	-5.754097	-2.391763
-	722	9.640134	-5.693241	-2.106375
-	723	9.473628	-5.636050	-1.841312
-	724	9.315470	-5.582139	-1.607778
-	725	9.163930	-5.531005	-1.414626
-	726	9.017816	-5.482071	-1.267631
-	727	8.876557	-5.434986	-1.168966
-	728	8.740078	-5.389452	-1.116403
-	729	8.608779	-5.345458	-1.104952
-	730	8.483644	-5.303146	-1.126404
-	731	8.366039	-5.262846	-1.170528
-	732	8.257711	-5.225034	-1.226276
-	733	8.160436	-5.190264	-1.282410
-	734	8.076165	-5.159164	-1.329275
-	735	8.006693	-5.132194	-1.358371
-	736	7.953688	-5.109883	-1.363939
-	737	7.918361	-5.092581	-1.342376
-	738	7.901618	-5.080512	-1.292642
-	739	7.903890	-5.073661	-1.216357
-	740	7.925192	-5.071871	-1.117015
-	741	7.965058	-5.074725	-1.000031
-	742	8.022649	-5.081795	-0.871763
-	743	8.096705	-5.092749	-0.739383
-	744	8.185722	-5.107209	-0.609268
-	745	8.287861	-5.125019	-0.487630
-	746	8.401138	-5.146082	-0.379563
-	747	8.523609	-5.170540	-0.288132
-	748	8.653082	-5.198576	-0.216066
-	749	8.787632	-5.230411	-0.163754
-	750	8.925568	-5.266251	-0.130289
-	751	9.065339	-5.306256	-0.113061
-	752	9.205758	-5.350720	-0.108202
-	753	9.345997	-5.399773	-0.110380
-	754	9.485322	-5.453674	-0.114043
-	755	9.623051	-5.512603	-0.113055
-	756	9.758821	-5.576605	-0.101897
-	757	9.892289	-5.645658	-0.076501
-	758	10.022986	-5.719556	-0.033381
-	759	10.150793	-5.797965	0.029101
-	760	10.275668	-5.880367	0.112400
-	761	10.397434	-5.966249	0.216667
-	762	10.515782	-6.054874	0.341652
-	763	10.630343	-6.145452	0.487234
-	764	10.740583	-6.237132	0.651727
-	765	10.845943	-6.328893	0.832995
-	766	10.946037	-6.419771	1.028290
-	767	11.040756	-6.508898	1.234942
-	768	11.130134	-6.595642	1.450656
-	769	11.214639	-6.679510	1.674445
-	770	11.294941	-6.760251	1.905934
-	771	11.371698	-6.837683	2.144474
-	772	11.446118	-6.911703	2.390180
-	773	11.519440	-6.982286	2.641374
-	774	11.593155	-7.049259	2.894884
-	775	11.668397	-7.112402	3.146708
-	776	11.745669	-7.171449	3.392900
-	777	11.824328	-7.226192	3.629977
-	778	11.902795	-7.276617	3.856730
-	779	11.979306	-7.322856	4.072301
-	780	12.052505	-7.365145	4.275700
-	781	12.121155	-7.403628	4.466886
-	782	12.184380	-7.438432	4.644807
-	783	12.241445	-7.469633	4.808986
-	784	12.292066	-7.497393	4.958632
-	785	12.336285	-7.521909	5.094076
-	786	12.374537	-7.543450	5.215714
-	787	12.407429	-7.562305	5.323716
-	788	12.435781	-7.578660	5.419474
-	789	12.460526	-7.592894	5.504040
-	790	12.482823	-7.605546	5.579446
-	791	12.503947	-7.617377	5.648082
-	792	12.525662	-7.629187	5.712355
-	793	12.550058	-7.641449	5.772695
-	794	12.579607	-7.654347	5.828564
-	795	12.616548	-7.667608	5.875705
-	796	12.663062	-7.680812	5.907398
-	797	12.720706	-7.693700	5.918870
-	798	12.789908	-7.706639	5.908684
-	799	12.870099	-7.720886	5.881119
-	800	12.959805	-7.738259	5.843269
-	801	13.056951	-7.760470	5.802350
-	802	13.159481	-7.788482	5.763510
-	803	13.265285	-7.822665	5.730308
-	804	13.372038	-7.862742	5.704997
-	805	13.477495	-7.907979	5.688291
-	806	13.579541	-7.957249	5.680983
-	807	13.676223	-8.009164	5.682415
-	808	13.765536	-8.062140	5.691903
-	809	13.845955	-8.114531	5.708136
-	810	13.916275	-8.164845	5.729748
-	811	13.975605	-8.211603	5.755064
-	812	14.023513	-8.253668	5.782053
-	813	14.060130	-8.290297	5.809977
-	814	14.086130	-8.321277	5.837434
-	815	14.102660	-8.346926	5.863951
-	816	14.111814	-8.368200	5.889380
