# Supplementary material for: Design and preliminary verification of a novel powered ankle–foot prosthesis: From the perspective of lower-limb biomechanics compared with ESAR foot
Source: PLoS One. 2024 Jun 7;19(6):e0303397. doi: 10.1371/journal.pone.0303397 (PMC11161064; doi:10.1371/journal.pone.0303397)
Supplement: S2 File — (ZIP) [file pone.0303397.s004.zip › WAP/1/right ankle angle.txt]

LINK_MODEL_BASED::ORIGINAL::Right Ankle Angles
File	Frame	X	Y	Z
Gait LB - IOR 7.c3d	1	11.681128	15.513370	-4.698311
-	2	11.749921	15.592984	-5.126635
-	3	11.925205	15.706511	-5.873845
-	4	12.243402	15.866827	-7.041071
-	5	12.756279	16.090981	-8.766644
-	6	13.542417	16.401575	-11.245966
-	7	14.728142	16.827671	-14.759863
-	8	16.531473	17.401869	-19.715302
-	9	19.350140	18.138521	-26.687168
-	10	23.937263	18.947166	-36.398296
-	11	31.698187	19.361597	-49.416187
-	12	44.978951	17.932638	-65.101486
-	13	66.473076	11.818763	-79.479576
-	14	94.652061	0.468552	-84.711288
-	15	119.267334	-9.034811	-79.809166
-	16	134.776474	-13.819744	-72.743835
-	17	143.857483	-16.140665	-67.008553
-	18	149.412048	-17.426022	-62.749687
-	19	153.002365	-18.227959	-59.605804
-	20	155.405624	-18.765400	-57.288055
-	21	157.012833	-19.133274	-55.620808
-	22	158.012924	-19.373751	-54.518696
-	23	158.466309	-19.501858	-53.971649
-	24	158.319397	-19.512053	-54.048893
-	25	157.364288	-19.374523	-54.925831
-	26	155.101501	-19.010031	-56.954945
-	27	150.333984	-18.197721	-60.818771
-	28	139.875793	-16.137882	-67.791321
-	29	115.181976	-9.187719	-78.642136
-	30	72.629578	7.776107	-79.738861
-	31	42.013016	17.159660	-60.379692
-	32	28.075235	18.095558	-41.059853
-	33	21.859774	17.281105	-27.967379
-	34	18.866533	16.471912	-19.715143
-	35	17.315342	15.888791	-14.470905
-	36	16.483498	15.493894	-11.060560
-	37	16.048378	15.232556	-8.806234
-	38	15.850691	15.064001	-7.312656
-	39	15.804789	14.960411	-6.340165
-	40	15.861514	14.902565	-5.736478
-	41	15.991034	14.877187	-5.400278
-	42	16.173916	14.875167	-5.260148
-	43	16.396564	14.889744	-5.263959
-	44	16.649235	14.916235	-5.372012
-	45	16.924870	14.951098	-5.553370
-	46	17.218616	14.991622	-5.783881
-	47	17.526979	15.035637	-6.044489
-	48	17.847643	15.081408	-6.320699
-	49	18.178625	15.127983	-6.600701
-	50	18.517973	15.174659	-6.875925
-	51	18.863653	15.221133	-7.140163
-	52	19.212805	15.267169	-7.389060
-	53	19.561728	15.312623	-7.619687
-	54	19.906357	15.357361	-7.830655
-	55	20.242502	15.401219	-8.021778
-	56	20.566687	15.443808	-8.194651
-	57	20.875689	15.485065	-8.351558
-	58	21.166170	15.524564	-8.495470
-	59	21.434259	15.562024	-8.629560
-	60	21.675064	15.597879	-8.755639
-	61	21.882738	15.632594	-8.875449
-	62	22.049955	15.667544	-8.988258
-	63	22.167847	15.703934	-9.092419
-	64	22.227261	15.743181	-9.185002
-	65	22.219685	15.786821	-9.262548
-	66	22.138144	15.836357	-9.321423
-	67	21.977652	15.893229	-9.358355
-	68	21.736317	15.958657	-9.370673
-	69	21.415415	16.033207	-9.356534
-	70	21.019609	16.116409	-9.315426
-	71	20.555815	16.206949	-9.248025
-	72	20.033127	16.303989	-9.156140
-	73	19.462687	16.407541	-9.043368
-	74	18.856760	16.518696	-8.913801
-	75	18.226854	16.638361	-8.771338
-	76	17.583015	16.765732	-8.620959
-	77	16.932220	16.898802	-8.466150
-	78	16.278698	17.033661	-8.309081
-	79	15.624319	17.164703	-8.150442
-	80	14.969060	17.286522	-7.988261
-	81	14.311236	17.395634	-7.818894
-	82	13.647443	17.491617	-7.635805
-	83	12.973435	17.575487	-7.432355
-	84	12.284298	17.649221	-7.200790
-	85	11.575672	17.714342	-6.936517
-	86	10.844357	17.772326	-6.638354
-	87	10.088311	17.824234	-6.309301
-	88	9.305992	17.871515	-5.953543
-	89	8.495633	17.916313	-5.574211
-	90	7.654762	17.960760	-5.171698
-	91	6.779040	18.007734	-4.742215
-	92	5.862308	18.058990	-4.278400
-	93	4.897058	18.115887	-3.772361
-	94	3.875075	18.178261	-3.217789
-	95	2.786595	18.243202	-2.609915
-	96	1.620624	18.305283	-1.944460
-	97	0.366081	18.355806	-1.217620
-	98	-0.986376	18.383524	-0.423700
-	99	-2.440343	18.375248	0.443367
-	100	-3.989752	18.317812	1.390144
-	101	-5.616104	18.199877	2.421757
-	102	-7.287580	18.016367	3.540420
-	103	-8.962402	17.768328	4.742649
-	104	-10.591208	17.461973	6.014427
-	105	-12.121984	17.109173	7.330377
-	106
-	107
-	108
-	109
-	110
-	111
-	112
-	113
-	114
-	115
-	116
-	117
-	118
-	119
-	120
-	121
-	122
-	123	-4.638080	17.911489	1.294117
-	124	-4.297840	17.980938	1.408271
-	125	-4.002578	18.039000	1.452889
-	126	-3.754491	18.083120	1.440540
-	127	-3.553771	18.113182	1.384032
-	128	-3.398884	18.129175	1.295336
-	129	-3.286845	18.133839	1.185999
-	130	-3.213545	18.129078	1.065675
-	131	-3.174403	18.117907	0.942121
-	132	-3.164765	18.102119	0.820925
-	133	-3.179903	18.082947	0.705449
-	134	-3.214971	18.060780	0.597566
-	135	-3.264539	18.035566	0.498361
-	136	-3.322571	18.006832	0.408850
-	137	-3.382874	17.973314	0.329919
-	138	-3.439956	17.933220	0.262444
-	139	-3.489207	17.884363	0.207259
-	140	-3.527087	17.824875	0.164769
-	141	-3.551424	17.752640	0.134905
-	142	-3.561020	17.667017	0.117309
-	143	-3.555737	17.567665	0.111551
-	144	-3.536151	17.455299	0.117609
-	145	-3.503551	17.331347	0.136215
-	146	-3.459706	17.197813	0.167617
-	147	-3.406742	17.058729	0.212417
-	148	-3.346608	16.921335	0.270650
-	149	-3.280679	16.796343	0.342160
-	150	-3.209936	16.695929	0.426013
-	151	-3.135320	16.631571	0.521107
-	152	-3.057714	16.612728	0.625660
-	153	-2.978367	16.645803	0.738460
-	154	-2.898999	16.733490	0.859065
-	155	-2.821917	16.874767	0.987568
-	156	-2.749912	17.065046	1.124414
-	157	-2.685831	17.296690	1.270276
-	158	-2.632542	17.559036	1.425823
-	159	-2.592634	17.839712	1.591362
-	160	-2.567995	18.125063	1.766850
-	161	-2.559837	18.401123	1.951777
-	162	-2.568170	18.654631	2.145004
-	163	-2.592154	18.873957	2.345479
-	164	-2.630019	19.050640	2.551537
-	165	-2.679333	19.179916	2.761248
-	166	-2.737283	19.261009	2.972663
-	167	-2.800779	19.296598	3.183597
-	168	-2.866753	19.291573	3.392012
-	169	-2.932391	19.252346	3.595632
-	170	-2.995334	19.185896	3.792289
-	171	-3.053831	19.099209	3.979794
-	172	-3.106876	18.998976	4.156192
-	173	-3.154276	18.891325	4.319764
-	174	-3.196654	18.781958	4.469261
-	175	-3.235030	18.676014	4.603424
-	176	-3.270781	18.577595	4.721736
-	177	-3.305157	18.489628	4.823637
-	178	-3.339497	18.413790	4.909341
-	179	-3.375000	18.350845	4.979458
-	180	-3.412656	18.301052	5.035302
-	181	-3.453013	18.264362	5.078195
-	182	-3.496256	18.240286	5.109810
-	183	-3.542098	18.227783	5.131445
-	184	-3.589893	18.225447	5.144891
-	185	-3.638264	18.231184	5.151524
-	186	-3.684973	18.242590	5.151977
-	187	-3.727439	18.257153	5.145704
-	188	-3.763465	18.272457	5.131757
-	189	-3.791325	18.286039	5.108466
-	190	-3.809662	18.295536	5.074110
-	191	-3.817391	18.299149	5.026667
-	192	-3.813716	18.295652	4.963985
-	193	-3.798312	18.284590	4.884203
-	194	-3.771281	18.266354	4.785542
-	195	-3.733292	18.241985	4.666996
-	196	-3.684994	18.213083	4.527370
-	197	-3.627318	18.181059	4.366152
-	198	-3.560854	18.147823	4.183083
-	199	-3.485823	18.115164	3.978122
-	200	-3.401854	18.085384	3.751590
-	201	-3.308146	18.061222	3.503963
-	202	-3.203954	18.045261	3.236280
-	203	-3.088875	18.039497	2.949892
-	204	-2.963370	18.045021	2.646835
-	205	-2.829019	18.062016	2.329556
-	206	-2.688624	18.090063	2.000971
-	207	-2.546248	18.127764	1.664796
-	208	-2.406634	18.172863	1.325382
-	209	-2.274352	18.222435	0.987352
-	210	-2.152940	18.273207	0.655280
-	211	-2.044464	18.322393	0.333533
-	212	-1.949274	18.367407	0.025578
-	213	-1.866927	18.406870	-0.265079
-	214	-1.796281	18.440355	-0.536386
-	215	-1.736535	18.467985	-0.786228
-	216	-1.687103	18.490875	-1.013235
-	217	-1.647836	18.510111	-1.216058
-	218	-1.619211	18.526802	-1.393721
-	219	-1.602203	18.542150	-1.545372
-	220	-1.598606	18.556532	-1.670094
-	221	-1.610451	18.569864	-1.767836
-	222	-1.640437	18.580875	-1.838475
-	223	-1.691564	18.587799	-1.882477
-	224	-1.767260	18.588614	-1.900721
-	225	-1.871320	18.580816	-1.894404
-	226	-2.008024	18.562178	-1.864921
-	227	-2.181653	18.530575	-1.814378
-	228	-2.396504	18.484329	-1.745256
-	229	-2.656639	18.421989	-1.659956
-	230	-2.965412	18.342693	-1.561367
-	231	-3.324557	18.246218	-1.453206
-	232	-3.733612	18.133614	-1.340102
-	233	-4.189280	18.007105	-1.228226
-	234	-4.685829	17.870447	-1.124943
-	235	-5.215659	17.728621	-1.038044
-	236	-5.770060	17.588270	-0.975064
-	237	-6.339617	17.457241	-0.942314
-	238	-6.914524	17.343046	-0.944175
-	239	-7.484623	17.251280	-0.982457
-	240	-8.039797	17.184261	-1.056458
-	241	-8.570178	17.141684	-1.162690
-	242	-9.066571	17.121174	-1.295389
-	243	-9.520682	17.119247	-1.447290
-	244	-9.925503	17.131813	-1.610360
-	245	-10.275108	17.154274	-1.776426
-	246	-10.564662	17.182360	-1.938225
-	247	-10.790322	17.212666	-2.088965
-	248	-10.948956	17.243217	-2.223871
-	249	-11.038418	17.273952	-2.339602
-	250	-11.058134	17.306017	-2.434572
-	251	-11.009747	17.341419	-2.508053
-	252	-10.897680	17.381399	-2.560034
-	253	-10.728755	17.425629	-2.591090
-	254	-10.511581	17.473356	-2.601680
-	255	-10.255486	17.523659	-2.592252
-	256	-9.970600	17.575891	-2.562224
-	257	-9.666531	17.629869	-2.510644
-	258	-9.352517	17.685253	-2.435977
-	259	-9.036778	17.741589	-2.336128
-	260	-8.726799	17.797430	-2.209153
-	261	-8.428874	17.850586	-2.053807
-	262	-8.148250	17.897974	-1.870509
-	263	-7.888695	17.935585	-1.662074
-	264	-7.652314	17.958984	-1.433960
-	265	-7.439277	17.963942	-1.194387
-	266	-7.247829	17.947136	-0.953688
-	267	-7.074553	17.906702	-0.723799
-	268	-6.914808	17.842447	-0.517216
-	269	-6.763498	17.755610	-0.345605
-	270	-6.615574	17.648609	-0.219140
-	271	-6.466250	17.524799	-0.146115
-	272	-6.311755	17.387896	-0.131891
-	273	-6.149180	17.242119	-0.178849
-	274	-5.976956	17.092096	-0.286039
-	275	-5.794748	16.942785	-0.449353
-	276	-5.603350	16.799023	-0.662299
-	277	-5.404535	16.665047	-0.916611
-	278	-5.200722	16.543951	-1.202918
-	279	-4.994742	16.437634	-1.510993
-	280	-4.789258	16.346687	-1.831200
-	281	-4.586946	16.270823	-2.153900
-	282	-4.390112	16.208868	-2.470323
-	283	-4.200629	16.159454	-2.773025
-	284	-4.019926	16.121058	-3.055403
-	285	-3.848972	16.092047	-3.312408
-	286	-3.688389	16.071041	-3.539860
-	287	-3.538171	16.056799	-3.735608
-	288	-3.398083	16.048342	-3.898162
-	289	-3.267245	16.044889	-4.027808
-	290	-3.144623	16.045895	-4.125196
-	291	-3.029071	16.050779	-4.191648
-	292	-2.919317	16.059019	-4.229306
-	293	-2.814259	16.069931	-4.240359
-	294	-2.712927	16.082783	-4.227478
-	295	-2.614635	16.096819	-4.192991
-	296	-2.518794	16.111334	-4.139650
-	297	-2.425174	16.125546	-4.069726
-	298	-2.333568	16.138845	-3.986019
-	299	-2.243803	16.150723	-3.891231
-	300	-2.155372	16.160877	-3.788843
-	301	-2.067103	16.169294	-3.683141
-	302	-1.977055	16.176016	-3.579363
-	303	-1.882282	16.181324	-3.483935
-	304	-1.778803	16.185617	-3.403986
-	305	-1.661379	16.189487	-3.347834
-	306	-1.524695	16.193537	-3.323332
-	307	-1.364092	16.198523	-3.337221
-	308	-1.176384	16.205000	-3.394014
-	309	-0.959939	16.213625	-3.496189
-	310	-0.715275	16.224642	-3.643348
-	311	-0.444907	16.238220	-3.832829
-	312	-0.152792	16.254206	-4.060008
-	313	0.156345	16.272045	-4.318529
-	314	0.478128	16.290766	-4.602116
-	315	0.808193	16.308846	-4.903380
-	316	1.142385	16.324104	-5.215322
-	317	1.476387	16.333712	-5.530611
-	318	1.805990	16.334921	-5.842433
-	319	2.127182	16.325924	-6.143964
-	320	2.436344	16.306320	-6.428630
-	321	2.730908	16.276913	-6.691062
-	322	3.009198	16.239174	-6.926875
-	323	3.270880	16.194981	-7.133152
-	324	3.516070	16.146444	-7.307025
-	325	3.745508	16.095718	-7.446453
-	326	3.960090	16.044907	-7.549540
-	327	4.161075	15.995936	-7.615705
-	328	4.350038	15.950345	-7.645663
-	329	4.528501	15.909235	-7.640918
-	330	4.698158	15.873363	-7.603677
-	331	4.860598	15.843013	-7.536695
-	332	5.017262	15.818288	-7.442507
-	333	5.169405	15.798923	-7.323889
-	334	5.318130	15.784528	-7.183408
-	335	5.464301	15.774546	-7.023273
-	336	5.608493	15.768450	-6.845415
-	337	5.751190	15.765627	-6.651749
-	338	5.892527	15.765648	-6.443470
-	339	6.032729	15.768119	-6.222108
-	340	6.171702	15.772768	-5.988750
-	341	6.309511	15.779469	-5.744749
-	342	6.446187	15.788109	-5.491718
-	343	6.581716	15.798808	-5.231112
-	344	6.716136	15.811483	-4.964769
-	345	6.849442	15.826161	-4.694222
-	346	6.981716	15.842790	-4.420983
-	347	7.112985	15.861522	-4.146081
-	348	7.243533	15.882553	-3.870629
-	349	7.373643	15.905953	-3.595567
-	350	7.503895	15.931957	-3.321647
-	351	7.635276	15.960464	-3.050361
-	352	7.769116	15.991362	-2.783303
-	353	7.906966	16.024105	-2.522985
-	354	8.050445	16.057961	-2.272360
-	355	8.201586	16.091717	-2.035764
-	356	8.362649	16.124041	-1.818362
-	357	8.536268	16.153374	-1.626380
-	358	8.725578	16.178171	-1.467417
-	359	8.933990	16.196989	-1.349710
-	360	9.165062	16.208355	-1.282210
-	361	9.422089	16.210970	-1.273062
-	362	9.707503	16.203701	-1.328797
-	363	10.022158	16.186058	-1.452209
-	364	10.365340	16.157894	-1.642652
-	365	10.734264	16.119909	-1.894855
-	366	11.124279	16.073448	-2.199512
-	367	11.529531	16.020611	-2.543876
-	368	11.943798	15.964229	-2.912586
-	369	12.361363	15.907530	-3.289289
-	370	12.777011	15.854372	-3.656947
-	371	13.186489	15.808733	-3.999694
-	372	13.586223	15.774696	-4.303139
-	373	13.973609	15.755759	-4.556087
-	374	14.346850	15.754890	-4.750433
-	375	14.705333	15.773849	-4.882715
-	376	15.049809	15.813322	-4.953675
-	377	15.382385	15.872805	-4.968346
-	378	15.706418	15.950521	-4.935442
-	379	16.025621	16.044092	-4.865558
-	380	16.343864	16.150747	-4.770338
-	381	16.664341	16.267822	-4.660271
-	382	16.989527	16.392633	-4.544955
-	383	17.320753	16.522892	-4.432140
-	384	17.658300	16.656401	-4.328633
-	385	18.001213	16.791077	-4.240092
-	386	18.347324	16.924585	-4.171359
-	387	18.693129	17.054335	-4.126663
-	388	19.033527	17.177860	-4.108867
-	389	19.362154	17.292484	-4.120541
-	390	19.671057	17.396338	-4.162383
-	391	19.951237	17.487728	-4.234585
-	392	20.192554	17.565863	-4.335470
-	393	20.383957	17.630463	-4.462061
-	394	20.513885	17.681993	-4.609417
-	395	20.571043	17.721376	-4.771366
-	396	20.545277	17.750923	-4.939948
-	397	20.428801	17.773745	-5.106761
-	398	20.217104	17.793766	-5.263037
-	399	19.908903	17.815151	-5.400059
-	400	19.506435	17.841799	-5.510441
-	401	19.014820	17.877308	-5.587659
-	402	18.441826	17.924143	-5.627069
-	403	17.797096	17.983389	-5.625463
-	404	17.091238	18.054316	-5.581203
-	405	16.334772	18.134832	-5.493780
-	406	15.537487	18.221684	-5.364402
-	407	14.707796	18.310883	-5.195836
-	408	13.853418	18.397322	-4.994406
-	409	12.981424	18.475622	-4.769726
-	410	12.098534	18.541334	-4.533500
-	411	11.211205	18.592033	-4.298065
-	412	10.325135	18.627195	-4.074174
-	413	9.444795	18.647196	-3.869218
-	414	8.573607	18.651890	-3.686505
-	415	7.714635	18.640385	-3.525767
-	416	6.871617	18.611454	-3.383985
-	417	6.049892	18.564901	-3.257364
-	418	5.257135	18.502695	-3.143287
-	419	4.502728	18.429256	-3.041289
-	420	3.796522	18.349844	-2.953571
-	421	3.147335	18.269346	-2.882934
-	422	2.562501	18.191957	-2.832044
-	423	2.047632	18.120457	-2.802129
-	424	1.606789	18.055965	-2.793813
-	425	1.242609	17.997862	-2.806150
-	426	0.956567	17.944529	-2.837151
-	427	0.749568	17.893900	-2.883050
-	428	0.621998	17.843643	-2.938927
-	429	0.573443	17.791380	-2.998887
-	430	0.601415	17.734962	-3.057755
-	431	0.700056	17.673790	-3.112699
-	432	0.859768	17.608767	-3.164241
-	433	1.068533	17.542194	-3.214981
-	434	1.314007	17.476833	-3.268032
-	435	1.584968	17.415777	-3.326225
-	436	1.871649	17.362446	-3.391251
-	437	2.165758	17.320190	-3.464261
-	438	2.460419	17.292063	-3.545621
-	439	2.749948	17.280708	-3.634995
-	440	3.029995	17.288462	-3.731950
-	441	3.297239	17.317160	-3.835588
-	442	3.549302	17.367912	-3.944915
-	443	3.784396	17.440584	-4.058606
-	444	4.000846	17.533192	-4.175292
-	445	4.197064	17.641237	-4.293248
-	446	4.371505	17.758728	-4.410757
-	447	4.523026	17.879681	-4.526057
-	448	4.651256	17.998707	-4.637911
-	449	4.756424	18.111250	-4.745209
-	450	4.839236	18.213032	-4.847364
-	451	4.900575	18.299500	-4.944335
-	452	4.941628	18.367022	-5.036250
-	453	4.964663	18.414547	-5.123830
-	454	4.972452	18.443001	-5.207882
-	455	4.967647	18.452866	-5.289954
-	456	4.951715	18.442513	-5.371463
-	457	4.925622	18.409697	-5.454566
-	458	4.890003	18.353338	-5.540695
-	459	4.845217	18.273365	-5.630893
-	460	4.790773	18.169811	-5.724417
-	461	4.725435	18.042852	-5.819484
-	462	4.647019	17.893042	-5.912313
-	463	4.552682	17.721567	-5.997480
-	464	4.439214	17.530542	-6.068465
-	465	4.303994	17.322916	-6.119008
-	466	4.145551	17.102795	-6.144248
-	467	3.963654	16.875652	-6.140359
-	468	3.759063	16.648216	-6.104861
-	469	3.532927	16.427979	-6.035830
-	470	3.286498	16.222464	-5.931921
-	471	3.020804	16.038860	-5.791736
-	472	2.736663	15.883888	-5.614056
-	473	2.434610	15.763741	-5.397573
-	474	2.114949	15.683955	-5.141212
-	475	1.777906	15.649227	-4.844468
-	476	1.423730	15.663198	-4.507221
-	477	1.052677	15.728420	-4.130188
-	478	0.665203	15.846142	-3.714957
-	479	0.262129	16.015696	-3.264448
-	480	-0.155276	16.233849	-2.782341
-	481	-0.585219	16.495369	-2.273449
-	482	-1.025464	16.794380	-1.743217
-	483	-1.473495	17.124943	-1.197723
-	484	-1.926425	17.480547	-0.643584
-	485	-2.381188	17.853622	-0.087504
-	486	-2.833918	18.235834	0.462898
-	487	-3.279918	18.618275	0.999673
-	488	-3.713220	18.991974	1.513778
-	489	-4.127327	19.348213	1.996467
-	490	-4.515796	19.678869	2.439350
-	491	-4.872786	19.976776	2.835129
-	492	-5.193217	20.235876	3.177593
-	493	-5.472971	20.451462	3.462039
-	494	-5.708745	20.620081	3.685179
-	495	-5.898037	20.739336	3.845011
-	496	-6.038970	20.807722	3.940838
-	497	-6.130313	20.825048	3.973095
-	498	-6.171728	20.792849	3.943802
-	499	-6.163494	20.714573	3.856067
-	500	-6.106509	20.595108	3.714523
-	501	-6.002141	20.440435	3.524860
-	502	-5.852116	20.257565	3.293824
-	503	-5.658231	20.054327	3.028869
-	504	-5.421961	19.839233	2.737921
-	505	-5.144385	19.620766	2.428620
-	506	-4.826712	19.406666	2.107896
-	507	-4.470765	19.203279	1.781950
-	508	-4.079180	19.015600	1.455885
-	509	-3.656129	18.847076	1.134438
-	510	-3.207505	18.699955	0.822062
-	511	-2.741164	18.575220	0.523344
-	512	-2.267052	18.472713	0.243046
-	513	-1.797548	18.391527	-0.013602
-	514	-1.347322	18.330257	-0.241348
-	515	-0.932863	18.286964	-0.435012
-	516	-0.571702	18.259563	-0.589926
-	517	-0.282149	18.245567	-0.702564
-	518	-0.083349	18.242496	-0.769755
-	519	0.005736	18.247732	-0.789504
-	520	-0.032601	18.258492	-0.760651
-	521	-0.213389	18.271965	-0.683429
-	522	-0.548347	18.285063	-0.559237
-	523	-1.044910	18.294842	-0.391101
-	524	-1.705343	18.298550	-0.183485
-	525	-2.525403	18.293945	0.057790
-	526	-3.493738	18.279427	0.325864
-	527	-4.591623	18.254467	0.613722
-	528	-5.793619	18.219635	0.914162
-	529	-7.068983	18.176449	1.221214
-	530	-8.383388	18.127291	1.530131
-	531	-9.701021	18.074764	1.838186
-	532	-10.986830	18.021729	2.144682
-	533	-12.208178	17.970676	2.450694
-	534	-13.336579	17.923620	2.758424
-	535	-14.348490	17.882120	3.071006
-	536	-15.225778	17.847681	3.391444
-	537	-15.955832	17.822615	3.721976
-	538	-16.532591	17.810280	4.063905
-	539	-16.956774	17.815325	4.417018
-	540	-17.235867	17.842291	4.780289
-	541	-17.381958	17.894430	5.151226
-	542	-17.409975	17.972122	5.526287
-	543	-17.335901	18.072372	5.901274
-	544	-17.175987	18.189844	6.270721
-	545	-16.946226	18.317831	6.629187
-	546	-16.661781	18.448463	6.971211
-	547	-16.336243	18.573303	7.291728
-	548	-15.981745	18.684092	7.586540
-	549	-15.608332	18.774035	7.851369
-	550	-15.224289	18.837969	8.082469
-	551	-14.835634	18.872231	8.275669
-	552	-14.446656	18.874834	8.427066
-	553	-14.059679	18.845606	8.531826
-	554	-13.675852	18.786058	8.585247
-	555	-13.295200	18.699141	8.582658
-	556	-12.917409	18.588579	8.520300
-	557	-12.542081	18.458941	8.395603
-	558	-12.169136	18.315125	8.208003
-	559	-11.798785	18.162043	7.959249
-	560	-11.431886	18.004541	7.653615
-	561	-11.069617	17.846998	7.298131
-	562	-10.713558	17.693521	6.901847
-	563	-10.365423	17.547779	6.475574
-	564	-10.027143	17.412703	6.030970
-	565	-9.700665	17.290768	5.580344
-	566	-9.387729	17.183826	5.134984
-	567	-9.089545	17.093027	4.704926
-	568	-8.806944	17.018833	4.298501
-	569	-8.540207	16.960732	3.921884
-	570	-8.289573	16.917416	3.579869
-	571	-8.054601	16.886660	3.274911
-	572	-7.834107	16.865507	3.007592
-	573	-7.625906	16.850771	2.776703
-	574	-7.427559	16.839174	2.579900
-	575	-7.236480	16.828053	2.413595
-	576	-7.050318	16.815310	2.273609
-	577	-6.866789	16.799360	2.155366
-	578	-6.683943	16.779207	2.054345
-	579	-6.500079	16.754166	1.966518
-	580	-6.313893	16.723963	1.887920
-	581	-6.124211	16.688662	1.815127
-	582	-5.930327	16.648563	1.745271
-	583	-5.731768	16.604399	1.676544
-	584	-5.528423	16.556997	1.607277
-	585	-5.320341	16.507607	1.536650
-	586	-5.107866	16.457327	1.464181
-	587	-4.891376	16.407202	1.390195
-	588	-4.671461	16.358278	1.315149
-	589	-4.448720	16.311344	1.239867
-	590	-4.223933	16.267298	1.165325
-	591	-3.997589	16.227005	1.092068
-	592	-3.770232	16.191170	1.020629
-	593	-3.542106	16.160486	0.951052
-	594	-3.313295	16.135391	0.882861
-	595	-3.083605	16.116304	0.815366
-	596	-2.852890	16.103401	0.748175
-	597	-2.620816	16.096786	0.680832
-	598	-2.387287	16.096558	0.613548
-	599	-2.152344	16.102568	0.547496
-	600	-1.916257	16.114695	0.484427
-	601	-1.679376	16.132574	0.427185
-	602	-1.442139	16.155472	0.378498
-	603	-1.204883	16.182505	0.341518
-	604	-0.968152	16.212170	0.319086
-	605	-0.732649	16.242462	0.314170
-	606	-0.499271	16.270828	0.328459
-	607	-0.268717	16.294573	0.362262
-	608	-0.041180	16.312056	0.413532
-	609	0.183977	16.322859	0.477606
-	610	0.408405	16.327724	0.545801
-	611	0.634737	16.328123	0.606483
-	612	0.866212	16.325617	0.646016
-	613	1.106477	16.321749	0.650701
-	614	1.358913	16.317480	0.608316
-	615	1.626687	16.313087	0.508685
-	616	1.912001	16.308350	0.345046
-	617	2.216331	16.302540	0.113691
-	618	2.539803	16.294903	-0.185011
-	619	2.881465	16.284536	-0.547543
-	620	3.238853	16.270607	-0.966755
-	621	3.608283	16.252756	-1.432156
-	622	3.985143	16.230877	-1.930973
-	623	4.364637	16.205429	-2.448298
-	624	4.742321	16.177200	-2.969130
-	625	5.114745	16.147097	-3.479486
-	626	5.479445	16.116066	-3.967540
-	627	5.835324	16.084639	-4.424442
-	628	6.182197	16.053335	-4.844358
-	629	6.520258	16.022600	-5.223131
-	630	6.849425	15.993129	-5.557576
-	631	7.169569	15.965900	-5.845459
-	632	7.480552	15.941720	-6.086551
-	633	7.782654	15.921197	-6.282780
-	634	8.076473	15.904584	-6.438384
-	635	8.363256	15.891630	-6.559764
-	636	8.644535	15.881621	-6.654431
-	637	8.922286	15.873240	-6.730865
-	638	9.198260	15.865019	-6.796450
-	639	9.474095	15.855475	-6.857041
-	640	9.750929	15.843594	-6.916300
-	641	10.029547	15.829021	-6.976144
-	642	10.310273	15.811936	-7.037153
-	643	10.592914	15.793262	-7.098270
-	644	10.876642	15.774409	-7.157042
-	645	11.160234	15.757071	-7.209751
-	646	11.442446	15.743090	-7.252955
-	647	11.722422	15.733872	-7.283965
-	648	11.999499	15.730575	-7.300952
-	649	12.272981	15.734350	-7.301828
-	650	12.541981	15.745789	-7.285334
-	651	12.805330	15.765385	-7.249964
-	652	13.061693	15.793288	-7.194722
-	653	13.310115	15.829534	-7.119230
-	654	13.550019	15.874164	-7.023645
-	655	13.781686	15.926668	-6.909709
-	656	14.006163	15.986198	-6.780637
-	657	14.225416	16.051228	-6.640887
-	658	14.442081	16.119661	-6.495536
-	659	14.659221	16.189320	-6.349310
-	660	14.879467	16.258127	-6.205449
-	661	15.104959	16.324564	-6.065647
-	662	15.336900	16.387682	-5.929954
-	663	15.576132	16.446939	-5.797873
-	664	15.822973	16.502422	-5.668200
-	665	16.077593	16.554384	-5.539544
-	666	16.339928	16.603354	-5.410638
-	667	16.609930	16.649775	-5.280382
-	668	16.887562	16.694082	-5.148417
-	669	17.172962	16.736681	-5.014930
-	670	17.466372	16.777739	-4.880980
-	671	17.768230	16.817698	-4.748022
-	672	18.079159	16.856846	-4.618605
-	673	18.399940	16.895504	-4.495767
-	674	18.731140	16.934116	-4.382735
-	675	19.073433	16.972553	-4.283282
-	676	19.427225	17.010551	-4.200560
-	677	19.792946	17.047287	-4.137636
-	678	20.170494	17.081732	-4.096905
-	679	20.559275	17.112770	-4.080433
-	680	20.957676	17.139254	-4.089643
-	681	21.363245	17.159985	-4.125830
-	682	21.772211	17.173769	-4.189641
-	683	22.179512	17.179258	-4.280924
-	684	22.578671	17.175232	-4.398404
-	685	22.961918	17.160320	-4.540295
-	686	23.320118	17.134212	-4.703402
-	687	23.642620	17.097914	-4.883490
-	688	23.917639	17.054182	-5.075286
-	689	24.132492	17.007746	-5.272469
-	690	24.274628	16.964657	-5.468268
-	691	24.332651	16.931166	-5.655788
-	692	24.297081	16.912973	-5.827684
-	693	24.161207	16.914618	-5.976919
-	694	23.921444	16.939491	-6.096850
-	695	23.577341	16.989485	-6.181804
-	696	23.131899	17.064482	-6.227910
-	697	22.590771	17.162249	-6.233034
-	698	21.962154	17.278370	-6.197353
-	699	21.255871	17.407078	-6.123002
-	700	20.483002	17.541983	-6.013911
-	701	19.654751	17.677008	-5.874815
-	702	18.782114	17.806427	-5.710697
-	703	17.875080	17.925343	-5.526272
-	704	16.942463	18.029884	-5.325037
-	705	15.991858	18.117390	-5.109771
-	706	15.029401	18.186697	-4.881022
-	707	14.060493	18.237030	-4.638783
-	708	13.089908	18.267763	-4.381616
-	709	12.122796	18.277666	-4.107868
-	710	11.164757	18.265669	-3.815885
-	711	10.221181	18.231087	-3.505685
-	712	9.296466	18.173552	-3.180926
-	713	8.394512	18.094925	-2.849860
-	714	7.520886	18.000259	-2.524861
-	715	6.682931	17.898243	-2.219629
-	716	5.889492	17.798491	-1.948524
-	717	5.148793	17.709349	-1.723417
-	718	4.468040	17.637436	-1.552643
-	719	3.853231	17.586786	-1.439588
-	720	3.309186	17.559587	-1.382003
-	721	2.839460	17.556482	-1.374014
-	722	2.445758	17.576101	-1.407075
-	723	2.128167	17.615486	-1.472947
-	724	1.885169	17.669697	-1.563742
-	725	1.713947	17.732897	-1.673521
-	726	1.609920	17.798632	-1.797141
-	727	1.566907	17.860292	-1.931496
-	728	1.577082	17.913019	-2.074002
-	729	1.631116	17.953869	-2.222873
-	730	1.718794	17.982475	-2.377501
-	731	1.828988	17.999897	-2.537538
-	732	1.950896	18.007820	-2.703322
-	733	2.073929	18.008385	-2.874493
-	734	2.189170	18.003357	-3.051190
-	735	2.288905	17.994583	-3.232600
-	736	2.367290	17.983521	-3.417771
-	737	2.419828	17.971272	-3.604399
-	738	2.443383	17.959288	-3.789267
-	739	2.435966	17.949471	-3.968924
-	740	2.396056	17.943735	-4.138962
-	741	2.322660	17.944283	-4.295529
-	742	2.214899	17.952923	-4.433924
-	743	2.072315	17.971333	-4.550165
-	744	1.894437	18.000751	-4.639358
-	745	1.681123	18.041159	-4.696915
-	746	1.431941	18.091581	-4.717100
-	747	1.146478	18.148823	-4.694901
-	748	0.824398	18.208233	-4.626297
-	749	0.465320	18.263824	-4.508590
-	750	0.069357	18.308064	-4.341311
-	751	-0.363254	18.332417	-4.125581
-	752	-0.831107	18.326841	-3.864780
-	753	-1.331342	18.281050	-3.563633
-	754	-1.858589	18.185287	-3.227782
-	755	-2.405324	18.030441	-2.863678
-	756	-2.963301	17.809040	-2.479033
-	757	-3.525675	17.513351	-2.083220
-	758	-4.087292	17.134686	-1.685548
-	759	-4.643396	16.663155	-1.293676
-	760	-5.188624	16.088930	-0.911954
-	761	-5.716854	15.404658	-0.542131
-	762	-6.221685	14.606711	-0.183870
-	763
-	764
-	765
-	766
-	767
-	768
-	769
-	770
-	771
-	772
-	773
-	774
-	775
-	776
-	777
-	778
-	779
-	780
-	781
-	782
-	783
-	784
-	785
-	786
-	787
-	788
-	789
-	790
-	791
-	792
-	793
-	794
-	795
-	796
-	797
-	798
-	799
-	800
-	801
-	802
-	803
-	804
-	805
-	806
-	807
-	808
-	809
-	810
-	811
-	812
-	813
-	814
-	815
-	816
