# Supplementary material for: Design and preliminary verification of a novel powered ankle–foot prosthesis: From the perspective of lower-limb biomechanics compared with ESAR foot
Source: PLoS One. 2024 Jun 7;19(6):e0303397. doi: 10.1371/journal.pone.0303397 (PMC11161064; doi:10.1371/journal.pone.0303397)
Supplement: S2 File — (ZIP) [file pone.0303397.s004.zip › WAP/1/right COP.txt]

XY
	COP x		COP y		COP z
0	0	0	0	0	0
0.001	0	0.001	0	0.001	0
0.001	0	0.001	0	0.001	0
0.002	0	0.002	0	0.002	0
0.002	0	0.002	0	0.002	0
0.003	0	0.003	0	0.003	0
0.003	0	0.003	0	0.003	0
0.004	0	0.004	0	0.004	0
0.004	0	0.004	0	0.004	0
0.005	0	0.005	0	0.005	0
0.005	0	0.005	0	0.005	0
0.005	0	0.005	0	0.005	0
0.006	0	0.006	0	0.006	0
0.007	0	0.007	0	0.007	0
0.007	0	0.007	0	0.007	0
0.007	0	0.007	0	0.007	0
0.008	0	0.008	0	0.008	0
0.009	0	0.009	0	0.009	0
0.009	0	0.009	0	0.009	0
0.009	0	0.009	0	0.009	0
0.01	0	0.01	0	0.01	0
0.011	0	0.011	0	0.011	0
0.011	0	0.011	0	0.011	0
0.012	0	0.012	0	0.012	0
0.012	0	0.012	0	0.012	0
0.013	0	0.013	0	0.013	0
0.013	0	0.013	0	0.013	0
0.014	0	0.014	0	0.014	0
0.014	0	0.014	0	0.014	0
0.015	0	0.015	0	0.015	0
0.015	0	0.015	0	0.015	0
0.016	0	0.016	0	0.016	0
0.016	0	0.016	0	0.016	0
0.017	0	0.017	0	0.017	0
0.017	0	0.017	0	0.017	0
0.018	0	0.018	0	0.018	0
0.018	0	0.018	0	0.018	0
0.018	0	0.018	0	0.018	0
0.019	0	0.019	0	0.019	0
0.02	0	0.02	0	0.02	0
0.02	0	0.02	0	0.02	0
0.021	0	0.021	0	0.021	0
0.021	0	0.021	0	0.021	0
0.022	0	0.022	0	0.022	0
0.022	0	0.022	0	0.022	0
0.022	0	0.022	0	0.022	0
0.023	0	0.023	0	0.023	0
0.024	0	0.024	0	0.024	0
0.024	0	0.024	0	0.024	0
0.025	0	0.025	0	0.025	0
0.025	0	0.025	0	0.025	0
0.026	0	0.026	0	0.026	0
0.026	0	0.026	0	0.026	0
0.026	0	0.026	0	0.026	0
0.027	0	0.027	0	0.027	0
0.028	0	0.028	0	0.028	0
0.028	0	0.028	0	0.028	0
0.029	0	0.029	0	0.029	0
0.029	0	0.029	0	0.029	0
0.03	0	0.03	0	0.03	0
0.03	0	0.03	0	0.03	0
0.03	0	0.03	0	0.03	0
0.031	0	0.031	0	0.031	0
0.032	0	0.032	0	0.032	0
0.032	0	0.032	0	0.032	0
0.033	0	0.033	0	0.033	0
0.033	0	0.033	0	0.033	0
0.034	0	0.034	0	0.034	0
0.034	0	0.034	0	0.034	0
0.035	0	0.035	0	0.035	0
0.035	0	0.035	0	0.035	0
0.036	0	0.036	0	0.036	0
0.036	0	0.036	0	0.036	0
0.036	0	0.036	0	0.036	0
0.037	0	0.037	0	0.037	0
0.037	0	0.037	0	0.037	0
0.038	0	0.038	0	0.038	0
0.039	0	0.039	0	0.039	0
0.039	0	0.039	0	0.039	0
0.04	0	0.04	0	0.04	0
0.04	0	0.04	0	0.04	0
0.041	0	0.041	0	0.041	0
0.041	0	0.041	0	0.041	0
0.042	0	0.042	0	0.042	0
0.042	0	0.042	0	0.042	0
0.043	0	0.043	0	0.043	0
0.043	0	0.043	0	0.043	0
0.044	0	0.044	0	0.044	0
0.044	0	0.044	0	0.044	0
0.044	0	0.044	0	0.044	0
0.045	0	0.045	0	0.045	0
0.045	0	0.045	0	0.045	0
0.046	0	0.046	0	0.046	0
0.047	0	0.047	0	0.047	0
0.047	0	0.047	0	0.047	0
0.048	0	0.048	0	0.048	0
0.048	0	0.048	0	0.048	0
0.049	0	0.049	0	0.049	0
0.049	0	0.049	0	0.049	0
0.05	0	0.05	0	0.05	0
0.05	0	0.05	0	0.05	0
0.051	0	0.051	0	0.051	0
0.051	0	0.051	0	0.051	0
0.052	0	0.052	0	0.052	0
0.052	0	0.052	0	0.052	0
0.052	0	0.052	0	0.052	0
0.053	0	0.053	0	0.053	0
0.053	0	0.053	0	0.053	0
0.054	0	0.054	0	0.054	0
0.055	0	0.055	0	0.055	0
0.055	0	0.055	0	0.055	0
0.056	0	0.056	0	0.056	0
0.056	0	0.056	0	0.056	0
0.057	0	0.057	0	0.057	0
0.057	0	0.057	0	0.057	0
0.058	0	0.058	0	0.058	0
0.058	0	0.058	0	0.058	0
0.059	0	0.059	0	0.059	0
0.059	0	0.059	0	0.059	0
0.06	0	0.06	0	0.06	0
0.06	0	0.06	0	0.06	0
0.06	0	0.06	0	0.06	0
0.061	0	0.061	0	0.061	0
0.061	0	0.061	0	0.061	0
0.062	0	0.062	0	0.062	0
0.063	0	0.063	0	0.063	0
0.063	0	0.063	0	0.063	0
0.064	0	0.064	0	0.064	0
0.064	0	0.064	0	0.064	0
0.065	0	0.065	0	0.065	0
0.065	0	0.065	0	0.065	0
0.066	0	0.066	0	0.066	0
0.066	0	0.066	0	0.066	0
0.067	0	0.067	0	0.067	0
0.067	0	0.067	0	0.067	0
0.068	0	0.068	0	0.068	0
0.068	0	0.068	0	0.068	0
0.069	0	0.069	0	0.069	0
0.069	0	0.069	0	0.069	0
0.07	0	0.07	0	0.07	0
0.07	0	0.07	0	0.07	0
0.071	0	0.071	0	0.071	0
0.071	0	0.071	0	0.071	0
0.072	0	0.072	0	0.072	0
0.072	0	0.072	0	0.072	0
0.072	0	0.072	0	0.072	0
0.073	0	0.073	0	0.073	0
0.073	0	0.073	0	0.073	0
0.074	0	0.074	0	0.074	0
0.074	0	0.074	0	0.074	0
0.075	0	0.075	0	0.075	0
0.075	0	0.075	0	0.075	0
0.076	0	0.076	0	0.076	0
0.076	0	0.076	0	0.076	0
0.077	0	0.077	0	0.077	0
0.077	0	0.077	0	0.077	0
0.078	0	0.078	0	0.078	0
0.079	0	0.079	0	0.079	0
0.079	0	0.079	0	0.079	0
0.08	0	0.08	0	0.08	0
0.08	0	0.08	0	0.08	0
0.081	0	0.081	0	0.081	0
0.081	0	0.081	0	0.081	0
0.082	0	0.082	0	0.082	0
0.082	0	0.082	0	0.082	0
0.083	0	0.083	0	0.083	0
0.083	0	0.083	0	0.083	0
0.084	0	0.084	0	0.084	0
0.084	0	0.084	0	0.084	0
0.085	0	0.085	0	0.085	0
0.085	0	0.085	0	0.085	0
0.086	0	0.086	0	0.086	0
0.086	0	0.086	0	0.086	0
0.087	0	0.087	0	0.087	0
0.087	0	0.087	0	0.087	0
0.088	0	0.088	0	0.088	0
0.088	0	0.088	0	0.088	0
0.088	0	0.088	0	0.088	0
0.089	0	0.089	0	0.089	0
0.089	0	0.089	0	0.089	0
0.09	0	0.09	0	0.09	0
0.09	0	0.09	0	0.09	0
0.091	0	0.091	0	0.091	0
0.091	0	0.091	0	0.091	0
0.092	0	0.092	0	0.092	0
0.092	0	0.092	0	0.092	0
0.093	0	0.093	0	0.093	0
0.094	0	0.094	0	0.094	0
0.094	0	0.094	0	0.094	0
0.095	0	0.095	0	0.095	0
0.095	0	0.095	0	0.095	0
0.096	0	0.096	0	0.096	0
0.096	0	0.096	0	0.096	0
0.097	0	0.097	0	0.097	0
0.097	0	0.097	0	0.097	0
0.098	0	0.098	0	0.098	0
0.098	0	0.098	0	0.098	0
0.099	0	0.099	0	0.099	0
0.099	0	0.099	0	0.099	0
0.1	0	0.1	0	0.1	0
0.1	0	0.1	0	0.1	0
0.101	0	0.101	0	0.101	0
0.101	0	0.101	0	0.101	0
0.102	0	0.102	0	0.102	0
0.102	0	0.102	0	0.102	0
0.103	0	0.103	0	0.103	0
0.103	0	0.103	0	0.103	0
0.104	0	0.104	0	0.104	0
0.104	0	0.104	0	0.104	0
0.105	0	0.105	0	0.105	0
0.105	0	0.105	0	0.105	0
0.106	0	0.106	0	0.106	0
0.106	0	0.106	0	0.106	0
0.107	0	0.107	0	0.107	0
0.107	0	0.107	0	0.107	0
0.108	0	0.108	0	0.108	0
0.108	0	0.108	0	0.108	0
0.109	0	0.109	0	0.109	0
0.109	0	0.109	0	0.109	0
0.11	0	0.11	0	0.11	0
0.11	0	0.11	0	0.11	0
0.111	0	0.111	0	0.111	0
0.111	0	0.111	0	0.111	0
0.112	0	0.112	0	0.112	0
0.112	0	0.112	0	0.112	0
0.113	0	0.113	0	0.113	0
0.113	0	0.113	0	0.113	0
0.114	0	0.114	0	0.114	0
0.114	0	0.114	0	0.114	0
0.115	0	0.115	0	0.115	0
0.115	0	0.115	0	0.115	0
0.116	0	0.116	0	0.116	0
0.116	0	0.116	0	0.116	0
0.117	0	0.117	0	0.117	0
0.117	0	0.117	0	0.117	0
0.118	0	0.118	0	0.118	0
0.118	0	0.118	0	0.118	0
0.119	0	0.119	0	0.119	0
0.119	0	0.119	0	0.119	0
0.12	0	0.12	0	0.12	0
0.12	0	0.12	0	0.12	0
0.121	0	0.121	0	0.121	0
0.121	0	0.121	0	0.121	0
0.122	0	0.122	0	0.122	0
0.122	0	0.122	0	0.122	0
0.123	0	0.123	0	0.123	0
0.123	0	0.123	0	0.123	0
0.124	0	0.124	0	0.124	0
0.124	0	0.124	0	0.124	0
0.125	0	0.125	0	0.125	0
0.125	0	0.125	0	0.125	0
0.126	0	0.126	0	0.126	0
0.126	0	0.126	0	0.126	0
0.127	0	0.127	0	0.127	0
0.127	0	0.127	0	0.127	0
0.128	0	0.128	0	0.128	0
0.128	0	0.128	0	0.128	0
0.129	0	0.129	0	0.129	0
0.129	0	0.129	0	0.129	0
0.13	0	0.13	0	0.13	0
0.13	0	0.13	0	0.13	0
0.131	0	0.131	0	0.131	0
0.131	0	0.131	0	0.131	0
0.132	0	0.132	0	0.132	0
0.132	0	0.132	0	0.132	0
0.133	0	0.133	0	0.133	0
0.133	0	0.133	0	0.133	0
0.134	0	0.134	0	0.134	0
0.134	0	0.134	0	0.134	0
0.135	0	0.135	0	0.135	0
0.135	0	0.135	0	0.135	0
0.136	0	0.136	0	0.136	0
0.136	0	0.136	0	0.136	0
0.137	0	0.137	0	0.137	0
0.137	0	0.137	0	0.137	0
0.138	0	0.138	0	0.138	0
0.138	0	0.138	0	0.138	0
0.139	0	0.139	0	0.139	0
0.139	0	0.139	0	0.139	0
0.14	0	0.14	0	0.14	0
0.14	0	0.14	0	0.14	0
0.141	0	0.141	0	0.141	0
0.141	0	0.141	0	0.141	0
0.142	0	0.142	0	0.142	0
0.142	0	0.142	0	0.142	0
0.143	0	0.143	0	0.143	0
0.143	0	0.143	0	0.143	0
0.144	0	0.144	0	0.144	0
0.144	0	0.144	0	0.144	0
0.144	0	0.144	0	0.144	0
0.145	0	0.145	0	0.145	0
0.145	0	0.145	0	0.145	0
0.146	0	0.146	0	0.146	0
0.146	0	0.146	0	0.146	0
0.147	0	0.147	0	0.147	0
0.147	0	0.147	0	0.147	0
0.148	0	0.148	0	0.148	0
0.148	0	0.148	0	0.148	0
0.149	0	0.149	0	0.149	0
0.149	0	0.149	0	0.149	0
0.15	0	0.15	0	0.15	0
0.15	0	0.15	0	0.15	0
0.151	0	0.151	0	0.151	0
0.152	0	0.152	0	0.152	0
0.152	0	0.152	0	0.152	0
0.153	0	0.153	0	0.153	0
0.153	0	0.153	0	0.153	0
0.154	0	0.154	0	0.154	0
0.154	0	0.154	0	0.154	0
0.155	0	0.155	0	0.155	0
0.155	0	0.155	0	0.155	0
0.156	0	0.156	0	0.156	0
0.156	0	0.156	0	0.156	0
0.157	0	0.157	0	0.157	0
0.157	0	0.157	0	0.157	0
0.158	0	0.158	0	0.158	0
0.158	0	0.158	0	0.158	0
0.159	0	0.159	0	0.159	0
0.159	0	0.159	0	0.159	0
0.16	0	0.16	0	0.16	0
0.16	0	0.16	0	0.16	0
0.161	0	0.161	0	0.161	0
0.161	0	0.161	0	0.161	0
0.162	0	0.162	0	0.162	0
0.162	0	0.162	0	0.162	0
0.163	0	0.163	0	0.163	0
0.163	0	0.163	0	0.163	0
0.164	0	0.164	0	0.164	0
0.164	0	0.164	0	0.164	0
0.165	0	0.165	0	0.165	0
0.165	0	0.165	0	0.165	0
0.166	0	0.166	0	0.166	0
0.166	0	0.166	0	0.166	0
0.167	0	0.167	0	0.167	0
0.167	0	0.167	0	0.167	0
0.168	0	0.168	0	0.168	0
0.168	0	0.168	0	0.168	0
0.169	0	0.169	0	0.169	0
0.169	0	0.169	0	0.169	0
0.17	0	0.17	0	0.17	0
0.17	0	0.17	0	0.17	0
0.171	0	0.171	0	0.171	0
0.171	0	0.171	0	0.171	0
0.172	0	0.172	0	0.172	0
0.172	0	0.172	0	0.172	0
0.173	0	0.173	0	0.173	0
0.173	0	0.173	0	0.173	0
0.174	0	0.174	0	0.174	0
0.174	0	0.174	0	0.174	0
0.175	0	0.175	0	0.175	0
0.175	0	0.175	0	0.175	0
0.176	0	0.176	0	0.176	0
0.176	0	0.176	0	0.176	0
0.176	0	0.176	0	0.176	0
0.177	0	0.177	0	0.177	0
0.177	0	0.177	0	0.177	0
0.178	0	0.178	0	0.178	0
0.178	0	0.178	0	0.178	0
0.179	0	0.179	0	0.179	0
0.179	0	0.179	0	0.179	0
0.18	0	0.18	0	0.18	0
0.18	0	0.18	0	0.18	0
0.181	0	0.181	0	0.181	0
0.181	0	0.181	0	0.181	0
0.182	0	0.182	0	0.182	0
0.183	0	0.183	0	0.183	0
0.183	0	0.183	0	0.183	0
0.184	0	0.184	0	0.184	0
0.184	0	0.184	0	0.184	0
0.185	0	0.185	0	0.185	0
0.185	0	0.185	0	0.185	0
0.186	0	0.186	0	0.186	0
0.186	0	0.186	0	0.186	0
0.187	0	0.187	0	0.187	0
0.187	0	0.187	0	0.187	0
0.188	0	0.188	0	0.188	0
0.188	0	0.188	0	0.188	0
0.189	0	0.189	0	0.189	0
0.189	0	0.189	0	0.189	0
0.19	0	0.19	0	0.19	0
0.19	0	0.19	0	0.19	0
0.191	0	0.191	0	0.191	0
0.191	0	0.191	0	0.191	0
0.192	0	0.192	0	0.192	0
0.192	0	0.192	0	0.192	0
0.193	0	0.193	0	0.193	0
0.193	0	0.193	0	0.193	0
0.194	0	0.194	0	0.194	0
0.194	0	0.194	0	0.194	0
0.195	0	0.195	0	0.195	0
0.195	0	0.195	0	0.195	0
0.196	0	0.196	0	0.196	0
0.196	0	0.196	0	0.196	0
0.197	0	0.197	0	0.197	0
0.197	0	0.197	0	0.197	0
0.198	0	0.198	0	0.198	0
0.198	0	0.198	0	0.198	0
0.199	0	0.199	0	0.199	0
0.199	0	0.199	0	0.199	0
0.2	0	0.2	0	0.2	0
0.2	0	0.2	0	0.2	0
0.201	0	0.201	0	0.201	0
0.201	0	0.201	0	0.201	0
0.202	0	0.202	0	0.202	0
0.202	0	0.202	0	0.202	0
0.203	0	0.203	0	0.203	0
0.203	0	0.203	0	0.203	0
0.204	0	0.204	0	0.204	0
0.204	0	0.204	0	0.204	0
0.205	0	0.205	0	0.205	0
0.205	0	0.205	0	0.205	0
0.206	0	0.206	0	0.206	0
0.206	0	0.206	0	0.206	0
0.207	0	0.207	0	0.207	0
0.207	0	0.207	0	0.207	0
0.208	0	0.208	0	0.208	0
0.208	0	0.208	0	0.208	0
0.208	0	0.208	0	0.208	0
0.209	0	0.209	0	0.209	0
0.209	0	0.209	0	0.209	0
0.21	0	0.21	0	0.21	0
0.21	0	0.21	0	0.21	0
0.211	0	0.211	0	0.211	0
0.211	0	0.211	0	0.211	0
0.212	0	0.212	0	0.212	0
0.212	0	0.212	0	0.212	0
0.213	0	0.213	0	0.213	0
0.214	0	0.214	0	0.214	0
0.214	0	0.214	0	0.214	0
0.215	0	0.215	0	0.215	0
0.215	0	0.215	0	0.215	0
0.216	0	0.216	0	0.216	0
0.216	0	0.216	0	0.216	0
0.217	0	0.217	0	0.217	0
0.217	0	0.217	0	0.217	0
0.218	0	0.218	0	0.218	0
0.218	0	0.218	0	0.218	0
0.219	0	0.219	0	0.219	0
0.219	0	0.219	0	0.219	0
0.22	0	0.22	0	0.22	0
0.22	0	0.22	0	0.22	0
0.221	0	0.221	0	0.221	0
0.221	0	0.221	0	0.221	0
0.222	0	0.222	0	0.222	0
0.222	0	0.222	0	0.222	0
0.223	0	0.223	0	0.223	0
0.223	0	0.223	0	0.223	0
0.224	0	0.224	0	0.224	0
0.224	0	0.224	0	0.224	0
0.225	0	0.225	0	0.225	0
0.225	0	0.225	0	0.225	0
0.226	0	0.226	0	0.226	0
0.226	0	0.226	0	0.226	0
0.227	0	0.227	0	0.227	0
0.227	0	0.227	0	0.227	0
0.228	0	0.228	0	0.228	0
0.228	0	0.228	0	0.228	0
0.229	0	0.229	0	0.229	0
0.229	0	0.229	0	0.229	0
0.23	0	0.23	0	0.23	0
0.23	0	0.23	0	0.23	0
0.231	0	0.231	0	0.231	0
0.231	0	0.231	0	0.231	0
0.232	0	0.232	0	0.232	0
0.232	0	0.232	0	0.232	0
0.233	0	0.233	0	0.233	0
0.233	0	0.233	0	0.233	0
0.234	0	0.234	0	0.234	0
0.234	0	0.234	0	0.234	0
0.235	0	0.235	0	0.235	0
0.235	0	0.235	0	0.235	0
0.236	0	0.236	0	0.236	0
0.236	0	0.236	0	0.236	0
0.237	0	0.237	0	0.237	0
0.237	0	0.237	0	0.237	0
0.238	0	0.238	0	0.238	0
0.238	0	0.238	0	0.238	0
0.239	0	0.239	0	0.239	0
0.239	0	0.239	0	0.239	0
0.24	0	0.24	0	0.24	0
0.24	0	0.24	0	0.24	0
0.24	0	0.24	0	0.24	0
0.241	0	0.241	0	0.241	0
0.241	0	0.241	0	0.241	0
0.242	0	0.242	0	0.242	0
0.242	0	0.242	0	0.242	0
0.243	0	0.243	0	0.243	0
0.243	0	0.243	0	0.243	0
0.244	0	0.244	0	0.244	0
0.245	0	0.245	0	0.245	0
0.245	0	0.245	0	0.245	0
0.246	0	0.246	0	0.246	0
0.246	0	0.246	0	0.246	0
0.247	0	0.247	0	0.247	0
0.247	0	0.247	0	0.247	0
0.248	0	0.248	0	0.248	0
0.248	0	0.248	0	0.248	0
0.249	0	0.249	0	0.249	0
0.249	0	0.249	0	0.249	0
0.25	0	0.25	0	0.25	0
0.25	0	0.25	0	0.25	0
0.251	0	0.251	0	0.251	0
0.251	0	0.251	0	0.251	0
0.252	0	0.252	0	0.252	0
0.252	0	0.252	0	0.252	0
0.253	0	0.253	0	0.253	0
0.253	0	0.253	0	0.253	0
0.254	0	0.254	0	0.254	0
0.254	0	0.254	0	0.254	0
0.255	0	0.255	0	0.255	0
0.255	0	0.255	0	0.255	0
0.256	0	0.256	0	0.256	0
0.256	0	0.256	0	0.256	0
0.257	0	0.257	0	0.257	0
0.257	0	0.257	0	0.257	0
0.258	0	0.258	0	0.258	0
0.258	0	0.258	0	0.258	0
0.259	0	0.259	0	0.259	0
0.259	0	0.259	0	0.259	0
0.26	0	0.26	0	0.26	0
0.26	0	0.26	0	0.26	0
0.261	0	0.261	0	0.261	0
0.261	0	0.261	0	0.261	0
0.262	0	0.262	0	0.262	0
0.262	0	0.262	0	0.262	0
0.263	0	0.263	0	0.263	0
0.263	0	0.263	0	0.263	0
0.264	0	0.264	0	0.264	0
0.264	0	0.264	0	0.264	0
0.265	0	0.265	0	0.265	0
0.265	0	0.265	0	0.265	0
0.266	0	0.266	0	0.266	0
0.266	0	0.266	0	0.266	0
0.267	0	0.267	0	0.267	0
0.267	0	0.267	0	0.267	0
0.268	0	0.268	0	0.268	0
0.268	0	0.268	0	0.268	0
0.269	0	0.269	0	0.269	0
0.269	0	0.269	0	0.269	0
0.27	0	0.27	0	0.27	0
0.27	0	0.27	0	0.27	0
0.271	0	0.271	0	0.271	0
0.271	0	0.271	0	0.271	0
0.272	0	0.272	0	0.272	0
0.272	0	0.272	0	0.272	0
0.273	0	0.273	0	0.273	0
0.273	0	0.273	0	0.273	0
0.274	0	0.274	0	0.274	0
0.274	0	0.274	0	0.274	0
0.275	0	0.275	0	0.275	0
0.275	0	0.275	0	0.275	0
0.276	0	0.276	0	0.276	0
0.276	0	0.276	0	0.276	0
0.277	0	0.277	0	0.277	0
0.277	0	0.277	0	0.277	0
0.278	0	0.278	0	0.278	0
0.278	0	0.278	0	0.278	0
0.279	0	0.279	0	0.279	0
0.279	0	0.279	0	0.279	0
0.28	0	0.28	0	0.28	0
0.28	0	0.28	0	0.28	0
0.281	0	0.281	0	0.281	0
0.281	0	0.281	0	0.281	0
0.282	0	0.282	0	0.282	0
0.282	0	0.282	0	0.282	0
0.283	0	0.283	0	0.283	0
0.283	0	0.283	0	0.283	0
0.284	0	0.284	0	0.284	0
0.284	0	0.284	0	0.284	0
0.285	0	0.285	0	0.285	0
0.285	0	0.285	0	0.285	0
0.286	0	0.286	0	0.286	0
0.286	0	0.286	0	0.286	0
0.287	0	0.287	0	0.287	0
0.287	0	0.287	0	0.287	0
0.288	0	0.288	0	0.288	0
0.288	0	0.288	0	0.288	0
0.288	0	0.288	0	0.288	0
0.289	0	0.289	0	0.289	0
0.289	0	0.289	0	0.289	0
0.29	0	0.29	0	0.29	0
0.29	0	0.29	0	0.29	0
0.291	0	0.291	0	0.291	0
0.291	0	0.291	0	0.291	0
0.292	0	0.292	0	0.292	0
0.292	0	0.292	0	0.292	0
0.293	0	0.293	0	0.293	0
0.293	0	0.293	0	0.293	0
0.294	0	0.294	0	0.294	0
0.294	0	0.294	0	0.294	0
0.295	0	0.295	0	0.295	0
0.295	0	0.295	0	0.295	0
0.296	0	0.296	0	0.296	0
0.296	0	0.296	0	0.296	0
0.297	0	0.297	0	0.297	0
0.297	0	0.297	0	0.297	0
0.298	0	0.298	0	0.298	0
0.298	0	0.298	0	0.298	0
0.299	0	0.299	0	0.299	0
0.299	0	0.299	0	0.299	0
0.3	0	0.3	0	0.3	0
0.3	0	0.3	0	0.3	0
0.301	0	0.301	0	0.301	0
0.301	0	0.301	0	0.301	0
0.302	0	0.302	0	0.302	0
0.302	0	0.302	0	0.302	0
0.303	0	0.303	0	0.303	0
0.303	0	0.303	0	0.303	0
0.304	0	0.304	0	0.304	0
0.304	0	0.304	0	0.304	0
0.305	0	0.305	0	0.305	0
0.305	0	0.305	0	0.305	0
0.306	0	0.306	0	0.306	0
0.306	0	0.306	0	0.306	0
0.307	0	0.307	0	0.307	0
0.308	0	0.308	0	0.308	0
0.308	0	0.308	0	0.308	0
0.309	0	0.309	0	0.309	0
0.309	0	0.309	0	0.309	0
0.31	0	0.31	0	0.31	0
0.31	0	0.31	0	0.31	0
0.311	0	0.311	0	0.311	0
0.311	0	0.311	0	0.311	0
0.312	0	0.312	0	0.312	0
0.312	0	0.312	0	0.312	0
0.313	0	0.313	0	0.313	0
0.313	0	0.313	0	0.313	0
0.314	0	0.314	0	0.314	0
0.314	0	0.314	0	0.314	0
0.315	0	0.315	0	0.315	0
0.315	0	0.315	0	0.315	0
0.316	0	0.316	0	0.316	0
0.316	0	0.316	0	0.316	0
0.317	0	0.317	0	0.317	0
0.317	0	0.317	0	0.317	0
0.318	0	0.318	0	0.318	0
0.318	0	0.318	0	0.318	0
0.319	0	0.319	0	0.319	0
0.319	0	0.319	0	0.319	0
0.32	0	0.32	0	0.32	0
0.32	0	0.32	0	0.32	0
0.321	0	0.321	0	0.321	0
0.321	0	0.321	0	0.321	0
0.322	0	0.322	0	0.322	0
0.322	0	0.322	0	0.322	0
0.323	0	0.323	0	0.323	0
0.323	0	0.323	0	0.323	0
0.324	0	0.324	0	0.324	0
0.324	0	0.324	0	0.324	0
0.325	0	0.325	0	0.325	0
0.325	0	0.325	0	0.325	0
0.326	0	0.326	0	0.326	0
0.326	0	0.326	0	0.326	0
0.327	0	0.327	0	0.327	0
0.327	0	0.327	0	0.327	0
0.328	0	0.328	0	0.328	0
0.328	0	0.328	0	0.328	0
0.329	0	0.329	0	0.329	0
0.329	0	0.329	0	0.329	0
0.33	0	0.33	0	0.33	0
0.33	0	0.33	0	0.33	0
0.331	0	0.331	0	0.331	0
0.331	0	0.331	0	0.331	0
0.332	0	0.332	0	0.332	0
0.332	0	0.332	0	0.332	0
0.333	0	0.333	0	0.333	0
0.333	0	0.333	0	0.333	0
0.334	0	0.334	0	0.334	0
0.334	0	0.334	0	0.334	0
0.335	0	0.335	0	0.335	0
0.335	0	0.335	0	0.335	0
0.336	0	0.336	0	0.336	0
0.336	0	0.336	0	0.336	0
0.337	0	0.337	0	0.337	0
0.337	0	0.337	0	0.337	0
0.338	0	0.338	0	0.338	0
0.338	0	0.338	0	0.338	0
0.339	0	0.339	0	0.339	0
0.339	0	0.339	0	0.339	0
0.34	0	0.34	0	0.34	0
0.34	0	0.34	0	0.34	0
0.341	0	0.341	0	0.341	0
0.341	0	0.341	0	0.341	0
0.342	0	0.342	0	0.342	0
0.342	0	0.342	0	0.342	0
0.343	0	0.343	0	0.343	0
0.343	0	0.343	0	0.343	0
0.344	0	0.344	0	0.344	0
0.344	0	0.344	0	0.344	0
0.345	0	0.345	0	0.345	0
0.345	0	0.345	0	0.345	0
0.346	0	0.346	0	0.346	0
0.346	0	0.346	0	0.346	0
0.347	0	0.347	0	0.347	0
0.347	0	0.347	0	0.347	0
0.348	0	0.348	0	0.348	0
0.348	0	0.348	0	0.348	0
0.349	0	0.349	0	0.349	0
0.349	0	0.349	0	0.349	0
0.35	0	0.35	0	0.35	0
0.35	0	0.35	0	0.35	0
0.351	0	0.351	0	0.351	0
0.351	0	0.351	0	0.351	0
0.352	0	0.352	0	0.352	0
0.352	0	0.352	0	0.352	0
0.352	0	0.352	0	0.352	0
0.353	0	0.353	0	0.353	0
0.353	0	0.353	0	0.353	0
0.354	0	0.354	0	0.354	0
0.354	0	0.354	0	0.354	0
0.355	0	0.355	0	0.355	0
0.355	0	0.355	0	0.355	0
0.356	0	0.356	0	0.356	0
0.356	0	0.356	0	0.356	0
0.357	0	0.357	0	0.357	0
0.357	0	0.357	0	0.357	0
0.358	0	0.358	0	0.358	0
0.358	0	0.358	0	0.358	0
0.359	0	0.359	0	0.359	0
0.359	0	0.359	0	0.359	0
0.36	0	0.36	0	0.36	0
0.36	0	0.36	0	0.36	0
0.361	0	0.361	0	0.361	0
0.361	0	0.361	0	0.361	0
0.362	0	0.362	0	0.362	0
0.362	0	0.362	0	0.362	0
0.363	0	0.363	0	0.363	0
0.363	0	0.363	0	0.363	0
0.364	0	0.364	0	0.364	0
0.364	0	0.364	0	0.364	0
0.365	0	0.365	0	0.365	0
0.365	0	0.365	0	0.365	0
0.366	0	0.366	0	0.366	0
0.366	0	0.366	0	0.366	0
0.367	0	0.367	0	0.367	0
0.367	0	0.367	0	0.367	0
0.368	0	0.368	0	0.368	0
0.368	0	0.368	0	0.368	0
0.369	0	0.369	0	0.369	0
0.37	0	0.37	0	0.37	0
0.37	0	0.37	0	0.37	0
0.371	0	0.371	0	0.371	0
0.371	0	0.371	0	0.371	0
0.372	0	0.372	0	0.372	0
0.372	0	0.372	0	0.372	0
0.373	0	0.373	0	0.373	0
0.373	0	0.373	0	0.373	0
0.374	0	0.374	0	0.374	0
0.374	0	0.374	0	0.374	0
0.375	0	0.375	0	0.375	0
0.375	0	0.375	0	0.375	0
0.376	0	0.376	0	0.376	0
0.376	0	0.376	0	0.376	0
0.377	0	0.377	0	0.377	0
0.377	0	0.377	0	0.377	0
0.378	0	0.378	0	0.378	0
0.378	0	0.378	0	0.378	0
0.379	0	0.379	0	0.379	0
0.379	0	0.379	0	0.379	0
0.38	0	0.38	0	0.38	0
0.38	0	0.38	0	0.38	0
0.381	0	0.381	0	0.381	0
0.381	0	0.381	0	0.381	0
0.382	0	0.382	0	0.382	0
0.382	0	0.382	0	0.382	0
0.383	0	0.383	0	0.383	0
0.383	0	0.383	0	0.383	0
0.384	0	0.384	0	0.384	0
0.384	0	0.384	0	0.384	0
0.385	0	0.385	0	0.385	0
0.385	0	0.385	0	0.385	0
0.386	0	0.386	0	0.386	0
0.386	0	0.386	0	0.386	0
0.387	0	0.387	0	0.387	0
0.387	0	0.387	0	0.387	0
0.388	0	0.388	0	0.388	0
0.388	0	0.388	0	0.388	0
0.389	0	0.389	0	0.389	0
0.389	0	0.389	0	0.389	0
0.39	0	0.39	0	0.39	0
0.39	0	0.39	0	0.39	0
0.391	0	0.391	0	0.391	0
0.391	0	0.391	0	0.391	0
0.392	0	0.392	0	0.392	0
0.392	0	0.392	0	0.392	0
0.393	0	0.393	0	0.393	0
0.393	0	0.393	0	0.393	0
0.394	0	0.394	0	0.394	0
0.394	0	0.394	0	0.394	0
0.395	0	0.395	0	0.395	0
0.395	0	0.395	0	0.395	0
0.396	0	0.396	0	0.396	0
0.396	0	0.396	0	0.396	0
0.397	0	0.397	0	0.397	0
0.397	0	0.397	0	0.397	0
0.398	0	0.398	0	0.398	0
0.398	0	0.398	0	0.398	0
0.399	0	0.399	0	0.399	0
0.399	0	0.399	0	0.399	0
0.4	0	0.4	0	0.4	0
0.4	0	0.4	0	0.4	0
0.401	0	0.401	0	0.401	0
0.401	0	0.401	0	0.401	0
0.402	0	0.402	0	0.402	0
0.402	0	0.402	0	0.402	0
0.403	0	0.403	0	0.403	0
0.403	0	0.403	0	0.403	0
0.404	0	0.404	0	0.404	0
0.404	0	0.404	0	0.404	0
0.405	0	0.405	0	0.405	0
0.405	0	0.405	0	0.405	0
0.406	0	0.406	0	0.406	0
0.406	0	0.406	0	0.406	0
0.407	0	0.407	0	0.407	0
0.407	0	0.407	0	0.407	0
0.408	0	0.408	0	0.408	0
0.408	0	0.408	0	0.408	0
0.409	0	0.409	0	0.409	0
0.409	0	0.409	0	0.409	0
0.41	0	0.41	0	0.41	0
0.41	0	0.41	0	0.41	0
0.411	0	0.411	0	0.411	0
0.411	0	0.411	0	0.411	0
0.412	0	0.412	0	0.412	0
0.412	0	0.412	0	0.412	0
0.413	0	0.413	0	0.413	0
0.413	0	0.413	0	0.413	0
0.414	0	0.414	0	0.414	0
0.414	0	0.414	0	0.414	0
0.415	0	0.415	0	0.415	0
0.415	0	0.415	0	0.415	0
0.416	0	0.416	0	0.416	0
0.416	0	0.416	0	0.416	0
0.416	0	0.416	0	0.416	0
0.417	0	0.417	0	0.417	0
0.417	0	0.417	0	0.417	0
0.418	0	0.418	0	0.418	0
0.418	0	0.418	0	0.418	0
0.419	0	0.419	0	0.419	0
0.419	0	0.419	0	0.419	0
0.42	0	0.42	0	0.42	0
0.42	0	0.42	0	0.42	0
0.421	0	0.421	0	0.421	0
0.421	0	0.421	0	0.421	0
0.422	0	0.422	0	0.422	0
0.422	0	0.422	0	0.422	0
0.423	0	0.423	0	0.423	0
0.423	0	0.423	0	0.423	0
0.424	0	0.424	0	0.424	0
0.424	0	0.424	0	0.424	0
0.425	0	0.425	0	0.425	0
0.425	0	0.425	0	0.425	0
0.426	0	0.426	0	0.426	0
0.426	0	0.426	0	0.426	0
0.427	0	0.427	0	0.427	0
0.427	0	0.427	0	0.427	0
0.428	0	0.428	0	0.428	0
0.428	0	0.428	0	0.428	0
0.429	0	0.429	0	0.429	0
0.429	0	0.429	0	0.429	0
0.43	0	0.43	0	0.43	0
0.43	0	0.43	0	0.43	0
0.431	0	0.431	0	0.431	0
0.431	0	0.431	0	0.431	0
0.432	0	0.432	0	0.432	0
0.433	0	0.433	0	0.433	0
0.433	0	0.433	0	0.433	0
0.434	0	0.434	0	0.434	0
0.434	0	0.434	0	0.434	0
0.435	0	0.435	0	0.435	0
0.435	0	0.435	0	0.435	0
0.436	0	0.436	0	0.436	0
0.436	0	0.436	0	0.436	0
0.437	0	0.437	0	0.437	0
0.437	0	0.437	0	0.437	0
0.438	0	0.438	0	0.438	0
0.438	0	0.438	0	0.438	0
0.439	0	0.439	0	0.439	0
0.439	0	0.439	0	0.439	0
0.44	0	0.44	0	0.44	0
0.44	0	0.44	0	0.44	0
0.441	0	0.441	0	0.441	0
0.441	0	0.441	0	0.441	0
0.442	0	0.442	0	0.442	0
0.442	0	0.442	0	0.442	0
0.443	0	0.443	0	0.443	0
0.443	0	0.443	0	0.443	0
0.444	0	0.444	0	0.444	0
0.444	0	0.444	0	0.444	0
0.445	0	0.445	0	0.445	0
0.445	0	0.445	0	0.445	0
0.446	0	0.446	0	0.446	0
0.446	0	0.446	0	0.446	0
0.447	0	0.447	0	0.447	0
0.447	0	0.447	0	0.447	0
0.448	0	0.448	0	0.448	0
0.448	0	0.448	0	0.448	0
0.449	0	0.449	0	0.449	0
0.449	0	0.449	0	0.449	0
0.45	0	0.45	0	0.45	0
0.45	0	0.45	0	0.45	0
0.451	0	0.451	0	0.451	0
0.451	0	0.451	0	0.451	0
0.452	0	0.452	0	0.452	0
0.452	0	0.452	0	0.452	0
0.453	0	0.453	0	0.453	0
0.453	0	0.453	0	0.453	0
0.454	0	0.454	0	0.454	0
0.454	0	0.454	0	0.454	0
0.455	0	0.455	0	0.455	0
0.455	0	0.455	0	0.455	0
0.456	0	0.456	0	0.456	0
0.456	0	0.456	0	0.456	0
0.457	0	0.457	0	0.457	0
0.457	0	0.457	0	0.457	0
0.458	0	0.458	0	0.458	0
0.458	0	0.458	0	0.458	0
0.459	0	0.459	0	0.459	0
0.459	0	0.459	0	0.459	0
0.46	0	0.46	0	0.46	0
0.46	0	0.46	0	0.46	0
0.461	0	0.461	0	0.461	0
0.461	0	0.461	0	0.461	0
0.462	0	0.462	0	0.462	0
0.462	0	0.462	0	0.462	0
0.463	0	0.463	0	0.463	0
0.463	0	0.463	0	0.463	0
0.464	0	0.464	0	0.464	0
0.464	0	0.464	0	0.464	0
0.465	0	0.465	0	0.465	0
0.465	0	0.465	0	0.465	0
0.466	0	0.466	0	0.466	0
0.466	0	0.466	0	0.466	0
0.467	0	0.467	0	0.467	0
0.467	0	0.467	0	0.467	0
0.468	0	0.468	0	0.468	0
0.468	0	0.468	0	0.468	0
0.469	0	0.469	0	0.469	0
0.469	0	0.469	0	0.469	0
0.47	0	0.47	0	0.47	0
0.47	0	0.47	0	0.47	0
0.471	0	0.471	0	0.471	0
0.471	0	0.471	0	0.471	0
0.472	0	0.472	0	0.472	0
0.472	0	0.472	0	0.472	0
0.473	0	0.473	0	0.473	0
0.473	0	0.473	0	0.473	0
0.474	0	0.474	0	0.474	0
0.474	0	0.474	0	0.474	0
0.475	0	0.475	0	0.475	0
0.475	0	0.475	0	0.475	0
0.476	0	0.476	0	0.476	0
0.476	0	0.476	0	0.476	0
0.477	0	0.477	0	0.477	0
0.477	0	0.477	0	0.477	0
0.478	0	0.478	0	0.478	0
0.478	0	0.478	0	0.478	0
0.479	0	0.479	0	0.479	0
0.479	0	0.479	0	0.479	0
0.48	0	0.48	0	0.48	0
0.48	0	0.48	0	0.48	0
0.48	0	0.48	0	0.48	0
0.481	0	0.481	0	0.481	0
0.481	0	0.481	0	0.481	0
0.482	0	0.482	0	0.482	0
0.482	0	0.482	0	0.482	0
0.483	0	0.483	0	0.483	0
0.483	0	0.483	0	0.483	0
0.484	0	0.484	0	0.484	0
0.484	0	0.484	0	0.484	0
0.485	0	0.485	0	0.485	0
0.485	0	0.485	0	0.485	0
0.486	0	0.486	0	0.486	0
0.486	0	0.486	0	0.486	0
0.487	0	0.487	0	0.487	0
0.487	0	0.487	0	0.487	0
0.488	0	0.488	0	0.488	0
0.488	0	0.488	0	0.488	0
0.489	0	0.489	0	0.489	0
0.489	0	0.489	0	0.489	0
0.49	0	0.49	0	0.49	0
0.49	0	0.49	0	0.49	0
0.491	0	0.491	0	0.491	0
0.491	0	0.491	0	0.491	0
0.492	0	0.492	0	0.492	0
0.492	0	0.492	0	0.492	0
0.493	0	0.493	0	0.493	0
0.493	0	0.493	0	0.493	0
0.494	0	0.494	0	0.494	0
0.495	0	0.495	0	0.495	0
0.495	0	0.495	0	0.495	0
0.496	0	0.496	0	0.496	0
0.496	0	0.496	0	0.496	0
0.497	0	0.497	0	0.497	0
0.497	0	0.497	0	0.497	0
0.498	0	0.498	0	0.498	0
0.498	0	0.498	0	0.498	0
0.499	0	0.499	0	0.499	0
0.499	0	0.499	0	0.499	0
0.5	0	0.5	0	0.5	0
0.5	0	0.5	0	0.5	0
0.501	0	0.501	0	0.501	0
0.501	0	0.501	0	0.501	0
0.502	0	0.502	0	0.502	0
0.502	0	0.502	0	0.502	0
0.503	0	0.503	0	0.503	0
0.503	0	0.503	0	0.503	0
0.504	0	0.504	0	0.504	0
0.504	0	0.504	0	0.504	0
0.505	0	0.505	0	0.505	0
0.505	0	0.505	0	0.505	0
0.506	0	0.506	0	0.506	0
0.506	0	0.506	0	0.506	0
0.507	0	0.507	0	0.507	0
0.507	0	0.507	0	0.507	0
0.508	0	0.508	0	0.508	0
0.508	0	0.508	0	0.508	0
0.509	0	0.509	0	0.509	0
0.509	0	0.509	0	0.509	0
0.51	0	0.51	0	0.51	0
0.51	0	0.51	0	0.51	0
0.511	0	0.511	0	0.511	0
0.511	0	0.511	0	0.511	0
0.512	0	0.512	0	0.512	0
0.512	0	0.512	0	0.512	0
0.512	0	0.512	0	0.512	0
0.513	0	0.513	0	0.513	0
0.513	0	0.513	0	0.513	0
0.514	0	0.514	0	0.514	0
0.514	0	0.514	0	0.514	0
0.515	0	0.515	0	0.515	0
0.515	0	0.515	0	0.515	0
0.516	0	0.516	0	0.516	0
0.516	0	0.516	0	0.516	0
0.517	0	0.517	0	0.517	0
0.517	0	0.517	0	0.517	0
0.518	0	0.518	0	0.518	0
0.518	0	0.518	0	0.518	0
0.519	0	0.519	0	0.519	0
0.519	0	0.519	0	0.519	0
0.52	0	0.52	0	0.52	0
0.52	0	0.52	0	0.52	0
0.521	0	0.521	0	0.521	0
0.521	0	0.521	0	0.521	0
0.522	0	0.522	0	0.522	0
0.522	0	0.522	0	0.522	0
0.523	0	0.523	0	0.523	0
0.523	0	0.523	0	0.523	0
0.524	0	0.524	0	0.524	0
0.524	0	0.524	0	0.524	0
0.525	0	0.525	0	0.525	0
0.525	0	0.525	0	0.525	0
0.526	0	0.526	0	0.526	0
0.526	0	0.526	0	0.526	0
0.527	0	0.527	0	0.527	0
0.527	0	0.527	0	0.527	0
0.528	0	0.528	0	0.528	0
0.528	0	0.528	0	0.528	0
0.529	0	0.529	0	0.529	0
0.529	0	0.529	0	0.529	0
0.53	0	0.53	0	0.53	0
0.53	0	0.53	0	0.53	0
0.531	0	0.531	0	0.531	0
0.531	0	0.531	0	0.531	0
0.532	0	0.532	0	0.532	0
0.532	0	0.532	0	0.532	0
0.533	0	0.533	0	0.533	0
0.533	0	0.533	0	0.533	0
0.534	0	0.534	0	0.534	0
0.534	0	0.534	0	0.534	0
0.535	0	0.535	0	0.535	0
0.535	0	0.535	0	0.535	0
0.536	0	0.536	0	0.536	0
0.536	0	0.536	0	0.536	0
0.537	0	0.537	0	0.537	0
0.537	0	0.537	0	0.537	0
0.538	0	0.538	0	0.538	0
0.538	0	0.538	0	0.538	0
0.539	0	0.539	0	0.539	0
0.539	0	0.539	0	0.539	0
0.54	0	0.54	0	0.54	0
0.54	0	0.54	0	0.54	0
0.541	0	0.541	0	0.541	0
0.541	0	0.541	0	0.541	0
0.542	0	0.542	0	0.542	0
0.542	0	0.542	0	0.542	0
0.543	0	0.543	0	0.543	0
0.543	0	0.543	0	0.543	0
0.544	0	0.544	0	0.544	0
0.544	0	0.544	0	0.544	0
0.545	0	0.545	0	0.545	0
0.545	0	0.545	0	0.545	0
0.546	0	0.546	0	0.546	0
0.546	0	0.546	0	0.546	0
0.547	0	0.547	0	0.547	0
0.547	0	0.547	0	0.547	0
0.548	0	0.548	0	0.548	0
0.548	0	0.548	0	0.548	0
0.549	0	0.549	0	0.549	0
0.549	0	0.549	0	0.549	0
0.55	0	0.55	0	0.55	0
0.55	0	0.55	0	0.55	0
0.551	0	0.551	0	0.551	0
0.551	0	0.551	0	0.551	0
0.552	0	0.552	0	0.552	0
0.552	0	0.552	0	0.552	0
0.553	0	0.553	0	0.553	0
0.553	0	0.553	0	0.553	0
0.554	0	0.554	0	0.554	0
0.554	0	0.554	0	0.554	0
0.555	0	0.555	0	0.555	0
0.555	0	0.555	0	0.555	0
0.556	0	0.556	0	0.556	0
0.556	0	0.556	0	0.556	0
0.557	0	0.557	0	0.557	0
0.558	0	0.558	0	0.558	0
0.558	0	0.558	0	0.558	0
0.559	0	0.559	0	0.559	0
0.559	0	0.559	0	0.559	0
0.56	0	0.56	0	0.56	0
0.56	0	0.56	0	0.56	0
0.561	0	0.561	0	0.561	0
0.561	0	0.561	0	0.561	0
0.562	0	0.562	0	0.562	0
0.562	0	0.562	0	0.562	0
0.563	0	0.563	0	0.563	0
0.563	0	0.563	0	0.563	0
0.564	0	0.564	0	0.564	0
0.564	0	0.564	0	0.564	0
0.565	0	0.565	0	0.565	0
0.565	0	0.565	0	0.565	0
0.566	0	0.566	0	0.566	0
0.566	0	0.566	0	0.566	0
0.567	0	0.567	0	0.567	0
0.567	0	0.567	0	0.567	0
0.568	0	0.568	0	0.568	0
0.568	0	0.568	0	0.568	0
0.569	0	0.569	0	0.569	0
0.569	0	0.569	0	0.569	0
0.57	0	0.57	0	0.57	0
0.57	0	0.57	0	0.57	0
0.571	0	0.571	0	0.571	0
0.571	0	0.571	0	0.571	0
0.572	0	0.572	0	0.572	0
0.572	0	0.572	0	0.572	0
0.573	0	0.573	0	0.573	0
0.573	0	0.573	0	0.573	0
0.574	0	0.574	0	0.574	0
0.574	0	0.574	0	0.574	0
0.575	0	0.575	0	0.575	0
0.575	0	0.575	0	0.575	0
0.576	0	0.576	0	0.576	0
0.576	0	0.576	0	0.576	0
0.577	0	0.577	0	0.577	0
0.577	0	0.577	0	0.577	0
0.578	0	0.578	0	0.578	0
0.578	0	0.578	0	0.578	0
0.579	0	0.579	0	0.579	0
0.579	0	0.579	0	0.579	0
0.58	0	0.58	0	0.58	0
0.58	0	0.58	0	0.58	0
0.581	0	0.581	0	0.581	0
0.581	0	0.581	0	0.581	0
0.582	0	0.582	0	0.582	0
0.582	0	0.582	0	0.582	0
0.583	0	0.583	0	0.583	0
0.583	0	0.583	0	0.583	0
0.584	0	0.584	0	0.584	0
0.584	0	0.584	0	0.584	0
0.585	0	0.585	0	0.585	0
0.585	0	0.585	0	0.585	0
0.586	0	0.586	0	0.586	0
0.586	0	0.586	0	0.586	0
0.587	0	0.587	0	0.587	0
0.587	0	0.587	0	0.587	0
0.588	0	0.588	0	0.588	0
0.588	0	0.588	0	0.588	0
0.589	0	0.589	0	0.589	0
0.589	0	0.589	0	0.589	0
0.59	0	0.59	0	0.59	0
0.59	0	0.59	0	0.59	0
0.591	0	0.591	0	0.591	0
0.591	0	0.591	0	0.591	0
0.592	0	0.592	0	0.592	0
0.592	0	0.592	0	0.592	0
0.593	0	0.593	0	0.593	0
0.593	0	0.593	0	0.593	0
0.594	0	0.594	0	0.594	0
0.594	0	0.594	0	0.594	0
0.595	0	0.595	0	0.595	0
0.595	0	0.595	0	0.595	0
0.596	0	0.596	0	0.596	0
0.596	0	0.596	0	0.596	0
0.597	0	0.597	0	0.597	0
0.597	0	0.597	0	0.597	0
0.598	0	0.598	0	0.598	0
0.598	0	0.598	0	0.598	0
0.599	0	0.599	0	0.599	0
0.599	0	0.599	0	0.599	0
0.6	0	0.6	0	0.6	0
0.6	0	0.6	0	0.6	0
0.601	0	0.601	0	0.601	0
0.601	0	0.601	0	0.601	0
0.602	0	0.602	0	0.602	0
0.602	0	0.602	0	0.602	0
0.603	0	0.603	0	0.603	0
0.603	0	0.603	0	0.603	0
0.604	0	0.604	0	0.604	0
0.604	0	0.604	0	0.604	0
0.605	0	0.605	0	0.605	0
0.605	0	0.605	0	0.605	0
0.606	0	0.606	0	0.606	0
0.606	0	0.606	0	0.606	0
0.607	0	0.607	0	0.607	0
0.607	0	0.607	0	0.607	0
0.608	0	0.608	0	0.608	0
0.608	0	0.608	0	0.608	0
0.609	0	0.609	0	0.609	0
0.609	0	0.609	0	0.609	0
0.61	0	0.61	0	0.61	0
0.61	0	0.61	0	0.61	0
0.611	0	0.611	0	0.611	0
0.611	0	0.611	0	0.611	0
0.612	0	0.612	0	0.612	0
0.612	0	0.612	0	0.612	0
0.613	0	0.613	0	0.613	0
0.613	0	0.613	0	0.613	0
0.614	0	0.614	0	0.614	0
0.614	0	0.614	0	0.614	0
0.615	0	0.615	0	0.615	0
0.615	0	0.615	0	0.615	0
0.616	0	0.616	0	0.616	0
0.616	0	0.616	0	0.616	0
0.617	0	0.617	0	0.617	0
0.617	0	0.617	0	0.617	0
0.618	0	0.618	0	0.618	0
0.618	0	0.618	0	0.618	0
0.619	0	0.619	0	0.619	0
0.619	0	0.619	0	0.619	0
0.62	0	0.62	0	0.62	0
0.62	0	0.62	0	0.62	0
0.621	0	0.621	0	0.621	0
0.621	0	0.621	0	0.621	0
0.622	0	0.622	0	0.622	0
0.622	0	0.622	0	0.622	0
0.623	0	0.623	0	0.623	0
0.623	0	0.623	0	0.623	0
0.624	0	0.624	0	0.624	0
0.624	0	0.624	0	0.624	0
0.625	0	0.625	0	0.625	0
0.625	0	0.625	0	0.625	0
0.626	0	0.626	0	0.626	0
0.626	0	0.626	0	0.626	0
0.627	0	0.627	0	0.627	0
0.627	0	0.627	0	0.627	0
0.628	0	0.628	0	0.628	0
0.628	0	0.628	0	0.628	0
0.629	0	0.629	0	0.629	0
0.629	0	0.629	0	0.629	0
0.63	0	0.63	0	0.63	0
0.63	0	0.63	0	0.63	0
0.631	0	0.631	0	0.631	0
0.631	0	0.631	0	0.631	0
0.632	0	0.632	0	0.632	0
0.632	0	0.632	0	0.632	0
0.633	0	0.633	0	0.633	0
0.633	0	0.633	0	0.633	0
0.634	0	0.634	0	0.634	0
0.634	0	0.634	0	0.634	0
0.635	0	0.635	0	0.635	0
0.635	0	0.635	0	0.635	0
0.636	0	0.636	0	0.636	0
0.636	0	0.636	0	0.636	0
0.637	0	0.637	0	0.637	0
0.637	0	0.637	0	0.637	0
0.638	0	0.638	0	0.638	0
0.638	0	0.638	0	0.638	0
0.639	0	0.639	0	0.639	0
0.639	0	0.639	0	0.639	0
0.64	0	0.64	0	0.64	0
0.64	0	0.64	0	0.64	0
0.64	0	0.64	0	0.64	0
0.641	0	0.641	0	0.641	0
0.641	0	0.641	0	0.641	0
0.642	0	0.642	0	0.642	0
0.642	0	0.642	0	0.642	0
0.643	0	0.643	0	0.643	0
0.643	0	0.643	0	0.643	0
0.644	0	0.644	0	0.644	0
0.644	0	0.644	0	0.644	0
0.645	0	0.645	0	0.645	0
0.645	0	0.645	0	0.645	0
0.646	0	0.646	0	0.646	0
0.646	0	0.646	0	0.646	0
0.647	0	0.647	0	0.647	0
0.647	0	0.647	0	0.647	0
0.648	0	0.648	0	0.648	0
0.648	0	0.648	0	0.648	0
0.649	0	0.649	0	0.649	0
0.649	0	0.649	0	0.649	0
0.65	0	0.65	0	0.65	0
0.65	0	0.65	0	0.65	0
0.651	0	0.651	0	0.651	0
0.651	0	0.651	0	0.651	0
0.652	0	0.652	0	0.652	0
0.652	0	0.652	0	0.652	0
0.653	0	0.653	0	0.653	0
0.653	0	0.653	0	0.653	0
0.654	0	0.654	0	0.654	0
0.654	0	0.654	0	0.654	0
0.655	0	0.655	0	0.655	0
0.655	0	0.655	0	0.655	0
0.656	0	0.656	0	0.656	0
0.656	0	0.656	0	0.656	0
0.657	0	0.657	0	0.657	0
0.657	0	0.657	0	0.657	0
0.658	0	0.658	0	0.658	0
0.658	0	0.658	0	0.658	0
0.659	0	0.659	0	0.659	0
0.659	0	0.659	0	0.659	0
0.66	0	0.66	0	0.66	0
0.66	0	0.66	0	0.66	0
0.661	0	0.661	0	0.661	0
0.661	0	0.661	0	0.661	0
0.662	0	0.662	0	0.662	0
0.662	0	0.662	0	0.662	0
0.663	0	0.663	0	0.663	0
0.663	0	0.663	0	0.663	0
0.664	0	0.664	0	0.664	0
0.664	0	0.664	0	0.664	0
0.665	0	0.665	0	0.665	0
0.665	0	0.665	0	0.665	0
0.666	0	0.666	0	0.666	0
0.666	0	0.666	0	0.666	0
0.667	0	0.667	0	0.667	0
0.667	0	0.667	0	0.667	0
0.668	0	0.668	0	0.668	0
0.668	0	0.668	0	0.668	0
0.669	0	0.669	0	0.669	0
0.669	0	0.669	0	0.669	0
0.67	0	0.67	0	0.67	0
0.67	0	0.67	0	0.67	0
0.671	0	0.671	0	0.671	0
0.671	0	0.671	0	0.671	0
0.672	0	0.672	0	0.672	0
0.672	0	0.672	0	0.672	0
0.673	0	0.673	0	0.673	0
0.673	0	0.673	0	0.673	0
0.674	0	0.674	0	0.674	0
0.674	0	0.674	0	0.674	0
0.675	0	0.675	0	0.675	0
0.675	0	0.675	0	0.675	0
0.676	0	0.676	0	0.676	0
0.676	0	0.676	0	0.676	0
0.677	0	0.677	0	0.677	0
0.677	0	0.677	0	0.677	0
0.678	0	0.678	0	0.678	0
0.678	0	0.678	0	0.678	0
0.679	0	0.679	0	0.679	0
0.679	0	0.679	0	0.679	0
0.68	0	0.68	0	0.68	0
0.68	0	0.68	0	0.68	0
0.681	0	0.681	0	0.681	0
0.681	0	0.681	0	0.681	0
0.682	0	0.682	0	0.682	0
0.683	0	0.683	0	0.683	0
0.683	0	0.683	0	0.683	0
0.684	0	0.684	0	0.684	0
0.684	0	0.684	0	0.684	0
0.685	0	0.685	0	0.685	0
0.685	0	0.685	0	0.685	0
0.686	0	0.686	0	0.686	0
0.686	0	0.686	0	0.686	0
0.687	0	0.687	0	0.687	0
0.687	0	0.687	0	0.687	0
0.688	0	0.688	0	0.688	0
0.688	0	0.688	0	0.688	0
0.689	0	0.689	0	0.689	0
0.689	0	0.689	0	0.689	0
0.69	0	0.69	0	0.69	0
0.69	0	0.69	0	0.69	0
0.691	0	0.691	0	0.691	0
0.691	0	0.691	0	0.691	0
0.692	0	0.692	0	0.692	0
0.692	0	0.692	0	0.692	0
0.693	0	0.693	0	0.693	0
0.693	0	0.693	0	0.693	0
0.694	0	0.694	0	0.694	0
0.694	0	0.694	0	0.694	0
0.695	0	0.695	0	0.695	0
0.695	0	0.695	0	0.695	0
0.696	0	0.696	0	0.696	0
0.696	0	0.696	0	0.696	0
0.697	0	0.697	0	0.697	0
0.697	0	0.697	0	0.697	0
0.698	0	0.698	0	0.698	0
0.698	0	0.698	0	0.698	0
0.699	0	0.699	0	0.699	0
0.699	0	0.699	0	0.699	0
0.7	0	0.7	0	0.7	0
0.7	0	0.7	0	0.7	0
0.701	0	0.701	0	0.701	0
0.701	0	0.701	0	0.701	0
0.702	0	0.702	0	0.702	0
0.702	0	0.702	0	0.702	0
0.703	0	0.703	0	0.703	0
0.703	0	0.703	0	0.703	0
0.704	0	0.704	0	0.704	0
0.704	0	0.704	0	0.704	0
0.705	0	0.705	0	0.705	0
0.705	0	0.705	0	0.705	0
0.706	0	0.706	0	0.706	0
0.706	0	0.706	0	0.706	0
0.707	0	0.707	0	0.707	0
0.707	0	0.707	0	0.707	0
0.708	0	0.708	0	0.708	0
0.708	0	0.708	0	0.708	0
0.709	0	0.709	0	0.709	0
0.709	0	0.709	0	0.709	0
0.71	0	0.71	0	0.71	0
0.71	0	0.71	0	0.71	0
0.711	0	0.711	0	0.711	0
0.711	0	0.711	0	0.711	0
0.712	0	0.712	0	0.712	0
0.712	0	0.712	0	0.712	0
0.713	0	0.713	0	0.713	0
0.713	0	0.713	0	0.713	0
0.714	0	0.714	0	0.714	0
0.714	0	0.714	0	0.714	0
0.715	0	0.715	0	0.715	0
0.715	0	0.715	0	0.715	0
0.716	0	0.716	0	0.716	0
0.716	0	0.716	0	0.716	0
0.717	0	0.717	0	0.717	0
0.717	0	0.717	0	0.717	0
0.718	0	0.718	0	0.718	0
0.718	0	0.718	0	0.718	0
0.719	0	0.719	0	0.719	0
0.719	0	0.719	0	0.719	0
0.72	0	0.72	0	0.72	0
0.72	0	0.72	0	0.72	0
0.721	0	0.721	0	0.721	0
0.721	0	0.721	0	0.721	0
0.722	0	0.722	0	0.722	0
0.722	0	0.722	0	0.722	0
0.723	0	0.723	0	0.723	0
0.723	0	0.723	0	0.723	0
0.724	0	0.724	0	0.724	0
0.724	0	0.724	0	0.724	0
0.725	0	0.725	0	0.725	0
0.725	0	0.725	0	0.725	0
0.726	0	0.726	0	0.726	0
0.726	0	0.726	0	0.726	0
0.727	0	0.727	0	0.727	0
0.727	0	0.727	0	0.727	0
0.728	0	0.728	0	0.728	0
0.728	0	0.728	0	0.728	0
0.729	0	0.729	0	0.729	0
0.729	0	0.729	0	0.729	0
0.73	0	0.73	0	0.73	0
0.73	0	0.73	0	0.73	0
0.731	0	0.731	0	0.731	0
0.731	0	0.731	0	0.731	0
0.732	0	0.732	0	0.732	0
0.732	0	0.732	0	0.732	0
0.733	0	0.733	0	0.733	0
0.733	0	0.733	0	0.733	0
0.734	0	0.734	0	0.734	0
0.734	0	0.734	0	0.734	0
0.735	0	0.735	0	0.735	0
0.735	0	0.735	0	0.735	0
0.736	0	0.736	0	0.736	0
0.736	0	0.736	0	0.736	0
0.737	0	0.737	0	0.737	0
0.737	0	0.737	0	0.737	0
0.738	0	0.738	0	0.738	0
0.738	0	0.738	0	0.738	0
0.739	0	0.739	0	0.739	0
0.739	0	0.739	0	0.739	0
0.74	0	0.74	0	0.74	0
0.74	0	0.74	0	0.74	0
0.741	0	0.741	0	0.741	0
0.741	0	0.741	0	0.741	0
0.742	0	0.742	0	0.742	0
0.742	0	0.742	0	0.742	0
0.743	0	0.743	0	0.743	0
0.743	0	0.743	0	0.743	0
0.744	0	0.744	0	0.744	0
0.744	0	0.744	0	0.744	0
0.745	0	0.745	0	0.745	0
0.745	0	0.745	0	0.745	0
0.746	0	0.746	0	0.746	0
0.746	0	0.746	0	0.746	0
0.747	0	0.747	0	0.747	0
0.747	0	0.747	0	0.747	0
0.748	0	0.748	0	0.748	0
0.748	0	0.748	0	0.748	0
0.749	0	0.749	0	0.749	0
0.749	0	0.749	0	0.749	0
0.75	0	0.75	0	0.75	0
0.75	0	0.75	0	0.75	0
0.751	0	0.751	0	0.751	0
0.751	0	0.751	0	0.751	0
0.752	0	0.752	0	0.752	0
0.752	0	0.752	0	0.752	0
0.753	0	0.753	0	0.753	0
0.753	0	0.753	0	0.753	0
0.754	0	0.754	0	0.754	0
0.754	0	0.754	0	0.754	0
0.755	0	0.755	0	0.755	0
0.755	0	0.755	0	0.755	0
0.756	0	0.756	0	0.756	0
0.756	0	0.756	0	0.756	0
0.757	0	0.757	0	0.757	0
0.757	0	0.757	0	0.757	0
0.758	0	0.758	0	0.758	0
0.758	0	0.758	0	0.758	0
0.759	0	0.759	0	0.759	0
0.759	0	0.759	0	0.759	0
0.76	0	0.76	0	0.76	0
0.76	0	0.76	0	0.76	0
0.761	0	0.761	0	0.761	0
0.761	0	0.761	0	0.761	0
0.762	0	0.762	0	0.762	0
0.762	0	0.762	0	0.762	0
0.763	0	0.763	0	0.763	0
0.763	0	0.763	0	0.763	0
0.764	0	0.764	0	0.764	0
0.764	0	0.764	0	0.764	0
0.765	0	0.765	0	0.765	0
0.765	0	0.765	0	0.765	0
0.766	0	0.766	0	0.766	0
0.766	0	0.766	0	0.766	0
0.767	0	0.767	0	0.767	0
0.767	0	0.767	0	0.767	0
0.768	0	0.768	0	0.768	0
0.768	0	0.768	0	0.768	0
0.768	0	0.768	0	0.768	0
0.769	0	0.769	0	0.769	0
0.769	0	0.769	0	0.769	0
0.77	0	0.77	0	0.77	0
0.77	0	0.77	0	0.77	0
0.771	0	0.771	0	0.771	0
0.771	0	0.771	0	0.771	0
0.772	0	0.772	0	0.772	0
0.772	0	0.772	0	0.772	0
0.773	0	0.773	0	0.773	0
0.773	0	0.773	0	0.773	0
0.774	0	0.774	0	0.774	0
0.774	0	0.774	0	0.774	0
0.775	0	0.775	0	0.775	0
0.775	0	0.775	0	0.775	0
0.776	0	0.776	0	0.776	0
0.776	0	0.776	0	0.776	0
0.777	0	0.777	0	0.777	0
0.777	0	0.777	0	0.777	0
0.778	0	0.778	0	0.778	0
0.778	0	0.778	0	0.778	0
0.779	0	0.779	0	0.779	0
0.779	0	0.779	0	0.779	0
0.78	0	0.78	0	0.78	0
0.78	0	0.78	0	0.78	0
0.781	0	0.781	0	0.781	0
0.781	0	0.781	0	0.781	0
0.782	0	0.782	0	0.782	0
0.782	0	0.782	0	0.782	0
0.783	0	0.783	0	0.783	0
0.783	0	0.783	0	0.783	0
0.784	0	0.784	0	0.784	0
0.784	0	0.784	0	0.784	0
0.785	0	0.785	0	0.785	0
0.785	0	0.785	0	0.785	0
0.786	0	0.786	0	0.786	0
0.786	0	0.786	0	0.786	0
0.787	0	0.787	0	0.787	0
0.787	0	0.787	0	0.787	0
0.788	0	0.788	0	0.788	0
0.788	0	0.788	0	0.788	0
0.789	0	0.789	0	0.789	0
0.789	0	0.789	0	0.789	0
0.79	0	0.79	0	0.79	0
0.79	0	0.79	0	0.79	0
0.791	0	0.791	0	0.791	0
0.791	0	0.791	0	0.791	0
0.792	0	0.792	0	0.792	0
0.792	0	0.792	0	0.792	0
0.793	0	0.793	0	0.793	0
0.793	0	0.793	0	0.793	0
0.794	0	0.794	0	0.794	0
0.794	0	0.794	0	0.794	0
0.795	0	0.795	0	0.795	0
0.795	0	0.795	0	0.795	0
0.796	0	0.796	0	0.796	0
0.796	0	0.796	0	0.796	0
0.797	0	0.797	0	0.797	0
0.797	0	0.797	0	0.797	0
0.798	0	0.798	0	0.798	0
0.798	0	0.798	0	0.798	0
0.799	0	0.799	0	0.799	0
0.799	0	0.799	0	0.799	0
0.8	0	0.8	0	0.8	0
0.8	0	0.8	0	0.8	0
0.801	0	0.801	0	0.801	0
0.801	0	0.801	0	0.801	0
0.802	0	0.802	0	0.802	0
0.802	0	0.802	0	0.802	0
0.803	0	0.803	0	0.803	0
0.803	0	0.803	0	0.803	0
0.804	0	0.804	0	0.804	0
0.804	0	0.804	0	0.804	0
0.805	0	0.805	0	0.805	0
0.805	0	0.805	0	0.805	0
0.806	0	0.806	0	0.806	0
0.806	0	0.806	0	0.806	0
0.807	0	0.807	0	0.807	0
0.808	0	0.808	0	0.808	0
0.808	0	0.808	0	0.808	0
0.809	0	0.809	0	0.809	0
0.809	0	0.809	0	0.809	0
0.81	0	0.81	0	0.81	0
0.81	0	0.81	0	0.81	0
0.811	0	0.811	0	0.811	0
0.811	0	0.811	0	0.811	0
0.812	0	0.812	0	0.812	0
0.812	0	0.812	0	0.812	0
0.813	0	0.813	0	0.813	0
0.813	0	0.813	0	0.813	0
0.814	0	0.814	0	0.814	0
0.814	0	0.814	0	0.814	0
0.815	0	0.815	0	0.815	0
0.815	0	0.815	0	0.815	0
0.816	0	0.816	0	0.816	0
0.816	0	0.816	0	0.816	0
0.817	0	0.817	0	0.817	0
0.817	0	0.817	0	0.817	0
0.818	0	0.818	0	0.818	0
0.818	0	0.818	0	0.818	0
0.819	0	0.819	0	0.819	0
0.819	0	0.819	0	0.819	0
0.82	0	0.82	0	0.82	0
0.82	0	0.82	0	0.82	0
0.821	0	0.821	0	0.821	0
0.821	0	0.821	0	0.821	0
0.822	0	0.822	0	0.822	0
0.822	0	0.822	0	0.822	0
0.823	0	0.823	0	0.823	0
0.823	0	0.823	0	0.823	0
0.824	0	0.824	0	0.824	0
0.824	0	0.824	0	0.824	0
0.825	0	0.825	0	0.825	0
0.825	0	0.825	0	0.825	0
0.826	0	0.826	0	0.826	0
0.826	0	0.826	0	0.826	0
0.827	0	0.827	0	0.827	0
0.827	0	0.827	0	0.827	0
0.828	0	0.828	0	0.828	0
0.828	0	0.828	0	0.828	0
0.829	0	0.829	0	0.829	0
0.829	0	0.829	0	0.829	0
0.83	0	0.83	0	0.83	0
0.83	0	0.83	0	0.83	0
0.831	0	0.831	0	0.831	0
0.831	0	0.831	0	0.831	0
0.832	0	0.832	0	0.832	0
0.832	0	0.832	0	0.832	0
0.833	0	0.833	0	0.833	0
0.833	0	0.833	0	0.833	0
0.834	0	0.834	0	0.834	0
0.834	0	0.834	0	0.834	0
0.835	0	0.835	0	0.835	0
0.835	0	0.835	0	0.835	0
0.836	0	0.836	0	0.836	0
0.836	0	0.836	0	0.836	0
0.837	0	0.837	0	0.837	0
0.837	0	0.837	0	0.837	0
0.838	0	0.838	0	0.838	0
0.838	0	0.838	0	0.838	0
0.839	0	0.839	0	0.839	0
0.839	0	0.839	0	0.839	0
0.84	0	0.84	0	0.84	0
0.84	0	0.84	0	0.84	0
0.841	0	0.841	0	0.841	0
0.841	0	0.841	0	0.841	0
0.842	0	0.842	0	0.842	0
0.842	0	0.842	0	0.842	0
0.843	0	0.843	0	0.843	0
0.843	0	0.843	0	0.843	0
0.844	0	0.844	0	0.844	0
0.844	0	0.844	0	0.844	0
0.845	0	0.845	0	0.845	0
0.845	0	0.845	0	0.845	0
0.846	0	0.846	0	0.846	0
0.846	0	0.846	0	0.846	0
0.847	0	0.847	0	0.847	0
0.847	0	0.847	0	0.847	0
0.848	0	0.848	0	0.848	0
0.848	0	0.848	0	0.848	0
0.849	0	0.849	0	0.849	0
0.849	0	0.849	0	0.849	0
0.85	0	0.85	0	0.85	0
0.85	0	0.85	0	0.85	0
0.851	0	0.851	0	0.851	0
0.851	0	0.851	0	0.851	0
0.852	0	0.852	0	0.852	0
0.852	0	0.852	0	0.852	0
0.853	0	0.853	0	0.853	0
0.853	0	0.853	0	0.853	0
0.854	0	0.854	0	0.854	0
0.854	0	0.854	0	0.854	0
0.855	0	0.855	0	0.855	0
0.855	0	0.855	0	0.855	0
0.856	0	0.856	0	0.856	0
0.856	0	0.856	0	0.856	0
0.857	0	0.857	0	0.857	0
0.857	0	0.857	0	0.857	0
0.858	0	0.858	0	0.858	0
0.858	0	0.858	0	0.858	0
0.859	0	0.859	0	0.859	0
0.859	0	0.859	0	0.859	0
0.86	0	0.86	0	0.86	0
0.86	0	0.86	0	0.86	0
0.861	0	0.861	0	0.861	0
0.861	0	0.861	0	0.861	0
0.862	0	0.862	0	0.862	0
0.862	0	0.862	0	0.862	0
0.863	0	0.863	0	0.863	0
0.863	0	0.863	0	0.863	0
0.864	0	0.864	0	0.864	0
0.864	0	0.864	0	0.864	0
0.865	0	0.865	0	0.865	0
0.865	0	0.865	0	0.865	0
0.866	0	0.866	0	0.866	0
0.866	0	0.866	0	0.866	0
0.867	0	0.867	0	0.867	0
0.867	0	0.867	0	0.867	0
0.868	0	0.868	0	0.868	0
0.868	0	0.868	0	0.868	0
0.869	0	0.869	0	0.869	0
0.869	0	0.869	0	0.869	0
0.87	0	0.87	0	0.87	0
0.87	0	0.87	0	0.87	0
0.871	0	0.871	0	0.871	0
0.871	0	0.871	0	0.871	0
0.872	0	0.872	0	0.872	0
0.872	0	0.872	0	0.872	0
0.873	0	0.873	0	0.873	0
0.873	0	0.873	0	0.873	0
0.874	0	0.874	0	0.874	0
0.874	0	0.874	0	0.874	0
0.875	0	0.875	0	0.875	0
0.875	0	0.875	0	0.875	0
0.876	0	0.876	0	0.876	0
0.876	0	0.876	0	0.876	0
0.877	0	0.877	0	0.877	0
0.877	0	0.877	0	0.877	0
0.878	0	0.878	0	0.878	0
0.878	0	0.878	0	0.878	0
0.879	0	0.879	0	0.879	0
0.879	0	0.879	0	0.879	0
0.88	0	0.88	0	0.88	0
0.88	0	0.88	0	0.88	0
0.881	0	0.881	0	0.881	0
0.881	0	0.881	0	0.881	0
0.882	0	0.882	0	0.882	0
0.882	0	0.882	0	0.882	0
0.883	0	0.883	0	0.883	0
0.883	0	0.883	0	0.883	0
0.884	0	0.884	0	0.884	0
0.884	0	0.884	0	0.884	0
0.885	0	0.885	0	0.885	0
0.885	0	0.885	0	0.885	0
0.886	0	0.886	0	0.886	0
0.886	0	0.886	0	0.886	0
0.887	0	0.887	0	0.887	0
0.887	0	0.887	0	0.887	0
0.888	0	0.888	0	0.888	0
0.888	0	0.888	0	0.888	0
0.889	0	0.889	0	0.889	0
0.889	0	0.889	0	0.889	0
0.89	0	0.89	0	0.89	0
0.89	0	0.89	0	0.89	0
0.891	0	0.891	0	0.891	0
0.891	0	0.891	0	0.891	0
0.892	0	0.892	0	0.892	0
0.892	0	0.892	0	0.892	0
0.893	0	0.893	0	0.893	0
0.893	0	0.893	0	0.893	0
0.894	0	0.894	0	0.894	0
0.894	0	0.894	0	0.894	0
0.895	0	0.895	0	0.895	0
0.895	0	0.895	0	0.895	0
0.896	0	0.896	0	0.896	0
0.896	0	0.896	0	0.896	0
0.896	0	0.896	0	0.896	0
0.897	0	0.897	0	0.897	0
0.897	0	0.897	0	0.897	0
0.898	0	0.898	0	0.898	0
0.898	0	0.898	0	0.898	0
0.899	0	0.899	0	0.899	0
0.899	0	0.899	0	0.899	0
0.9	0	0.9	0	0.9	0
0.9	0	0.9	0	0.9	0
0.901	0	0.901	0	0.901	0
0.901	0	0.901	0	0.901	0
0.902	0	0.902	0	0.902	0
0.902	0	0.902	0	0.902	0
0.903	0	0.903	0	0.903	0
0.903	0	0.903	0	0.903	0
0.904	0	0.904	0	0.904	0
0.904	0	0.904	0	0.904	0
0.905	0	0.905	0	0.905	0
0.905	0	0.905	0	0.905	0
0.906	0	0.906	0	0.906	0
0.906	0	0.906	0	0.906	0
0.907	0	0.907	0	0.907	0
0.907	0	0.907	0	0.907	0
0.908	0	0.908	0	0.908	0
0.908	0	0.908	0	0.908	0
0.909	0	0.909	0	0.909	0
0.909	0	0.909	0	0.909	0
0.91	0	0.91	0	0.91	0
0.91	0	0.91	0	0.91	0
0.911	0	0.911	0	0.911	0
0.911	0	0.911	0	0.911	0
0.912	0	0.912	0	0.912	0
0.912	0	0.912	0	0.912	0
0.913	0	0.913	0	0.913	0
0.913	0	0.913	0	0.913	0
0.914	0	0.914	0	0.914	0
0.914	0	0.914	0	0.914	0
0.915	0	0.915	0	0.915	0
0.915	0	0.915	0	0.915	0
0.916	0	0.916	0	0.916	0
0.916	0	0.916	0	0.916	0
0.917	0	0.917	0	0.917	0
0.917	0	0.917	0	0.917	0
0.918	0	0.918	0	0.918	0
0.918	0	0.918	0	0.918	0
0.919	0	0.919	0	0.919	0
0.919	0	0.919	0	0.919	0
0.92	0	0.92	0	0.92	0
0.92	0	0.92	0	0.92	0
0.921	0	0.921	0	0.921	0
0.921	0	0.921	0	0.921	0
0.922	0	0.922	0	0.922	0
0.922	0	0.922	0	0.922	0
0.923	0	0.923	0	0.923	0
0.923	0	0.923	0	0.923	0
0.924	0	0.924	0	0.924	0
0.924	0	0.924	0	0.924	0
0.925	0	0.925	0	0.925	0
0.925	0	0.925	0	0.925	0
0.926	0	0.926	0	0.926	0
0.926	0	0.926	0	0.926	0
0.927	0	0.927	0	0.927	0
0.927	0	0.927	0	0.927	0
0.928	0	0.928	0	0.928	0
0.928	0	0.928	0	0.928	0
0.929	0	0.929	0	0.929	0
0.929	0	0.929	0	0.929	0
0.93	0	0.93	0	0.93	0
0.93	0	0.93	0	0.93	0
0.931	0	0.931	0	0.931	0
0.931	0	0.931	0	0.931	0
0.932	0	0.932	0	0.932	0
0.933	0	0.933	0	0.933	0
0.933	0	0.933	0	0.933	0
0.934	0	0.934	0	0.934	0
0.934	0	0.934	0	0.934	0
0.935	0	0.935	0	0.935	0
0.935	0	0.935	0	0.935	0
0.936	0	0.936	0	0.936	0
0.936	0	0.936	0	0.936	0
0.937	0	0.937	0	0.937	0
0.937	0	0.937	0	0.937	0
0.938	0	0.938	0	0.938	0
0.938	0	0.938	0	0.938	0
0.939	0	0.939	0	0.939	0
0.939	0	0.939	0	0.939	0
0.94	0	0.94	0	0.94	0
0.94	0	0.94	0	0.94	0
0.941	0	0.941	0	0.941	0
0.941	0	0.941	0	0.941	0
0.942	0	0.942	0	0.942	0
0.942	0	0.942	0	0.942	0
0.943	0	0.943	0	0.943	0
0.943	0	0.943	0	0.943	0
0.944	0	0.944	0	0.944	0
0.944	0	0.944	0	0.944	0
0.945	0	0.945	0	0.945	0
0.945	0	0.945	0	0.945	0
0.946	0	0.946	0	0.946	0
0.946	0	0.946	0	0.946	0
0.947	0	0.947	0	0.947	0
0.947	0	0.947	0	0.947	0
0.948	0	0.948	0	0.948	0
0.948	0	0.948	0	0.948	0
0.949	0	0.949	0	0.949	0
0.949	0	0.949	0	0.949	0
0.95	0	0.95	0	0.95	0
0.95	0	0.95	0	0.95	0
0.951	0	0.951	0	0.951	0
0.951	0	0.951	0	0.951	0
0.952	0	0.952	0	0.952	0
0.952	0	0.952	0	0.952	0
0.953	0	0.953	0	0.953	0
0.953	0	0.953	0	0.953	0
0.954	0	0.954	0	0.954	0
0.954	0	0.954	0	0.954	0
0.955	0	0.955	0	0.955	0
0.955	0	0.955	0	0.955	0
0.956	0	0.956	0	0.956	0
0.956	0	0.956	0	0.956	0
0.957	0	0.957	0	0.957	0
0.957	0	0.957	0	0.957	0
0.958	0	0.958	0	0.958	0
0.958	0	0.958	0	0.958	0
0.959	0	0.959	0	0.959	0
0.959	0	0.959	0	0.959	0
0.96	0	0.96	0	0.96	0
0.96	0	0.96	0	0.96	0
0.961	0	0.961	0	0.961	0
0.961	0	0.961	0	0.961	0
0.962	0	0.962	0	0.962	0
0.962	0	0.962	0	0.962	0
0.963	0	0.963	0	0.963	0
0.963	0	0.963	0	0.963	0
0.964	0	0.964	0	0.964	0
0.964	0	0.964	0	0.964	0
0.965	0	0.965	0	0.965	0
0.965	0	0.965	0	0.965	0
0.966	0	0.966	0	0.966	0
0.966	0	0.966	0	0.966	0
0.967	0	0.967	0	0.967	0
0.967	0	0.967	0	0.967	0
0.968	0	0.968	0	0.968	0
0.968	0	0.968	0	0.968	0
0.969	0	0.969	0	0.969	0
0.969	0	0.969	0	0.969	0
0.97	0	0.97	0	0.97	0
0.97	0	0.97	0	0.97	0
0.971	0	0.971	0	0.971	0
0.971	0	0.971	0	0.971	0
0.972	0	0.972	0	0.972	0
0.972	0	0.972	0	0.972	0
0.973	0	0.973	0	0.973	0
0.973	0	0.973	0	0.973	0
0.974	0	0.974	0	0.974	0
0.974	0	0.974	0	0.974	0
0.975	0	0.975	0	0.975	0
0.975	0	0.975	0	0.975	0
0.976	0	0.976	0	0.976	0
0.976	0	0.976	0	0.976	0
0.977	0	0.977	0	0.977	0
0.977	0	0.977	0	0.977	0
0.978	0	0.978	0	0.978	0
0.978	0	0.978	0	0.978	0
0.979	0	0.979	0	0.979	0
0.979	0	0.979	0	0.979	0
0.98	0	0.98	0	0.98	0
0.98	0	0.98	0	0.98	0
0.981	0	0.981	0	0.981	0
0.981	0	0.981	0	0.981	0
0.982	0	0.982	0	0.982	0
0.982	0	0.982	0	0.982	0
0.983	0	0.983	0	0.983	0
0.983	0	0.983	0	0.983	0
0.984	0	0.984	0	0.984	0
0.984	0	0.984	0	0.984	0
0.985	0	0.985	0	0.985	0
0.985	0	0.985	0	0.985	0
0.986	0	0.986	0	0.986	0
0.986	0	0.986	0	0.986	0
0.987	0	0.987	0	0.987	0
0.987	0	0.987	0	0.987	0
0.988	0	0.988	0	0.988	0
0.988	0	0.988	0	0.988	0
0.989	0	0.989	0	0.989	0
0.989	0	0.989	0	0.989	0
0.99	0	0.99	0	0.99	0
0.99	0	0.99	0	0.99	0
0.991	0	0.991	0	0.991	0
0.991	0	0.991	0	0.991	0
0.992	0	0.992	0	0.992	0
0.992	0	0.992	0	0.992	0
0.993	0	0.993	0	0.993	0
0.993	0	0.993	0	0.993	0
0.994	0	0.994	0	0.994	0
0.994	0	0.994	0	0.994	0
0.995	0	0.995	0	0.995	0
0.995	0	0.995	0	0.995	0
0.996	0	0.996	0	0.996	0
0.996	0	0.996	0	0.996	0
0.997	0	0.997	0	0.997	0
0.997	0	0.997	0	0.997	0
0.998	0	0.998	0	0.998	0
0.998	0	0.998	0	0.998	0
0.999	0	0.999	0	0.999	0
[truncated: 8,402 more rows]
