# Supplementary material for: Design and preliminary verification of a novel powered ankle–foot prosthesis: From the perspective of lower-limb biomechanics compared with ESAR foot
Source: PLoS One. 2024 Jun 7;19(6):e0303397. doi: 10.1371/journal.pone.0303397 (PMC11161064; doi:10.1371/journal.pone.0303397)
Supplement: S2 File — (ZIP) [file pone.0303397.s004.zip › WAP/1/right ground reaction force.txt]

XY
	Fx		Fy		Fz
0.000	-0.46	0.000	0.46	0.000	0.00
0.001	-0.18	0.001	0.28	0.001	0.36
0.001	-0.37	0.001	0.64	0.001	0.00
0.002	-0.32	0.002	0.18	0.002	1.08
0.002	-0.23	0.002	0.55	0.002	0.00
0.003	-0.28	0.003	0.55	0.003	0.36
0.003	-0.37	0.003	0.41	0.003	-0.18
0.004	-0.23	0.004	0.37	0.004	-0.36
0.004	-0.32	0.004	0.51	0.004	-0.36
0.005	-0.18	0.005	0.51	0.005	0.36
0.005	-0.28	0.005	0.51	0.005	0.18
0.005	-0.41	0.005	0.46	0.005	0.72
0.006	-0.14	0.006	0.37	0.006	0.72
0.007	-0.41	0.007	0.28	0.007	-0.54
0.007	-0.51	0.007	0.51	0.007	0.36
0.007	-0.32	0.007	0.60	0.007	-0.18
0.008	-0.23	0.008	0.51	0.008	0.90
0.009	-0.32	0.009	0.55	0.009	-0.36
0.009	-0.23	0.009	0.60	0.009	0.18
0.009	-0.28	0.009	0.37	0.009	0.00
0.010	-0.28	0.010	0.64	0.010	0.36
0.011	-0.41	0.011	0.60	0.011	-0.18
0.011	-0.28	0.011	0.60	0.011	0.18
0.012	-0.41	0.012	0.46	0.012	-0.36
0.012	-0.37	0.012	0.37	0.012	0.18
0.013	-0.28	0.013	0.28	0.013	0.18
0.013	-0.18	0.013	0.55	0.013	0.36
0.014	-0.41	0.014	0.83	0.014	0.90
0.014	-0.41	0.014	0.51	0.014	-0.36
0.015	-0.55	0.015	0.14	0.015	0.36
0.015	-0.37	0.015	0.60	0.015	0.36
0.016	-0.64	0.016	0.32	0.016	0.00
0.016	-0.37	0.016	0.00	0.016	0.54
0.017	-0.28	0.017	0.55	0.017	-0.18
0.017	-0.46	0.017	0.41	0.017	0.18
0.018	-0.32	0.018	0.23	0.018	-0.18
0.018	-0.32	0.018	0.37	0.018	0.18
0.018	-0.23	0.018	0.51	0.018	0.36
0.019	-0.18	0.019	0.32	0.019	-0.54
0.020	-0.18	0.020	0.46	0.020	-0.54
0.020	-0.55	0.020	0.37	0.020	0.18
0.021	-0.23	0.021	0.28	0.021	-1.08
0.021	-0.28	0.021	0.18	0.021	0.18
0.022	-0.23	0.022	0.60	0.022	-0.72
0.022	-0.32	0.022	0.60	0.022	0.00
0.022	-0.41	0.022	0.32	0.022	-0.90
0.023	-0.28	0.023	0.09	0.023	0.72
0.024	-0.46	0.024	0.37	0.024	0.36
0.024	-0.41	0.024	0.41	0.024	0.00
0.025	-0.37	0.025	0.55	0.025	-0.90
0.025	-0.18	0.025	0.46	0.025	0.36
0.026	-0.14	0.026	0.14	0.026	-0.36
0.026	-0.28	0.026	0.28	0.026	-0.72
0.026	-0.51	0.026	0.51	0.026	-0.36
0.027	-0.28	0.027	0.28	0.027	0.00
0.028	-0.32	0.028	0.55	0.028	0.00
0.028	-0.09	0.028	0.37	0.028	0.72
0.029	-0.41	0.029	0.51	0.029	0.72
0.029	-0.51	0.029	0.14	0.029	0.00
0.030	-0.14	0.030	0.55	0.030	0.18
0.030	-0.41	0.030	0.18	0.030	0.00
0.030	-0.46	0.030	0.37	0.030	0.00
0.031	-0.41	0.031	0.41	0.031	0.72
0.032	-0.23	0.032	0.55	0.032	0.54
0.032	-0.14	0.032	0.51	0.032	-0.36
0.033	-0.28	0.033	0.69	0.033	0.00
0.033	-0.32	0.033	0.37	0.033	-0.18
0.034	-0.14	0.034	0.18	0.034	0.36
0.034	-0.41	0.034	0.32	0.034	-0.18
0.035	-0.32	0.035	0.32	0.035	-0.54
0.035	-0.09	0.035	0.60	0.035	-0.54
0.036	-0.23	0.036	0.28	0.036	-0.90
0.036	-0.37	0.036	0.41	0.036	0.18
0.036	-0.18	0.036	0.41	0.036	-0.18
0.037	-0.37	0.037	0.51	0.037	0.18
0.037	-0.23	0.037	0.46	0.037	-0.18
0.038	-0.46	0.038	0.28	0.038	-0.36
0.039	-0.55	0.039	0.41	0.039	-0.36
0.039	-0.37	0.039	0.55	0.039	-0.90
0.040	-0.18	0.040	0.41	0.040	-1.08
0.040	-0.37	0.040	0.51	0.040	-0.36
0.041	-0.41	0.041	0.37	0.041	-0.18
0.041	-0.55	0.041	0.37	0.041	0.18
0.042	-0.09	0.042	0.41	0.042	0.18
0.042	-0.41	0.042	0.28	0.042	-0.18
0.043	-0.55	0.043	0.18	0.043	0.36
0.043	-0.37	0.043	0.55	0.043	0.54
0.044	-0.28	0.044	0.28	0.044	-0.54
0.044	-0.32	0.044	0.28	0.044	-0.36
0.044	-0.32	0.044	0.32	0.044	-0.18
0.045	-0.37	0.045	0.41	0.045	-0.36
0.045	-0.32	0.045	0.51	0.045	-0.54
0.046	-0.37	0.046	0.09	0.046	0.00
0.047	-0.46	0.047	0.32	0.047	0.18
0.047	-0.32	0.047	0.37	0.047	0.36
0.048	-0.32	0.048	0.69	0.048	-1.26
0.048	-0.41	0.048	0.23	0.048	0.00
0.049	-0.23	0.049	0.28	0.049	0.18
0.049	-0.37	0.049	0.41	0.049	0.90
0.050	-0.41	0.050	0.60	0.050	-0.72
0.050	-0.18	0.050	0.23	0.050	-0.18
0.051	-0.32	0.051	0.46	0.051	1.08
0.051	-0.23	0.051	0.37	0.051	-0.36
0.052	-0.28	0.052	0.05	0.052	-0.36
0.052	-0.55	0.052	0.32	0.052	-0.18
0.052	-0.46	0.052	0.55	0.052	0.36
0.053	-0.37	0.053	0.41	0.053	0.72
0.053	-0.37	0.053	0.37	0.053	-0.54
0.054	-0.28	0.054	0.32	0.054	-0.54
0.055	-0.32	0.055	0.32	0.055	0.00
0.055	-0.60	0.055	0.55	0.055	-0.54
0.056	-0.41	0.056	0.46	0.056	-1.26
0.056	-0.64	0.056	0.37	0.056	0.00
0.057	-0.28	0.057	0.28	0.057	-0.18
0.057	-0.46	0.057	0.05	0.057	0.36
0.058	-0.37	0.058	0.55	0.058	0.18
0.058	-0.32	0.058	0.55	0.058	-0.72
0.059	-0.32	0.059	0.51	0.059	-0.36
0.059	-0.28	0.059	0.37	0.059	-0.54
0.060	-0.46	0.060	0.64	0.060	0.36
0.060	-0.37	0.060	0.55	0.060	0.72
0.060	-0.18	0.060	0.18	0.060	-1.08
0.061	-0.32	0.061	0.28	0.061	0.00
0.061	-0.55	0.061	0.41	0.061	0.36
0.062	-0.41	0.062	0.46	0.062	0.18
0.063	-0.09	0.063	0.23	0.063	0.00
0.063	-0.28	0.063	0.37	0.063	0.00
0.064	-0.37	0.064	0.60	0.064	0.36
0.064	-0.55	0.064	0.09	0.064	0.54
0.065	-0.37	0.065	0.37	0.065	0.18
0.065	-0.32	0.065	0.32	0.065	0.00
0.066	-0.32	0.066	0.23	0.066	-0.36
0.066	-0.32	0.066	0.23	0.066	0.00
0.067	-0.18	0.067	0.37	0.067	0.90
0.067	-0.41	0.067	0.32	0.067	0.18
0.068	-0.46	0.068	0.14	0.068	0.00
0.068	-0.28	0.068	0.28	0.068	-0.36
0.069	-0.55	0.069	0.46	0.069	-0.72
0.069	-0.64	0.069	0.55	0.069	-0.90
0.070	-0.37	0.070	0.46	0.070	-0.18
0.070	-0.23	0.070	0.05	0.070	0.00
0.071	-0.51	0.071	0.69	0.071	-0.54
0.071	-0.37	0.071	0.41	0.071	0.18
0.072	-0.18	0.072	0.05	0.072	0.00
0.072	-0.18	0.072	0.32	0.072	0.00
0.072	-0.51	0.072	0.28	0.072	0.00
0.073	-0.55	0.073	0.32	0.073	0.54
0.073	-0.46	0.073	0.18	0.073	0.36
0.074	-0.37	0.074	0.46	0.074	0.36
0.074	-0.32	0.074	0.41	0.074	0.18
0.075	-0.46	0.075	0.60	0.075	-1.08
0.075	-0.32	0.075	0.32	0.075	-0.36
0.076	-0.41	0.076	0.32	0.076	1.26
0.076	-0.14	0.076	0.41	0.076	0.54
0.077	-0.41	0.077	0.37	0.077	0.18
0.077	-0.41	0.077	0.32	0.077	0.54
0.078	-0.51	0.078	0.32	0.078	-0.18
0.079	-0.41	0.079	0.37	0.079	0.18
0.079	-0.41	0.079	0.55	0.079	-0.36
0.080	-0.32	0.080	0.55	0.080	-0.36
0.080	-0.51	0.080	0.60	0.080	0.18
0.081	-0.37	0.081	0.18	0.081	-0.54
0.081	-0.14	0.081	0.28	0.081	0.00
0.082	-0.41	0.082	0.60	0.082	0.18
0.082	-0.28	0.082	0.28	0.082	-0.72
0.083	-0.46	0.083	0.51	0.083	0.00
0.083	-0.14	0.083	0.23	0.083	0.18
0.084	-0.46	0.084	0.37	0.084	0.00
0.084	-0.28	0.084	0.18	0.084	0.36
0.085	-0.28	0.085	0.23	0.085	0.54
0.085	0.00	0.085	0.28	0.085	0.36
0.086	-0.60	0.086	0.46	0.086	0.00
0.086	-0.46	0.086	0.23	0.086	0.18
0.087	-0.41	0.087	0.37	0.087	-0.18
0.087	-0.23	0.087	0.05	0.087	0.36
0.088	-0.37	0.088	0.46	0.088	0.18
0.088	-0.28	0.088	0.46	0.088	0.54
0.088	-0.37	0.088	0.60	0.088	-0.36
0.089	-0.37	0.089	0.09	0.089	-0.54
0.089	-0.32	0.089	0.32	0.089	0.00
0.090	-0.18	0.090	0.37	0.090	0.18
0.090	-0.32	0.090	0.41	0.090	-0.54
0.091	-0.46	0.091	0.41	0.091	-0.54
0.091	-0.32	0.091	0.23	0.091	-0.36
0.092	-0.46	0.092	0.28	0.092	0.72
0.092	-0.28	0.092	0.37	0.092	0.00
0.093	-0.46	0.093	0.23	0.093	-0.36
0.094	-0.28	0.094	0.41	0.094	0.72
0.094	-0.55	0.094	0.28	0.094	-0.36
0.095	-0.51	0.095	0.41	0.095	-0.54
0.095	-0.32	0.095	0.32	0.095	-0.36
0.096	-0.32	0.096	0.51	0.096	0.00
0.096	-0.23	0.096	0.46	0.096	0.18
0.097	-0.37	0.097	0.28	0.097	0.00
0.097	-0.41	0.097	0.28	0.097	0.00
0.098	-0.18	0.098	0.37	0.098	-0.18
0.098	-0.28	0.098	0.46	0.098	0.90
0.099	-0.51	0.099	0.46	0.099	-0.36
0.099	-0.32	0.099	0.18	0.099	0.36
0.100	-0.37	0.100	0.46	0.100	0.18
0.100	-0.41	0.100	0.64	0.100	0.00
0.101	-0.23	0.101	0.41	0.101	0.90
0.101	-0.14	0.101	0.14	0.101	-0.18
0.102	-0.32	0.102	0.23	0.102	0.36
0.102	-0.41	0.102	0.41	0.102	0.54
0.103	-0.41	0.103	0.41	0.103	0.18
0.103	-0.51	0.103	0.32	0.103	-0.18
0.104	-0.41	0.104	0.46	0.104	-0.54
0.104	-0.41	0.104	0.41	0.104	-0.36
0.105	-0.46	0.105	0.37	0.105	-0.18
0.105	-0.41	0.105	0.37	0.105	-1.26
0.106	-0.46	0.106	0.41	0.106	0.72
0.106	-0.41	0.106	0.55	0.106	-0.18
0.107	-0.32	0.107	0.18	0.107	-0.18
0.107	-0.28	0.107	0.14	0.107	0.90
0.108	-0.32	0.108	0.32	0.108	-0.18
0.108	-0.55	0.108	0.28	0.108	-1.08
0.109	-0.46	0.109	0.41	0.109	0.36
0.109	-0.46	0.109	0.64	0.109	-0.54
0.110	-0.09	0.110	0.46	0.110	0.00
0.110	-0.46	0.110	0.23	0.110	0.36
0.111	-0.51	0.111	0.46	0.111	-0.18
0.111	-0.46	0.111	0.23	0.111	-0.36
0.112	-0.41	0.112	0.23	0.112	0.18
0.112	-0.46	0.112	0.60	0.112	-0.54
0.113	-0.37	0.113	0.23	0.113	-0.36
0.113	-0.28	0.113	0.51	0.113	0.00
0.114	-0.51	0.114	0.41	0.114	0.00
0.114	-0.46	0.114	0.37	0.114	-1.62
0.115	-0.18	0.115	0.28	0.115	-0.36
0.115	-0.41	0.115	0.32	0.115	0.72
0.116	-0.55	0.116	0.60	0.116	-0.18
0.116	-0.46	0.116	0.55	0.116	1.08
0.117	-0.23	0.117	0.18	0.117	-0.36
0.117	-0.18	0.117	0.32	0.117	0.00
0.118	-0.46	0.118	0.41	0.118	0.18
0.118	-0.28	0.118	0.41	0.118	-0.72
0.119	-0.51	0.119	0.55	0.119	0.36
0.119	-0.14	0.119	0.32	0.119	-0.72
0.120	-0.32	0.120	0.28	0.120	0.54
0.120	-0.60	0.120	0.60	0.120	-1.08
0.121	-0.64	0.121	0.64	0.121	0.18
0.121	-0.37	0.121	0.28	0.121	0.36
0.122	-0.18	0.122	0.41	0.122	-0.54
0.122	-0.41	0.122	0.64	0.122	0.00
0.123	-0.28	0.123	0.41	0.123	0.00
0.123	-0.41	0.123	0.28	0.123	-0.36
0.124	-0.23	0.124	0.37	0.124	0.72
0.124	-0.32	0.124	0.60	0.124	-0.36
0.125	-0.23	0.125	0.32	0.125	-0.18
0.125	-0.37	0.125	0.46	0.125	0.54
0.126	-0.41	0.126	0.32	0.126	0.36
0.126	-0.23	0.126	0.51	0.126	0.00
0.127	-0.28	0.127	0.69	0.127	0.18
0.127	-0.37	0.127	0.28	0.127	-0.36
0.128	-0.28	0.128	0.41	0.128	-0.54
0.128	-0.28	0.128	0.37	0.128	0.18
0.129	-0.32	0.129	0.51	0.129	0.18
0.129	-0.46	0.129	0.55	0.129	-0.18
0.130	-0.41	0.130	0.41	0.130	-1.08
0.130	-0.18	0.130	0.32	0.130	-0.36
0.131	-0.37	0.131	0.28	0.131	0.36
0.131	-0.46	0.131	0.87	0.131	-0.72
0.132	-0.32	0.132	0.46	0.132	-0.54
0.132	-0.41	0.132	0.37	0.132	0.00
0.133	-0.28	0.133	0.51	0.133	0.00
0.133	-0.32	0.133	0.37	0.133	-0.36
0.134	-0.37	0.134	0.41	0.134	-0.54
0.134	-0.37	0.134	0.18	0.134	-0.36
0.135	-0.14	0.135	0.51	0.135	-0.36
0.135	-0.18	0.135	0.14	0.135	-1.08
0.136	-0.41	0.136	0.74	0.136	-0.72
0.136	-0.51	0.136	0.37	0.136	-0.18
0.137	-0.37	0.137	0.28	0.137	-0.72
0.137	-0.14	0.137	0.41	0.137	-0.90
0.138	-0.28	0.138	0.64	0.138	0.00
0.138	-0.55	0.138	0.51	0.138	0.90
0.139	-0.18	0.139	0.32	0.139	-0.54
0.139	-0.32	0.139	0.05	0.139	0.00
0.140	-0.41	0.140	0.23	0.140	0.18
0.140	-0.32	0.140	0.14	0.140	-0.54
0.141	-0.28	0.141	0.18	0.141	-0.18
0.141	-0.32	0.141	0.55	0.141	0.36
0.142	-0.51	0.142	0.32	0.142	0.18
0.142	-0.41	0.142	0.46	0.142	-1.08
0.143	-0.23	0.143	0.41	0.143	0.36
0.143	-0.32	0.143	0.41	0.143	0.54
0.144	-0.46	0.144	0.69	0.144	-0.72
0.144	-0.51	0.144	0.41	0.144	0.18
0.144	-0.41	0.144	0.28	0.144	-0.36
0.145	-0.37	0.145	0.23	0.145	-1.26
0.145	-0.23	0.145	0.41	0.145	-0.72
0.146	-0.18	0.146	0.46	0.146	0.00
0.146	-0.28	0.146	0.55	0.146	-0.90
0.147	-0.41	0.147	0.41	0.147	0.54
0.147	-0.55	0.147	0.41	0.147	0.00
0.148	-0.32	0.148	0.41	0.148	-0.54
0.148	-0.32	0.148	0.23	0.148	-0.54
0.149	-0.51	0.149	0.32	0.149	0.00
0.149	-0.60	0.149	0.46	0.149	0.36
0.150	-0.46	0.150	0.55	0.150	-0.72
0.150	-0.28	0.150	0.55	0.150	-0.90
0.151	-0.09	0.151	0.41	0.151	0.36
0.152	-0.51	0.152	0.51	0.152	0.36
0.152	-0.28	0.152	0.46	0.152	-0.36
0.153	-0.23	0.153	0.55	0.153	-0.72
0.153	-0.14	0.153	0.09	0.153	0.36
0.154	-0.23	0.154	0.41	0.154	-0.36
0.154	-0.37	0.154	0.37	0.154	0.36
0.155	-0.60	0.155	0.28	0.155	-0.18
0.155	-0.60	0.155	0.28	0.155	-0.90
0.156	-0.32	0.156	0.09	0.156	0.18
0.156	-0.23	0.156	0.28	0.156	-0.54
0.157	-0.37	0.157	0.55	0.157	0.18
0.157	-0.46	0.157	0.23	0.157	-0.18
0.158	-0.23	0.158	0.37	0.158	-0.72
0.158	-0.28	0.158	0.23	0.158	-0.72
0.159	-0.32	0.159	0.37	0.159	-0.18
0.159	-0.41	0.159	0.51	0.159	0.54
0.160	-0.28	0.160	0.41	0.160	-0.18
0.160	-0.55	0.160	0.55	0.160	-1.08
0.161	-0.09	0.161	0.28	0.161	-0.18
0.161	-0.37	0.161	0.37	0.161	0.36
0.162	-0.37	0.162	0.41	0.162	0.00
0.162	-0.32	0.162	0.60	0.162	0.72
0.163	-0.14	0.163	0.41	0.163	0.18
0.163	-0.09	0.163	0.23	0.163	-0.18
0.164	-0.23	0.164	0.41	0.164	0.90
0.164	-0.41	0.164	0.23	0.164	0.00
0.165	-0.46	0.165	0.41	0.165	-0.18
0.165	-0.23	0.165	0.32	0.165	0.00
0.166	-0.23	0.166	0.32	0.166	0.54
0.166	-0.51	0.166	0.51	0.166	0.18
0.167	-0.28	0.167	0.51	0.167	-0.18
0.167	-0.23	0.167	0.37	0.167	-0.18
0.168	-0.28	0.168	0.46	0.168	-0.90
0.168	-0.28	0.168	0.37	0.168	0.72
0.169	-0.28	0.169	0.28	0.169	0.36
0.169	-0.14	0.169	0.55	0.169	0.00
0.170	-0.18	0.170	0.55	0.170	0.36
0.170	-0.28	0.170	0.41	0.170	0.00
0.171	-0.32	0.171	0.41	0.171	0.36
0.171	-0.28	0.171	0.28	0.171	0.36
0.172	-0.23	0.172	0.64	0.172	-0.18
0.172	-0.41	0.172	0.37	0.172	-0.36
0.173	-0.37	0.173	0.28	0.173	0.36
0.173	-0.28	0.173	0.32	0.173	-0.18
0.174	-0.37	0.174	0.23	0.174	-1.08
0.174	-0.55	0.174	0.51	0.174	0.36
0.175	-0.28	0.175	0.46	0.175	0.18
0.175	-0.41	0.175	0.60	0.175	0.72
0.176	-0.46	0.176	0.46	0.176	0.54
0.176	-0.46	0.176	0.60	0.176	0.18
0.176	-0.32	0.176	0.09	0.176	-0.54
0.177	-0.37	0.177	0.23	0.177	0.36
0.177	-0.37	0.177	0.51	0.177	-1.08
0.178	-0.74	0.178	0.18	0.178	-0.72
0.178	-0.41	0.178	0.60	0.178	-0.54
0.179	-0.28	0.179	0.51	0.179	0.00
0.179	-0.46	0.179	0.55	0.179	0.00
0.180	-0.69	0.180	0.41	0.180	0.18
0.180	-0.32	0.180	0.51	0.180	0.18
0.181	-0.41	0.181	0.46	0.181	0.36
0.181	-0.28	0.181	0.46	0.181	-0.18
0.182	-0.55	0.182	0.64	0.182	0.18
0.183	-0.64	0.183	0.60	0.183	-0.54
0.183	-0.37	0.183	0.23	0.183	-0.54
0.184	-0.46	0.184	0.37	0.184	0.00
0.184	-0.28	0.184	0.37	0.184	0.90
0.185	-0.18	0.185	0.32	0.185	-0.36
0.185	-0.51	0.185	0.37	0.185	-0.90
0.186	-0.41	0.186	0.37	0.186	-0.54
0.186	-0.60	0.186	0.41	0.186	-0.90
0.187	-0.18	0.187	0.55	0.187	-0.36
0.187	-0.60	0.187	0.46	0.187	-0.18
0.188	-0.23	0.188	0.18	0.188	0.18
0.188	-0.28	0.188	0.32	0.188	0.18
0.189	-0.41	0.189	0.09	0.189	0.00
0.189	-0.23	0.189	0.23	0.189	0.18
0.190	-0.37	0.190	0.41	0.190	0.18
0.190	-0.37	0.190	0.46	0.190	-0.18
0.191	-0.14	0.191	0.37	0.191	0.36
0.191	-0.28	0.191	0.55	0.191	0.18
0.192	-0.51	0.192	0.32	0.192	-0.36
0.192	-0.41	0.192	0.28	0.192	0.36
0.193	-0.37	0.193	0.46	0.193	-0.36
0.193	-0.41	0.193	0.28	0.193	-0.36
0.194	-0.46	0.194	0.14	0.194	-0.18
0.194	-0.46	0.194	0.51	0.194	0.90
0.195	-0.18	0.195	0.41	0.195	-0.36
0.195	-0.23	0.195	0.60	0.195	0.36
0.196	-0.18	0.196	0.55	0.196	0.72
0.196	-0.46	0.196	0.46	0.196	0.18
0.197	-0.14	0.197	0.32	0.197	0.72
0.197	-0.32	0.197	0.28	0.197	0.54
0.198	-0.46	0.198	0.23	0.198	0.36
0.198	-0.28	0.198	0.51	0.198	-0.18
0.199	-0.37	0.199	0.32	0.199	0.36
0.199	-0.28	0.199	0.55	0.199	0.36
0.200	-0.41	0.200	0.32	0.200	0.18
0.200	-0.37	0.200	0.28	0.200	-0.54
0.201	-0.23	0.201	0.28	0.201	0.18
0.201	-0.51	0.201	0.37	0.201	0.54
0.202	-0.41	0.202	0.55	0.202	-0.18
0.202	-0.18	0.202	0.28	0.202	-0.18
0.203	-0.28	0.203	0.55	0.203	0.18
0.203	-0.41	0.203	0.37	0.203	0.36
0.204	-0.37	0.204	0.60	0.204	-0.72
0.204	-0.23	0.204	0.55	0.204	-1.08
0.205	-0.32	0.205	0.41	0.205	-0.36
0.205	-0.60	0.205	0.28	0.205	0.00
0.206	-0.41	0.206	0.74	0.206	-0.54
0.206	-0.28	0.206	0.78	0.206	-0.72
0.207	-0.28	0.207	0.51	0.207	-0.18
0.207	-0.14	0.207	0.51	0.207	1.08
0.208	-0.37	0.208	0.41	0.208	-0.36
0.208	-0.37	0.208	0.41	0.208	-0.72
0.208	-0.28	0.208	0.37	0.208	-0.18
0.209	-0.37	0.209	0.14	0.209	0.54
0.209	-0.14	0.209	0.46	0.209	0.18
0.210	-0.46	0.210	0.60	0.210	-0.54
0.210	-0.32	0.210	0.18	0.210	0.00
0.211	-0.18	0.211	0.05	0.211	-0.72
0.211	-0.46	0.211	0.64	0.211	-0.18
0.212	-0.14	0.212	0.37	0.212	0.00
0.212	-0.41	0.212	0.37	0.212	-0.90
0.213	-0.28	0.213	0.18	0.213	0.54
0.214	-0.46	0.214	0.64	0.214	0.00
0.214	-0.60	0.214	0.64	0.214	0.54
0.215	-0.37	0.215	0.69	0.215	-0.90
0.215	-0.28	0.215	0.28	0.215	-0.72
0.216	-0.23	0.216	0.32	0.216	-0.36
0.216	-0.32	0.216	0.51	0.216	-0.54
0.217	-0.37	0.217	0.46	0.217	0.18
0.217	-0.46	0.217	0.60	0.217	-0.72
0.218	-0.41	0.218	0.41	0.218	-0.54
0.218	-0.41	0.218	0.23	0.218	-0.54
0.219	-0.23	0.219	0.23	0.219	0.00
0.219	-0.18	0.219	0.37	0.219	0.54
0.220	-0.64	0.220	0.32	0.220	-0.18
0.220	-0.23	0.220	0.37	0.220	-0.54
0.221	-0.32	0.221	0.28	0.221	-0.36
0.221	-0.28	0.221	0.28	0.221	0.18
0.222	-0.46	0.222	0.69	0.222	-0.18
0.222	-0.32	0.222	0.32	0.222	-0.18
0.223	-0.14	0.223	0.32	0.223	0.36
0.223	-0.46	0.223	0.28	0.223	-0.72
0.224	-0.55	0.224	0.46	0.224	0.00
0.224	-0.51	0.224	0.51	0.224	-0.36
0.225	-0.32	0.225	0.41	0.225	-0.18
0.225	-0.46	0.225	0.28	0.225	-0.18
0.226	-0.28	0.226	0.41	0.226	-0.18
0.226	-0.32	0.226	0.41	0.226	-0.36
0.227	-0.32	0.227	0.51	0.227	-0.54
0.227	-0.41	0.227	0.18	0.227	0.00
0.228	-0.41	0.228	0.41	0.228	0.36
0.228	-0.23	0.228	0.51	0.228	0.18
0.229	-0.37	0.229	0.46	0.229	0.00
0.229	-0.37	0.229	0.14	0.229	-0.36
0.230	-0.28	0.230	0.46	0.230	0.00
0.230	-0.28	0.230	0.51	0.230	-0.36
0.231	-0.37	0.231	0.55	0.231	-0.54
0.231	-0.37	0.231	0.41	0.231	-0.18
0.232	-0.09	0.232	0.28	0.232	-0.54
0.232	-0.55	0.232	0.41	0.232	-1.08
0.233	-0.46	0.233	0.28	0.233	-0.72
0.233	-0.28	0.233	0.28	0.233	0.18
0.234	-0.41	0.234	0.55	0.234	0.18
0.234	-0.18	0.234	0.46	0.234	0.00
0.235	-0.28	0.235	0.32	0.235	0.00
0.235	-0.60	0.235	0.23	0.235	-0.54
0.236	-0.32	0.236	0.37	0.236	-0.72
0.236	-0.60	0.236	0.23	0.236	-0.72
0.237	-0.32	0.237	0.51	0.237	0.72
0.237	-0.78	0.237	0.51	0.237	-0.18
0.238	-0.37	0.238	0.69	0.238	-0.54
0.238	-0.18	0.238	0.28	0.238	0.00
0.239	-0.55	0.239	0.60	0.239	-0.72
0.239	-0.23	0.239	0.28	0.239	0.18
0.240	-0.55	0.240	0.46	0.240	0.72
0.240	-0.37	0.240	0.41	0.240	-0.54
0.240	-0.32	0.240	0.41	0.240	0.00
0.241	-0.41	0.241	0.32	0.241	0.72
0.241	-0.51	0.241	0.55	0.241	-0.90
0.242	-0.18	0.242	0.51	0.242	-0.54
0.242	-0.37	0.242	0.37	0.242	-0.90
0.243	-0.23	0.243	0.64	0.243	0.18
0.243	-0.46	0.243	0.55	0.243	-0.18
0.244	-0.41	0.244	0.64	0.244	0.72
0.245	-0.28	0.245	0.28	0.245	-0.72
0.245	-0.41	0.245	0.64	0.245	0.54
0.246	-0.41	0.246	0.64	0.246	0.00
0.246	-0.46	0.246	0.28	0.246	0.54
0.247	-0.28	0.247	0.46	0.247	0.72
0.247	-0.32	0.247	0.41	0.247	-0.18
0.248	-0.05	0.248	0.46	0.248	0.18
0.248	-0.46	0.248	0.37	0.248	-0.18
0.249	-0.51	0.249	0.23	0.249	-0.54
0.249	-0.14	0.249	0.41	0.249	-0.72
0.250	-0.28	0.250	0.64	0.250	0.00
0.250	-0.32	0.250	0.55	0.250	0.18
0.251	-0.23	0.251	0.51	0.251	-0.72
0.251	-0.37	0.251	0.09	0.251	0.36
0.252	-0.28	0.252	0.32	0.252	0.18
0.252	-0.55	0.252	0.74	0.252	0.36
0.253	-0.46	0.253	0.51	0.253	-0.54
0.253	-0.46	0.253	0.41	0.253	0.00
0.254	-0.28	0.254	0.32	0.254	0.54
0.254	-0.41	0.254	0.64	0.254	-0.72
0.255	-0.28	0.255	0.51	0.255	-1.08
0.255	-0.46	0.255	0.74	0.255	-0.54
0.256	-0.32	0.256	0.46	0.256	-0.54
0.256	-0.41	0.256	0.55	0.256	0.00
0.257	-0.32	0.257	0.51	0.257	-0.18
0.257	-0.41	0.257	0.14	0.257	-0.54
0.258	-0.14	0.258	0.46	0.258	-0.36
0.258	-0.18	0.258	0.37	0.258	0.18
0.259	-0.28	0.259	0.83	0.259	-0.72
0.259	-0.32	0.259	0.32	0.259	-0.72
0.260	-0.28	0.260	0.32	0.260	-0.36
0.260	-0.41	0.260	0.64	0.260	0.18
0.261	-0.37	0.261	0.55	0.261	-0.18
0.261	-0.18	0.261	0.09	0.261	0.00
0.262	-0.41	0.262	0.32	0.262	0.18
0.262	-0.32	0.262	0.87	0.262	-0.36
0.263	-0.23	0.263	0.51	0.263	-0.36
0.263	-0.37	0.263	0.37	0.263	-0.36
0.264	-0.18	0.264	0.46	0.264	-0.54
0.264	-0.41	0.264	0.64	0.264	0.72
0.265	-0.37	0.265	0.37	0.265	-0.72
0.265	0.00	0.265	0.28	0.265	0.00
0.266	-0.37	0.266	0.41	0.266	-0.54
0.266	-0.28	0.266	0.37	0.266	-0.54
0.267	-0.18	0.267	0.23	0.267	-0.36
0.267	-0.32	0.267	0.32	0.267	-0.18
0.268	-0.46	0.268	0.64	0.268	0.36
0.268	-0.41	0.268	0.41	0.268	-1.08
0.269	-0.23	0.269	0.46	0.269	-0.18
0.269	-0.37	0.269	0.28	0.269	0.00
0.270	-0.18	0.270	0.55	0.270	-0.18
0.270	-0.23	0.270	0.64	0.270	0.36
0.271	-0.51	0.271	0.41	0.271	0.18
0.271	-0.05	0.271	0.46	0.271	0.36
0.272	-0.32	0.272	0.23	0.272	0.36
0.272	-0.32	0.272	0.18	0.272	-0.36
0.273	-0.55	0.273	0.69	0.273	0.18
0.273	-0.51	0.273	0.55	0.273	0.18
0.274	-0.05	0.274	0.28	0.274	-0.72
0.274	-0.18	0.274	0.41	0.274	-0.18
0.275	-0.18	0.275	0.46	0.275	0.54
0.275	-0.55	0.275	0.55	0.275	-0.18
0.276	-0.32	0.276	0.46	0.276	0.18
0.276	-0.41	0.276	0.18	0.276	-0.36
0.277	-0.37	0.277	0.55	0.277	0.72
0.277	-0.51	0.277	0.55	0.277	-0.18
0.278	-0.55	0.278	0.28	0.278	0.00
0.278	-0.32	0.278	0.37	0.278	-0.18
0.279	-0.37	0.279	0.41	0.279	0.00
0.279	-0.55	0.279	0.69	0.279	0.18
0.280	-0.37	0.280	0.41	0.280	-0.18
0.280	-0.18	0.280	0.28	0.280	0.18
0.281	-0.28	0.281	0.14	0.281	0.18
0.281	-0.32	0.281	0.55	0.281	-0.18
0.282	0.09	0.282	0.05	0.282	-0.18
0.282	-0.18	0.282	0.55	0.282	0.00
0.283	-0.32	0.283	0.46	0.283	-0.72
0.283	-0.23	0.283	0.41	0.283	0.00
0.284	-0.18	0.284	0.64	0.284	-0.72
0.284	-0.14	0.284	0.23	0.284	0.36
0.285	-0.51	0.285	0.74	0.285	-0.36
0.285	-0.32	0.285	0.37	0.285	-0.36
0.286	-0.18	0.286	0.41	0.286	-0.54
0.286	-0.28	0.286	0.37	0.286	0.18
0.287	-0.41	0.287	0.46	0.287	0.00
0.287	-0.28	0.287	0.46	0.287	-0.90
0.288	0.00	0.288	0.05	0.288	-0.18
0.288	-0.18	0.288	0.60	0.288	0.00
0.288	-0.28	0.288	0.74	0.288	0.18
0.289	-0.23	0.289	0.23	0.289	-1.26
0.289	-0.14	0.289	0.14	0.289	-0.54
0.290	-0.23	0.290	0.28	0.290	-0.36
0.290	-0.18	0.290	0.46	0.290	0.00
0.291	-0.18	0.291	0.51	0.291	0.18
0.291	-0.28	0.291	0.32	0.291	-0.72
0.292	-0.23	0.292	0.37	0.292	-0.36
0.292	-0.28	0.292	0.32	0.292	0.00
0.293	-0.18	0.293	0.37	0.293	-0.18
0.293	-0.37	0.293	0.41	0.293	0.00
0.294	-0.23	0.294	0.60	0.294	1.26
0.294	-0.28	0.294	0.23	0.294	-0.36
0.295	-0.46	0.295	0.46	0.295	0.00
0.295	-0.41	0.295	0.41	0.295	0.18
0.296	-0.32	0.296	0.37	0.296	0.54
0.296	-0.28	0.296	-0.05	0.296	-0.36
0.297	-0.28	0.297	0.41	0.297	0.00
0.297	-0.28	0.297	0.41	0.297	0.54
0.298	-0.14	0.298	0.41	0.298	-0.18
0.298	-0.14	0.298	0.37	0.298	-0.18
0.299	-0.09	0.299	0.37	0.299	0.54
0.299	-0.37	0.299	0.51	0.299	0.54
0.300	-0.51	0.300	0.46	0.300	-0.54
0.300	-0.55	0.300	0.46	0.300	0.54
0.301	-0.14	0.301	0.55	0.301	-0.36
0.301	-0.14	0.301	0.18	0.301	0.00
0.302	-0.41	0.302	0.41	0.302	-0.18
0.302	-0.23	0.302	0.69	0.302	-0.18
0.303	-0.37	0.303	0.41	0.303	0.36
0.303	-0.23	0.303	0.37	0.303	0.00
0.304	-0.23	0.304	0.37	0.304	0.18
0.304	-0.28	0.304	0.32	0.304	0.54
0.305	-0.18	0.305	0.46	0.305	-0.72
0.305	-0.32	0.305	0.09	0.305	0.18
0.306	0.05	0.306	0.69	0.306	0.54
0.306	-0.23	0.306	0.51	0.306	-0.36
0.307	-0.18	0.307	0.32	0.307	0.00
0.308	0.00	0.308	0.55	0.308	-0.72
0.308	-0.14	0.308	0.32	0.308	-0.36
0.309	-0.23	0.309	0.55	0.309	-0.18
0.309	-0.51	0.309	0.41	0.309	-0.36
0.310	-0.37	0.310	0.64	0.310	0.00
0.310	-0.18	0.310	0.55	0.310	-0.36
0.311	-0.23	0.311	0.37	0.311	0.00
0.311	-0.37	0.311	0.46	0.311	-0.72
0.312	-0.32	0.312	0.51	0.312	-0.54
0.312	-0.28	0.312	0.41	0.312	-0.36
0.313	-0.28	0.313	0.14	0.313	-0.18
0.313	-0.32	0.313	0.60	0.313	-0.54
0.314	-0.32	0.314	0.37	0.314	-0.90
0.314	-0.23	0.314	0.41	0.314	-0.72
0.315	-0.05	0.315	0.32	0.315	0.54
0.315	-0.28	0.315	0.28	0.315	-0.54
0.316	-0.41	0.316	0.60	0.316	0.00
0.316	-0.23	0.316	0.23	0.316	0.00
0.317	-0.14	0.317	0.46	0.317	-0.36
0.317	-0.32	0.317	0.41	0.317	-0.36
0.318	-0.55	0.318	0.28	0.318	-0.72
0.318	-0.14	0.318	0.41	0.318	0.54
0.319	-0.28	0.319	0.28	0.319	0.72
0.319	-0.37	0.319	0.51	0.319	0.36
0.320	-0.09	0.320	0.41	0.320	0.00
0.320	-0.32	0.320	0.41	0.320	-0.54
0.321	-0.32	0.321	0.32	0.321	0.18
0.321	-0.46	0.321	0.41	0.321	-0.18
0.322	0.05	0.322	0.41	0.322	-0.18
0.322	-0.14	0.322	0.51	0.322	-0.18
0.323	-0.41	0.323	0.32	0.323	0.54
0.323	-0.37	0.323	0.55	0.323	0.18
0.324	-0.28	0.324	0.41	0.324	-0.36
0.324	-0.14	0.324	0.37	0.324	0.00
0.325	-0.28	0.325	0.55	0.325	-1.26
0.325	-0.18	0.325	0.83	0.325	0.36
0.326	-0.32	0.326	0.28	0.326	0.18
0.326	-0.14	0.326	0.51	0.326	-0.72
0.327	-0.28	0.327	0.46	0.327	0.90
0.327	-0.32	0.327	0.55	0.327	1.08
0.328	-0.41	0.328	0.55	0.328	0.00
0.328	-0.18	0.328	0.60	0.328	0.54
0.329	-0.28	0.329	0.32	0.329	-0.36
0.329	-0.32	0.329	0.51	0.329	0.90
0.330	-0.37	0.330	0.69	0.330	-0.72
0.330	-0.46	0.330	0.37	0.330	-0.18
0.331	-0.14	0.331	0.18	0.331	0.36
0.331	-0.23	0.331	0.51	0.331	0.00
0.332	-0.37	0.332	0.32	0.332	-0.54
0.332	-0.37	0.332	0.46	0.332	-0.36
0.333	-0.37	0.333	0.41	0.333	0.54
0.333	-0.32	0.333	0.28	0.333	0.18
0.334	-0.09	0.334	0.37	0.334	0.00
0.334	-0.37	0.334	0.51	0.334	-0.18
0.335	-0.14	0.335	0.74	0.335	-0.72
0.335	-0.18	0.335	0.60	0.335	-0.90
0.336	-0.14	0.336	0.23	0.336	0.18
0.336	-0.32	0.336	0.41	0.336	0.00
0.337	-0.18	0.337	0.32	0.337	-0.54
0.337	-0.09	0.337	0.41	0.337	-0.72
0.338	-0.14	0.338	0.41	0.338	-0.18
0.338	-0.41	0.338	0.51	0.338	-0.90
0.339	-0.09	0.339	0.55	0.339	0.18
0.339	-0.14	0.339	0.23	0.339	-0.54
0.340	-0.32	0.340	0.00	0.340	-0.36
0.340	-0.28	0.340	0.46	0.340	0.36
0.341	-0.28	0.341	0.55	0.341	0.00
0.341	-0.14	0.341	0.41	0.341	0.00
0.342	-0.28	0.342	0.46	0.342	0.72
0.342	-0.28	0.342	0.60	0.342	0.54
0.343	-0.37	0.343	0.55	0.343	-0.36
0.343	-0.23	0.343	0.55	0.343	0.18
0.344	-0.46	0.344	0.60	0.344	0.00
0.344	-0.23	0.344	0.41	0.344	-0.18
0.345	-0.23	0.345	0.41	0.345	-0.18
0.345	-0.18	0.345	0.32	0.345	0.18
0.346	-0.37	0.346	0.41	0.346	-1.08
0.346	-0.60	0.346	0.55	0.346	-0.90
0.347	-0.14	0.347	0.55	0.347	0.54
0.347	-0.23	0.347	0.41	0.347	0.18
0.348	-0.37	0.348	0.55	0.348	0.18
0.348	-0.32	0.348	0.55	0.348	-0.18
0.349	-0.41	0.349	0.55	0.349	-0.72
0.349	0.00	0.349	0.41	0.349	-0.18
0.350	-0.32	0.350	0.46	0.350	0.36
0.350	-0.09	0.350	0.64	0.350	0.72
0.351	-0.28	0.351	0.32	0.351	0.36
0.351	-0.28	0.351	0.60	0.351	0.18
0.352	-0.28	0.352	0.60	0.352	-0.18
0.352	-0.14	0.352	0.69	0.352	-0.36
0.352	-0.18	0.352	0.23	0.352	0.00
0.353	-0.28	0.353	0.05	0.353	0.00
0.353	-0.28	0.353	0.51	0.353	-0.54
0.354	-0.23	0.354	0.51	0.354	-0.18
0.354	-0.28	0.354	0.41	0.354	-0.18
0.355	-0.14	0.355	0.69	0.355	0.18
0.355	-0.09	0.355	0.46	0.355	0.18
0.356	-0.37	0.356	0.46	0.356	0.18
0.356	-0.23	0.356	0.51	0.356	-1.08
0.357	-0.18	0.357	0.51	0.357	-0.72
0.357	-0.28	0.357	0.46	0.357	0.18
0.358	-0.18	0.358	0.46	0.358	0.54
0.358	-0.32	0.358	0.46	0.358	-0.54
0.359	-0.41	0.359	0.51	0.359	-0.36
0.359	-0.23	0.359	0.46	0.359	-0.18
0.360	-0.18	0.360	0.51	0.360	-0.72
0.360	-0.18	0.360	0.23	0.360	-0.36
0.361	-0.37	0.361	0.55	0.361	0.00
0.361	-0.51	0.361	0.46	0.361	-0.90
0.362	-0.41	0.362	0.69	0.362	0.72
0.362	-0.32	0.362	0.14	0.362	-0.54
0.363	-0.18	0.363	0.41	0.363	0.18
0.363	-0.18	0.363	0.55	0.363	-0.54
0.364	-0.18	0.364	0.41	0.364	-0.18
0.364	-0.09	0.364	0.32	0.364	0.18
0.365	-0.18	0.365	0.23	0.365	-0.90
0.365	-0.41	0.365	0.55	0.365	0.72
0.366	-0.14	0.366	0.69	0.366	0.36
0.366	-0.18	0.366	0.32	0.366	-0.90
0.367	-0.32	0.367	0.23	0.367	-0.18
0.367	-0.32	0.367	0.78	0.367	-0.18
0.368	-0.28	0.368	0.51	0.368	-0.54
0.368	-0.32	0.368	0.55	0.368	0.18
0.369	-0.37	0.369	0.64	0.369	0.36
0.370	-0.23	0.370	0.37	0.370	-0.18
0.370	-0.37	0.370	0.46	0.370	0.18
0.371	-0.23	0.371	0.46	0.371	-0.18
0.371	-0.55	0.371	0.51	0.371	0.00
0.372	-0.32	0.372	0.51	0.372	0.90
0.372	-0.09	0.372	0.18	0.372	-0.36
0.373	-0.23	0.373	0.14	0.373	0.00
0.373	-0.46	0.373	0.46	0.373	-0.18
0.374	-0.28	0.374	0.41	0.374	-0.72
0.374	-0.09	0.374	0.28	0.374	-0.90
0.375	-0.28	0.375	0.69	0.375	0.72
0.375	-0.32	0.375	0.60	0.375	0.00
0.376	-0.37	0.376	0.41	0.376	-0.72
0.376	-0.09	0.376	0.23	0.376	-0.72
0.377	-0.41	0.377	0.32	0.377	0.00
0.377	-0.41	0.377	0.41	0.377	0.36
0.378	-0.32	0.378	0.46	0.378	0.18
0.378	-0.05	0.378	0.37	0.378	0.54
0.379	-0.18	0.379	0.60	0.379	0.36
0.379	-0.37	0.379	0.37	0.379	-0.18
0.380	-0.23	0.380	0.64	0.380	0.54
0.380	-0.23	0.380	0.74	0.380	0.00
0.381	-0.23	0.381	0.74	0.381	0.18
0.381	-0.41	0.381	0.60	0.381	0.00
0.382	-0.05	0.382	0.28	0.382	0.00
0.382	-0.37	0.382	0.41	0.382	-0.36
0.383	-0.37	0.383	0.51	0.383	-0.18
0.383	-0.28	0.383	0.64	0.383	0.72
0.384	-0.28	0.384	0.28	0.384	0.00
0.384	-0.28	0.384	0.51	0.384	0.36
0.385	-0.23	0.385	0.60	0.385	-0.36
0.385	-0.05	0.385	0.51	0.385	-0.72
0.386	-0.23	0.386	0.51	0.386	-0.18
0.386	-0.05	0.386	0.55	0.386	0.00
0.387	-0.46	0.387	0.37	0.387	-0.36
0.387	-0.14	0.387	0.41	0.387	-0.18
0.388	-0.09	0.388	0.14	0.388	-0.18
0.388	-0.18	0.388	0.46	0.388	-0.18
0.389	-0.18	0.389	0.28	0.389	0.72
0.389	-0.28	0.389	0.46	0.389	-0.18
0.390	-0.18	0.390	0.51	0.390	0.18
0.390	0.09	0.390	0.18	0.390	-0.18
0.391	-0.37	0.391	0.64	0.391	0.36
0.391	-0.28	0.391	0.41	0.391	-0.36
0.392	-0.37	0.392	0.23	0.392	-0.36
0.392	-0.05	0.392	0.41	0.392	-0.72
0.393	-0.37	0.393	0.51	0.393	0.54
0.393	-0.28	0.393	0.41	0.393	0.18
0.394	-0.51	0.394	0.28	0.394	-0.90
0.394	-0.23	0.394	0.41	0.394	1.08
0.395	-0.32	0.395	0.46	0.395	0.18
0.395	-0.41	0.395	0.69	0.395	0.18
0.396	-0.28	0.396	0.41	0.396	-0.54
0.396	-0.51	0.396	0.41	0.396	0.00
0.397	-0.05	0.397	0.32	0.397	0.18
0.397	-0.23	0.397	0.41	0.397	0.00
0.398	-0.18	0.398	0.32	0.398	-0.18
0.398	-0.09	0.398	0.46	0.398	-0.18
0.399	-0.23	0.399	0.46	0.399	0.72
0.399	-0.28	0.399	0.69	0.399	0.00
0.400	-0.37	0.400	0.41	0.400	-0.54
0.400	-0.41	0.400	0.18	0.400	-0.36
0.401	-0.05	0.401	0.28	0.401	0.36
0.401	-0.28	0.401	0.41	0.401	-0.54
0.402	-0.28	0.402	0.51	0.402	-0.72
0.402	-0.14	0.402	0.46	0.402	-0.18
0.403	-0.28	0.403	0.51	0.403	-0.36
0.403	-0.09	0.403	0.41	0.403	0.00
0.404	-0.14	0.404	0.51	0.404	0.54
0.404	-0.37	0.404	0.28	0.404	0.72
0.405	-0.46	0.405	0.64	0.405	-0.18
0.405	-0.32	0.405	0.51	0.405	-0.18
0.406	-0.32	0.406	0.69	0.406	0.00
0.406	-0.60	0.406	0.69	0.406	-0.18
0.407	-0.28	0.407	0.41	0.407	0.18
0.407	-0.28	0.407	0.23	0.407	0.00
0.408	-0.37	0.408	0.55	0.408	-0.90
0.408	-0.37	0.408	0.46	0.408	0.00
0.409	-0.23	0.409	0.37	0.409	0.54
0.409	-0.18	0.409	0.60	0.409	0.36
0.410	-0.32	0.410	0.64	0.410	0.00
0.410	-0.23	0.410	0.28	0.410	-0.36
0.411	-0.05	0.411	0.46	0.411	-0.72
0.411	-0.09	0.411	0.46	0.411	1.44
0.412	-0.14	0.412	0.51	0.412	-0.18
0.412	-0.14	0.412	0.41	0.412	-0.72
0.413	-0.28	0.413	0.41	0.413	-0.18
0.413	-0.28	0.413	0.60	0.413	-0.90
0.414	-0.18	0.414	0.55	0.414	0.72
0.414	-0.37	0.414	0.60	0.414	0.36
0.415	-0.28	0.415	0.18	0.415	0.00
0.415	-0.18	0.415	0.41	0.415	-0.18
0.416	-0.09	0.416	0.64	0.416	-0.18
0.416	-0.37	0.416	0.55	0.416	0.90
0.416	-0.51	0.416	0.74	0.416	0.54
0.417	-0.64	0.417	0.51	0.417	-0.18
0.417	-0.23	0.417	0.32	0.417	-0.36
0.418	-0.23	0.418	0.41	0.418	-0.54
0.418	-0.46	0.418	0.55	0.418	-0.36
0.419	-0.14	0.419	0.41	0.419	0.18
0.419	-0.32	0.419	0.37	0.419	-0.18
0.420	-0.18	0.420	0.51	0.420	-1.08
0.420	-0.28	0.420	0.55	0.420	-0.36
0.421	-0.28	0.421	0.46	0.421	-0.18
0.421	-0.09	0.421	0.46	0.421	-0.36
0.422	-0.23	0.422	0.55	0.422	-0.72
0.422	-0.37	0.422	0.60	0.422	-0.36
0.423	-0.28	0.423	0.46	0.423	-0.90
0.423	-0.14	0.423	0.28	0.423	0.36
0.424	-0.28	0.424	0.69	0.424	0.00
0.424	-0.28	0.424	0.64	0.424	0.18
0.425	-0.09	0.425	0.60	0.425	-0.72
0.425	-0.14	0.425	0.55	0.425	-0.18
0.426	-0.28	0.426	0.32	0.426	-0.18
0.426	-0.23	0.426	0.46	0.426	-0.72
0.427	-0.23	0.427	0.28	0.427	-0.72
0.427	-0.37	0.427	0.37	0.427	-0.36
0.428	-0.23	0.428	0.37	0.428	0.36
0.428	-0.41	0.428	0.23	0.428	-0.54
0.429	-0.23	0.429	0.51	0.429	-0.18
0.429	-0.14	0.429	0.37	0.429	-0.72
0.430	-0.09	0.430	0.41	0.430	-0.36
0.430	-0.14	0.430	0.51	0.430	0.18
0.431	-0.23	0.431	0.41	0.431	0.54
0.431	-0.28	0.431	0.69	0.431	0.00
0.432	-0.37	0.432	0.60	0.432	0.18
0.433	-0.37	0.433	0.32	0.433	-0.36
0.433	-0.14	0.433	0.28	0.433	-0.54
0.434	-0.23	0.434	0.14	0.434	0.00
0.434	-0.37	0.434	0.37	0.434	-0.72
0.435	-0.14	0.435	0.28	0.435	0.36
0.435	-0.32	0.435	0.51	0.435	-0.72
0.436	-0.18	0.436	0.37	0.436	-0.18
0.436	-0.41	0.436	0.55	0.436	-0.18
0.437	-0.46	0.437	0.46	0.437	-0.18
0.437	-0.32	0.437	0.46	0.437	-1.08
0.438	-0.55	0.438	0.60	0.438	-0.18
0.438	-0.14	0.438	0.32	0.438	0.36
0.439	-0.51	0.439	0.55	0.439	0.00
0.439	-0.32	0.439	0.18	0.439	0.54
0.440	-0.14	0.440	0.41	0.440	0.18
0.440	-0.14	0.440	0.32	0.440	-0.18
0.441	-0.28	0.441	0.32	0.441	-0.72
0.441	-0.28	0.441	0.51	0.441	0.00
0.442	-0.23	0.442	0.60	0.442	-0.36
0.442	-0.32	0.442	0.60	0.442	-0.36
0.443	0.00	0.443	0.51	0.443	0.00
0.443	-0.37	0.443	0.74	0.443	0.18
0.444	-0.32	0.444	0.41	0.444	-0.18
0.444	-0.28	0.444	0.23	0.444	0.00
0.445	-0.05	0.445	0.23	0.445	-0.72
0.445	-0.37	0.445	0.46	0.445	0.00
0.446	-0.41	0.446	0.41	0.446	-0.54
0.446	0.00	0.446	0.46	0.446	0.54
0.447	-0.37	0.447	0.46	0.447	0.00
0.447	-0.18	0.447	0.60	0.447	-0.18
0.448	-0.23	0.448	0.51	0.448	0.18
0.448	-0.55	0.448	0.46	0.448	0.00
0.449	-0.32	0.449	0.41	0.449	0.72
0.449	-0.32	0.449	0.18	0.449	0.00
0.450	-0.14	0.450	0.28	0.450	-0.18
0.450	-0.14	0.450	0.32	0.450	0.00
0.451	-0.41	0.451	0.51	0.451	-0.72
0.451	-0.37	0.451	0.28	0.451	0.00
0.452	-0.28	0.452	0.64	0.452	0.54
0.452	-0.41	0.452	0.64	0.452	0.18
0.453	-0.41	0.453	0.55	0.453	0.18
0.453	-0.28	0.453	0.23	0.453	-0.18
0.454	-0.14	0.454	0.32	0.454	0.00
0.454	-0.28	0.454	0.51	0.454	-0.36
0.455	-0.23	0.455	0.69	0.455	-0.90
0.455	-0.28	0.455	0.60	0.455	-0.18
0.456	0.00	0.456	0.55	0.456	-0.36
0.456	-0.55	0.456	0.60	0.456	0.18
0.457	-0.55	0.457	0.37	0.457	0.00
0.457	-0.28	0.457	0.55	0.457	-0.36
0.458	-0.09	0.458	0.60	0.458	0.00
0.458	-0.32	0.458	0.41	0.458	0.54
0.459	-0.28	0.459	0.28	0.459	-0.36
0.459	-0.41	0.459	0.51	0.459	-0.18
0.460	-0.28	0.460	0.46	0.460	-0.36
0.460	-0.23	0.460	0.78	0.460	0.00
0.461	-0.55	0.461	0.64	0.461	0.36
0.461	-0.41	0.461	0.46	0.461	0.18
0.462	-0.37	0.462	0.41	0.462	0.18
0.462	-0.41	0.462	0.69	0.462	0.36
0.463	-0.46	0.463	0.69	0.463	-1.44
0.463	-0.18	0.463	0.32	0.463	-0.90
0.464	-0.09	0.464	0.46	0.464	-0.36
0.464	-0.28	0.464	0.05	0.464	0.54
0.465	-0.32	0.465	0.46	0.465	0.54
0.465	-0.41	0.465	0.37	0.465	0.00
0.466	-0.09	0.466	0.14	0.466	-0.54
0.466	-0.32	0.466	0.37	0.466	0.54
0.467	-0.28	0.467	0.64	0.467	-0.36
0.467	-0.41	0.467	0.41	0.467	-0.72
0.468	-0.14	0.468	0.41	0.468	1.08
0.468	-0.28	0.468	0.28	0.468	-0.36
0.469	-0.18	0.469	0.55	0.469	-0.54
0.469	-0.32	0.469	0.41	0.469	-0.36
0.470	-0.28	0.470	0.37	0.470	-0.36
0.470	-0.23	0.470	0.37	0.470	0.18
0.471	-0.32	0.471	0.51	0.471	0.36
0.471	-0.28	0.471	0.41	0.471	0.36
0.472	-0.32	0.472	0.51	0.472	-0.18
0.472	-0.23	0.472	0.28	0.472	-0.72
0.473	-0.14	0.473	0.55	0.473	-0.36
0.473	-0.46	0.473	0.55	0.473	-0.36
0.474	-0.14	0.474	0.60	0.474	-0.18
0.474	-0.23	0.474	0.46	0.474	0.36
0.475	-0.32	0.475	0.64	0.475	0.18
0.475	-0.09	0.475	0.64	0.475	-0.90
0.476	-0.28	0.476	0.18	0.476	-0.72
0.476	-0.32	0.476	0.46	0.476	-0.54
0.477	0.00	0.477	0.32	0.477	-0.54
0.477	-0.32	0.477	0.51	0.477	-0.18
0.478	-0.32	0.478	0.41	0.478	-0.36
0.478	-0.28	0.478	0.46	0.478	0.00
0.479	-0.14	0.479	0.23	0.479	-0.54
0.479	-0.32	0.479	0.55	0.479	0.18
0.480	-0.18	0.480	0.46	0.480	-0.36
0.480	-0.14	0.480	0.51	0.480	-0.36
0.480	-0.05	0.480	0.37	0.480	-0.54
0.481	-0.51	0.481	0.51	0.481	0.36
0.481	-0.28	0.481	0.41	0.481	-0.36
0.482	-0.23	0.482	0.60	0.482	-0.36
0.482	-0.28	0.482	0.46	0.482	0.18
0.483	-0.23	0.483	0.64	0.483	0.18
0.483	-0.55	0.483	0.51	0.483	0.72
0.484	-0.23	0.484	0.37	0.484	-0.18
0.484	0.05	0.484	0.46	0.484	0.36
0.485	-0.41	0.485	0.60	0.485	0.18
0.485	-0.41	0.485	0.37	0.485	0.36
0.486	-0.32	0.486	0.69	0.486	0.18
0.486	-0.46	0.486	0.55	0.486	-1.26
0.487	-0.28	0.487	0.64	0.487	-0.18
0.487	-0.28	0.487	0.32	0.487	-0.54
0.488	-0.23	0.488	0.69	0.488	-0.54
0.488	-0.51	0.488	0.28	0.488	-0.54
0.489	-0.28	0.489	0.32	0.489	0.18
0.489	-0.09	0.489	0.55	0.489	0.18
0.490	-0.41	0.490	0.69	0.490	0.00
0.490	-0.37	0.490	0.64	0.490	0.90
0.491	-0.37	0.491	0.51	0.491	-1.08
0.491	-0.14	0.491	0.28	0.491	0.18
0.492	-0.14	0.492	0.32	0.492	0.18
0.492	-0.23	0.492	0.60	0.492	-0.18
0.493	-0.14	0.493	0.37	0.493	-0.18
0.493	-0.32	0.493	0.32	0.493	-0.18
0.494	-0.18	0.494	0.18	0.494	0.18
0.495	-0.09	0.495	0.23	0.495	-0.54
0.495	-0.28	0.495	0.55	0.495	0.18
0.496	-0.18	0.496	0.60	0.496	0.00
0.496	-0.28	0.496	0.41	0.496	-0.72
0.497	-0.18	0.497	0.14	0.497	-0.72
0.497	-0.41	0.497	0.55	0.497	-0.18
0.498	-0.32	0.498	0.46	0.498	-1.08
0.498	-0.28	0.498	0.37	0.498	-0.18
0.499	-0.14	0.499	0.46	0.499	-0.36
0.499	-0.37	0.499	0.55	0.499	-0.36
0.500	-0.46	0.500	0.46	0.500	0.72
0.500	-0.28	0.500	0.23	0.500	-0.36
0.501	-0.23	0.501	0.46	0.501	0.36
0.501	-0.32	0.501	0.32	0.501	0.90
0.502	-0.41	0.502	0.23	0.502	0.00
0.502	-0.14	0.502	0.14	0.502	0.54
0.503	-0.05	0.503	0.69	0.503	-0.36
0.503	-0.23	0.503	0.60	0.503	0.18
0.504	-0.28	0.504	0.18	0.504	0.90
0.504	-0.37	0.504	0.41	0.504	0.54
0.505	-0.28	0.505	0.46	0.505	0.00
0.505	-0.41	0.505	0.64	0.505	-0.90
0.506	-0.32	0.506	0.41	0.506	0.72
0.506	-0.18	0.506	0.60	0.506	0.00
0.507	-0.46	0.507	0.37	0.507	0.18
0.507	-0.32	0.507	0.46	0.507	-0.90
0.508	-0.37	0.508	0.32	0.508	-0.18
0.508	-0.23	0.508	0.37	0.508	-0.18
0.509	-0.28	0.509	0.46	0.509	-0.36
0.509	-0.28	0.509	0.55	0.509	0.36
0.510	-0.28	0.510	0.55	0.510	0.54
0.510	-0.05	0.510	0.46	0.510	0.18
0.511	-0.32	0.511	0.37	0.511	0.00
0.511	-0.18	0.511	0.51	0.511	-0.36
0.512	-0.23	0.512	0.46	0.512	0.18
0.512	-0.28	0.512	0.46	0.512	-0.18
0.512	-0.37	0.512	0.28	0.512	-0.90
0.513	-0.41	0.513	0.78	0.513	-0.36
0.513	-0.46	0.513	0.46	0.513	-0.18
0.514	-0.51	0.514	0.32	0.514	0.00
0.514	-0.28	0.514	0.46	0.514	-0.36
0.515	-0.51	0.515	0.41	0.515	0.36
0.515	-0.18	0.515	0.37	0.515	0.00
0.516	-0.05	0.516	0.55	0.516	0.72
0.516	-0.37	0.516	0.60	0.516	0.00
0.517	-0.46	0.517	0.41	0.517	0.54
0.517	-0.32	0.517	0.28	0.517	-0.72
0.518	-0.28	0.518	0.41	0.518	0.00
0.518	-0.37	0.518	0.55	0.518	0.36
0.519	-0.09	0.519	0.18	0.519	-1.08
0.519	-0.23	0.519	0.37	0.519	0.18
0.520	-0.32	0.520	0.23	0.520	-0.54
0.520	-0.46	0.520	0.51	0.520	-0.36
0.521	-0.37	0.521	0.14	0.521	-0.54
0.521	-0.14	0.521	0.46	0.521	-0.72
0.522	-0.32	0.522	0.87	0.522	0.18
0.522	-0.46	0.522	0.51	0.522	-0.54
0.523	-0.18	0.523	0.51	0.523	-0.18
0.523	-0.32	0.523	0.28	0.523	-0.18
0.524	-0.32	0.524	0.37	0.524	0.54
0.524	-0.23	0.524	0.55	0.524	0.18
0.525	-0.46	0.525	0.55	0.525	0.36
0.525	-0.32	0.525	0.55	0.525	0.54
0.526	-0.37	0.526	0.55	0.526	0.18
0.526	-0.51	0.526	0.78	0.526	0.90
0.527	-0.46	0.527	0.55	0.527	-0.54
0.527	-0.41	0.527	0.41	0.527	0.18
0.528	-0.14	0.528	0.46	0.528	0.18
0.528	-0.32	0.528	0.41	0.528	-0.54
0.529	-0.46	0.529	0.41	0.529	-0.54
0.529	-0.28	0.529	0.46	0.529	-0.72
0.530	-0.28	0.530	0.41	0.530	-0.18
0.530	-0.55	0.530	0.64	0.530	-0.18
0.531	-0.23	0.531	0.46	0.531	0.54
0.531	-0.41	0.531	0.55	0.531	-0.36
0.532	-0.41	0.532	0.51	0.532	0.36
0.532	-0.23	0.532	0.55	0.532	0.36
0.533	-0.32	0.533	0.55	0.533	-0.18
0.533	-0.23	0.533	0.41	0.533	0.00
0.534	-0.18	0.534	0.51	0.534	0.00
0.534	-0.46	0.534	0.64	0.534	-0.18
0.535	-0.32	0.535	0.60	0.535	-0.54
0.535	-0.28	0.535	0.37	0.535	0.36
0.536	-0.64	0.536	0.28	0.536	0.00
0.536	-0.23	0.536	0.74	0.536	-0.90
0.537	-0.14	0.537	0.83	0.537	0.36
0.537	-0.41	0.537	0.32	0.537	0.54
0.538	-0.14	0.538	0.46	0.538	0.18
0.538	-0.28	0.538	0.41	0.538	-0.36
0.539	-0.60	0.539	0.46	0.539	0.18
0.539	-0.28	0.539	0.51	0.539	0.18
0.540	-0.14	0.540	0.37	0.540	-1.26
0.540	0.00	0.540	0.41	0.540	0.00
0.541	-0.37	0.541	0.64	0.541	-0.18
0.541	-0.32	0.541	0.28	0.541	-1.08
0.542	-0.32	0.542	0.46	0.542	0.72
0.542	-0.23	0.542	0.18	0.542	0.90
0.543	-0.09	0.543	0.55	0.543	-0.72
0.543	-0.09	0.543	0.64	0.543	-0.18
0.544	-0.32	0.544	0.14	0.544	-0.54
0.544	-0.37	0.544	0.51	0.544	-0.18
0.545	-0.51	0.545	0.51	0.545	-0.36
0.545	-0.41	0.545	0.64	0.545	0.18
0.546	-0.37	0.546	0.41	0.546	-1.08
0.546	-0.28	0.546	0.41	0.546	-0.90
0.547	-0.18	0.547	0.51	0.547	-0.36
0.547	-0.32	0.547	0.60	0.547	0.00
0.548	-0.32	0.548	0.37	0.548	-0.18
0.548	-0.37	0.548	0.14	0.548	-0.18
0.549	-0.28	0.549	0.55	0.549	0.72
0.549	-0.32	0.549	0.60	0.549	0.00
0.550	-0.23	0.550	0.69	0.550	-0.54
0.550	-0.23	0.550	0.37	0.550	-0.36
0.551	-0.18	0.551	0.41	0.551	0.18
0.551	-0.18	0.551	0.23	0.551	-0.54
0.552	-0.23	0.552	0.64	0.552	0.18
0.552	-0.32	0.552	0.32	0.552	-0.72
0.553	-0.14	0.553	0.55	0.553	-0.36
0.553	-0.32	0.553	0.55	0.553	-0.54
0.554	-0.23	0.554	0.28	0.554	-0.54
0.554	-0.37	0.554	0.46	0.554	-0.18
0.555	-0.37	0.555	0.28	0.555	-1.26
0.555	-0.28	0.555	0.28	0.555	0.18
0.556	-0.23	0.556	0.32	0.556	-0.36
0.556	-0.32	0.556	0.51	0.556	-0.54
0.557	-0.37	0.557	0.55	0.557	0.18
0.558	-0.37	0.558	0.51	0.558	-0.54
0.558	-0.41	0.558	0.46	0.558	0.18
0.559	-0.28	0.559	0.46	0.559	-0.18
0.559	-0.23	0.559	0.46	0.559	0.72
0.560	-0.46	0.560	0.55	0.560	0.54
0.560	-0.37	0.560	0.69	0.560	-0.54
0.561	-0.32	0.561	0.46	0.561	0.36
0.561	-0.23	0.561	0.37	0.561	0.36
0.562	-0.41	0.562	0.51	0.562	0.00
0.562	-0.18	0.562	0.69	0.562	-0.18
0.563	-0.32	0.563	0.41	0.563	0.18
0.563	-0.41	0.563	0.32	0.563	0.54
0.564	-0.23	0.564	0.55	0.564	0.54
0.564	-0.28	0.564	0.78	0.564	-0.18
0.565	-0.28	0.565	0.23	0.565	-1.08
0.565	-0.41	0.565	0.55	0.565	0.00
0.566	-0.41	0.566	0.55	0.566	0.00
0.566	-0.41	0.566	0.41	0.566	-0.54
0.567	-0.14	0.567	0.51	0.567	0.72
0.567	-0.32	0.567	0.64	0.567	0.00
0.568	-0.60	0.568	0.41	0.568	0.36
0.568	-0.23	0.568	0.74	0.568	-0.36
0.569	-0.18	0.569	0.41	0.569	-0.36
0.569	-0.14	0.569	0.37	0.569	-0.36
0.570	-0.41	0.570	0.23	0.570	0.54
0.570	-0.32	0.570	0.55	0.570	-0.72
0.571	-0.41	0.571	0.51	0.571	-0.36
0.571	-0.32	0.571	0.41	0.571	0.54
0.572	-0.14	0.572	0.51	0.572	-0.72
0.572	-0.37	0.572	0.51	0.572	0.00
0.573	-0.55	0.573	0.37	0.573	-0.54
0.573	-0.32	0.573	0.51	0.573	0.90
0.574	-0.46	0.574	0.41	0.574	-0.36
0.574	-0.37	0.574	0.64	0.574	0.54
0.575	-0.51	0.575	0.55	0.575	0.00
0.575	-0.51	0.575	0.41	0.575	-0.90
0.576	-0.46	0.576	0.23	0.576	-0.18
0.576	-0.14	0.576	0.55	0.576	0.36
0.577	-0.41	0.577	0.55	0.577	0.54
0.577	-0.32	0.577	0.41	0.577	-0.36
0.578	-0.23	0.578	0.51	0.578	0.00
0.578	-0.41	0.578	0.55	0.578	0.18
0.579	-0.18	0.579	0.28	0.579	-0.36
0.579	-0.14	0.579	0.32	0.579	-0.18
0.580	-0.41	0.580	0.23	0.580	-0.54
0.580	-0.14	0.580	0.69	0.580	-0.54
0.581	-0.18	0.581	0.37	0.581	0.00
0.581	-0.23	0.581	0.14	0.581	0.54
0.582	-0.14	0.582	0.32	0.582	0.18
0.582	-0.32	0.582	0.60	0.582	-1.26
0.583	-0.14	0.583	0.41	0.583	-0.18
0.583	-0.18	0.583	0.41	0.583	-0.54
0.584	-0.23	0.584	0.23	0.584	0.36
0.584	-0.32	0.584	0.46	0.584	0.00
0.585	-0.46	0.585	0.32	0.585	-0.18
0.585	-0.28	0.585	0.55	0.585	0.18
0.586	-0.18	0.586	0.41	0.586	-0.72
0.586	-0.28	0.586	0.41	0.586	0.00
0.587	-0.09	0.587	0.69	0.587	0.54
0.587	-0.14	0.587	0.37	0.587	0.36
0.588	-0.28	0.588	0.28	0.588	0.00
0.588	-0.09	0.588	0.60	0.588	-0.36
0.589	-0.41	0.589	0.46	0.589	-0.18
0.589	-0.32	0.589	0.55	0.589	0.00
0.590	-0.51	0.590	0.37	0.590	0.18
0.590	-0.37	0.590	0.41	0.590	-0.18
0.591	-0.23	0.591	0.55	0.591	0.18
0.591	-0.41	0.591	0.37	0.591	0.36
0.592	-0.37	0.592	0.23	0.592	-0.36
0.592	-0.28	0.592	-0.09	0.592	-0.18
0.593	-0.09	0.593	0.32	0.593	0.36
0.593	-0.18	0.593	0.41	0.593	0.18
0.594	-0.37	0.594	0.41	0.594	-0.36
0.594	-0.28	0.594	0.18	0.594	0.00
0.595	-0.28	0.595	0.41	0.595	0.18
0.595	-0.09	0.595	0.37	0.595	-1.80
0.596	-0.41	0.596	0.60	0.596	0.18
0.596	-0.46	0.596	0.60	0.596	-0.54
0.597	-0.37	0.597	0.37	0.597	1.08
0.597	-0.37	0.597	0.64	0.597	0.00
0.598	-0.32	0.598	0.51	0.598	0.36
0.598	-0.37	0.598	0.46	0.598	0.00
0.599	-0.37	0.599	0.51	0.599	-0.36
0.599	-0.14	0.599	0.37	0.599	-0.36
0.600	-0.32	0.600	0.32	0.600	-0.36
0.600	-0.37	0.600	0.41	0.600	-0.54
0.601	-0.41	0.601	0.09	0.601	-0.18
0.601	-0.32	0.601	0.51	0.601	0.18
0.602	-0.32	0.602	0.69	0.602	0.00
0.602	-0.32	0.602	0.28	0.602	0.54
0.603	-0.18	0.603	0.18	0.603	-0.36
0.603	-0.14	0.603	0.46	0.603	-0.54
0.604	-0.32	0.604	0.69	0.604	0.18
0.604	-0.14	0.604	0.37	0.604	0.18
0.605	-0.28	0.605	0.32	0.605	0.36
0.605	-0.18	0.605	0.00	0.605	-0.18
0.606	-0.55	0.606	0.60	0.606	-0.18
0.606	-0.05	0.606	0.46	0.606	0.36
0.607	-0.18	0.607	0.28	0.607	0.54
0.607	-0.32	0.607	0.55	0.607	0.18
0.608	-0.28	0.608	0.74	0.608	-0.90
0.608	-0.37	0.608	0.64	0.608	-0.72
0.609	-0.18	0.609	0.23	0.609	0.00
0.609	-0.37	0.609	0.32	0.609	0.54
0.610	-0.46	0.610	0.46	0.610	-0.18
0.610	-0.32	0.610	0.51	0.610	-0.54
0.611	-0.18	0.611	0.60	0.611	0.00
0.611	-0.46	0.611	0.60	0.611	-0.36
0.612	-0.14	0.612	0.32	0.612	0.72
0.612	-0.37	0.612	0.51	0.612	0.18
0.613	-0.18	0.613	0.18	0.613	0.36
0.613	-0.23	0.613	0.51	0.613	0.00
0.614	-0.51	0.614	0.74	0.614	-0.54
0.614	-0.23	0.614	0.18	0.614	-0.18
0.615	-0.18	0.615	0.46	0.615	-0.90
0.615	-0.18	0.615	0.46	0.615	-0.36
0.616	-0.37	0.616	0.55	0.616	0.18
0.616	-0.41	0.616	0.51	0.616	0.54
0.617	-0.28	0.617	0.64	0.617	0.18
0.617	0.05	0.617	0.64	0.617	-0.36
0.618	-0.28	0.618	0.51	0.618	-0.72
0.618	-0.32	0.618	0.64	0.618	0.54
0.619	-0.18	0.619	0.64	0.619	0.18
0.619	-0.28	0.619	0.18	0.619	0.36
0.620	-0.23	0.620	0.41	0.620	0.18
0.620	-0.32	0.620	0.37	0.620	0.00
0.621	-0.41	0.621	0.51	0.621	0.36
0.621	-0.64	0.621	0.23	0.621	0.36
0.622	-0.28	0.622	0.41	0.622	0.36
0.622	-0.23	0.622	0.14	0.622	0.36
0.623	-0.28	0.623	0.37	0.623	0.18
0.623	-0.37	0.623	0.23	0.623	-0.72
0.624	-0.37	0.624	0.41	0.624	0.00
0.624	-0.23	0.624	0.51	0.624	0.72
0.625	-0.18	0.625	0.51	0.625	-0.36
0.625	-0.28	0.625	0.37	0.625	-0.72
0.626	-0.32	0.626	0.46	0.626	-0.36
0.626	-0.23	0.626	0.55	0.626	-1.44
0.627	-0.05	0.627	0.78	0.627	-0.54
0.627	-0.32	0.627	0.78	0.627	-0.18
0.628	-0.23	0.628	0.37	0.628	0.00
0.628	-0.28	0.628	0.41	0.628	-0.36
0.629	-0.28	0.629	0.51	0.629	-0.54
0.629	-0.32	0.629	0.60	0.629	-0.18
0.630	-0.55	0.630	0.55	0.630	0.18
0.630	-0.14	0.630	0.64	0.630	0.54
0.631	-0.23	0.631	0.37	0.631	-0.72
0.631	-0.37	0.631	0.18	0.631	-0.72
0.632	-0.28	0.632	0.87	0.632	0.54
0.632	-0.23	0.632	0.64	0.632	-0.54
0.633	-0.28	0.633	0.23	0.633	0.00
0.633	0.00	0.633	0.51	0.633	-0.36
0.634	-0.23	0.634	0.32	0.634	0.00
0.634	-0.37	0.634	0.46	0.634	-0.90
0.635	-0.32	0.635	0.46	0.635	0.00
0.635	-0.37	0.635	0.14	0.635	-0.36
0.636	-0.37	0.636	0.74	0.636	0.18
0.636	-0.32	0.636	0.23	0.636	0.36
0.637	-0.28	0.637	0.28	0.637	0.54
0.637	-0.37	0.637	0.64	0.637	-0.36
0.638	-0.51	0.638	0.51	0.638	-0.54
0.638	-0.32	0.638	0.41	0.638	-0.36
0.639	-0.23	0.639	0.41	0.639	-0.36
0.639	-0.28	0.639	0.14	0.639	0.54
0.640	-0.55	0.640	0.69	0.640	-0.90
0.640	-0.41	0.640	0.41	0.640	0.00
0.640	-0.18	0.640	0.18	0.640	-0.36
0.641	-0.18	0.641	0.32	0.641	0.54
0.641	-0.41	0.641	0.37	0.641	0.18
0.642	-0.23	0.642	0.51	0.642	-0.54
0.642	-0.18	0.642	0.28	0.642	-0.36
0.643	-0.37	0.643	0.41	0.643	-0.18
0.643	-0.55	0.643	0.41	0.643	0.00
0.644	-0.46	0.644	0.69	0.644	-0.72
0.644	-0.18	0.644	0.28	0.644	0.54
0.645	-0.37	0.645	0.14	0.645	0.90
0.645	-0.28	0.645	0.64	0.645	0.00
0.646	-0.32	0.646	0.18	0.646	0.00
0.646	-0.41	0.646	0.46	0.646	-0.72
0.647	-0.37	0.647	0.41	0.647	-0.18
0.647	-0.51	0.647	0.55	0.647	-0.18
0.648	-0.41	0.648	0.60	0.648	1.26
0.648	-0.37	0.648	0.64	0.648	-0.72
0.649	-0.14	0.649	0.23	0.649	-0.36
0.649	-0.05	0.649	0.41	0.649	-0.54
0.650	-0.37	0.650	0.74	0.650	0.18
0.650	-0.18	0.650	0.46	0.650	-0.18
0.651	-0.18	0.651	0.14	0.651	-0.18
0.651	-0.18	0.651	0.41	0.651	0.72
0.652	-0.32	0.652	0.74	0.652	-0.18
0.652	-0.23	0.652	0.46	0.652	-0.18
0.653	-0.37	0.653	0.37	0.653	0.54
0.653	-0.28	0.653	0.74	0.653	0.54
0.654	-0.23	0.654	0.60	0.654	0.18
0.654	-0.23	0.654	0.37	0.654	-0.72
0.655	-0.28	0.655	0.41	0.655	0.00
0.655	-0.41	0.655	0.51	0.655	0.00
0.656	-0.37	0.656	0.51	0.656	-0.72
0.656	-0.23	0.656	0.78	0.656	0.00
0.657	-0.05	0.657	0.60	0.657	0.18
0.657	-0.14	0.657	0.46	0.657	-0.90
0.658	-0.23	0.658	0.60	0.658	-0.18
0.658	-0.51	0.658	0.32	0.658	-0.72
0.659	0.00	0.659	0.60	0.659	0.18
0.659	-0.32	0.659	0.51	0.659	0.18
0.660	-0.28	0.660	0.51	0.660	0.72
0.660	-0.23	0.660	0.55	0.660	0.00
0.661	-0.51	0.661	0.64	0.661	0.90
0.661	-0.46	0.661	0.14	0.661	0.18
0.662	-0.23	0.662	0.09	0.662	-0.36
0.662	-0.32	0.662	0.46	0.662	-0.54
0.663	-0.55	0.663	0.60	0.663	0.18
0.663	-0.23	0.663	0.60	0.663	-0.18
0.664	-0.09	0.664	0.41	0.664	-0.54
0.664	-0.32	0.664	0.74	0.664	-0.36
0.665	-0.51	0.665	0.28	0.665	0.00
0.665	-0.32	0.665	0.69	0.665	-0.18
0.666	-0.18	0.666	0.41	0.666	-0.54
0.666	-0.37	0.666	0.41	0.666	-0.72
0.667	-0.18	0.667	0.64	0.667	-0.18
0.667	-0.28	0.667	0.55	0.667	0.54
0.668	-0.37	0.668	0.41	0.668	-0.72
0.668	-0.23	0.668	0.23	0.668	0.18
0.669	0.00	0.669	0.32	0.669	-0.36
0.669	-0.28	0.669	0.74	0.669	-0.72
0.670	-0.14	0.670	0.69	0.670	-0.36
0.670	-0.14	0.670	0.55	0.670	0.00
0.671	-0.23	0.671	0.14	0.671	-0.36
0.671	-0.37	0.671	0.51	0.671	0.72
0.672	-0.05	0.672	0.74	0.672	-0.36
0.672	-0.41	0.672	0.28	0.672	0.36
0.673	-0.23	0.673	0.60	0.673	-0.18
0.673	-0.28	0.673	0.37	0.673	1.08
0.674	-0.41	0.674	0.28	0.674	-0.54
0.674	-0.46	0.674	0.83	0.674	-0.36
0.675	-0.32	0.675	0.69	0.675	0.00
0.675	-0.37	0.675	0.51	0.675	-0.18
0.676	-0.18	0.676	0.60	0.676	0.00
0.676	-0.28	0.676	0.37	0.676	-0.36
0.677	-0.32	0.677	0.37	0.677	-0.18
0.677	-0.28	0.677	0.60	0.677	-0.36
0.678	-0.28	0.678	0.28	0.678	0.90
0.678	-0.09	0.678	0.51	0.678	-0.72
0.679	-0.23	0.679	0.60	0.679	-0.18
0.679	-0.14	0.679	0.46	0.679	0.72
0.680	-0.09	0.680	0.41	0.680	0.00
0.680	-0.28	0.680	0.41	0.680	-0.54
0.681	-0.14	0.681	0.32	0.681	0.36
0.681	-0.14	0.681	0.60	0.681	-0.36
0.682	-0.32	0.682	0.28	0.682	-0.54
0.683	-0.23	0.683	0.51	0.683	-0.54
0.683	-0.32	0.683	0.37	0.683	0.18
0.684	-0.37	0.684	0.46	0.684	-0.36
0.684	-0.23	0.684	0.41	0.684	-0.18
0.685	-0.28	0.685	0.37	0.685	-0.90
0.685	-0.37	0.685	0.41	0.685	-0.18
0.686	-0.46	0.686	0.46	0.686	0.00
0.686	-0.32	0.686	0.32	0.686	-0.54
0.687	-0.23	0.687	0.23	0.687	-0.72
0.687	-0.37	0.687	0.46	0.687	1.08
0.688	-0.46	0.688	0.32	0.688	-0.54
0.688	-0.18	0.688	0.23	0.688	0.54
0.689	-0.55	0.689	0.28	0.689	-0.72
0.689	-0.14	0.689	0.28	0.689	0.18
0.690	-0.46	0.690	0.46	0.690	0.72
0.690	-0.51	0.690	0.74	0.690	0.36
0.691	-0.28	0.691	0.37	0.691	-0.36
0.691	-0.28	0.691	0.23	0.691	-0.72
0.692	-0.23	0.692	0.32	0.692	-0.36
0.692	-0.55	0.692	0.28	0.692	-0.90
0.693	-0.55	0.693	0.55	0.693	0.18
0.693	-0.60	0.693	0.18	0.693	-0.72
0.694	-0.28	0.694	0.37	0.694	0.18
0.694	-0.32	0.694	0.69	0.694	-0.90
0.695	-0.28	0.695	0.64	0.695	0.18
0.695	-0.60	0.695	0.46	0.695	-0.36
0.696	-0.14	0.696	0.55	0.696	-0.18
0.696	-0.32	0.696	0.46	0.696	0.72
0.697	-0.28	0.697	0.55	0.697	-0.18
0.697	-0.51	0.697	0.60	0.697	0.18
0.698	-0.05	0.698	0.23	0.698	-0.72
0.698	-0.09	0.698	0.60	0.698	0.54
0.699	-0.64	0.699	0.64	0.699	-0.36
0.699	-0.18	0.699	0.64	0.699	-0.18
0.700	-0.37	0.700	0.37	0.700	-0.18
0.700	-0.28	0.700	0.51	0.700	-0.72
0.701	-0.41	0.701	0.60	0.701	0.18
0.701	-0.51	0.701	0.37	0.701	0.36
0.702	0.00	0.702	0.60	0.702	-0.90
0.702	-0.23	0.702	0.55	0.702	-1.08
0.703	-0.37	0.703	0.46	0.703	-0.54
0.703	-0.37	0.703	0.41	0.703	0.72
0.704	-0.28	0.704	0.46	0.704	-0.18
0.704	-0.28	0.704	0.41	0.704	-0.18
0.705	-0.37	0.705	0.41	0.705	0.36
0.705	-0.60	0.705	0.37	0.705	-0.54
0.706	-0.41	0.706	0.64	0.706	0.00
0.706	-0.60	0.706	0.32	0.706	-0.54
0.707	-0.18	0.707	0.32	0.707	-0.18
0.707	-0.14	0.707	0.51	0.707	0.54
0.708	-0.23	0.708	0.74	0.708	0.54
0.708	-0.23	0.708	0.37	0.708	0.72
0.709	-0.23	0.709	0.46	0.709	-0.54
0.709	0.05	0.709	0.51	0.709	-0.54
0.710	-0.14	0.710	0.74	0.710	-0.18
0.710	-0.28	0.710	0.55	0.710	-0.36
0.711	-0.28	0.711	0.51	0.711	0.18
0.711	-0.18	0.711	0.32	0.711	-0.36
0.712	-0.18	0.712	0.23	0.712	-0.36
0.712	-0.28	0.712	0.60	0.712	0.36
0.713	-0.37	0.713	0.69	0.713	-0.18
0.713	-0.37	0.713	0.32	0.713	-0.18
0.714	-0.09	0.714	0.23	0.714	0.54
0.714	-0.23	0.714	0.60	0.714	0.54
0.715	-0.41	0.715	0.32	0.715	0.18
0.715	-0.55	0.715	0.69	0.715	-0.54
0.716	-0.41	0.716	0.23	0.716	0.54
0.716	-0.51	0.716	0.64	0.716	0.18
0.717	-0.18	0.717	0.41	0.717	-0.36
0.717	-0.14	0.717	0.64	0.717	0.18
0.718	-0.32	0.718	0.41	0.718	0.00
0.718	-0.37	0.718	0.60	0.718	-0.36
0.719	-0.46	0.719	0.64	0.719	0.18
0.719	-0.23	0.719	0.32	0.719	0.00
0.720	-0.46	0.720	0.28	0.720	-0.90
0.720	-0.28	0.720	0.55	0.720	0.18
0.721	-0.28	0.721	0.51	0.721	0.36
0.721	-0.23	0.721	0.46	0.721	-0.18
0.722	-0.23	0.722	0.69	0.722	0.54
0.722	-0.28	0.722	0.60	0.722	-0.18
0.723	-0.46	0.723	0.55	0.723	0.36
0.723	-0.14	0.723	0.69	0.723	-0.36
0.724	-0.28	0.724	0.23	0.724	-0.18
0.724	0.00	0.724	0.74	0.724	-0.18
0.725	-0.51	0.725	0.55	0.725	1.08
0.725	-0.55	0.725	0.69	0.725	-0.90
0.726	-0.41	0.726	0.55	0.726	0.00
0.726	-0.51	0.726	0.14	0.726	0.54
0.727	-0.37	0.727	0.41	0.727	-0.18
0.727	-0.41	0.727	0.28	0.727	-0.54
0.728	-0.23	0.728	0.28	0.728	-0.90
0.728	-0.37	0.728	0.23	0.728	0.54
0.729	-0.46	0.729	0.69	0.729	0.54
0.729	-0.37	0.729	0.74	0.729	-0.18
0.730	-0.51	0.730	0.69	0.730	-1.08
0.730	-0.37	0.730	0.41	0.730	-0.54
0.731	-0.14	0.731	0.37	0.731	0.18
0.731	-0.23	0.731	0.69	0.731	-0.36
0.732	-0.41	0.732	0.51	0.732	0.00
0.732	-0.23	0.732	0.64	0.732	-0.90
0.733	-0.28	0.733	0.37	0.733	-0.54
0.733	-0.14	0.733	0.55	0.733	-0.54
0.734	-0.28	0.734	0.51	0.734	0.36
0.734	-0.37	0.734	0.28	0.734	0.36
0.735	-0.37	0.735	0.32	0.735	-2.16
0.735	-0.28	0.735	0.41	0.735	-1.08
0.736	-0.32	0.736	0.46	0.736	-0.18
0.736	-0.28	0.736	0.41	0.736	0.18
0.737	-0.28	0.737	0.37	0.737	-0.36
0.737	-0.37	0.737	0.32	0.737	-0.90
0.738	-0.18	0.738	0.14	0.738	0.00
0.738	-0.23	0.738	0.51	0.738	0.90
0.739	-0.51	0.739	0.41	0.739	0.54
0.739	-0.46	0.739	0.55	0.739	0.54
0.740	-0.37	0.740	0.32	0.740	0.36
0.740	-0.46	0.740	0.55	0.740	0.36
0.741	-0.23	0.741	0.37	0.741	0.18
0.741	-0.37	0.741	0.46	0.741	0.36
0.742	-0.32	0.742	0.37	0.742	0.36
0.742	-0.55	0.742	0.41	0.742	1.44
0.743	-0.55	0.743	0.60	0.743	-0.90
0.743	-0.37	0.743	0.55	0.743	0.72
0.744	-0.23	0.744	0.64	0.744	0.00
0.744	-0.41	0.744	0.28	0.744	-0.54
0.745	-0.32	0.745	0.64	0.745	-0.54
0.745	-0.55	0.745	0.55	0.745	-0.18
0.746	-0.28	0.746	0.41	0.746	0.00
0.746	-0.23	0.746	0.69	0.746	0.00
0.747	-0.51	0.747	0.46	0.747	-0.72
0.747	-0.32	0.747	0.23	0.747	0.00
0.748	-0.14	0.748	0.51	0.748	-0.72
0.748	-0.23	0.748	0.78	0.748	-0.36
0.749	-0.28	0.749	0.55	0.749	0.54
0.749	-0.23	0.749	0.69	0.749	-0.18
0.750	-0.41	0.750	0.55	0.750	0.00
0.750	-0.18	0.750	0.55	0.750	-0.90
0.751	-0.28	0.751	0.60	0.751	-0.54
0.751	-0.46	0.751	0.41	0.751	0.00
0.752	-0.32	0.752	0.46	0.752	0.18
0.752	-0.18	0.752	0.32	0.752	-0.36
0.753	-0.32	0.753	0.41	0.753	-0.18
0.753	-0.64	0.753	0.28	0.753	0.00
0.754	-0.51	0.754	0.32	0.754	-0.18
0.754	-0.28	0.754	0.41	0.754	-0.90
0.755	-0.64	0.755	0.51	0.755	-0.72
0.755	-0.51	0.755	0.64	0.755	0.54
0.756	-0.32	0.756	0.64	0.756	-1.26
0.756	-0.18	0.756	0.32	0.756	0.18
0.757	-0.28	0.757	0.23	0.757	0.00
0.757	-0.28	0.757	0.41	0.757	0.36
0.758	-0.37	0.758	0.41	0.758	0.36
0.758	-0.55	0.758	0.55	0.758	0.00
0.759	-0.37	0.759	0.28	0.759	0.36
0.759	-0.37	0.759	0.23	0.759	-0.18
0.760	-0.37	0.760	0.28	0.760	0.00
0.760	-0.51	0.760	0.41	0.760	0.00
0.761	-0.28	0.761	0.37	0.761	-0.36
0.761	-0.32	0.761	0.37	0.761	0.36
0.762	-0.28	0.762	0.69	0.762	0.36
0.762	-0.64	0.762	0.51	0.762	-0.18
0.763	-0.23	0.763	0.69	0.763	-0.72
0.763	-0.41	0.763	0.37	0.763	0.00
0.764	-0.37	0.764	0.41	0.764	0.00
0.764	-0.28	0.764	0.60	0.764	0.36
0.765	-0.37	0.765	0.46	0.765	0.00
0.765	-0.32	0.765	0.60	0.765	-0.36
0.766	-0.28	0.766	0.78	0.766	-0.18
0.766	-0.23	0.766	0.37	0.766	-0.54
0.767	-0.41	0.767	0.28	0.767	0.90
0.767	-0.28	0.767	0.46	0.767	-0.36
0.768	-0.46	0.768	0.60	0.768	-0.36
0.768	-0.41	0.768	0.46	0.768	-0.36
0.768	-0.41	0.768	0.60	0.768	-0.36
0.769	0.00	0.769	0.60	0.769	-0.18
0.769	-0.05	0.769	0.55	0.769	-0.18
0.770	-0.55	0.770	0.14	0.770	-0.90
0.770	-0.23	0.770	0.46	0.770	0.00
0.771	-0.14	0.771	0.55	0.771	0.36
0.771	-0.37	0.771	0.74	0.771	0.18
0.772	-0.32	0.772	0.41	0.772	0.36
0.772	-0.32	0.772	0.32	0.772	-0.54
0.773	-0.37	0.773	0.60	0.773	-0.72
0.773	-0.23	0.773	0.74	0.773	-0.18
0.774	-0.55	0.774	0.55	0.774	-0.18
0.774	-0.28	0.774	0.46	0.774	0.18
0.775	-0.41	0.775	0.60	0.775	0.36
0.775	-0.46	0.775	0.60	0.775	-0.18
0.776	-0.51	0.776	0.41	0.776	-1.08
0.776	-0.18	0.776	0.55	0.776	-0.54
0.777	-0.18	0.777	0.23	0.777	0.36
0.777	-0.37	0.777	0.60	0.777	0.36
0.778	-0.28	0.778	0.60	0.778	-0.54
0.778	-0.28	0.778	0.41	0.778	0.54
0.779	-0.55	0.779	0.23	0.779	0.36
0.779	-0.46	0.779	0.51	0.779	-0.18
0.780	-0.55	0.780	0.60	0.780	0.18
0.780	-0.32	0.780	0.23	0.780	-0.36
0.781	-0.41	0.781	0.28	0.781	-0.54
0.781	-0.32	0.781	0.37	0.781	-0.18
0.782	-0.46	0.782	0.46	0.782	0.72
0.782	-0.46	0.782	0.83	0.782	-0.36
0.783	-0.32	0.783	0.32	0.783	0.36
0.783	-0.28	0.783	0.23	0.783	-0.18
0.784	-0.32	0.784	0.41	0.784	0.18
0.784	-0.18	0.784	0.41	0.784	0.00
0.785	-0.46	0.785	0.46	0.785	-0.36
0.785	-0.32	0.785	0.41	0.785	0.18
0.786	-0.18	0.786	0.23	0.786	-0.90
0.786	-0.23	0.786	0.23	0.786	-0.36
0.787	-0.32	0.787	0.46	0.787	0.00
0.787	-0.18	0.787	0.51	0.787	0.72
0.788	-0.23	0.788	0.37	0.788	-0.36
0.788	-0.41	0.788	0.46	0.788	0.36
0.789	-0.37	0.789	0.46	0.789	0.18
0.789	-0.32	0.789	0.46	0.789	0.72
0.790	-0.55	0.790	0.64	0.790	-0.54
0.790	-0.09	0.790	0.32	0.790	0.54
0.791	-0.55	0.791	0.74	0.791	0.54
0.791	-0.46	0.791	0.41	0.791	0.00
0.792	-0.37	0.792	0.23	0.792	0.54
0.792	-0.51	0.792	0.23	0.792	-0.18
0.793	-0.46	0.793	0.51	0.793	-0.72
0.793	-0.55	0.793	0.55	0.793	-0.36
0.794	-0.41	0.794	0.41	0.794	-0.72
0.794	-0.28	0.794	0.60	0.794	-0.72
0.795	-0.37	0.795	0.51	0.795	-0.72
0.795	-0.28	0.795	0.51	0.795	0.36
0.796	-0.37	0.796	0.46	0.796	0.54
0.796	-0.18	0.796	0.51	0.796	-0.18
0.797	-0.23	0.797	0.46	0.797	0.36
0.797	-0.55	0.797	0.83	0.797	0.00
0.798	-0.28	0.798	0.51	0.798	-0.18
0.798	-0.41	0.798	0.46	0.798	-0.36
0.799	-0.28	0.799	0.74	0.799	-0.72
0.799	-0.32	0.799	0.51	0.799	-0.90
0.800	-0.46	0.800	0.37	0.800	-0.54
0.800	-0.14	0.800	0.37	0.800	-0.18
0.801	-0.28	0.801	0.32	0.801	-0.36
0.801	-0.28	0.801	0.37	0.801	-0.36
0.802	-0.32	0.802	0.46	0.802	0.54
0.802	-0.41	0.802	0.14	0.802	-0.72
0.803	-0.28	0.803	0.64	0.803	-0.72
0.803	-0.37	0.803	0.64	0.803	-0.72
0.804	-0.37	0.804	0.41	0.804	1.62
0.804	-0.37	0.804	0.46	0.804	-0.54
0.805	-0.37	0.805	0.69	0.805	0.54
0.805	-0.23	0.805	0.28	0.805	0.72
0.806	0.09	0.806	0.64	0.806	0.72
0.806	-0.18	0.806	0.46	0.806	0.54
0.807	-0.32	0.807	0.41	0.807	0.00
0.808	-0.23	0.808	0.60	0.808	-0.90
0.808	-0.32	0.808	0.69	0.808	0.00
0.809	-0.37	0.809	0.64	0.809	-0.18
0.809	-0.37	0.809	0.64	0.809	-0.90
0.810	-0.23	0.810	0.41	0.810	0.00
0.810	-0.37	0.810	0.55	0.810	-0.54
0.811	-0.23	0.811	0.32	0.811	0.36
0.811	-0.28	0.811	0.32	0.811	-0.54
0.812	-0.37	0.812	0.46	0.812	-0.36
0.812	0.00	0.812	0.60	0.812	-0.36
0.813	-0.18	0.813	0.18	0.813	-0.90
0.813	-0.14	0.813	0.60	0.813	0.00
0.814	-0.23	0.814	0.51	0.814	0.00
0.814	-0.46	0.814	0.60	0.814	0.00
0.815	-0.32	0.815	0.28	0.815	-0.18
0.815	-0.41	0.815	0.55	0.815	0.18
0.816	-0.18	0.816	0.69	0.816	0.00
0.816	-0.18	0.816	0.28	0.816	-0.72
0.817	-0.28	0.817	0.41	0.817	-0.36
0.817	-0.18	0.817	0.46	0.817	0.00
0.818	-0.51	0.818	0.55	0.818	-0.72
0.818	-0.46	0.818	0.55	0.818	-0.90
0.819	-0.28	0.819	0.32	0.819	0.00
0.819	-0.37	0.819	0.23	0.819	0.54
0.820	-0.51	0.820	0.41	0.820	-0.18
0.820	-0.64	0.820	0.51	0.820	-0.18
0.821	-0.41	0.821	0.41	0.821	-0.36
0.821	-0.37	0.821	0.32	0.821	0.72
0.822	-0.37	0.822	0.41	0.822	0.00
0.822	-0.64	0.822	0.41	0.822	-0.54
0.823	-0.46	0.823	0.32	0.823	0.18
0.823	-0.14	0.823	0.55	0.823	0.36
0.824	-0.37	0.824	0.51	0.824	0.36
0.824	-0.37	0.824	0.37	0.824	-0.18
0.825	-0.55	0.825	0.69	0.825	0.00
0.825	-0.32	0.825	0.18	0.825	-0.36
0.826	-0.41	0.826	0.41	0.826	0.36
0.826	-0.51	0.826	0.41	0.826	-0.36
0.827	-0.32	0.827	0.83	0.827	0.36
0.827	-0.55	0.827	0.74	0.827	0.00
0.828	0.00	0.828	0.55	0.828	-0.36
0.828	-0.28	0.828	0.37	0.828	-0.18
0.829	-0.18	0.829	0.60	0.829	0.00
0.829	-0.28	0.829	0.60	0.829	-0.54
0.830	-0.41	0.830	0.37	0.830	0.54
0.830	-0.46	0.830	0.37	0.830	0.18
0.831	-0.41	0.831	0.69	0.831	0.00
0.831	-0.23	0.831	0.46	0.831	0.18
0.832	-0.28	0.832	0.46	0.832	-0.18
0.832	-0.37	0.832	0.37	0.832	-0.36
0.833	-0.32	0.833	0.28	0.833	0.18
0.833	-0.41	0.833	0.37	0.833	-0.72
0.834	-0.69	0.834	0.78	0.834	-0.18
0.834	-0.41	0.834	0.55	0.834	-0.36
0.835	-0.18	0.835	0.28	0.835	-0.36
0.835	-0.18	0.835	0.64	0.835	-0.54
0.836	-0.23	0.836	0.64	0.836	0.36
0.836	-0.23	0.836	0.51	0.836	0.18
0.837	-0.18	0.837	0.46	0.837	0.72
0.837	-0.51	0.837	0.46	0.837	0.36
0.838	-0.46	0.838	0.60	0.838	-0.36
0.838	-0.18	0.838	0.37	0.838	0.18
0.839	-0.14	0.839	0.55	0.839	0.90
0.839	-0.37	0.839	0.60	0.839	-0.90
0.840	-0.55	0.840	0.55	0.840	0.54
0.840	-0.41	0.840	0.18	0.840	-0.18
0.841	-0.41	0.841	0.41	0.841	-0.36
0.841	-0.14	0.841	0.41	0.841	-0.54
0.842	-0.09	0.842	0.83	0.842	0.36
0.842	-0.60	0.842	0.60	0.842	-0.18
0.843	-0.60	0.843	0.55	0.843	-0.54
0.843	-0.60	0.843	0.37	0.843	0.18
0.844	-0.41	0.844	0.51	0.844	0.00
0.844	-0.37	0.844	0.41	0.844	0.72
0.845	-0.41	0.845	0.46	0.845	0.18
0.845	-0.32	0.845	0.32	0.845	-1.26
0.846	-0.55	0.846	0.46	0.846	-0.18
0.846	-0.18	0.846	0.78	0.846	0.36
0.847	-0.37	0.847	0.46	0.847	-0.18
0.847	-0.41	0.847	0.69	0.847	0.00
0.848	-0.32	0.848	0.37	0.848	-0.18
0.848	-0.23	0.848	0.41	0.848	-0.18
0.849	-0.23	0.849	0.51	0.849	0.18
0.849	-0.55	0.849	0.28	0.849	0.00
0.850	-0.37	0.850	0.32	0.850	-0.54
0.850	-0.14	0.850	0.46	0.850	0.90
0.851	-0.46	0.851	0.46	0.851	0.00
0.851	-0.32	0.851	0.55	0.851	0.18
0.852	-0.46	0.852	0.41	0.852	-0.36
0.852	-0.14	0.852	0.55	0.852	-0.18
0.853	-0.51	0.853	0.46	0.853	0.18
0.853	-0.14	0.853	0.37	0.853	-0.36
0.854	0.05	0.854	0.64	0.854	0.18
0.854	-0.41	0.854	0.32	0.854	-0.54
0.855	-0.51	0.855	0.69	0.855	0.72
0.855	-0.46	0.855	0.32	0.855	0.18
0.856	-0.41	0.856	0.46	0.856	0.18
0.856	-0.09	0.856	0.69	0.856	-0.72
0.857	-0.51	0.857	0.32	0.857	-0.36
0.857	-0.14	0.857	0.78	0.857	-0.54
0.858	-0.46	0.858	0.51	0.858	0.54
0.858	-0.14	0.858	0.55	0.858	0.00
0.859	-0.37	0.859	0.51	0.859	0.54
0.859	-0.32	0.859	0.60	0.859	0.00
0.860	-0.41	0.860	0.46	0.860	-0.18
0.860	-0.14	0.860	0.51	0.860	0.90
0.861	-0.14	0.861	0.46	0.861	0.18
0.861	-0.37	0.861	0.60	0.861	-0.54
0.862	-0.46	0.862	0.46	0.862	-0.18
0.862	-0.37	0.862	0.37	0.862	-1.26
0.863	-0.09	0.863	0.23	0.863	-0.54
0.863	-0.60	0.863	0.64	0.863	-0.36
0.864	-0.41	0.864	0.32	0.864	-0.54
0.864	-0.05	0.864	0.41	0.864	-0.90
0.865	-0.32	0.865	0.74	0.865	0.54
0.865	-0.55	0.865	0.46	0.865	-0.54
0.866	-0.37	0.866	0.37	0.866	-0.36
0.866	-0.46	0.866	0.18	0.866	-0.36
0.867	-0.28	0.867	0.55	0.867	0.72
0.867	-0.55	0.867	0.46	0.867	0.54
0.868	-0.37	0.868	0.23	0.868	0.00
0.868	-0.41	0.868	0.41	0.868	0.18
0.869	-0.14	0.869	0.51	0.869	0.36
0.869	-0.37	0.869	0.55	0.869	0.18
0.870	-0.41	0.870	0.55	0.870	-0.36
0.870	-0.32	0.870	0.46	0.870	-0.18
0.871	-0.41	0.871	0.41	0.871	-0.54
0.871	-0.32	0.871	0.41	0.871	0.54
0.872	-0.51	0.872	0.41	0.872	-0.18
0.872	-0.05	0.872	0.51	0.872	0.00
0.873	-0.46	0.873	0.37	0.873	-0.36
0.873	-0.55	0.873	0.41	0.873	-0.36
0.874	-0.32	0.874	0.41	0.874	0.00
0.874	-0.18	0.874	0.41	0.874	-0.54
0.875	-0.32	0.875	0.78	0.875	-1.08
0.875	-0.14	0.875	0.46	0.875	0.54
0.876	-0.32	0.876	0.64	0.876	-0.72
0.876	-0.37	0.876	0.28	0.876	0.00
0.877	-0.23	0.877	0.32	0.877	0.90
0.877	-0.41	0.877	0.64	0.877	0.00
0.878	-0.41	0.878	0.46	0.878	-0.36
0.878	-0.18	0.878	0.37	0.878	-1.26
0.879	-0.28	0.879	0.18	0.879	-0.72
0.879	-0.55	0.879	0.46	0.879	0.54
0.880	-0.51	0.880	0.37	0.880	0.72
0.880	-0.28	0.880	0.51	0.880	-0.18
0.881	-0.23	0.881	0.64	0.881	-0.90
0.881	-0.28	0.881	0.41	0.881	0.18
0.882	-0.28	0.882	0.83	0.882	-0.18
0.882	-0.28	0.882	0.60	0.882	-0.72
0.883	-0.37	0.883	0.32	0.883	0.00
0.883	-0.41	0.883	0.46	0.883	0.00
0.884	-0.41	0.884	0.51	0.884	-0.18
0.884	-0.55	0.884	0.46	0.884	0.18
0.885	-0.37	0.885	0.51	0.885	0.00
0.885	-0.28	0.885	0.74	0.885	-1.08
0.886	-0.41	0.886	0.55	0.886	0.36
0.886	-0.55	0.886	0.37	0.886	0.00
0.887	-0.37	0.887	0.37	0.887	-0.36
0.887	-0.28	0.887	0.46	0.887	-0.18
0.888	-0.37	0.888	0.23	0.888	-0.18
0.888	-0.69	0.888	0.55	0.888	-0.36
0.889	-0.41	0.889	0.87	0.889	0.18
0.889	-0.37	0.889	0.55	0.889	-0.18
0.890	-0.32	0.890	0.37	0.890	-0.36
0.890	-0.41	0.890	0.41	0.890	0.18
0.891	-0.23	0.891	0.41	0.891	0.00
0.891	-0.41	0.891	0.46	0.891	0.18
0.892	-0.32	0.892	0.74	0.892	-0.72
0.892	-0.28	0.892	0.51	0.892	-0.18
0.893	-0.37	0.893	0.46	0.893	0.00
0.893	-0.28	0.893	0.55	0.893	-0.72
0.894	-0.28	0.894	0.55	0.894	-0.18
0.894	-0.32	0.894	0.41	0.894	0.00
0.895	-0.32	0.895	0.55	0.895	-0.54
0.895	-0.46	0.895	0.74	0.895	-0.18
0.896	-0.32	0.896	0.64	0.896	-0.36
0.896	-0.14	0.896	0.64	0.896	-0.54
0.896	-0.09	0.896	0.18	0.896	-0.72
0.897	-0.51	0.897	0.74	0.897	-0.18
0.897	-0.41	0.897	0.55	0.897	-0.18
0.898	-0.23	0.898	0.28	0.898	0.00
0.898	-0.41	0.898	0.55	0.898	0.36
0.899	-0.64	0.899	0.51	0.899	0.36
0.899	-0.37	0.899	0.55	0.899	-0.54
0.900	-0.23	0.900	0.78	0.900	0.18
0.900	-0.37	0.900	0.60	0.900	0.00
0.901	-0.32	0.901	0.55	0.901	-0.72
0.901	-0.28	0.901	0.55	0.901	-0.18
0.902	-0.41	0.902	0.55	0.902	0.00
0.902	-0.32	0.902	0.23	0.902	-0.36
0.903	-0.41	0.903	0.41	0.903	0.00
0.903	-0.37	0.903	0.69	0.903	0.36
0.904	-0.23	0.904	0.51	0.904	0.00
0.904	-0.64	0.904	0.32	0.904	0.90
0.905	-0.55	0.905	0.46	0.905	-1.26
0.905	-0.14	0.905	0.41	0.905	-0.18
0.906	-0.46	0.906	0.46	0.906	-0.18
0.906	-0.32	0.906	0.51	0.906	-0.72
0.907	-0.51	0.907	0.83	0.907	-0.54
0.907	-0.14	0.907	0.28	0.907	0.54
0.908	-0.37	0.908	0.41	0.908	-0.54
0.908	-0.18	0.908	0.55	0.908	-0.72
0.909	-0.41	0.909	0.41	0.909	-0.18
0.909	-0.37	0.909	0.60	0.909	-0.36
0.910	-0.32	0.910	0.41	0.910	-0.54
0.910	-0.46	0.910	0.28	0.910	-0.36
0.911	-0.41	0.911	0.51	0.911	-0.36
0.911	-0.41	0.911	0.55	0.911	0.18
0.912	-0.18	0.912	0.55	0.912	-1.26
0.912	-0.46	0.912	0.41	0.912	-0.72
0.913	-0.51	0.913	0.78	0.913	0.18
0.913	-0.32	0.913	0.32	0.913	-1.08
0.914	-0.09	0.914	0.51	0.914	0.54
0.914	-0.28	0.914	0.41	0.914	1.26
0.915	-0.28	0.915	0.55	0.915	-0.18
0.915	-0.09	0.915	0.55	0.915	-0.18
0.916	-0.14	0.916	0.41	0.916	-0.18
0.916	-0.32	0.916	0.46	0.916	0.00
0.917	-0.32	0.917	0.74	0.917	-0.90
0.917	-0.51	0.917	0.46	0.917	0.36
0.918	-0.18	0.918	0.55	0.918	0.18
0.918	-0.41	0.918	0.41	0.918	-0.36
0.919	-0.23	0.919	0.32	0.919	-0.36
0.919	-0.46	0.919	0.60	0.919	-0.36
0.920	-0.18	0.920	0.23	0.920	-0.54
0.920	-0.23	0.920	0.46	0.920	-0.36
0.921	-0.41	0.921	0.78	0.921	0.72
0.921	-0.18	0.921	0.41	0.921	-1.08
0.922	-0.28	0.922	0.18	0.922	-0.18
0.922	-0.23	0.922	0.37	0.922	0.72
0.923	-0.28	0.923	0.55	0.923	-0.54
0.923	-0.32	0.923	0.51	0.923	0.00
0.924	-0.28	0.924	0.51	0.924	-0.72
0.924	-0.37	0.924	0.74	0.924	-0.18
0.925	-0.64	0.925	0.64	0.925	-0.18
0.925	-0.37	0.925	0.64	0.925	0.18
0.926	-0.41	0.926	0.60	0.926	0.00
0.926	-0.28	0.926	0.55	0.926	0.18
0.927	-0.55	0.927	0.46	0.927	-1.26
0.927	-0.28	0.927	0.55	0.927	0.54
0.928	-0.14	0.928	0.69	0.928	-0.18
0.928	-0.32	0.928	0.60	0.928	-0.18
0.929	-0.28	0.929	0.41	0.929	0.18
0.929	-0.37	0.929	0.41	0.929	0.18
0.930	-0.37	0.930	0.51	0.930	0.18
0.930	-0.09	0.930	0.46	0.930	0.18
0.931	-0.37	0.931	0.41	0.931	0.00
0.931	-0.46	0.931	0.51	0.931	0.00
0.932	-0.28	0.932	0.51	0.932	0.18
0.933	-0.46	0.933	0.37	0.933	-1.08
0.933	-0.41	0.933	0.60	0.933	0.18
0.934	-0.28	0.934	0.51	0.934	0.18
0.934	-0.28	0.934	0.69	0.934	-0.18
0.935	-0.51	0.935	0.69	0.935	-0.54
0.935	-0.28	0.935	0.64	0.935	-0.72
0.936	-0.32	0.936	0.69	0.936	0.54
0.936	-0.32	0.936	0.41	0.936	0.36
0.937	-0.46	0.937	0.60	0.937	0.00
0.937	-0.46	0.937	0.55	0.937	0.36
0.938	-0.14	0.938	0.46	0.938	0.18
0.938	-0.51	0.938	0.64	0.938	0.18
0.939	-0.18	0.939	0.78	0.939	-1.08
0.939	-0.55	0.939	0.55	0.939	-0.18
0.940	-0.32	0.940	0.64	0.940	-0.72
0.940	-0.37	0.940	0.55	0.940	-0.54
0.941	-0.41	0.941	0.64	0.941	-0.36
0.941	-0.28	0.941	0.32	0.941	0.18
0.942	-0.18	0.942	0.41	0.942	-0.36
0.942	-0.60	0.942	0.51	0.942	0.54
0.943	-0.41	0.943	0.46	0.943	0.18
0.943	-0.32	0.943	0.18	0.943	-0.90
0.944	-0.28	0.944	0.37	0.944	-1.08
0.944	-0.32	0.944	0.32	0.944	-0.54
0.945	-0.37	0.945	0.74	0.945	-0.54
0.945	-0.60	0.945	0.46	0.945	-0.90
0.946	-0.28	0.946	0.18	0.946	-0.18
0.946	-0.46	0.946	0.37	0.946	0.36
0.947	-0.14	0.947	0.74	0.947	0.36
0.947	-0.23	0.947	0.83	0.947	-0.18
0.948	-0.18	0.948	0.41	0.948	0.36
0.948	-0.18	0.948	0.64	0.948	-0.72
0.949	0.00	0.949	0.55	0.949	-0.36
0.949	-0.51	0.949	0.51	0.949	-0.18
0.950	-0.51	0.950	0.87	0.950	-0.18
0.950	-0.41	0.950	0.64	0.950	0.00
0.951	-0.09	0.951	0.60	0.951	0.90
0.951	-0.18	0.951	0.46	0.951	0.90
0.952	-0.41	0.952	0.51	0.952	1.08
0.952	-0.32	0.952	0.51	0.952	0.00
0.953	-0.46	0.953	0.37	0.953	-0.90
0.953	-0.32	0.953	0.32	0.953	-0.18
0.954	-0.37	0.954	0.46	0.954	-0.36
0.954	-0.41	0.954	0.41	0.954	0.00
0.955	-0.09	0.955	0.60	0.955	-0.36
0.955	-0.18	0.955	0.32	0.955	-0.36
0.956	-0.05	0.956	0.69	0.956	-0.54
0.956	-0.32	0.956	0.41	0.956	0.54
0.957	-0.41	0.957	0.69	0.957	0.00
0.957	-0.32	0.957	0.46	0.957	-0.36
0.958	-0.41	0.958	0.32	0.958	-0.36
0.958	-0.28	0.958	0.28	0.958	-0.18
0.959	-0.32	0.959	0.46	0.959	-0.18
0.959	-0.18	0.959	0.32	0.959	0.18
0.960	-0.28	0.960	0.64	0.960	1.08
0.960	-0.37	0.960	0.46	0.960	0.00
0.961	-0.23	0.961	0.18	0.961	0.36
0.961	-0.46	0.961	0.51	0.961	-0.36
0.962	-0.32	0.962	0.37	0.962	0.00
0.962	-0.14	0.962	0.32	0.962	-0.54
0.963	-0.37	0.963	0.46	0.963	-0.36
0.963	-0.37	0.963	0.55	0.963	-0.36
0.964	-0.41	0.964	0.74	0.964	-0.54
0.964	-0.41	0.964	0.55	0.964	-0.54
0.965	-0.32	0.965	0.37	0.965	-0.72
0.965	-0.23	0.965	0.64	0.965	-0.90
0.966	-0.23	0.966	0.55	0.966	0.72
0.966	-0.37	0.966	0.55	0.966	0.18
0.967	-0.28	0.967	0.32	0.967	0.00
0.967	-0.51	0.967	0.60	0.967	-0.18
0.968	-0.64	0.968	0.64	0.968	-0.18
0.968	-0.41	0.968	0.64	0.968	-1.08
0.969	-0.23	0.969	0.09	0.969	-0.18
0.969	-0.14	0.969	0.46	0.969	0.36
0.970	-0.14	0.970	0.51	0.970	0.72
0.970	-0.41	0.970	0.60	0.970	-0.18
0.971	-0.37	0.971	0.60	0.971	0.00
0.971	-0.23	0.971	0.37	0.971	0.36
0.972	-0.32	0.972	0.41	0.972	0.36
0.972	-0.32	0.972	0.74	0.972	0.00
0.973	-0.37	0.973	0.28	0.973	0.00
0.973	-0.32	0.973	0.46	0.973	0.00
0.974	-0.23	0.974	0.55	0.974	0.36
0.974	-0.41	0.974	0.51	0.974	-0.18
0.975	-0.37	0.975	0.41	0.975	-0.90
0.975	-0.46	0.975	0.28	0.975	-0.90
0.976	-0.51	0.976	0.46	0.976	-0.36
0.976	-0.09	0.976	0.23	0.976	-0.36
0.977	-0.14	0.977	0.46	0.977	-1.26
0.977	-0.41	0.977	0.37	0.977	0.54
0.978	-0.28	0.978	0.64	0.978	0.54
0.978	-0.32	0.978	0.64	0.978	0.54
0.979	-0.37	0.979	0.64	0.979	0.54
0.979	-0.23	0.979	0.51	0.979	0.18
0.980	-0.37	0.980	0.69	0.980	0.54
0.980	-0.18	0.980	0.51	0.980	-0.18
0.981	-0.37	0.981	0.69	0.981	-0.54
0.981	-0.18	0.981	0.51	0.981	0.18
0.982	0.05	0.982	0.46	0.982	-0.90
0.982	-0.23	0.982	0.18	0.982	-0.72
0.983	-0.51	0.983	0.74	0.983	-0.90
0.983	-0.23	0.983	0.60	0.983	0.18
0.984	-0.14	0.984	0.32	0.984	0.36
0.984	-0.09	0.984	0.37	0.984	0.54
0.985	-0.28	0.985	0.60	0.985	0.54
0.985	-0.41	0.985	0.41	0.985	-0.90
0.986	-0.23	0.986	0.37	0.986	0.00
0.986	-0.46	0.986	0.74	0.986	0.00
0.987	-0.28	0.987	0.28	0.987	0.18
0.987	-0.51	0.987	0.60	0.987	-0.54
0.988	-0.28	0.988	0.28	0.988	-0.36
0.988	-0.55	0.988	0.69	0.988	-0.18
0.989	-0.41	0.989	0.41	0.989	-0.36
0.989	-0.51	0.989	0.37	0.989	-0.72
0.990	-0.51	0.990	0.41	0.990	0.18
0.990	-0.51	0.990	0.41	0.990	0.72
0.991	-0.46	0.991	0.60	0.991	-0.18
0.991	-0.37	0.991	0.51	0.991	-0.18
0.992	-0.23	0.992	0.28	0.992	-0.18
0.992	-0.41	0.992	0.41	0.992	0.36
0.993	-0.46	0.993	0.55	0.993	-0.18
0.993	-0.46	0.993	0.51	0.993	-0.90
0.994	-0.41	0.994	0.41	0.994	0.00
0.994	-0.32	0.994	0.14	0.994	0.90
0.995	-0.37	0.995	0.41	0.995	-0.72
0.995	-0.32	0.995	0.41	0.995	-0.18
0.996	-0.18	0.996	0.23	0.996	-0.54
0.996	-0.37	0.996	0.60	0.996	0.18
0.997	-0.60	0.997	0.32	0.997	0.00
0.997	-0.60	0.997	0.55	0.997	0.54
0.998	-0.41	0.998	0.41	0.998	0.36
0.998	-0.23	0.998	0.37	0.998	0.18
0.999	-0.23	0.999	0.64	0.999	0.36
[truncated: 8,402 more rows]
[truncated: 6 more columns]
