# Supplementary material for: Design and preliminary verification of a novel powered ankle–foot prosthesis: From the perspective of lower-limb biomechanics compared with ESAR foot
Source: PLoS One. 2024 Jun 7;19(6):e0303397. doi: 10.1371/journal.pone.0303397 (PMC11161064; doi:10.1371/journal.pone.0303397)
Supplement: S2 File — (ZIP) [file pone.0303397.s004.zip › WAP/1/right hip angle.txt]

LINK_MODEL_BASED::ORIGINAL::Right Hip Angles
File	Frame	X	Y	Z
Gait LB - IOR 7.c3d	1	2.631962	3.100638	-1.094475
-	2	2.584334	3.024718	-1.132538
-	3	2.532142	2.946180	-1.171441
-	4	2.476107	2.866206	-1.210045
-	5	2.417389	2.785856	-1.247596
-	6	2.357091	2.706359	-1.283266
-	7	2.296428	2.628852	-1.316264
-	8	2.236507	2.554384	-1.346002
-	9	2.178342	2.483809	-1.371826
-	10	2.122569	2.417927	-1.393439
-	11	2.069841	2.357275	-1.411453
-	12	2.020367	2.302130	-1.425141
-	13	1.974523	2.252547	-1.434670
-	14	1.932358	2.208122	-1.439825
-	15	1.893823	2.168335	-1.440883
-	16	1.858869	2.132365	-1.438261
-	17	1.827374	2.099269	-1.432305
-	18	1.798881	2.068166	-1.424134
-	19	1.772878	2.038018	-1.414748
-	20	1.748563	2.007847	-1.405186
-	21	1.725165	1.976641	-1.395636
-	22	1.701581	1.943781	-1.387300
-	23	1.676629	1.908465	-1.381253
-	24	1.649020	1.870207	-1.378348
-	25	1.617606	1.828686	-1.380720
-	26	1.581011	1.783506	-1.389661
-	27	1.538191	1.734504	-1.407665
-	28	1.487711	1.681109	-1.435626
-	29	1.428743	1.622963	-1.475897
-	30	1.360116	1.559462	-1.529177
-	31	1.280867	1.490117	-1.596514
-	32	1.189970	1.414555	-1.678728
-	33	1.086878	1.332532	-1.775774
-	34	0.971237	1.244166	-1.887699
-	35	0.842587	1.149660	-2.013448
-	36	0.701012	1.049681	-2.151278
-	37	0.546307	0.944711	-2.297979
-	38	0.378786	0.835578	-2.450040
-	39	0.198527	0.722967	-2.603585
-	40	0.006347	0.607382	-2.754891
-	41	-0.196755	0.489208	-2.901166
-	42	-0.409328	0.368795	-3.039720
-	43	-0.629777	0.246602	-3.168730
-	44	-0.856149	0.123107	-3.285551
-	45	-1.086265	-0.000893	-3.389062
-	46	-1.317799	-0.124561	-3.477394
-	47	-1.548288	-0.246730	-3.548677
-	48	-1.775198	-0.366093	-3.601196
-	49	-1.995893	-0.481400	-3.633915
-	50	-2.207956	-0.591391	-3.645298
-	51	-2.409121	-0.695072	-3.634421
-	52	-2.597111	-0.791883	-3.600563
-	53	-2.769732	-0.881601	-3.543805
-	54	-2.924744	-0.964565	-3.465332
-	55	-3.060456	-1.041479	-3.365775
-	56	-3.175243	-1.113445	-3.248212
-	57	-3.267723	-1.181714	-3.116061
-	58	-3.336989	-1.247705	-2.973674
-	59	-3.382220	-1.312540	-2.826226
-	60	-3.403118	-1.377172	-2.678985
-	61	-3.399237	-1.441770	-2.537102
-	62	-3.370397	-1.505858	-2.405094
-	63	-3.316254	-1.568454	-2.286507
-	64	-3.236332	-1.628018	-2.182983
-	65	-3.130145	-1.682558	-2.095697
-	66	-2.996818	-1.729712	-2.023369
-	67	-2.835616	-1.766840	-1.964639
-	68	-2.645613	-1.791278	-1.915675
-	69	-2.426020	-1.800540	-1.873923
-	70	-2.176291	-1.792295	-1.834147
-	71	-1.895705	-1.764555	-1.792790
-	72	-1.583779	-1.716092	-1.745573
-	73	-1.239564	-1.646090	-1.688561
-	74	-0.862338	-1.554150	-1.618145
-	75	-0.451597	-1.440027	-1.531251
-	76	-0.007018	-1.303632	-1.425531
-	77	0.471099	-1.145182	-1.298242
-	78	0.982208	-0.965107	-1.148075
-	79	1.525102	-0.764232	-0.974694
-	80	2.098245	-0.543903	-0.778424
-	81	2.699373	-0.305746	-0.560771
-	82	3.325778	-0.051905	-0.324449
-	83	3.974396	0.215186	-0.073277
-	84	4.642049	0.492526	0.188733
-	85	5.325252	0.776885	0.457498
-	86	6.020667	1.064507	0.729430
-	87	6.724971	1.351532	1.001359
-	88	7.434661	1.633990	1.270150
-	89	8.146849	1.908287	1.533623
-	90	8.858468	2.171003	1.790716
-	91	9.566961	2.419258	2.040601
-	92	10.269981	2.650617	2.283847
-	93	10.965657	2.863417	2.520802
-	94	11.652688	3.056569	2.753011
-	95	12.330081	3.229681	2.982409
-	96	12.997908	3.383217	3.211334
-	97	13.656900	3.518404	3.442063
-	98	14.308507	3.637066	3.676212
-	99	14.954496	3.741541	3.915742
-	100	15.597179	3.834281	4.161069
-	101	16.238560	3.917694	4.412627
-	102	16.881140	3.994291	4.669730
-	103	17.527481	4.066562	4.932546
-	104	18.179956	4.137030	5.199849
-	105	18.840883	4.208207	5.471931
-	106	19.512089	4.282495	5.747794
-	107	20.195171	4.362028	6.026980
-	108	20.891342	4.448571	6.309011
-	109	21.601629	4.543634	6.592756
-	110	22.326616	4.648369	6.878499
-	111	23.066502	4.763461	7.164705
-	112	23.820873	4.889060	7.451327
-	113	24.589071	5.024776	7.738253
-	114	25.369820	5.169828	8.025819
-	115	26.161734	5.322865	8.313946
-	116	26.962990	5.482327	8.603660
-	117	27.771591	5.646665	8.895885
-	118	28.585287	5.814281	9.190365
-	119	29.401724	5.983581	9.488456
-	120	30.218351	6.153062	9.789701
-	121	31.032719	6.321395	10.093816
-	122	31.842386	6.487543	10.399424
-	123	32.644947	6.650428	10.704864
-	124	33.438122	6.809340	11.007561
-	125	34.219524	6.963603	11.304752
-	126	34.987305	7.112901	11.594113
-	127	35.739643	7.257041	11.872707
-	128	36.475159	7.395917	12.138580
-	129	37.192375	7.529485	12.389831
-	130	37.890491	7.657538	12.625816
-	131	38.568726	7.779902	12.847564
-	132	39.226517	7.896218	13.057255
-	133	39.863716	8.006298	13.258761
-	134	40.480289	8.109914	13.456048
-	135	41.076134	8.207067	13.654453
-	136	41.651314	8.298128	13.856415
-	137	42.205406	8.383810	14.063637
-	138	42.737892	8.464884	14.276254
-	139	43.248226	8.542375	14.493216
-	140	43.735695	8.617323	14.711919
-	141	44.199684	8.690480	14.931945
-	142	44.639996	8.762433	15.151870
-	143	45.056389	8.833467	15.372144
-	144	45.448761	8.903657	15.592002
-	145	45.816921	8.972883	15.810833
-	146	46.160709	9.040836	16.026855
-	147	46.479885	9.106987	16.238344
-	148	46.774227	9.170566	16.443647
-	149	47.043728	9.230734	16.641161
-	150	47.288296	9.286466	16.830036
-	151	47.507984	9.336822	17.008642
-	152	47.702553	9.380899	17.175905
-	153	47.871983	9.417904	17.329580
-	154	48.016335	9.447227	17.467714
-	155	48.136120	9.468572	17.589041
-	156	48.232166	9.482041	17.692680
-	157	48.305573	9.488202	17.777311
-	158	48.357540	9.487762	17.841959
-	159	48.389072	9.481626	17.885876
-	160	48.401081	9.470865	17.908041
-	161	48.394444	9.456466	17.908529
-	162	48.370152	9.439489	17.887066
-	163	48.329014	9.420759	17.844534
-	164	48.272125	9.401042	17.781599
-	165	48.200500	9.380650	17.699963
-	166	48.114948	9.359962	17.601652
-	167	48.015812	9.339509	17.488245
-	168	47.903339	9.319806	17.360329
-	169	47.777821	9.301155	17.218702
-	170	47.639496	9.283700	17.063936
-	171	47.488617	9.267150	16.898073
-	172	47.325466	9.250850	16.723373
-	173	47.150200	9.234204	16.541817
-	174	46.963085	9.216895	16.353943
-	175	46.764389	9.198503	16.160170
-	176	46.554501	9.178597	15.961234
-	177	46.333820	9.156620	15.757476
-	178	46.102985	9.131881	15.550906
-	179	45.862938	9.103558	15.343426
-	180	45.614792	9.070635	15.138548
-	181	45.360043	9.031804	14.941089
-	182	45.100597	8.985559	14.756283
-	183	44.838161	8.930716	14.589139
-	184	44.574226	8.866432	14.443359
-	185	44.310200	8.792479	14.321721
-	186	44.047005	8.709047	14.224678
-	187	43.785301	8.616844	14.151606
-	188	43.525692	8.516747	14.100882
-	189	43.268711	8.409437	14.070909
-	190	43.014748	8.295946	14.059476
-	191	42.763550	8.177528	14.062904
-	192	42.514462	8.055565	14.077861
-	193	42.266094	7.931894	14.098506
-	194	42.016495	7.808895	14.117898
-	195	41.764061	7.688664	14.129893
-	196	41.507469	7.572792	14.130486
-	197	41.245903	7.462134	14.117725
-	198	40.979053	7.357085	14.091322
-	199	40.707005	7.257751	14.051967
-	200	40.430321	7.163854	14.000594
-	201	40.149681	7.074998	13.938879
-	202	39.866062	6.990488	13.867899
-	203	39.580482	6.909667	13.789139
-	204	39.293995	6.831841	13.703981
-	205	39.007504	6.756353	13.613885
-	206	38.721825	6.682750	13.519857
-	207	38.437675	6.610598	13.422689
-	208	38.155560	6.539606	13.323672
-	209	37.875851	6.469516	13.223438
-	210	37.598606	6.400292	13.122798
-	211	37.323849	6.332036	13.022236
-	212	37.050980	6.264931	12.921593
-	213	36.779583	6.199447	12.820627
-	214	36.508904	6.136112	12.718310
-	215	36.238483	6.075408	12.614210
-	216	35.967766	6.017756	12.507130
-	217	35.696476	5.963605	12.396415
-	218	35.424484	5.913311	12.281341
-	219	35.151947	5.867206	12.161350
-	220	34.879490	5.825590	12.035520
-	221	34.607632	5.788484	11.903156
-	222	34.337349	5.756002	11.763696
-	223	34.069504	5.728040	11.617066
-	224	33.805161	5.704550	11.463298
-	225	33.545162	5.685597	11.302928
-	226	33.290260	5.671247	11.136693
-	227	33.041164	5.661569	10.965993
-	228	32.798786	5.656615	10.792436
-	229	32.563934	5.656423	10.617996
-	230	32.337440	5.660948	10.444888
-	231	32.120136	5.670220	10.275615
-	232	31.912882	5.684362	10.112468
-	233	31.716421	5.703447	9.957717
-	234	31.531387	5.727577	9.813957
-	235	31.358690	5.756725	9.682697
-	236	31.199259	5.790756	9.565639
-	237	31.054228	5.829692	9.463027
-	238	30.924662	5.873470	9.374850
-	239	30.811878	5.922046	9.300831
-	240	30.716953	5.975190	9.239980
-	241	30.640936	6.032638	9.191150
-	242	30.584593	6.094008	9.151773
-	243	30.548210	6.158908	9.119867
-	244	30.531530	6.226833	9.092352
-	245	30.533491	6.297444	9.066884
-	246	30.552505	6.370242	9.041615
-	247	30.586157	6.444865	9.015511
-	248	30.631227	6.520997	8.988987
-	249	30.683636	6.598238	8.962648
-	250	30.739025	6.676298	8.937784
-	251	30.792717	6.754805	8.915072
-	252	30.839960	6.833593	8.894428
-	253	30.876141	6.912457	8.874671
-	254	30.897142	6.991385	8.854099
-	255	30.899673	7.070376	8.830617
-	256	30.880907	7.149500	8.801752
-	257	30.838703	7.228942	8.766571
-	258	30.770992	7.308990	8.724937
-	259	30.675968	7.390177	8.677304
-	260	30.552109	7.473136	8.623722
-	261	30.398310	7.558361	8.564398
-	262	30.214025	7.646214	8.498769
-	263	29.999121	7.736678	8.426160
-	264	29.754255	7.829508	8.345944
-	265	29.480787	7.924052	8.257391
-	266	29.180948	8.019452	8.160104
-	267	28.857895	8.114460	8.054315
-	268	28.515284	8.207769	7.939559
-	269	28.157167	8.297716	7.816332
-	270	27.787466	8.382662	7.683836
-	271	27.410305	8.460998	7.541235
-	272	27.029045	8.531183	7.387743
-	273	26.646915	8.592081	7.222323
-	274	26.266411	8.642694	7.045478
-	275	25.889315	8.682734	6.856944
-	276	25.516640	8.711940	6.658554
-	277	25.148335	8.730565	6.452056
-	278	24.783463	8.738994	6.240443
-	279	24.420340	8.737827	6.026443
-	280	24.056629	8.727912	5.813182
-	281	23.689604	8.710100	5.603553
-	282	23.316572	8.685350	5.400630
-	283	22.935019	8.654561	5.207845
-	284	22.542919	8.618377	5.028210
-	285	22.138771	8.577487	4.864430
-	286	21.721691	8.532419	4.718484
-	287	21.291502	8.483644	4.591456
-	288	20.848759	8.431687	4.483814
-	289	20.394571	8.376938	4.394661
-	290	19.930632	8.319756	4.322938
-	291	19.459114	8.260489	4.266559
-	292	18.982666	8.199416	4.223314
-	293	18.504206	8.136721	4.190563
-	294	18.026894	8.072584	4.165484
-	295	17.553999	8.007135	4.145138
-	296	17.088758	7.940519	4.126053
-	297	16.634335	7.872982	4.104928
-	298	16.193562	7.804817	4.078347
-	299	15.768841	7.736478	4.042991
-	300	15.362117	7.668322	3.995569
-	301	14.974770	7.601074	3.933407
-	302	14.607616	7.535326	3.854619
-	303	14.261114	7.471645	3.757895
-	304	13.935065	7.410604	3.643620
-	305	13.629062	7.352613	3.512601
-	306	13.342152	7.298141	3.366776
-	307	13.072998	7.247353	3.208592
-	308	12.819820	7.200294	3.041351
-	309	12.580791	7.156485	2.868720
-	310	12.353995	7.115238	2.694183
-	311	12.137395	7.075664	2.521153
-	312	11.929010	7.036795	2.352779
-	313	11.726827	6.997211	2.191164
-	314	11.528864	6.955599	2.038998
-	315	11.333305	6.910552	1.897595
-	316	11.138357	6.860810	1.767542
-	317	10.942414	6.805280	1.649833
-	318	10.743962	6.742995	1.544324
-	319	10.541731	6.673376	1.450853
-	320	10.334564	6.596182	1.369023
-	321	10.121610	6.511419	1.297592
-	322	9.902247	6.419664	1.235129
-	323	9.676108	6.321415	1.180260
-	324	9.443113	6.217519	1.131620
-	325	9.203714	6.108957	1.087893
-	326	8.958561	5.996694	1.047843
-	327	8.708866	5.881753	1.010362
-	328	8.455998	5.765279	0.974079
-	329	8.201702	5.648271	0.937950
-	330	7.947698	5.531713	0.900280
-	331	7.695956	5.416490	0.860626
-	332	7.448208	5.303244	0.817655
-	333	7.206367	5.192617	0.771141
-	334	6.971853	5.085135	0.720676
-	335	6.746033	4.981051	0.666119
-	336	6.529803	4.880626	0.607420
-	337	6.323832	4.783978	0.544566
-	338	6.128413	4.691092	0.477290
-	339	5.943666	4.601751	0.405071
-	340	5.769440	4.515742	0.326928
-	341	5.605331	4.432621	0.241317
-	342	5.450961	4.352063	0.146271
-	343	5.305707	4.273620	0.039129
-	344	5.168814	4.196906	-0.082819
-	345	5.039283	4.121717	-0.222222
-	346	4.916114	4.047974	-0.381922
-	347	4.797914	3.975848	-0.563388
-	348	4.683197	3.905923	-0.767629
-	349	4.570177	3.838864	-0.994232
-	350	4.456712	3.775574	-1.241531
-	351	4.340451	3.716972	-1.506140
-	352	4.218716	3.664033	-1.782732
-	353	4.088682	3.617545	-2.064463
-	354	3.947713	3.578112	-2.343990
-	355	3.793523	3.545915	-2.614539
-	356	3.624774	3.520852	-2.871066
-	357	3.440859	3.502368	-3.110584
-	358	3.242064	3.489448	-3.331101
-	359	3.029082	3.480656	-3.531962
-	360	2.802874	3.474263	-3.713749
-	361	2.564448	3.468183	-3.878128
-	362	2.314663	3.460283	-4.027836
-	363	2.054125	3.448411	-4.166804
-	364	1.783181	3.430491	-4.299266
-	365	1.501866	3.404815	-4.429459
-	366	1.210361	3.369974	-4.561257
-	367	0.908650	3.325104	-4.697656
-	368	0.596822	3.269953	-4.841257
-	369	0.274845	3.204553	-4.993586
-	370	-0.057114	3.129620	-5.155407
-	371	-0.398910	3.046257	-5.326079
-	372	-0.749792	2.956322	-5.503902
-	373	-1.108759	2.861886	-5.686087
-	374	-1.474173	2.765608	-5.869147
-	375	-1.844201	2.670296	-6.049214
-	376	-2.216481	2.578652	-6.221866
-	377	-2.588507	2.493079	-6.382615
-	378	-2.957433	2.415504	-6.527476
-	379	-3.320199	2.347343	-6.652572
-	380	-3.673369	2.289405	-6.754369
-	381	-4.013410	2.241961	-6.830159
-	382	-4.336397	2.205008	-6.878075
-	383	-4.638382	2.178477	-6.896410
-	384	-4.914944	2.161968	-6.884187
-	385	-5.161778	2.154883	-6.841356
-	386	-5.374494	2.156358	-6.767885
-	387	-5.549067	2.165109	-6.664603
-	388	-5.681603	2.179661	-6.532783
-	389	-5.768714	2.198200	-6.374061
-	390	-5.807484	2.218501	-6.190956
-	391	-5.795623	2.238315	-5.986075
-	392	-5.731610	2.255299	-5.763221
-	393	-5.614697	2.267339	-5.525797
-	394	-5.444972	2.272657	-5.277558
-	395	-5.223485	2.270255	-5.022083
-	396	-4.952354	2.259810	-4.762162
-	397	-4.634584	2.242206	-4.500914
-	398	-4.274051	2.219317	-4.240296
-	399	-3.875213	2.194038	-3.981799
-	400	-3.442902	2.170108	-3.726489
-	401	-2.982172	2.151844	-3.474588
-	402	-2.497923	2.143853	-3.225944
-	403	-1.994754	2.150690	-2.979431
-	404	-1.476559	2.176769	-2.733727
-	405	-0.946803	2.225789	-2.487212
-	406	-0.408102	2.301100	-2.238352
-	407	0.137538	2.404885	-1.985313
-	408	0.688831	2.538549	-1.726613
-	409	1.245095	2.702439	-1.461478
-	410	1.806436	2.895794	-1.189465
-	411	2.373317	3.116841	-0.911820
-	412	2.946663	3.362828	-0.631014
-	413	3.527494	3.630138	-0.351388
-	414	4.116853	3.914418	-0.078289
-	415	4.715182	4.210537	0.182982
-	416	5.322519	4.512816	0.428623
-	417	5.938087	4.815135	0.656410
-	418	6.560545	5.111301	0.865729
-	419	7.188033	5.394846	1.058009
-	420	7.818303	5.659775	1.235607
-	421	8.449079	5.900516	1.402246
-	422	9.077965	6.112006	1.561643
-	423	9.702888	6.289968	1.717795
-	424	10.321863	6.431074	1.873672
-	425	10.933267	6.533074	2.031837
-	426	11.535995	6.594820	2.194231
-	427	12.129475	6.616340	2.362107
-	428	12.713621	6.598832	2.537397
-	429	13.288600	6.544884	2.722051
-	430	13.855026	6.458163	2.918114
-	431	14.414149	6.343556	3.127291
-	432	14.967384	6.206559	3.350804
-	433	15.516141	6.053367	3.588974
-	434	16.061939	5.890666	3.841266
-	435	16.606295	5.725327	4.106513
-	436	17.150978	5.564055	4.383168
-	437	17.697886	5.413142	4.669429
-	438	18.248859	5.278134	4.963190
-	439	18.805513	5.163916	5.262218
-	440	19.369118	5.074503	5.563821
-	441	19.940668	5.012966	5.865141
-	442	20.520742	4.981148	6.163480
-	443	21.109476	4.979862	6.456085
-	444	21.706652	5.008754	6.740339
-	445	22.311316	5.066580	7.013729
-	446	22.922218	5.151212	7.274155
-	447	23.537504	5.259797	7.519929
-	448	24.154703	5.388969	7.749770
-	449	24.770903	5.535026	7.963367
-	450	25.382523	5.694160	8.160733
-	451	25.985851	5.862545	8.342510
-	452	26.576849	6.036680	8.509065
-	453	27.151957	6.213239	8.661283
-	454	27.708031	6.389027	8.800186
-	455	28.242626	6.561151	8.926812
-	456	28.753820	6.726910	9.042511
-	457	29.240458	6.884007	9.148610
-	458	29.701771	7.030636	9.246264
-	459	30.137571	7.165275	9.336680
-	460	30.547705	7.287025	9.421385
-	461	30.932192	7.395338	9.501617
-	462	31.290606	7.490225	9.578710
-	463	31.622725	7.571955	9.653926
-	464	31.928263	7.641116	9.728307
-	465	32.207161	7.698469	9.802781
-	466	32.459789	7.744940	9.878226
-	467	32.686607	7.781256	9.955236
-	468	32.888367	7.808288	10.033759
-	469	33.066032	7.826829	10.113916
-	470	33.220631	7.837801	10.195440
-	471	33.353500	7.842228	10.277700
-	472	33.466000	7.841157	10.359885
-	473	33.559517	7.835557	10.440731
-	474	33.635288	7.826176	10.519193
-	475	33.694595	7.813875	10.593898
-	476	33.738781	7.799635	10.663836
-	477	33.768963	7.784344	10.728102
-	478	33.786221	7.768789	10.785879
-	479	33.791321	7.753425	10.836021
-	480	33.784668	7.738480	10.877677
-	481	33.766479	7.723789	10.909940
-	482	33.736626	7.708965	10.931983
-	483	33.694767	7.693571	10.943237
-	484	33.640419	7.676938	10.943466
-	485	33.573219	7.658495	10.932504
-	486	33.492718	7.637614	10.910422
-	487	33.398659	7.613615	10.877288
-	488	33.290668	7.585826	10.833259
-	489	33.168800	7.553785	10.778267
-	490	33.033054	7.516964	10.712916
-	491	32.883518	7.475129	10.637329
-	492	32.720646	7.428135	10.552105
-	493	32.544922	7.376032	10.457664
-	494	32.356754	7.318917	10.354869
-	495	32.156555	7.256800	10.244414
-	496	31.944515	7.189772	10.127029
-	497	31.720877	7.117575	10.004143
-	498	31.485756	7.040338	9.876791
-	499	31.239483	6.957939	9.746455
-	500	30.982487	6.870436	9.614442
-	501	30.715494	6.777928	9.481931
-	502	30.439714	6.680463	9.350335
-	503	30.156864	6.578156	9.221048
-	504	29.869169	6.471250	9.095337
-	505	29.579214	6.359771	8.974460
-	506	29.289654	6.243952	8.858879
-	507	29.003317	6.123737	8.749387
-	508	28.722881	5.999216	8.646383
-	509	28.450851	5.870643	8.549988
-	510	28.189177	5.738317	8.459926
-	511	27.939178	5.602924	8.375399
-	512	27.701340	5.465449	8.294956
-	513	27.475590	5.327051	8.217080
-	514	27.261282	5.188952	8.140018
-	515	27.057575	5.052291	8.062361
-	516	26.863188	4.918099	7.982975
-	517	26.676495	4.787399	7.901039
-	518	26.495794	4.660961	7.816347
-	519	26.319212	4.539528	7.728947
-	520	26.145067	4.423737	7.639100
-	521	25.971724	4.314130	7.547535
-	522	25.797998	4.211264	7.455094
-	523	25.623020	4.115850	7.362396
-	524	25.446444	4.028541	7.269897
-	525	25.268208	3.950114	7.177740
-	526	25.088589	3.881385	7.085290
-	527	24.908091	3.822996	6.991733
-	528	24.727486	3.775435	6.895765
-	529	24.547670	3.738914	6.796140
-	530	24.369881	3.713259	6.691431
-	531	24.195444	3.697977	6.580622
-	532	24.025631	3.692469	6.462701
-	533	23.861275	3.695862	6.337162
-	534	23.702959	3.707239	6.204175
-	535	23.550817	3.725747	6.064615
-	536	23.404814	3.750759	5.920043
-	537	23.264439	3.781842	5.771505
-	538	23.128977	3.818954	5.620462
-	539	22.997303	3.862124	5.468350
-	540	22.868313	3.911741	5.316728
-	541	22.740698	3.968406	5.167270
-	542	22.613176	4.032817	5.022283
-	543	22.484518	4.106020	4.883664
-	544	22.353554	4.188967	4.753198
-	545	22.219313	4.282802	4.632210
-	546	22.080944	4.388385	4.521156
-	547	21.937643	4.506438	4.419589
-	548	21.788591	4.637181	4.325913
-	549	21.633038	4.780550	4.238387
-	550	21.470125	4.935909	4.155139
-	551	21.299114	5.102067	4.075371
-	552	21.119186	5.277485	3.999426
-	553	20.929766	5.459918	3.928915
-	554	20.730387	5.647145	3.865808
-	555	20.521059	5.836599	3.812690
-	556	20.301861	6.025763	3.772635
-	557	20.073088	6.212221	3.748100
-	558	19.835413	6.393866	3.740771
-	559	19.589848	6.568834	3.751779
-	560	19.337282	6.735663	3.781172
-	561	19.078880	6.892975	3.827935
-	562	18.815599	7.039563	3.889943
-	563	18.548193	7.174343	3.963996
-	564	18.277145	7.296283	4.045658
-	565	18.002743	7.404354	4.129227
-	566	17.725136	7.497598	4.207933
-	567	17.444334	7.575075	4.274343
-	568	17.160070	7.636013	4.321634
-	569	16.871906	7.679500	4.344254
-	570	16.579250	7.705050	4.338822
-	571	16.281452	7.712205	4.304798
-	572	15.977941	7.701158	4.245011
-	573	15.668262	7.672426	4.164291
-	574	15.352681	7.626997	4.068196
-	575	15.032104	7.566809	3.961823
-	576	14.708463	7.494714	3.850100
-	577	14.384864	7.415104	3.737134
-	578	14.064984	7.332703	3.626188
-	579	13.752180	7.251508	3.518945
-	580	13.448582	7.173710	3.415649
-	581	13.155632	7.100532	3.315081
-	582	12.874106	7.032401	3.216047
-	583	12.604652	6.969741	3.117300
-	584	12.347715	6.912674	3.017537
-	585	12.103566	6.861261	2.915626
-	586	11.872013	6.815312	2.810668
-	587	11.652605	6.774517	2.702172
-	588	11.444613	6.738348	2.589797
-	589	11.247313	6.706344	2.473403
-	590	11.060266	6.677684	2.353000
-	591	10.882918	6.651674	2.229611
-	592	10.714908	6.627431	2.104224
-	593	10.555694	6.603984	1.978262
-	594	10.404913	6.580413	1.852597
-	595	10.262060	6.556024	1.728192
-	596	10.126680	6.530118	1.605996
-	597	9.998107	6.502022	1.486786
-	598	9.875476	6.471343	1.372020
-	599	9.757820	6.437602	1.262632
-	600	9.643943	6.400521	1.159691
-	601	9.532663	6.359935	1.063907
-	602	9.422653	6.315846	0.976051
-	603	9.312564	6.268328	0.896661
-	604	9.200905	6.217512	0.826631
-	605	9.086224	6.163647	0.765776
-	606	8.967146	6.107031	0.714585
-	607	8.842657	6.047940	0.672428
-	608	8.711883	5.986603	0.638209
-	609	8.574152	5.923426	0.610514
-	610	8.429168	5.858750	0.587299
-	611	8.276670	5.793030	0.567041
-	612	8.116721	5.726624	0.547943
-	613	7.949375	5.659698	0.529235
-	614	7.774984	5.592547	0.509459
-	615	7.594182	5.525273	0.488278
-	616	7.407754	5.457976	0.464752
-	617	7.216261	5.390591	0.438463
-	618	7.020225	5.323116	0.410006
-	619	6.820290	5.255619	0.379292
-	620	6.617178	5.188225	0.347387
-	621	6.411489	5.121217	0.314577
-	622	6.203832	5.054650	0.282383
-	623	5.994657	4.988744	0.251200
-	624	5.784581	4.923984	0.221872
-	625	5.573971	4.860681	0.194218
-	626	5.363195	4.799292	0.168011
-	627	5.152547	4.740306	0.142971
-	628	4.942297	4.684042	0.118906
-	629	4.732418	4.630823	0.096053
-	630	4.523002	4.580814	0.073748
-	631	4.313899	4.533904	0.051963
-	632	4.105313	4.490029	0.030187
-	633	3.897246	4.449057	0.008585
-	634	3.689880	4.410718	-0.012586
-	635	3.483311	4.374956	-0.032677
-	636	3.277886	4.341492	-0.051279
-	637	3.073700	4.310228	-0.068571
-	638	2.870950	4.280752	-0.084309
-	639	2.669666	4.252761	-0.099226
-	640	2.469863	4.225945	-0.113745
-	641	2.271462	4.200119	-0.128356
-	642	2.074310	4.175418	-0.142917
-	643	1.878366	4.152081	-0.157262
-	644	1.683470	4.130486	-0.171169
-	645	1.489452	4.110577	-0.185138
-	646	1.295955	4.091942	-0.199336
-	647	1.102466	4.074183	-0.214915
-	648	0.908885	4.056892	-0.232402
-	649	0.714878	4.039922	-0.251969
-	650	0.520538	4.023190	-0.273687
-	651	0.325489	4.006416	-0.297531
-	652	0.129576	3.989530	-0.323984
-	653	-0.067915	3.971944	-0.353359
-	654	-0.267840	3.953115	-0.386651
-	655	-0.471365	3.932452	-0.423538
-	656	-0.679349	3.909361	-0.464072
-	657	-0.892959	3.883247	-0.507471
-	658	-1.113136	3.853678	-0.553752
-	659	-1.340931	3.820089	-0.603295
-	660	-1.577373	3.782097	-0.656551
-	661	-1.823640	3.739093	-0.715153
-	662	-2.080870	3.690691	-0.779840
-	663	-2.350041	3.636540	-0.852165
-	664	-2.631912	3.576447	-0.932657
-	665	-2.926800	3.510568	-1.022149
-	666	-3.234762	3.439449	-1.120212
-	667	-3.555460	3.364119	-1.225637
-	668	-3.888043	3.285969	-1.336439
-	669	-4.231205	3.206548	-1.449042
-	670	-4.583064	3.127535	-1.560359
-	671	-4.941069	3.050469	-1.666131
-	672	-5.302099	2.976696	-1.763145
-	673	-5.662482	2.907420	-1.847254
-	674	-6.017890	2.843637	-1.915063
-	675	-6.363737	2.786054	-1.963305
-	676	-6.694812	2.735056	-1.989354
-	677	-7.005809	2.690582	-1.990999
-	678	-7.291134	2.652164	-1.967164
-	679	-7.545272	2.619051	-1.918262
-	680	-7.762772	2.590020	-1.845309
-	681	-7.938763	2.563348	-1.751488
-	682	-8.068978	2.536847	-1.640996
-	683	-8.150116	2.507990	-1.519459
-	684	-8.179542	2.474136	-1.392899
-	685	-8.155546	2.432562	-1.267966
-	686	-8.077262	2.380730	-1.150562
-	687	-7.944387	2.316444	-1.045924
-	688	-7.757555	2.237939	-0.957672
-	689	-7.518204	2.144258	-0.889014
-	690	-7.228556	2.035168	-0.841731
-	691	-6.891800	1.911401	-0.816553
-	692	-6.511454	1.774592	-0.813151
-	693	-6.091589	1.627542	-0.829911
-	694	-5.636525	1.474032	-0.864376
-	695	-5.150709	1.318662	-0.912504
-	696	-4.638510	1.166712	-0.970307
-	697	-4.104114	1.023645	-1.032751
-	698	-3.551522	0.895160	-1.095371
-	699	-2.984124	0.786732	-1.153544
-	700	-2.404940	0.703391	-1.202954
-	701	-1.816030	0.649657	-1.239890
-	702	-1.218983	0.629199	-1.260931
-	703	-0.614791	0.644685	-1.264379
-	704	-0.004083	0.697596	-1.248628
-	705	0.612959	0.788100	-1.214002
-	706	1.236067	0.915080	-1.160872
-	707	1.865059	1.076272	-1.091056
-	708	2.499240	1.268262	-1.006305
-	709	3.137677	1.486629	-0.909012
-	710	3.778794	1.726445	-0.802090
-	711	4.420656	1.982000	-0.687891
-	712	5.061316	2.247198	-0.569469
-	713	5.699096	2.515594	-0.448546
-	714	6.332268	2.780537	-0.327495
-	715	6.959374	3.035334	-0.207111
-	716	7.579218	3.273527	-0.088037
-	717	8.190697	3.489056	0.029765
-	718	8.792949	3.676758	0.146545
-	719	9.385151	3.832551	0.262362
-	720	9.966602	3.953403	0.378256
-	721	10.536723	4.037700	0.494160
-	722	11.094995	4.085132	0.610701
-	723	11.641025	4.096604	0.727351
-	724	12.174714	4.074112	0.843949
-	725	12.696482	4.020779	0.960122
-	726	13.206681	3.940506	1.075831
-	727	13.706201	3.837795	1.191270
-	728	14.195863	3.717462	1.306962
-	729	14.676873	3.584850	1.423244
-	730	15.150476	3.445231	1.540423
-	731	15.618187	3.304009	1.658941
-	732	16.081617	3.166197	1.778649
-	733	16.542585	3.036593	1.899362
-	734	17.002726	2.919388	2.020385
-	735	17.463751	2.818259	2.141416
-	736	17.927200	2.736129	2.261721
-	737	18.394367	2.675284	2.381176
-	738	18.866264	2.637239	2.499210
-	739	19.343521	2.622926	2.616033
-	740	19.826494	2.632391	2.731362
-	741	20.315184	2.665250	2.845325
-	742	20.808977	2.720401	2.958398
-	743	21.306993	2.796273	3.070854
-	744	21.807758	2.890987	3.183494
-	745	22.309820	3.002192	3.296633
-	746	22.811396	3.127479	3.411404
-	747	23.310537	3.264297	3.528290
-	748	23.805178	3.410125	3.648479
-	749	24.293217	3.562584	3.771803
-	750	24.772516	3.719358	3.898099
-	751	25.240831	3.878325	4.026768
-	752	25.695902	4.037644	4.155645
-	753	26.135735	4.195813	4.283320
-	754	26.558441	4.351596	4.407555
-	755	26.962292	4.504088	4.527535
-	756	27.346167	4.652546	4.642760
-	757	27.709377	4.796482	4.754367
-	758	28.051731	4.935364	4.864078
-	759	28.373501	5.068745	4.975153
-	760	28.675331	5.196123	5.091098
-	761	28.958176	5.317340	5.214278
-	762	29.222494	5.432876	5.345416
-	763	29.468643	5.543844	5.482003
-	764	29.696768	5.651486	5.621173
-	765	29.907595	5.756866	5.760157
-	766	30.101852	5.860838	5.897100
-	767	30.280769	5.963980	6.030376
-	768	30.445503	6.066690	6.158749
-	769	30.597601	6.169021	6.281300
-	770	30.738457	6.270834	6.397205
-	771	30.869423	6.371699	6.506172
-	772	30.991848	6.471152	6.607798
-	773	31.106785	6.568638	6.701742
-	774	31.215317	6.663552	6.787608
-	775	31.318121	6.755403	6.865230
-	776	31.415909	6.843584	6.934504
-	777	31.509134	6.927562	6.996127
-	778	31.598198	7.006774	7.050166
-	779	31.683199	7.080718	7.097733
-	780	31.764318	7.148946	7.139459
-	781	31.841681	7.211048	7.176316
-	782	31.915350	7.266737	7.209230
-	783	31.985241	7.315735	7.238393
-	784	32.050972	7.357921	7.264432
-	785	32.112095	7.393083	7.287230
-	786	32.167706	7.421226	7.307333
-	787	32.216530	7.442377	7.324554
-	788	32.257122	7.456563	7.339248
-	789	32.288059	7.463748	7.351157
-	790	32.308098	7.463716	7.360635
-	791	32.316185	7.456441	7.367511
-	792	32.311699	7.441852	7.371419
-	793	32.294441	7.420173	7.372707
-	794	32.264832	7.391972	7.371041
-	795	32.223728	7.358230	7.366877
-	796	32.172478	7.320238	7.360184
-	797	32.112232	7.279005	7.351360
-	798	32.043644	7.234845	7.340106
-	799	31.966156	7.186704	7.325880
-	800	31.878586	7.132729	7.307699
-	801	31.779785	7.071042	7.284085
-	802	31.669546	7.000626	7.254550
-	803	31.548405	6.921353	7.218117
-	804	31.417675	6.833919	7.175132
-	805	31.279364	6.739707	7.126257
-	806	31.135979	6.640546	7.072721
-	807	30.990379	6.538655	7.016011
-	808	30.845688	6.436444	6.957861
-	809	30.705160	6.336440	6.899744
-	810	30.571959	6.240891	6.843255
-	811	30.448936	6.151790	6.789633
-	812	30.338499	6.070746	6.740121
-	813	30.242094	5.998628	6.695714
-	814	30.160336	5.935752	6.656850
-	815	30.091997	5.881276	6.623288
-	816	30.034306	5.833576	6.593810
