# Supplementary material for: Design and preliminary verification of a novel powered ankle–foot prosthesis: From the perspective of lower-limb biomechanics compared with ESAR foot
Source: PLoS One. 2024 Jun 7;19(6):e0303397. doi: 10.1371/journal.pone.0303397 (PMC11161064; doi:10.1371/journal.pone.0303397)
Supplement: S2 File — (ZIP) [file pone.0303397.s004.zip › WAP/1/right hip moment.txt]

LINK_MODEL_BASED::ORIGINAL::Right Hip Moment
File	Frame	X	Y	Z
Gait LB - IOR 7.c3d	1
-	2
-	3	0.058687	-0.243605	-0.040047
-	4	-0.056159	-0.290546	-0.053098
-	5	-0.169614	-0.336822	-0.065478
-	6	-0.279482	-0.380003	-0.075840
-	7	-0.379803	-0.415748	-0.082643
-	8	-0.462744	-0.436429	-0.084142
-	9	-0.509747	-0.427314	-0.078596
-	10	-0.484171	-0.367531	-0.065767
-	11	-0.300455	-0.259337	-0.047947
-	12	0.031206	-0.179543	-0.036501
-	13	0.011357	-0.115961	-0.054098
-	14	-0.280893	0.179663	-0.030273
-	15	0.338941	0.390405	0.076925
-	16	0.848519	0.430529	0.136548
-	17	0.997582	0.474041	0.164011
-	18	1.056917	0.519887	0.185010
-	19	1.097843	0.552981	0.200948
-	20	1.126676	0.569110	0.210951
-	21	1.142024	0.566616	0.214863
-	22	1.141212	0.544117	0.212094
-	23	1.118944	0.497648	0.201395
-	24	1.069283	0.423006	0.181186
-	25	0.992622	0.312811	0.149243
-	26	0.905067	0.169777	0.106450
-	27	0.866923	0.030627	0.065408
-	28	0.771331	0.012109	0.040668
-	29	-0.482951	0.022519	-0.125154
-	30	-0.407949	-0.442904	-0.165121
-	31	0.151772	-0.341287	-0.014502
-	32	-0.379926	-0.409948	-0.034008
-	33	-0.513697	-0.485304	-0.054774
-	34	-0.509870	-0.459475	-0.072681
-	35	-0.480044	-0.403521	-0.082503
-	36	-0.434194	-0.344912	-0.083974
-	37	-0.378720	-0.290342	-0.079593
-	38	-0.315470	-0.240338	-0.071412
-	39	-0.248754	-0.195057	-0.061239
-	40	-0.185891	-0.154988	-0.050240
-	41	-0.129002	-0.120420	-0.039577
-	42	-0.080246	-0.091496	-0.029824
-	43	-0.041864	-0.068153	-0.021479
-	44	-0.009674	-0.049175	-0.014218
-	45	0.016159	-0.034298	-0.008188
-	46	0.035904	-0.023195	-0.003523
-	47	0.050855	-0.015172	0.000233
-	48	0.060885	-0.010247	0.003010
-	49	0.067361	-0.007720	0.004948
-	50	0.071757	-0.006829	0.006331
-	51	0.074033	-0.007704	0.007287
-	52	0.074542	-0.009660	0.007901
-	53	0.074117	-0.012285	0.008337
-	54	0.072381	-0.016007	0.008470
-	55	0.067981	-0.020145	0.008368
-	56	0.061617	-0.024726	0.008261
-	57	0.053238	-0.029011	0.007989
-	58	0.044670	-0.032206	0.007909
-	59	0.036289	-0.034165	0.007958
-	60	0.028254	-0.034327	0.008141
-	61	0.018370	-0.033742	0.008058
-	62	0.007623	-0.031891	0.007618
-	63	-0.002293	-0.028922	0.007067
-	64	-0.011928	-0.024466	0.006202
-	65	-0.016718	-0.018753	0.005755
-	66	-0.019484	-0.012122	0.005401
-	67	-0.017314	-0.005073	0.005513
-	68	-0.014130	0.002436	0.005776
-	69	-0.004839	0.009865	0.006735
-	70	0.006265	0.017091	0.008206
-	71	0.020982	0.023775	0.010212
-	72	0.039481	0.030521	0.012704
-	73	0.055198	0.036163	0.014735
-	74	0.067017	0.040297	0.016024
-	75	0.069222	0.042625	0.015738
-	76	0.065386	0.043237	0.014234
-	77	0.052928	0.042601	0.011553
-	78	0.038489	0.042199	0.008545
-	79	0.023823	0.041571	0.005688
-	80	0.012097	0.041841	0.003524
-	81	0.000532	0.041607	0.001672
-	82	-0.009388	0.041417	0.000285
-	83	-0.016855	0.040496	-0.000603
-	84	-0.021233	0.039565	-0.001365
-	85	-0.017752	0.039228	-0.001528
-	86	-0.012598	0.038415	-0.001823
-	87	-0.004920	0.036839	-0.001914
-	88	-0.002042	0.033079	-0.002684
-	89	-0.005285	0.026735	-0.004178
-	90	-0.018906	0.017247	-0.006565
-	91	-0.041374	0.004625	-0.009873
-	92	-0.073401	-0.010609	-0.014228
-	93	-0.109967	-0.027493	-0.019389
-	94	-0.151809	-0.046340	-0.025496
-	95	-0.195664	-0.065630	-0.032116
-	96	-0.241554	-0.084063	-0.038781
-	97	-0.281354	-0.098933	-0.044616
-	98	-0.305715	-0.106862	-0.048582
-	99	-0.304483	-0.103850	-0.049245
-	100	-0.269827	-0.086765	-0.046067
-	101	-0.207557	-0.055092	-0.039721
-	102	-0.125025	-0.011104	-0.031433
-	103	-0.037680	0.040712	-0.022437
-	104
-	105
-	106
-	107
-	108
-	109
-	110
-	111
-	112
-	113
-	114
-	115
-	116
-	117
-	118
-	119
-	120
-	121
-	122
-	123
-	124
-	125	-0.214544	-0.006106	-0.024474
-	126	-0.197562	-0.005799	-0.022383
-	127	-0.176821	-0.003823	-0.019956
-	128	-0.155428	-0.000821	-0.017281
-	129	-0.135495	0.001917	-0.014892
-	130	-0.116594	0.004051	-0.012849
-	131	-0.102757	0.004166	-0.011701
-	132	-0.092199	0.002531	-0.011390
-	133	-0.084492	-0.000221	-0.011481
-	134	-0.076179	-0.002756	-0.011596
-	135	-0.068923	-0.005230	-0.011324
-	136	-0.061559	-0.007202	-0.010500
-	137	-0.056601	-0.009367	-0.009565
-	138	-0.051577	-0.011009	-0.008321
-	139	-0.048955	-0.012643	-0.006997
-	140	-0.045482	-0.013467	-0.005760
-	141	-0.042392	-0.013785	-0.004521
-	142	-0.039050	-0.013124	-0.003165
-	143	-0.035067	-0.011552	-0.001548
-	144	-0.031085	-0.009780	0.000202
-	145	-0.028022	-0.007880	0.002136
-	146	-0.025379	-0.006368	0.003800
-	147	-0.024077	-0.004801	0.005353
-	148	-0.023319	-0.003568	0.006621
-	149	-0.022982	-0.002742	0.007638
-	150	-0.024146	-0.003038	0.008288
-	151	-0.024408	-0.003809	0.008820
-	152	-0.025446	-0.005326	0.009208
-	153	-0.025010	-0.007170	0.009505
-	154	-0.024658	-0.009356	0.009490
-	155	-0.024299	-0.012305	0.008925
-	156	-0.024133	-0.015816	0.008114
-	157	-0.022798	-0.019307	0.007246
-	158	-0.020957	-0.022535	0.006479
-	159	-0.017901	-0.025303	0.005847
-	160	-0.014517	-0.027133	0.005395
-	161	-0.010772	-0.028221	0.005161
-	162	-0.007268	-0.028273	0.005065
-	163	-0.004444	-0.027455	0.005214
-	164	-0.001299	-0.025333	0.005683
-	165	0.000646	-0.022422	0.006449
-	166	0.001708	-0.019008	0.007390
-	167	0.000747	-0.015546	0.008499
-	168	-0.000830	-0.011740	0.009646
-	169	-0.003618	-0.008025	0.010792
-	170	-0.006813	-0.004017	0.011903
-	171	-0.009547	-0.000149	0.012887
-	172	-0.013393	0.003241	0.013793
-	173	-0.018364	0.005774	0.014702
-	174	-0.022586	0.007980	0.015563
-	175	-0.027807	0.009593	0.016247
-	176	-0.032861	0.011031	0.016918
-	177	-0.038038	0.012543	0.017573
-	178	-0.043762	0.013969	0.018161
-	179	-0.048423	0.015635	0.018696
-	180	-0.053520	0.017844	0.019547
-	181	-0.057847	0.020349	0.020495
-	182	-0.061188	0.023350	0.022044
-	183	-0.065732	0.025762	0.023577
-	184	-0.069616	0.028057	0.025468
-	185	-0.074322	0.029952	0.027682
-	186	-0.078713	0.031229	0.029817
-	187	-0.083878	0.031685	0.031717
-	188	-0.089146	0.030970	0.032882
-	189	-0.093728	0.029706	0.033723
-	190	-0.098538	0.028211	0.034543
-	191	-0.101225	0.026843	0.035339
-	192	-0.104725	0.025076	0.036275
-	193	-0.109057	0.022918	0.037310
-	194	-0.112555	0.020993	0.038350
-	195	-0.114279	0.019354	0.039014
-	196	-0.113919	0.018206	0.039352
-	197	-0.112693	0.017260	0.039372
-	198	-0.111818	0.016244	0.039084
-	199	-0.111423	0.015174	0.038587
-	200	-0.111609	0.014054	0.037922
-	201	-0.113313	0.012760	0.037186
-	202	-0.115722	0.011486	0.036344
-	203	-0.119643	0.010136	0.035360
-	204	-0.123824	0.008832	0.034233
-	205	-0.130029	0.007467	0.033116
-	206	-0.137138	0.005967	0.031795
-	207	-0.142803	0.004534	0.030449
-	208	-0.149171	0.002847	0.028969
-	209	-0.153854	0.000999	0.027324
-	210	-0.157653	-0.000614	0.025811
-	211	-0.161156	-0.002033	0.024562
-	212	-0.162616	-0.003070	0.023529
-	213	-0.163595	-0.003567	0.022957
-	214	-0.163658	-0.004060	0.022349
-	215	-0.164480	-0.004148	0.021944
-	216	-0.166138	-0.004229	0.021544
-	217	-0.167523	-0.003500	0.021447
-	218	-0.169600	-0.002341	0.021636
-	219	-0.172570	-0.000618	0.022157
-	220	-0.174550	0.002191	0.023212
-	221	-0.177994	0.005778	0.024562
-	222	-0.180882	0.010628	0.026491
-	223	-0.184466	0.016381	0.028769
-	224	-0.188544	0.022762	0.031318
-	225	-0.193707	0.029878	0.034219
-	226	-0.199784	0.037648	0.037366
-	227	-0.206528	0.046273	0.040890
-	228	-0.214860	0.055032	0.044315
-	229	-0.223775	0.063773	0.047633
-	230	-0.232747	0.071981	0.050538
-	231	-0.242920	0.078983	0.052862
-	232	-0.250588	0.084198	0.054194
-	233	-0.259000	0.086797	0.054272
-	234	-0.266303	0.085889	0.052713
-	235	-0.273440	0.081506	0.049606
-	236	-0.280615	0.073691	0.045113
-	237	-0.288739	0.063200	0.039595
-	238	-0.298449	0.051109	0.033563
-	239	-0.309079	0.037939	0.027410
-	240	-0.320288	0.024810	0.021645
-	241	-0.332292	0.012238	0.016639
-	242	-0.341596	0.001714	0.012921
-	243	-0.350163	-0.006605	0.010664
-	244	-0.352770	-0.012179	0.009741
-	245	-0.350617	-0.014768	0.010138
-	246	-0.341945	-0.015009	0.011353
-	247	-0.325656	-0.013022	0.013041
-	248	-0.303734	-0.009922	0.014787
-	249	-0.275752	-0.006234	0.016228
-	250	-0.244913	-0.003686	0.016597
-	251	-0.214299	-0.002976	0.015790
-	252	-0.184014	-0.004719	0.013391
-	253	-0.157649	-0.008473	0.009847
-	254	-0.133541	-0.013358	0.005564
-	255	-0.114791	-0.018876	0.001036
-	256	-0.096440	-0.023797	-0.003544
-	257	-0.080582	-0.027904	-0.007675
-	258	-0.066305	-0.031357	-0.011321
-	259	-0.054210	-0.034362	-0.014314
-	260	-0.042146	-0.037243	-0.017075
-	261	-0.032054	-0.039817	-0.019374
-	262	-0.022081	-0.042706	-0.021652
-	263	-0.012471	-0.045531	-0.023922
-	264	-0.005700	-0.048689	-0.026129
-	265	0.000576	-0.052124	-0.028492
-	266	0.003456	-0.055524	-0.030616
-	267	0.003962	-0.058651	-0.032222
-	268	0.001706	-0.061137	-0.033179
-	269	-0.004095	-0.062810	-0.033195
-	270	-0.012563	-0.063063	-0.032058
-	271	-0.023004	-0.061989	-0.029984
-	272	-0.034180	-0.059164	-0.027038
-	273	-0.045184	-0.054874	-0.023590
-	274	-0.056014	-0.049381	-0.019665
-	275	-0.062814	-0.042636	-0.015848
-	276	-0.067570	-0.035154	-0.012175
-	277	-0.068845	-0.027416	-0.008979
-	278	-0.068198	-0.019969	-0.006292
-	279	-0.066369	-0.013057	-0.004205
-	280	-0.063516	-0.006936	-0.002670
-	281	-0.060938	-0.001753	-0.001728
-	282	-0.057393	0.002891	-0.001261
-	283	-0.054596	0.006283	-0.001208
-	284	-0.052580	0.008864	-0.001412
-	285	-0.051976	0.010141	-0.001798
-	286	-0.052104	0.010644	-0.002203
-	287	-0.052438	0.009898	-0.002832
-	288	-0.055905	0.007867	-0.003354
-	289	-0.057940	0.004758	-0.004112
-	290	-0.062908	0.000442	-0.004830
-	291	-0.066244	-0.004708	-0.005755
-	292	-0.071431	-0.010866	-0.006644
-	293	-0.075607	-0.017695	-0.007663
-	294	-0.080350	-0.025694	-0.008792
-	295	-0.085054	-0.034374	-0.009898
-	296	-0.089214	-0.043975	-0.011211
-	297	-0.092733	-0.054180	-0.012602
-	298	-0.095061	-0.064615	-0.014039
-	299	-0.096168	-0.075212	-0.015531
-	300	-0.096100	-0.085628	-0.017078
-	301	-0.095152	-0.095450	-0.018687
-	302	-0.092140	-0.104166	-0.020227
-	303	-0.088994	-0.111790	-0.021840
-	304	-0.084925	-0.117611	-0.023306
-	305	-0.081293	-0.121753	-0.024500
-	306	-0.076015	-0.123639	-0.025368
-	307	-0.070882	-0.123684	-0.025799
-	308	-0.063713	-0.121489	-0.025815
-	309	-0.057003	-0.117649	-0.025222
-	310	-0.048059	-0.112008	-0.024241
-	311	-0.039422	-0.105210	-0.022846
-	312	-0.031376	-0.098063	-0.021261
-	313	-0.022566	-0.090620	-0.019780
-	314	-0.016702	-0.083809	-0.018245
-	315	-0.011046	-0.077407	-0.016690
-	316	-0.005299	-0.071632	-0.015390
-	317	-0.000223	-0.066183	-0.014047
-	318	0.004139	-0.061542	-0.012910
-	319	0.008714	-0.057654	-0.011926
-	320	0.012092	-0.054479	-0.010947
-	321	0.015983	-0.052296	-0.010148
-	322	0.019195	-0.050951	-0.009530
-	323	0.021508	-0.050804	-0.009063
-	324	0.022121	-0.051361	-0.008597
-	325	0.021864	-0.053127	-0.008285
-	326	0.020885	-0.055614	-0.008005
-	327	0.020027	-0.058722	-0.007757
-	328	0.018962	-0.062298	-0.007520
-	329	0.017186	-0.066367	-0.007233
-	330	0.016378	-0.070396	-0.007020
-	331	0.013788	-0.074465	-0.006724
-	332	0.012195	-0.078373	-0.006512
-	333	0.011252	-0.081530	-0.006174
-	334	0.009142	-0.084443	-0.005873
-	335	0.008978	-0.086504	-0.005487
-	336	0.008366	-0.087653	-0.005039
-	337	0.008416	-0.088273	-0.004447
-	338	0.008326	-0.087894	-0.003672
-	339	0.008776	-0.086912	-0.002769
-	340	0.009140	-0.085224	-0.001716
-	341	0.011096	-0.082834	-0.000492
-	342	0.013335	-0.079926	0.000846
-	343	0.016546	-0.076704	0.002133
-	344	0.020742	-0.073535	0.003418
-	345	0.024078	-0.070441	0.004564
-	346	0.028608	-0.067773	0.005368
-	347	0.032782	-0.065494	0.005889
-	348	0.037356	-0.063762	0.006013
-	349	0.041651	-0.062368	0.005663
-	350	0.047708	-0.060783	0.004842
-	351	0.054028	-0.059097	0.003532
-	352	0.062443	-0.056913	0.001891
-	353	0.070874	-0.054231	0.000124
-	354	0.078781	-0.051130	-0.001405
-	355	0.087405	-0.047147	-0.002414
-	356	0.092918	-0.042666	-0.002975
-	357	0.098064	-0.037271	-0.003080
-	358	0.102939	-0.031528	-0.002922
-	359	0.107826	-0.025078	-0.002451
-	360	0.111626	-0.018905	-0.001856
-	361	0.115109	-0.012901	-0.001010
-	362	0.114916	-0.007480	0.000000
-	363	0.112309	-0.002568	0.001093
-	364	0.106329	0.001888	0.002197
-	365	0.096839	0.006024	0.003235
-	366	0.085468	0.009666	0.004106
-	367	0.070330	0.012284	0.004704
-	368	0.055103	0.014318	0.005099
-	369	0.038624	0.015439	0.005179
-	370	0.024724	0.015948	0.005006
-	371	0.012317	0.015883	0.004591
-	372	0.004125	0.015654	0.004041
-	373	-0.000484	0.015369	0.003359
-	374	-0.000372	0.015371	0.002637
-	375	0.004581	0.015422	0.001923
-	376	0.012733	0.015335	0.001258
-	377	0.023843	0.015055	0.000796
-	378	0.035483	0.014215	0.000402
-	379	0.045323	0.012258	0.000126
-	380	0.052522	0.009050	-0.000016
-	381	0.055224	0.004543	-0.000064
-	382	0.054515	-0.001632	-0.000069
-	383	0.051674	-0.008495	0.000042
-	384	0.046299	-0.016250	0.000212
-	385	0.040069	-0.024440	0.000339
-	386	0.033456	-0.032367	0.000465
-	387	0.025802	-0.040018	0.000486
-	388	0.018707	-0.046216	0.000372
-	389	0.010872	-0.051528	0.000134
-	390	0.004945	-0.054474	-0.000294
-	391	-0.002500	-0.056114	-0.000746
-	392	-0.007848	-0.055972	-0.001303
-	393	-0.014638	-0.054783	-0.001853
-	394	-0.019440	-0.052515	-0.002344
-	395	-0.024766	-0.050044	-0.002687
-	396	-0.029292	-0.047523	-0.002736
-	397	-0.032836	-0.045372	-0.002606
-	398	-0.036117	-0.043752	-0.002332
-	399	-0.037865	-0.042279	-0.001900
-	400	-0.039019	-0.041240	-0.001483
-	401	-0.039491	-0.040218	-0.001212
-	402	-0.039704	-0.038880	-0.001284
-	403	-0.041846	-0.037119	-0.001731
-	404	-0.044879	-0.034188	-0.002684
-	405	-0.049744	-0.030185	-0.004050
-	406	-0.054308	-0.024953	-0.005803
-	407	-0.056904	-0.018719	-0.007652
-	408	-0.057495	-0.011591	-0.009532
-	409	-0.057733	-0.004393	-0.011266
-	410	-0.057215	0.003265	-0.012700
-	411	-0.059966	0.010479	-0.013679
-	412	-0.065469	0.017592	-0.014147
-	413	-0.075450	0.024162	-0.014147
-	414	-0.087361	0.030517	-0.013875
-	415	-0.098056	0.036822	-0.013661
-	416	-0.106578	0.042866	-0.013694
-	417	-0.111666	0.048792	-0.014207
-	418	-0.116578	0.053648	-0.015443
-	419	-0.121889	0.058238	-0.017274
-	420	-0.125464	0.062554	-0.019444
-	421	-0.127592	0.067039	-0.021625
-	422	-0.128068	0.070303	-0.023511
-	423	-0.127157	0.072470	-0.024963
-	424	-0.124436	0.073488	-0.026000
-	425	-0.120986	0.074134	-0.026640
-	426	-0.116943	0.074853	-0.026981
-	427	-0.111474	0.075966	-0.027284
-	428	-0.105554	0.076725	-0.027481
-	429	-0.099794	0.076335	-0.027362
-	430	-0.095229	0.073635	-0.026743
-	431	-0.092851	0.068172	-0.025543
-	432	-0.091160	0.060437	-0.023951
-	433	-0.089473	0.051931	-0.022162
-	434	-0.088283	0.043488	-0.020225
-	435	-0.086719	0.035297	-0.018202
-	436	-0.085915	0.027259	-0.016188
-	437	-0.084536	0.019411	-0.014311
-	438	-0.084210	0.011504	-0.012592
-	439	-0.082918	0.003801	-0.011100
-	440	-0.082447	-0.003856	-0.009788
-	441	-0.081203	-0.011321	-0.008786
-	442	-0.080927	-0.018773	-0.007966
-	443	-0.079895	-0.025941	-0.007381
-	444	-0.078888	-0.032918	-0.006959
-	445	-0.076880	-0.038960	-0.006809
-	446	-0.074765	-0.043828	-0.006829
-	447	-0.070889	-0.047140	-0.007055
-	448	-0.066246	-0.048891	-0.007573
-	449	-0.059881	-0.049426	-0.008249
-	450	-0.052606	-0.048934	-0.009045
-	451	-0.045189	-0.048148	-0.009862
-	452	-0.037563	-0.046524	-0.010542
-	453	-0.032241	-0.044841	-0.010988
-	454	-0.027685	-0.042885	-0.011143
-	455	-0.023686	-0.041349	-0.011144
-	456	-0.020867	-0.039967	-0.010988
-	457	-0.018421	-0.038915	-0.010756
-	458	-0.015296	-0.038271	-0.010539
-	459	-0.011674	-0.038547	-0.010679
-	460	-0.007760	-0.039587	-0.011144
-	461	-0.003156	-0.041088	-0.011974
-	462	0.001262	-0.043021	-0.013138
-	463	0.006277	-0.044575	-0.014285
-	464	0.010412	-0.045404	-0.015182
-	465	0.014015	-0.045610	-0.015729
-	466	0.016104	-0.045416	-0.015784
-	467	0.017586	-0.044643	-0.015419
-	468	0.017773	-0.043250	-0.014655
-	469	0.017696	-0.041204	-0.013634
-	470	0.016169	-0.038786	-0.012336
-	471	0.014443	-0.035948	-0.010827
-	472	0.011869	-0.033131	-0.009267
-	473	0.008819	-0.030106	-0.007663
-	474	0.005380	-0.026959	-0.006095
-	475	0.002535	-0.023608	-0.004626
-	476	-0.000137	-0.020312	-0.003362
-	477	-0.002827	-0.016816	-0.002091
-	478	-0.005286	-0.013728	-0.000998
-	479	-0.008023	-0.010739	-0.000067
-	480	-0.010527	-0.008179	0.000713
-	481	-0.012246	-0.005865	0.001349
-	482	-0.013293	-0.003570	0.001975
-	483	-0.013026	-0.001384	0.002463
-	484	-0.012801	0.000751	0.002963
-	485	-0.012222	0.003035	0.003521
-	486	-0.012584	0.005327	0.004167
-	487	-0.013892	0.007620	0.004941
-	488	-0.016686	0.010060	0.005896
-	489	-0.018601	0.013181	0.007234
-	490	-0.021481	0.016725	0.008992
-	491	-0.023194	0.020861	0.011178
-	492	-0.024386	0.025348	0.013738
-	493	-0.025310	0.029932	0.016558
-	494	-0.025868	0.034167	0.019487
-	495	-0.027031	0.038236	0.022602
-	496	-0.026568	0.041852	0.025579
-	497	-0.025890	0.045129	0.028640
-	498	-0.023730	0.048096	0.031670
-	499	-0.021520	0.050278	0.034499
-	500	-0.020052	0.051721	0.037160
-	501	-0.019059	0.052346	0.039434
-	502	-0.018727	0.052388	0.041529
-	503	-0.016633	0.052003	0.043436
-	504	-0.015206	0.051130	0.045157
-	505	-0.014658	0.049498	0.046500
-	506	-0.016281	0.046943	0.047189
-	507	-0.019301	0.043838	0.047339
-	508	-0.023742	0.039977	0.046800
-	509	-0.028179	0.035569	0.045679
-	510	-0.031495	0.030677	0.044007
-	511	-0.032858	0.025791	0.042069
-	512	-0.032284	0.021053	0.039969
-	513	-0.029502	0.017139	0.038122
-	514	-0.026022	0.013831	0.036497
-	515	-0.022385	0.011583	0.035377
-	516	-0.018371	0.010512	0.034767
-	517	-0.013667	0.010702	0.034763
-	518	-0.006809	0.012485	0.035537
-	519	0.002286	0.015561	0.037029
-	520	0.013009	0.019737	0.039051
-	521	-0.035848	-0.006148	0.032268
-	522	-0.007975	-0.011922	0.031138
-	523	0.017237	-0.018312	0.029750
-	524	0.037711	-0.023681	0.028635
-	525	0.052115	-0.028346	0.027714
-	526	0.070861	-0.032051	0.027722
-	527	0.109603	-0.033509	0.030529
-	528	0.174911	-0.032607	0.036621
-	529	0.244052	-0.029523	0.044068
-	530	0.281638	-0.024532	0.049741
-	531	0.268976	-0.018323	0.051857
-	532	0.215795	-0.013124	0.050080
-	533	0.150829	-0.012939	0.044953
-	534	0.107940	-0.022108	0.037298
-	535	0.106885	-0.042470	0.027570
-	536	0.122891	-0.074138	0.012670
-	537	0.074484	-0.112465	-0.013185
-	538	-0.041826	-0.143158	-0.041256
-	539	-0.121914	-0.135774	-0.044692
-	540	-0.127956	-0.089516	-0.020720
-	541	-0.076718	-0.027843	0.015569
-	542	-0.013933	0.024596	0.046011
-	543	0.029565	0.053502	0.061498
-	544	0.058215	0.050078	0.061183
-	545	0.086308	0.020136	0.050289
-	546	0.123615	-0.013133	0.040180
-	547	0.162335	-0.034648	0.036896
-	548	0.194879	-0.046676	0.037718
-	549	0.214102	-0.058215	0.038153
-	550	0.219206	-0.069955	0.037212
-	551	0.213142	-0.081330	0.033789
-	552	0.211598	-0.093470	0.027944
-	553	0.217400	-0.103478	0.022479
-	554	0.226432	-0.109468	0.018673
-	555	0.231794	-0.112178	0.015802
-	556	0.231552	-0.114981	0.012251
-	557	0.220919	-0.119998	0.007105
-	558	0.201490	-0.125160	0.001431
-	559	0.177780	-0.126898	-0.003037
-	560	0.151916	-0.125483	-0.006117
-	561	0.128673	-0.122148	-0.007950
-	562	0.110664	-0.115335	-0.007459
-	563	0.098991	-0.105812	-0.004931
-	564	0.093250	-0.096597	-0.001661
-	565	0.093601	-0.087699	0.002069
-	566	0.098057	-0.078599	0.006227
-	567	0.105736	-0.068513	0.010835
-	568	0.116155	-0.058729	0.015336
-	569	0.126438	-0.050429	0.018841
-	570	0.139380	-0.040917	0.022027
-	571	0.153345	-0.030735	0.024461
-	572	0.167713	-0.020297	0.026267
-	573	0.179934	-0.010781	0.027084
-	574	0.190315	0.000189	0.027949
-	575	0.196777	0.012031	0.028560
-	576	0.199888	0.023810	0.028967
-	577	0.199102	0.035522	0.029268
-	578	0.194525	0.048653	0.030422
-	579	0.187155	0.061531	0.031985
-	580	0.176934	0.070582	0.032873
-	581	0.163197	0.075613	0.032541
-	582	0.146095	0.080271	0.031783
-	583	0.128703	0.087226	0.031302
-	584	0.110664	0.096989	0.031378
-	585	0.092310	0.109189	0.032134
-	586	0.074361	0.127564	0.034547
-	587	0.059432	0.152217	0.038715
-	588	0.046559	0.172296	0.042069
-	589	0.032752	0.180537	0.042434
-	590	0.016886	0.178478	0.039946
-	591	-0.000624	0.171816	0.036188
-	592	-0.014605	0.162718	0.031987
-	593	-0.022706	0.152173	0.028058
-	594	-0.026577	0.139134	0.024241
-	595	-0.028224	0.127412	0.021080
-	596	-0.032860	0.117660	0.018473
-	597	-0.043289	0.111408	0.016267
-	598	-0.058983	0.109376	0.014662
-	599	-0.077911	0.111860	0.013800
-	600	-0.097520	0.115082	0.013016
-	601	-0.117737	0.119274	0.012317
-	602	-0.137410	0.122295	0.011218
-	603	-0.155323	0.124113	0.009902
-	604	-0.170134	0.123847	0.008329
-	605	-0.179496	0.123404	0.006629
-	606	-0.184033	0.123836	0.005105
-	607	-0.183785	0.125295	0.003619
-	608	-0.178956	0.126961	0.001715
-	609	-0.169198	0.129341	-0.000608
-	610	-0.155752	0.131007	-0.003369
-	611	-0.139907	0.132764	-0.006049
-	612	-0.121704	0.135515	-0.008318
-	613	-0.105706	0.141194	-0.009575
-	614	-0.090461	0.148352	-0.010296
-	615	-0.080487	0.155234	-0.010622
-	616	-0.074964	0.161081	-0.011052
-	617	-0.075035	0.167780	-0.011367
-	618	-0.078642	0.174889	-0.011486
-	619	-0.087554	0.181208	-0.011747
-	620	-0.102231	0.186247	-0.012428
-	621	-0.123500	0.193159	-0.013337
-	622	-0.152294	0.206317	-0.013905
-	623	-0.183854	0.231510	-0.013443
-	624	-0.214451	0.267562	-0.011905
-	625	-0.241726	0.302343	-0.010617
-	626	-0.267936	0.327958	-0.010607
-	627	-0.294778	0.347420	-0.011670
-	628	-0.319578	0.363649	-0.013074
-	629	-0.340476	0.376928	-0.014373
-	630	-0.354071	0.386552	-0.015733
-	631	-0.363037	0.392539	-0.017181
-	632	-0.369668	0.395467	-0.019147
-	633	-0.375531	0.397492	-0.021585
-	634	-0.379896	0.400014	-0.024246
-	635	-0.383809	0.402841	-0.026820
-	636	-0.385239	0.406121	-0.029072
-	637	-0.386365	0.408312	-0.031197
-	638	-0.387444	0.410657	-0.033165
-	639	-0.390314	0.414518	-0.035078
-	640	-0.393513	0.418988	-0.037106
-	641	-0.398584	0.423039	-0.039396
-	642	-0.405174	0.426147	-0.041902
-	643	-0.413825	0.429415	-0.044385
-	644	-0.422215	0.435104	-0.046663
-	645	-0.431354	0.443750	-0.048702
-	646	-0.443594	0.454018	-0.050706
-	647	-0.457754	0.464234	-0.052838
-	648	-0.473268	0.471783	-0.055018
-	649	-0.487967	0.474929	-0.056943
-	650	-0.498759	0.471712	-0.058382
-	651	-0.504260	0.463945	-0.059240
-	652	-0.503139	0.452634	-0.059570
-	653	-0.498831	0.439534	-0.059736
-	654	-0.490815	0.425491	-0.060224
-	655	-0.484084	0.411725	-0.061152
-	656	-0.479375	0.399806	-0.062434
-	657	-0.483159	0.390918	-0.064206
-	658	-0.492756	0.382419	-0.066491
-	659	-0.503846	0.371695	-0.068849
-	660	-0.510096	0.358961	-0.070625
-	661	-0.510192	0.344997	-0.071594
-	662	-0.506173	0.330619	-0.071977
-	663	-0.503392	0.316403	-0.072313
-	664	-0.502615	0.303511	-0.072798
-	665	-0.503440	0.293388	-0.073741
-	666	-0.504687	0.285397	-0.075089
-	667	-0.504626	0.280291	-0.076948
-	668	-0.498725	0.276515	-0.079080
-	669	-0.484735	0.273505	-0.081051
-	670	-0.460838	0.269468	-0.082662
-	671	-0.433567	0.262358	-0.083378
-	672	-0.407506	0.248675	-0.082592
-	673	-0.389972	0.228421	-0.080423
-	674	-0.379421	0.203136	-0.077233
-	675	-0.374081	0.173738	-0.073212
-	676	-0.367097	0.140529	-0.068002
-	677	-0.358050	0.105334	-0.061349
-	678	-0.344209	0.069587	-0.053183
-	679	-0.325992	0.035386	-0.043981
-	680	-0.302693	0.004759	-0.034238
-	681	-0.275195	-0.020650	-0.024886
-	682	-0.243241	-0.039634	-0.016674
-	683	-0.213529	-0.053031	-0.010127
-	684	-0.190278	-0.062153	-0.005488
-	685	-0.176288	-0.069832	-0.002580
-	686	-0.169752	-0.075125	-0.001149
-	687	-0.162905	-0.075155	-0.000695
-	688	-0.151084	-0.066657	-0.000636
-	689	-0.131524	-0.049115	-0.000718
-	690	-0.111853	-0.031004	-0.000858
-	691	-0.094764	-0.022183	-0.000244
-	692	-0.085066	-0.026024	0.000718
-	693	-0.079137	-0.034644	0.000935
-	694	-0.067614	-0.039493	0.000790
-	695	-0.046462	-0.037480	0.001037
-	696	-0.021961	-0.031658	0.001378
-	697	-0.000215	-0.024820	0.001240
-	698	0.016036	-0.017523	0.000005
-	699	0.024987	-0.011047	-0.002441
-	700	0.028120	-0.005642	-0.005542
-	701	0.077404	0.035652	-0.003672
-	702	0.074013	0.040425	-0.005783
-	703	0.067872	0.045628	-0.008027
-	704	0.058334	0.051465	-0.010273
-	705	0.047698	0.056874	-0.012243
-	706	0.036848	0.062433	-0.013836
-	707	0.027827	0.067669	-0.014869
-	708	0.020579	0.073546	-0.015545
-	709	0.016395	0.080666	-0.015967
-	710	0.010602	0.087092	-0.016680
-	711	0.000591	0.092711	-0.018189
-	712	-0.013557	0.096834	-0.020612
-	713	-0.026785	0.100037	-0.023311
-	714	-0.034599	0.101812	-0.025596
-	715	-0.036113	0.102179	-0.027188
-	716	-0.035224	0.100685	-0.028120
-	717	-0.033395	0.098163	-0.028641
-	718	-0.033607	0.094615	-0.028835
-	719	-0.036397	0.090268	-0.028856
-	720	-0.043022	0.085768	-0.028606
-	721	-0.050104	0.080740	-0.028103
-	722	-0.056744	0.076018	-0.027175
-	723	-0.060443	0.071597	-0.025947
-	724	-0.061161	0.068048	-0.024521
-	725	-0.059440	0.064861	-0.023060
-	726	-0.057289	0.061924	-0.021771
-	727	-0.054605	0.059079	-0.020651
-	728	-0.053607	0.055866	-0.019725
-	729	-0.052217	0.052486	-0.018929
-	730	-0.051883	0.048029	-0.018233
-	731	-0.052041	0.043063	-0.017574
-	732	-0.052732	0.037152	-0.016820
-	733	-0.051953	0.031287	-0.015973
-	734	-0.050097	0.024880	-0.015102
-	735	-0.047738	0.018366	-0.014156
-	736	-0.046216	0.011394	-0.013385
-	737	-0.043797	0.004304	-0.012632
-	738	-0.041439	-0.002796	-0.012013
-	739	-0.039233	-0.010112	-0.011438
-	740	-0.037217	-0.017204	-0.010948
-	741	-0.034825	-0.024384	-0.010648
-	742	-0.032132	-0.030880	-0.010354
-	743	-0.028761	-0.036769	-0.010194
-	744	-0.026037	-0.041788	-0.010130
-	745	-0.022426	-0.045883	-0.010223
-	746	-0.019370	-0.049125	-0.010499
-	747	-0.016159	-0.051528	-0.010951
-	748	-0.014943	-0.053137	-0.011442
-	749	-0.013881	-0.054119	-0.012112
-	750	-0.013803	-0.054014	-0.012717
-	751	-0.013440	-0.052815	-0.013081
-	752	-0.010162	-0.049619	-0.013088
-	753	-0.003877	-0.044440	-0.012687
-	754	0.004789	-0.037295	-0.012030
-	755	0.015527	-0.029470	-0.011263
-	756	0.024059	-0.022426	-0.010788
-	757	0.031275	-0.015945	-0.010684
-	758	0.035962	-0.009469	-0.010905
-	759	0.040177	-0.002742	-0.011121
-	760	0.039785	0.003030	-0.011294
-	761
-	762
-	763
-	764
-	765
-	766
-	767
-	768
-	769
-	770
-	771
-	772
-	773
-	774
-	775
-	776
-	777
-	778
-	779
-	780
-	781
-	782
-	783
-	784
-	785
-	786
-	787
-	788
-	789
-	790
-	791
-	792
-	793
-	794
-	795
-	796
-	797
-	798
-	799
-	800
-	801
-	802
-	803
-	804
-	805
-	806
-	807
-	808
-	809
-	810
-	811
-	812
-	813
-	814
-	815
-	816
