# Supplementary material for: Design and preliminary verification of a novel powered ankle–foot prosthesis: From the perspective of lower-limb biomechanics compared with ESAR foot
Source: PLoS One. 2024 Jun 7;19(6):e0303397. doi: 10.1371/journal.pone.0303397 (PMC11161064; doi:10.1371/journal.pone.0303397)
Supplement: S2 File — (ZIP) [file pone.0303397.s004.zip › WAP/1/right knee angle.txt]

LINK_MODEL_BASED::ORIGINAL::Right Knee Angles
File	Frame	X	Y	Z
Gait LB - IOR 7.c3d	1	-0.073829	-19.817268	-2.071626
-	2	-0.066828	-19.755936	-2.031719
-	3	-0.063411	-19.691437	-1.986281
-	4	-0.063399	-19.625130	-1.935202
-	5	-0.066854	-19.558485	-1.877142
-	6	-0.073852	-19.492970	-1.809497
-	7	-0.084529	-19.430021	-1.728925
-	8	-0.098703	-19.371040	-1.631966
-	9	-0.116184	-19.317320	-1.515670
-	10	-0.136729	-19.270014	-1.376399
-	11	-0.160049	-19.230061	-1.209167
-	12	-0.185739	-19.198160	-1.011341
-	13	-0.213432	-19.174726	-0.780989
-	14	-0.243237	-19.159758	-0.518031
-	15	-0.275705	-19.152950	-0.224074
-	16	-0.311093	-19.153866	0.097380
-	17	-0.349518	-19.161911	0.441612
-	18	-0.391188	-19.176443	0.803058
-	19	-0.436202	-19.196671	1.175916
-	20	-0.484588	-19.221781	1.553927
-	21	-0.536152	-19.250879	1.930193
-	22	-0.590765	-19.283087	2.298654
-	23	-0.648574	-19.317549	2.654363
-	24	-0.709388	-19.353489	2.991692
-	25	-0.773562	-19.390226	3.307328
-	26	-0.841199	-19.427130	3.597672
-	27	-0.912585	-19.463736	3.861104
-	28	-0.988023	-19.499546	4.095365
-	29	-1.068195	-19.534018	4.301529
-	30	-1.154297	-19.566313	4.480739
-	31	-1.248138	-19.595451	4.636163
-	32	-1.351186	-19.620432	4.772206
-	33	-1.464523	-19.640316	4.894153
-	34	-1.588836	-19.654276	5.007658
-	35	-1.724571	-19.661587	5.118083
-	36	-1.871252	-19.661770	5.229691
-	37	-2.027914	-19.654486	5.346064
-	38	-2.192970	-19.639664	5.469341
-	39	-2.364618	-19.617405	5.600347
-	40	-2.540291	-19.588047	5.738647
-	41	-2.717393	-19.552052	5.883496
-	42	-2.893416	-19.509878	6.033080
-	43	-3.066563	-19.461817	6.185473
-	44	-3.234682	-19.408218	6.337442
-	45	-3.395848	-19.349566	6.486472
-	46	-3.547295	-19.286621	6.629060
-	47	-3.685886	-19.220396	6.761528
-	48	-3.807988	-19.152143	6.880536
-	49	-3.909847	-19.083298	6.982664
-	50	-3.987393	-19.015413	7.064260
-	51	-4.036416	-18.950113	7.122159
-	52	-4.052496	-18.889019	7.153445
-	53	-4.031134	-18.833733	7.155633
-	54	-3.967833	-18.785746	7.127739
-	55	-3.858166	-18.746490	7.067545
-	56	-3.698309	-18.717175	6.975711
-	57	-3.484848	-18.698891	6.852906
-	58	-3.214909	-18.692585	6.701172
-	59	-2.886266	-18.699093	6.524156
-	60	-2.497193	-18.719242	6.325459
-	61	-2.046514	-18.753798	6.110480
-	62	-1.533803	-18.803417	5.884080
-	63	-0.960182	-18.868429	5.652036
-	64	-0.327073	-18.949051	5.419102
-	65	0.363525	-19.045532	5.190709
-	66	1.110195	-19.158142	4.970302
-	67	1.911114	-19.287188	4.761916
-	68	2.765441	-19.432859	4.566995
-	69	3.672117	-19.595407	4.388252
-	70	4.631218	-19.774809	4.225438
-	71	5.643104	-19.971075	4.079028
-	72	6.708844	-20.183954	3.947879
-	73	7.830409	-20.412922	3.830689
-	74	9.009891	-20.656971	3.725055
-	75	10.248249	-20.914347	3.627889
-	76	11.544963	-21.182381	3.537357
-	77	12.897640	-21.457293	3.449517
-	78	14.302368	-21.734676	3.360534
-	79	15.754165	-22.009701	3.266006
-	80	17.248165	-22.277287	3.159601
-	81	18.779037	-22.532318	3.035161
-	82	20.340933	-22.769913	2.886004
-	83	21.927485	-22.985466	2.707527
-	84	23.531977	-23.174833	2.495601
-	85	25.147003	-23.334299	2.250140
-	86	26.765152	-23.460728	1.974698
-	87	28.378801	-23.551664	1.676995
-	88	29.979807	-23.605541	1.366163
-	89	31.560276	-23.621239	1.049521
-	90	33.112309	-23.597670	0.730599
-	91	34.627396	-23.534376	0.408455
-	92	36.096996	-23.430771	0.076973
-	93	37.511711	-23.287100	-0.270938
-	94	38.862049	-23.103682	-0.642552
-	95	40.137798	-22.881323	-1.044593
-	96	41.328873	-22.621410	-1.483866
-	97	42.425251	-22.326088	-1.966134
-	98	43.418171	-21.998789	-2.498102
-	99	44.302803	-21.643259	-3.087878
-	100	45.081200	-21.264849	-3.744974
-	101	45.764397	-20.869278	-4.480659
-	102	46.372631	-20.463327	-5.305602
-	103	46.932796	-20.053387	-6.227352
-	104	47.475040	-19.646383	-7.242993
-	105	48.030655	-19.246876	-8.338896
-	106
-	107
-	108
-	109
-	110
-	111
-	112
-	113
-	114
-	115
-	116
-	117
-	118
-	119
-	120
-	121
-	122
-	123	69.719528	-11.915077	-7.021413
-	124	70.639961	-11.679070	-7.544485
-	125	71.491348	-11.446220	-8.001064
-	126	72.273514	-11.218210	-8.400331
-	127	72.986954	-10.997474	-8.751201
-	128	73.633095	-10.785627	-9.062099
-	129	74.213875	-10.584335	-9.340962
-	130	74.731689	-10.394284	-9.594435
-	131	75.188408	-10.214781	-9.828115
-	132	75.585274	-10.044198	-10.046443
-	133	75.922928	-9.879457	-10.252825
-	134	76.201950	-9.717543	-10.449688
-	135	76.423042	-9.554050	-10.639276
-	136	76.587646	-9.387140	-10.823071
-	137	76.697243	-9.215377	-11.002182
-	138	76.753281	-9.038717	-11.177038
-	139	76.757004	-8.857929	-11.347615
-	140	76.709396	-8.675267	-11.513156
-	141	76.611427	-8.491137	-11.673130
-	142	76.464226	-8.307158	-11.826594
-	143	76.268738	-8.123527	-11.972734
-	144	76.025978	-7.941589	-12.110418
-	145	75.737068	-7.762518	-12.239047
-	146	75.403038	-7.588515	-12.357374
-	147	75.024864	-7.421620	-12.464687
-	148	74.603462	-7.263825	-12.560018
-	149	74.139732	-7.116990	-12.642668
-	150	73.634560	-6.982345	-12.711926
-	151	73.088821	-6.861614	-12.767460
-	152	72.503204	-6.755914	-12.808828
-	153	71.878326	-6.667180	-12.835818
-	154	71.214813	-6.596954	-12.848762
-	155	70.513527	-6.546145	-12.848330
-	156	69.775749	-6.515063	-12.835668
-	157	69.003227	-6.504328	-12.811992
-	158	68.197609	-6.513970	-12.778707
-	159	67.360558	-6.543933	-12.736987
-	160	66.493675	-6.594335	-12.687676
-	161	65.598495	-6.664476	-12.631455
-	162	64.676659	-6.754088	-12.568233
-	163	63.729675	-6.862080	-12.498240
-	164	62.759125	-6.987760	-12.420840
-	165	61.766537	-7.129647	-12.335279
-	166	60.753399	-7.286090	-12.240853
-	167	59.721180	-7.455765	-12.136560
-	168	58.671230	-7.638158	-12.020968
-	169	57.605011	-7.832619	-11.892594
-	170	56.523869	-8.038728	-11.749956
-	171	55.429173	-8.255075	-11.592258
-	172	54.322155	-8.480005	-11.419406
-	173	53.204021	-8.712202	-11.231433
-	174	52.075958	-8.951253	-11.028367
-	175	50.939163	-9.196772	-10.810279
-	176	49.794842	-9.448151	-10.578158
-	177	48.644207	-9.705128	-10.332899
-	178	47.488602	-9.966426	-10.077155
-	179	46.329369	-10.230822	-9.814172
-	180	45.168118	-10.496313	-9.548728
-	181	44.006794	-10.760048	-9.286592
-	182	42.847771	-11.019083	-9.034284
-	183	41.693611	-11.270610	-8.798341
-	184	40.547085	-11.512712	-8.585362
-	185	39.411316	-11.743989	-8.401486
-	186	38.289661	-11.964206	-8.251005
-	187	37.185455	-12.173628	-8.136320
-	188	36.101490	-12.372776	-8.058656
-	189	35.040031	-12.562050	-8.017924
-	190	34.003033	-12.741969	-8.013556
-	191	32.992043	-12.913880	-8.043187
-	192	32.008308	-13.079015	-8.104308
-	193	31.052452	-13.239768	-8.192550
-	194	30.124744	-13.398831	-8.302421
-	195	29.225506	-13.558335	-8.429203
-	196	28.355207	-13.719362	-8.568722
-	197	27.514385	-13.882139	-8.718472
-	198	26.703810	-14.046165	-8.876910
-	199	25.924164	-14.210497	-9.043119
-	200	25.176060	-14.374027	-9.216447
-	201	24.459845	-14.535322	-9.396637
-	202	23.775604	-14.693064	-9.583293
-	203	23.123125	-14.845724	-9.776487
-	204	22.501677	-14.991741	-9.976623
-	205	21.909952	-15.129567	-10.184358
-	206	21.346107	-15.257747	-10.399956
-	207	20.807848	-15.374908	-10.623963
-	208	20.292933	-15.479536	-10.857598
-	209	19.799112	-15.570359	-11.101823
-	210	19.324474	-15.646199	-11.358087
-	211	18.867437	-15.706178	-11.627854
-	212	18.426722	-15.749920	-11.912080
-	213	18.001497	-15.777382	-12.212177
-	214	17.590992	-15.788942	-12.528026
-	215	17.194780	-15.785005	-12.860291
-	216	16.812140	-15.766273	-13.208175
-	217	16.442707	-15.733454	-13.571556
-	218	16.085970	-15.687351	-13.949864
-	219	15.741710	-15.628897	-14.342397
-	220	15.409780	-15.559272	-14.748364
-	221	15.090188	-15.479815	-15.166120
-	222	14.783127	-15.392162	-15.594125
-	223	14.488962	-15.298243	-16.030491
-	224	14.208125	-15.200433	-16.472775
-	225	13.941147	-15.101528	-16.918753
-	226	13.688354	-15.004816	-17.365669
-	227	13.450227	-14.913747	-17.810574
-	228	13.227168	-14.831963	-18.250040
-	229	13.019691	-14.763038	-18.680889
-	230	12.828140	-14.710379	-19.099676
-	231	12.653083	-14.677001	-19.502768
-	232	12.494948	-14.665425	-19.886398
-	233	12.354291	-14.677338	-20.246374
-	234	12.231799	-14.713217	-20.578526
-	235	12.128434	-14.772436	-20.877859
-	236	12.045341	-14.852942	-21.139463
-	237	11.983730	-14.951648	-21.357826
-	238	11.944741	-15.064489	-21.528124
-	239	11.929926	-15.186563	-21.646885
-	240	11.940509	-15.312659	-21.711538
-	241	11.977644	-15.437452	-21.721651
-	242	12.041788	-15.556120	-21.677740
-	243	12.133074	-15.664324	-21.583334
-	244	12.250612	-15.758755	-21.442913
-	245	12.392890	-15.837124	-21.264050
-	246	12.557752	-15.898203	-21.055925
-	247	12.742344	-15.941928	-20.830034
-	248	12.943323	-15.969018	-20.599094
-	249	13.156636	-15.981170	-20.375305
-	250	13.377695	-15.980639	-20.169914
-	251	13.601494	-15.970219	-19.991575
-	252	13.822394	-15.953108	-19.845940
-	253	14.034482	-15.932700	-19.735218
-	254	14.231738	-15.912412	-19.659094
-	255	14.408749	-15.895453	-19.615280
-	256	14.560104	-15.885028	-19.600416
-	257	14.681561	-15.883667	-19.612011
-	258	14.769123	-15.893552	-19.648172
-	259	14.819611	-15.916533	-19.707626
-	260	14.830174	-15.954313	-19.788363
-	261	14.798797	-16.008272	-19.887512
-	262	14.723895	-16.079611	-20.000067
-	263	14.604693	-16.169142	-20.118832
-	264	14.441455	-16.277151	-20.234610
-	265	14.235336	-16.403458	-20.336132
-	266	13.988862	-16.547302	-20.411274
-	267	13.705756	-16.707325	-20.447821
-	268	13.390363	-16.881977	-20.433155
-	269	13.047882	-17.069147	-20.357134
-	270	12.683270	-17.266783	-20.210510
-	271	12.301655	-17.472607	-19.986507
-	272	11.907459	-17.684242	-19.681633
-	273	11.504750	-17.899405	-19.295340
-	274	11.097006	-18.115587	-18.831457
-	275	10.686731	-18.330618	-18.295792
-	276	10.275906	-18.542130	-17.697857
-	277	9.865438	-18.747934	-17.048296
-	278	9.455617	-18.945837	-16.359722
-	279	9.046021	-19.133823	-15.645181
-	280	8.635874	-19.309937	-14.917792
-	281	8.224069	-19.472431	-14.190395
-	282	7.809719	-19.619640	-13.475600
-	283	7.392273	-19.750042	-12.785011
-	284	6.971601	-19.862366	-12.129045
-	285	6.548077	-19.955671	-11.516589
-	286	6.122478	-20.029432	-10.954854
-	287	5.695988	-20.083513	-10.448443
-	288	5.270151	-20.118217	-10.000626
-	289	4.846695	-20.134268	-9.611673
-	290	4.427685	-20.132780	-9.281183
-	291	4.015198	-20.115158	-9.006950
-	292	3.611405	-20.083031	-8.785858
-	293	3.218575	-20.038166	-8.614074
-	294	2.838761	-19.982468	-8.486929
-	295	2.474064	-19.917948	-8.399844
-	296	2.126214	-19.846632	-8.347021
-	297	1.796727	-19.770617	-8.323177
-	298	1.486720	-19.691919	-8.322145
-	299	1.197038	-19.612556	-8.337802
-	300	0.928044	-19.534382	-8.363189
-	301	0.679972	-19.459146	-8.391332
-	302	0.452882	-19.388372	-8.415221
-	303	0.246750	-19.323315	-8.427445
-	304	0.061652	-19.264973	-8.422207
-	305	-0.102396	-19.214005	-8.393456
-	306	-0.245467	-19.170834	-8.337084
-	307	-0.367848	-19.135572	-8.249808
-	308	-0.469931	-19.108116	-8.130703
-	309	-0.552184	-19.088068	-7.980099
-	310	-0.615363	-19.074865	-7.799725
-	311	-0.660463	-19.067755	-7.592518
-	312	-0.688624	-19.065805	-7.362375
-	313	-0.701516	-19.067968	-7.113900
-	314	-0.700733	-19.073086	-6.852996
-	315	-0.688206	-19.080009	-6.585901
-	316	-0.666101	-19.087599	-6.318410
-	317	-0.636273	-19.094824	-6.057448
-	318	-0.601018	-19.100737	-5.808392
-	319	-0.562412	-19.104563	-5.576697
-	320	-0.522617	-19.105793	-5.367201
-	321	-0.483713	-19.104134	-5.182766
-	322	-0.447833	-19.099562	-5.025198
-	323	-0.416601	-19.092278	-4.895111
-	324	-0.391486	-19.082724	-4.793118
-	325	-0.373263	-19.071581	-4.719096
-	326	-0.362323	-19.059673	-4.672976
-	327	-0.358499	-19.047945	-4.653620
-	328	-0.361347	-19.037420	-4.658662
-	329	-0.370030	-19.029125	-4.685520
-	330	-0.383605	-19.024109	-4.730427
-	331	-0.400666	-19.023321	-4.790483
-	332	-0.419967	-19.027687	-4.862142
-	333	-0.439979	-19.038036	-4.942874
-	334	-0.459388	-19.055037	-5.030145
-	335	-0.476936	-19.079231	-5.122087
-	336	-0.491734	-19.110989	-5.217110
-	337	-0.503019	-19.150482	-5.313697
-	338	-0.510412	-19.197731	-5.410664
-	339	-0.513685	-19.252518	-5.506242
-	340	-0.513118	-19.314495	-5.598666
-	341	-0.509112	-19.383114	-5.685260
-	342	-0.502576	-19.457699	-5.762590
-	343	-0.494795	-19.537479	-5.826603
-	344	-0.487304	-19.621630	-5.872756
-	345	-0.481978	-19.709347	-5.896685
-	346	-0.480776	-19.799913	-5.893958
-	347	-0.485631	-19.892744	-5.861961
-	348	-0.498231	-19.987425	-5.798532
-	349	-0.520035	-20.083693	-5.703267
-	350	-0.552070	-20.181376	-5.577329
-	351	-0.594871	-20.280321	-5.423225
-	352	-0.648335	-20.380390	-5.245550
-	353	-0.711873	-20.481316	-5.049982
-	354	-0.784500	-20.582724	-4.842759
-	355	-0.864807	-20.683996	-4.628516
-	356	-0.951144	-20.784384	-4.409678
-	357	-1.041779	-20.882851	-4.185719
-	358	-1.134398	-20.978184	-3.953959
-	359	-1.226715	-21.068933	-3.709800
-	360	-1.316630	-21.153519	-3.446516
-	361	-1.402542	-21.230288	-3.156817
-	362	-1.483408	-21.297626	-2.833554
-	363	-1.559002	-21.354053	-2.471284
-	364	-1.629321	-21.398180	-2.067003
-	365	-1.694778	-21.428778	-1.621217
-	366	-1.755672	-21.444809	-1.137905
-	367	-1.812288	-21.445408	-0.624813
-	368	-1.864895	-21.429995	-0.092642
-	369	-1.913672	-21.398121	0.445308
-	370	-1.958813	-21.349617	0.974231
-	371	-2.000170	-21.284512	1.478641
-	372	-2.037206	-21.203188	1.943321
-	373	-2.069094	-21.106295	2.355015
-	374	-2.094558	-20.994755	2.702813
-	375	-2.112067	-20.869801	2.979968
-	376	-2.119529	-20.732882	3.183327
-	377	-2.114658	-20.585678	3.313990
-	378	-2.094691	-20.430082	3.377059
-	379	-2.056461	-20.268179	3.379792
-	380	-1.996120	-20.102177	3.330709
-	381	-1.909491	-19.934469	3.237896
-	382	-1.791892	-19.767542	3.109025
-	383	-1.638172	-19.604063	2.949970
-	384	-1.442705	-19.446781	2.766087
-	385	-1.199919	-19.298433	2.562263
-	386	-0.903911	-19.161636	2.342365
-	387	-0.549125	-19.038712	2.110334
-	388	-0.130193	-18.931652	1.869033
-	389	0.357691	-18.841866	1.621448
-	390	0.918603	-18.770203	1.369745
-	391	1.555687	-18.716787	1.115985
-	392	2.270833	-18.681087	0.862100
-	393	3.064677	-18.661873	0.609194
-	394	3.936493	-18.657436	0.357846
-	395	4.883968	-18.665644	0.108279
-	396	5.903625	-18.684225	-0.140896
-	397	6.990358	-18.711044	-0.390385
-	398	8.138324	-18.744204	-0.642066
-	399	9.340690	-18.782215	-0.898349
-	400	10.590164	-18.824089	-1.161247
-	401	11.879282	-18.869244	-1.433625
-	402	13.200600	-18.917414	-1.717819
-	403	14.547060	-18.968369	-2.016798
-	404	15.911978	-19.021788	-2.333407
-	405	17.289066	-19.077051	-2.670861
-	406	18.672571	-19.133148	-3.031772
-	407	20.057114	-19.188293	-3.418529
-	408	21.437996	-19.240187	-3.830684
-	409	22.810736	-19.286119	-4.264793
-	410	24.171652	-19.322975	-4.715710
-	411	25.517130	-19.347780	-5.176385
-	412	26.843971	-19.357784	-5.640031
-	413	28.149111	-19.350914	-6.101133
-	414	29.430021	-19.325687	-6.556698
-	415	30.684643	-19.280722	-7.006573
-	416	31.911755	-19.214220	-7.453445
-	417	33.110611	-19.123985	-7.900944
-	418	34.280758	-19.007502	-8.352212
-	419	35.422081	-18.861759	-8.810409
-	420	36.534332	-18.684114	-9.277172
-	421	37.617336	-18.472082	-9.754011
-	422	38.670483	-18.224247	-10.240951
-	423	39.692986	-17.940010	-10.737702
-	424	40.683754	-17.620275	-11.242380
-	425	41.641483	-17.267038	-11.752960
-	426	42.564995	-16.883318	-12.266596
-	427	43.453400	-16.473148	-12.780249
-	428	44.306293	-16.040506	-13.291513
-	429	45.123489	-15.589766	-13.798905
-	430	45.905334	-15.125432	-14.301597
-	431	46.652653	-14.652397	-14.798879
-	432	47.366653	-14.175817	-15.289565
-	433	48.048695	-13.701420	-15.771973
-	434	48.700188	-13.235325	-16.243946
-	435	49.322803	-12.783736	-16.702663
-	436	49.918423	-12.352535	-17.145380
-	437	50.489052	-11.947216	-17.569090
-	438	51.036503	-11.572831	-17.970785
-	439	51.562389	-11.233772	-18.347862
-	440	52.067902	-10.933832	-18.697685
-	441	52.553829	-10.675983	-19.018112
-	442	53.020397	-10.462098	-19.307354
-	443	53.467236	-10.293086	-19.564121
-	444	53.893234	-10.168824	-19.787378
-	445	54.296707	-10.088275	-19.976637
-	446	54.675350	-10.049432	-20.131905
-	447	55.026337	-10.049565	-20.253860
-	448	55.346233	-10.085350	-20.343548
-	449	55.631283	-10.152601	-20.402889
-	450	55.877327	-10.246956	-20.433884
-	451	56.080173	-10.363651	-20.438766
-	452	56.235645	-10.498311	-20.419586
-	453	56.340271	-10.646081	-20.378050
-	454	56.391197	-10.802153	-20.315569
-	455	56.386509	-10.961786	-20.232813
-	456	56.324932	-11.120422	-20.130686
-	457	56.206009	-11.273769	-20.009407
-	458	56.029987	-11.418161	-19.869698
-	459	55.797752	-11.550416	-19.712515
-	460	55.510445	-11.667871	-19.540358
-	461	55.169369	-11.769022	-19.356380
-	462	54.775578	-11.853246	-19.165428
-	463	54.330170	-11.920871	-18.973696
-	464	53.834068	-11.973093	-18.788120
-	465	53.288540	-12.011463	-18.615002
-	466	52.695236	-12.037432	-18.459122
-	467	52.056282	-12.052438	-18.323574
-	468	51.373959	-12.058199	-18.209570
-	469	50.650875	-12.056118	-18.117479
-	470	49.889587	-12.047802	-18.046553
-	471	49.092796	-12.034903	-17.995592
-	472	48.263039	-12.019107	-17.962873
-	473	47.402748	-12.002408	-17.946196
-	474	46.514198	-11.986596	-17.943182
-	475	45.599602	-11.973517	-17.950842
-	476	44.661095	-11.964682	-17.966347
-	477	43.700642	-11.961478	-17.986513
-	478	42.720127	-11.965181	-18.007868
-	479	41.721233	-11.977404	-18.025990
-	480	40.705479	-11.999526	-18.036716
-	481	39.674263	-12.033049	-18.035360
-	482	38.628815	-12.079232	-18.017387
-	483	37.570240	-12.139203	-17.978218
-	484	36.499516	-12.213722	-17.913395
-	485	35.417515	-12.303401	-17.819143
-	486	34.325016	-12.408602	-17.691694
-	487	33.222710	-12.529629	-17.528030
-	488	32.111099	-12.666639	-17.325298
-	489	30.990726	-12.819715	-17.081589
-	490	29.861969	-12.988427	-16.795864
-	491	28.725300	-13.172450	-16.467655
-	492	27.581184	-13.370977	-16.097631
-	493	26.430115	-13.583179	-15.687432
-	494	25.272661	-13.807736	-15.240136
-	495	24.109423	-14.043293	-14.759428
-	496	22.941116	-14.288282	-14.249783
-	497	21.768923	-14.540672	-13.716531
-	498	20.594339	-14.798406	-13.165595
-	499	19.419554	-15.059048	-12.603160
-	500	18.247372	-15.320135	-12.035837
-	501	17.081114	-15.579100	-11.470082
-	502	15.924639	-15.833115	-10.912748
-	503	14.782712	-16.079311	-10.370723
-	504	13.661162	-16.314878	-9.850826
-	505	12.566667	-16.537010	-9.359280
-	506	11.505741	-16.743160	-8.900770
-	507	10.484686	-16.930723	-8.479457
-	508	9.508986	-17.097363	-8.098117
-	509	8.583298	-17.241056	-7.758964
-	510	7.711027	-17.360319	-7.463280
-	511	6.894464	-17.454388	-7.211698
-	512	6.134498	-17.523302	-7.003953
-	513	5.430976	-17.567827	-6.839330
-	514	4.782634	-17.589405	-6.716269
-	515	4.187542	-17.590042	-6.632939
-	516	3.643091	-17.572241	-6.587065
-	517	3.146050	-17.539011	-6.575669
-	518	2.693162	-17.493717	-6.595907
-	519	2.281243	-17.440062	-6.644595
-	520	1.907856	-17.382015	-6.718478
-	521	1.571137	-17.323624	-6.814296
-	522	1.269814	-17.268856	-6.928893
-	523	1.002954	-17.221352	-7.058724
-	524	0.770148	-17.184214	-7.200177
-	525	0.571481	-17.159828	-7.349321
-	526	0.407345	-17.149857	-7.501809
-	527	0.278515	-17.155167	-7.653906
-	528	0.185621	-17.175856	-7.801726
-	529	0.129068	-17.211294	-7.942609
-	530	0.108632	-17.260141	-8.074417
-	531	0.123610	-17.320509	-8.197037
-	532	0.172489	-17.390261	-8.311654
-	533	0.253132	-17.467167	-8.421213
-	534	0.362704	-17.549143	-8.529896
-	535	0.497984	-17.634460	-8.643398
-	536	0.655569	-17.721880	-8.768130
-	537	0.831850	-17.810699	-8.909318
-	538	1.023383	-17.900700	-9.071631
-	539	1.226868	-17.992048	-9.257481
-	540	1.439195	-18.085142	-9.467642
-	541	1.657363	-18.180525	-9.700304
-	542	1.878429	-18.278734	-9.952038
-	543	2.099305	-18.380440	-10.217562
-	544	2.316588	-18.486326	-10.489534
-	545	2.526744	-18.597168	-10.760044
-	546	2.725972	-18.713758	-11.020566
-	547	2.910406	-18.836863	-11.262603
-	548	3.076008	-18.967150	-11.477901
-	549	3.219088	-19.105053	-11.658579
-	550	3.336141	-19.250721	-11.797436
-	551	3.424550	-19.403875	-11.888597
-	552	3.482401	-19.563839	-11.928049
-	553	3.508995	-19.729465	-11.912822
-	554	3.504406	-19.899334	-11.841044
-	555	3.470048	-20.071699	-11.712095
-	556	3.408082	-20.244600	-11.527339
-	557	3.321263	-20.416016	-11.289011
-	558	3.212546	-20.584024	-11.000700
-	559	3.085165	-20.746731	-10.667630
-	560	2.941793	-20.902502	-10.296139
-	561	2.784942	-21.049791	-9.893936
-	562	2.616226	-21.187263	-9.468878
-	563	2.436791	-21.313728	-9.028813
-	564	2.246761	-21.428211	-8.580531
-	565	2.045658	-21.529924	-8.129615
-	566	1.832271	-21.618288	-7.679158
-	567	1.605242	-21.692846	-7.230052
-	568	1.363074	-21.753199	-6.781845
-	569	1.104804	-21.798903	-6.333233
-	570	0.830131	-21.829641	-5.883657
-	571	0.539962	-21.845102	-5.433513
-	572	0.236338	-21.845261	-4.985589
-	573	-0.077526	-21.830322	-4.543835
-	574	-0.397768	-21.800867	-4.112716
-	575	-0.719957	-21.757843	-3.695750
-	576	-1.039385	-21.702641	-3.296328
-	577	-1.351041	-21.637131	-2.917236
-	578	-1.650264	-21.563456	-2.560273
-	579	-1.933040	-21.483814	-2.225576
-	580	-2.196804	-21.400244	-1.910735
-	581	-2.439839	-21.314537	-1.611753
-	582	-2.661232	-21.228331	-1.324695
-	583	-2.860204	-21.143230	-1.046349
-	584	-3.036671	-21.060560	-0.773544
-	585	-3.190772	-20.981567	-0.503941
-	586	-3.323314	-20.907232	-0.235713
-	587	-3.435191	-20.838394	0.031662
-	588	-3.527923	-20.775667	0.298503
-	589	-3.603038	-20.719507	0.564357
-	590	-3.662306	-20.670166	0.828503
-	591	-3.707078	-20.627790	1.089357
-	592	-3.738815	-20.592363	1.345256
-	593	-3.758737	-20.563759	1.594554
-	594	-3.768063	-20.541710	1.836397
-	595	-3.767630	-20.525896	2.069955
-	596	-3.758212	-20.515921	2.294067
-	597	-3.740379	-20.511271	2.507701
-	598	-3.714584	-20.511450	2.708637
-	599	-3.681145	-20.515890	2.894078
-	600	-3.640599	-20.523996	3.060669
-	601	-3.593335	-20.535166	3.204296
-	602	-3.539969	-20.548738	3.320845
-	603	-3.480975	-20.564054	3.406086
-	604	-3.416862	-20.580349	3.455790
-	605	-3.348378	-20.596853	3.466811
-	606	-3.276225	-20.612711	3.436847
-	607	-3.201435	-20.627001	3.366254
-	608	-3.125205	-20.638729	3.258606
-	609	-3.048856	-20.646950	3.120491
-	610	-2.973912	-20.650669	2.963328
-	611	-2.901689	-20.648991	2.801056
-	612	-2.833436	-20.641111	2.649726
-	613	-2.769906	-20.626350	2.524344
-	614	-2.711785	-20.604198	2.439046
-	615	-2.659059	-20.574282	2.404731
-	616	-2.611717	-20.536442	2.429741
-	617	-2.569342	-20.490711	2.518740
-	618	-2.531170	-20.437433	2.671614
-	619	-2.496395	-20.377136	2.885625
-	620	-2.463950	-20.310654	3.153699
-	621	-2.432979	-20.239021	3.466312
-	622	-2.402570	-20.163435	3.810436
-	623	-2.372087	-20.085232	4.171981
-	624	-2.340905	-20.005804	4.535883
-	625	-2.308557	-19.926334	4.888945
-	626	-2.274636	-19.847813	5.219864
-	627	-2.238483	-19.770935	5.520180
-	628	-2.199451	-19.696156	5.784298
-	629	-2.157007	-19.623814	6.007877
-	630	-2.111275	-19.554266	6.188793
-	631	-2.062450	-19.487848	6.325493
-	632	-2.011118	-19.424870	6.419397
-	633	-1.957833	-19.365568	6.473577
-	634	-1.903273	-19.310114	6.493655
-	635	-1.848070	-19.258654	6.486940
-	636	-1.792834	-19.211226	6.462145
-	637	-1.738399	-19.167837	6.429373
-	638	-1.685514	-19.128405	6.397342
-	639	-1.635072	-19.092892	6.374250
-	640	-1.587853	-19.061293	6.365382
-	641	-1.544729	-19.033670	6.374165
-	642	-1.506500	-19.010242	6.401152
-	643	-1.473884	-18.991318	6.444901
-	644	-1.447681	-18.977278	6.502086
-	645	-1.428658	-18.968422	6.568630
-	646	-1.417481	-18.964853	6.640532
-	647	-1.414570	-18.966463	6.715280
-	648	-1.419724	-18.972965	6.790809
-	649	-1.432298	-18.984005	6.864305
-	650	-1.451373	-18.999119	6.933896
-	651	-1.475961	-19.017746	6.997460
-	652	-1.505179	-19.039249	7.053967
-	653	-1.538360	-19.062881	7.102899
-	654	-1.575087	-19.087896	7.144858
-	655	-1.614590	-19.113495	7.180423
-	656	-1.655967	-19.138830	7.211630
-	657	-1.698060	-19.163015	7.240766
-	658	-1.739793	-19.185129	7.271399
-	659	-1.780219	-19.204323	7.307258
-	660	-1.818764	-19.219965	7.350819
-	661	-1.855414	-19.231544	7.404088
-	662	-1.890381	-19.238794	7.466636
-	663	-1.924195	-19.241590	7.538070
-	664	-1.957319	-19.239990	7.616407
-	665	-1.990216	-19.234217	7.699600
-	666	-2.023111	-19.224678	7.784601
-	667	-2.055710	-19.212048	7.867641
-	668	-2.087322	-19.197138	7.944946
-	669	-2.116474	-19.180958	8.011765
-	670	-2.141288	-19.164572	8.064444
-	671	-2.158896	-19.149166	8.098609
-	672	-2.165936	-19.135988	8.111629
-	673	-2.157995	-19.126396	8.100257
-	674	-2.130106	-19.121864	8.062113
-	675	-2.076469	-19.123890	7.995051
-	676	-1.990693	-19.134008	7.897408
-	677	-1.865858	-19.153616	7.767747
-	678	-1.694957	-19.183947	7.605649
-	679	-1.470926	-19.225945	7.411972
-	680	-1.186714	-19.280165	7.187850
-	681	-0.835911	-19.346605	6.937104
-	682	-0.412817	-19.424690	6.664353
-	683	0.087259	-19.513233	6.375890
-	684	0.668001	-19.610558	6.078208
-	685	1.331600	-19.714514	5.779232
-	686	2.079206	-19.822620	5.485895
-	687	2.910440	-19.932310	5.204813
-	688	3.823604	-20.040955	4.941021
-	689	4.815276	-20.146301	4.698900
-	690	5.880489	-20.246614	4.481666
-	691	7.012779	-20.340836	4.291629
-	692	8.204530	-20.428825	4.129466
-	693	9.447334	-20.511303	3.994144
-	694	10.732149	-20.589901	3.883414
-	695	12.049906	-20.666750	3.793018
-	696	13.391673	-20.744511	3.719021
-	697	14.749004	-20.825901	3.656818
-	698	16.114136	-20.913673	3.602646
-	699	17.480120	-21.010252	3.553154
-	700	18.841202	-21.117315	3.505354
-	701	20.192753	-21.235788	3.456460
-	702	21.531406	-21.365410	3.403048
-	703	22.854456	-21.505232	3.342102
-	704	24.160337	-21.653030	3.268860
-	705	25.448112	-21.806053	3.179005
-	706	26.717625	-21.960566	3.065917
-	707	27.969368	-22.112413	2.923361
-	708	29.204660	-22.256784	2.743447
-	709	30.425751	-22.389030	2.518280
-	710	31.635305	-22.505020	2.240177
-	711	32.835247	-22.600763	1.903118
-	712	34.024620	-22.673018	1.506236
-	713	35.199772	-22.718700	1.053309
-	714	36.355545	-22.735861	0.553582
-	715	37.487175	-22.722446	0.017563
-	716	38.590900	-22.676853	-0.542495
-	717	39.663666	-22.597664	-1.115318
-	718	40.703121	-22.483990	-1.691032
-	719	41.707195	-22.335600	-2.262373
-	720	42.674248	-22.152340	-2.826302
-	721	43.602627	-21.935387	-3.381405
-	722	44.490967	-21.686214	-3.928926
-	723	45.338326	-21.407803	-4.469435
-	724	46.144554	-21.103542	-5.004278
-	725	46.910454	-20.777658	-5.533733
-	726	47.637184	-20.434502	-6.058691
-	727	48.326118	-20.078747	-6.579051
-	728	48.978527	-19.714825	-7.095057
-	729	49.595638	-19.347576	-7.606362
-	730	50.178497	-18.981613	-8.111872
-	731	50.727863	-18.621300	-8.610618
-	732	51.244576	-18.271034	-9.100904
-	733	51.729462	-17.934792	-9.581665
-	734	52.183620	-17.616381	-10.050858
-	735	52.608253	-17.318602	-10.507313
-	736	53.004745	-17.044010	-10.949094
-	737	53.374321	-16.793987	-11.375229
-	738	53.717812	-16.569664	-11.784519
-	739	54.035931	-16.370913	-12.176028
-	740	54.329067	-16.197474	-12.549270
-	741	54.597519	-16.048277	-12.903544
-	742	54.841106	-15.921556	-13.239440
-	743	55.059425	-15.815464	-13.556729
-	744	55.251705	-15.727508	-13.856224
-	745	55.416916	-15.655433	-14.137647
-	746	55.553520	-15.596356	-14.401797
-	747	55.659412	-15.547927	-14.648283
-	748	55.732204	-15.507308	-14.876435
-	749	55.769001	-15.472790	-15.084451
-	750	55.766602	-15.442829	-15.269465
-	751	55.721447	-15.416342	-15.428308
-	752	55.630142	-15.393542	-15.556265
-	753	55.490231	-15.374133	-15.649242
-	754	55.300293	-15.358686	-15.702925
-	755	55.060066	-15.346936	-15.714035
-	756	54.770012	-15.338490	-15.680158
-	757	54.430920	-15.331992	-15.600067
-	758	54.043728	-15.325929	-15.473788
-	759	53.609798	-15.317692	-15.302947
-	760	53.131069	-15.304790	-15.090378
-	761	52.609852	-15.285641	-14.839066
-	762	52.048542	-15.259778	-14.552700
-	763	51.449413	-15.229068	-14.234066
-	764	50.814980	-15.195575	-13.886661
-	765	50.147717	-15.161391	-13.514505
-	766	49.449562	-15.128186	-13.121849
-	767	48.721436	-15.097990	-12.713090
-	768	47.963852	-15.072788	-12.292469
-	769	47.177650	-15.054480	-11.864241
-	770	46.364445	-15.044830	-11.432240
-	771	45.526474	-15.045080	-11.000731
-	772	44.666729	-15.056449	-10.573351
-	773	43.788628	-15.079866	-10.153181
-	774	42.896271	-15.116051	-9.742644
-	775	41.994076	-15.165254	-9.343553
-	776	41.087067	-15.227407	-8.957509
-	777	40.180641	-15.301750	-8.586425
-	778	39.280483	-15.387630	-8.231747
-	779	38.392521	-15.483566	-7.895796
-	780	37.523029	-15.588105	-7.580073
-	781	36.678261	-15.699508	-7.286481
-	782	35.864601	-15.815995	-7.016882
-	783	35.087772	-15.936353	-6.772676
-	784	34.353077	-16.059246	-6.555460
-	785	33.664539	-16.183847	-6.366586
-	786	33.025131	-16.309181	-6.208045
-	787	32.435505	-16.434822	-6.081494
-	788	31.894112	-16.560246	-5.989116
-	789	31.396143	-16.685345	-5.931676
-	790	30.933197	-16.809845	-5.909771
-	791	30.491646	-16.933853	-5.919651
-	792
-	793
-	794
-	795
-	796
-	797
-	798
-	799
-	800
-	801
-	802
-	803
-	804
-	805
-	806
-	807
-	808
-	809
-	810
-	811
-	812
-	813
-	814
-	815
-	816
