# Supplementary material for: Design and preliminary verification of a novel powered ankle–foot prosthesis: From the perspective of lower-limb biomechanics compared with ESAR foot
Source: PLoS One. 2024 Jun 7;19(6):e0303397. doi: 10.1371/journal.pone.0303397 (PMC11161064; doi:10.1371/journal.pone.0303397)
Supplement: S2 File — (ZIP) [file pone.0303397.s004.zip › WAP/1/right knee moment.txt]

LINK_MODEL_BASED::ORIGINAL::Right Knee Moment
File	Frame	X	Y	Z
Gait LB - IOR 7.c3d	1
-	2
-	3	0.062957	-0.082704	0.030527
-	4	0.116706	-0.107046	0.050904
-	5	0.170809	-0.131276	0.070265
-	6	0.223414	-0.154195	0.087176
-	7	0.272191	-0.173491	0.099837
-	8	0.313722	-0.185272	0.106173
-	9	0.339467	-0.181407	0.103632
-	10	0.329638	-0.150101	0.090080
-	11	0.237129	-0.093230	0.062559
-	12	0.044777	-0.060682	0.032420
-	13	0.009488	-0.043323	0.053821
-	14	0.174533	0.166734	0.054022
-	15	-0.135362	0.322691	-0.085903
-	16	-0.422227	0.324554	-0.174965
-	17	-0.506341	0.330959	-0.210878
-	18	-0.538016	0.348512	-0.234928
-	19	-0.559953	0.362999	-0.252990
-	20	-0.575530	0.369683	-0.264564
-	21	-0.584739	0.366810	-0.269353
-	22	-0.585906	0.353323	-0.266617
-	23	-0.576047	0.327207	-0.254768
-	24	-0.553311	0.286043	-0.231906
-	25	-0.517530	0.226635	-0.195785
-	26	-0.479036	0.152040	-0.147988
-	27	-0.471465	0.090480	-0.103415
-	28	-0.409569	0.136346	-0.070419
-	29	0.298586	0.163673	0.156447
-	30	0.154101	-0.281187	0.186160
-	31	-0.032753	-0.185062	0.007732
-	32	0.277286	-0.189789	0.052844
-	33	0.325668	-0.220345	0.081536
-	34	0.314856	-0.197606	0.099979
-	35	0.296980	-0.161912	0.108288
-	36	0.273565	-0.127551	0.107006
-	37	0.245096	-0.097009	0.099263
-	38	0.212121	-0.069747	0.087329
-	39	0.177349	-0.045564	0.073416
-	40	0.142937	-0.024251	0.058987
-	41	0.111361	-0.006067	0.045354
-	42	0.083479	0.009012	0.033075
-	43	0.060402	0.021223	0.022699
-	44	0.040680	0.031049	0.013774
-	45	0.024233	0.038893	0.006318
-	46	0.011532	0.044865	0.000497
-	47	0.001141	0.049408	-0.004210
-	48	-0.006368	0.052434	-0.007643
-	49	-0.011773	0.054494	-0.010104
-	50	-0.015867	0.055823	-0.011905
-	51	-0.018857	0.056659	-0.013157
-	52	-0.020686	0.057209	-0.013884
-	53	-0.022189	0.057625	-0.014373
-	54	-0.022635	0.057769	-0.014391
-	55	-0.021964	0.057587	-0.013898
-	56	-0.020761	0.057269	-0.013147
-	57	-0.018661	0.056959	-0.012015
-	58	-0.016637	0.057007	-0.010897
-	59	-0.014701	0.057533	-0.009805
-	60	-0.013119	0.058701	-0.008831
-	61	-0.010601	0.060016	-0.007525
-	62	-0.007399	0.061585	-0.005963
-	63	-0.004266	0.063387	-0.004389
-	64	-0.000882	0.065531	-0.002651
-	65	0.000676	0.068090	-0.001454
-	66	0.001222	0.070786	-0.000494
-	67	0.000020	0.073597	-0.000030
-	68	-0.002247	0.076481	0.000186
-	69	-0.006778	0.079374	-0.000290
-	70	-0.013159	0.082096	-0.001318
-	71	-0.021237	0.084606	-0.002860
-	72	-0.031232	0.087033	-0.005004
-	73	-0.040511	0.088861	-0.006862
-	74	-0.048034	0.089532	-0.008137
-	75	-0.051805	0.088805	-0.008119
-	76	-0.052375	0.086584	-0.007116
-	77	-0.049588	0.083235	-0.005059
-	78	-0.045570	0.079495	-0.002660
-	79	-0.041254	0.075419	-0.000328
-	80	-0.038144	0.071622	0.001444
-	81	-0.034756	0.067657	0.003168
-	82	-0.031940	0.063899	0.004633
-	83	-0.029901	0.060100	0.005687
-	84	-0.028519	0.056612	0.006620
-	85	-0.029460	0.053598	0.006759
-	86	-0.030618	0.050731	0.006906
-	87	-0.032401	0.047888	0.006613
-	88	-0.031928	0.044599	0.006826
-	89	-0.028652	0.040757	0.007589
-	90	-0.021304	0.036036	0.009231
-	91	-0.009923	0.030375	0.011697
-	92	0.005701	0.023772	0.015239
-	93	0.024214	0.016386	0.019381
-	94	0.046155	0.008001	0.024234
-	95	0.070187	-0.000819	0.029451
-	96	0.094649	-0.009044	0.034887
-	97	0.116346	-0.015529	0.039759
-	98	0.130499	-0.018509	0.043198
-	99	0.131543	-0.016252	0.044154
-	100	0.115269	-0.007233	0.042478
-	101	0.082666	0.008563	0.039646
-	102	0.037112	0.029842	0.037215
-	103	-0.015733	0.054280	0.036744
-	104
-	105
-	106
-	107
-	108
-	109
-	110
-	111
-	112
-	113
-	114
-	115
-	116
-	117
-	118
-	119
-	120
-	121
-	122
-	123
-	124
-	125	-0.007969	0.019011	0.051252
-	126	-0.011829	0.018204	0.047621
-	127	-0.017154	0.017778	0.044024
-	128	-0.023252	0.017599	0.040617
-	129	-0.028738	0.017325	0.037336
-	130	-0.033163	0.016774	0.033867
-	131	-0.034978	0.015725	0.030385
-	132	-0.034455	0.014213	0.026765
-	133	-0.033143	0.012551	0.022985
-	134	-0.032321	0.011033	0.019246
-	135	-0.032645	0.009784	0.015617
-	136	-0.034347	0.008831	0.012142
-	137	-0.036128	0.007997	0.009068
-	138	-0.038217	0.007317	0.006374
-	139	-0.040344	0.006746	0.004119
-	140	-0.042202	0.006237	0.002307
-	141	-0.044199	0.005846	0.000863
-	142	-0.046408	0.005641	-0.000027
-	143	-0.049272	0.005677	-0.000473
-	144	-0.052650	0.005856	-0.000736
-	145	-0.056168	0.006133	-0.000721
-	146	-0.059290	0.006400	-0.000639
-	147	-0.061903	0.006756	-0.000170
-	148	-0.064143	0.007124	0.000343
-	149	-0.065777	0.007431	0.000792
-	150	-0.066592	0.007547	0.000939
-	151	-0.067356	0.007513	0.000648
-	152	-0.067732	0.007336	0.000066
-	153	-0.068741	0.007070	-0.001048
-	154	-0.069894	0.006740	-0.002363
-	155	-0.071158	0.006263	-0.004048
-	156	-0.073052	0.005725	-0.006039
-	157	-0.075216	0.005084	-0.008274
-	158	-0.077726	0.004443	-0.010511
-	159	-0.080575	0.003792	-0.012771
-	160	-0.083571	0.003337	-0.014538
-	161	-0.086826	0.003028	-0.016017
-	162	-0.089788	0.003042	-0.016776
-	163	-0.092660	0.003351	-0.016974
-	164	-0.095489	0.004057	-0.016510
-	165	-0.098040	0.005125	-0.015499
-	166	-0.100138	0.006540	-0.013979
-	167	-0.101684	0.008258	-0.012054
-	168	-0.102670	0.010308	-0.009728
-	169	-0.103355	0.012534	-0.007330
-	170	-0.103557	0.014988	-0.004761
-	171	-0.103767	0.017480	-0.002425
-	172	-0.103453	0.020034	-0.000141
-	173	-0.103236	0.022541	0.001809
-	174	-0.103371	0.025044	0.003424
-	175	-0.102851	0.027465	0.004885
-	176	-0.102589	0.029920	0.006100
-	177	-0.101850	0.032400	0.007242
-	178	-0.100740	0.034883	0.008265
-	179	-0.099550	0.037313	0.009071
-	180	-0.098070	0.039812	0.009872
-	181	-0.096692	0.042335	0.010534
-	182	-0.096235	0.044942	0.010928
-	183	-0.095389	0.047434	0.011213
-	184	-0.095271	0.049897	0.011229
-	185	-0.095467	0.052274	0.011094
-	186	-0.095721	0.054349	0.010746
-	187	-0.095452	0.055956	0.010224
-	188	-0.094312	0.056886	0.009512
-	189	-0.093019	0.057433	0.008654
-	190	-0.091702	0.057883	0.007839
-	191	-0.090788	0.058235	0.006943
-	192	-0.089954	0.058497	0.006050
-	193	-0.089127	0.058551	0.005097
-	194	-0.088579	0.058464	0.004043
-	195	-0.088061	0.058103	0.002904
-	196	-0.087558	0.057577	0.001726
-	197	-0.086839	0.056823	0.000554
-	198	-0.085502	0.055817	-0.000498
-	199	-0.083567	0.054576	-0.001419
-	200	-0.081038	0.053176	-0.002160
-	201	-0.077913	0.051623	-0.002720
-	202	-0.074270	0.050006	-0.003078
-	203	-0.069806	0.048237	-0.003181
-	204	-0.064985	0.046442	-0.003097
-	205	-0.059581	0.044616	-0.002764
-	206	-0.053714	0.042752	-0.002231
-	207	-0.048437	0.040817	-0.001831
-	208	-0.043106	0.038842	-0.001355
-	209	-0.038377	0.036738	-0.001030
-	210	-0.033952	0.034729	-0.000691
-	211	-0.030120	0.032994	-0.000376
-	212	-0.026923	0.031434	-0.000141
-	213	-0.024449	0.030283	0.000066
-	214	-0.022348	0.029306	0.000245
-	215	-0.020096	0.028859	0.000644
-	216	-0.017849	0.028728	0.001132
-	217	-0.015645	0.029263	0.001788
-	218	-0.013608	0.030360	0.002535
-	219	-0.011598	0.032161	0.003434
-	220	-0.010211	0.034757	0.004356
-	221	-0.008539	0.038229	0.005567
-	222	-0.007339	0.042669	0.006846
-	223	-0.006084	0.048027	0.008328
-	224	-0.004907	0.054103	0.009897
-	225	-0.003629	0.061005	0.011617
-	226	-0.002237	0.068501	0.013464
-	227	-0.000871	0.076678	0.015405
-	228	0.001177	0.085139	0.017554
-	229	0.003432	0.093616	0.019733
-	230	0.005941	0.101569	0.021885
-	231	0.008929	0.108605	0.023991
-	232	0.011473	0.113949	0.025691
-	233	0.014547	0.117161	0.027201
-	234	0.017316	0.117603	0.028228
-	235	0.020240	0.115122	0.028904
-	236	0.023029	0.109786	0.029176
-	237	0.026196	0.102107	0.029257
-	238	0.030065	0.092818	0.029335
-	239	0.034069	0.082532	0.029299
-	240	0.038440	0.072135	0.029296
-	241	0.042923	0.062298	0.029285
-	242	0.046699	0.053891	0.029099
-	243	0.049957	0.047453	0.028839
-	244	0.051478	0.043179	0.028136
-	245	0.051699	0.041333	0.027173
-	246	0.049896	0.041484	0.025705
-	247	0.046266	0.043339	0.023817
-	248	0.040993	0.046257	0.021574
-	249	0.034396	0.049554	0.019048
-	250	0.027460	0.052248	0.016481
-	251	0.021009	0.053803	0.014083
-	252	0.015302	0.053812	0.011894
-	253	0.011243	0.052634	0.010209
-	254	0.008218	0.050628	0.008865
-	255	0.006732	0.048233	0.008030
-	256	0.005503	0.045869	0.007353
-	257	0.004521	0.043695	0.006810
-	258	0.003558	0.041747	0.006325
-	259	0.002369	0.039945	0.005820
-	260	0.000784	0.038141	0.005241
-	261	-0.000779	0.036430	0.004787
-	262	-0.003101	0.034508	0.004167
-	263	-0.005715	0.032527	0.003585
-	264	-0.008288	0.030543	0.003124
-	265	-0.011271	0.028543	0.002599
-	266	-0.013723	0.026851	0.002322
-	267	-0.016150	0.025575	0.002076
-	268	-0.017831	0.024821	0.002044
-	269	-0.018513	0.024669	0.002279
-	270	-0.018331	0.025333	0.002739
-	271	-0.017174	0.026575	0.003390
-	272	-0.015104	0.028615	0.004224
-	273	-0.012162	0.031142	0.005193
-	274	-0.008844	0.034067	0.006142
-	275	-0.005719	0.037153	0.006877
-	276	-0.002636	0.040261	0.007486
-	277	0.000150	0.043109	0.007864
-	278	0.002713	0.045625	0.008075
-	279	0.005516	0.047647	0.008304
-	280	0.008047	0.049260	0.008406
-	281	0.010875	0.050361	0.008604
-	282	0.013427	0.051171	0.008751
-	283	0.015824	0.051541	0.008874
-	284	0.018232	0.051710	0.009079
-	285	0.020411	0.051607	0.009266
-	286	0.022205	0.051408	0.009408
-	287	0.023649	0.050928	0.009488
-	288	0.025254	0.050300	0.009706
-	289	0.026146	0.049421	0.009700
-	290	0.027435	0.048341	0.009892
-	291	0.028035	0.047093	0.009875
-	292	0.028756	0.045665	0.009935
-	293	0.029061	0.044076	0.009878
-	294	0.029278	0.042230	0.009809
-	295	0.029303	0.040257	0.009693
-	296	0.029256	0.038050	0.009584
-	297	0.028942	0.035722	0.009419
-	298	0.028394	0.033346	0.009217
-	299	0.027594	0.030912	0.008976
-	300	0.026501	0.028439	0.008706
-	301	0.025552	0.026039	0.008562
-	302	0.024060	0.023762	0.008279
-	303	0.023006	0.021531	0.008223
-	304	0.022060	0.019586	0.008237
-	305	0.021432	0.018006	0.008346
-	306	0.020566	0.016969	0.008310
-	307	0.019652	0.016555	0.008155
-	308	0.018294	0.016860	0.007727
-	309	0.016731	0.017823	0.007094
-	310	0.014542	0.019401	0.006118
-	311	0.012430	0.021437	0.005050
-	312	0.010464	0.023512	0.003958
-	313	0.008835	0.025529	0.002925
-	314	0.008257	0.027236	0.002225
-	315	0.007649	0.028703	0.001499
-	316	0.007420	0.029864	0.000911
-	317	0.007182	0.030902	0.000347
-	318	0.007473	0.031683	-0.000009
-	319	0.007753	0.032378	-0.000334
-	320	0.008227	0.032900	-0.000523
-	321	0.008429	0.033183	-0.000725
-	322	0.008776	0.033254	-0.000801
-	323	0.009211	0.033031	-0.000805
-	324	0.009796	0.032722	-0.000723
-	325	0.010465	0.032142	-0.000572
-	326	0.010895	0.031470	-0.000434
-	327	0.010863	0.030624	-0.000378
-	328	0.010662	0.029677	-0.000331
-	329	0.010168	0.028603	-0.000339
-	330	0.009380	0.027528	-0.000425
-	331	0.008824	0.026432	-0.000424
-	332	0.008101	0.025345	-0.000479
-	333	0.006965	0.024460	-0.000702
-	334	0.006436	0.023607	-0.000726
-	335	0.005299	0.023004	-0.000987
-	336	0.004544	0.022638	-0.001142
-	337	0.003462	0.022391	-0.001430
-	338	0.002453	0.022508	-0.001725
-	339	0.001255	0.022756	-0.002085
-	340	0.000182	0.023252	-0.002414
-	341	-0.001438	0.023970	-0.002928
-	342	-0.003087	0.024802	-0.003456
-	343	-0.004764	0.025806	-0.003984
-	344	-0.006691	0.026769	-0.004620
-	345	-0.008273	0.027791	-0.005143
-	346	-0.009711	0.028772	-0.005638
-	347	-0.010984	0.029736	-0.006086
-	348	-0.012052	0.030610	-0.006476
-	349	-0.012793	0.031409	-0.006744
-	350	-0.013752	0.032303	-0.007083
-	351	-0.014651	0.033108	-0.007383
-	352	-0.016036	0.034014	-0.007850
-	353	-0.017547	0.034925	-0.008326
-	354	-0.019448	0.035854	-0.008908
-	355	-0.022181	0.036940	-0.009754
-	356	-0.024697	0.038133	-0.010465
-	357	-0.027856	0.039559	-0.011359
-	358	-0.031201	0.041163	-0.012277
-	359	-0.034752	0.043040	-0.013261
-	360	-0.037721	0.044977	-0.014056
-	361	-0.040376	0.046977	-0.014847
-	362	-0.041574	0.048870	-0.015267
-	363	-0.041477	0.050722	-0.015407
-	364	-0.039938	0.052575	-0.015228
-	365	-0.036826	0.054448	-0.014685
-	366	-0.032510	0.056163	-0.013879
-	367	-0.026457	0.057297	-0.012546
-	368	-0.019900	0.057986	-0.011118
-	369	-0.012529	0.058016	-0.009403
-	370	-0.005595	0.057677	-0.007837
-	371	0.000813	0.057005	-0.006375
-	372	0.005798	0.056283	-0.005319
-	373	0.009413	0.055521	-0.004574
-	374	0.011103	0.054902	-0.004299
-	375	0.010783	0.054431	-0.004495
-	376	0.008877	0.054080	-0.004995
-	377	0.005263	0.053937	-0.005872
-	378	0.000968	0.053862	-0.006794
-	379	-0.003235	0.053749	-0.007572
-	380	-0.006969	0.053537	-0.008127
-	381	-0.009603	0.053214	-0.008297
-	382	-0.011180	0.052678	-0.008098
-	383	-0.012252	0.052295	-0.007754
-	384	-0.012649	0.051872	-0.007164
-	385	-0.012561	0.051609	-0.006401
-	386	-0.012377	0.051695	-0.005608
-	387	-0.011673	0.051984	-0.004627
-	388	-0.011058	0.052882	-0.003673
-	389	-0.010039	0.053964	-0.002568
-	390	-0.009271	0.055707	-0.001533
-	391	-0.008250	0.057587	-0.000393
-	392	-0.007444	0.059753	0.000695
-	393	-0.006307	0.061889	0.001912
-	394	-0.005504	0.063952	0.003031
-	395	-0.004532	0.065737	0.004199
-	396	-0.003954	0.067179	0.005226
-	397	-0.003552	0.068232	0.006175
-	398	-0.003181	0.068809	0.007076
-	399	-0.003426	0.069097	0.007754
-	400	-0.003835	0.068987	0.008357
-	401	-0.004354	0.068474	0.008906
-	402	-0.004772	0.067709	0.009517
-	403	-0.004558	0.066588	0.010332
-	404	-0.003570	0.065242	0.011434
-	405	-0.001906	0.063624	0.012792
-	406	0.000127	0.061721	0.014322
-	407	0.001446	0.059620	0.015720
-	408	0.002120	0.057452	0.017028
-	409	0.002384	0.055218	0.018244
-	410	0.002259	0.053164	0.019361
-	411	0.002725	0.051191	0.020587
-	412	0.003882	0.049482	0.021936
-	413	0.006035	0.048127	0.023546
-	414	0.008460	0.047231	0.025262
-	415	0.010523	0.046923	0.027005
-	416	0.012004	0.047073	0.028771
-	417	0.012927	0.047589	0.030623
-	418	0.014840	0.048072	0.033017
-	419	0.017463	0.048793	0.036017
-	420	0.019828	0.049824	0.039240
-	421	0.021221	0.051366	0.042530
-	422	0.021780	0.052762	0.045461
-	423	0.021528	0.053946	0.047956
-	424	0.020766	0.054717	0.049923
-	425	0.019379	0.055446	0.051568
-	426	0.017516	0.056192	0.052987
-	427	0.015124	0.057083	0.054268
-	428	0.012499	0.057842	0.055293
-	429	0.009656	0.058100	0.055761
-	430	0.006785	0.057397	0.055342
-	431	0.004147	0.055572	0.053954
-	432	0.001367	0.052895	0.051656
-	433	-0.001582	0.049895	0.048906
-	434	-0.004799	0.046844	0.045944
-	435	-0.008379	0.043742	0.042728
-	436	-0.011826	0.040581	0.039434
-	437	-0.015227	0.037396	0.036056
-	438	-0.018012	0.034117	0.032682
-	439	-0.020591	0.030836	0.029264
-	440	-0.022533	0.027493	0.025844
-	441	-0.023991	0.024137	0.022417
-	442	-0.024761	0.020721	0.018972
-	443	-0.025175	0.017329	0.015493
-	444	-0.025173	0.013928	0.011958
-	445	-0.024871	0.010795	0.008664
-	446	-0.024214	0.008018	0.005745
-	447	-0.023687	0.005730	0.003244
-	448	-0.022832	0.003968	0.001398
-	449	-0.022271	0.002611	-0.000110
-	450	-0.021732	0.001607	-0.001216
-	451	-0.021435	0.000792	-0.002210
-	452	-0.021541	0.000256	-0.003009
-	453	-0.021648	-0.000187	-0.003729
-	454	-0.022134	-0.000535	-0.004460
-	455	-0.022817	-0.000982	-0.005429
-	456	-0.023734	-0.001347	-0.006391
-	457	-0.025016	-0.001626	-0.007437
-	458	-0.026727	-0.001903	-0.008696
-	459	-0.028547	-0.002211	-0.010106
-	460	-0.030555	-0.002458	-0.011559
-	461	-0.032511	-0.002584	-0.012923
-	462	-0.034129	-0.002588	-0.014100
-	463	-0.035885	-0.002374	-0.015071
-	464	-0.037698	-0.001887	-0.015634
-	465	-0.039995	-0.001204	-0.015974
-	466	-0.042576	-0.000420	-0.016142
-	467	-0.045570	0.000524	-0.016117
-	468	-0.048511	0.001600	-0.015810
-	469	-0.051463	0.002839	-0.015237
-	470	-0.054009	0.004171	-0.014397
-	471	-0.056394	0.005601	-0.013399
-	472	-0.058559	0.007118	-0.012273
-	473	-0.060350	0.008744	-0.010966
-	474	-0.061921	0.010488	-0.009528
-	475	-0.063419	0.012333	-0.008053
-	476	-0.064729	0.014265	-0.006534
-	477	-0.065980	0.016410	-0.004916
-	478	-0.067372	0.018622	-0.003407
-	479	-0.068377	0.021046	-0.001774
-	480	-0.069465	0.023492	-0.000318
-	481	-0.070807	0.026030	0.000963
-	482	-0.072362	0.028640	0.002063
-	483	-0.074346	0.031327	0.002926
-	484	-0.076218	0.034078	0.003669
-	485	-0.078090	0.036961	0.004317
-	486	-0.079238	0.039885	0.004992
-	487	-0.079694	0.042808	0.005653
-	488	-0.079180	0.045803	0.006406
-	489	-0.078824	0.048988	0.007000
-	490	-0.078039	0.052317	0.007561
-	491	-0.077522	0.055696	0.007842
-	492	-0.077090	0.059040	0.007840
-	493	-0.076400	0.062167	0.007576
-	494	-0.075799	0.064950	0.006940
-	495	-0.074893	0.067463	0.006110
-	496	-0.074320	0.069442	0.004856
-	497	-0.074083	0.070994	0.003266
-	498	-0.074472	0.072073	0.001295
-	499	-0.075113	0.072544	-0.000946
-	500	-0.075738	0.072330	-0.003352
-	501	-0.076176	0.071396	-0.005824
-	502	-0.076865	0.069877	-0.008388
-	503	-0.078637	0.067789	-0.011242
-	504	-0.080623	0.065282	-0.014039
-	505	-0.082448	0.062130	-0.016690
-	506	-0.083266	0.058445	-0.018886
-	507	-0.083267	0.054402	-0.020643
-	508	-0.082239	0.050108	-0.021882
-	509	-0.080735	0.045775	-0.022749
-	510	-0.079103	0.041617	-0.023338
-	511	-0.077648	0.037877	-0.023753
-	512	-0.076442	0.034706	-0.024038
-	513	-0.075716	0.032252	-0.024300
-	514	-0.075121	0.030495	-0.024471
-	515	-0.074592	0.029491	-0.024567
-	516	-0.074109	0.029359	-0.024594
-	517	-0.074024	0.030123	-0.024704
-	518	-0.074870	0.031889	-0.025067
-	519	-0.076900	0.034586	-0.025789
-	520	-0.079721	0.037981	-0.026749
-	521	-0.041704	0.014373	-0.027753
-	522	-0.052654	0.004690	-0.031837
-	523	-0.062690	-0.004601	-0.035559
-	524	-0.070280	-0.012040	-0.038492
-	525	-0.075369	-0.017783	-0.040612
-	526	-0.083356	-0.022331	-0.043381
-	527	-0.103948	-0.026073	-0.049272
-	528	-0.141042	-0.029042	-0.059211
-	529	-0.181570	-0.030194	-0.069790
-	530	-0.204183	-0.028053	-0.075583
-	531	-0.197689	-0.022680	-0.073859
-	532	-0.166844	-0.016723	-0.065997
-	533	-0.128175	-0.015386	-0.056336
-	534	-0.101873	-0.025584	-0.049919
-	535	-0.101039	-0.054104	-0.049267
-	536	-0.112387	-0.103779	-0.049426
-	537	-0.085028	-0.160672	-0.036714
-	538	-0.011799	-0.197626	-0.013390
-	539	0.042841	-0.196455	-0.000621
-	540	0.053302	-0.163921	-0.004026
-	541	0.028630	-0.123826	-0.017710
-	542	-0.002323	-0.093979	-0.030828
-	543	-0.020629	-0.086832	-0.037703
-	544	-0.027889	-0.107557	-0.041116
-	545	-0.031843	-0.146926	-0.044854
-	546	-0.039210	-0.186781	-0.051376
-	547	-0.048778	-0.216716	-0.059843
-	548	-0.055447	-0.237462	-0.068074
-	549	-0.055367	-0.255503	-0.074723
-	550	-0.047443	-0.274175	-0.079037
-	551	-0.034209	-0.294580	-0.080018
-	552	-0.024522	-0.316763	-0.079797
-	553	-0.021156	-0.337832	-0.080182
-	554	-0.022044	-0.355872	-0.081250
-	555	-0.023172	-0.371190	-0.081718
-	556	-0.022980	-0.385924	-0.080885
-	557	-0.018917	-0.401728	-0.077790
-	558	-0.011720	-0.417139	-0.072728
-	559	-0.003804	-0.429611	-0.066564
-	560	0.003844	-0.439720	-0.059822
-	561	0.009374	-0.448613	-0.053502
-	562	0.011601	-0.455038	-0.048570
-	563	0.010551	-0.459922	-0.045259
-	564	0.006178	-0.465603	-0.043349
-	565	-0.001426	-0.472024	-0.042704
-	566	-0.011465	-0.478189	-0.043027
-	567	-0.023087	-0.483054	-0.044184
-	568	-0.035906	-0.487545	-0.046218
-	569	-0.048480	-0.492492	-0.048327
-	570	-0.062302	-0.496253	-0.051022
-	571	-0.076377	-0.498770	-0.053798
-	572	-0.090756	-0.499718	-0.056620
-	573	-0.104488	-0.499747	-0.058746
-	574	-0.117941	-0.497410	-0.060415
-	575	-0.129490	-0.493355	-0.061063
-	576	-0.139556	-0.488166	-0.061004
-	577	-0.147715	-0.481719	-0.060078
-	578	-0.154739	-0.472756	-0.058736
-	579	-0.160671	-0.462764	-0.057050
-	580	-0.165496	-0.454734	-0.054884
-	581	-0.168055	-0.448999	-0.051800
-	582	-0.168264	-0.443340	-0.047926
-	583	-0.167183	-0.436403	-0.043873
-	584	-0.164885	-0.428397	-0.039851
-	585	-0.161390	-0.419890	-0.036155
-	586	-0.157367	-0.408274	-0.033193
-	587	-0.153481	-0.393406	-0.031470
-	588	-0.149269	-0.381575	-0.030362
-	589	-0.143444	-0.376968	-0.028570
-	590	-0.135697	-0.378481	-0.025688
-	591	-0.126422	-0.382116	-0.022158
-	592	-0.118540	-0.386905	-0.019056
-	593	-0.113421	-0.392374	-0.017163
-	594	-0.110629	-0.399752	-0.016278
-	595	-0.108948	-0.406743	-0.016018
-	596	-0.105935	-0.413554	-0.015550
-	597	-0.100211	-0.419016	-0.014119
-	598	-0.091948	-0.422527	-0.011870
-	599	-0.081984	-0.423269	-0.009159
-	600	-0.071368	-0.423130	-0.006241
-	601	-0.060138	-0.421736	-0.003117
-	602	-0.048590	-0.420342	0.000226
-	603	-0.037701	-0.418932	0.003476
-	604	-0.028208	-0.418259	0.006414
-	605	-0.020609	-0.417398	0.008866
-	606	-0.015092	-0.416052	0.010798
-	607	-0.011409	-0.413949	0.012379
-	608	-0.009228	-0.411885	0.013930
-	609	-0.008635	-0.409544	0.015407
-	610	-0.009337	-0.408057	0.016739
-	611	-0.011430	-0.407107	0.017611
-	612	-0.014785	-0.406020	0.017829
-	613	-0.018375	-0.403259	0.017589
-	614	-0.022096	-0.399304	0.016988
-	615	-0.024893	-0.394901	0.016493
-	616	-0.026358	-0.390607	0.016343
-	617	-0.026226	-0.385105	0.016627
-	618	-0.025542	-0.378664	0.016984
-	619	-0.023187	-0.372071	0.017844
-	620	-0.018689	-0.365893	0.019462
-	621	-0.011127	-0.358243	0.022052
-	622	-0.000506	-0.347030	0.025527
-	623	0.011342	-0.329232	0.029108
-	624	0.022317	-0.305997	0.032111
-	625	0.031611	-0.284596	0.034574
-	626	0.040451	-0.269458	0.037208
-	627	0.050076	-0.258034	0.040313
-	628	0.059928	-0.247773	0.043255
-	629	0.068787	-0.238187	0.045526
-	630	0.075231	-0.230153	0.046944
-	631	0.080082	-0.224468	0.047775
-	632	0.085026	-0.221068	0.048695
-	633	0.090361	-0.218904	0.049910
-	634	0.095806	-0.217218	0.051181
-	635	0.101341	-0.215796	0.052373
-	636	0.106034	-0.214794	0.053073
-	637	0.110670	-0.214686	0.053642
-	638	0.114971	-0.214769	0.054128
-	639	0.119580	-0.213994	0.054800
-	640	0.124159	-0.213113	0.055577
-	641	0.129396	-0.212705	0.056699
-	642	0.135364	-0.213059	0.058111
-	643	0.141732	-0.213184	0.059723
-	644	0.147396	-0.211815	0.061198
-	645	0.152830	-0.208818	0.062537
-	646	0.159048	-0.205230	0.064106
-	647	0.165635	-0.201872	0.065864
-	648	0.172581	-0.199978	0.067653
-	649	0.178760	-0.200377	0.069070
-	650	0.182838	-0.203629	0.069744
-	651	0.184130	-0.208747	0.069514
-	652	0.182371	-0.214980	0.068344
-	653	0.178877	-0.221421	0.066818
-	654	0.174098	-0.227864	0.065254
-	655	0.169808	-0.233941	0.064142
-	656	0.166862	-0.238899	0.063436
-	657	0.168051	-0.242241	0.063828
-	658	0.172484	-0.244871	0.065240
-	659	0.177608	-0.247322	0.067048
-	660	0.180627	-0.248945	0.068106
-	661	0.181026	-0.249304	0.068029
-	662	0.179746	-0.248658	0.067092
-	663	0.179650	-0.247152	0.066237
-	664	0.181016	-0.244320	0.065584
-	665	0.183985	-0.239223	0.065225
-	666	0.187571	-0.232324	0.065024
-	667	0.190562	-0.223036	0.064830
-	668	0.190854	-0.212152	0.064250
-	669	0.186110	-0.199918	0.062843
-	670	0.175645	-0.187381	0.060572
-	671	0.162487	-0.175856	0.057658
-	672	0.150309	-0.167377	0.054345
-	673	0.142464	-0.161671	0.051402
-	674	0.138522	-0.157816	0.049035
-	675	0.136825	-0.155255	0.047298
-	676	0.134497	-0.153669	0.045424
-	677	0.130933	-0.152206	0.043019
-	678	0.124897	-0.149956	0.039637
-	679	0.116634	-0.145495	0.035460
-	680	0.105736	-0.137813	0.030599
-	681	0.092427	-0.126088	0.025660
-	682	0.076487	-0.110877	0.020985
-	683	0.061022	-0.093737	0.017426
-	684	0.048717	-0.076757	0.015495
-	685	0.041254	-0.061785	0.015472
-	686	0.037756	-0.048372	0.016732
-	687	0.034602	-0.034267	0.017889
-	688	0.029013	-0.016726	0.017712
-	689	0.020495	0.003717	0.015818
-	690	0.013093	0.021401	0.013833
-	691	0.008450	0.030249	0.012479
-	692	0.008441	0.029609	0.012668
-	693	0.011573	0.025451	0.014031
-	694	0.012293	0.023669	0.014706
-	695	0.007869	0.026148	0.013638
-	696	0.001283	0.031008	0.011894
-	697	-0.004681	0.035810	0.010613
-	698	-0.008599	0.039835	0.010507
-	699	-0.009841	0.042407	0.011790
-	700	-0.009355	0.043297	0.013841
-	701	-0.032720	0.076458	0.008548
-	702	-0.031775	0.074983	0.010076
-	703	-0.030033	0.073345	0.011779
-	704	-0.027731	0.071734	0.013601
-	705	-0.025102	0.069855	0.015305
-	706	-0.022757	0.068116	0.016788
-	707	-0.021099	0.066387	0.017830
-	708	-0.020373	0.065341	0.018694
-	709	-0.020932	0.065271	0.019483
-	710	-0.020651	0.065274	0.020855
-	711	-0.018080	0.064882	0.023399
-	712	-0.012876	0.063798	0.027206
-	713	-0.007358	0.062524	0.031404
-	714	-0.003559	0.061182	0.034924
-	715	-0.002275	0.059916	0.037311
-	716	-0.002378	0.058429	0.038758
-	717	-0.003099	0.056966	0.039698
-	718	-0.003532	0.055423	0.040405
-	719	-0.003134	0.053815	0.041116
-	720	-0.002041	0.052350	0.041971
-	721	-0.000671	0.050797	0.042646
-	722	-0.000010	0.049477	0.042987
-	723	-0.000538	0.048394	0.042825
-	724	-0.002489	0.047768	0.042292
-	725	-0.005202	0.047284	0.041474
-	726	-0.008012	0.046885	0.040706
-	727	-0.010792	0.046472	0.039934
-	728	-0.012910	0.045825	0.039292
-	729	-0.014907	0.045031	0.038579
-	730	-0.016318	0.043745	0.037634
-	731	-0.017559	0.042255	0.036521
-	732	-0.018716	0.040395	0.034974
-	733	-0.020466	0.038518	0.033090
-	734	-0.022495	0.036421	0.030766
-	735	-0.024908	0.034232	0.028106
-	736	-0.026848	0.031801	0.025320
-	737	-0.028782	0.029174	0.022224
-	738	-0.030476	0.026435	0.019045
-	739	-0.031760	0.023427	0.015641
-	740	-0.032843	0.020375	0.012191
-	741	-0.033607	0.017224	0.008647
-	742	-0.034564	0.014253	0.005157
-	743	-0.035539	0.011481	0.001809
-	744	-0.036599	0.009050	-0.001224
-	745	-0.037734	0.006987	-0.003924
-	746	-0.038749	0.005275	-0.006168
-	747	-0.039707	0.003941	-0.007931
-	748	-0.040179	0.002901	-0.009116
-	749	-0.040419	0.002235	-0.009747
-	750	-0.040451	0.002038	-0.009740
-	751	-0.041314	0.002498	-0.009320
-	752	-0.043683	0.003881	-0.008479
-	753	-0.048144	0.006327	-0.007325
-	754	-0.053933	0.009673	-0.005728
-	755	-0.060744	0.013425	-0.004217
-	756	-0.066531	0.016865	-0.002715
-	757	-0.071114	0.019982	-0.001162
-	758	-0.074459	0.023055	0.000815
-	759	-0.077540	0.026264	0.003001
-	760	-0.079198	0.029192	0.005417
-	761
-	762
-	763
-	764
-	765
-	766
-	767
-	768
-	769
-	770
-	771
-	772
-	773
-	774
-	775
-	776
-	777
-	778
-	779
-	780
-	781
-	782
-	783
-	784
-	785
-	786
-	787
-	788
-	789
-	790
-	791
-	792
-	793
-	794
-	795
-	796
-	797
-	798
-	799
-	800
-	801
-	802
-	803
-	804
-	805
-	806
-	807
-	808
-	809
-	810
-	811
-	812
-	813
-	814
-	815
-	816
