# Supplementary material for: Design and preliminary verification of a novel powered ankle–foot prosthesis: From the perspective of lower-limb biomechanics compared with ESAR foot
Source: PLoS One. 2024 Jun 7;19(6):e0303397. doi: 10.1371/journal.pone.0303397 (PMC11161064; doi:10.1371/journal.pone.0303397)
Supplement: S2 File — (ZIP) [file pone.0303397.s004.zip › WAP/10/left ankle angle.txt]

LINK_MODEL_BASED::ORIGINAL::Left Ankle Angles
File	Frame	X	Y	Z
Gait LB - IOR 22.c3d	1	7.850485	-9.195821	4.622044
-	2	8.112145	-9.482074	4.238465
-	3	8.353818	-9.772924	3.876275
-	4	8.564626	-10.059710	3.549679
-	5	8.734538	-10.333331	3.270915
-	6	8.854722	-10.583241	3.050310
-	7	8.918227	-10.799188	2.894739
-	8	8.920205	-10.971897	2.808319
-	9	8.857841	-11.093514	2.792481
-	10	8.730550	-11.158341	2.845135
-	11	8.539579	-11.162884	2.959100
-	12	8.288193	-11.106202	3.125384
-	13	7.981559	-10.989406	3.331745
-	14	7.626353	-10.816239	3.566593
-	15	7.230654	-10.592913	3.818384
-	16	6.803328	-10.326412	4.076956
-	17	6.354087	-10.023830	4.333631
-	18	5.892801	-9.691779	4.580600
-	19	5.429179	-9.336713	4.811548
-	20	4.972380	-8.965067	5.020670
-	21	4.530839	-8.583739	5.202229
-	22	4.111971	-8.200476	5.351358
-	23	3.721691	-7.824236	5.463290
-	24	3.364372	-7.464665	5.535009
-	25	3.042165	-7.131449	5.564613
-	26	2.755307	-6.833629	5.552670
-	27	2.501212	-6.579534	5.500975
-	28	2.274861	-6.376383	5.414527
-	29	2.068760	-6.230127	5.300021
-	30	1.873287	-6.144744	5.166244
-	31	1.677261	-6.121750	5.023342
-	32	1.468736	-6.159760	4.883002
-	33	1.236125	-6.254234	4.757268
-	34	0.969410	-6.397563	4.657391
-	35	0.661039	-6.579334	4.594035
-	36	0.307191	-6.787206	4.575129
-	37	-0.092019	-7.007839	4.605628
-	38	-0.531625	-7.228105	4.686748
-	39	-1.002192	-7.436529	4.815572
-	40	-1.489922	-7.623930	4.985621
-	41	-1.977715	-7.783954	5.185730
-	42	-2.446213	-7.912803	5.402447
-	43	-2.875925	-8.008980	5.618614
-	44	-3.248136	-8.072844	5.816722
-	45	-3.546771	-8.106234	5.979310
-	46	-3.759229	-8.111960	6.090127
-	47	-3.877222	-8.093451	6.136923
-	48	-3.897429	-8.054652	6.112304
-	49	-3.821539	-7.999961	6.013136
-	50	-3.655509	-7.934221	5.842227
-	51	-3.408865	-7.862586	5.605968
-	52	-3.093402	-7.790199	5.314819
-	53	-2.722003	-7.721941	4.982388
-	54	-2.307995	-7.662048	4.624080
-	55	-1.863994	-7.613889	4.257845
-	56	-1.402037	-7.579951	3.901302
-	57	-0.932875	-7.561828	3.571479
-	58	-0.466269	-7.560338	3.285308
-	59	-0.010642	-7.575428	3.056335
-	60	0.426388	-7.606277	2.894088
-	61	0.838504	-7.651334	2.803786
-	62	1.220494	-7.708537	2.784387
-	63	1.568603	-7.775538	2.829684
-	64	1.880469	-7.849929	2.928949
-	65	2.154979	-7.929453	3.067250
-	66	2.392512	-8.012053	3.228926
-	67	2.594414	-8.095851	3.396941
-	68	2.763341	-8.179098	3.555696
-	69	2.902451	-8.260264	3.691986
-	70	3.015596	-8.338307	3.796408
-	71	3.106981	-8.412747	3.863109
-	72	3.181114	-8.483607	3.890643
-	73	3.242220	-8.551268	3.880111
-	74	3.294532	-8.616055	3.835437
-	75	3.341491	-8.678477	3.761709
-	76	3.386148	-8.738927	3.666984
-	77	3.430293	-8.798249	3.558964
-	78	3.475308	-8.857369	3.448048
-	79	3.521816	-8.917160	3.343895
-	80	3.569930	-8.978195	3.255605
-	81	3.619379	-9.040574	3.190966
-	82	3.669737	-9.104132	3.155389
-	83	3.720630	-9.168470	3.151740
-	84	3.771963	-9.233161	3.180009
-	85	3.823922	-9.297683	3.237796
-	86	3.876839	-9.361447	3.320996
-	87	3.931386	-9.423861	3.424220
-	88	3.988468	-9.484212	3.541642
-	89	4.048971	-9.541705	3.667463
-	90	4.113586	-9.595523	3.796222
-	91	4.182979	-9.644753	3.923145
-	92	4.257614	-9.688664	4.043802
-	93	4.338098	-9.726607	4.154555
-	94	4.424805	-9.758183	4.251950
-	95	4.518053	-9.783240	4.333318
-	96	4.618040	-9.801847	4.396397
-	97	4.724712	-9.814127	4.440827
-	98	4.837779	-9.820469	4.466332
-	99	4.956569	-9.821445	4.473735
-	100	5.080322	-9.817680	4.465107
-	101	5.208377	-9.810008	4.443586
-	102	5.340049	-9.799383	4.412682
-	103	5.474818	-9.786775	4.376099
-	104	5.612379	-9.773297	4.337136
-	105	5.752480	-9.759959	4.299128
-	106	5.895052	-9.747698	4.264265
-	107	6.039928	-9.737318	4.233990
-	108	6.186858	-9.729392	4.208262
-	109	6.335397	-9.724291	4.186137
-	110	6.485246	-9.722014	4.166749
-	111	6.635726	-9.722681	4.148033
-	112	6.786104	-9.726430	4.128050
-	113	6.935603	-9.733724	4.104139
-	114	7.083159	-9.745242	4.072838
-	115	7.227803	-9.761511	4.031148
-	116	7.368576	-9.782996	3.976003
-	117	7.504597	-9.809989	3.904675
-	118	7.635332	-9.842698	3.815335
-	119	7.760387	-9.881117	3.706567
-	120	7.879612	-9.924718	3.578361
-	121	7.993035	-9.972770	3.431102
-	122	8.101089	-10.024373	3.266082
-	123	8.204433	-10.078632	3.085200
-	124	8.303981	-10.134645	2.890647
-	125	8.401031	-10.191448	2.685860
-	126	8.496962	-10.248139	2.474319
-	127	8.593309	-10.303643	2.260715
-	128	8.691555	-10.357052	2.049583
-	129	8.793176	-10.407323	1.846183
-	130	8.899559	-10.453526	1.655690
-	131	9.011936	-10.494859	1.482980
-	132	9.131389	-10.530792	1.331936
-	133	9.258704	-10.561151	1.205649
-	134	9.394438	-10.585994	1.105964
-	135	9.538859	-10.605598	1.033793
-	136	9.691991	-10.620461	0.988656
-	137	9.853502	-10.631129	0.968621
-	138	10.022828	-10.638295	0.970552
-	139	10.199308	-10.642630	0.990596
-	140	10.382163	-10.644793	1.024294
-	141	10.570378	-10.645345	1.066859
-	142	10.763030	-10.644837	1.113512
-	143	10.959040	-10.643711	1.159770
-	144	11.157468	-10.642156	1.202085
-	145	11.357295	-10.640388	1.237002
-	146	11.557776	-10.638215	1.262783
-	147	11.758187	-10.635408	1.277610
-	148	11.958116	-10.631482	1.281174
-	149	12.157242	-10.625880	1.273764
-	150	12.355628	-10.618049	1.256673
-	151	12.553543	-10.607347	1.232539
-	152	12.751472	-10.593161	1.204283
-	153	12.950042	-10.574829	1.175263
-	154	13.149817	-10.551707	1.148848
-	155	13.351408	-10.523277	1.127779
-	156	13.555139	-10.489347	1.113632
-	157	13.761295	-10.449825	1.107734
-	158	13.969908	-10.405090	1.110110
-	159	14.180927	-10.355269	1.121429
-	160	14.394017	-10.301008	1.140918
-	161	14.608964	-10.242709	1.168356
-	162	14.825119	-10.181053	1.202744
-	163	15.041962	-10.116623	1.243381
-	164	15.258853	-10.049934	1.289578
-	165	15.475228	-9.981491	1.340713
-	166	15.690432	-9.911660	1.395976
-	167	15.903790	-9.840813	1.454606
-	168	16.114691	-9.769239	1.515473
-	169	16.322634	-9.697044	1.577946
-	170	16.527033	-9.624250	1.641323
-	171	16.727478	-9.550858	1.705308
-	172	16.923702	-9.476592	1.770387
-	173	17.115503	-9.401098	1.837133
-	174	17.302916	-9.323826	1.906851
-	175	17.485924	-9.244106	1.980923
-	176	17.664568	-9.161145	2.061111
-	177	17.839012	-9.074006	2.149572
-	178	18.009403	-8.981784	2.248027
-	179	18.175819	-8.883860	2.357679
-	180	18.338366	-8.779712	2.479338
-	181	18.497110	-8.669187	2.613190
-	182	18.652119	-8.552071	2.759083
-	183	18.803408	-8.428383	2.916498
-	184	18.951027	-8.298181	3.084435
-	185	19.095123	-8.161565	3.261858
-	186	19.235867	-8.018888	3.447335
-	187	19.373327	-7.870613	3.639544
-	188	19.507631	-7.717492	3.837207
-	189	19.639030	-7.560236	4.039722
-	190	19.767342	-7.400283	4.245385
-	191	19.892757	-7.238605	4.453633
-	192	20.015198	-7.076326	4.663058
-	193	20.134808	-6.914102	4.872510
-	194	20.251768	-6.752826	5.080011
-	195	20.366693	-6.592560	5.285739
-	196	20.480206	-6.433642	5.489017
-	197	20.592924	-6.276164	5.689967
-	198	20.705379	-6.120551	5.887282
-	199	20.817774	-5.967769	6.077605
-	200	20.929800	-5.819508	6.255132
-	201	21.040829	-5.678065	6.412219
-	202	21.150024	-5.546017	6.540977
-	203	21.256514	-5.425375	6.635305
-	204	21.359715	-5.317267	6.691514
-	205	21.459026	-5.221699	6.708721
-	206	21.554117	-5.137890	6.688440
-	207	21.644688	-5.064527	6.634158
-	208	21.730637	-4.999246	6.553131
-	209	21.811878	-4.939095	6.454817
-	210	21.888531	-4.878951	6.353830
-	211	21.960220	-4.814178	6.263980
-	212	22.025843	-4.741313	6.195621
-	213	22.083195	-4.659287	6.153149
-	214	22.129339	-4.568557	6.136820
-	215	22.161043	-4.470758	6.144288
-	216	22.174917	-4.368005	6.172070
-	217	22.167763	-4.262826	6.215890
-	218	22.136610	-4.157907	6.271778
-	219	22.078991	-4.055889	6.335836
-	220	21.992876	-3.959239	6.405010
-	221	21.876640	-3.870202	6.476981
-	222	21.729166	-3.790797	6.549850
-	223	21.549826	-3.722471	6.622548
-	224	21.338366	-3.666650	6.694228
-	225	21.094948	-3.624096	6.764921
-	226	20.819939	-3.595245	6.834811
-	227	20.514183	-3.579661	6.905421
-	228	20.178591	-3.576054	6.978580
-	229	19.814421	-3.582292	7.057794
-	230	19.422968	-3.595997	7.147251
-	231	19.005560	-3.614565	7.252078
-	232	18.563517	-3.635699	7.377801
-	233	18.098099	-3.657086	7.529996
-	234	17.610279	-3.676758	7.714026
-	235	17.100885	-3.693024	7.934037
-	236	16.570066	-3.704632	8.191337
-	237	16.017397	-3.710778	8.482780
-	238	15.441552	-3.711499	8.799064
-	239	14.840405	-3.706567	9.127220
-	240	14.211843	-3.695104	9.454145
-	241	13.553637	-3.675465	9.770113
-	242	12.863672	-3.645231	10.067911
-	243	12.139743	-3.601463	10.344727
-	244	11.379454	-3.541323	10.599963
-	245	10.580199	-3.462628	10.834660
-	246	9.739172	-3.364103	11.053042
-	247	8.853153	-3.246365	11.259065
-	248	7.918576	-3.111759	11.456755
-	249	6.931926	-2.965077	11.649575
-	250	5.889979	-2.813460	11.839955
-	251	4.790190	-2.665838	12.028959
-	252	3.631271	-2.533012	12.216316
-	253	2.413669	-2.427227	12.400371
-	254	1.140256	-2.361287	12.578306
-	255	-0.183171	-2.348429	12.746546
-	256	-1.547229	-2.401312	12.900495
-	257	-2.938590	-2.530684	13.035414
-	258	-4.339714	-2.744518	13.146082
-	259	-5.728936	-3.046568	13.227495
-	260	-7.080672	-3.435251	13.274823
-	261	-8.366119	-3.903444	13.283675
-	262	-9.554317	-4.438529	13.250299
-	263	-10.613548	-5.023140	13.171696
-	264	-11.513337	-5.636630	13.045519
-	265	-12.226274	-6.257400	12.870241
-	266	-12.730606	-6.864113	12.644294
-	267	-13.011955	-7.438764	12.366398
-	268	-13.064303	-7.966023	12.034939
-	269	-12.890294	-8.433998	11.648186
-	270	-12.500577	-8.835402	11.205496
-	271	-11.912366	-9.166919	10.706596
-	272	-11.148221	-9.428965	10.153207
-	273	-10.234321	-9.626082	9.548617
-	274	-9.198620	-9.766762	8.898312
-	275	-8.069411	-9.863911	8.210351
-	276	-6.873848	-9.932973	7.495334
-	277	-5.637021	-9.989869	6.765470
-	278	-4.381278	-10.049724	6.035143
-	279	-3.126014	-10.126598	5.319397
-	280	-1.887551	-10.231937	4.633914
-	281	-0.679599	-10.374830	3.993905
-	282	0.486719	-10.560770	3.412989
-	283	1.602573	-10.790665	2.903014
-	284	2.661633	-11.061568	2.472975
-	285	3.659424	-11.366713	2.128897
-	286	4.593081	-11.696930	1.873675
-	287	5.460580	-12.041098	1.705993
-	288	6.259947	-12.387137	1.620425
-	289	6.989119	-12.723697	1.607956
-	290	7.645773	-13.040322	1.656062
-	291	8.227738	-13.327726	1.750464
-	292	8.732650	-13.577973	1.875598
-	293	9.158577	-13.784698	2.016379
-	294	9.503837	-13.943510	2.158278
-	295	9.767123	-14.052491	2.288515
-	296	9.947874	-14.112158	2.396327
-	297	10.046642	-14.125179	2.474167
-	298	10.065626	-14.095469	2.518187
-	299	10.008332	-14.027188	2.527934
-	300	9.879585	-13.924290	2.506054
-	301	9.685230	-13.790565	2.457997
-	302	9.431953	-13.629771	2.390482
-	303	9.127312	-13.445496	2.311255
-	304	8.779232	-13.240923	2.228277
-	305	8.396154	-13.018615	2.148997
-	306	7.986550	-12.779984	2.080383
-	307	7.559046	-12.525447	2.028781
-	308	7.121904	-12.255079	1.999357
-	309	6.683205	-11.968752	1.996124
-	310	6.250711	-11.666924	2.022042
-	311	5.831884	-11.350718	2.078536
-	312	5.434031	-11.021767	2.166085
-	313	5.064196	-10.682361	2.283696
-	314	4.728543	-10.335580	2.429696
-	315	4.431846	-9.985549	2.600756
-	316	4.177061	-9.637367	2.792923
-	317	3.965333	-9.297152	3.001799
-	318	3.795642	-8.971709	3.222464
-	319	3.665172	-8.668235	3.450887
-	320	3.569252	-8.394045	3.683200
-	321	3.501601	-8.155977	3.916868
-	322	3.454731	-7.959924	4.150023
-	323	3.420590	-7.810035	4.381401
-	324	3.391216	-7.708229	4.610933
-	325	3.358990	-7.653715	4.838356
-	326	3.316996	-7.642896	5.063840
-	327	3.258821	-7.669645	5.287056
-	328	3.178874	-7.725711	5.507346
-	329	3.072518	-7.801548	5.723513
-	330	2.936251	-7.887222	5.934398
-	331	2.767498	-7.973346	6.138538
-	332	2.564465	-8.052262	6.334740
-	333	2.325606	-8.118563	6.522113
-	334	2.049464	-8.169753	6.700533
-	335	1.734537	-8.206227	6.870444
-	336	1.379888	-8.230970	7.032393
-	337	0.985426	-8.248421	7.186748
-	338	0.552137	-8.263606	7.333312
-	339	0.082781	-8.281139	7.470510
-	340	-0.417773	-8.304245	7.595164
-	341	-0.941926	-8.334409	7.702777
-	342	-1.479603	-8.371163	7.787891
-	343	-2.018241	-8.412279	7.844485
-	344	-2.542920	-8.454022	7.866508
-	345	-3.036377	-8.491229	7.847972
-	346	-3.479754	-8.517814	7.783343
-	347	-3.853885	-8.527405	7.667921
-	348	-4.141417	-8.514408	7.498420
-	349	-4.328211	-8.475087	7.273248
-	350	-4.404974	-8.408400	6.993020
-	351	-4.368105	-8.316068	6.660756
-	352	-4.220330	-8.202082	6.282665
-	353	-3.970056	-8.072045	5.868295
-	354	-3.630156	-7.932462	5.431250
-	355	-3.216247	-7.790148	4.988595
-	356	-2.745113	-7.651555	4.560676
-	357	-2.233370	-7.522136	4.170177
-	358	-1.696764	-7.405946	3.839129
-	359	-1.149550	-7.305278	3.589008
-	360	-0.604270	-7.220724	3.436712
-	361	-0.071752	-7.151454	3.392979
-	362	0.438889	-7.095811	3.460509
-	363	0.920361	-7.051744	3.635548
-	364	1.367090	-7.017215	3.906230
-	365	1.775132	-6.990439	4.255109
-	366	2.142264	-6.970214	4.661299
-	367	2.467719	-6.956126	5.102256
-	368	2.752193	-6.948510	5.556386
-	369	2.997480	-6.948063	6.004357
-	370	3.206395	-6.955548	6.429918
-	371	3.382325	-6.971374	6.820175
-	372	3.529011	-6.995534	7.165782
-	373	3.650187	-7.027510	7.460301
-	374	3.749313	-7.066492	7.699035
-	375	3.829401	-7.111536	7.878990
-	376	3.892905	-7.161721	7.998177
-	377	3.941823	-7.216241	8.055435
-	378	3.977840	-7.274515	8.050356
-	379	4.002553	-7.336097	7.983298
-	380	4.017459	-7.400729	7.855273
-	381	4.024205	-7.468180	7.668688
-	382	4.024479	-7.538295	7.427209
-	383	4.020230	-7.610732	7.136572
-	384	4.013313	-7.685259	6.802557
-	385	4.006008	-7.761232	6.434555
-	386	4.000427	-7.837970	6.042391
-	387	3.998779	-7.914593	5.637650
-	388	4.003027	-7.990116	5.232801
-	389	4.014918	-8.063560	4.840165
-	390	4.036079	-8.133723	4.473157
-	391	4.067765	-8.199613	4.143325
-	392	4.111020	-8.260204	3.861423
-	393	4.166661	-8.314600	3.635915
-	394	4.235054	-8.362013	3.472863
-	395	4.316332	-8.401814	3.375605
-	396	4.410235	-8.433542	3.344675
-	397	4.516207	-8.456977	3.378046
-	398	4.633550	-8.472167	3.471384
-	399	4.761286	-8.479396	3.618766
-	400	4.898370	-8.479148	3.812910
-	401	5.043527	-8.472117	4.045582
-	402	5.195556	-8.459210	4.307638
-	403	5.353141	-8.441499	4.589549
-	404	5.515050	-8.420226	4.881670
-	405	5.680032	-8.396770	5.174455
-	406	5.846913	-8.372522	5.458951
-	407	6.014388	-8.348746	5.726859
-	408	6.181330	-8.326477	5.971112
-	409	6.346498	-8.306742	6.185599
-	410	6.508788	-8.290641	6.365823
-	411	6.667149	-8.279233	6.508488
-	412	6.820911	-8.273408	6.612423
-	413	6.969528	-8.273899	6.678073
-	414	7.112879	-8.281275	6.707411
-	415	7.251100	-8.295856	6.703463
-	416	7.384511	-8.317776	6.670159
-	417	7.513773	-8.346999	6.611846
-	418	7.639619	-8.383299	6.532620
-	419	7.762911	-8.426292	6.436142
-	420	7.884576	-8.475387	6.325178
-	421	8.005595	-8.529819	6.201776
-	422	8.126664	-8.588805	6.067044
-	423	8.248321	-8.651747	5.921711
-	424	8.370753	-8.718325	5.765709
-	425	8.494150	-8.788180	5.599333
-	426	8.618702	-8.860994	5.422983
-	427	8.744803	-8.936370	5.237440
-	428	8.872943	-9.013914	5.043749
-	429	9.003714	-9.093108	4.843390
-	430	9.137756	-9.173409	4.638328
-	431	9.275812	-9.254154	4.430695
-	432	9.418582	-9.334555	4.222913
-	433	9.566969	-9.413838	4.017261
-	434	9.721744	-9.491145	3.815954
-	435	9.883771	-9.565645	3.620844
-	436	10.053642	-9.636685	3.433112
-	437	10.231863	-9.703781	3.253264
-	438	10.418790	-9.766563	3.081390
-	439	10.614703	-9.824830	2.917352
-	440	10.820001	-9.878448	2.761334
-	441	11.035213	-9.927060	2.615108
-	442	11.260974	-9.970310	2.481196
-	443	11.497717	-10.007743	2.362335
-	444	11.745695	-10.039058	2.260265
-	445	12.004614	-10.064225	2.175270
-	446	12.273623	-10.083416	2.106385
-	447	12.551112	-10.096828	2.051989
-	448	12.835491	-10.104450	2.010426
-	449	13.125176	-10.106271	1.980223
-	450	13.418777	-10.102410	1.959832
-	451	13.714909	-10.092930	1.948329
-	452	14.012335	-10.077909	1.944970
-	453	14.309902	-10.057202	1.949393
-	454	14.606720	-10.030412	1.961980
-	455	14.901859	-9.997278	1.982142
-	456	15.194787	-9.956811	2.011105
-	457	15.485115	-9.908251	2.049636
-	458	15.772587	-9.850962	2.098893
-	459	16.057224	-9.784537	2.160027
-	460	16.338856	-9.708935	2.233330
-	461	16.617634	-9.623646	2.320414
-	462	16.893286	-9.528769	2.421247
-	463	17.165560	-9.424590	2.535652
-	464	17.433964	-9.312026	2.661996
-	465	17.697910	-9.192513	2.797608
-	466	17.956614	-9.068016	2.938024
-	467	18.209103	-8.941152	3.076761
-	468	18.454140	-8.815343	3.205484
-	469	18.690573	-8.694445	3.315332
-	470	18.917601	-8.582007	3.399006
-	471	19.135256	-8.480272	3.453103
-	472	19.344292	-8.389883	3.478728
-	473	19.546301	-8.309808	3.481578
-	474	19.743313	-8.237370	3.471158
-	475	19.937365	-8.168839	3.458205
-	476	20.129921	-8.100608	3.450989
-	477	20.321688	-8.029509	3.454568
-	478	20.512922	-7.952922	3.471823
-	479	20.703682	-7.868882	3.504138
-	480	20.894077	-7.775998	3.551954
-	481	21.084242	-7.673229	3.615289
-	482	21.274422	-7.559671	3.693948
-	483	21.464865	-7.434774	3.787260
-	484	21.655771	-7.298430	3.894022
-	485	21.847141	-7.151130	4.012385
-	486	22.038866	-6.994260	4.139986
-	487	22.230589	-6.830078	4.274079
-	488	22.421949	-6.661387	4.411731
-	489	22.612442	-6.491125	4.550269
-	490	22.801600	-6.322107	4.687071
-	491	22.988939	-6.156767	4.820469
-	492	23.174082	-5.997110	4.949452
-	493	23.356604	-5.844690	5.073956
-	494	23.536095	-5.700643	5.194784
-	495	23.712095	-5.565649	5.313343
-	496	23.883978	-5.439989	5.431624
-	497	24.050835	-5.323614	5.551532
-	498	24.211342	-5.216283	5.674500
-	499	24.363930	-5.117399	5.801174
-	500	24.506563	-5.026008	5.931642
-	501	24.636982	-4.940771	6.064974
-	502	24.752722	-4.860115	6.199575
-	503	24.851261	-4.782913	6.333347
-	504	24.929974	-4.708472	6.464260
-	505	24.986353	-4.636681	6.590357
-	506	25.017885	-4.567773	6.709929
-	507	25.022242	-4.501850	6.822247
-	508	24.997355	-4.439059	6.927413
-	509	24.941418	-4.378980	7.027151
-	510	24.852768	-4.321718	7.122894
-	511	24.730110	-4.266517	7.217687
-	512	24.572414	-4.212891	7.314005
-	513	24.378923	-4.160510	7.414048
-	514	24.149162	-4.109435	7.519317
-	515	23.882917	-4.060160	7.630632
-	516	23.580191	-4.013591	7.748152
-	517	23.241140	-3.971063	7.871164
-	518	22.866135	-3.934244	7.998618
-	519	22.455811	-3.905019	8.129244
-	520	22.011047	-3.885128	8.262035
-	521	21.533031	-3.876275	8.395973
-	522	21.023249	-3.879769	8.530747
-	523	20.483381	-3.896710	8.666048
-	524	19.915445	-3.927593	8.802327
-	525	19.321531	-3.972445	8.940062
-	526	18.703909	-4.030681	9.080004
-	527	18.064796	-4.101100	9.222479
-	528	17.406576	-4.181498	9.369233
-	529	16.731499	-4.269842	9.521066
-	530	16.041904	-4.363672	9.678799
-	531	15.340090	-4.460519	9.843600
-	532	14.628283	-4.558185	10.016063
-	533	13.908643	-4.654246	10.196685
-	534	13.183098	-4.746158	10.385290
-	535	12.453534	-4.831480	10.581572
-	536	11.721482	-4.907804	10.784365
-	537	10.988020	-4.972493	10.992093
-	538	10.253629	-5.023436	11.202912
-	539	9.518103	-5.058577	11.414370
-	540	8.780442	-5.076428	11.624729
-	541	8.038993	-5.075788	11.832778
-	542	7.291406	-5.056293	12.036841
-	543	6.534873	-5.017924	12.236803
-	544	5.765878	-4.961794	12.433004
-	545	4.980318	-4.889513	12.626127
-	546	4.173449	-4.803595	12.817533
-	547	3.340247	-4.707287	13.008985
-	548	2.475329	-4.604053	13.202249
-	549	1.573278	-4.498125	13.399137
-	550	0.628891	-4.394261	13.601119
-	551	-0.362396	-4.297476	13.809113
-	552	-1.403792	-4.213793	14.023405
-	553	-2.497183	-4.149638	14.243925
-	554	-3.642258	-4.111840	14.470304
-	555	-4.836394	-4.108089	14.701704
-	556	-6.074203	-4.145839	14.935894
-	557	-7.346966	-4.231734	15.169509
-	558	-8.642514	-4.372081	15.398381
-	559	-9.944551	-4.571918	15.617877
-	560	-11.233064	-4.833523	15.822960
-	561	-12.483930	-5.157100	16.008602
-	562	-13.670205	-5.539666	16.169416
-	563	-14.762518	-5.974882	16.301332
-	564	-15.730573	-6.453716	16.399260
-	565	-16.544239	-6.963636	16.458033
-	566	-17.175562	-7.490420	16.472084
-	567	-17.600803	-8.017902	16.434765
-	568	-17.802212	-8.529763	16.338503
-	569	-17.769663	-9.010922	16.175013
-	570	-17.501532	-9.448218	15.935747
-	571	-17.004358	-9.831752	15.612944
-	572	-16.292118	-10.156532	15.199975
-	573	-15.384912	-10.422530	14.692552
-	574	-14.307895	-10.632695	14.088796
-	575	-13.089154	-10.793916	13.390357
-	576	-11.758284	-10.914763	12.602617
-	577	-10.344610	-11.005124	11.734476
-	578	-8.875510	-11.076371	10.798738
-	579	-7.375883	-11.140586	9.810985
-	580	-5.867256	-11.210308	8.789813
-	581	-4.368152	-11.298044	7.755093
-	582	-2.893731	-11.415898	6.727734
-	583	-1.456483	-11.573698	5.729043
-	584	-0.066302	-11.779301	4.779057
-	585	1.268997	-12.038036	3.896781
-	586	2.543571	-12.351942	3.098984
-	587	3.753101	-12.719992	2.399477
-	588	4.894403	-13.136830	1.808319
-	589	5.965590	-13.592873	1.331647
-	590	6.965478	-14.074883	0.970753
-	591	7.893501	-14.565778	0.722743
-	592	8.749309	-15.045807	0.579580
-	593	9.531824	-15.496728	0.529763
-	594	10.238760	-15.903708	0.557638
-	595	10.867474	-16.254150	0.645366
-	596	11.415462	-16.536886	0.773659
-	597	11.880949	-16.743225	0.922648
-	598	12.263088	-16.868818	1.074080
-	599	12.562474	-16.913416	1.211976
-	600	12.781549	-16.881155	1.323896
-	601	12.924556	-16.780367	1.401714
-	602	12.997916	-16.620869	1.441726
-	603	13.009686	-16.412300	1.443981
-	604	12.968554	-16.163332	1.413055
-	605	12.882595	-15.881638	1.355904
-	606	12.758827	-15.573211	1.281874
-	607	12.602710	-15.242780	1.199972
-	608	12.418446	-14.893167	1.119019
-	609	12.208699	-14.525118	1.046898
-	610	11.974586	-14.137969	0.990618
-	611	11.716037	-13.729598	0.955868
-	612	11.432276	-13.296952	0.946833
-	613	11.121758	-12.837333	0.965806
-	614	10.782328	-12.349279	1.013699
-	615	10.411834	-11.833091	1.089965
-	616	10.008774	-11.291520	1.192566
-	617	9.573040	-10.729836	1.319844
-	618	9.105919	-10.156335	1.469298
-	619	8.610366	-9.582075	1.640015
-	620	8.090971	-9.020555	1.831339
-	621	7.553975	-8.486347	2.044091
-	622	7.006937	-7.994054	2.279785
-	623	6.458725	-7.557249	2.540194
-	624	5.918932	-7.187710	2.826907
-	625	5.397320	-6.894668	3.140516
-	626	4.903238	-6.683990	3.480693
-	627	4.445034	-6.557038	3.845847
-	628	4.029356	-6.510028	4.231084
-	629	3.660462	-6.534346	4.631170
-	630	3.339188	-6.617923	5.038118
-	631	3.062701	-6.746513	5.442416
-	632	2.824846	-6.904902	5.834414
-	633	2.616548	-7.077935	6.203290
-	634	2.426949	-7.251369	6.539168
-	635	2.243739	-7.412873	6.833144
-	636	2.054187	-7.552585	7.078207
-	637	1.845847	-7.663456	7.269598
-	638	1.607429	-7.741223	7.405258
-	639	1.329625	-7.783993	7.485329
-	640	1.006034	-7.791740	7.513203
-	641	0.633779	-7.765931	7.493356
-	642	0.214057	-7.708789	7.432680
-	643	-0.247665	-7.622968	7.338290
-	644	-0.741678	-7.511139	7.218293
-	645	-1.254681	-7.375191	7.080991
-	646	-1.770452	-7.216266	6.934517
-	647	-2.271076	-7.035156	6.785738
-	648	-2.738046	-6.833920	6.640781
-	649	-3.152995	-6.616921	6.504163
-	650	-3.498927	-6.390701	6.378314
-	651	-3.760504	-6.162443	6.263447
-	652	-3.925359	-5.938641	6.156729
-	653	-3.985019	-5.724201	6.053397
-	654	-3.935785	-5.521803	5.945510
-	655	-3.779209	-5.332490	5.824542
-	656	-3.521940	-5.156787	5.680947
-	657	-3.174969	-4.995912	5.507241
-	658	-2.752713	-4.852419	5.298559
-	659	-2.271499	-4.729963	5.054404
-	660	-1.748333	-4.632558	4.778735
-	661	-1.199810	-4.563361	4.479877
-	662	-0.641081	-4.523865	4.171175
-	663	-0.085876	-4.513827	3.868631
-	664	0.454093	-4.531615	3.589659
-	665	0.968861	-4.574750	3.349814
-	666	1.450791	-4.640001	3.164650
-	667	1.893965	-4.723942	3.043185
-	668	2.294610	-4.823136	2.990833
-	669	2.650695	-4.934533	3.006425
-	670	2.962150	-5.055497	3.084113
-	671	3.230102	-5.183862	3.213595
-	672	3.457045	-5.317880	3.381503
-	673	3.646199	-5.456144	3.572328
-	674	3.801392	-5.597333	3.771471
-	675	3.926761	-5.740312	3.964535
-	676	4.026430	-5.883810	4.140164
-	677	4.104354	-6.026722	4.288946
-	678	4.164317	-6.167920	4.405155
-	679	4.209773	-6.306314	4.486093
-	680	4.243694	-6.441021	4.531624
-	681	4.268681	-6.571216	4.544792
-	682	4.286833	-6.696381	4.529545
-	683	4.300156	-6.816073	4.491642
-	684	4.310166	-6.930059	4.437098
-	685	4.318362	-7.038003	4.372122
-	686	4.325890	-7.139521	4.302349
-	687	4.333959	-7.234368	4.233131
-	688	4.343184	-7.322813	4.168519
-	689	4.353875	-7.405791	4.111472
-	690	4.366086	-7.484456	4.064522
-	691	4.379949	-7.559945	4.029408
-	692	4.395363	-7.633316	4.007219
-	693	4.412580	-7.705241	3.998599
-	694	4.431880	-7.776274	4.004167
-	695	4.453718	-7.846826	4.024203
-	696	4.478866	-7.917122	4.059800
-	697	4.507931	-7.987433	4.111494
-	698	4.541814	-8.057972	4.179721
-	699	4.581256	-8.128935	4.264404
-	700	4.627135	-8.200517	4.364702
-	701	4.679962	-8.273094	4.478165
-	702	4.740129	-8.346955	4.601707
-	703	4.807640	-8.422637	4.730039
-	704	4.882508	-8.500637	4.857300
-	705	4.964282	-8.581479	4.976397
-	706	5.052557	-8.665739	5.080033
-	707	5.146687	-8.753940	5.160877
-	708	5.246256	-8.846535	5.212504
-	709	5.350643	-8.943950	5.229022
-	710	5.459490	-9.046294	5.207107
-	711	5.572436	-9.153526	5.144281
-	712	5.689274	-9.265217	5.041175
-	713	5.809950	-9.380803	4.899940
-	714	5.934340	-9.499477	4.724427
-	715	6.062546	-9.620190	4.521096
-	716	6.194552	-9.741899	4.296605
-	717	6.330569	-9.863232	4.059370
-	718	6.470459	-9.982870	3.817233
-	719	6.614148	-10.099207	3.578322
-	720	6.761145	-10.210597	3.349685
-	721	6.911010	-10.315495	3.137500
-	722	7.062792	-10.412680	2.945768
-	723	7.215434	-10.501209	2.777674
-	724	7.367419	-10.580639	2.633442
-	725	7.517315	-10.650723	2.512843
-	726	7.663324	-10.711692	2.413714
-	727	7.803987	-10.763874	2.334513
-	728	7.937843	-10.807667	2.273673
-	729	8.063640	-10.843755	2.229137
-	730	8.180120	-10.872867	2.199031
-	731	8.286124	-10.895975	2.180209
-	732	8.381059	-10.914064	2.170142
-	733	8.464858	-10.928082	2.166566
-	734	8.538689	-10.938893	2.167825
-	735	8.604690	-10.947393	2.172149
