# Supplementary material for: Design and preliminary verification of a novel powered ankle–foot prosthesis: From the perspective of lower-limb biomechanics compared with ESAR foot
Source: PLoS One. 2024 Jun 7;19(6):e0303397. doi: 10.1371/journal.pone.0303397 (PMC11161064; doi:10.1371/journal.pone.0303397)
Supplement: S2 File — (ZIP) [file pone.0303397.s004.zip › WAP/10/left hip angle.txt]

LINK_MODEL_BASED::ORIGINAL::Left Hip Angles
File	Frame	X	Y	Z
Gait LB - IOR 22.c3d	1	38.893284	5.862122	7.256471
-	2	39.092812	5.819825	7.305272
-	3	39.291439	5.775896	7.356136
-	4	39.483578	5.731180	7.407224
-	5	39.663822	5.686306	7.457683
-	6	39.827232	5.641995	7.505745
-	7	39.969742	5.598786	7.550132
-	8	40.088097	5.557364	7.589123
-	9	40.180500	5.518127	7.621499
-	10	40.245918	5.481170	7.646456
-	11	40.284458	5.446254	7.663179
-	12	40.296974	5.412741	7.671413
-	13	40.284859	5.379656	7.670872
-	14	40.250248	5.346116	7.661659
-	15	40.195438	5.310993	7.643964
-	16	40.123085	5.273318	7.617429
-	17	40.035637	5.232074	7.582330
-	18	39.935776	5.186460	7.539255
-	19	39.825855	5.135973	7.488686
-	20	39.707935	5.080411	7.430831
-	21	39.583763	5.020053	7.366409
-	22	39.454838	4.955418	7.295977
-	23	39.322029	4.887527	7.220117
-	24	39.186016	4.817571	7.139377
-	25	39.046906	4.746855	7.054344
-	26	38.904602	4.676687	6.966105
-	27	38.758617	4.608290	6.874795
-	28	38.608402	4.542812	6.781498
-	29	38.453056	4.481383	6.686379
-	30	38.291775	4.424759	6.589636
-	31	38.123390	4.373618	6.491313
-	32	37.946911	4.328074	6.391654
-	33	37.761379	4.287931	6.290531
-	34	37.565868	4.252780	6.188490
-	35	37.360260	4.221919	6.086166
-	36	37.144756	4.194630	5.984088
-	37	36.920490	4.170144	5.884270
-	38	36.689411	4.148002	5.787523
-	39	36.454475	4.127800	5.696222
-	40	36.219669	4.109623	5.613209
-	41	35.989899	4.094031	5.541061
-	42	35.771152	4.082201	5.482603
-	43	35.570343	4.075825	5.440979
-	44	35.394653	4.077376	5.419358
-	45	35.251656	4.089835	5.420318
-	46	35.148296	4.116719	5.446606
-	47	35.090874	4.161956	5.499272
-	48	35.083942	4.229682	5.578698
-	49	35.129963	4.323974	5.683364
-	50	35.228951	4.448457	5.811372
-	51	35.377468	4.606297	5.958397
-	52	35.569107	4.799371	6.119544
-	53	35.794022	5.028299	6.289382
-	54	36.039822	5.292290	6.461143
-	55	36.291847	5.588935	6.628255
-	56	36.534424	5.914322	6.783835
-	57	36.751530	6.263065	6.921184
-	58	36.928265	6.628540	7.035035
-	59	37.051727	7.003047	7.120026
-	60	37.112103	7.378108	7.173805
-	61	37.103073	7.745142	7.194626
-	62	37.022045	8.095692	7.183216
-	63	36.869671	8.422001	7.141388
-	64	36.649479	8.717374	7.072366
-	65	36.367550	8.976371	6.979639
-	66	36.031689	9.195160	6.866716
-	67	35.651123	9.371418	6.737967
-	68	35.235493	9.504513	6.596132
-	69	34.794338	9.595141	6.444935
-	70	34.336880	9.645260	6.286627
-	71	33.871109	9.658096	6.123915
-	72	33.403843	9.637800	5.958063
-	73	32.940315	9.589153	5.791573
-	74	32.484234	9.517647	5.625818
-	75	32.037518	9.428793	5.462410
-	76	31.600540	9.328096	5.304469
-	77	31.172468	9.220905	5.153345
-	78	30.751070	9.112289	5.011966
-	79	30.333752	9.006630	4.882019
-	80	29.917196	8.907621	4.764991
-	81	29.498211	8.817985	4.662120
-	82	29.073708	8.739411	4.572948
-	83	28.640949	8.672296	4.498019
-	84	28.198067	8.616222	4.435789
-	85	27.743807	8.569770	4.384722
-	86	27.278202	8.530753	4.342628
-	87	26.802048	8.496375	4.307357
-	88	26.317072	8.463572	4.275419
-	89	25.825806	8.428906	4.243999
-	90	25.331198	8.388954	4.209833
-	91	24.836664	8.340443	4.169458
-	92	24.345833	8.280258	4.120468
-	93	23.862251	8.205709	4.060745
-	94	23.389183	8.114756	3.988934
-	95	22.929735	8.006027	3.904614
-	96	22.486519	7.878921	3.807421
-	97	22.061592	7.733554	3.697630
-	98	21.656462	7.570944	3.576527
-	99	21.271706	7.392577	3.445605
-	100	20.907259	7.200665	3.306876
-	101	20.562239	6.997770	3.163235
-	102	20.235155	6.786858	3.017311
-	103	19.923725	6.571089	2.871987
-	104	19.625311	6.353802	2.729715
-	105	19.336809	6.138168	2.592720
-	106	19.055019	5.926839	2.463310
-	107	18.776768	5.721996	2.342715
-	108	18.498825	5.525197	2.231689
-	109	18.218307	5.337334	2.130826
-	110	17.932482	5.158772	2.039401
-	111	17.639168	4.989133	1.957037
-	112	17.336643	4.827487	1.882400
-	113	17.023689	4.672193	1.814439
-	114	16.699726	4.521255	1.752529
-	115	16.364733	4.372421	1.695746
-	116	16.019365	4.223870	1.643107
-	117	15.664595	4.074395	1.593478
-	118	15.302288	3.923967	1.545168
-	119	14.934904	3.773555	1.497083
-	120	14.565512	3.624849	1.447797
-	121	14.196670	3.479814	1.396174
-	122	13.830521	3.339571	1.341958
-	123	13.468545	3.205018	1.284879
-	124	13.111693	3.076977	1.224674
-	125	12.760644	2.956024	1.161512
-	126	12.415866	2.842846	1.095673
-	127	12.077787	2.738189	1.027449
-	128	11.746792	2.642865	0.957358
-	129	11.423359	2.557894	0.885946
-	130	11.108082	2.484206	0.813844
-	131	10.801678	2.422872	0.741542
-	132	10.504846	2.374764	0.669691
-	133	10.218431	2.340503	0.598768
-	134	9.942920	2.320793	0.528854
-	135	9.678676	2.315805	0.460149
-	136	9.425676	2.325432	0.392473
-	137	9.183458	2.348613	0.325660
-	138	8.950806	2.383493	0.259335
-	139	8.725906	2.426921	0.193217
-	140	8.506576	2.475298	0.127131
-	141	8.290726	2.525514	0.060628
-	142	8.077091	2.575280	-0.007223
-	143	7.865105	2.623301	-0.076250
-	144	7.654755	2.668944	-0.146939
-	145	7.446677	2.711985	-0.219273
-	146	7.241589	2.752584	-0.293353
-	147	7.040262	2.790928	-0.368828
-	148	6.843417	2.827366	-0.445745
-	149	6.651908	2.862348	-0.524101
-	150	6.466408	2.896163	-0.603490
-	151	6.287344	2.929330	-0.683728
-	152	6.115137	2.962177	-0.764431
-	153	5.949978	2.995050	-0.845281
-	154	5.792058	3.028462	-0.925764
-	155	5.641294	3.062730	-1.005223
-	156	5.497484	3.098154	-1.083009
-	157	5.360032	3.134988	-1.158657
-	158	5.228313	3.173424	-1.232077
-	159	5.101572	3.213670	-1.302740
-	160	4.979017	3.255847	-1.371140
-	161	4.859756	3.300047	-1.436936
-	162	4.743071	3.346251	-1.500423
-	163	4.628359	3.394270	-1.561035
-	164	4.514935	3.443998	-1.618740
-	165	4.402324	3.495215	-1.673224
-	166	4.289882	3.547496	-1.724598
-	167	4.177284	3.600519	-1.773413
-	168	4.064079	3.653870	-1.820046
-	169	3.949939	3.707113	-1.865059
-	170	3.834407	3.759854	-1.908872
-	171	3.717191	3.811722	-1.952315
-	172	3.597976	3.862382	-1.996265
-	173	3.476516	3.911557	-2.041309
-	174	3.352183	3.959100	-2.088190
-	175	3.224486	4.004752	-2.136826
-	176	3.092680	4.048313	-2.186937
-	177	2.955858	4.089515	-2.237060
-	178	2.813063	4.128163	-2.286573
-	179	2.663237	4.164032	-2.334260
-	180	2.505540	4.196851	-2.379777
-	181	2.339103	4.226644	-2.422514
-	182	2.163227	4.253181	-2.462299
-	183	1.977243	4.276470	-2.499036
-	184	1.780748	4.296450	-2.532626
-	185	1.573466	4.312990	-2.563545
-	186	1.355474	4.325987	-2.591625
-	187	1.127092	4.335470	-2.617348
-	188	0.889036	4.341384	-2.641044
-	189	0.642276	4.343718	-2.663922
-	190	0.388190	4.342413	-2.687570
-	191	0.128216	4.337643	-2.714182
-	192	-0.136103	4.329283	-2.745492
-	193	-0.403587	4.317168	-2.782856
-	194	-0.673196	4.301237	-2.827354
-	195	-0.944030	4.281176	-2.878459
-	196	-1.215208	4.256896	-2.936223
-	197	-1.485818	4.228299	-2.999706
-	198	-1.755070	4.195451	-3.068181
-	199	-2.022110	4.158375	-3.140127
-	200	-2.286256	4.117090	-3.214015
-	201	-2.546957	4.071694	-3.288424
-	202	-2.803555	4.022274	-3.361878
-	203	-3.055311	3.969100	-3.433442
-	204	-3.301912	3.912380	-3.502429
-	205	-3.542556	3.852464	-3.568596
-	206	-3.776898	3.789438	-3.631666
-	207	-4.004314	3.723237	-3.691582
-	208	-4.224497	3.654001	-3.748616
-	209	-4.436990	3.581554	-3.802505
-	210	-4.641550	3.505729	-3.853348
-	211	-4.837935	3.426447	-3.900916
-	212	-5.025860	3.343552	-3.945098
-	213	-5.205281	3.256876	-3.985092
-	214	-5.376101	3.166366	-4.019933
-	215	-5.538397	3.071943	-4.048457
-	216	-5.692061	2.973627	-4.069267
-	217	-5.837135	2.871507	-4.081127
-	218	-5.973581	2.765744	-4.083174
-	219	-6.101314	2.656599	-4.074661
-	220	-6.220139	2.544191	-4.055234
-	221	-6.329608	2.428894	-4.025215
-	222	-6.429200	2.311068	-3.985136
-	223	-6.517932	2.191160	-3.936038
-	224	-6.594678	2.069877	-3.879197
-	225	-6.658005	1.947827	-3.816075
-	226	-6.706357	1.825809	-3.748205
-	227	-6.738044	1.704705	-3.677053
-	228	-6.751284	1.585534	-3.603960
-	229	-6.744246	1.469323	-3.529938
-	230	-6.715245	1.356993	-3.455947
-	231	-6.662672	1.249693	-3.382360
-	232	-6.584942	1.148440	-3.309829
-	233	-6.480444	1.054346	-3.238524
-	234	-6.347786	0.968467	-3.168875
-	235	-6.185791	0.891630	-3.100585
-	236	-5.993526	0.824465	-3.033684
-	237	-5.770391	0.767423	-2.967390
-	238	-5.516281	0.720867	-2.901295
-	239	-5.231275	0.684953	-2.834410
-	240	-4.916088	0.659684	-2.765856
-	241	-4.571517	0.644985	-2.694934
-	242	-4.198826	0.640617	-2.620395
-	243	-3.799501	0.646131	-2.541516
-	244	-3.375124	0.661102	-2.457306
-	245	-2.927448	0.684737	-2.366486
-	246	-2.458011	0.716176	-2.267809
-	247	-1.968171	0.754452	-2.159989
-	248	-1.459157	0.798499	-2.042009
-	249	-0.932005	0.847257	-1.913006
-	250	-0.387503	0.899583	-1.773277
-	251	0.173489	0.954601	-1.622788
-	252	0.750572	1.011526	-1.462312
-	253	1.343386	1.069722	-1.292053
-	254	1.951794	1.128780	-1.112942
-	255	2.575861	1.188537	-0.925607
-	256	3.216042	1.248976	-0.730848
-	257	3.872680	1.310286	-0.529735
-	258	4.546231	1.372840	-0.323048
-	259	5.236985	1.437144	-0.112082
-	260	5.944979	1.503793	0.102248
-	261	6.670093	1.573562	0.318641
-	262	7.411749	1.647341	0.535880
-	263	8.169214	1.725857	0.752497
-	264	8.941251	1.809790	0.967347
-	265	9.726744	1.899508	1.178885
-	266	10.524448	1.995223	1.385213
-	267	11.332855	2.096730	1.585114
-	268	12.150381	2.203716	1.776595
-	269	12.975178	2.315388	1.959197
-	270	13.804858	2.430934	2.132654
-	271	14.637024	2.549445	2.297525
-	272	15.468806	2.669896	2.454799
-	273	16.297583	2.791405	2.605706
-	274	17.120327	2.913014	2.751516
-	275	17.934523	3.034073	2.893232
-	276	18.737440	3.153729	3.032287
-	277	19.526800	3.271318	3.169345
-	278	20.300442	3.386241	3.305115
-	279	21.056477	3.497952	3.440284
-	280	21.793478	3.605986	3.574579
-	281	22.510235	3.710052	3.707597
-	282	23.205990	3.809932	3.838811
-	283	23.880152	3.905641	3.967272
-	284	24.532183	3.997025	4.092181
-	285	25.161911	4.084336	4.212587
-	286	25.769159	4.167673	4.328076
-	287	26.353682	4.247312	4.437953
-	288	26.915339	4.323794	4.542163
-	289	27.453812	4.397639	4.640625
-	290	27.968927	4.469424	4.733637
-	291	28.460461	4.539793	4.821775
-	292	28.928225	4.609311	4.905612
-	293	29.372269	4.678486	4.985974
-	294	29.792612	4.747707	5.063121
-	295	30.189337	4.817259	5.137253
-	296	30.562511	4.887136	5.207880
-	297	30.912556	4.957113	5.274816
-	298	31.239946	5.026709	5.337433
-	299	31.545450	5.095116	5.395083
-	300	31.829948	5.161206	5.447050
-	301	32.094547	5.223821	5.493001
-	302	32.340363	5.281637	5.532739
-	303	32.568470	5.333419	5.566216
-	304	32.779579	5.378144	5.593695
-	305	32.974083	5.415089	5.615447
-	306	33.151806	5.443700	5.631467
-	307	33.312153	5.463861	5.641838
-	308	33.453964	5.475564	5.646452
-	309	33.575760	5.479043	5.645164
-	310	33.675701	5.474515	5.637579
-	311	33.751896	5.462388	5.623056
-	312	33.802345	5.442999	5.600727
-	313	33.825089	5.416580	5.569965
-	314	33.818321	5.383332	5.529897
-	315	33.780525	5.343447	5.479801
-	316	33.710690	5.297041	5.419427
-	317	33.608009	5.244205	5.348993
-	318	33.472061	5.184992	5.268560
-	319	33.302929	5.119439	5.178912
-	320	33.101364	5.047528	5.080917
-	321	32.868645	4.969348	4.975430
-	322	32.606766	4.884690	4.863762
-	323	32.318287	4.793476	4.747391
-	324	32.006363	4.695808	4.627422
-	325	31.674973	4.591898	4.505160
-	326	31.328575	4.482250	4.381755
-	327	30.972439	4.367687	4.258343
-	328	30.611891	4.249474	4.135945
-	329	30.252861	4.129156	4.015240
-	330	29.901251	4.008534	3.897336
-	331	29.562962	3.889931	3.782865
-	332	29.243456	3.775872	3.672618
-	333	28.948002	3.669064	3.567165
-	334	28.680767	3.572283	3.466944
-	335	28.445518	3.488133	3.372591
-	336	28.244637	3.418964	3.284912
-	337	28.079884	3.366783	3.205135
-	338	27.952028	3.333077	3.135310
-	339	27.861320	3.318962	3.077585
-	340	27.807377	3.324939	3.034798
-	341	27.789467	3.351438	3.009482
-	342	27.806822	3.398430	3.004661
-	343	27.858648	3.465867	3.022491
-	344	27.944317	3.553671	3.064559
-	345	28.063414	3.661720	3.132383
-	346	28.215708	3.789745	3.226101
-	347	28.401138	3.937656	3.345156
-	348	28.619785	4.105515	3.487689
-	349	28.871651	4.293708	3.650897
-	350	29.156141	4.502616	3.830914
-	351	29.471439	4.732764	4.022628
-	352	29.813931	4.984057	4.220661
-	353	30.178009	5.255915	4.418952
-	354	30.555405	5.546778	4.611332
-	355	30.935392	5.854040	4.792043
-	356	31.304758	6.173948	4.956016
-	357	31.648893	6.501598	5.099087
-	358	31.952469	6.831295	5.217739
-	359	32.201195	7.156495	5.310151
-	360	32.382690	7.470302	5.374632
-	361	32.487595	7.766080	5.410857
-	362	32.509838	8.037537	5.418982
-	363	32.447235	8.279321	5.400348
-	364	32.300907	8.487287	5.356633
-	365	32.075111	8.658719	5.289759
-	366	31.776869	8.792203	5.201872
-	367	31.415077	8.887692	5.095658
-	368	31.000200	8.946355	4.973378
-	369	30.543688	8.970307	4.837946
-	370	30.057350	8.962417	4.692036
-	371	29.552828	8.926239	4.538193
-	372	29.040960	8.865517	4.378862
-	373	28.531500	8.784328	4.216262
-	374	28.032534	8.686673	4.052769
-	375	27.550329	8.576769	3.890235
-	376	27.089062	8.458644	3.730775
-	377	26.650808	8.336228	3.576397
-	378	26.235571	8.213208	3.428964
-	379	25.841677	8.092909	3.290181
-	380	25.465918	7.978155	3.161613
-	381	25.104218	7.871348	3.044314
-	382	24.751793	7.774139	2.939025
-	383	24.403759	7.687650	2.846282
-	384	24.055496	7.612209	2.766160
-	385	23.703085	7.547352	2.698703
-	386	23.343224	7.491767	2.643499
-	387	22.973640	7.443584	2.599502
-	388	22.592958	7.400445	2.564994
-	389	22.200848	7.359677	2.537726
-	390	21.797752	7.318323	2.515028
-	391	21.385019	7.273263	2.494243
-	392	20.964510	7.221474	2.472748
-	393	20.538988	7.160091	2.447792
-	394	20.111227	7.086751	2.416909
-	395	19.684462	6.999717	2.377907
-	396	19.261538	6.897765	2.329298
-	397	18.845362	6.780437	2.270370
-	398	18.438202	6.648099	2.200505
-	399	18.042103	6.501891	2.119642
-	400	17.658762	6.343599	2.027763
-	401	17.289406	6.175917	1.924856
-	402	16.934784	6.001787	1.811253
-	403	16.595232	5.824679	1.687812
-	404	16.270676	5.648022	1.555524
-	405	15.960508	5.475368	1.415848
-	406	15.663953	5.309872	1.270556
-	407	15.379920	5.154259	1.122001
-	408	15.107260	5.010491	0.973051
-	409	14.844843	4.879797	0.827276
-	410	14.591427	4.762481	0.688210
-	411	14.345737	4.658581	0.558346
-	412	14.106350	4.567641	0.439646
-	413	13.871783	4.489058	0.332724
-	414	13.640503	4.421785	0.237609
-	415	13.411055	4.364711	0.153472
-	416	13.182030	4.316441	0.078959
-	417	12.952214	4.275580	0.012435
-	418	12.720456	4.240527	-0.047513
-	419	12.486012	4.209597	-0.102036
-	420	12.248248	4.180997	-0.152291
-	421	12.006625	4.153093	-0.199117
-	422	11.760756	4.124464	-0.243379
-	423	11.510574	4.093719	-0.285374
-	424	11.256019	4.059690	-0.325199
-	425	10.997203	4.021584	-0.362864
-	426	10.734207	3.978963	-0.398646
-	427	10.467318	3.931816	-0.432838
-	428	10.196706	3.880494	-0.466075
-	429	9.922826	3.825610	-0.499351
-	430	9.646188	3.767929	-0.533591
-	431	9.367684	3.708348	-0.569673
-	432	9.088406	3.647517	-0.608218
-	433	8.809769	3.586339	-0.649989
-	434	8.533336	3.525509	-0.695395
-	435	8.260722	3.465938	-0.745041
-	436	7.993679	3.408214	-0.798980
-	437	7.734083	3.353095	-0.856774
-	438	7.483568	3.301283	-0.918271
-	439	7.243775	3.253816	-0.982966
-	440	7.015866	3.211492	-1.050548
-	441	6.801142	3.175304	-1.120386
-	442	6.600609	3.145781	-1.191282
-	443	6.415085	3.123291	-1.261611
-	444	6.244910	3.107954	-1.329813
-	445	6.089914	3.100060	-1.394649
-	446	5.949448	3.099619	-1.454969
-	447	5.822795	3.106764	-1.509710
-	448	5.708732	3.121459	-1.558063
-	449	5.606051	3.143644	-1.599379
-	450	5.513153	3.172865	-1.633465
-	451	5.428422	3.209023	-1.660562
-	452	5.350112	3.251624	-1.681259
-	453	5.276463	3.300168	-1.696393
-	454	5.205595	3.354207	-1.706969
-	455	5.135578	3.413213	-1.713797
-	456	5.064518	3.476585	-1.717295
-	457	4.990650	3.543735	-1.717696
-	458	4.912357	3.614044	-1.715441
-	459	4.828393	3.686990	-1.711276
-	460	4.737785	3.761916	-1.705980
-	461	4.640081	3.838468	-1.700505
-	462	4.534947	3.916059	-1.695459
-	463	4.422475	3.994416	-1.691761
-	464	4.302892	4.073153	-1.690483
-	465	4.176676	4.152201	-1.693345
-	466	4.044370	4.231340	-1.701560
-	467	3.906615	4.310525	-1.716191
-	468	3.764009	4.389606	-1.737338
-	469	3.617145	4.468497	-1.764641
-	470	3.466526	4.546910	-1.797274
-	471	3.312572	4.624753	-1.834295
-	472	3.155668	4.701664	-1.874489
-	473	2.995897	4.777348	-1.917001
-	474	2.833304	4.851241	-1.960581
-	475	2.667533	4.922762	-2.003952
-	476	2.498239	4.991024	-2.045437
-	477	2.324965	5.055026	-2.083482
-	478	2.147303	5.113627	-2.116992
-	479	1.965021	5.165771	-2.145372
-	480	1.777859	5.210461	-2.168888
-	481	1.585695	5.247172	-2.188610
-	482	1.388366	5.275351	-2.205585
-	483	1.186137	5.294657	-2.221059
-	484	0.978981	5.304835	-2.235976
-	485	0.767107	5.306344	-2.251533
-	486	0.550559	5.299722	-2.268826
-	487	0.329689	5.286004	-2.288745
-	488	0.104635	5.266121	-2.312315
-	489	-0.124058	5.240860	-2.340133
-	490	-0.356018	5.210675	-2.372620
-	491	-0.590703	5.175914	-2.409760
-	492	-0.827574	5.136572	-2.451744
-	493	-1.065938	5.092646	-2.498588
-	494	-1.305105	5.043737	-2.550208
-	495	-1.544162	4.989694	-2.606421
-	496	-1.782237	4.930096	-2.666928
-	497	-2.018356	4.864779	-2.731127
-	498	-2.251534	4.793494	-2.798033
-	499	-2.480761	4.716177	-2.866372
-	500	-2.704960	4.632648	-2.934571
-	501	-2.923031	4.543192	-3.001166
-	502	-3.133963	4.447747	-3.064523
-	503	-3.336692	4.346518	-3.122935
-	504	-3.530301	4.239526	-3.174939
-	505	-3.713747	4.126940	-3.219414
-	506	-3.886188	4.008718	-3.255684
-	507	-4.046742	3.884827	-3.283166
-	508	-4.194859	3.755207	-3.301817
-	509	-4.330082	3.619902	-3.311945
-	510	-4.452199	3.479012	-3.314156
-	511	-4.561102	3.333006	-3.309180
-	512	-4.656918	3.182342	-3.297970
-	513	-4.739634	3.028024	-3.281592
-	514	-4.809674	2.871080	-3.261147
-	515	-4.867198	2.712933	-3.237688
-	516	-4.912576	2.554970	-3.212064
-	517	-4.946106	2.398726	-3.185030
-	518	-4.968163	2.245867	-3.157144
-	519	-4.979172	2.097903	-3.128958
-	520	-4.979602	1.956199	-3.100845
-	521	-4.969962	1.822080	-3.072871
-	522	-4.950764	1.696530	-3.045169
-	523	-4.922500	1.580440	-3.017703
-	524	-4.885889	1.474309	-2.990619
-	525	-4.841330	1.378737	-2.963951
-	526	-4.789511	1.293996	-2.937623
-	527	-4.730698	1.220256	-2.911745
-	528	-4.665422	1.157677	-2.886606
-	529	-4.593753	1.106082	-2.862115
-	530	-4.515822	1.065265	-2.838254
-	531	-4.431288	1.035043	-2.814817
-	532	-4.339793	1.014904	-2.791401
-	533	-4.240653	1.004346	-2.767761
-	534	-4.132941	1.002591	-2.743564
-	535	-4.015444	1.008968	-2.718621
-	536	-3.886718	1.022424	-2.692619
-	537	-3.745075	1.041955	-2.665520
-	538	-3.588802	1.066549	-2.637026
-	539	-3.416016	1.095346	-2.606867
-	540	-3.224858	1.127304	-2.574753
-	541	-3.013639	1.161811	-2.540154
-	542	-2.780732	1.198152	-2.502553
-	543	-2.524841	1.235954	-2.461312
-	544	-2.244963	1.274789	-2.415795
-	545	-1.940461	1.314563	-2.365110
-	546	-1.611247	1.355223	-2.308638
-	547	-1.257405	1.396921	-2.245364
-	548	-0.879813	1.439863	-2.174515
-	549	-0.479472	1.484302	-2.095037
-	550	-0.057816	1.530600	-2.006081
-	551	0.383603	1.579213	-1.906579
-	552	0.843163	1.630554	-1.795700
-	553	1.319490	1.685099	-1.672102
-	554	1.811478	1.743065	-1.534581
-	555	2.318419	1.804669	-1.381560
-	556	2.840028	1.869793	-1.211460
-	557	3.376518	1.938308	-1.022565
-	558	3.928094	2.009948	-0.813766
-	559	4.495359	2.084834	-0.584683
-	560	5.078880	2.163205	-0.335327
-	561	5.679574	2.246094	-0.067416
-	562	6.298203	2.334617	0.216352
-	563	6.935585	2.430383	0.512061
-	564	7.592600	2.534469	0.815822
-	565	8.270222	2.647861	1.123784
-	566	8.969506	2.770893	1.432473
-	567	9.691429	2.903931	1.738367
-	568	10.436501	3.046846	2.037925
-	569	11.204869	3.199372	2.328615
-	570	11.996261	3.360471	2.608515
-	571	12.809804	3.528828	2.876599
-	572	13.644114	3.702691	3.132099
-	573	14.497150	3.880179	3.374817
-	574	15.366199	4.059131	3.604584
-	575	16.247854	4.237683	3.821522
-	576	17.138184	4.413791	4.025607
-	577	18.032982	4.585570	4.216952
-	578	18.927547	4.751572	4.395480
-	579	19.817444	4.910542	4.561202
-	580	20.698074	5.061465	4.714375
-	581	21.565413	5.203814	4.855459
-	582	22.415585	5.337139	4.985374
-	583	23.245781	5.461587	5.105269
-	584	24.053497	5.577321	5.217157
-	585	24.837170	5.685065	5.321907
-	586	25.595592	5.785547	5.420424
-	587	26.328041	5.879696	5.513402
-	588	27.033804	5.968465	5.601048
-	589	27.712515	6.052870	5.683599
-	590	28.363665	6.133906	5.760898
-	591	28.986654	6.212694	5.832826
-	592	29.580925	6.290044	5.899283
-	593	30.145802	6.366845	5.960429
-	594	30.680664	6.443526	6.016160
-	595	31.184828	6.520495	6.066517
-	596	31.657692	6.597505	6.111937
-	597	32.098995	6.674022	6.152709
-	598	32.508575	6.748920	6.189284
-	599	32.886589	6.820831	6.221893
-	600	33.233173	6.887895	6.251556
-	601	33.548626	6.948146	6.278468
-	602	33.833466	6.999252	6.303728
-	603	34.088062	7.039165	6.327129
-	604	34.312870	7.065781	6.348772
-	605	34.508118	7.077436	6.368368
-	606	34.674202	7.072722	6.385607
-	607	34.811356	7.050773	6.399802
-	608	34.920006	7.011313	6.409657
-	609	35.000584	6.954506	6.414786
-	610	35.053288	6.881003	6.414643
-	611	35.078587	6.791888	6.410424
-	612	35.076698	6.688437	6.403160
-	613	35.048405	6.572383	6.393978
-	614	34.994431	6.445479	6.384239
-	615	34.915905	6.309899	6.374588
-	616	34.813866	6.167808	6.366130
-	617	34.689682	6.021390	6.359372
-	618	34.544502	5.872970	6.355181
-	619	34.379833	5.724537	6.353638
-	620	34.197384	5.577839	6.354885
-	621	33.999107	5.434416	6.357696
-	622	33.787159	5.295351	6.360342
-	623	33.563965	5.161458	6.361330
-	624	33.332035	5.033138	6.358466
-	625	33.094109	4.910579	6.350961
-	626	32.852997	4.793749	6.337327
-	627	32.611736	4.682643	6.316881
-	628	32.373238	4.577403	6.287785
-	629	32.140694	4.478398	6.249116
-	630	31.917088	4.386314	6.199674
-	631	31.705227	4.302272	6.139236
-	632	31.507591	4.227533	6.068649
-	633	31.326418	4.163741	5.988306
-	634	31.163427	4.112493	5.899850
-	635	31.019871	4.075508	5.804317
-	636	30.896450	4.054120	5.703908
-	637	30.793270	4.049312	5.600163
-	638	30.709976	4.061435	5.495829
-	639	30.645697	4.090238	5.393519
-	640	30.599018	4.134851	5.295678
-	641	30.568048	4.193879	5.205389
-	642	30.550730	4.265486	5.125205
-	643	30.544764	4.347744	5.058534
-	644	30.548000	4.438526	5.008080
-	645	30.558723	4.536088	4.976669
-	646	30.575636	4.638784	4.966339
-	647	30.598141	4.745585	4.978825
-	648	30.626390	4.855981	5.015058
-	649	30.661430	4.970085	5.075037
-	650	30.704992	5.088591	5.158736
-	651	30.759651	5.213159	5.264070
-	652	30.828257	5.346103	5.388743
-	653	30.913900	5.490476	5.528318
-	654	31.019083	5.649730	5.677819
-	655	31.145821	5.827619	5.830291
-	656	31.294437	6.027471	5.978353
-	657	31.463793	6.251891	6.114476
-	658	31.650452	6.502340	6.230977
-	659	31.848763	6.778613	6.322234
-	660	32.050922	7.078605	6.383973
-	661	32.246998	7.398599	6.414917
-	662	32.425983	7.732893	6.415663
-	663	32.576168	8.074643	6.388377
-	664	32.686531	8.415852	6.335548
-	665	32.746998	8.748485	6.259893
-	666	32.749557	9.064464	6.164311
-	667	32.688625	9.356491	6.051257
-	668	32.561295	9.618227	5.923764
-	669	32.367451	9.844647	5.784260
-	670	32.109493	10.031907	5.636043
-	671	31.792274	10.177789	5.481741
-	672	31.422354	10.281193	5.324326
-	673	31.007946	10.342369	5.166288
-	674	30.557812	10.362503	5.010089
-	675	30.081270	10.343823	4.857531
-	676	29.587448	10.289044	4.710225
-	677	29.085186	10.201523	4.569777
-	678	28.582212	10.085052	4.436601
-	679	28.085188	9.943690	4.311032
-	680	27.599188	9.781696	4.192672
-	681	27.127798	9.603583	4.080907
-	682	26.673079	9.413740	3.974510
-	683	26.235491	9.216643	3.872128
-	684	25.814192	9.016658	3.772591
-	685	25.407187	8.818017	3.675849
-	686	25.011614	8.624466	3.582553
-	687	24.624132	8.439319	3.493436
-	688	24.240820	8.265289	3.408845
-	689	23.857996	8.104419	3.328207
-	690	23.472038	7.957782	3.250295
-	691	23.079685	7.825953	3.173055
-	692	22.678354	7.708539	3.095320
-	693	22.266253	7.604664	3.016230
-	694	21.842558	7.512721	2.935699
-	695	21.407391	7.430671	2.854279
-	696	20.961813	7.355963	2.772171
-	697	20.507677	7.285756	2.689529
-	698	20.047424	7.217149	2.605691
-	699	19.584175	7.147281	2.520331
-	700	19.121338	7.073336	2.432748
-	701	18.662514	6.993094	2.342809
-	702	18.211409	6.904827	2.249851
-	703	17.771786	6.807514	2.153735
-	704	17.346916	6.700661	2.054670
-	705	16.939995	6.584704	1.953346
-	706	16.553345	6.460523	1.851112
-	707	16.188986	6.329692	1.749446
-	708	15.848034	6.194273	1.649839
-	709	15.531193	6.056672	1.553035
-	710	15.238219	5.919232	1.460533
-	711	14.968481	5.784811	1.372712
-	712	14.720806	5.655777	1.290325
-	713	14.493660	5.534358	1.214199
-	714	14.285200	5.422337	1.145138
-	715	14.093310	5.321069	1.083982
-	716	13.915852	5.231120	1.031451
-	717	13.750574	5.152627	0.988425
-	718	13.595159	5.085197	0.954672
-	719	13.447403	5.028053	0.930455
-	720	13.305307	4.979866	0.915072
-	721	13.167228	4.939253	0.907722
-	722	13.031798	4.904461	0.907707
-	723	12.898114	4.874014	0.913586
-	724	12.765383	4.846327	0.924435
-	725	12.633479	4.820393	0.938162
-	726	12.502358	4.795211	0.953699
-	727	12.372593	4.770313	0.969123
-	728	12.244884	4.745332	0.983485
-	729	12.120227	4.720191	0.995406
-	730	11.999867	4.695115	1.003971
-	731	11.884826	4.670374	1.008754
-	732	11.775891	4.646336	1.009331
-	733	11.673212	4.623205	1.006296
-	734	11.576566	4.600924	0.999638
-	735	11.484347	4.579358	0.990125
