# Supplementary material for: Design and preliminary verification of a novel powered ankle–foot prosthesis: From the perspective of lower-limb biomechanics compared with ESAR foot
Source: PLoS One. 2024 Jun 7;19(6):e0303397. doi: 10.1371/journal.pone.0303397 (PMC11161064; doi:10.1371/journal.pone.0303397)
Supplement: S2 File — (ZIP) [file pone.0303397.s004.zip › WAP/10/left knee angle.txt]

LINK_MODEL_BASED::ORIGINAL::Left Knee Angles
File	Frame	X	Y	Z
Gait LB - IOR 22.c3d	1	58.415043	2.821472	-18.810827
-	2	57.878906	2.925068	-19.070423
-	3	57.258728	3.024462	-19.370077
-	4	56.544510	3.114740	-19.711885
-	5	55.728756	3.191731	-20.095339
-	6	54.806332	3.250604	-20.517599
-	7	53.774956	3.287275	-20.972574
-	8	52.635120	3.297982	-21.451406
-	9	51.390141	3.280102	-21.943455
-	10	50.045757	3.231929	-22.436378
-	11	48.610149	3.152746	-22.915434
-	12	47.093143	3.042910	-23.366631
-	13	45.505981	2.903688	-23.774939
-	14	43.860764	2.737392	-24.127752
-	15	42.170029	2.546958	-24.413843
-	16	40.446499	2.335345	-24.624634
-	17	38.702507	2.106218	-24.755266
-	18	36.950111	1.863476	-24.803648
-	19	35.200573	1.610940	-24.771116
-	20	33.464489	1.351952	-24.661083
-	21	31.751883	1.089980	-24.479534
-	22	30.071922	0.827983	-24.234831
-	23	28.432869	0.568459	-23.936386
-	24	26.842211	0.313576	-23.595543
-	25	25.306288	0.064991	-23.224123
-	26	23.830835	-0.175764	-22.835579
-	27	22.420429	-0.407925	-22.442097
-	28	21.078644	-0.630600	-22.057682
-	29	19.807869	-0.843462	-21.694613
-	30	18.609516	-1.046141	-21.364635
-	31	17.484009	-1.238268	-21.078087
-	32	16.431122	-1.419335	-20.844528
-	33	15.450316	-1.588713	-20.671801
-	34	14.541368	-1.745423	-20.565985
-	35	13.704548	-1.888337	-20.531698
-	36	12.941254	-2.016065	-20.570284
-	37	12.253649	-2.126768	-20.681286
-	38	11.644972	-2.218857	-20.859449
-	39	11.119109	-2.290497	-21.097128
-	40	10.680845	-2.339957	-21.383949
-	41	10.335492	-2.365820	-21.705116
-	42	10.088882	-2.367035	-22.044641
-	43	9.946884	-2.342942	-22.383827
-	44	9.915101	-2.293468	-22.704470
-	45	9.998419	-2.219118	-22.988905
-	46	10.200476	-2.120772	-23.221470
-	47	10.523138	-2.000027	-23.389618
-	48	10.965328	-1.859246	-23.485291
-	49	11.522499	-1.701729	-23.503197
-	50	12.186301	-1.531460	-23.444145
-	51	12.943992	-1.353548	-23.311182
-	52	13.779180	-1.173520	-23.111965
-	53	14.672139	-0.997318	-22.857738
-	54	15.600729	-0.831183	-22.561209
-	55	16.541075	-0.681204	-22.238499
-	56	17.468582	-0.553180	-21.905533
-	57	18.359308	-0.452186	-21.577850
-	58	19.190893	-0.382223	-21.271526
-	59	19.944105	-0.346155	-20.998573
-	60	20.603405	-0.344893	-20.768255
-	61	21.157904	-0.378032	-20.585049
-	62	21.601421	-0.443391	-20.448359
-	63	21.932674	-0.537684	-20.352346
-	64	22.154650	-0.656602	-20.287275
-	65	22.274279	-0.795301	-20.239183
-	66	22.301397	-0.948827	-20.193348
-	67	22.248091	-1.111894	-20.134491
-	68	22.127792	-1.279997	-20.047777
-	69	21.953924	-1.448734	-19.921978
-	70	21.739798	-1.614683	-19.748684
-	71	21.497400	-1.774958	-19.523909
-	72	21.237370	-1.927782	-19.247227
-	73	20.968119	-2.071764	-18.922106
-	74	20.696188	-2.206538	-18.554417
-	75	20.425644	-2.332273	-18.151329
-	76	20.158957	-2.449093	-17.723598
-	77	19.896675	-2.558010	-17.279472
-	78	19.638010	-2.659767	-16.830624
-	79	19.381317	-2.755569	-16.386637
-	80	19.124352	-2.846571	-15.956415
-	81	18.864887	-2.933844	-15.547471
-	82	18.600708	-3.018700	-15.164299
-	83	18.330038	-3.101799	-14.810441
-	84	18.051872	-3.183975	-14.485890
-	85	17.766014	-3.265653	-14.189083
-	86	17.473120	-3.347008	-13.917029
-	87	17.174559	-3.427751	-13.666296
-	88	16.872482	-3.507655	-13.432303
-	89	16.569494	-3.585959	-13.211094
-	90	16.268448	-3.661886	-12.998312
-	91	15.972556	-3.734605	-12.789805
-	92	15.684914	-3.803086	-12.582076
-	93	15.408818	-3.866279	-12.372413
-	94	15.147010	-3.923259	-12.158426
-	95	14.902025	-3.973058	-11.939013
-	96	14.675865	-4.015090	-11.713034
-	97	14.469686	-4.049135	-11.481458
-	98	14.284106	-4.075229	-11.245729
-	99	14.118662	-4.093855	-11.007990
-	100	13.972374	-4.105789	-10.771411
-	101	13.843877	-4.111838	-10.540458
-	102	13.731345	-4.113064	-10.319380
-	103	13.632578	-4.110636	-10.112632
-	104	13.545409	-4.105788	-9.923891
-	105	13.467457	-4.099898	-9.756516
-	106	13.396680	-4.094180	-9.612794
-	107	13.331032	-4.089991	-9.493371
-	108	13.268767	-4.088615	-9.397026
-	109	13.208261	-4.091090	-9.321737
-	110	13.148219	-4.098471	-9.264633
-	111	13.087611	-4.111301	-9.222153
-	112	13.025660	-4.129982	-9.190089
-	113	12.961967	-4.154425	-9.163781
-	114	12.896408	-4.184054	-9.138288
-	115	12.829067	-4.218086	-9.109001
-	116	12.760242	-4.255521	-9.071625
-	117	12.690197	-4.295344	-9.022379
-	118	12.619544	-4.336593	-8.958385
-	119	12.548759	-4.378194	-8.877915
-	120	12.478470	-4.419221	-8.780555
-	121	12.409042	-4.458896	-8.666334
-	122	12.341080	-4.496392	-8.536490
-	123	12.274981	-4.531133	-8.392542
-	124	12.211181	-4.562795	-8.235992
-	125	12.150120	-4.591164	-8.069675
-	126	12.092179	-4.616179	-7.896450
-	127	12.037742	-4.637947	-7.720231
-	128	11.987052	-4.656662	-7.544795
-	129	11.940361	-4.672643	-7.374648
-	130	11.897799	-4.686213	-7.214302
-	131	11.859460	-4.697788	-7.067824
-	132	11.825452	-4.707701	-6.938483
-	133	11.795856	-4.716271	-6.828732
-	134	11.770713	-4.723917	-6.739558
-	135	11.750049	-4.730998	-6.671240
-	136	11.733937	-4.737996	-6.622421
-	137	11.722428	-4.745392	-6.590480
-	138	11.715576	-4.753809	-6.571412
-	139	11.713424	-4.763860	-6.560576
-	140	11.716168	-4.776112	-6.553067
-	141	11.723717	-4.791200	-6.543727
-	142	11.736300	-4.809731	-6.527337
-	143	11.753995	-4.831970	-6.500330
-	144	11.776901	-4.858206	-6.459656
-	145	11.805239	-4.888407	-6.402937
-	146	11.839105	-4.922551	-6.329353
-	147	11.878688	-4.960419	-6.238259
-	148	11.924154	-5.001840	-6.129982
-	149	11.975777	-5.046573	-6.005314
-	150	12.033969	-5.094155	-5.866235
-	151	12.099033	-5.144163	-5.715681
-	152	12.171360	-5.196087	-5.556882
-	153	12.251224	-5.249463	-5.393348
-	154	12.338779	-5.303920	-5.228676
-	155	12.434097	-5.359043	-5.065983
-	156	12.537016	-5.414456	-4.907063
-	157	12.647076	-5.469832	-4.753372
-	158	12.763682	-5.524968	-4.604649
-	159	12.885896	-5.579643	-4.461951
-	160	13.012611	-5.633931	-4.323892
-	161	13.142656	-5.687812	-4.190564
-	162	13.274673	-5.741471	-4.060824
-	163	13.407405	-5.794942	-3.934654
-	164	13.539443	-5.848458	-3.811745
-	165	13.669557	-5.902157	-3.692112
-	166	13.796583	-5.956229	-3.575287
-	167	13.919489	-6.010890	-3.460405
-	168	14.037455	-6.066192	-3.346372
-	169	14.149853	-6.122161	-3.232493
-	170	14.255985	-6.178707	-3.118006
-	171	14.355513	-6.235742	-3.002104
-	172	14.448065	-6.293132	-2.884684
-	173	14.533333	-6.350593	-2.765960
-	174	14.610994	-6.407898	-2.646678
-	175	14.680548	-6.464581	-2.528363
-	176	14.741342	-6.520066	-2.413155
-	177	14.792560	-6.573490	-2.304603
-	178	14.833358	-6.624222	-2.205119
-	179	14.862733	-6.671522	-2.117013
-	180	14.879839	-6.714968	-2.041474
-	181	14.883922	-6.754186	-1.979223
-	182	14.874349	-6.788975	-1.930408
-	183	14.850492	-6.819212	-1.894629
-	184	14.812141	-6.844929	-1.871076
-	185	14.759279	-6.866431	-1.858466
-	186	14.692230	-6.883986	-1.855824
-	187	14.611392	-6.898175	-1.861851
-	188	14.517445	-6.909498	-1.875524
-	189	14.411310	-6.918698	-1.895820
-	190	14.293838	-6.926463	-1.920107
-	191	14.166209	-6.933711	-1.946310
-	192	14.029506	-6.941104	-1.971764
-	193	13.884827	-6.949166	-1.994242
-	194	13.733389	-6.958269	-2.010796
-	195	13.576543	-6.968355	-2.022229
-	196	13.415867	-6.979540	-2.027920
-	197	13.252908	-6.991760	-2.028908
-	198	13.089342	-7.005160	-2.024550
-	199	12.926781	-7.019812	-2.012812
-	200	12.766449	-7.035903	-1.988961
-	201	12.609492	-7.053781	-1.946247
-	202	12.457026	-7.073885	-1.877777
-	203	12.310209	-7.096941	-1.778044
-	204	12.170238	-7.123680	-1.643902
-	205	12.038449	-7.154861	-1.474779
-	206	11.916267	-7.191031	-1.272609
-	207	11.805252	-7.232584	-1.041309
-	208	11.706798	-7.279772	-0.788587
-	209	11.622456	-7.332436	-0.524973
-	210	11.553691	-7.390306	-0.266400
-	211	11.501795	-7.452847	-0.028206
-	212	11.467826	-7.519619	0.177987
-	213	11.452259	-7.590093	0.346262
-	214	11.455236	-7.663859	0.474923
-	215	11.476693	-7.740420	0.564789
-	216	11.516425	-7.819154	0.617510
-	217	11.574179	-7.899344	0.635619
-	218	11.649733	-7.980208	0.621632
-	219	11.743078	-8.060836	0.577951
-	220	11.854442	-8.140242	0.506425
-	221	11.984403	-8.217542	0.408797
-	222	12.133786	-8.291866	0.286639
-	223	12.303971	-8.362590	0.141149
-	224	12.496549	-8.429281	-0.026284
-	225	12.713537	-8.491721	-0.214866
-	226	12.957033	-8.549847	-0.423697
-	227	13.229515	-8.603764	-0.653195
-	228	13.533565	-8.653675	-0.904091
-	229	13.871892	-8.699788	-1.178870
-	230	14.247133	-8.742328	-1.480304
-	231	14.661794	-8.781440	-1.812161
-	232	15.118382	-8.817389	-2.177771
-	233	15.619241	-8.850277	-2.580703
-	234	16.166393	-8.880255	-3.023722
-	235	16.761553	-8.907239	-3.508846
-	236	17.405884	-8.931259	-4.034895
-	237	18.100180	-8.952358	-4.596990
-	238	18.844488	-8.970945	-5.183947
-	239	19.638344	-8.987458	-5.782067
-	240	20.480894	-9.002238	-6.378269
-	241	21.371149	-9.015436	-6.963562
-	242	22.307751	-9.026489	-7.532825
-	243	23.289228	-9.034769	-8.085534
-	244	24.314047	-9.039113	-8.623955
-	245	25.380466	-9.037834	-9.151903
-	246	26.486637	-9.029054	-9.675392
-	247	27.630405	-9.010528	-10.198990
-	248	28.809275	-8.979986	-10.725904
-	249	30.020178	-8.935061	-11.257626
-	250	31.259680	-8.873960	-11.792899
-	251	32.523888	-8.794941	-12.329021
-	252	33.808605	-8.696898	-12.861114
-	253	35.109520	-8.578771	-13.383246
-	254	36.422215	-8.440246	-13.888021
-	255	37.742409	-8.281206	-14.367808
-	256	39.066147	-8.101928	-14.814491
-	257	40.389618	-7.903220	-15.220414
-	258	41.709217	-7.685929	-15.578668
-	259	43.021626	-7.451495	-15.883346
-	260	44.323578	-7.201344	-16.130245
-	261	45.612114	-6.937176	-16.316801
-	262	46.884308	-6.660755	-16.442543
-	263	48.137283	-6.373872	-16.509102
-	264	49.368309	-6.078047	-16.520456
-	265	50.574810	-5.774930	-16.482704
-	266	51.754375	-5.466352	-16.403482
-	267	52.904221	-5.153663	-16.292564
-	268	54.021309	-4.838911	-16.160299
-	269	55.101730	-4.523175	-16.018255
-	270	56.140400	-4.207611	-15.878769
-	271	57.131321	-3.892986	-15.753596
-	272	58.067509	-3.579928	-15.654510
-	273	58.941624	-3.269046	-15.591807
-	274	59.746082	-2.961014	-15.574133
-	275	60.473732	-2.656699	-15.608323
-	276	61.117771	-2.356687	-15.699716
-	277	61.672504	-2.062157	-15.851230
-	278	62.133064	-1.774332	-16.064966
-	279	62.495583	-1.494324	-16.341448
-	280	62.757290	-1.224048	-16.680183
-	281	62.916389	-0.965517	-17.079695
-	282	62.972298	-0.720811	-17.537285
-	283	62.925098	-0.492389	-18.049397
-	284	62.775879	-0.282630	-18.611109
-	285	62.526279	-0.094114	-19.216272
-	286	62.178013	0.070964	-19.857639
-	287	61.732986	0.210202	-20.525797
-	288	61.193203	0.321826	-21.209986
-	289	60.561062	0.404231	-21.898106
-	290	59.839478	0.456259	-22.576593
-	291	59.031898	0.477327	-23.231443
-	292	58.142281	0.467126	-23.848009
-	293	57.174938	0.425982	-24.412369
-	294	56.134594	0.354328	-24.910923
-	295	55.025761	0.253151	-25.331779
-	296	53.853020	0.123579	-25.664446
-	297	52.620670	-0.032331	-25.901398
-	298	51.333145	-0.212092	-26.037935
-	299	49.994766	-0.412578	-26.072203
-	300	48.609768	-0.630084	-26.005117
-	301	47.182171	-0.860268	-25.840807
-	302	45.715847	-1.098495	-25.585611
-	303	44.214420	-1.340050	-25.248058
-	304	42.681091	-1.580299	-24.838564
-	305	41.118950	-1.814798	-24.368752
-	306	39.530689	-2.039882	-23.851233
-	307	37.919010	-2.252355	-23.299726
-	308	36.286575	-2.449712	-22.728094
-	309	34.636349	-2.630018	-22.150370
-	310	32.971390	-2.791909	-21.580315
-	311	31.295507	-2.934479	-21.030693
-	312	29.613163	-3.057435	-20.513418
-	313	27.930016	-3.160836	-20.038849
-	314	26.252064	-3.245363	-19.615721
-	315	24.585428	-3.311864	-19.250278
-	316	22.936052	-3.361353	-18.947046
-	317	21.309505	-3.394969	-18.708721
-	318	19.710987	-3.414176	-18.535185
-	319	18.145386	-3.420371	-18.425497
-	320	16.617563	-3.415026	-18.376450
-	321	15.132347	-3.399688	-18.383715
-	322	13.694868	-3.375777	-18.441763
-	323	12.310861	-3.344694	-18.544147
-	324	10.986829	-3.308027	-18.683981
-	325	9.730022	-3.267355	-18.853720
-	326	8.548301	-3.224335	-19.045866
-	327	7.449528	-3.180650	-19.252659
-	328	6.441332	-3.137902	-19.466436
-	329	5.530918	-3.097584	-19.679422
-	330	4.724828	-3.060948	-19.885069
-	331	4.028598	-3.029097	-20.076973
-	332	3.446419	-3.002877	-20.249718
-	333	2.980803	-2.982813	-20.398561
-	334	2.632169	-2.969137	-20.519621
-	335	2.398983	-2.961792	-20.610060
-	336	2.277945	-2.960576	-20.667984
-	337	2.264274	-2.965211	-20.692829
-	338	2.351758	-2.975246	-20.685577
-	339	2.533160	-2.989908	-20.647570
-	340	2.800406	-3.008123	-20.580973
-	341	3.145498	-3.028590	-20.488186
-	342	3.561210	-3.049723	-20.372221
-	343	4.041756	-3.069774	-20.235476
-	344	4.583365	-3.086892	-20.080021
-	345	5.184726	-3.098967	-19.907854
-	346	5.846831	-3.103935	-19.719406
-	347	6.572681	-3.099740	-19.514174
-	348	7.366153	-3.084677	-19.289932
-	349	8.230842	-3.057518	-19.043386
-	350	9.168181	-3.017967	-18.770861
-	351	10.176362	-2.966851	-18.468781
-	352	11.248973	-2.906117	-18.135763
-	353	12.374708	-2.838725	-17.773083
-	354	13.537045	-2.768503	-17.386288
-	355	14.715257	-2.699625	-16.985205
-	356	15.885241	-2.636366	-16.583727
-	357	17.021271	-2.582621	-16.198978
-	358	18.097477	-2.541804	-15.847941
-	359	19.089699	-2.516268	-15.548627
-	360	19.977171	-2.507751	-15.314679
-	361	20.743469	-2.517007	-15.155249
-	362	21.377230	-2.544041	-15.072288
-	363	21.872234	-2.588063	-15.062811
-	364	22.227324	-2.647675	-15.116694
-	365	22.445770	-2.721280	-15.218944
-	366	22.535099	-2.807115	-15.351605
-	367	22.505959	-2.903379	-15.495765
-	368	22.371708	-3.008634	-15.633121
-	369	22.147350	-3.121510	-15.748132
-	370	21.849052	-3.240940	-15.827943
-	371	21.493332	-3.366112	-15.862621
-	372	21.096216	-3.496497	-15.845122
-	373	20.672764	-3.631758	-15.770820
-	374	20.236397	-3.771641	-15.636573
-	375	19.798521	-3.916094	-15.440319
-	376	19.368153	-4.064967	-15.181057
-	377	18.951948	-4.218007	-14.858512
-	378	18.554167	-4.374824	-14.473094
-	379	18.177122	-4.534800	-14.026129
-	380	17.821354	-4.697021	-13.519916
-	381	17.486158	-4.860410	-12.958127
-	382	17.169886	-5.023670	-12.345784
-	383	16.870365	-5.185298	-11.690241
-	384	16.585272	-5.343570	-10.998790
-	385	16.312378	-5.496604	-10.282553
-	386	16.049604	-5.642464	-9.552810
-	387	15.795260	-5.779278	-8.822165
-	388	15.548011	-5.905329	-8.103428
-	389	15.306972	-6.018959	-7.408737
-	390	15.071652	-6.118793	-6.750688
-	391	14.841953	-6.203482	-6.139698
-	392	14.618002	-6.271955	-5.585210
-	393	14.400452	-6.323479	-5.094082
-	394	14.189896	-6.357759	-4.670864
-	395	13.987243	-6.374966	-4.317456
-	396	13.793241	-6.375679	-4.033504
-	397	13.608694	-6.360929	-3.816684
-	398	13.434274	-6.332307	-3.662354
-	399	13.270559	-6.291805	-3.564719
-	400	13.118084	-6.241830	-3.516502
-	401	12.977175	-6.185142	-3.509450
-	402	12.848177	-6.124628	-3.534441
-	403	12.731165	-6.063176	-3.582471
-	404	12.626157	-6.003658	-3.644402
-	405	12.532796	-5.948764	-3.711538
-	406	12.450697	-5.900835	-3.776088
-	407	12.379080	-5.861767	-3.831252
-	408	12.317225	-5.832891	-3.871993
-	409	12.264294	-5.814898	-3.894721
-	410	12.219467	-5.807952	-3.897375
-	411	12.181749	-5.811953	-3.878268
-	412	12.150304	-5.826454	-3.837400
-	413	12.124074	-5.850856	-3.775375
-	414	12.102180	-5.884312	-3.693794
-	415	12.083819	-5.925831	-3.594743
-	416	12.068162	-5.974287	-3.480731
-	417	12.054597	-6.028463	-3.354510
-	418	12.042554	-6.087036	-3.218799
-	419	12.031564	-6.148591	-3.076064
-	420	12.021141	-6.211801	-2.927830
-	421	12.010841	-6.275428	-2.775143
-	422	12.000027	-6.338421	-2.618140
-	423	11.988210	-6.399823	-2.456982
-	424	11.974851	-6.458855	-2.291236
-	425	11.959523	-6.514989	-2.120951
-	426	11.941929	-6.567968	-1.946077
-	427	11.921949	-6.617702	-1.766984
-	428	11.899708	-6.664362	-1.583976
-	429	11.875474	-6.708336	-1.397503
-	430	11.849728	-6.750110	-1.208398
-	431	11.823281	-6.790223	-1.017676
-	432	11.797177	-6.829191	-0.826758
-	433	11.772794	-6.867632	-0.636610
-	434	11.751733	-6.906103	-0.448410
-	435	11.735720	-6.945249	-0.262661
-	436	11.726563	-6.985507	-0.079573
-	437	11.726141	-7.027215	0.100968
-	438	11.736323	-7.070837	0.279857
-	439	11.758959	-7.116840	0.457868
-	440	11.795878	-7.165776	0.635704
-	441	11.848934	-7.218157	0.812096
-	442	11.919906	-7.274270	0.984518
-	443	12.010210	-7.334256	1.149605
-	444	12.120635	-7.398247	1.304778
-	445	12.251064	-7.466362	1.448813
-	446	12.400386	-7.538459	1.581390
-	447	12.566578	-7.614130	1.702739
-	448	12.747345	-7.692777	1.813081
-	449	12.940314	-7.773662	1.912609
-	450	13.143249	-7.855998	2.001864
-	451	13.353712	-7.939120	2.081183
-	452	13.569418	-8.022453	2.151073
-	453	13.788025	-8.105522	2.211792
-	454	14.007360	-8.187910	2.263066
-	455	14.225242	-8.268964	2.305396
-	456	14.439684	-8.347900	2.337035
-	457	14.648927	-8.423771	2.356427
-	458	14.851553	-8.495725	2.362005
-	459	15.046623	-8.563107	2.352695
-	460	15.233521	-8.625361	2.328384
-	461	15.412088	-8.682317	2.287866
-	462	15.582249	-8.733799	2.231445
-	463	15.744179	-8.779980	2.159947
-	464	15.898080	-8.821300	2.075993
-	465	16.044266	-8.858673	1.984053
-	466	16.182964	-8.893103	1.890139
-	467	16.314425	-8.925739	1.802232
-	468	16.438795	-8.957642	1.729524
-	469	16.556284	-8.989828	1.681330
-	470	16.667049	-9.023067	1.664979
-	471	16.771385	-9.057878	1.683666
-	472	16.869669	-9.094350	1.735731
-	473	16.962252	-9.132268	1.815059
-	474	17.049519	-9.170880	1.911181
-	475	17.131575	-9.209210	2.012305
-	476	17.208439	-9.246092	2.108751
-	477	17.279764	-9.280492	2.194291
-	478	17.345234	-9.311566	2.265253
-	479	17.404360	-9.338697	2.319772
-	480	17.456772	-9.361617	2.357515
-	481	17.502094	-9.380389	2.379028
-	482	17.540117	-9.395241	2.385014
-	483	17.570858	-9.406692	2.376875
-	484	17.594410	-9.415421	2.356420
-	485	17.610865	-9.422418	2.326293
-	486	17.620319	-9.428786	2.289714
-	487	17.622803	-9.435690	2.250261
-	488	17.618267	-9.444335	2.211783
-	489	17.606592	-9.455676	2.177649
-	490	17.587677	-9.470426	2.150994
-	491	17.561575	-9.488977	2.133714
-	492	17.528454	-9.511518	2.127099
-	493	17.488516	-9.538017	2.131417
-	494	17.442276	-9.568232	2.146006
-	495	17.390308	-9.601809	2.169541
-	496	17.333286	-9.638267	2.200073
-	497	17.271873	-9.677082	2.235451
-	498	17.206625	-9.717768	2.273728
-	499	17.138094	-9.759946	2.313233
-	500	17.066656	-9.803385	2.352485
-	501	16.992659	-9.848190	2.390790
-	502	16.916506	-9.894492	2.427660
-	503	16.838753	-9.942472	2.463099
-	504	16.760015	-9.992149	2.497103
-	505	16.681305	-10.043478	2.530008
-	506	16.603676	-10.096216	2.562189
-	507	16.528425	-10.149921	2.593011
-	508	16.456797	-10.204070	2.621517
-	509	16.390047	-10.258098	2.645367
-	510	16.329256	-10.311393	2.663096
-	511	16.275558	-10.363530	2.671681
-	512	16.229937	-10.414167	2.669014
-	513	16.193419	-10.463161	2.653437
-	514	16.166845	-10.510431	2.624127
-	515	16.151016	-10.556001	2.581041
-	516	16.146666	-10.599880	2.524718
-	517	16.154341	-10.642134	2.456584
-	518	16.174450	-10.682817	2.378315
-	519	16.207285	-10.721991	2.291848
-	520	16.252996	-10.759647	2.198612
-	521	16.311588	-10.795732	2.099755
-	522	16.383003	-10.830197	1.995674
-	523	16.467041	-10.862829	1.886527
-	524	16.563526	-10.893373	1.771855
-	525	16.672247	-10.921502	1.650949
-	526	16.793030	-10.946939	1.522727
-	527	16.925831	-10.969517	1.386501
-	528	17.070715	-10.989353	1.240189
-	529	17.228132	-11.006451	1.082283
-	530	17.398855	-11.020933	0.911074
-	531	17.584028	-11.032990	0.724375
-	532	17.785242	-11.042712	0.520294
-	533	18.004499	-11.050271	0.297117
-	534	18.244215	-11.055742	0.053613
-	535	18.507362	-11.059219	-0.211129
-	536	18.797146	-11.060612	-0.497265
-	537	19.116966	-11.059839	-0.804274
-	538	19.470205	-11.056656	-1.131263
-	539	19.860001	-11.050619	-1.476521
-	540	20.289118	-11.041103	-1.838594
-	541	20.759859	-11.027258	-2.216398
-	542	21.273977	-11.008031	-2.607877
-	543	21.832600	-10.982255	-3.012352
-	544	22.436129	-10.948659	-3.429202
-	545	23.084272	-10.905910	-3.858088
-	546	23.775940	-10.852908	-4.298842
-	547	24.509350	-10.788546	-4.751899
-	548	25.282019	-10.712104	-5.217309
-	549	26.091047	-10.623049	-5.695238
-	550	26.933037	-10.521272	-6.185286
-	551	27.804523	-10.406968	-6.686670
-	552	28.702135	-10.280613	-7.197890
-	553	29.622807	-10.142610	-7.717557
-	554	30.563881	-9.993368	-8.244186
-	555	31.523321	-9.833042	-8.776482
-	556	32.499687	-9.661854	-9.312038
-	557	33.492363	-9.479920	-9.848062
-	558	34.501198	-9.287771	-10.380528
-	559	35.526733	-9.086297	-10.904889
-	560	36.570084	-8.876481	-11.416460
-	561	37.633026	-8.660113	-11.909901
-	562	38.717644	-8.439280	-12.379480
-	563	39.826366	-8.216647	-12.820699
-	564	40.961666	-7.994345	-13.228861
-	565	42.126038	-7.774194	-13.600158
-	566	43.321407	-7.557245	-13.931811
-	567	44.548908	-7.344337	-14.221386
-	568	45.808514	-7.135992	-14.467305
-	569	47.098652	-6.931887	-14.669662
-	570	48.415882	-6.731267	-14.830166
-	571	49.754829	-6.532711	-14.953015
-	572	51.107994	-6.334946	-15.043683
-	573	52.466003	-6.136405	-15.109651
-	574	53.817646	-5.935930	-15.159084
-	575	55.150414	-5.732384	-15.201038
-	576	56.451038	-5.525358	-15.244542
-	577	57.706146	-5.314814	-15.298173
-	578	58.902725	-5.101264	-15.370209
-	579	60.028759	-4.885671	-15.467725
-	580	61.073299	-4.668948	-15.597592
-	581	62.026958	-4.452173	-15.765243
-	582	62.881790	-4.236074	-15.975444
-	583	63.631397	-4.021388	-16.232542
-	584	64.270699	-3.808250	-16.539661
-	585	64.796165	-3.597802	-16.899029
-	586	65.205345	-3.391511	-17.311697
-	587	65.496834	-3.191057	-17.777388
-	588	65.670097	-2.998772	-18.293928
-	589	65.725349	-2.816771	-18.857557
-	590	65.663422	-2.647659	-19.461771
-	591	65.485611	-2.493697	-20.098335
-	592	65.193855	-2.357047	-20.756073
-	593	64.790573	-2.239347	-21.422298
-	594	64.278915	-2.142041	-22.081564
-	595	63.662495	-2.065989	-22.717464
-	596	62.945171	-2.011056	-23.312992
-	597	62.131382	-1.976571	-23.850840
-	598	61.225960	-1.961018	-24.315222
-	599	60.234032	-1.962409	-24.692039
-	600	59.161011	-1.977707	-24.970278
-	601	58.012444	-2.004197	-25.141985
-	602	56.794189	-2.038392	-25.203480
-	603	55.511948	-2.077767	-25.154104
-	604	54.170765	-2.119941	-24.997705
-	605	52.774662	-2.163034	-24.740705
-	606	51.326855	-2.205641	-24.392879
-	607	49.830173	-2.246853	-23.965454
-	608	48.287296	-2.286582	-23.471487
-	609	46.700619	-2.324480	-22.925858
-	610	45.072319	-2.360610	-22.344503
-	611	43.404705	-2.394179	-21.745165
-	612	41.700527	-2.424918	-21.145739
-	613	39.963062	-2.452735	-20.563593
-	614	38.195560	-2.477735	-20.015192
-	615	36.401741	-2.500673	-19.514719
-	616	34.586132	-2.522192	-19.073854
-	617	32.754040	-2.543341	-18.702166
-	618	30.911682	-2.565006	-18.405933
-	619	29.065857	-2.588392	-18.189219
-	620	27.224157	-2.614314	-18.052986
-	621	25.394617	-2.643744	-17.995428
-	622	23.585733	-2.677150	-18.012035
-	623	21.806471	-2.714048	-18.096579
-	624	20.066137	-2.753454	-18.240482
-	625	18.374117	-2.793421	-18.434534
-	626	16.739868	-2.832134	-18.667862
-	627	15.172844	-2.867749	-18.929775
-	628	13.682347	-2.899124	-19.206392
-	629	12.277322	-2.925569	-19.485903
-	630	10.965880	-2.947163	-19.755091
-	631	9.755477	-2.964434	-20.001591
-	632	8.652612	-2.978355	-20.215302
-	633	7.662701	-2.990366	-20.385933
-	634	6.789845	-3.001976	-20.506338
-	635	6.036615	-3.014808	-20.570686
-	636	5.404147	-3.030083	-20.576521
-	637	4.891959	-3.048731	-20.523216
-	638	4.498077	-3.071018	-20.413834
-	639	4.218948	-3.096647	-20.253244
-	640	4.049613	-3.124840	-20.049238
-	641	3.984066	-3.154193	-19.811239
-	642	4.015464	-3.183005	-19.550467
-	643	4.136304	-3.209202	-19.279003
-	644	4.339038	-3.230587	-19.008863
-	645	4.616231	-3.244928	-18.751951
-	646	4.961181	-3.250086	-18.518446
-	647	5.367987	-3.244143	-18.316423
-	648	5.831977	-3.225572	-18.151270
-	649	6.350291	-3.193235	-18.025021
-	650	6.921520	-3.146500	-17.936859
-	651	7.546159	-3.085508	-17.881681
-	652	8.225545	-3.011126	-17.851107
-	653	8.961236	-2.925392	-17.833406
-	654	9.753985	-2.831263	-17.813797
-	655	10.602727	-2.732990	-17.776060
-	656	11.503657	-2.635647	-17.703390
-	657	12.449930	-2.544930	-17.581398
-	658	13.431230	-2.466898	-17.398964
-	659	14.433938	-2.407159	-17.151672
-	660	15.441714	-2.370614	-16.841307
-	661	16.435966	-2.360763	-16.477259
-	662	17.397221	-2.379606	-16.075611
-	663	18.305674	-2.427630	-15.656371
-	664	19.143003	-2.503986	-15.240591
-	665	19.892822	-2.606726	-14.847004
-	666	20.542143	-2.733091	-14.493576
-	667	21.081572	-2.879714	-14.190991
-	668	21.505924	-3.042686	-13.946325
-	669	21.814087	-3.217999	-13.759434
-	670	22.008993	-3.401302	-13.626075
-	671	22.096870	-3.588611	-13.537009
-	672	22.086830	-3.776038	-13.480315
-	673	21.990210	-3.960088	-13.441654
-	674	21.819513	-4.137743	-13.407557
-	675	21.588192	-4.306472	-13.364289
-	676	21.309566	-4.464169	-13.301074
-	677	20.996521	-4.608973	-13.209125
-	678	20.660873	-4.739738	-13.082409
-	679	20.312963	-4.855620	-12.918036
-	680	19.961369	-4.956337	-12.714913
-	681	19.612602	-5.042037	-12.475246
-	682	19.271399	-5.113379	-12.201610
-	683	18.940702	-5.171320	-11.898583
-	684	18.621744	-5.217174	-11.571032
-	685	18.314629	-5.252135	-11.225158
-	686	18.018270	-5.277434	-10.867357
-	687	17.730949	-5.294468	-10.503947
-	688	17.450020	-5.304831	-10.140155
-	689	17.172470	-5.310413	-9.779531
-	690	16.895046	-5.313165	-9.425073
-	691	16.614758	-5.315152	-9.078454
-	692	16.328903	-5.317863	-8.741632
-	693	16.035822	-5.322445	-8.416471
-	694	15.734633	-5.329502	-8.105357
-	695	15.425566	-5.339043	-7.810980
-	696	15.109780	-5.350876	-7.536435
-	697	14.788980	-5.364467	-7.284240
-	698	14.465747	-5.379309	-7.055853
-	699	14.143053	-5.394632	-6.852556
-	700	13.824452	-5.409733	-6.674245
-	701	13.513586	-5.423846	-6.519538
-	702	13.214194	-5.436522	-6.385926
-	703	12.930047	-5.447392	-6.268832
-	704	12.664669	-5.456310	-6.163309
-	705	12.421173	-5.463369	-6.063329
-	706	12.202253	-5.468761	-5.963019
-	707	12.009949	-5.472953	-5.856261
-	708	11.845847	-5.476572	-5.737671
-	709	11.710634	-5.480446	-5.601481
-	710	11.604382	-5.485263	-5.444852
-	711	11.526525	-5.491843	-5.264879
-	712	11.476008	-5.500799	-5.061749
-	713	11.451248	-5.512520	-4.837229
-	714	11.450297	-5.527173	-4.594739
-	715	11.470808	-5.544656	-4.340352
-	716	11.510240	-5.564553	-4.080227
-	717	11.566025	-5.586216	-3.822544
-	718	11.635279	-5.609021	-3.573923
-	719	11.715263	-5.632196	-3.341768
-	720	11.803041	-5.655137	-3.131596
-	721	11.896149	-5.677337	-2.947936
-	722	11.991958	-5.698253	-2.793322
-	723	12.088119	-5.717645	-2.668739
-	724	12.182384	-5.735157	-2.572696
-	725	12.272963	-5.750794	-2.502424
-	726	12.358085	-5.764359	-2.453932
-	727	12.436313	-5.775949	-2.423156
-	728	12.506235	-5.785500	-2.406955
-	729	12.566772	-5.793100	-2.401270
-	730	12.616980	-5.798911	-2.402748
-	731	12.656074	-5.803035	-2.407412
-	732	12.683840	-5.805717	-2.412024
-	733	12.700454	-5.807057	-2.414839
-	734	12.707277	-5.807335	-2.414679
-	735	12.706500	-5.806747	-2.411413
