# Supplementary material for: Design and preliminary verification of a novel powered ankle–foot prosthesis: From the perspective of lower-limb biomechanics compared with ESAR foot
Source: PLoS One. 2024 Jun 7;19(6):e0303397. doi: 10.1371/journal.pone.0303397 (PMC11161064; doi:10.1371/journal.pone.0303397)
Supplement: S2 File — (ZIP) [file pone.0303397.s004.zip › WAP/10/right ankle angle.txt]

LINK_MODEL_BASED::ORIGINAL::Right Ankle Angles
File	Frame	X	Y	Z
Gait LB - IOR 22.c3d	1
-	2
-	3
-	4
-	5
-	6	11.350674	16.096691	-4.098583
-	7	11.486979	16.131767	-4.167316
-	8	11.633181	16.155569	-4.266193
-	9	11.786692	16.170395	-4.383214
-	10	11.945761	16.178095	-4.509179
-	11	12.108994	16.180151	-4.637857
-	12	12.275695	16.177685	-4.765093
-	13	12.445170	16.171831	-4.887770
-	14	12.617080	16.163731	-5.003574
-	15	12.790979	16.154369	-5.110744
-	16	12.966375	16.144697	-5.207145
-	17	13.142913	16.135866	-5.291357
-	18	13.320472	16.129238	-5.362677
-	19	13.499006	16.126268	-5.420677
-	20	13.678809	16.127701	-5.466584
-	21	13.860014	16.133888	-5.501221
-	22	14.042765	16.144941	-5.525780
-	23	14.226897	16.160734	-5.541361
-	24	14.412365	16.180803	-5.549151
-	25	14.599071	16.204575	-5.550306
-	26	14.786661	16.231375	-5.545117
-	27	14.975258	16.260162	-5.534612
-	28	15.164808	16.289850	-5.519029
-	29	15.355812	16.319775	-5.498580
-	30	15.548917	16.349463	-5.473747
-	31	15.745160	16.378712	-5.445389
-	32	15.945479	16.406610	-5.413960
-	33	16.150711	16.431313	-5.380383
-	34	16.361753	16.450977	-5.345274
-	35	16.579348	16.464022	-5.309475
-	36	16.804100	16.469730	-5.273094
-	37	17.036634	16.467962	-5.236516
-	38	17.277645	16.459248	-5.200020
-	39	17.527920	16.444542	-5.163943
-	40	17.788027	16.425341	-5.128523
-	41	18.058847	16.403349	-5.094664
-	42	18.341198	16.380341	-5.063789
-	43	18.635704	16.358313	-5.037419
-	44	18.943079	16.338675	-5.018144
-	45	19.263430	16.322521	-5.008660
-	46	19.596504	16.310379	-5.012377
-	47	19.941046	16.302391	-5.032198
-	48	20.295113	16.297752	-5.071678
-	49	20.655251	16.295528	-5.133130
-	50	21.016903	16.294241	-5.218819
-	51	21.373991	16.292423	-5.329381
-	52	21.719137	16.288464	-5.464788
-	53	22.043482	16.281309	-5.622818
-	54	22.337440	16.270313	-5.800576
-	55	22.590546	16.255606	-5.993624
-	56	22.792492	16.237955	-6.197109
-	57	22.933018	16.218925	-6.404907
-	58	23.003702	16.200228	-6.611775
-	59	22.997234	16.184303	-6.811326
-	60	22.909111	16.173567	-6.998334
-	61	22.736744	16.171158	-7.166737
-	62	22.479977	16.179747	-7.311427
-	63	22.140352	16.201849	-7.427504
-	64	21.721392	16.239967	-7.510901
-	65	21.228235	16.296577	-7.558413
-	66	20.667133	16.373507	-7.567244
-	67	20.045010	16.470629	-7.535861
-	68	19.368586	16.585972	-7.462759
-	69	18.644135	16.715225	-7.347199
-	70	17.877174	16.852196	-7.188769
-	71	17.072557	16.990459	-6.987506
-	72	16.234541	17.124853	-6.743865
-	73	15.367076	17.251987	-6.459743
-	74	14.474066	17.369120	-6.138826
-	75	13.559960	17.473228	-5.788211
-	76	12.629375	17.561655	-5.417372
-	77	11.686474	17.632477	-5.036022
-	78	10.734694	17.685886	-4.651782
-	79	9.776367	17.723282	-4.269743
-	80	8.813610	17.747456	-3.893477
-	81	7.848857	17.762329	-3.526902
-	82	6.884931	17.773069	-3.173184
-	83	5.925008	17.784405	-2.836018
-	84	4.972649	17.802029	-2.518302
-	85	4.031363	17.831421	-2.221883
-	86	3.104912	17.878347	-1.947029
-	87	2.196979	17.947119	-1.691973
-	88	1.312432	18.040264	-1.454507
-	89	0.456576	18.155838	-1.231705
-	90	-0.364199	18.288254	-1.021971
-	91	-1.143052	18.430534	-0.824237
-	92	-1.872885	18.574827	-0.638978
-	93	-2.547423	18.713816	-0.467366
-	94	-3.161593	18.839750	-0.312409
-	95	-3.712518	18.946060	-0.176383
-	96	-4.199930	19.025780	-0.061629
-	97	-4.625131	19.073292	0.030788
-	98	-4.989439	19.085173	0.099444
-	99	-5.293495	19.062014	0.143644
-	100	-5.537210	19.010172	0.163070
-	101	-5.720222	18.939085	0.157902
-	102	-5.843226	18.858561	0.128804
-	103	-5.908385	18.776445	0.077066
-	104	-5.919115	18.698336	0.004782
-	105	-5.880187	18.626545	-0.086258
-	106	-5.797224	18.561638	-0.193436
-	107	-5.676487	18.501699	-0.314384
-	108	-5.524946	18.443533	-0.445839
-	109	-5.349916	18.383951	-0.584163
-	110	-5.158852	18.317617	-0.725234
-	111	-4.958668	18.239798	-0.864764
-	112	-4.755975	18.144220	-0.997751
-	113	-4.556655	18.025394	-1.119819
-	114	-4.366681	17.878590	-1.226724
-	115	-4.191680	17.699701	-1.315345
-	116	-4.037118	17.486628	-1.382682
-	117	-3.907406	17.239180	-1.427277
-	118	-3.805933	16.960674	-1.448413
-	119	-3.734234	16.657658	-1.446319
-	120	-3.692108	16.340265	-1.421774
-	121	-3.677261	16.021990	-1.376307
-	122	-3.685858	15.718554	-1.312479
-	123	-3.713101	15.446369	-1.233247
-	124	-3.753615	15.220177	-1.142207
-	125	-3.802264	15.051526	-1.042770
-	126	-3.854066	14.948535	-0.938355
-	127	-3.904646	14.915466	-0.832027
-	128	-3.950005	14.953425	-0.727251
-	129	-3.986879	15.060437	-0.627136
-	130	-4.012025	15.231854	-0.535213
-	131	-4.023148	15.461505	-0.454049
-	132	-4.018539	15.741541	-0.385571
-	133	-3.997442	16.063040	-0.329858
-	134	-3.959707	16.416431	-0.286539
-	135	-3.905933	16.791592	-0.253835
-	136	-3.837354	17.178253	-0.229070
-	137	-3.755828	17.566549	-0.209324
-	138	-3.663691	17.947105	-0.190963
-	139	-3.563717	18.311298	-0.170436
-	140	-3.458846	18.651575	-0.144507
-	141	-3.352342	18.961416	-0.110333
-	142	-3.247419	19.235571	-0.065731
-	143	-3.147104	19.470333	-0.009413
-	144	-3.054255	19.663412	0.058850
-	145	-2.971326	19.814201	0.138246
-	146	-2.900577	19.923204	0.227070
-	147	-2.843610	19.991768	0.322238
-	148	-2.801854	20.022154	0.420465
-	149	-2.776331	20.017803	0.518241
-	150	-2.767893	19.983036	0.612443
-	151	-2.776865	19.922630	0.699978
-	152	-2.803269	19.841541	0.778687
-	153	-2.846244	19.744833	0.846745
-	154	-2.904531	19.637270	0.903172
-	155	-2.976132	19.522892	0.947790
-	156	-3.058248	19.404963	0.980023
-	157	-3.147593	19.286125	0.999481
-	158	-3.240366	19.168613	1.005510
-	159	-3.332654	19.054501	0.997764
-	160	-3.420481	18.945656	0.975653
-	161	-3.499983	18.843849	0.938826
-	162	-3.567548	18.750420	0.887049
-	163	-3.620039	18.665918	0.820056
-	164	-3.654884	18.590441	0.737652
-	165	-3.670521	18.523661	0.640580
-	166	-3.665733	18.465363	0.529457
-	167	-3.640262	18.415142	0.405583
-	168	-3.594409	18.372498	0.270542
-	169	-3.529363	18.336502	0.126262
-	170	-3.446908	18.306286	-0.025123
-	171	-3.349648	18.281086	-0.180711
-	172	-3.240319	18.260298	-0.338016
-	173	-3.122079	18.243332	-0.493862
-	174	-2.997909	18.229677	-0.645473
-	175	-2.871096	18.218607	-0.790043
-	176	-2.744599	18.209867	-0.925026
-	177	-2.621043	18.203327	-1.048297
-	178	-2.502472	18.198673	-1.158359
-	179	-2.390233	18.196051	-1.254230
-	180	-2.285199	18.195553	-1.335620
-	181	-2.188017	18.197464	-1.402557
-	182	-2.099080	18.201420	-1.455308
-	183	-2.018577	18.206673	-1.494529
-	184	-1.946774	18.211992	-1.520736
-	185	-1.884355	18.215939	-1.534653
-	186	-1.832537	18.217205	-1.536664
-	187	-1.793275	18.214767	-1.527252
-	188	-1.769718	18.208410	-1.506544
-	189	-1.766326	18.198442	-1.474580
-	190	-1.789030	18.185621	-1.430814
-	191	-1.844717	18.169950	-1.375001
-	192	-1.941474	18.151283	-1.305733
-	193	-2.087508	18.129240	-1.222315
-	194	-2.291379	18.103415	-1.123873
-	195	-2.560996	18.073542	-1.009998
-	196	-2.903207	18.039330	-0.881107
-	197	-3.322839	18.000830	-0.738179
-	198	-3.822352	17.958206	-0.583136
-	199	-4.400830	17.912210	-0.418694
-	200	-5.053968	17.863691	-0.248308
-	201	-5.773578	17.814344	-0.076361
-	202	-6.547987	17.766529	0.092236
-	203	-7.362131	17.723179	0.252208
-	204	-8.198603	17.686886	0.398174
-	205	-9.039129	17.658278	0.525536
-	206	-9.865190	17.636604	0.630376
-	207	-10.659437	17.619232	0.710618
-	208	-11.405789	17.603338	0.765030
-	209	-12.089766	17.586086	0.793845
-	210	-12.698460	17.565111	0.797373
-	211	-13.220649	17.538809	0.776278
-	212	-13.646618	17.506496	0.730663
-	213	-13.969092	17.468464	0.660977
-	214	-14.183597	17.426376	0.566970
-	215	-14.289596	17.383224	0.449083
-	216	-14.290979	17.342443	0.308200
-	217	-14.195689	17.306664	0.146052
-	218	-14.014632	17.277000	-0.035031
-	219	-13.760550	17.252871	-0.232044
-	220	-13.447013	17.232117	-0.441609
-	221	-13.087433	17.211567	-0.660019
-	222	-12.694515	17.188175	-0.883263
-	223	-12.279406	17.160074	-1.107947
-	224	-11.851624	17.126837	-1.330795
-	225	-11.418728	17.089472	-1.549605
-	226	-10.986572	17.050390	-1.762901
-	227	-10.558962	17.012930	-1.971370
-	228	-10.138248	16.980913	-2.176757
-	229	-9.725095	16.957924	-2.382786
-	230	-9.319186	16.946642	-2.593474
-	231	-8.919361	16.948442	-2.813028
-	232	-8.524296	16.963326	-3.044539
-	233	-8.132752	16.990374	-3.289705
-	234	-7.744127	17.027889	-3.547773
-	235	-7.358229	17.073833	-3.815886
-	236	-6.975809	17.125547	-4.088914
-	237	-6.598387	17.180296	-4.359625
-	238	-6.228205	17.235088	-4.619614
-	239	-5.867851	17.286976	-4.860451
-	240	-5.520113	17.333254	-5.073770
-	241	-5.187539	17.371660	-5.252385
-	242	-4.872429	17.400436	-5.389888
-	243	-4.576562	17.418232	-5.481876
-	244	-4.301042	17.424232	-5.525602
-	245	-4.046353	17.417936	-5.520480
-	246	-3.811994	17.399406	-5.468253
-	247	-3.597064	17.368944	-5.372397
-	248	-3.399702	17.327108	-5.238276
-	249	-3.217572	17.274605	-5.072315
-	250	-3.047662	17.212202	-4.882173
-	251	-2.886580	17.141087	-4.675914
-	252	-2.730895	17.062679	-4.461864
-	253	-2.577281	16.979013	-4.248044
-	254	-2.422638	16.892452	-4.042032
-	255	-2.264350	16.805889	-3.850677
-	256	-2.100788	16.721979	-3.679405
-	257	-1.931057	16.642990	-3.532429
-	258	-1.755092	16.570627	-3.412776
-	259	-1.573866	16.505905	-3.321337
-	260	-1.388992	16.449368	-3.257989
-	261	-1.202609	16.401138	-3.220963
-	262	-1.016793	16.361080	-3.207333
-	263	-0.832911	16.329042	-3.213917
-	264	-0.651922	16.304771	-3.236929
-	265	-0.474472	16.288074	-3.271989
-	266	-0.300602	16.278770	-3.314993
-	267	-0.129920	16.276581	-3.362081
-	268	0.038229	16.281221	-3.409354
-	269	0.204556	16.292316	-3.453429
-	270	0.369437	16.309216	-3.491130
-	271	0.533260	16.331116	-3.519609
-	272	0.696334	16.357069	-3.537063
-	273	0.859036	16.386282	-3.542497
-	274	1.021667	16.417955	-3.535510
-	275	1.184588	16.451105	-3.516610
-	276	1.348062	16.484566	-3.486913
-	277	1.512227	16.516687	-3.448108
-	278	1.676899	16.545481	-3.401700
-	279	1.841728	16.568911	-3.349216
-	280	2.006423	16.585331	-3.292166
-	281	2.170766	16.593651	-3.231880
-	282	2.334588	16.593431	-3.168586
-	283	2.497718	16.584627	-3.101440
-	284	2.659989	16.567686	-3.028829
-	285	2.821319	16.543364	-2.948747
-	286	2.981594	16.512966	-2.859009
-	287	3.140928	16.477936	-2.757671
-	288	3.299320	16.440058	-2.642338
-	289	3.456835	16.401133	-2.510619
-	290	3.613631	16.362934	-2.360270
-	291	3.769516	16.326950	-2.188504
-	292	3.924336	16.294432	-1.992927
-	293	4.077801	16.266397	-1.771425
-	294	4.229606	16.243652	-1.522336
-	295	4.379758	16.226778	-1.245768
-	296	4.528559	16.216183	-0.943363
-	297	4.676524	16.212151	-0.618284
-	298	4.824473	16.214825	-0.275289
-	299	4.973505	16.224045	0.079438
-	300	5.124774	16.239721	0.439556
-	301	5.279442	16.261564	0.798579
-	302	5.438580	16.289198	1.150596
-	303	5.603156	16.322458	1.490718
-	304	5.773976	16.361019	1.814831
-	305	5.951713	16.404469	2.119733
-	306	6.136849	16.452154	2.403148
-	307	6.329803	16.503212	2.663333
-	308	6.530587	16.556845	2.899640
-	309	6.739038	16.612135	3.112098
-	310	6.954769	16.668203	3.301319
-	311	7.177299	16.724188	3.468413
-	312	7.405938	16.779167	3.615100
-	313	7.639909	16.832243	3.743058
-	314	7.878488	16.882601	3.854130
-	315	8.120852	16.929470	3.950090
-	316	8.366145	16.972286	4.032810
-	317	8.613577	17.011095	4.104200
-	318	8.862393	17.046289	4.165918
-	319	9.112127	17.078394	4.219274
-	320	9.362429	17.108076	4.265236
-	321	9.613355	17.136047	4.304009
-	322	9.865215	17.163071	4.335416
-	323	10.118479	17.190058	4.359091
-	324	10.373863	17.217941	4.374383
-	325	10.632393	17.247643	4.380052
-	326	10.895582	17.279785	4.374028
-	327	11.165328	17.314405	4.353138
-	328	11.443798	17.350857	4.313801
-	329	11.733276	17.387974	4.252233
-	330	12.035616	17.424543	4.165681
-	331	12.352298	17.459536	4.052413
-	332	12.684143	17.492268	3.912309
-	333	13.031614	17.522520	3.746241
-	334	13.394593	17.550085	3.556061
-	335	13.772723	17.574999	3.344563
-	336	14.165472	17.597120	3.114531
-	337	14.572195	17.616499	2.869036
-	338	14.992145	17.633383	2.611121
-	339	15.424471	17.648085	2.343507
-	340	15.868350	17.660816	2.068357
-	341	16.322657	17.671770	1.787574
-	342	16.786348	17.680836	1.501854
-	343	17.258226	17.687731	1.211167
-	344	17.736856	17.692001	0.914600
-	345	18.220579	17.693241	0.610538
-	346	18.707249	17.690958	0.296804
-	347	19.194036	17.684923	-0.028609
-	348	19.677513	17.674694	-0.367988
-	349	20.153233	17.660316	-0.722735
-	350	20.615931	17.641972	-1.094106
-	351	21.059263	17.620375	-1.482406
-	352	21.475967	17.596609	-1.887165
-	353	21.857874	17.571770	-2.307216
-	354	22.196033	17.546989	-2.740351
-	355	22.480955	17.523222	-3.182992
-	356	22.703068	17.501106	-3.630652
-	357	22.852993	17.481279	-4.077013
-	358	22.922382	17.464634	-4.514451
-	359	22.904587	17.452543	-4.934163
-	360	22.795206	17.446924	-5.326864
-	361	22.592524	17.449835	-5.683536
-	362	22.297319	17.462914	-5.996527
-	363	21.912899	17.487049	-6.260947
-	364	21.444599	17.522375	-6.474846
-	365	20.899530	17.567959	-6.639549
-	366	20.285791	17.621984	-6.758591
-	367	19.611790	17.682182	-6.836370
-	368	18.885624	17.746084	-6.878028
-	369	18.114330	17.811716	-6.888226
-	370	17.303396	17.877445	-6.870450
-	371	16.456734	17.941216	-6.827026
-	372	15.576814	18.000271	-6.758698
-	373	14.664828	18.051731	-6.664699
-	374	13.721323	18.093506	-6.542642
-	375	12.746543	18.124985	-6.388783
-	376	11.741771	18.147236	-6.199470
-	377	10.709804	18.162066	-5.972194
-	378	9.655497	18.171160	-5.706438
-	379	8.585905	18.175226	-5.404412
-	380	7.510302	18.173445	-5.071639
-	381	6.440065	18.164024	-4.716024
-	382	5.388904	18.146450	-4.347342
-	383	4.372739	18.122438	-3.976020
-	384	3.408472	18.095360	-3.612377
-	385	2.512474	18.067829	-3.266563
-	386	1.699432	18.041599	-2.947365
-	387	0.981487	18.017439	-2.662229
-	388	0.367821	17.996412	-2.416648
-	389	-0.135701	17.978710	-2.214329
-	390	-0.526300	17.964016	-2.057428
-	391	-0.804111	17.951410	-1.946758
-	392	-0.972042	17.940170	-1.882130
-	393	-1.035379	17.929501	-1.862240
-	394	-1.001516	17.918756	-1.884926
-	395	-0.879738	17.907511	-1.946808
-	396	-0.680602	17.895624	-2.043536
-	397	-0.415308	17.883722	-2.170416
-	398	-0.095575	17.872494	-2.322444
-	399	0.266784	17.862804	-2.494485
-	400	0.660135	17.855539	-2.681675
-	401	1.073327	17.851191	-2.879393
-	402	1.495446	17.849335	-3.083077
-	403	1.916190	17.848495	-3.288654
-	404	2.326123	17.845976	-3.492501
-	405	2.716730	17.838902	-3.691640
-	406	3.080627	17.824930	-3.883770
-	407	3.411724	17.802851	-4.067034
-	408	3.704960	17.772547	-4.240051
-	409	3.956426	17.734512	-4.401668
-	410	4.163347	17.690050	-4.550854
-	411	4.323972	17.640713	-4.686911
-	412	4.437581	17.588032	-4.809224
-	413	4.504213	17.533117	-4.917158
-	414	4.525037	17.477121	-5.010470
-	415	4.502191	17.421209	-5.089171
-	416	4.438533	17.366667	-5.153285
-	417	4.337611	17.314329	-5.203436
-	418	4.203357	17.264593	-5.240769
-	419	4.040190	17.217653	-5.266912
-	420	3.853098	17.174450	-5.284382
-	421	3.647379	17.137247	-5.296147
-	422	3.428659	17.110043	-5.305322
-	423	3.202421	17.098009	-5.315012
-	424	2.973473	17.106159	-5.327637
-	425	2.745357	17.137789	-5.344198
-	426	2.519800	17.193508	-5.363898
-	427	2.296389	17.270555	-5.383915
-	428	2.072548	17.362463	-5.399485
-	429	1.844410	17.460569	-5.404699
-	430	1.608142	17.556953	-5.393568
-	431	1.360543	17.646221	-5.359695
-	432	1.099142	17.725508	-5.297070
-	433	0.822125	17.794086	-5.200140
-	434	0.528247	17.852901	-5.064080
-	435	0.216982	17.904140	-4.885380
-	436	-0.111556	17.950815	-4.661989
-	437	-0.456701	17.996609	-4.393186
-	438	-0.817161	18.045462	-4.079879
-	439	-1.190988	18.101736	-3.724459
-	440	-1.575846	18.169836	-3.330588
-	441	-1.968844	18.253788	-2.903109
-	442	-2.366810	18.356585	-2.448014
-	443	-2.766162	18.479553	-1.972246
-	444	-3.162879	18.622389	-1.483621
-	445	-3.552788	18.783638	-0.990308
-	446	-3.931561	18.961191	-0.500573
-	447	-4.294734	19.152796	-0.022727
-	448	-4.637583	19.356766	0.435328
-	449	-4.955127	19.572674	0.865958
-	450	-5.242341	19.801105	1.261972
-	451	-5.494616	20.042709	1.617172
-	452	-5.708049	20.297060	1.926088
-	453	-5.879581	20.561953	2.184288
-	454	-6.007168	20.832939	2.388747
-	455	-6.089759	21.103855	2.537773
-	456	-6.127314	21.367334	2.631382
-	457	-6.121027	21.615532	2.671499
-	458	-6.072911	21.840246	2.661502
-	459	-5.985713	22.033281	2.606063
-	460	-5.862480	22.187166	2.510671
-	461	-5.706443	22.295940	2.381112
-	462	-5.520450	22.355526	2.222716
-	463	-5.306796	22.363554	2.040419
-	464	-5.067130	22.319256	1.838187
-	465	-4.802682	22.223488	1.619493
-	466	-4.514557	22.078899	1.387291
-	467	-4.204055	21.890217	1.144132
-	468	-3.873025	21.664261	0.892561
-	469	-3.524359	21.409489	0.635372
-	470	-3.161923	21.135094	0.375374
-	471	-2.791023	20.850065	0.115841
-	472	-2.418257	20.562626	-0.139888
-	473	-2.051872	20.279709	-0.388242
-	474	-1.701745	20.007011	-0.624754
-	475	-1.379132	19.749399	-0.844316
-	476	-1.096529	19.511286	-1.040840
-	477	-0.867790	19.296494	-1.207304
-	478	-0.707997	19.107334	-1.337137
-	479	-0.632690	18.944149	-1.425022
-	480	-0.656730	18.805788	-1.467338
-	481	-0.793449	18.690260	-1.462486
-	482	-1.053868	18.595053	-1.410659
-	483	-1.446162	18.517307	-1.313449
-	484	-1.974574	18.454168	-1.173901
-	485	-2.639011	18.402826	-0.995999
-	486	-3.434276	18.360626	-0.784477
-	487	-4.349756	18.324926	-0.544707
-	488	-5.369598	18.292982	-0.282414
-	489	-6.472878	18.261751	-0.003484
-	490	-7.634130	18.228012	0.285800
-	491	-8.824297	18.188686	0.579018
-	492	-10.011836	18.141130	0.869661
-	493	-11.164383	18.083515	1.151373
-	494	-12.250427	18.014811	1.418482
-	495	-13.241267	17.934330	1.666460
-	496	-14.112602	17.841511	1.891693
-	497	-14.846012	17.736248	2.091653
-	498	-15.430385	17.619373	2.265519
-	499	-15.862242	17.493206	2.413210
-	500	-16.146011	17.361073	2.536286
-	501	-16.291983	17.226273	2.637012
-	502	-16.314268	17.091270	2.718370
-	503	-16.228298	16.958380	2.783075
-	504	-16.049921	16.831488	2.834103
-	505	-15.794479	16.716734	2.873874
-	506	-15.476557	16.621063	2.904386
-	507	-15.109299	16.550024	2.926408
-	508	-14.704472	16.506809	2.940155
-	509	-14.272236	16.492565	2.944525
-	510	-13.821323	16.506561	2.937420
-	511	-13.358561	16.545750	2.915299
-	512	-12.889158	16.605095	2.873288
-	513	-12.416471	16.678148	2.805213
-	514	-11.942671	16.757679	2.704646
-	515	-11.468885	16.836185	2.565286
-	516	-10.995255	16.906528	2.381152
-	517	-10.521942	16.962446	2.148587
-	518	-10.048832	16.999567	1.865341
-	519	-9.576517	17.015675	1.532319
-	520	-9.106017	17.010881	1.153062
-	521	-8.639183	16.987497	0.734535
-	522	-8.178146	16.949661	0.286207
-	523	-7.725378	16.902765	-0.180326
-	524	-7.283266	16.852289	-0.652663
-	525	-6.854514	16.802946	-1.117659
-	526	-6.441538	16.758530	-1.563050
-	527	-6.046922	16.721664	-1.977284
-	528	-5.672840	16.694122	-2.350382
-	529	-5.321155	16.676697	-2.674187
-	530	-4.993114	16.669735	-2.942922
-	531	-4.689759	16.672911	-3.152353
-	532	-4.411357	16.685596	-3.300730
-	533	-4.157843	16.706795	-3.388022
-	534	-3.928709	16.735210	-3.415711
-	535	-3.722856	16.769745	-3.387220
-	536	-3.539071	16.809540	-3.306699
-	537	-3.375649	16.854465	-3.179481
-	538	-3.230740	16.905037	-3.011302
-	539	-3.101689	16.962580	-2.809109
-	540	-2.985843	17.028732	-2.579552
-	541	-2.879885	17.105228	-2.330390
-	542	-2.780928	17.193424	-2.068852
-	543	-2.686021	17.294197	-1.802470
-	544	-2.592836	17.407764	-1.538188
-	545	-2.499056	17.533447	-1.283418
-	546	-2.402859	17.669830	-1.044404
-	547	-2.302470	17.814470	-0.827712
-	548	-2.196465	17.964289	-0.638515
-	549	-2.083598	18.115330	-0.481635
-	550	-1.963054	18.263107	-0.360415
-	551	-1.834162	18.402540	-0.277401
-	552	-1.696676	18.528412	-0.233938
-	553	-1.550414	18.635498	-0.230616
-	554	-1.395659	18.718775	-0.266921
-	555	-1.232818	18.773787	-0.341529
-	556	-1.062364	18.796677	-0.453007
-	557	-0.885080	18.784676	-0.598608
-	558	-0.701504	18.735991	-0.775994
-	559	-0.512497	18.650309	-0.981701
-	560	-0.318779	18.528679	-1.212205
-	561	-0.121161	18.373919	-1.463002
-	562	0.079917	18.190424	-1.729794
-	563	0.284023	17.984074	-2.007314
-	564	0.491296	17.762171	-2.291019
-	565	0.701931	17.532900	-2.575792
-	566	0.916502	17.305054	-2.857010
-	567	1.135517	17.087027	-3.129728
-	568	1.359532	16.886251	-3.389829
-	569	1.588470	16.708313	-3.632693
-	570	1.822270	16.556755	-3.855041
-	571	2.060134	16.432955	-4.053354
-	572	2.301138	16.336208	-4.225175
-	573	2.543716	16.264299	-4.368016
-	574	2.786011	16.213499	-4.480080
-	575	3.026053	16.179314	-4.559839
-	576	3.261541	16.156982	-4.606051
-	577	3.490779	16.142574	-4.618284
-	578	3.712297	16.133408	-4.596466
-	579	3.925578	16.127962	-4.541844
-	580	4.130558	16.125372	-4.456542
-	581	4.327909	16.125286	-4.344369
-	582	4.518837	16.127541	-4.211204
-	583	4.705282	16.131710	-4.066018
-	584	4.889598	16.137278	-3.919747
-	585	5.074539	16.143209	-3.785116
-	586	5.262484	16.148527	-3.673618
-	587	5.455750	16.151943	-3.595909
-	588	5.655759	16.152445	-3.559421
-	589	5.863390	16.148987	-3.569107
-	590	6.078643	16.140915	-3.626331
-	591	6.301195	16.127888	-3.730101
-	592	6.529899	16.109926	-3.876354
-	593	6.763310	16.087490	-4.059058
-	594	6.999830	16.061243	-4.270811
-	595	7.237653	16.032112	-4.502975
-	596	7.475501	16.000820	-4.747448
-	597	7.712132	15.968147	-4.996114
-	598	7.946346	15.934905	-5.240654
-	599	8.176681	15.902248	-5.472236
-	600	8.401621	15.871588	-5.682063
-	601	8.619576	15.844420	-5.861547
-	602	8.829420	15.822251	-6.003978
-	603	9.030528	15.806079	-6.104945
-	604	9.223304	15.796471	-6.163233
-	605	9.408488	15.793423	-6.180220
-	606	9.587611	15.796602	-6.159734
-	607	9.762177	15.805232	-6.107103
-	608	9.934196	15.818286	-6.029510
-	609	10.105689	15.834503	-5.934725
-	610	10.278712	15.852502	-5.830557
-	611	10.455053	15.871113	-5.723680
-	612	10.636268	15.889234	-5.619822
-	613	10.823456	15.906281	-5.522876
-	614	11.017262	15.921960	-5.435415
-	615	11.218269	15.936275	-5.359266
-	616	11.426519	15.949540	-5.294803
-	617	11.642213	15.962077	-5.242509
-	618	11.865156	15.974271	-5.201943
-	619	12.095227	15.986467	-5.172556
-	620	12.332156	15.999189	-5.153182
-	621	12.575567	16.012846	-5.142530
-	622	12.825046	16.027742	-5.139145
-	623	13.080272	16.043634	-5.142006
-	624	13.340650	16.060265	-5.149627
-	625	13.605833	16.077114	-5.161042
-	626	13.875369	16.093977	-5.175029
-	627	14.149033	16.110565	-5.190654
-	628	14.426584	16.126753	-5.206999
-	629	14.707992	16.142395	-5.223516
-	630	14.993158	16.157343	-5.239559
-	631	15.282108	16.171501	-5.254807
-	632	15.574846	16.184906	-5.269057
-	633	15.871403	16.198029	-5.281880
-	634	16.171961	16.211298	-5.293569
-	635	16.476721	16.225479	-5.303948
-	636	16.786041	16.240940	-5.313354
-	637	17.100199	16.258101	-5.321613
-	638	17.419788	16.277039	-5.329124
-	639	17.745260	16.297873	-5.335573
-	640	18.077312	16.320518	-5.341333
-	641	18.416496	16.344769	-5.346405
-	642	18.763659	16.370199	-5.351308
-	643	19.119375	16.396221	-5.356516
-	644	19.484442	16.422123	-5.363212
-	645	19.859068	16.447273	-5.372195
-	646	20.243429	16.470854	-5.385283
-	647	20.637043	16.492287	-5.404067
-	648	21.039042	16.510849	-5.430845
-	649	21.447983	16.526064	-5.467845
-	650	21.861765	16.536793	-5.517599
-	651	22.277601	16.541307	-5.582704
-	652	22.691772	16.537571	-5.665629
-	653	23.099543	16.524197	-5.768437
-	654	23.494730	16.501040	-5.892087
-	655	23.869987	16.469252	-6.036856
-	656	24.216419	16.431393	-6.201097
-	657	24.524378	16.390627	-6.382417
-	658	24.783394	16.350683	-6.576761
-	659	24.983019	16.315144	-6.779378
-	660	25.112896	16.288063	-6.984179
-	661	25.163910	16.273058	-7.185151
-	662	25.128571	16.273754	-7.375419
-	663	25.002068	16.292500	-7.549084
-	664	24.782328	16.330923	-7.700103
-	665	24.470091	16.389303	-7.823619
-	666	24.068489	16.466921	-7.915269
-	667	23.583055	16.561451	-7.972493
-	668	23.020870	16.669794	-7.993205
-	669	22.390217	16.788137	-7.976973
-	670	21.699484	16.913002	-7.923516
-	671	20.956821	17.040876	-7.833351
-	672	20.169228	17.168211	-7.706995
-	673	19.342628	17.291380	-7.545325
-	674	18.481850	17.407267	-7.349554
-	675	17.590572	17.513365	-7.121023
-	676	16.671879	17.607365	-6.861865
-	677	15.727948	17.687468	-6.574619
-	678	14.760859	17.751791	-6.263228
-	679	13.772631	17.799313	-5.931995
-	680	12.765958	17.829206	-5.586606
-	681	11.743876	17.841570	-5.232651
-	682	10.709862	17.836454	-4.876102
-	683	9.667699	17.814743	-4.522492
-	684	8.622308	17.778746	-4.177542
-	685	7.579712	17.732880	-3.845754
-	686	6.547379	17.682079	-3.531508
-	687	5.533000	17.629692	-3.237926
-	688	4.545066	17.577618	-2.968063
-	689	3.592481	17.526432	-2.724221
-	690	2.684997	17.476748	-2.508878
-	691	1.832299	17.428989	-2.323487
-	692	1.044016	17.384512	-2.169517
-	693	0.328703	17.345781	-2.048449
-	694	-0.306492	17.317831	-1.961216
-	695	-0.856203	17.306454	-1.908703
-	696	-1.318097	17.316427	-1.890752
-	697	-1.692798	17.350170	-1.906108
-	698	-1.984430	17.406775	-1.951877
-	699	-2.199801	17.482920	-2.023509
-	700	-2.348809	17.572922	-2.114029
-	701	-2.443270	17.670996	-2.214739
-	702	-2.496638	17.771801	-2.315225
-	703	-2.523117	17.871698	-2.404689
-	704	-2.537178	17.967415	-2.473485
-	705	-2.552421	18.055956	-2.514520
-	706	-2.581355	18.134718	-2.522929
-	707	-2.634353	18.200640	-2.496281
-	708	-2.719439	18.250948	-2.433222
-	709	-2.842273	18.282438	-2.333631
-	710	-3.005984	18.292385	-2.198184
-	711	-3.211442	18.278156	-2.028288
-	712	-3.456889	18.238407	-1.826520
-	713	-3.739163	18.173000	-1.596495
-	714	-4.053371	18.083654	-1.343717
-	715	-4.393063	17.974695	-1.075294
-	716	-4.750149	17.852980	-0.800140
-	717	-5.115468	17.728182	-0.527049
-	718	-5.479309	17.610312	-0.263917
-	719	-5.832993	17.507786	-0.015515
-	720	-6.169534	17.425108	0.216806
-	721	-6.483496	17.363396	0.434388
-	722	-6.770557	17.321043	0.638554
-	723	-7.027044	17.295507	0.829878
-	724	-7.249448	17.284655	1.007454
-	725	-7.435293	17.286016	1.169539
-	726	-7.582932	17.297363	1.314023
-	727	-7.692400	17.316004	1.439222
-	728	-7.764729	17.339529	1.543966
-	729	-7.802524	17.365398	1.628707
-	730	-7.809359	17.391817	1.694711
-	731	-7.789765	17.416809	1.744153
-	732	-7.749211	17.438416	1.779756
-	733	-7.693078	17.454613	1.803651
-	734	-7.625710	17.464567	1.818258
-	735	-7.548834	17.469439	1.825060
