# Supplementary material for: Design and preliminary verification of a novel powered ankle–foot prosthesis: From the perspective of lower-limb biomechanics compared with ESAR foot
Source: PLoS One. 2024 Jun 7;19(6):e0303397. doi: 10.1371/journal.pone.0303397 (PMC11161064; doi:10.1371/journal.pone.0303397)
Supplement: S2 File — (ZIP) [file pone.0303397.s004.zip › WAP/10/right ground reaction force.TXT]

XY
	Fx		Fy		Fz
0.000	-1.38	0.000	0.28	0.000	-0.36
0.001	-1.20	0.001	0.18	0.001	0.00
0.001	-1.06	0.001	-0.05	0.001	-0.18
0.002	-1.01	0.002	0.09	0.002	0.90
0.002	-0.97	0.002	0.41	0.002	0.00
0.003	-1.15	0.003	0.23	0.003	0.18
0.003	-1.24	0.003	0.32	0.003	0.18
0.004	-1.33	0.004	0.32	0.004	0.36
0.004	-1.20	0.004	0.14	0.004	-0.36
0.005	-1.15	0.005	0.23	0.005	0.90
0.005	-1.20	0.005	0.23	0.005	0.36
0.005	-1.24	0.005	0.14	0.005	-0.18
0.006	-1.24	0.006	0.05	0.006	-0.90
0.007	-1.01	0.007	0.14	0.007	0.00
0.007	-1.10	0.007	0.14	0.007	-0.18
0.007	-1.20	0.007	0.09	0.007	0.18
0.008	-1.47	0.008	0.32	0.008	0.00
0.009	-1.20	0.009	0.23	0.009	-0.36
0.009	-1.10	0.009	0.18	0.009	-0.54
0.009	-0.97	0.009	0.23	0.009	0.00
0.010	-1.06	0.010	0.23	0.010	-0.36
0.011	-1.29	0.011	0.18	0.011	0.90
0.011	-1.24	0.011	0.18	0.011	0.54
0.012	-1.06	0.012	0.14	0.012	1.08
0.012	-1.20	0.012	0.14	0.012	-0.36
0.013	-1.33	0.013	0.05	0.013	0.36
0.013	-1.24	0.013	0.32	0.013	0.00
0.014	-1.33	0.014	0.23	0.014	-0.54
0.014	-0.97	0.014	0.14	0.014	0.18
0.015	-1.10	0.015	0.32	0.015	0.18
0.015	-1.42	0.015	0.14	0.015	0.54
0.016	-1.15	0.016	0.09	0.016	1.26
0.016	-1.15	0.016	0.18	0.016	0.36
0.017	-1.20	0.017	0.46	0.017	0.90
0.017	-1.10	0.017	0.09	0.017	0.36
0.018	-1.24	0.018	0.41	0.018	-0.18
0.018	-1.10	0.018	0.00	0.018	0.00
0.018	-1.38	0.018	0.23	0.018	-0.18
0.019	-1.10	0.019	0.18	0.019	0.00
0.020	-1.10	0.020	0.09	0.020	0.18
0.020	-1.38	0.020	-0.28	0.020	0.36
0.021	-1.42	0.021	0.23	0.021	-0.18
0.021	-1.20	0.021	0.37	0.021	-1.44
0.022	-1.29	0.022	0.05	0.022	0.36
0.022	-1.29	0.022	0.14	0.022	0.00
0.022	-1.24	0.022	0.51	0.022	0.18
0.023	-1.24	0.023	0.28	0.023	0.54
0.024	-1.29	0.024	0.09	0.024	-0.36
0.024	-1.10	0.024	0.18	0.024	0.36
0.025	-1.10	0.025	0.37	0.025	-0.18
0.025	-1.29	0.025	0.37	0.025	-0.18
0.026	-1.38	0.026	0.37	0.026	0.00
0.026	-1.06	0.026	0.28	0.026	0.18
0.026	-1.20	0.026	0.37	0.026	0.36
0.027	-1.20	0.027	0.09	0.027	-0.36
0.028	-1.06	0.028	0.28	0.028	-0.54
0.028	-1.15	0.028	0.05	0.028	0.54
0.029	-1.24	0.029	0.05	0.029	-0.72
0.029	-1.10	0.029	0.32	0.029	-0.36
0.030	-1.15	0.030	0.41	0.030	-0.54
0.030	-1.10	0.030	0.37	0.030	0.36
0.030	-1.29	0.030	0.05	0.030	0.36
0.031	-1.06	0.031	0.32	0.031	0.00
0.032	-1.33	0.032	0.28	0.032	0.18
0.032	-1.10	0.032	0.23	0.032	0.00
0.033	-1.10	0.033	0.18	0.033	0.36
0.033	-1.06	0.033	0.28	0.033	0.36
0.034	-1.15	0.034	0.14	0.034	-0.36
0.034	-1.38	0.034	0.09	0.034	-1.26
0.035	-1.15	0.035	0.14	0.035	0.90
0.035	-1.24	0.035	0.28	0.035	-0.54
0.036	-1.10	0.036	0.09	0.036	-0.90
0.036	-1.29	0.036	0.00	0.036	-0.72
0.036	-1.06	0.036	0.41	0.036	-0.54
0.037	-1.47	0.037	0.28	0.037	-0.18
0.037	-1.15	0.037	0.14	0.037	0.54
0.038	-1.24	0.038	0.09	0.038	-0.18
0.039	-1.15	0.039	0.32	0.039	-1.08
0.039	-1.29	0.039	0.23	0.039	-0.72
0.040	-1.15	0.040	0.41	0.040	-0.54
0.040	-1.20	0.040	0.51	0.040	0.00
0.041	-1.20	0.041	0.23	0.041	0.72
0.041	-1.20	0.041	0.37	0.041	-0.18
0.042	-1.15	0.042	0.09	0.042	-1.08
0.042	-1.15	0.042	0.41	0.042	-0.18
0.043	-1.33	0.043	0.28	0.043	0.36
0.043	-1.20	0.043	0.46	0.043	-1.08
0.044	-1.20	0.044	0.28	0.044	-0.18
0.044	-1.10	0.044	0.28	0.044	-0.72
0.044	-1.10	0.044	0.28	0.044	-0.36
0.045	-1.10	0.045	0.05	0.045	-0.18
0.045	-1.29	0.045	0.28	0.045	-0.36
0.046	-1.38	0.046	0.00	0.046	0.72
0.047	-1.24	0.047	0.05	0.047	0.36
0.047	-1.01	0.047	0.41	0.047	-0.72
0.048	-1.29	0.048	0.18	0.048	-0.18
0.048	-1.29	0.048	0.23	0.048	-0.36
0.049	-1.06	0.049	0.37	0.049	-0.90
0.049	-1.29	0.049	0.14	0.049	-0.72
0.050	-1.10	0.050	-0.05	0.050	0.18
0.050	-1.42	0.050	0.14	0.050	-0.54
0.051	-1.38	0.051	0.09	0.051	-0.72
0.051	-0.92	0.051	0.14	0.051	0.18
0.052	-1.10	0.052	0.09	0.052	-0.18
0.052	-1.24	0.052	0.18	0.052	-0.54
0.052	-1.15	0.052	0.37	0.052	0.54
0.053	-1.38	0.053	0.05	0.053	-0.18
0.053	-0.92	0.053	0.14	0.053	-0.18
0.054	-1.01	0.054	0.09	0.054	0.72
0.055	-1.20	0.055	0.37	0.055	0.00
0.055	-1.29	0.055	0.23	0.055	-0.72
0.056	-0.87	0.056	0.32	0.056	0.36
0.056	-0.92	0.056	0.46	0.056	0.72
0.057	-1.38	0.057	0.28	0.057	-0.54
0.057	-1.52	0.057	0.05	0.057	0.00
0.058	-1.38	0.058	0.37	0.058	-0.72
0.058	-1.24	0.058	-0.05	0.058	-0.18
0.059	-1.24	0.059	0.18	0.059	1.26
0.059	-1.29	0.059	-0.05	0.059	0.00
0.060	-1.29	0.060	0.09	0.060	-0.18
0.060	-1.10	0.060	0.18	0.060	0.54
0.060	-1.33	0.060	0.09	0.060	-0.36
0.061	-1.24	0.061	0.23	0.061	-0.54
0.061	-1.01	0.061	0.37	0.061	-0.18
0.062	-1.10	0.062	0.00	0.062	0.00
0.063	-1.15	0.063	0.09	0.063	0.00
0.063	-1.10	0.063	0.05	0.063	-0.54
0.064	-1.20	0.064	0.09	0.064	-0.36
0.064	-1.20	0.064	0.28	0.064	-0.90
0.065	-1.29	0.065	0.18	0.065	0.00
0.065	-1.06	0.065	0.14	0.065	-0.54
0.066	-1.01	0.066	0.28	0.066	0.00
0.066	-1.20	0.066	0.28	0.066	0.72
0.067	-1.24	0.067	0.37	0.067	0.54
0.067	-1.33	0.067	-0.09	0.067	-0.36
0.068	-1.29	0.068	0.37	0.068	-1.26
0.068	-1.20	0.068	0.23	0.068	0.54
0.069	-1.15	0.069	0.41	0.069	-0.18
0.069	-1.24	0.069	0.14	0.069	0.18
0.070	-1.10	0.070	0.09	0.070	-0.90
0.070	-1.24	0.070	0.18	0.070	0.72
0.071	-1.10	0.071	0.18	0.071	0.00
0.071	-1.20	0.071	0.14	0.071	0.18
0.072	-1.06	0.072	0.09	0.072	-0.54
0.072	-1.29	0.072	0.32	0.072	0.72
0.072	-1.29	0.072	0.37	0.072	0.18
0.073	-1.29	0.073	0.28	0.073	0.36
0.073	-1.24	0.073	-0.05	0.073	-0.72
0.074	-1.24	0.074	0.18	0.074	0.36
0.074	-1.20	0.074	0.23	0.074	0.18
0.075	-1.47	0.075	0.05	0.075	0.00
0.075	-1.15	0.075	0.00	0.075	-0.18
0.076	-1.24	0.076	0.09	0.076	0.90
0.076	-1.33	0.076	0.28	0.076	0.36
0.077	-1.15	0.077	0.37	0.077	0.18
0.077	-1.24	0.077	0.23	0.077	-0.36
0.078	-1.24	0.078	-0.05	0.078	0.72
0.079	-0.97	0.079	0.14	0.079	0.18
0.079	-1.10	0.079	0.41	0.079	0.72
0.080	-1.10	0.080	0.37	0.080	0.72
0.080	-1.10	0.080	0.09	0.080	0.00
0.081	-1.29	0.081	0.23	0.081	0.18
0.081	-1.29	0.081	0.32	0.081	-0.36
0.082	-1.29	0.082	0.09	0.082	0.36
0.082	-1.20	0.082	0.09	0.082	0.72
0.083	-1.29	0.083	0.28	0.083	0.36
0.083	-1.15	0.083	0.28	0.083	0.90
0.084	-1.24	0.084	0.00	0.084	0.18
0.084	-1.24	0.084	0.41	0.084	0.00
0.085	-1.06	0.085	0.37	0.085	-0.18
0.085	-1.06	0.085	0.14	0.085	0.18
0.086	-1.24	0.086	0.18	0.086	-0.36
0.086	-1.24	0.086	0.23	0.086	1.08
0.087	-1.15	0.087	0.32	0.087	-0.72
0.087	-1.24	0.087	0.14	0.087	0.36
0.088	-1.10	0.088	0.32	0.088	-0.36
0.088	-1.33	0.088	0.32	0.088	-0.18
0.088	-1.10	0.088	0.28	0.088	-0.18
0.089	-1.24	0.089	0.41	0.089	0.00
0.089	-1.29	0.089	0.23	0.089	0.54
0.090	-1.06	0.090	0.05	0.090	0.36
0.090	-1.24	0.090	0.28	0.090	0.54
0.091	-1.15	0.091	0.23	0.091	0.54
0.091	-1.06	0.091	0.09	0.091	-1.44
0.092	-0.92	0.092	0.18	0.092	0.54
0.092	-1.20	0.092	0.37	0.092	-0.18
0.093	-1.33	0.093	0.14	0.093	-0.36
0.094	-0.97	0.094	0.00	0.094	-1.26
0.094	-1.29	0.094	0.14	0.094	-0.18
0.095	-1.20	0.095	0.09	0.095	1.08
0.095	-1.29	0.095	0.09	0.095	0.54
0.096	-1.15	0.096	0.37	0.096	-0.18
0.096	-1.24	0.096	0.09	0.096	-1.44
0.097	-1.10	0.097	0.28	0.097	-0.18
0.097	-1.24	0.097	0.51	0.097	-0.90
0.098	-0.92	0.098	0.37	0.098	-0.36
0.098	-1.33	0.098	0.09	0.098	0.36
0.099	-1.06	0.099	0.23	0.099	0.90
0.099	-1.10	0.099	0.18	0.099	-0.72
0.100	-0.97	0.100	0.00	0.100	-0.54
0.100	-1.20	0.100	0.32	0.100	0.54
0.101	-1.29	0.101	0.18	0.101	0.54
0.101	-1.42	0.101	0.18	0.101	-0.54
0.102	-1.10	0.102	0.32	0.102	0.00
0.102	-1.10	0.102	0.18	0.102	-0.36
0.103	-1.10	0.103	0.23	0.103	-0.36
0.103	-1.29	0.103	0.09	0.103	-0.18
0.104	-1.24	0.104	0.28	0.104	0.18
0.104	-1.06	0.104	0.14	0.104	0.00
0.105	-1.10	0.105	0.28	0.105	-0.90
0.105	-0.87	0.105	-0.05	0.105	-0.36
0.106	-1.24	0.106	0.32	0.106	0.18
0.106	-1.01	0.106	0.09	0.106	-0.36
0.107	-1.20	0.107	0.18	0.107	-0.18
0.107	-1.15	0.107	0.05	0.107	0.36
0.108	-1.15	0.108	0.23	0.108	0.00
0.108	-1.06	0.108	0.32	0.108	0.36
0.109	-1.20	0.109	0.14	0.109	0.18
0.109	-1.20	0.109	0.18	0.109	-0.72
0.110	-1.56	0.110	0.09	0.110	0.00
0.110	-1.24	0.110	0.09	0.110	0.00
0.111	-1.10	0.111	0.23	0.111	-0.18
0.111	-1.06	0.111	-0.05	0.111	0.18
0.112	-1.01	0.112	0.05	0.112	0.00
0.112	-1.10	0.112	0.28	0.112	-0.18
0.113	-1.15	0.113	0.41	0.113	-0.90
0.113	-1.29	0.113	0.32	0.113	0.00
0.114	-1.42	0.114	0.18	0.114	0.36
0.114	-1.24	0.114	0.05	0.114	-0.18
0.115	-1.24	0.115	0.09	0.115	-0.18
0.115	-1.24	0.115	0.18	0.115	-0.36
0.116	-1.29	0.116	0.28	0.116	-0.18
0.116	-1.42	0.116	0.32	0.116	0.36
0.117	-1.20	0.117	0.28	0.117	0.36
0.117	-1.33	0.117	0.05	0.117	0.00
0.118	-1.06	0.118	0.14	0.118	-0.36
0.118	-1.33	0.118	0.18	0.118	0.90
0.119	-1.20	0.119	-0.05	0.119	0.36
0.119	-1.20	0.119	0.23	0.119	0.90
0.120	-1.20	0.120	0.32	0.120	0.54
0.120	-1.33	0.120	0.09	0.120	0.00
0.121	-1.56	0.121	0.18	0.121	0.90
0.121	-1.06	0.121	0.14	0.121	0.72
0.122	-1.29	0.122	0.14	0.122	-0.18
0.122	-1.47	0.122	0.14	0.122	0.18
0.123	-1.33	0.123	0.05	0.123	0.00
0.123	-1.24	0.123	0.23	0.123	0.18
0.124	-1.20	0.124	0.23	0.124	0.36
0.124	-1.33	0.124	0.18	0.124	0.72
0.125	-1.24	0.125	0.18	0.125	0.00
0.125	-1.15	0.125	0.37	0.125	0.72
0.126	-1.24	0.126	0.14	0.126	-0.72
0.126	-1.24	0.126	0.32	0.126	0.36
0.127	-1.20	0.127	0.46	0.127	-0.36
0.127	-0.97	0.127	0.05	0.127	-0.36
0.128	-1.24	0.128	0.18	0.128	0.00
0.128	-1.38	0.128	0.18	0.128	-0.18
0.129	-0.87	0.129	0.14	0.129	0.00
0.129	-0.97	0.129	0.14	0.129	-0.72
0.130	-1.24	0.130	0.37	0.130	0.90
0.130	-1.33	0.130	0.37	0.130	0.18
0.131	-1.33	0.131	0.28	0.131	0.00
0.131	-1.01	0.131	0.05	0.131	-0.18
0.132	-1.20	0.132	-0.09	0.132	-0.36
0.132	-1.20	0.132	0.28	0.132	-1.26
0.133	-1.20	0.133	0.18	0.133	-0.18
0.133	-1.20	0.133	0.37	0.133	-0.54
0.134	-1.06	0.134	0.14	0.134	-0.54
0.134	-1.24	0.134	0.14	0.134	-0.18
0.135	-1.24	0.135	0.09	0.135	-0.18
0.135	-1.24	0.135	0.14	0.135	-0.36
0.136	-1.20	0.136	0.09	0.136	-0.36
0.136	-1.20	0.136	0.14	0.136	-0.18
0.137	-1.20	0.137	0.05	0.137	-0.90
0.137	-1.15	0.137	0.14	0.137	0.36
0.138	-1.01	0.138	0.18	0.138	0.18
0.138	-1.33	0.138	0.37	0.138	1.08
0.139	-1.15	0.139	0.37	0.139	0.36
0.139	-1.15	0.139	0.28	0.139	0.90
0.140	-1.20	0.140	0.09	0.140	-0.36
0.140	-1.24	0.140	0.18	0.140	0.00
0.141	-1.38	0.141	0.18	0.141	0.54
0.141	-1.33	0.141	0.09	0.141	0.72
0.142	-1.33	0.142	0.37	0.142	-0.18
0.142	-1.33	0.142	0.46	0.142	-0.72
0.143	-1.10	0.143	0.23	0.143	0.18
0.143	-1.15	0.143	0.37	0.143	-0.18
0.144	-1.10	0.144	0.18	0.144	0.36
0.144	-1.20	0.144	0.32	0.144	0.36
0.144	-1.52	0.144	0.46	0.144	0.90
0.145	-1.10	0.145	0.14	0.145	-0.36
0.145	-1.20	0.145	0.28	0.145	-1.08
0.146	-1.10	0.146	0.51	0.146	0.18
0.146	-1.06	0.146	-0.05	0.146	-0.54
0.147	-1.24	0.147	0.14	0.147	0.54
0.147	-1.06	0.147	0.23	0.147	-1.08
0.148	-1.24	0.148	0.23	0.148	-0.36
0.148	-1.24	0.148	0.00	0.148	-0.36
0.149	-1.10	0.149	0.09	0.149	0.18
0.149	-1.15	0.149	0.18	0.149	-0.72
0.150	-1.33	0.150	0.00	0.150	0.36
0.150	-1.10	0.150	0.09	0.150	0.00
0.151	-1.10	0.151	0.28	0.151	0.00
0.152	-1.33	0.152	0.23	0.152	0.00
0.152	-1.15	0.152	0.00	0.152	-0.90
0.153	-1.24	0.153	0.32	0.153	0.00
0.153	-1.06	0.153	0.09	0.153	-0.18
0.154	-1.20	0.154	0.18	0.154	-0.18
0.154	-1.10	0.154	0.18	0.154	-0.18
0.155	-1.47	0.155	0.28	0.155	-1.08
0.155	-1.24	0.155	0.32	0.155	-0.36
0.156	-1.33	0.156	0.37	0.156	-0.54
0.156	-0.97	0.156	0.18	0.156	0.18
0.157	-1.06	0.157	0.28	0.157	1.08
0.157	-1.29	0.157	0.23	0.157	-1.62
0.158	-1.33	0.158	0.09	0.158	0.72
0.158	-1.20	0.158	0.18	0.158	-0.54
0.159	-1.24	0.159	0.18	0.159	-1.26
0.159	-1.24	0.159	0.32	0.159	0.18
0.160	-0.92	0.160	0.14	0.160	-0.18
0.160	-1.29	0.160	0.18	0.160	0.00
0.161	-1.10	0.161	0.23	0.161	0.54
0.161	-1.29	0.161	0.18	0.161	0.54
0.162	-1.15	0.162	0.14	0.162	-0.90
0.162	-1.20	0.162	0.18	0.162	0.72
0.163	-1.47	0.163	0.18	0.163	0.00
0.163	-1.20	0.163	0.46	0.163	-0.36
0.164	-1.10	0.164	0.18	0.164	0.18
0.164	-0.97	0.164	0.18	0.164	-0.36
0.165	-1.01	0.165	0.23	0.165	-0.36
0.165	-1.24	0.165	0.28	0.165	0.00
0.166	-1.24	0.166	-0.05	0.166	-0.36
0.166	-1.15	0.166	0.18	0.166	-0.18
0.167	-1.15	0.167	0.32	0.167	-0.18
0.167	-1.33	0.167	0.18	0.167	-0.72
0.168	-1.20	0.168	0.18	0.168	-0.18
0.168	-1.33	0.168	0.28	0.168	0.18
0.169	-1.29	0.169	0.09	0.169	0.00
0.169	-1.15	0.169	0.05	0.169	0.54
0.170	-1.20	0.170	0.23	0.170	-0.18
0.170	-1.29	0.170	0.23	0.170	0.00
0.171	-1.29	0.171	0.23	0.171	-0.54
0.171	-1.38	0.171	0.37	0.171	1.08
0.172	-1.38	0.172	0.23	0.172	-0.72
0.172	-1.33	0.172	0.09	0.172	-0.18
0.173	-1.29	0.173	0.28	0.173	-0.72
0.173	-1.33	0.173	0.18	0.173	0.90
0.174	-1.24	0.174	0.14	0.174	-0.54
0.174	-0.92	0.174	0.14	0.174	0.00
0.175	-1.33	0.175	0.23	0.175	-0.18
0.175	-1.15	0.175	0.23	0.175	0.36
0.176	-1.20	0.176	0.28	0.176	0.00
0.176	-1.24	0.176	0.05	0.176	-0.18
0.176	-0.87	0.176	-0.05	0.176	0.18
0.177	-1.20	0.177	0.32	0.177	0.54
0.177	-1.38	0.177	0.09	0.177	-0.18
0.178	-1.10	0.178	0.18	0.178	-0.54
0.178	-1.29	0.178	0.37	0.178	-0.36
0.179	-1.47	0.179	0.23	0.179	-0.72
0.179	-1.20	0.179	0.18	0.179	-0.36
0.180	-1.24	0.180	0.37	0.180	-1.62
0.180	-1.38	0.180	0.23	0.180	0.18
0.181	-1.24	0.181	0.18	0.181	0.18
0.181	-1.15	0.181	-0.09	0.181	0.18
0.182	-0.97	0.182	-0.05	0.182	-0.54
0.183	-1.10	0.183	0.14	0.183	-0.72
0.183	-1.15	0.183	0.14	0.183	-0.72
0.184	-1.10	0.184	0.28	0.184	0.00
0.184	-1.15	0.184	0.09	0.184	0.00
0.185	-0.83	0.185	0.18	0.185	0.36
0.185	-1.29	0.185	0.14	0.185	-0.18
0.186	-1.15	0.186	0.09	0.186	-0.18
0.186	-1.15	0.186	0.37	0.186	-0.36
0.187	-1.56	0.187	0.05	0.187	-0.54
0.187	-1.15	0.187	0.23	0.187	0.00
0.188	-1.15	0.188	0.28	0.188	0.18
0.188	-1.20	0.188	0.05	0.188	-0.36
0.189	-1.10	0.189	0.23	0.189	-0.54
0.189	-1.24	0.189	0.23	0.189	0.00
0.190	-1.20	0.190	0.05	0.190	0.90
0.190	-1.33	0.190	0.28	0.190	0.18
0.191	-0.87	0.191	0.14	0.191	-0.72
0.191	-1.01	0.191	0.18	0.191	0.36
0.192	-1.29	0.192	0.05	0.192	-0.18
0.192	-1.20	0.192	0.18	0.192	0.00
0.193	-1.20	0.193	0.32	0.193	0.36
0.193	-1.10	0.193	0.14	0.193	0.90
0.194	-1.06	0.194	0.14	0.194	0.00
0.194	-1.29	0.194	0.09	0.194	0.00
0.195	-1.20	0.195	0.00	0.195	0.18
0.195	-1.10	0.195	0.05	0.195	0.36
0.196	-1.47	0.196	0.05	0.196	0.18
0.196	-1.38	0.196	0.05	0.196	-0.72
0.197	-1.10	0.197	-0.09	0.197	0.18
0.197	-1.06	0.197	0.28	0.197	0.00
0.198	-1.20	0.198	0.18	0.198	-0.18
0.198	-1.06	0.198	0.32	0.198	0.18
0.199	-1.24	0.199	0.32	0.199	0.18
0.199	-1.38	0.199	-0.05	0.199	0.00
0.200	-1.29	0.200	0.18	0.200	0.54
0.200	-1.15	0.200	0.18	0.200	0.00
0.201	-1.20	0.201	0.14	0.201	-0.72
0.201	-1.20	0.201	0.09	0.201	-0.36
0.202	-1.38	0.202	0.18	0.202	1.08
0.202	-1.15	0.202	0.14	0.202	0.72
0.203	-1.15	0.203	0.09	0.203	0.90
0.203	-1.06	0.203	0.28	0.203	-0.36
0.204	-1.24	0.204	0.32	0.204	-0.18
0.204	-1.33	0.204	0.28	0.204	0.18
0.205	-1.29	0.205	0.14	0.205	0.18
0.205	-1.10	0.205	0.28	0.205	0.90
0.206	-1.47	0.206	0.46	0.206	-0.90
0.206	-1.33	0.206	0.23	0.206	0.00
0.207	-1.10	0.207	0.18	0.207	-0.18
0.207	-1.33	0.207	0.23	0.207	-0.54
0.208	-1.10	0.208	0.14	0.208	0.18
0.208	-1.10	0.208	0.28	0.208	-0.18
0.208	-1.38	0.208	0.14	0.208	-0.18
0.209	-1.20	0.209	0.14	0.209	0.72
0.209	-1.20	0.209	0.18	0.209	-0.54
0.210	-1.20	0.210	0.05	0.210	0.00
0.210	-1.20	0.210	0.28	0.210	0.54
0.211	-0.97	0.211	0.28	0.211	0.54
0.211	-0.83	0.211	0.14	0.211	0.36
0.212	-1.20	0.212	0.32	0.212	-0.72
0.212	-1.20	0.212	0.32	0.212	0.00
0.213	-1.15	0.213	0.00	0.213	0.72
0.214	-1.29	0.214	0.41	0.214	0.72
0.214	-1.24	0.214	0.18	0.214	0.36
0.215	-1.38	0.215	0.28	0.215	-0.18
0.215	-1.10	0.215	0.18	0.215	0.00
0.216	-1.06	0.216	0.28	0.216	-0.18
0.216	-0.97	0.216	0.00	0.216	0.18
0.217	-0.92	0.217	0.51	0.217	-0.54
0.217	-0.83	0.217	0.09	0.217	0.18
0.218	-0.83	0.218	0.18	0.218	-0.18
0.218	-0.74	0.218	0.46	0.218	0.18
0.219	-0.60	0.219	0.46	0.219	0.18
0.219	-0.51	0.219	0.51	0.219	0.00
0.220	-0.37	0.220	0.51	0.220	-0.36
0.220	-0.46	0.220	0.14	0.220	-0.36
0.221	-0.41	0.221	0.28	0.221	0.36
0.221	-0.37	0.221	0.46	0.221	0.18
0.222	-0.41	0.222	0.41	0.222	0.18
0.222	-0.37	0.222	0.55	0.222	0.00
0.223	-0.46	0.223	0.14	0.223	0.54
0.223	-0.14	0.223	0.32	0.223	0.00
0.224	-0.23	0.224	0.46	0.224	1.26
0.224	0.18	0.224	0.51	0.224	0.54
0.225	0.00	0.225	0.46	0.225	0.72
0.225	-0.18	0.225	0.64	0.225	1.08
0.226	0.00	0.226	0.51	0.226	-0.18
0.226	0.18	0.226	0.41	0.226	0.36
0.227	0.09	0.227	0.64	0.227	0.54
0.227	-0.05	0.227	0.51	0.227	0.36
0.228	0.14	0.228	0.69	0.228	0.54
0.228	0.28	0.228	0.46	0.228	0.18
0.229	0.14	0.229	0.41	0.229	0.18
0.229	0.14	0.229	0.60	0.229	0.72
0.230	-0.14	0.230	0.64	0.230	0.54
0.230	-0.05	0.230	0.41	0.230	-0.18
0.231	0.05	0.231	0.46	0.231	-0.36
0.231	-0.14	0.231	0.37	0.231	0.54
0.232	-0.37	0.232	0.69	0.232	-0.18
0.232	0.05	0.232	0.41	0.232	-0.18
0.233	0.05	0.233	0.32	0.233	-0.18
0.233	0.00	0.233	0.28	0.233	0.00
0.234	0.00	0.234	0.60	0.234	-0.90
0.234	-0.09	0.234	0.46	0.234	0.36
0.235	-0.05	0.235	0.41	0.235	0.36
0.235	-0.23	0.235	0.41	0.235	-0.54
0.236	-0.23	0.236	0.41	0.236	-0.90
0.236	0.05	0.236	0.23	0.236	0.18
0.237	-0.32	0.237	0.46	0.237	-0.90
0.237	-0.18	0.237	0.32	0.237	0.00
0.238	-0.28	0.238	0.14	0.238	0.72
0.238	0.05	0.238	0.55	0.238	-0.72
0.239	-0.09	0.239	0.23	0.239	0.18
0.239	-0.28	0.239	0.60	0.239	0.00
0.240	-0.41	0.240	0.41	0.240	0.00
0.240	-0.32	0.240	0.46	0.240	-0.36
0.240	-0.23	0.240	0.51	0.240	0.00
0.241	-0.37	0.241	0.41	0.241	-0.18
0.241	-0.23	0.241	0.23	0.241	-0.36
0.242	-0.32	0.242	0.37	0.242	-0.36
0.242	-0.09	0.242	0.46	0.242	-0.36
0.243	-0.37	0.243	0.23	0.243	-0.18
0.243	-0.32	0.243	0.60	0.243	0.00
0.244	-0.09	0.244	0.37	0.244	-0.90
0.245	0.23	0.245	0.18	0.245	0.00
0.245	-0.37	0.245	0.28	0.245	0.18
0.246	-0.41	0.246	0.41	0.246	-0.36
0.246	-0.32	0.246	0.32	0.246	-0.54
0.247	-0.14	0.247	0.41	0.247	0.54
0.247	-0.23	0.247	0.51	0.247	0.54
0.248	-0.37	0.248	0.51	0.248	-0.18
0.248	-0.14	0.248	0.37	0.248	-0.36
0.249	-0.28	0.249	0.37	0.249	-0.54
0.249	-0.23	0.249	0.09	0.249	0.18
0.250	-0.23	0.250	0.41	0.250	-0.72
0.250	-0.28	0.250	0.23	0.250	-0.18
0.251	-0.32	0.251	0.32	0.251	-0.54
0.251	-0.18	0.251	0.09	0.251	0.00
0.252	-0.05	0.252	0.46	0.252	-0.18
0.252	-0.18	0.252	0.37	0.252	0.54
0.253	-0.23	0.253	0.37	0.253	-0.90
0.253	-0.23	0.253	0.32	0.253	0.18
0.254	0.00	0.254	0.32	0.254	-0.72
0.254	-0.23	0.254	0.51	0.254	-0.36
0.255	-0.41	0.255	0.60	0.255	0.18
0.255	-0.05	0.255	0.41	0.255	0.18
0.256	-0.09	0.256	0.32	0.256	0.18
0.256	-0.18	0.256	0.46	0.256	-0.18
0.257	-0.14	0.257	0.18	0.257	-0.18
0.257	-0.37	0.257	0.23	0.257	-0.54
0.258	-0.09	0.258	0.51	0.258	-0.18
0.258	-0.41	0.258	0.23	0.258	-0.18
0.259	-0.37	0.259	0.46	0.259	-0.54
0.259	0.05	0.259	0.28	0.259	-0.18
0.260	0.05	0.260	0.28	0.260	-0.18
0.260	-0.09	0.260	0.37	0.260	0.18
0.261	0.05	0.261	0.32	0.261	-0.54
0.261	-0.23	0.261	0.00	0.261	0.00
0.262	-0.37	0.262	0.28	0.262	0.18
0.262	-0.32	0.262	0.18	0.262	0.00
0.263	-0.28	0.263	0.18	0.263	-0.72
0.263	-0.23	0.263	0.18	0.263	-0.54
0.264	-0.18	0.264	0.37	0.264	-0.36
0.264	-0.32	0.264	0.46	0.264	0.18
0.265	0.09	0.265	0.28	0.265	0.90
0.265	0.00	0.265	0.18	0.265	0.54
0.266	-0.32	0.266	0.41	0.266	0.00
0.266	0.09	0.266	0.37	0.266	-0.36
0.267	0.09	0.267	0.23	0.267	-0.54
0.267	-0.09	0.267	0.32	0.267	-0.72
0.268	-0.41	0.268	0.37	0.268	-0.36
0.268	-0.32	0.268	0.09	0.268	-0.36
0.269	-0.09	0.269	0.32	0.269	-0.18
0.269	0.09	0.269	0.37	0.269	0.36
0.270	-0.14	0.270	0.51	0.270	0.18
0.270	-0.05	0.270	0.32	0.270	0.54
0.271	-0.23	0.271	0.55	0.271	-1.08
0.271	-0.05	0.271	0.37	0.271	-0.18
0.272	0.09	0.272	0.55	0.272	0.36
0.272	-0.14	0.272	0.55	0.272	-0.36
0.273	-0.23	0.273	0.37	0.273	0.54
0.273	-0.09	0.273	0.28	0.273	1.08
0.274	-0.18	0.274	0.32	0.274	0.36
0.274	-0.23	0.274	0.14	0.274	0.90
0.275	-0.09	0.275	0.46	0.275	0.90
0.275	-0.09	0.275	0.32	0.275	-0.18
0.276	-0.32	0.276	0.51	0.276	-0.54
0.276	-0.32	0.276	0.14	0.276	0.36
0.277	-0.14	0.277	0.37	0.277	0.00
0.277	0.28	0.277	0.18	0.277	1.08
0.278	-0.18	0.278	0.37	0.278	1.08
0.278	-0.28	0.278	0.41	0.278	0.18
0.279	0.05	0.279	0.51	0.279	0.36
0.279	-0.32	0.279	0.32	0.279	-0.36
0.280	-0.09	0.280	0.64	0.280	-0.18
0.280	-0.18	0.280	0.46	0.280	0.72
0.281	-0.23	0.281	0.32	0.281	-0.18
0.281	-0.14	0.281	0.41	0.281	-0.72
0.282	-0.09	0.282	0.37	0.282	-0.18
0.282	-0.14	0.282	0.55	0.282	-0.36
0.283	-0.05	0.283	0.46	0.283	0.90
0.283	-0.05	0.283	0.41	0.283	0.18
0.284	-0.23	0.284	0.46	0.284	0.18
0.284	-0.18	0.284	0.32	0.284	0.36
0.285	0.00	0.285	0.46	0.285	-0.36
0.285	-0.37	0.285	0.46	0.285	0.18
0.286	-0.18	0.286	0.28	0.286	-0.18
0.286	-0.14	0.286	0.37	0.286	0.18
0.287	-0.18	0.287	0.28	0.287	0.72
0.287	0.14	0.287	0.46	0.287	0.00
0.288	0.05	0.288	0.55	0.288	0.54
0.288	0.00	0.288	0.51	0.288	0.18
0.288	-0.37	0.288	0.41	0.288	-0.54
0.289	-0.23	0.289	0.28	0.289	0.72
0.289	-0.09	0.289	0.28	0.289	-0.54
0.290	-0.32	0.290	0.60	0.290	-0.54
0.290	-0.23	0.290	0.51	0.290	-0.18
0.291	-0.09	0.291	0.37	0.291	-0.18
0.291	0.09	0.291	0.32	0.291	0.90
0.292	-0.46	0.292	0.37	0.292	0.00
0.292	-0.14	0.292	0.41	0.292	-0.54
0.293	-0.05	0.293	0.32	0.293	0.18
0.293	0.09	0.293	0.46	0.293	-0.18
0.294	-0.05	0.294	0.37	0.294	-0.18
0.294	-0.14	0.294	0.28	0.294	0.00
0.295	-0.14	0.295	0.28	0.295	1.08
0.295	0.00	0.295	0.37	0.295	-0.18
0.296	-0.32	0.296	0.23	0.296	0.90
0.296	-0.18	0.296	0.46	0.296	0.90
0.297	-0.14	0.297	0.23	0.297	0.18
0.297	-0.05	0.297	0.51	0.297	0.72
0.298	-0.05	0.298	0.28	0.298	0.00
0.298	-0.05	0.298	0.37	0.298	-0.36
0.299	-0.28	0.299	0.41	0.299	-0.90
0.299	-0.14	0.299	0.32	0.299	0.54
0.300	0.09	0.300	0.46	0.300	1.62
0.300	-0.18	0.300	0.55	0.300	-0.18
0.301	-0.09	0.301	0.37	0.301	0.72
0.301	-0.23	0.301	0.41	0.301	-0.18
0.302	-0.32	0.302	0.28	0.302	0.54
0.302	-0.09	0.302	0.32	0.302	-0.54
0.303	-0.23	0.303	0.18	0.303	-0.36
0.303	-0.23	0.303	0.23	0.303	-0.36
0.304	-0.09	0.304	0.28	0.304	-0.54
0.304	0.09	0.304	0.37	0.304	-0.54
0.305	-0.09	0.305	0.37	0.305	-0.36
0.305	-0.37	0.305	0.28	0.305	-0.18
0.306	-0.05	0.306	0.32	0.306	-0.18
0.306	0.00	0.306	0.28	0.306	-0.72
0.307	-0.32	0.307	0.37	0.307	0.00
0.308	0.00	0.308	0.46	0.308	-0.54
0.308	-0.05	0.308	0.41	0.308	0.00
0.309	-0.05	0.309	0.32	0.309	-0.18
0.309	-0.05	0.309	0.37	0.309	-0.18
0.310	-0.05	0.310	0.28	0.310	-0.90
0.310	-0.23	0.310	0.32	0.310	0.18
0.311	-0.09	0.311	0.37	0.311	0.36
0.311	-0.23	0.311	0.32	0.311	-0.18
0.312	-0.18	0.312	0.32	0.312	-0.54
0.312	-0.18	0.312	0.51	0.312	0.90
0.313	-0.41	0.313	0.37	0.313	-0.72
0.313	-0.18	0.313	0.55	0.313	-0.90
0.314	-0.18	0.314	0.37	0.314	0.00
0.314	-0.28	0.314	0.37	0.314	-0.54
0.315	-0.05	0.315	0.18	0.315	0.18
0.315	-0.28	0.315	0.28	0.315	0.18
0.316	0.05	0.316	0.60	0.316	-0.18
0.316	-0.18	0.316	0.37	0.316	0.54
0.317	-0.23	0.317	0.23	0.317	0.36
0.317	-0.14	0.317	0.28	0.317	0.54
0.318	-0.23	0.318	0.32	0.318	-0.54
0.318	-0.23	0.318	0.55	0.318	-0.18
0.319	0.09	0.319	0.09	0.319	-0.36
0.319	-0.32	0.319	0.28	0.319	-0.18
0.320	-0.14	0.320	0.32	0.320	0.00
0.320	-0.14	0.320	0.37	0.320	0.18
0.321	-0.14	0.321	0.18	0.321	0.72
0.321	-0.23	0.321	0.51	0.321	-0.18
0.322	-0.23	0.322	0.18	0.322	-0.72
0.322	-0.37	0.322	0.51	0.322	-0.36
0.323	-0.09	0.323	0.37	0.323	-0.36
0.323	-0.09	0.323	0.37	0.323	0.36
0.324	-0.18	0.324	0.18	0.324	0.36
0.324	-0.18	0.324	0.23	0.324	-0.18
0.325	0.05	0.325	0.55	0.325	0.18
0.325	-0.18	0.325	0.32	0.325	0.18
0.326	0.05	0.326	0.41	0.326	0.00
0.326	0.05	0.326	0.46	0.326	0.90
0.327	-0.14	0.327	0.28	0.327	0.00
0.327	-0.23	0.327	0.32	0.327	0.36
0.328	-0.18	0.328	0.46	0.328	0.18
0.328	-0.37	0.328	0.32	0.328	-0.36
0.329	-0.05	0.329	0.23	0.329	-0.18
0.329	0.00	0.329	0.37	0.329	0.36
0.330	-0.37	0.330	0.32	0.330	0.18
0.330	-0.18	0.330	0.37	0.330	-0.72
0.331	-0.41	0.331	0.18	0.331	-0.36
0.331	-0.18	0.331	0.32	0.331	0.36
0.332	-0.18	0.332	0.83	0.332	0.18
0.332	-0.23	0.332	0.41	0.332	1.26
0.333	0.18	0.333	0.51	0.333	-0.18
0.333	-0.37	0.333	0.46	0.333	0.18
0.334	-0.32	0.334	0.32	0.334	0.90
0.334	-0.28	0.334	0.28	0.334	-0.18
0.335	-0.18	0.335	0.18	0.335	-0.36
0.335	-0.41	0.335	0.41	0.335	0.54
0.336	-0.28	0.336	0.14	0.336	0.36
0.336	-0.09	0.336	0.46	0.336	0.18
0.337	-0.05	0.337	0.23	0.337	0.18
0.337	-0.14	0.337	0.46	0.337	-0.18
0.338	-0.28	0.338	0.64	0.338	-0.18
0.338	0.00	0.338	0.64	0.338	0.36
0.339	-0.09	0.339	0.32	0.339	0.54
0.339	-0.28	0.339	0.46	0.339	-0.36
0.340	-0.18	0.340	0.41	0.340	0.18
0.340	-0.18	0.340	0.41	0.340	-0.18
0.341	-0.23	0.341	0.37	0.341	0.00
0.341	-0.28	0.341	0.51	0.341	-0.18
0.342	-0.14	0.342	0.37	0.342	-0.18
0.342	0.00	0.342	0.32	0.342	0.00
0.343	-0.37	0.343	0.55	0.343	0.18
0.343	-0.14	0.343	0.41	0.343	-0.72
0.344	-0.05	0.344	0.37	0.344	-0.90
0.344	-0.28	0.344	0.37	0.344	-0.54
0.345	-0.14	0.345	0.46	0.345	0.00
0.345	-0.23	0.345	0.37	0.345	-0.18
0.346	0.05	0.346	0.28	0.346	-0.18
0.346	-0.09	0.346	0.18	0.346	-0.18
0.347	-0.18	0.347	0.41	0.347	0.36
0.347	-0.18	0.347	0.51	0.347	0.72
0.348	-0.18	0.348	0.32	0.348	0.00
0.348	0.00	0.348	0.55	0.348	0.00
0.349	-0.14	0.349	0.41	0.349	-0.36
0.349	-0.41	0.349	0.46	0.349	0.00
0.350	-0.28	0.350	0.51	0.350	-0.18
0.350	-0.09	0.350	0.37	0.350	-0.18
0.351	-0.23	0.351	0.51	0.351	0.36
0.351	-0.28	0.351	0.28	0.351	0.72
0.352	0.00	0.352	0.32	0.352	0.18
0.352	-0.41	0.352	0.51	0.352	0.00
0.352	-0.37	0.352	0.37	0.352	0.54
0.353	-0.32	0.353	0.41	0.353	-0.54
0.353	-0.32	0.353	0.46	0.353	0.36
0.354	-0.23	0.354	0.41	0.354	0.72
0.354	-0.23	0.354	0.18	0.354	-0.36
0.355	0.05	0.355	0.14	0.355	-0.18
0.355	-0.23	0.355	0.64	0.355	-0.72
0.356	-0.05	0.356	0.37	0.356	-1.26
0.356	-0.23	0.356	0.23	0.356	0.00
0.357	-0.09	0.357	0.05	0.357	-0.90
0.357	0.00	0.357	0.18	0.357	0.54
0.358	-0.51	0.358	0.41	0.358	-0.36
0.358	-0.09	0.358	0.32	0.358	-0.54
0.359	-0.09	0.359	0.14	0.359	-0.54
0.359	-0.23	0.359	0.41	0.359	0.54
0.360	-0.23	0.360	0.28	0.360	-0.18
0.360	-0.23	0.360	0.09	0.360	-0.18
0.361	0.09	0.361	0.32	0.361	0.00
0.361	-0.14	0.361	0.41	0.361	0.00
0.362	-0.28	0.362	0.46	0.362	0.18
0.362	-0.37	0.362	0.37	0.362	0.54
0.363	0.05	0.363	0.23	0.363	0.54
0.363	-0.32	0.363	0.41	0.363	0.54
0.364	-0.28	0.364	0.46	0.364	0.36
0.364	-0.05	0.364	0.32	0.364	0.00
0.365	0.05	0.365	0.41	0.365	0.00
0.365	-0.32	0.365	0.46	0.365	-0.18
0.366	-0.09	0.366	0.46	0.366	0.72
0.366	-0.05	0.366	0.37	0.366	-0.72
0.367	0.09	0.367	0.55	0.367	0.36
0.367	-0.05	0.367	0.69	0.367	-0.72
0.368	-0.37	0.368	0.32	0.368	-0.18
0.368	0.00	0.368	0.37	0.368	-0.36
0.369	-0.09	0.369	0.28	0.369	0.72
0.370	-0.28	0.370	0.46	0.370	0.00
0.370	-0.09	0.370	0.46	0.370	-0.18
0.371	0.00	0.371	0.46	0.371	0.18
0.371	-0.09	0.371	0.14	0.371	0.36
0.372	-0.37	0.372	0.32	0.372	0.18
0.372	-0.14	0.372	0.18	0.372	-0.18
0.373	0.00	0.373	0.09	0.373	-0.54
0.373	0.05	0.373	0.55	0.373	0.36
0.374	-0.23	0.374	0.23	0.374	0.36
0.374	-0.18	0.374	0.41	0.374	-0.18
0.375	-0.32	0.375	0.32	0.375	-0.36
0.375	-0.05	0.375	0.41	0.375	0.18
0.376	-0.05	0.376	0.32	0.376	0.54
0.376	-0.05	0.376	0.14	0.376	0.54
0.377	0.00	0.377	0.37	0.377	0.72
0.377	-0.41	0.377	0.37	0.377	0.36
0.378	-0.05	0.378	0.18	0.378	-0.72
0.378	-0.32	0.378	0.41	0.378	0.72
0.379	-0.05	0.379	0.23	0.379	0.36
0.379	-0.09	0.379	0.23	0.379	-0.72
0.380	-0.18	0.380	0.37	0.380	-0.72
0.380	-0.05	0.380	0.37	0.380	0.72
0.381	-0.23	0.381	0.60	0.381	-0.18
0.381	-0.14	0.381	0.51	0.381	-0.90
0.382	0.09	0.382	0.18	0.382	-0.90
0.382	-0.05	0.382	0.32	0.382	-0.18
0.383	-0.18	0.383	0.28	0.383	-0.72
0.383	-0.28	0.383	0.28	0.383	-0.18
0.384	-0.28	0.384	0.23	0.384	1.08
0.384	-0.41	0.384	0.28	0.384	-0.36
0.385	-0.28	0.385	0.23	0.385	0.72
0.385	-0.28	0.385	0.28	0.385	0.18
0.386	0.09	0.386	0.51	0.386	-0.18
0.386	-0.18	0.386	0.37	0.386	-0.18
0.387	-0.18	0.387	0.09	0.387	0.18
0.387	-0.37	0.387	0.51	0.387	0.00
0.388	-0.14	0.388	0.37	0.388	-0.18
0.388	-0.18	0.388	0.37	0.388	-0.54
0.389	-0.18	0.389	0.23	0.389	0.00
0.389	-0.18	0.389	0.41	0.389	0.72
0.390	-0.09	0.390	0.23	0.390	-0.36
0.390	-0.28	0.390	0.46	0.390	-0.18
0.391	-0.28	0.391	0.41	0.391	-0.36
0.391	-0.37	0.391	0.14	0.391	0.00
0.392	0.00	0.392	0.60	0.392	-0.72
0.392	-0.09	0.392	0.09	0.392	-0.36
0.393	-0.23	0.393	0.55	0.393	0.36
0.393	-0.18	0.393	0.41	0.393	0.54
0.394	-0.23	0.394	0.32	0.394	0.36
0.394	-0.28	0.394	0.32	0.394	0.00
0.395	-0.18	0.395	0.18	0.395	0.18
0.395	-0.18	0.395	0.32	0.395	0.00
0.396	-0.32	0.396	0.55	0.396	-0.18
0.396	-0.09	0.396	0.41	0.396	0.18
0.397	-0.55	0.397	0.55	0.397	-1.26
0.397	-0.23	0.397	0.37	0.397	-0.36
0.398	-0.41	0.398	0.28	0.398	-0.18
0.398	-0.09	0.398	0.32	0.398	-1.08
0.399	-0.05	0.399	0.32	0.399	-0.36
0.399	-0.46	0.399	0.46	0.399	0.36
0.400	-0.14	0.400	0.55	0.400	-0.54
0.400	-0.18	0.400	0.51	0.400	-0.90
0.401	-0.18	0.401	0.28	0.401	-0.18
0.401	-0.18	0.401	0.37	0.401	0.00
0.402	0.00	0.402	0.37	0.402	-0.72
0.402	-0.28	0.402	0.41	0.402	-0.54
0.403	-0.28	0.403	0.41	0.403	-0.54
0.403	-0.14	0.403	0.51	0.403	-0.18
0.404	-0.32	0.404	0.37	0.404	0.54
0.404	-0.14	0.404	0.18	0.404	0.00
0.405	-0.18	0.405	0.41	0.405	0.54
0.405	-0.05	0.405	0.18	0.405	-0.18
0.406	-0.09	0.406	0.18	0.406	0.00
0.406	-0.14	0.406	0.37	0.406	0.18
0.407	-0.09	0.407	0.23	0.407	-1.08
0.407	-0.05	0.407	0.41	0.407	0.36
0.408	-0.23	0.408	0.18	0.408	0.54
0.408	-0.51	0.408	0.05	0.408	0.72
0.409	-0.09	0.409	0.37	0.409	-0.36
0.409	-0.23	0.409	0.28	0.409	0.18
0.410	-0.14	0.410	0.28	0.410	-0.18
0.410	-0.46	0.410	0.28	0.410	0.00
0.411	-0.55	0.411	0.37	0.411	0.36
0.411	-0.14	0.411	0.46	0.411	0.18
0.412	-0.18	0.412	0.14	0.412	0.54
0.412	-0.05	0.412	0.41	0.412	0.54
0.413	-0.18	0.413	0.46	0.413	0.72
0.413	-0.18	0.413	0.46	0.413	0.36
0.414	-0.09	0.414	0.23	0.414	-0.18
0.414	-0.46	0.414	0.32	0.414	-0.18
0.415	-0.09	0.415	0.41	0.415	0.36
0.415	-0.05	0.415	0.09	0.415	-0.36
0.416	-0.28	0.416	0.32	0.416	0.00
0.416	-0.05	0.416	0.46	0.416	-0.54
0.416	-0.32	0.416	0.55	0.416	0.18
0.417	-0.23	0.417	0.23	0.417	-0.18
0.417	-0.28	0.417	0.51	0.417	0.00
0.418	-0.37	0.418	0.23	0.418	-0.18
0.418	-0.32	0.418	0.32	0.418	-0.72
0.419	-0.28	0.419	0.23	0.419	0.00
0.419	-0.18	0.419	0.32	0.419	0.00
0.420	-0.28	0.420	0.28	0.420	0.54
0.420	-0.37	0.420	0.28	0.420	0.00
0.421	0.00	0.421	0.37	0.421	0.36
0.421	-0.32	0.421	0.28	0.421	1.26
0.422	-0.37	0.422	0.37	0.422	-0.36
0.422	-0.23	0.422	0.32	0.422	1.08
0.423	0.00	0.423	0.51	0.423	-0.54
0.423	-0.37	0.423	0.37	0.423	0.00
0.424	-0.23	0.424	0.23	0.424	-0.36
0.424	-0.14	0.424	0.28	0.424	-0.54
0.425	-0.14	0.425	0.28	0.425	0.00
0.425	-0.32	0.425	0.41	0.425	-0.18
0.426	-0.05	0.426	0.37	0.426	0.00
0.426	-0.05	0.426	0.32	0.426	0.36
0.427	-0.14	0.427	0.41	0.427	-0.18
0.427	-0.18	0.427	0.32	0.427	-0.72
0.428	0.05	0.428	0.32	0.428	0.18
0.428	-0.23	0.428	0.46	0.428	-0.36
0.429	-0.09	0.429	0.41	0.429	0.00
0.429	-0.18	0.429	0.46	0.429	0.00
0.430	-0.09	0.430	0.41	0.430	-0.54
0.430	-0.09	0.430	0.14	0.430	0.72
0.431	-0.09	0.431	0.64	0.431	0.54
0.431	-0.28	0.431	0.32	0.431	-0.36
0.432	-0.32	0.432	0.46	0.432	-0.18
0.433	-0.14	0.433	0.51	0.433	0.36
0.433	-0.28	0.433	0.18	0.433	-0.18
0.434	-0.32	0.434	0.37	0.434	-0.36
0.434	-0.18	0.434	0.09	0.434	0.36
0.435	0.00	0.435	0.14	0.435	0.00
0.435	-0.18	0.435	0.55	0.435	-0.54
0.436	0.00	0.436	0.41	0.436	0.36
0.436	-0.32	0.436	0.46	0.436	0.18
0.437	-0.14	0.437	0.32	0.437	0.72
0.437	0.00	0.437	0.28	0.437	0.90
0.438	-0.09	0.438	0.28	0.438	-0.36
0.438	-0.37	0.438	0.46	0.438	-0.36
0.439	-0.37	0.439	0.41	0.439	0.54
0.439	-0.18	0.439	0.32	0.439	0.54
0.440	-0.05	0.440	0.41	0.440	-0.36
0.440	-0.28	0.440	0.28	0.440	1.08
0.441	-0.14	0.441	0.37	0.441	-0.54
0.441	-0.05	0.441	0.18	0.441	0.18
0.442	-0.23	0.442	0.51	0.442	0.54
0.442	-0.05	0.442	0.51	0.442	0.90
0.443	-0.23	0.443	0.23	0.443	0.18
0.443	-0.18	0.443	0.51	0.443	-0.36
0.444	-0.09	0.444	0.05	0.444	-0.18
0.444	-0.28	0.444	0.60	0.444	0.00
0.445	-0.23	0.445	0.18	0.445	0.54
0.445	-0.28	0.445	0.37	0.445	-1.26
0.446	0.00	0.446	0.60	0.446	-0.18
0.446	0.05	0.446	0.18	0.446	0.54
0.447	-0.18	0.447	0.28	0.447	-1.08
0.447	-0.23	0.447	0.32	0.447	-0.72
0.448	-0.41	0.448	0.23	0.448	-0.18
0.448	-0.37	0.448	0.00	0.448	1.26
0.449	-0.28	0.449	0.41	0.449	0.36
0.449	-0.32	0.449	0.37	0.449	-0.72
0.450	-0.32	0.450	0.28	0.450	0.36
0.450	-0.18	0.450	0.41	0.450	0.00
0.451	-0.09	0.451	0.41	0.451	-0.18
0.451	-0.23	0.451	0.28	0.451	-0.36
0.452	-0.32	0.452	0.32	0.452	0.36
0.452	-0.09	0.452	0.37	0.452	0.00
0.453	-0.18	0.453	0.00	0.453	-0.54
0.453	-0.32	0.453	0.28	0.453	-0.36
0.454	-0.23	0.454	-0.05	0.454	0.72
0.454	-0.41	0.454	0.51	0.454	0.00
0.455	-0.32	0.455	0.46	0.455	0.00
0.455	-0.14	0.455	0.23	0.455	0.36
0.456	-0.41	0.456	0.41	0.456	0.18
0.456	0.00	0.456	0.23	0.456	0.72
0.457	0.09	0.457	0.23	0.457	0.90
0.457	-0.18	0.457	0.32	0.457	-0.54
0.458	-0.37	0.458	0.37	0.458	-0.36
0.458	-0.41	0.458	0.55	0.458	0.36
0.459	0.05	0.459	0.37	0.459	0.36
0.459	-0.46	0.459	0.28	0.459	0.36
0.460	-0.28	0.460	0.37	0.460	0.72
0.460	-0.41	0.460	0.32	0.460	-0.18
0.461	-0.14	0.461	0.18	0.461	0.36
0.461	-0.18	0.461	0.18	0.461	0.54
0.462	-0.37	0.462	0.23	0.462	-0.18
0.462	-0.23	0.462	0.28	0.462	-0.90
0.463	-0.28	0.463	0.51	0.463	0.18
0.463	0.14	0.463	0.23	0.463	-0.90
0.464	-0.23	0.464	0.09	0.464	0.18
0.464	-0.14	0.464	0.14	0.464	0.36
0.465	-0.23	0.465	0.32	0.465	0.18
0.465	-0.28	0.465	0.37	0.465	0.18
0.466	-0.32	0.466	0.60	0.466	0.00
0.466	-0.18	0.466	0.37	0.466	-0.72
0.467	-0.28	0.467	0.28	0.467	0.00
0.467	-0.09	0.467	0.23	0.467	-0.18
0.468	-0.14	0.468	0.55	0.468	0.54
0.468	-0.23	0.468	0.14	0.468	-0.54
0.469	-0.23	0.469	0.23	0.469	-0.54
0.469	-0.05	0.469	0.41	0.469	0.18
0.470	-0.23	0.470	0.51	0.470	0.90
0.470	-0.37	0.470	0.64	0.470	-1.26
0.471	-0.37	0.471	0.41	0.471	-0.36
0.471	0.05	0.471	0.18	0.471	0.18
0.472	-0.32	0.472	0.18	0.472	0.54
0.472	-0.32	0.472	0.32	0.472	0.18
0.473	-0.37	0.473	0.46	0.473	-0.36
0.473	-0.23	0.473	0.23	0.473	1.08
0.474	-0.09	0.474	0.18	0.474	0.18
0.474	-0.23	0.474	0.37	0.474	-0.18
0.475	-0.28	0.475	0.37	0.475	-0.18
0.475	-0.32	0.475	0.51	0.475	0.00
0.476	-0.18	0.476	0.23	0.476	-0.18
0.476	-0.28	0.476	0.23	0.476	-0.36
0.477	-0.32	0.477	0.23	0.477	0.72
0.477	-0.09	0.477	0.32	0.477	0.90
0.478	0.00	0.478	0.55	0.478	0.54
0.478	-0.05	0.478	0.41	0.478	0.00
0.479	-0.41	0.479	0.41	0.479	-0.36
0.479	-0.18	0.479	0.28	0.479	-0.54
0.480	-0.05	0.480	0.18	0.480	0.18
0.480	-0.41	0.480	0.09	0.480	-0.18
0.480	-0.37	0.480	0.46	0.480	0.54
0.481	-0.05	0.481	0.28	0.481	0.00
0.481	-0.14	0.481	0.28	0.481	0.00
0.482	-0.14	0.482	0.23	0.482	-1.26
0.482	-0.37	0.482	0.23	0.482	0.36
0.483	-0.18	0.483	0.37	0.483	0.36
0.483	-0.37	0.483	0.32	0.483	0.54
0.484	0.00	0.484	0.23	0.484	0.00
0.484	-0.28	0.484	0.09	0.484	-0.54
0.485	-0.37	0.485	0.32	0.485	-0.18
0.485	-0.32	0.485	0.55	0.485	1.08
0.486	-0.46	0.486	0.28	0.486	-0.90
0.486	-0.23	0.486	0.51	0.486	-1.08
0.487	-0.09	0.487	0.28	0.487	-0.18
0.487	-0.14	0.487	0.23	0.487	0.00
0.488	-0.18	0.488	0.14	0.488	-0.90
0.488	0.05	0.488	0.37	0.488	-0.54
0.489	-0.51	0.489	0.55	0.489	-0.90
0.489	-0.05	0.489	0.55	0.489	0.18
0.490	-0.09	0.490	0.28	0.490	0.54
0.490	-0.23	0.490	0.37	0.490	0.18
0.491	-0.23	0.491	0.41	0.491	0.36
0.491	-0.09	0.491	0.32	0.491	-0.18
0.492	-0.28	0.492	0.37	0.492	-0.36
0.492	-0.23	0.492	0.28	0.492	-1.08
0.493	-0.09	0.493	0.14	0.493	0.00
0.493	-0.09	0.493	0.32	0.493	-0.36
0.494	-0.09	0.494	0.18	0.494	0.54
0.495	0.18	0.495	0.32	0.495	0.00
0.495	-0.18	0.495	0.23	0.495	-0.54
0.496	-0.28	0.496	0.37	0.496	0.36
0.496	-0.18	0.496	0.37	0.496	-0.18
0.497	-0.18	0.497	0.05	0.497	-0.18
0.497	-0.23	0.497	0.23	0.497	0.54
0.498	-0.37	0.498	0.37	0.498	0.54
0.498	-0.32	0.498	0.64	0.498	0.36
0.499	-0.09	0.499	0.14	0.499	0.00
0.499	-0.18	0.499	0.46	0.499	0.00
0.500	-0.14	0.500	0.46	0.500	0.54
0.500	-0.32	0.500	0.05	0.500	-0.18
0.501	-0.09	0.501	0.09	0.501	-0.72
0.501	-0.18	0.501	0.23	0.501	0.00
0.502	-0.28	0.502	0.18	0.502	0.54
0.502	-0.46	0.502	0.32	0.502	0.00
0.503	-0.05	0.503	0.05	0.503	-0.36
0.503	-0.18	0.503	0.32	0.503	-0.36
0.504	-0.28	0.504	0.46	0.504	-0.18
0.504	-0.05	0.504	0.37	0.504	0.00
0.505	-0.14	0.505	0.09	0.505	0.18
0.505	-0.41	0.505	0.28	0.505	-0.54
0.506	-0.55	0.506	0.37	0.506	-0.36
0.506	0.00	0.506	0.18	0.506	0.72
0.507	0.09	0.507	0.28	0.507	-0.18
0.507	-0.32	0.507	0.28	0.507	-0.18
0.508	-0.32	0.508	0.32	0.508	-0.18
0.508	-0.05	0.508	0.32	0.508	-0.90
0.509	-0.37	0.509	0.37	0.509	0.54
0.509	-0.37	0.509	0.32	0.509	-0.72
0.510	-0.23	0.510	0.23	0.510	-1.26
0.510	-0.14	0.510	0.18	0.510	0.54
0.511	0.05	0.511	0.37	0.511	-0.36
0.511	-0.37	0.511	0.18	0.511	-0.36
0.512	-0.37	0.512	0.23	0.512	-1.08
0.512	0.23	0.512	0.46	0.512	-0.18
0.512	-0.14	0.512	0.41	0.512	0.00
0.513	-0.32	0.513	0.23	0.513	-0.18
0.513	-0.09	0.513	0.23	0.513	-0.36
0.514	-0.41	0.514	0.41	0.514	0.18
0.514	-0.32	0.514	0.28	0.514	0.18
0.515	-0.55	0.515	0.41	0.515	-0.18
0.515	-0.46	0.515	0.64	0.515	0.00
0.516	-0.09	0.516	0.32	0.516	0.00
0.516	-0.32	0.516	0.18	0.516	-0.90
0.517	-0.28	0.517	0.23	0.517	-0.54
0.517	-0.18	0.517	0.14	0.517	-0.54
0.518	-0.09	0.518	-0.05	0.518	-0.36
0.518	-0.37	0.518	0.37	0.518	0.36
0.519	-0.46	0.519	0.23	0.519	0.00
0.519	-0.18	0.519	0.09	0.519	0.18
0.520	-0.14	0.520	0.28	0.520	0.18
0.520	-0.37	0.520	0.41	0.520	0.36
0.521	0.05	0.521	0.46	0.521	0.36
0.521	-0.28	0.521	0.28	0.521	0.72
0.522	-0.32	0.522	0.37	0.522	0.18
0.522	-0.23	0.522	0.23	0.522	-0.36
0.523	-0.14	0.523	0.18	0.523	-0.18
0.523	-0.28	0.523	0.23	0.523	-0.72
0.524	-0.32	0.524	0.28	0.524	0.36
0.524	-0.55	0.524	0.41	0.524	0.72
0.525	-0.28	0.525	0.41	0.525	0.00
0.525	-0.28	0.525	0.32	0.525	0.18
0.526	-0.14	0.526	0.46	0.526	-0.36
0.526	-0.18	0.526	0.41	0.526	-0.72
0.527	-0.05	0.527	0.09	0.527	0.00
0.527	-0.14	0.527	0.18	0.527	0.18
0.528	-0.32	0.528	0.51	0.528	-0.18
0.528	0.00	0.528	0.60	0.528	0.00
0.529	-0.51	0.529	0.32	0.529	0.00
0.529	-0.28	0.529	0.23	0.529	0.00
0.530	-0.18	0.530	0.32	0.530	-0.90
0.530	-0.41	0.530	0.28	0.530	-0.54
0.531	-0.14	0.531	0.23	0.531	-0.72
0.531	-0.09	0.531	0.37	0.531	-0.18
0.532	-0.28	0.532	0.41	0.532	0.90
0.532	-0.46	0.532	0.18	0.532	-0.90
0.533	-0.09	0.533	0.28	0.533	-1.08
0.533	-0.23	0.533	0.18	0.533	-0.18
0.534	-0.28	0.534	0.18	0.534	-1.08
0.534	-0.28	0.534	0.60	0.534	0.00
0.535	-0.09	0.535	0.18	0.535	0.18
0.535	-0.05	0.535	0.23	0.535	0.72
0.536	-0.18	0.536	0.55	0.536	-0.54
0.536	-0.23	0.536	0.09	0.536	-0.72
0.537	-0.28	0.537	0.18	0.537	-0.18
0.537	-0.28	0.537	0.32	0.537	-0.54
0.538	-0.32	0.538	0.46	0.538	-1.08
0.538	-0.37	0.538	0.32	0.538	-0.72
0.539	0.09	0.539	0.14	0.539	-0.90
0.539	-0.18	0.539	0.37	0.539	-0.18
0.540	-0.32	0.540	0.41	0.540	1.08
0.540	-0.41	0.540	0.32	0.540	0.36
0.541	-0.55	0.541	0.32	0.541	-1.26
0.541	-0.46	0.541	0.18	0.541	-0.36
0.542	-0.28	0.542	0.14	0.542	0.18
0.542	-0.28	0.542	0.23	0.542	0.18
0.543	-0.32	0.543	0.64	0.543	0.00
0.543	-0.14	0.543	0.28	0.543	-0.36
0.544	-0.28	0.544	0.41	0.544	0.90
0.544	-0.32	0.544	0.46	0.544	-0.54
0.545	-0.37	0.545	0.28	0.545	-0.54
0.545	-0.14	0.545	0.18	0.545	-0.18
0.546	-0.23	0.546	0.41	0.546	0.54
0.546	-0.23	0.546	0.51	0.546	0.00
0.547	-0.14	0.547	0.46	0.547	0.54
0.547	-0.09	0.547	0.37	0.547	-0.72
0.548	-0.14	0.548	0.14	0.548	0.00
0.548	0.05	0.548	0.46	0.548	0.18
0.549	-0.05	0.549	0.51	0.549	-0.72
0.549	-0.14	0.549	0.41	0.549	0.18
0.550	-0.28	0.550	0.28	0.550	0.00
0.550	-0.09	0.550	0.51	0.550	-0.18
0.551	-0.14	0.551	0.18	0.551	0.00
0.551	-0.23	0.551	0.28	0.551	0.18
0.552	-0.41	0.552	0.32	0.552	0.54
0.552	-0.37	0.552	0.51	0.552	-0.36
0.553	-0.46	0.553	0.14	0.553	0.36
0.553	-0.28	0.553	0.14	0.553	-0.54
0.554	-0.28	0.554	0.46	0.554	0.00
0.554	-0.09	0.554	0.37	0.554	-0.36
0.555	-0.32	0.555	0.23	0.555	0.00
0.555	-0.05	0.555	0.32	0.555	-1.08
0.556	-0.05	0.556	0.28	0.556	-0.36
0.556	-0.23	0.556	0.23	0.556	0.18
0.557	-0.51	0.557	0.32	0.557	0.36
0.558	-0.32	0.558	0.41	0.558	0.18
0.558	-0.23	0.558	0.09	0.558	-1.44
0.559	-0.23	0.559	0.28	0.559	0.00
0.559	-0.51	0.559	0.46	0.559	-0.18
0.560	-0.51	0.560	0.46	0.560	0.18
0.560	-0.23	0.560	0.37	0.560	0.00
0.561	-0.37	0.561	-0.09	0.561	-0.18
0.561	-0.18	0.561	0.41	0.561	-0.18
0.562	-0.23	0.562	0.28	0.562	-0.18
0.562	-0.09	0.562	0.32	0.562	-0.36
0.563	-0.28	0.563	0.46	0.563	0.36
0.563	-0.60	0.563	0.37	0.563	0.00
0.564	-0.28	0.564	0.23	0.564	-1.62
0.564	0.05	0.564	0.46	0.564	-0.36
0.565	-0.23	0.565	0.32	0.565	-0.36
0.565	-0.46	0.565	0.46	0.565	-0.54
0.566	-0.37	0.566	0.18	0.566	0.00
0.566	-0.41	0.566	0.09	0.566	0.18
0.567	-0.28	0.567	0.23	0.567	0.54
0.567	-0.28	0.567	0.41	0.567	0.36
0.568	-0.32	0.568	0.18	0.568	-0.90
0.568	-0.32	0.568	0.23	0.568	0.18
0.569	0.00	0.569	0.41	0.569	-0.54
0.569	-0.23	0.569	0.41	0.569	0.18
0.570	-0.28	0.570	0.46	0.570	-0.36
0.570	-0.14	0.570	0.51	0.570	-0.18
0.571	-0.09	0.571	0.37	0.571	-0.90
0.571	-0.46	0.571	0.18	0.571	-0.36
0.572	-0.18	0.572	0.41	0.572	-1.08
0.572	-0.18	0.572	0.28	0.572	-0.72
0.573	-0.41	0.573	0.41	0.573	-0.18
0.573	-0.28	0.573	0.46	0.573	0.18
0.574	-0.46	0.574	0.14	0.574	-0.54
0.574	-0.09	0.574	0.28	0.574	-0.18
0.575	-0.23	0.575	0.37	0.575	0.18
0.575	-0.37	0.575	0.41	0.575	0.00
0.576	-0.18	0.576	0.51	0.576	-0.36
0.576	-0.41	0.576	0.37	0.576	-0.72
0.577	-0.32	0.577	0.37	0.577	-0.18
0.577	-0.37	0.577	0.41	0.577	-0.36
0.578	-0.23	0.578	-0.09	0.578	-0.18
0.578	-0.41	0.578	0.28	0.578	-0.54
0.579	-0.18	0.579	0.23	0.579	-0.36
0.579	-0.28	0.579	0.46	0.579	-0.18
0.580	-0.23	0.580	0.46	0.580	-0.18
0.580	-0.23	0.580	0.09	0.580	-0.18
0.581	-0.05	0.581	0.32	0.581	0.36
0.581	-0.37	0.581	0.28	0.581	0.54
0.582	-0.18	0.582	0.51	0.582	-0.36
0.582	-0.18	0.582	0.28	0.582	-0.36
0.583	-0.60	0.583	0.55	0.583	0.18
0.583	-0.51	0.583	0.28	0.583	0.18
0.584	-0.32	0.584	0.41	0.584	-1.26
0.584	-0.18	0.584	0.23	0.584	-0.90
0.585	-0.18	0.585	0.18	0.585	0.18
0.585	-0.32	0.585	0.55	0.585	0.18
0.586	-0.23	0.586	0.37	0.586	-0.72
0.586	-0.23	0.586	0.32	0.586	-0.54
0.587	-0.51	0.587	0.23	0.587	-0.36
0.587	-0.32	0.587	0.28	0.587	-0.54
0.588	-0.18	0.588	0.14	0.588	0.36
0.588	-0.51	0.588	0.23	0.588	0.00
0.589	-0.28	0.589	0.37	0.589	-0.54
0.589	-0.37	0.589	0.41	0.589	-0.54
0.590	-0.28	0.590	0.51	0.590	-0.54
0.590	-0.46	0.590	0.46	0.590	-0.36
0.591	-0.32	0.591	0.28	0.591	0.00
0.591	-0.09	0.591	0.14	0.591	0.18
0.592	-0.18	0.592	0.32	0.592	0.36
0.592	-0.46	0.592	0.37	0.592	-0.90
0.593	-0.18	0.593	0.18	0.593	-0.54
0.593	-0.28	0.593	0.18	0.593	0.36
0.594	-0.18	0.594	0.46	0.594	-0.54
0.594	-0.37	0.594	0.09	0.594	-0.72
0.595	0.00	0.595	0.18	0.595	0.54
0.595	-0.23	0.595	0.28	0.595	0.54
0.596	-0.46	0.596	0.23	0.596	-0.18
0.596	-0.09	0.596	0.32	0.596	-0.18
0.597	-0.05	0.597	0.32	0.597	0.54
0.597	-0.05	0.597	0.41	0.597	-0.36
0.598	-0.37	0.598	0.37	0.598	0.36
0.598	-0.37	0.598	0.46	0.598	0.54
0.599	-0.28	0.599	0.14	0.599	-0.54
0.599	-0.18	0.599	0.23	0.599	0.18
0.600	-0.37	0.600	0.18	0.600	-0.18
0.600	-0.32	0.600	0.55	0.600	0.36
0.601	-0.32	0.601	0.32	0.601	0.36
0.601	-0.18	0.601	0.23	0.601	-0.18
0.602	-0.41	0.602	0.51	0.602	-1.26
0.602	-0.32	0.602	0.51	0.602	0.18
0.603	-0.32	0.603	0.14	0.603	0.18
0.603	-0.18	0.603	0.28	0.603	0.36
0.604	-0.09	0.604	0.23	0.604	0.00
0.604	-0.41	0.604	0.37	0.604	0.00
0.605	-0.28	0.605	0.14	0.605	0.36
0.605	-0.18	0.605	0.28	0.605	-0.18
0.606	-0.37	0.606	0.60	0.606	0.54
0.606	-0.14	0.606	0.18	0.606	0.00
0.607	-0.28	0.607	0.46	0.607	0.54
0.607	-0.05	0.607	0.51	0.607	0.72
0.608	-0.28	0.608	0.23	0.608	0.00
0.608	-0.28	0.608	0.28	0.608	0.36
0.609	-0.28	0.609	0.37	0.609	0.00
0.609	-0.18	0.609	0.14	0.609	0.18
0.610	-0.32	0.610	0.60	0.610	-0.36
0.610	-0.23	0.610	0.32	0.610	-0.72
0.611	-0.23	0.611	0.18	0.611	-0.54
0.611	-0.23	0.611	0.28	0.611	0.18
0.612	-0.28	0.612	0.55	0.612	-0.36
0.612	-0.32	0.612	0.46	0.612	0.72
0.613	-0.37	0.613	0.32	0.613	0.18
0.613	-0.05	0.613	0.00	0.613	0.90
0.614	-0.14	0.614	0.37	0.614	-0.54
0.614	-0.51	0.614	0.28	0.614	-0.90
0.615	-0.37	0.615	0.51	0.615	0.00
0.615	-0.05	0.615	0.14	0.615	-0.90
0.616	-0.32	0.616	0.18	0.616	-0.18
0.616	-0.32	0.616	0.23	0.616	-0.18
0.617	-0.28	0.617	0.18	0.617	0.00
0.617	-0.18	0.617	0.46	0.617	-0.72
0.618	-0.23	0.618	0.46	0.618	-0.18
0.618	-0.32	0.618	0.41	0.618	0.18
0.619	-0.32	0.619	-0.09	0.619	-0.18
0.619	-0.28	0.619	0.28	0.619	0.36
0.620	-0.14	0.620	0.23	0.620	0.18
0.620	-0.37	0.620	0.37	0.620	0.54
0.621	-0.46	0.621	0.28	0.621	-0.18
0.621	-0.05	0.621	0.32	0.621	-0.54
0.622	0.00	0.622	0.32	0.622	-0.18
0.622	-0.32	0.622	0.46	0.622	-0.18
0.623	-0.37	0.623	0.23	0.623	0.90
0.623	-0.28	0.623	0.51	0.623	-0.18
0.624	-0.14	0.624	0.41	0.624	-0.18
0.624	-0.41	0.624	0.41	0.624	-0.36
0.625	-0.55	0.625	0.37	0.625	-0.18
0.625	-0.37	0.625	0.41	0.625	0.00
0.626	-0.28	0.626	0.32	0.626	-0.18
0.626	-0.18	0.626	0.41	0.626	0.18
0.627	-0.23	0.627	0.18	0.627	-0.18
0.627	-0.14	0.627	0.51	0.627	0.36
0.628	-0.28	0.628	0.23	0.628	-0.72
0.628	-0.32	0.628	0.46	0.628	0.54
0.629	-0.28	0.629	0.14	0.629	0.18
0.629	-0.14	0.629	0.32	0.629	0.18
0.630	-0.18	0.630	0.23	0.630	-0.72
0.630	-0.23	0.630	0.32	0.630	-0.72
0.631	-0.32	0.631	0.23	0.631	0.18
0.631	-0.37	0.631	0.46	0.631	-0.18
0.632	-0.18	0.632	0.37	0.632	0.36
0.632	-0.32	0.632	0.23	0.632	0.00
0.633	-0.05	0.633	0.37	0.633	-0.18
0.633	-0.23	0.633	0.32	0.633	-0.36
0.634	-0.28	0.634	0.18	0.634	-0.18
0.634	-0.64	0.634	0.41	0.634	0.18
0.635	-0.23	0.635	0.37	0.635	0.00
0.635	-0.23	0.635	0.18	0.635	-0.36
0.636	-0.14	0.636	0.46	0.636	-0.72
0.636	-0.05	0.636	0.23	0.636	0.90
0.637	-0.46	0.637	0.28	0.637	0.36
0.637	-0.28	0.637	0.41	0.637	-0.54
0.638	-0.23	0.638	0.28	0.638	-0.54
0.638	0.00	0.638	0.41	0.638	-0.36
0.639	-0.32	0.639	0.28	0.639	0.36
0.639	-0.41	0.639	0.51	0.639	-0.54
0.640	-0.23	0.640	0.32	0.640	-0.54
0.640	-0.09	0.640	0.41	0.640	0.54
0.640	-0.23	0.640	0.46	0.640	0.36
0.641	-0.41	0.641	0.18	0.641	0.36
0.641	0.00	0.641	0.55	0.641	0.18
0.642	-0.18	0.642	0.23	0.642	0.00
0.642	-0.32	0.642	0.32	0.642	-1.26
0.643	-0.37	0.643	0.32	0.643	-0.90
0.643	-0.28	0.643	0.18	0.643	1.08
0.644	-0.37	0.644	0.28	0.644	-0.36
0.644	-0.28	0.644	0.55	0.644	-1.26
0.645	-0.41	0.645	0.14	0.645	-0.18
0.645	-0.37	0.645	0.37	0.645	0.72
0.646	-0.23	0.646	0.46	0.646	-0.18
0.646	-0.18	0.646	0.37	0.646	-0.36
0.647	-0.09	0.647	-0.05	0.647	0.36
0.647	-0.41	0.647	0.41	0.647	-0.54
0.648	-0.14	0.648	0.46	0.648	0.54
0.648	-0.28	0.648	0.32	0.648	1.08
0.649	0.09	0.649	0.41	0.649	-0.54
0.649	-0.28	0.649	0.32	0.649	0.36
0.650	-0.41	0.650	0.51	0.650	0.36
0.650	-0.23	0.650	0.28	0.650	0.90
0.651	-0.28	0.651	0.32	0.651	-0.72
0.651	-0.23	0.651	0.41	0.651	0.18
0.652	-0.37	0.652	0.37	0.652	0.36
0.652	-0.37	0.652	0.28	0.652	0.18
0.653	-0.23	0.653	0.23	0.653	-0.18
0.653	-0.09	0.653	-0.09	0.653	-0.72
0.654	-0.32	0.654	0.14	0.654	-0.36
0.654	-0.55	0.654	0.28	0.654	-1.08
0.655	-0.64	0.655	0.46	0.655	-0.54
0.655	-0.32	0.655	0.28	0.655	-0.18
0.656	-0.23	0.656	0.41	0.656	0.18
0.656	-0.46	0.656	0.51	0.656	-0.72
0.657	-0.41	0.657	0.00	0.657	0.00
0.657	-0.46	0.657	0.32	0.657	0.36
0.658	-0.14	0.658	0.18	0.658	0.36
0.658	-0.41	0.658	0.37	0.658	-0.36
0.659	-0.18	0.659	0.46	0.659	0.00
0.659	-0.41	0.659	0.46	0.659	0.72
0.660	-0.46	0.660	0.41	0.660	0.36
0.660	-0.28	0.660	0.14	0.660	0.18
0.661	-0.32	0.661	0.41	0.661	0.54
0.661	-0.23	0.661	0.37	0.661	-0.18
0.662	-0.41	0.662	0.41	0.662	0.00
0.662	-0.18	0.662	0.41	0.662	0.18
0.663	-0.32	0.663	0.09	0.663	0.18
0.663	-0.14	0.663	0.09	0.663	-0.36
0.664	-0.32	0.664	0.55	0.664	-0.18
0.664	-0.46	0.664	0.18	0.664	0.18
0.665	-0.05	0.665	0.32	0.665	1.26
0.665	-0.41	0.665	0.28	0.665	-0.18
0.666	-0.18	0.666	0.32	0.666	0.00
0.666	-0.09	0.666	0.37	0.666	0.00
0.667	-0.05	0.667	0.41	0.667	-1.08
0.667	-0.05	0.667	0.46	0.667	-0.36
0.668	-0.32	0.668	0.46	0.668	0.90
0.668	-0.28	0.668	0.46	0.668	-0.72
0.669	-0.23	0.669	0.18	0.669	0.00
0.669	-0.32	0.669	0.28	0.669	-0.18
0.670	-0.28	0.670	0.18	0.670	0.36
0.670	-0.46	0.670	0.28	0.670	0.18
0.671	-0.05	0.671	0.18	0.671	0.72
0.671	-0.09	0.671	0.32	0.671	-0.18
0.672	-0.41	0.672	0.32	0.672	0.90
0.672	-0.32	0.672	0.41	0.672	-0.90
0.673	-0.05	0.673	0.23	0.673	0.36
0.673	-0.32	0.673	0.37	0.673	-0.54
0.674	-0.23	0.674	0.23	0.674	-0.90
0.674	-0.28	0.674	0.28	0.674	-0.54
0.675	-0.14	0.675	0.23	0.675	-0.72
0.675	-0.18	0.675	0.41	0.675	0.54
0.676	-0.37	0.676	0.37	0.676	-0.18
0.676	-0.28	0.676	0.41	0.676	-0.36
0.677	-0.41	0.677	0.23	0.677	-0.36
0.677	-0.28	0.677	0.51	0.677	-0.36
0.678	-0.46	0.678	0.41	0.678	-0.90
0.678	-0.32	0.678	0.51	0.678	0.18
0.679	-0.14	0.679	0.14	0.679	-0.36
0.679	-0.18	0.679	0.23	0.679	0.54
0.680	0.05	0.680	0.51	0.680	0.36
0.680	-0.28	0.680	0.09	0.680	0.00
0.681	-0.28	0.681	0.41	0.681	0.18
0.681	-0.18	0.681	0.28	0.681	-1.44
0.682	-0.23	0.682	0.14	0.682	0.36
0.683	-0.23	0.683	0.46	0.683	0.54
0.683	-0.09	0.683	0.46	0.683	0.54
0.684	-0.32	0.684	0.46	0.684	-1.62
0.684	-0.46	0.684	0.28	0.684	-0.18
0.685	0.00	0.685	0.32	0.685	-0.36
0.685	-0.41	0.685	0.23	0.685	0.00
0.686	-0.37	0.686	0.41	0.686	0.18
0.686	0.05	0.686	0.32	0.686	0.54
0.687	-0.23	0.687	0.37	0.687	-0.18
0.687	-0.37	0.687	0.32	0.687	0.18
0.688	-0.46	0.688	0.32	0.688	0.00
0.688	-0.09	0.688	0.46	0.688	0.18
0.689	0.00	0.689	0.41	0.689	0.90
0.689	-0.28	0.689	0.37	0.689	0.18
0.690	-0.37	0.690	0.28	0.690	-0.72
0.690	0.00	0.690	0.41	0.690	-0.36
0.691	-0.32	0.691	0.37	0.691	-0.36
0.691	-0.23	0.691	0.14	0.691	1.44
0.692	-0.32	0.692	0.00	0.692	0.54
0.692	-0.37	0.692	0.18	0.692	0.18
0.693	-0.14	0.693	0.23	0.693	-0.54
0.693	-0.05	0.693	0.18	0.693	0.00
0.694	-0.32	0.694	0.28	0.694	-0.18
0.694	-0.28	0.694	0.09	0.694	-0.36
0.695	-0.37	0.695	0.18	0.695	-0.18
0.695	-0.23	0.695	0.32	0.695	0.18
0.696	-0.23	0.696	0.51	0.696	0.72
0.696	-0.51	0.696	0.46	0.696	-0.36
0.697	-0.18	0.697	0.37	0.697	0.54
0.697	-0.05	0.697	0.41	0.697	-0.90
0.698	-0.51	0.698	0.51	0.698	0.54
0.698	-0.23	0.698	0.28	0.698	0.00
0.699	-0.37	0.699	0.41	0.699	0.00
0.699	-0.32	0.699	0.41	0.699	-0.18
0.700	-0.28	0.700	0.41	0.700	0.36
0.700	-0.46	0.700	0.55	0.700	0.90
0.701	-0.05	0.701	0.23	0.701	-0.36
0.701	-0.37	0.701	0.28	0.701	-0.54
0.702	-0.23	0.702	0.41	0.702	0.54
0.702	-0.37	0.702	0.23	0.702	-0.54
0.703	-0.28	0.703	0.32	0.703	-0.54
0.703	-0.23	0.703	0.18	0.703	0.00
0.704	-0.46	0.704	0.28	0.704	0.54
0.704	-0.23	0.704	0.46	0.704	-0.18
0.705	-0.51	0.705	0.18	0.705	0.54
0.705	-0.37	0.705	0.41	0.705	-0.18
0.706	-0.28	0.706	0.46	0.706	-1.26
0.706	-0.14	0.706	0.37	0.706	-0.18
0.707	-0.05	0.707	0.46	0.707	-0.72
0.707	0.00	0.707	0.37	0.707	0.18
0.708	-0.28	0.708	0.41	0.708	-0.90
0.708	-0.32	0.708	0.41	0.708	0.18
0.709	0.05	0.709	0.41	0.709	-0.54
0.709	-0.18	0.709	0.09	0.709	1.08
0.710	-0.37	0.710	0.28	0.710	0.36
0.710	-0.41	0.710	0.46	0.710	-0.72
0.711	-0.18	0.711	0.23	0.711	0.18
0.711	-0.28	0.711	0.28	0.711	-0.36
0.712	-0.60	0.712	0.32	0.712	-0.18
0.712	-0.32	0.712	0.28	0.712	-0.72
0.713	-0.23	0.713	0.28	0.713	-0.90
0.713	-0.18	0.713	0.05	0.713	0.36
0.714	-0.37	0.714	0.60	0.714	-0.54
0.714	-0.32	0.714	0.51	0.714	-0.36
0.715	-0.37	0.715	0.23	0.715	-0.36
0.715	-0.28	0.715	0.18	0.715	0.00
0.716	-0.28	0.716	0.09	0.716	0.00
0.716	-0.37	0.716	0.41	0.716	0.18
0.717	-0.18	0.717	0.09	0.717	-0.18
0.717	-0.09	0.717	0.37	0.717	0.00
0.718	-0.46	0.718	0.37	0.718	0.18
0.718	-0.55	0.718	0.32	0.718	0.00
0.719	-0.09	0.719	0.14	0.719	-0.90
0.719	-0.41	0.719	0.32	0.719	0.00
0.720	-0.37	0.720	0.32	0.720	-0.36
0.720	-0.28	0.720	0.51	0.720	-1.08
0.721	-0.41	0.721	0.09	0.721	0.90
0.721	-0.60	0.721	0.32	0.721	0.54
0.722	-0.14	0.722	0.37	0.722	0.54
0.722	-0.23	0.722	0.41	0.722	-0.18
0.723	-0.18	0.723	0.28	0.723	-0.36
0.723	-0.37	0.723	0.18	0.723	0.00
0.724	-0.14	0.724	0.37	0.724	0.90
0.724	-0.14	0.724	0.37	0.724	0.18
0.725	-0.41	0.725	0.41	0.725	-0.18
0.725	-0.51	0.725	0.23	0.725	0.18
0.726	-0.32	0.726	0.51	0.726	-0.90
0.726	-0.18	0.726	0.51	0.726	-0.36
0.727	-0.41	0.727	0.32	0.727	0.00
0.727	-0.60	0.727	0.41	0.727	0.00
0.728	-0.09	0.728	0.05	0.728	-0.90
0.728	-0.23	0.728	0.37	0.728	0.18
0.729	-0.14	0.729	0.37	0.729	0.00
0.729	-0.41	0.729	0.41	0.729	-0.90
0.730	-0.28	0.730	0.37	0.730	0.18
0.730	-0.14	0.730	0.41	0.730	0.18
0.731	-0.28	0.731	0.23	0.731	-0.18
0.731	-0.60	0.731	0.60	0.731	-0.18
0.732	-0.41	0.732	0.37	0.732	-0.18
0.732	-0.37	0.732	0.23	0.732	0.00
0.733	-0.32	0.733	0.18	0.733	0.00
0.733	-0.28	0.733	0.14	0.733	-0.18
0.734	-0.23	0.734	0.28	0.734	-0.90
0.734	-0.23	0.734	0.46	0.734	-0.36
0.735	-0.37	0.735	0.18	0.735	0.36
0.735	-0.46	0.735	0.28	0.735	-0.18
0.736	-0.41	0.736	0.64	0.736	-0.72
0.736	-0.64	0.736	0.32	0.736	0.00
0.737	-0.18	0.737	0.41	0.737	0.00
0.737	-0.23	0.737	0.18	0.737	-0.36
0.738	-0.32	0.738	0.32	0.738	-0.54
0.738	-0.51	0.738	0.46	0.738	0.72
0.739	-0.09	0.739	0.37	0.739	-0.36
0.739	0.00	0.739	0.23	0.739	0.54
0.740	-0.51	0.740	0.18	0.740	-0.72
0.740	-0.46	0.740	0.37	0.740	-0.90
0.741	-0.37	0.741	0.46	0.741	1.08
0.741	-0.14	0.741	0.46	0.741	0.36
0.742	-0.32	0.742	0.32	0.742	-0.54
0.742	-0.18	0.742	0.37	0.742	-0.36
0.743	-0.23	0.743	0.51	0.743	-0.18
0.743	-0.32	0.743	0.41	0.743	-0.54
0.744	-0.18	0.744	0.37	0.744	0.72
0.744	-0.18	0.744	0.41	0.744	0.36
0.745	-0.37	0.745	0.23	0.745	0.36
0.745	-0.18	0.745	0.18	0.745	0.00
0.746	-0.18	0.746	0.41	0.746	1.08
0.746	-0.14	0.746	0.37	0.746	0.54
0.747	-0.18	0.747	0.37	0.747	0.54
0.747	-0.09	0.747	0.37	0.747	0.18
0.748	-0.28	0.748	0.32	0.748	-0.90
0.748	-0.37	0.748	0.37	0.748	-0.18
0.749	-0.28	0.749	0.14	0.749	-0.36
0.749	-0.14	0.749	0.23	0.749	0.18
0.750	-0.32	0.750	0.23	0.750	-0.36
0.750	-0.46	0.750	0.46	0.750	-0.54
0.751	-0.28	0.751	0.37	0.751	-0.36
0.751	-0.18	0.751	0.32	0.751	-0.72
0.752	-0.28	0.752	0.28	0.752	-0.36
0.752	-0.41	0.752	0.23	0.752	0.00
0.753	-0.14	0.753	0.37	0.753	0.18
0.753	-0.46	0.753	0.41	0.753	0.36
0.754	-0.18	0.754	0.14	0.754	-0.72
0.754	-0.37	0.754	0.14	0.754	0.54
0.755	-0.32	0.755	0.41	0.755	-0.54
0.755	-0.32	0.755	0.51	0.755	0.00
0.756	0.00	0.756	0.37	0.756	-0.54
0.756	-0.46	0.756	0.32	0.756	0.72
0.757	-0.18	0.757	0.46	0.757	0.00
0.757	-0.14	0.757	0.28	0.757	-0.90
0.758	-0.28	0.758	0.41	0.758	-0.72
0.758	-0.23	0.758	0.46	0.758	-0.18
0.759	-0.28	0.759	0.32	0.759	-0.18
0.759	-0.32	0.759	0.23	0.759	0.00
0.760	-0.37	0.760	0.28	0.760	0.00
0.760	-0.14	0.760	0.18	0.760	-0.18
0.761	-0.37	0.761	0.28	0.761	-0.36
0.761	-0.37	0.761	0.28	0.761	0.54
0.762	-0.28	0.762	0.23	0.762	0.72
0.762	-0.18	0.762	0.28	0.762	0.90
0.763	-0.14	0.763	0.46	0.763	0.00
0.763	-0.09	0.763	0.55	0.763	0.18
0.764	-0.28	0.764	0.28	0.764	0.00
0.764	-0.14	0.764	0.37	0.764	-0.54
0.765	-0.41	0.765	0.23	0.765	0.00
0.765	-0.18	0.765	0.37	0.765	0.36
0.766	-0.14	0.766	0.55	0.766	-0.36
0.766	-0.32	0.766	0.46	0.766	0.00
0.767	-0.14	0.767	0.51	0.767	-0.72
0.767	-0.23	0.767	0.46	0.767	-0.90
0.768	-0.46	0.768	0.00	0.768	0.00
0.768	-0.41	0.768	0.32	0.768	0.18
0.768	-0.32	0.768	0.23	0.768	0.18
0.769	-0.46	0.769	0.51	0.769	-0.54
0.769	-0.32	0.769	0.32	0.769	-0.18
0.770	-0.28	0.770	0.28	0.770	0.36
0.770	-0.41	0.770	0.28	0.770	-0.36
0.771	-0.14	0.771	0.05	0.771	0.36
0.771	-0.14	0.771	0.28	0.771	-0.54
0.772	-0.37	0.772	0.46	0.772	-0.36
0.772	0.05	0.772	0.41	0.772	0.00
0.773	-0.28	0.773	0.41	0.773	-0.18
0.773	-0.32	0.773	0.46	0.773	0.00
0.774	-0.14	0.774	0.18	0.774	-0.18
0.774	-0.05	0.774	0.14	0.774	-0.54
0.775	-0.37	0.775	0.32	0.775	0.36
0.775	-0.28	0.775	0.28	0.775	0.00
0.776	-0.32	0.776	0.37	0.776	-0.36
0.776	-0.23	0.776	0.23	0.776	-0.18
0.777	-0.28	0.777	0.32	0.777	0.00
0.777	-0.32	0.777	0.18	0.777	0.54
0.778	-0.14	0.778	0.28	0.778	-0.18
0.778	-0.18	0.778	0.37	0.778	-0.54
0.779	-0.18	0.779	0.41	0.779	0.00
0.779	-0.37	0.779	0.23	0.779	0.54
0.780	-0.46	0.780	0.18	0.780	0.18
0.780	-0.41	0.780	0.32	0.780	0.54
0.781	-0.28	0.781	0.60	0.781	-0.18
0.781	-0.23	0.781	0.23	0.781	0.18
0.782	-0.32	0.782	0.28	0.782	-0.18
0.782	-0.32	0.782	0.51	0.782	0.36
0.783	-0.37	0.783	0.23	0.783	-0.18
0.783	-0.28	0.783	0.37	0.783	0.36
0.784	-0.09	0.784	0.28	0.784	-0.18
0.784	-0.37	0.784	0.23	0.784	0.00
0.785	-0.32	0.785	0.46	0.785	0.36
0.785	-0.51	0.785	0.23	0.785	0.18
0.786	-0.18	0.786	0.28	0.786	0.18
0.786	0.00	0.786	0.41	0.786	0.00
0.787	-0.05	0.787	0.41	0.787	-0.72
0.787	-0.37	0.787	0.51	0.787	-1.44
0.788	-0.37	0.788	0.51	0.788	0.36
0.788	-0.37	0.788	0.41	0.788	-0.54
0.789	-0.05	0.789	0.41	0.789	-0.54
0.789	-0.32	0.789	0.32	0.789	0.00
0.790	-0.18	0.790	0.23	0.790	0.90
0.790	0.00	0.790	0.37	0.790	0.00
0.791	-0.28	0.791	0.37	0.791	0.18
0.791	-0.23	0.791	0.23	0.791	-0.54
0.792	-0.28	0.792	0.18	0.792	0.54
0.792	-0.23	0.792	0.32	0.792	0.90
0.793	-0.32	0.793	0.28	0.793	-0.54
0.793	-0.09	0.793	0.18	0.793	0.18
0.794	-0.18	0.794	0.46	0.794	0.00
0.794	-0.37	0.794	0.41	0.794	1.08
0.795	-0.18	0.795	0.28	0.795	0.00
0.795	-0.37	0.795	0.51	0.795	-0.54
0.796	-0.51	0.796	0.18	0.796	-0.18
0.796	-0.18	0.796	0.32	0.796	-0.36
0.797	-0.18	0.797	0.37	0.797	-0.54
0.797	-0.23	0.797	0.46	0.797	-0.54
0.798	-0.46	0.798	0.37	0.798	-0.36
0.798	-0.41	0.798	0.28	0.798	-0.54
0.799	-0.41	0.799	0.32	0.799	-0.36
0.799	-0.05	0.799	0.41	0.799	0.54
0.800	-0.14	0.800	0.28	0.800	0.90
0.800	-0.14	0.800	0.55	0.800	0.90
0.801	-0.28	0.801	0.14	0.801	0.00
0.801	-0.14	0.801	0.41	0.801	-1.08
0.802	-0.23	0.802	0.23	0.802	0.18
0.802	-0.18	0.802	0.46	0.802	0.18
0.803	-0.46	0.803	0.46	0.803	-0.36
0.803	-0.14	0.803	0.41	0.803	-0.18
0.804	-0.18	0.804	0.46	0.804	0.90
0.804	-0.37	0.804	0.46	0.804	0.90
0.805	-0.23	0.805	0.55	0.805	0.54
0.805	-0.18	0.805	0.41	0.805	-0.54
0.806	-0.14	0.806	0.23	0.806	-0.18
0.806	-0.23	0.806	0.28	0.806	0.36
0.807	-0.18	0.807	0.28	0.807	0.00
0.808	-0.37	0.808	0.37	0.808	0.36
0.808	0.09	0.808	0.32	0.808	-0.54
0.809	-0.05	0.809	0.55	0.809	-0.18
0.809	-0.28	0.809	0.32	0.809	-0.18
0.810	-0.18	0.810	0.74	0.810	0.54
0.810	-0.28	0.810	0.46	0.810	0.36
0.811	0.00	0.811	0.23	0.811	-0.36
0.811	-0.14	0.811	0.41	0.811	-1.08
0.812	-0.28	0.812	0.32	0.812	0.36
0.812	-0.09	0.812	0.37	0.812	0.00
0.813	0.09	0.813	0.46	0.813	-0.36
0.813	-0.32	0.813	0.28	0.813	0.18
0.814	-0.18	0.814	0.32	0.814	-0.54
0.814	-0.05	0.814	0.37	0.814	0.54
0.815	-0.28	0.815	0.46	0.815	0.72
0.815	-0.37	0.815	0.55	0.815	-0.36
0.816	-0.28	0.816	0.32	0.816	0.54
0.816	-0.05	0.816	0.09	0.816	0.00
0.817	-0.18	0.817	0.32	0.817	-0.18
0.817	-0.14	0.817	0.46	0.817	0.72
0.818	-0.28	0.818	0.23	0.818	-0.36
0.818	-0.18	0.818	0.18	0.818	-1.08
0.819	-0.05	0.819	0.32	0.819	0.00
0.819	-0.23	0.819	0.60	0.819	-0.72
0.820	-0.37	0.820	0.32	0.820	0.18
0.820	-0.32	0.820	0.32	0.820	-0.18
0.821	-0.32	0.821	0.32	0.821	0.36
0.821	-0.32	0.821	0.37	0.821	-0.54
0.822	-0.41	0.822	0.28	0.822	0.00
0.822	-0.18	0.822	0.41	0.822	-0.72
0.823	-0.14	0.823	0.18	0.823	0.36
0.823	-0.37	0.823	0.41	0.823	0.72
0.824	-0.41	0.824	0.18	0.824	0.00
0.824	-0.18	0.824	0.14	0.824	-0.18
0.825	-0.09	0.825	0.46	0.825	-0.54
0.825	-0.23	0.825	0.32	0.825	0.18
0.826	-0.28	0.826	0.51	0.826	0.72
0.826	-0.37	0.826	0.18	0.826	0.00
0.827	-0.18	0.827	0.41	0.827	-0.72
0.827	-0.41	0.827	0.46	0.827	-1.08
0.828	-0.28	0.828	0.32	0.828	-0.18
0.828	-0.14	0.828	0.18	0.828	-0.18
0.829	-0.18	0.829	0.23	0.829	-0.36
0.829	-0.09	0.829	0.14	0.829	0.00
0.830	-0.18	0.830	0.41	0.830	0.18
0.830	-0.09	0.830	0.37	0.830	0.00
0.831	-0.41	0.831	0.46	0.831	0.18
0.831	-0.23	0.831	0.28	0.831	0.00
0.832	-0.18	0.832	0.28	0.832	-0.18
0.832	-0.41	0.832	0.32	0.832	0.00
0.833	-0.18	0.833	0.37	0.833	0.00
0.833	-0.14	0.833	0.32	0.833	0.18
0.834	-0.23	0.834	0.09	0.834	0.72
0.834	-0.14	0.834	0.37	0.834	0.54
0.835	0.05	0.835	0.18	0.835	-0.72
0.835	-0.18	0.835	0.37	0.835	0.54
0.836	-0.23	0.836	0.37	0.836	0.00
0.836	-0.41	0.836	0.46	0.836	0.00
0.837	-0.23	0.837	0.28	0.837	0.54
0.837	-0.32	0.837	0.37	0.837	0.36
0.838	-0.51	0.838	0.32	0.838	-0.18
0.838	-0.18	0.838	0.41	0.838	0.00
0.839	-0.32	0.839	0.37	0.839	0.90
0.839	-0.32	0.839	0.46	0.839	-1.08
0.840	-0.37	0.840	0.37	0.840	0.36
0.840	-0.32	0.840	0.41	0.840	0.36
0.841	-0.28	0.841	0.37	0.841	0.00
0.841	-0.32	0.841	0.23	0.841	-0.54
0.842	-0.41	0.842	0.32	0.842	-0.36
0.842	-0.18	0.842	0.18	0.842	-0.72
0.843	-0.46	0.843	0.23	0.843	-0.36
0.843	-0.32	0.843	0.41	0.843	-0.18
0.844	-0.05	0.844	0.18	0.844	0.00
0.844	-0.14	0.844	0.46	0.844	0.36
0.845	-0.46	0.845	0.46	0.845	0.90
0.845	-0.41	0.845	0.28	0.845	0.18
0.846	-0.41	0.846	0.37	0.846	0.36
0.846	-0.14	0.846	0.32	0.846	-0.72
0.847	-0.14	0.847	0.46	0.847	-0.72
0.847	-0.51	0.847	0.51	0.847	-0.36
0.848	-0.05	0.848	0.23	0.848	-0.36
0.848	-0.18	0.848	0.37	0.848	-0.36
0.849	-0.41	0.849	0.23	0.849	0.36
0.849	-0.28	0.849	0.32	0.849	0.90
0.850	-0.37	0.850	0.60	0.850	0.18
0.850	-0.32	0.850	0.28	0.850	-0.36
0.851	0.05	0.851	0.28	0.851	0.54
0.851	-0.14	0.851	0.05	0.851	0.54
0.852	-0.28	0.852	0.46	0.852	0.36
0.852	-0.32	0.852	0.23	0.852	1.08
0.853	-0.05	0.853	0.23	0.853	1.26
0.853	-0.18	0.853	0.55	0.853	-0.36
0.854	-0.32	0.854	0.41	0.854	-0.90
0.854	-0.28	0.854	0.18	0.854	0.54
0.855	-0.18	0.855	0.51	0.855	0.72
0.855	-0.14	0.855	0.55	0.855	-0.36
0.856	-0.37	0.856	0.46	0.856	0.18
0.856	-0.14	0.856	0.28	0.856	-0.90
0.857	-0.28	0.857	0.46	0.857	0.18
0.857	-0.46	0.857	0.37	0.857	-0.18
0.858	-0.14	0.858	0.28	0.858	-0.18
0.858	-0.23	0.858	0.32	0.858	-1.08
0.859	-0.28	0.859	0.23	0.859	0.90
0.859	-0.37	0.859	0.18	0.859	0.00
0.860	-0.28	0.860	0.28	0.860	0.36
0.860	0.09	0.860	0.23	0.860	-0.18
0.861	-0.41	0.861	0.41	0.861	-0.72
0.861	-0.46	0.861	0.37	0.861	0.72
0.862	-0.14	0.862	0.18	0.862	0.18
0.862	-0.14	0.862	0.46	0.862	0.72
0.863	-0.14	0.863	0.32	0.863	1.26
0.863	-0.28	0.863	0.32	0.863	0.00
0.864	-0.23	0.864	0.14	0.864	0.00
0.864	-0.05	0.864	0.37	0.864	-0.36
0.865	-0.28	0.865	0.18	0.865	0.72
0.865	-0.23	0.865	0.37	0.865	0.36
0.866	-0.37	0.866	0.23	0.866	0.00
0.866	-0.28	0.866	0.09	0.866	0.18
0.867	-0.23	0.867	-0.05	0.867	-0.18
0.867	-0.37	0.867	0.18	0.867	0.72
0.868	-0.05	0.868	0.51	0.868	0.18
0.868	-0.28	0.868	0.09	0.868	-0.18
0.869	-0.28	0.869	0.55	0.869	-0.72
0.869	-0.09	0.869	0.28	0.869	-1.26
0.870	-0.28	0.870	0.46	0.870	0.00
0.870	-0.18	0.870	0.23	0.870	-0.54
0.871	-0.14	0.871	0.18	0.871	0.54
0.871	-0.14	0.871	0.23	0.871	0.54
0.872	-0.14	0.872	0.23	0.872	0.36
0.872	-0.18	0.872	0.28	0.872	1.08
0.873	-0.28	0.873	0.18	0.873	1.08
0.873	-0.28	0.873	0.28	0.873	-0.18
0.874	-0.51	0.874	0.41	0.874	-1.08
0.874	-0.14	0.874	0.41	0.874	0.00
0.875	-0.05	0.875	0.28	0.875	-0.18
0.875	-0.05	0.875	0.28	0.875	-0.18
0.876	-0.32	0.876	0.46	0.876	-0.18
0.876	-0.23	0.876	0.18	0.876	0.18
0.877	-0.28	0.877	0.74	0.877	0.00
0.877	-0.18	0.877	0.46	0.877	-0.18
0.878	-0.05	0.878	0.23	0.878	0.18
0.878	-0.32	0.878	0.32	0.878	0.72
0.879	-0.28	0.879	0.09	0.879	0.54
0.879	-0.28	0.879	0.51	0.879	0.36
0.880	-0.05	0.880	0.37	0.880	0.54
0.880	-0.18	0.880	0.37	0.880	-0.36
0.881	-0.55	0.881	0.32	0.881	0.36
0.881	-0.09	0.881	0.00	0.881	0.00
0.882	-0.32	0.882	0.41	0.882	-0.54
0.882	-0.05	0.882	0.32	0.882	0.00
0.883	-0.28	0.883	0.18	0.883	-0.72
0.883	-0.09	0.883	0.23	0.883	0.00
0.884	-0.46	0.884	0.28	0.884	0.36
0.884	-0.41	0.884	0.46	0.884	-0.18
0.885	-0.37	0.885	0.32	0.885	0.18
0.885	-0.05	0.885	0.28	0.885	-0.72
0.886	-0.18	0.886	0.32	0.886	0.36
0.886	-0.41	0.886	0.28	0.886	1.08
0.887	-0.14	0.887	0.32	0.887	0.72
0.887	-0.14	0.887	0.32	0.887	0.36
0.888	-0.37	0.888	0.23	0.888	0.18
0.888	-0.09	0.888	0.41	0.888	-0.54
0.889	-0.37	0.889	0.28	0.889	0.90
0.889	-0.23	0.889	0.32	0.889	0.00
0.890	-0.18	0.890	0.23	0.890	0.18
0.890	-0.28	0.890	0.28	0.890	0.00
0.891	-0.32	0.891	0.28	0.891	0.18
0.891	-0.41	0.891	0.32	0.891	-0.90
0.892	-0.32	0.892	0.23	0.892	0.18
0.892	0.00	0.892	0.51	0.892	-0.18
0.893	-0.28	0.893	0.32	0.893	-0.18
0.893	-0.18	0.893	0.18	0.893	-0.18
0.894	-0.23	0.894	0.37	0.894	-0.54
0.894	-0.09	0.894	0.37	0.894	0.54
0.895	-0.41	0.895	0.46	0.895	-0.18
0.895	-0.28	0.895	0.32	0.895	0.36
0.896	-0.28	0.896	0.41	0.896	-0.36
0.896	-0.28	0.896	0.18	0.896	-0.18
0.896	-0.28	0.896	0.18	0.896	-0.18
0.897	-0.32	0.897	0.37	0.897	0.18
0.897	-0.28	0.897	0.05	0.897	0.18
0.898	-0.23	0.898	0.51	0.898	0.54
0.898	-0.05	0.898	0.18	0.898	0.00
0.899	-0.32	0.899	0.41	0.899	-0.72
0.899	-0.23	0.899	0.28	0.899	-0.18
0.900	-0.23	0.900	0.37	0.900	0.18
0.900	-0.09	0.900	0.09	0.900	-0.18
0.901	-0.28	0.901	0.32	0.901	-0.36
0.901	-0.28	0.901	0.28	0.901	0.18
0.902	-0.28	0.902	0.32	0.902	-0.18
0.902	-0.55	0.902	0.51	0.902	0.18
0.903	-0.28	0.903	0.41	0.903	0.18
0.903	-0.28	0.903	0.28	0.903	-0.72
0.904	-0.32	0.904	0.23	0.904	0.36
0.904	-0.51	0.904	0.37	0.904	0.00
0.905	-0.41	0.905	0.05	0.905	0.00
0.905	-0.14	0.905	0.28	0.905	0.54
0.906	-0.37	0.906	0.32	0.906	-0.54
0.906	-0.09	0.906	0.18	0.906	-0.18
0.907	-0.32	0.907	0.37	0.907	0.00
0.907	-0.14	0.907	0.18	0.907	0.00
0.908	0.14	0.908	0.37	0.908	-0.18
0.908	-0.37	0.908	0.41	0.908	0.18
0.909	-0.18	0.909	0.23	0.909	1.62
0.909	-0.18	0.909	0.09	0.909	0.36
0.910	-0.09	0.910	0.14	0.910	-0.54
0.910	-0.28	0.910	0.51	0.910	-0.72
0.911	-0.46	0.911	0.18	0.911	0.72
0.911	-0.32	0.911	0.32	0.911	-0.54
0.912	-0.28	0.912	0.18	0.912	-0.36
0.912	-0.41	0.912	0.51	0.912	0.54
0.913	-0.23	0.913	0.23	0.913	-0.72
0.913	-0.14	0.913	0.37	0.913	0.36
0.914	-0.41	0.914	0.28	0.914	-0.18
0.914	-0.09	0.914	0.23	0.914	0.00
0.915	-0.23	0.915	0.41	0.915	0.00
0.915	-0.14	0.915	0.32	0.915	0.18
0.916	0.09	0.916	0.37	0.916	0.18
0.916	-0.14	0.916	0.28	0.916	0.18
0.917	-0.23	0.917	0.05	0.917	0.90
0.917	-0.41	0.917	0.60	0.917	0.90
0.918	-0.09	0.918	0.28	0.918	-0.72
0.918	-0.23	0.918	0.46	0.918	0.72
0.919	-0.05	0.919	0.51	0.919	0.00
0.919	-0.05	0.919	0.23	0.919	0.54
0.920	-0.51	0.920	0.46	0.920	0.36
0.920	-0.14	0.920	0.28	0.920	-0.54
0.921	-0.05	0.921	0.28	0.921	-0.54
0.921	-0.28	0.921	0.46	0.921	0.72
0.922	-0.37	0.922	0.41	0.922	0.00
0.922	-0.37	0.922	0.18	0.922	0.36
0.923	-0.14	0.923	0.32	0.923	0.00
0.923	-0.28	0.923	0.23	0.923	0.18
0.924	-0.18	0.924	0.23	0.924	-0.18
0.924	-0.23	0.924	0.18	0.924	0.36
0.925	-0.41	0.925	0.28	0.925	-0.54
0.925	-0.09	0.925	0.28	0.925	-0.18
0.926	-0.28	0.926	0.41	0.926	0.90
0.926	-0.23	0.926	0.28	0.926	0.00
0.927	-0.14	0.927	0.28	0.927	-0.36
0.927	-0.18	0.927	0.28	0.927	-0.72
0.928	-0.14	0.928	0.23	0.928	-0.36
0.928	-0.37	0.928	0.32	0.928	0.36
0.929	-0.28	0.929	0.32	0.929	0.90
0.929	-0.23	0.929	0.14	0.929	0.00
0.930	-0.23	0.930	0.14	0.930	-0.90
0.930	-0.41	0.930	0.46	0.930	0.00
0.931	-0.28	0.931	0.05	0.931	-0.54
0.931	0.09	0.931	0.28	0.931	-0.72
0.932	-0.23	0.932	0.41	0.932	-0.72
0.933	-0.28	0.933	0.55	0.933	0.54
0.933	-0.41	0.933	0.37	0.933	0.18
0.934	-0.14	0.934	0.28	0.934	0.54
0.934	-0.09	0.934	0.37	0.934	0.00
0.935	-0.28	0.935	0.14	0.935	-0.72
0.935	-0.18	0.935	0.37	0.935	0.36
0.936	-0.23	0.936	0.46	0.936	-0.36
0.936	-0.37	0.936	0.23	0.936	0.90
0.937	-0.28	0.937	0.28	0.937	0.36
0.937	-0.32	0.937	0.37	0.937	0.72
0.938	-0.46	0.938	0.32	0.938	0.18
0.938	-0.28	0.938	0.37	0.938	-0.72
0.939	-0.14	0.939	0.32	0.939	0.36
0.939	-0.14	0.939	0.37	0.939	0.00
0.940	-0.28	0.940	0.32	0.940	-0.18
0.940	-0.37	0.940	0.18	0.940	0.00
0.941	-0.09	0.941	0.28	0.941	0.00
0.941	-0.23	0.941	0.23	0.941	0.72
0.942	-0.28	0.942	0.18	0.942	0.36
0.942	-0.51	0.942	0.32	0.942	-0.18
0.943	-0.14	0.943	0.18	0.943	0.54
0.943	-0.23	0.943	0.32	0.943	-0.18
0.944	-0.51	0.944	0.46	0.944	0.36
0.944	-0.55	0.944	0.18	0.944	-0.72
0.945	-0.18	0.945	0.51	0.945	0.54
0.945	-0.18	0.945	0.18	0.945	-0.54
0.946	-0.14	0.946	0.46	0.946	0.72
0.946	-0.32	0.946	0.28	0.946	-0.54
0.947	-0.28	0.947	0.18	0.947	-0.18
0.947	-0.41	0.947	0.32	0.947	-0.36
0.948	-0.23	0.948	0.18	0.948	0.18
0.948	-0.28	0.948	0.23	0.948	0.54
0.949	-0.37	0.949	0.51	0.949	0.90
0.949	-0.05	0.949	0.28	0.949	-0.72
0.950	-0.32	0.950	0.41	0.950	-0.18
0.950	-0.41	0.950	0.32	0.950	0.36
0.951	-0.41	0.951	0.28	0.951	-0.54
0.951	-0.46	0.951	0.23	0.951	-0.54
0.952	0.05	0.952	0.32	0.952	0.00
0.952	-0.37	0.952	0.32	0.952	-0.36
0.953	-0.23	0.953	0.41	0.953	-0.72
0.953	-0.14	0.953	0.14	0.953	0.00
0.954	-0.32	0.954	0.14	0.954	0.36
0.954	-0.05	0.954	0.09	0.954	0.00
0.955	-0.18	0.955	0.28	0.955	0.00
0.955	-0.46	0.955	0.37	0.955	0.00
0.956	-0.41	0.956	0.28	0.956	-0.36
0.956	-0.18	0.956	0.32	0.956	0.00
0.957	-0.28	0.957	0.41	0.957	0.18
0.957	-0.46	0.957	0.46	0.957	0.00
0.958	-0.23	0.958	0.32	0.958	-0.18
0.958	-0.32	0.958	0.23	0.958	-0.36
0.959	0.05	0.959	0.18	0.959	0.00
0.959	-0.28	0.959	0.32	0.959	-0.36
0.960	-0.46	0.960	0.41	0.960	0.36
0.960	-0.28	0.960	0.37	0.960	0.72
0.961	-0.32	0.961	0.18	0.961	0.00
0.961	-0.18	0.961	0.14	0.961	0.00
0.962	-0.41	0.962	0.46	0.962	0.18
0.962	-0.05	0.962	0.46	0.962	1.08
0.963	-0.14	0.963	0.18	0.963	-0.18
0.963	-0.37	0.963	0.14	0.963	0.00
0.964	-0.05	0.964	0.32	0.964	0.00
0.964	-0.18	0.964	0.14	0.964	0.18
0.965	-0.18	0.965	0.28	0.965	-0.36
0.965	-0.18	0.965	0.32	0.965	0.00
0.966	-0.18	0.966	0.28	0.966	-1.08
0.966	-0.60	0.966	0.41	0.966	0.54
0.967	-0.37	0.967	0.14	0.967	0.18
0.967	-0.23	0.967	0.09	0.967	0.36
0.968	-0.09	0.968	0.28	0.968	1.26
0.968	-0.28	0.968	0.18	0.968	0.90
0.969	-0.41	0.969	0.41	0.969	-0.18
0.969	-0.14	0.969	0.32	0.969	-0.36
0.970	-0.14	0.970	0.32	0.970	-0.36
0.970	-0.09	0.970	0.51	0.970	0.00
0.971	-0.28	0.971	0.60	0.971	-0.18
0.971	-0.18	0.971	0.51	0.971	0.18
0.972	-0.23	0.972	0.41	0.972	0.90
0.972	-0.37	0.972	0.28	0.972	0.90
0.973	-0.32	0.973	0.23	0.973	0.54
0.973	-0.32	0.973	0.23	0.973	0.54
0.974	-0.14	0.974	0.37	0.974	-0.72
0.974	-0.09	0.974	0.28	0.974	0.18
0.975	-0.37	0.975	0.18	0.975	0.00
0.975	-0.09	0.975	0.32	0.975	0.00
0.976	-0.05	0.976	0.23	0.976	-0.72
0.976	-0.41	0.976	0.18	0.976	0.54
0.977	-0.37	0.977	0.28	0.977	0.00
0.977	0.00	0.977	0.32	0.977	0.54
0.978	-0.23	0.978	0.32	0.978	0.18
0.978	-0.28	0.978	0.23	0.978	-0.72
0.979	-0.46	0.979	0.18	0.979	-0.90
0.979	-0.37	0.979	0.09	0.979	0.18
0.980	-0.28	0.980	0.14	0.980	0.72
0.980	0.00	0.980	0.23	0.980	-0.18
0.981	-0.37	0.981	0.23	0.981	-0.18
0.981	-0.23	0.981	0.32	0.981	-0.72
0.982	-0.09	0.982	0.18	0.982	-0.18
0.982	-0.28	0.982	0.32	0.982	-1.08
0.983	-0.23	0.983	0.51	0.983	0.00
0.983	0.00	0.983	0.18	0.983	-0.36
0.984	-0.09	0.984	0.41	0.984	0.54
0.984	-0.28	0.984	0.28	0.984	0.18
0.985	-0.05	0.985	0.51	0.985	-0.18
0.985	-0.18	0.985	0.41	0.985	0.18
0.986	-0.09	0.986	0.55	0.986	-0.36
0.986	-0.05	0.986	0.32	0.986	0.00
0.987	0.00	0.987	0.23	0.987	-0.36
0.987	-0.05	0.987	0.32	0.987	0.18
0.988	0.00	0.988	0.37	0.988	0.36
0.988	-0.14	0.988	0.37	0.988	1.08
0.989	-0.32	0.989	0.18	0.989	0.54
0.989	0.23	0.989	0.23	0.989	-1.08
0.990	-0.18	0.990	0.32	0.990	0.36
0.990	-0.14	0.990	0.09	0.990	-0.18
0.991	-0.37	0.991	0.28	0.991	1.08
0.991	0.05	0.991	0.60	0.991	0.36
0.992	0.00	0.992	0.41	0.992	0.00
0.992	-0.05	0.992	0.23	0.992	-0.90
0.993	-0.05	0.993	0.28	0.993	0.18
0.993	-0.32	0.993	0.60	0.993	0.72
0.994	-0.28	0.994	0.18	0.994	-0.18
0.994	-0.05	0.994	0.23	0.994	0.36
0.995	0.18	0.995	0.37	0.995	0.72
0.995	-0.14	0.995	0.37	0.995	-0.18
0.996	0.00	0.996	0.55	0.996	-0.18
0.996	-0.18	0.996	0.18	0.996	0.54
0.997	0.05	0.997	0.28	0.997	0.18
0.997	0.09	0.997	0.37	0.997	0.18
0.998	0.41	0.998	0.09	0.998	0.54
0.998	0.64	0.998	0.09	0.998	-0.54
0.999	0.83	0.999	-0.09	0.999	-0.18
[truncated: 7,602 more rows]
[truncated: 6 more columns]
