# Supplementary material for: Design and preliminary verification of a novel powered ankle–foot prosthesis: From the perspective of lower-limb biomechanics compared with ESAR foot
Source: PLoS One. 2024 Jun 7;19(6):e0303397. doi: 10.1371/journal.pone.0303397 (PMC11161064; doi:10.1371/journal.pone.0303397)
Supplement: S2 File — (ZIP) [file pone.0303397.s004.zip › WAP/10/right hip angle.txt]

LINK_MODEL_BASED::ORIGINAL::Right Hip Angles
File	Frame	X	Y	Z
Gait LB - IOR 22.c3d	1	2.703619	0.961141	-12.540752
-	2	2.659858	0.945885	-12.594533
-	3	2.608667	0.923713	-12.647986
-	4	2.550276	0.893293	-12.699563
-	5	2.485036	0.853926	-12.748426
-	6	2.413459	0.805219	-12.793759
-	7	2.336215	0.747276	-12.835047
-	8	2.254352	0.680256	-12.872832
-	9	2.169057	0.604539	-12.906757
-	10	2.081611	0.520970	-12.937670
-	11	1.993385	0.430550	-12.966030
-	12	1.905464	0.334685	-12.992347
-	13	1.818800	0.234999	-13.017055
-	14	1.734183	0.132856	-13.040467
-	15	1.652463	0.029793	-13.063108
-	16	1.573801	-0.072949	-13.085259
-	17	1.498551	-0.174153	-13.107738
-	18	1.426471	-0.272780	-13.129864
-	19	1.357565	-0.368137	-13.151952
-	20	1.291204	-0.459649	-13.174558
-	21	1.226782	-0.547180	-13.197759
-	22	1.163511	-0.630816	-13.221863
-	23	1.100354	-0.710975	-13.247285
-	24	1.036313	-0.788343	-13.274207
-	25	0.970261	-0.863638	-13.302855
-	26	0.901181	-0.937605	-13.333399
-	27	0.827835	-1.011029	-13.366928
-	28	0.749203	-1.084790	-13.402551
-	29	0.664366	-1.159812	-13.441128
-	30	0.572564	-1.236870	-13.482100
-	31	0.473181	-1.316804	-13.526229
-	32	0.365872	-1.399989	-13.573823
-	33	0.250377	-1.486769	-13.624562
-	34	0.126582	-1.577184	-13.678852
-	35	-0.005364	-1.671129	-13.735969
-	36	-0.145122	-1.768420	-13.795630
-	37	-0.291976	-1.868837	-13.856739
-	38	-0.445122	-1.972227	-13.918036
-	39	-0.603345	-2.078277	-13.977414
-	40	-0.765091	-2.186780	-14.032928
-	41	-0.928470	-2.297402	-14.082481
-	42	-1.090984	-2.409894	-14.125348
-	43	-1.249776	-2.523801	-14.160060
-	44	-1.401752	-2.638641	-14.186337
-	45	-1.543546	-2.753835	-14.203950
-	46	-1.671844	-2.868677	-14.213578
-	47	-1.783120	-2.982632	-14.215477
-	48	-1.874366	-3.095139	-14.210461
-	49	-1.942681	-3.205709	-14.199560
-	50	-1.985378	-3.313833	-14.183040
-	51	-2.000433	-3.419158	-14.162291
-	52	-1.986064	-3.521171	-14.137365
-	53	-1.941308	-3.619193	-14.108227
-	54	-1.865482	-3.712600	-14.075118
-	55	-1.758703	-3.800704	-14.036276
-	56	-1.621201	-3.882812	-13.990700
-	57	-1.453516	-3.958162	-13.935740
-	58	-1.256498	-4.025819	-13.870040
-	59	-1.030844	-4.084593	-13.791645
-	60	-0.777518	-4.132780	-13.698860
-	61	-0.497253	-4.168552	-13.590657
-	62	-0.190960	-4.189652	-13.466609
-	63	0.140152	-4.193569	-13.325870
-	64	0.494773	-4.177719	-13.169558
-	65	0.871298	-4.139629	-12.997652
-	66	1.267899	-4.077260	-12.811638
-	67	1.682652	-3.988985	-12.612914
-	68	2.113307	-3.874077	-12.404048
-	69	2.557646	-3.732562	-12.187230
-	70	3.013287	-3.565425	-11.964960
-	71	3.477839	-3.374679	-11.740496
-	72	3.948788	-3.163316	-11.516109
-	73	4.423603	-2.934953	-11.295185
-	74	4.899758	-2.694093	-11.080195
-	75	5.374728	-2.445449	-10.873609
-	76	5.846191	-2.193913	-10.677806
-	77	6.312032	-1.944533	-10.494358
-	78	6.770239	-1.702405	-10.324524
-	79	7.219660	-1.472125	-10.169106
-	80	7.659215	-1.257835	-10.028226
-	81	8.088474	-1.062726	-9.901184
-	82	8.507402	-0.888975	-9.786313
-	83	8.916540	-0.737375	-9.682749
-	84	9.316875	-0.607877	-9.587004
-	85	9.709680	-0.499274	-9.497285
-	86	10.097149	-0.409490	-9.410869
-	87	10.481475	-0.335805	-9.324570
-	88	10.865150	-0.275109	-9.236476
-	89	11.250783	-0.223904	-9.143309
-	90	11.641093	-0.178578	-9.043136
-	91	12.038623	-0.135595	-8.933496
-	92	12.445739	-0.091430	-8.812172
-	93	12.864828	-0.042843	-8.677670
-	94	13.297653	0.012983	-8.528337
-	95	13.745978	0.078296	-8.363202
-	96	14.210934	0.154710	-8.181829
-	97	14.693338	0.243189	-7.983228
-	98	15.193493	0.343915	-7.768085
-	99	15.711073	0.456718	-7.535940
-	100	16.245625	0.580834	-7.288623
-	101	16.795841	0.715149	-7.026417
-	102	17.360134	0.858160	-6.750780
-	103	17.936394	1.008170	-6.463686
-	104	18.522038	1.163225	-6.166585
-	105	19.114216	1.321531	-5.862389
-	106	19.709728	1.481620	-5.553491
-	107	20.305481	1.642327	-5.243520
-	108	20.897917	1.802916	-4.935847
-	109	21.483740	1.963061	-4.634611
-	110	22.059547	2.122801	-4.343718
-	111	22.622198	2.282686	-4.067128
-	112	23.168699	2.443598	-3.808300
-	113	23.696474	2.606916	-3.571008
-	114	24.203409	2.774144	-3.357689
-	115	24.687904	2.946846	-3.170897
-	116	25.149111	3.126013	-3.010888
-	117	25.586714	3.311933	-2.877509
-	118	26.001419	3.503746	-2.767534
-	119	26.394907	3.699527	-2.676229
-	120	26.769381	3.896679	-2.597172
-	121	27.127094	4.092397	-2.523979
-	122	27.469875	4.284701	-2.452058
-	123	27.799112	4.471904	-2.377293
-	124	28.115717	4.652432	-2.297076
-	125	28.420568	4.824967	-2.209390
-	126	28.714314	4.988083	-2.112177
-	127	28.997486	5.140309	-2.004192
-	128	29.270643	5.280150	-1.884168
-	129	29.534319	5.405953	-1.750991
-	130	29.789186	5.516222	-1.603220
-	131	30.035881	5.609382	-1.439905
-	132	30.275110	5.684099	-1.259970
-	133	30.507605	5.739376	-1.062654
-	134	30.733686	5.774319	-0.848217
-	135	30.953478	5.788660	-0.617245
-	136	31.166735	5.782594	-0.371686
-	137	31.372679	5.757307	-0.115083
-	138	31.569853	5.714869	0.147082
-	139	31.756279	5.658610	0.406231
-	140	31.929625	5.592338	0.653733
-	141	32.087708	5.519526	0.881442
-	142	32.229080	5.442926	1.083743
-	143	32.353092	5.364362	1.257962
-	144	32.459663	5.285065	1.403015
-	145	32.549053	5.205846	1.519866
-	146	32.621841	5.127166	1.609860
-	147	32.678619	5.049293	1.674970
-	148	32.719982	4.972343	1.717510
-	149	32.746613	4.896213	1.739727
-	150	32.759121	4.820842	1.744690
-	151	32.758030	4.745886	1.734677
-	152	32.743885	4.671027	1.711760
-	153	32.717262	4.595898	1.678119
-	154	32.678944	4.519909	1.634821
-	155	32.629501	4.442534	1.583511
-	156	32.569592	4.363152	1.525184
-	157	32.499622	4.281107	1.460897
-	158	32.419987	4.195741	1.391526
-	159	32.331093	4.106390	1.318396
-	160	32.233356	4.012520	1.242024
-	161	32.127350	3.913578	1.162724
-	162	32.013584	3.809249	1.080739
-	163	31.892817	3.699346	0.996101
-	164	31.765663	3.583779	0.908669
-	165	31.632822	3.462619	0.818665
-	166	31.494604	3.336259	0.725620
-	167	31.351377	3.205101	0.630012
-	168	31.203398	3.069698	0.531621
-	169	31.050877	2.930783	0.431083
-	170	30.894032	2.789032	0.328693
-	171	30.733250	2.645127	0.224737
-	172	30.568966	2.499709	0.119416
-	173	30.401911	2.353363	0.012755
-	174	30.232534	2.206558	-0.095315
-	175	30.061623	2.059780	-0.205034
-	176	29.889721	1.913431	-0.316607
-	177	29.717348	1.767901	-0.429894
-	178	29.544752	1.623551	-0.544950
-	179	29.372108	1.480742	-0.661407
-	180	29.199301	1.340000	-0.778951
-	181	29.026072	1.201608	-0.896884
-	182	28.852171	1.066188	-1.015008
-	183	28.677485	0.934167	-1.133067
-	184	28.501923	0.806050	-1.251102
-	185	28.325590	0.682483	-1.369577
-	186	28.148943	0.564047	-1.488792
-	187	27.972460	0.451288	-1.608982
-	188	27.796867	0.344815	-1.730075
-	189	27.622683	0.245263	-1.851442
-	190	27.450693	0.153375	-1.972885
-	191	27.281542	0.069623	-2.093733
-	192	27.116362	-0.005329	-2.213531
-	193	26.956314	-0.071031	-2.332703
-	194	26.802475	-0.127262	-2.451182
-	195	26.656042	-0.173705	-2.569524
-	196	26.517950	-0.210332	-2.687819
-	197	26.388988	-0.237214	-2.806243
-	198	26.269424	-0.254621	-2.924767
-	199	26.159395	-0.262869	-3.042667
-	200	26.058729	-0.262422	-3.160145
-	201	25.966860	-0.253868	-3.276695
-	202	25.883101	-0.237831	-3.392051
-	203	25.806606	-0.215096	-3.505528
-	204	25.736067	-0.186360	-3.616554
-	205	25.670332	-0.152421	-3.724498
-	206	25.607819	-0.113843	-3.828689
-	207	25.547136	-0.071017	-3.929421
-	208	25.486666	-0.024375	-4.026776
-	209	25.424974	0.025996	-4.121084
-	210	25.360697	0.080201	-4.213268
-	211	25.292530	0.138450	-4.303458
-	212	25.219370	0.201246	-4.392569
-	213	25.140230	0.269352	-4.481162
-	214	25.054504	0.343684	-4.569248
-	215	24.961891	0.425396	-4.657241
-	216	24.862617	0.515688	-4.744233
-	217	24.757250	0.615791	-4.829946
-	218	24.646549	0.726927	-4.913638
-	219	24.531178	0.850253	-4.994961
-	220	24.411804	0.987009	-5.073517
-	221	24.288980	1.138068	-5.149270
-	222	24.163239	1.304036	-5.223060
-	223	24.034782	1.485148	-5.294548
-	224	23.903536	1.681097	-5.364566
-	225	23.769022	1.891168	-5.433297
-	226	23.630447	2.114026	-5.501424
-	227	23.486519	2.347863	-5.569311
-	228	23.335733	2.590379	-5.637490
-	229	23.176878	2.838946	-5.706686
-	230	23.008974	3.090836	-5.777716
-	231	22.831770	3.342991	-5.851196
-	232	22.645567	3.592518	-5.927827
-	233	22.451265	3.836560	-6.007525
-	234	22.250032	4.072466	-6.090531
-	235	22.043114	4.297878	-6.176655
-	236	21.831654	4.510827	-6.266153
-	237	21.616419	4.709621	-6.359295
-	238	21.397739	4.892902	-6.456296
-	239	21.175806	5.059681	-6.557178
-	240	20.950182	5.209362	-6.662269
-	241	20.720184	5.341727	-6.771659
-	242	20.484886	5.456872	-6.885120
-	243	20.243080	5.555392	-7.002336
-	244	19.993473	5.638039	-7.122883
-	245	19.734753	5.706068	-7.245844
-	246	19.465946	5.760932	-7.370357
-	247	19.186245	5.804292	-7.495142
-	248	18.894985	5.837907	-7.619022
-	249	18.592024	5.863531	-7.741183
-	250	18.277494	5.883008	-7.860607
-	251	17.951847	5.897921	-7.976667
-	252	17.616245	5.909801	-8.088632
-	253	17.272100	5.919937	-8.196003
-	254	16.921259	5.929470	-8.298861
-	255	16.565544	5.939180	-8.396741
-	256	16.207428	5.949708	-8.489966
-	257	15.849201	5.961371	-8.578795
-	258	15.493503	5.974191	-8.662946
-	259	15.142810	5.987980	-8.742395
-	260	14.799270	6.002346	-8.817424
-	261	14.465071	6.016624	-8.887828
-	262	14.141780	6.029906	-8.953086
-	263	13.830930	6.041239	-9.013234
-	264	13.533309	6.049481	-9.067901
-	265	13.249660	6.053585	-9.117217
-	266	12.980277	6.052468	-9.162116
-	267	12.724972	6.045222	-9.202744
-	268	12.483264	6.030953	-9.240400
-	269	12.254115	6.009092	-9.275722
-	270	12.036150	5.979115	-9.309666
-	271	11.827911	5.940670	-9.343120
-	272	11.627531	5.893704	-9.376842
-	273	11.433419	5.838227	-9.411720
-	274	11.243838	5.774558	-9.449026
-	275	11.057548	5.702878	-9.489695
-	276	10.873420	5.623755	-9.535544
-	277	10.690751	5.537687	-9.587785
-	278	10.509142	5.445267	-9.648944
-	279	10.328508	5.347138	-9.720404
-	280	10.149200	5.243982	-9.803667
-	281	9.971590	5.136430	-9.899379
-	282	9.796349	5.025157	-10.007145
-	283	9.624104	4.910729	-10.126000
-	284	9.455554	4.793994	-10.253866
-	285	9.291260	4.675480	-10.388055
-	286	9.131928	4.555968	-10.524836
-	287	8.978025	4.436069	-10.661187
-	288	8.830269	4.316164	-10.794291
-	289	8.689272	4.196606	-10.922554
-	290	8.555758	4.077683	-11.044810
-	291	8.430129	3.959491	-11.160052
-	292	8.312593	3.842075	-11.267732
-	293	8.203371	3.725369	-11.368085
-	294	8.102144	3.609197	-11.461198
-	295	8.008526	3.493294	-11.547474
-	296	7.921618	3.377393	-11.627694
-	297	7.840731	3.261208	-11.702335
-	298	7.764843	3.144397	-11.771926
-	299	7.693125	3.026727	-11.837163
-	300	7.624684	2.908104	-11.898238
-	301	7.558845	2.788398	-11.955137
-	302	7.495028	2.667687	-12.008301
-	303	7.432763	2.546125	-12.057922
-	304	7.371600	2.423936	-12.104308
-	305	7.311033	2.301274	-12.147633
-	306	7.250595	2.178467	-12.188666
-	307	7.189573	2.055625	-12.227672
-	308	7.126936	1.932913	-12.265350
-	309	7.061490	1.810427	-12.302294
-	310	6.991873	1.688341	-12.339382
-	311	6.916614	1.566659	-12.377637
-	312	6.834098	1.445444	-12.417945
-	313	6.742517	1.324912	-12.461445
-	314	6.640017	1.205267	-12.509371
-	315	6.524732	1.086672	-12.562472
-	316	6.394999	0.969397	-12.621642
-	317	6.249326	0.853706	-12.687593
-	318	6.086349	0.739932	-12.760764
-	319	5.905231	0.628353	-12.841538
-	320	5.705560	0.519319	-12.929365
-	321	5.487312	0.412955	-13.023683
-	322	5.251038	0.309664	-13.123765
-	323	4.997658	0.209669	-13.228797
-	324	4.728359	0.113061	-13.337695
-	325	4.445090	0.019830	-13.449439
-	326	4.149911	-0.070153	-13.562620
-	327	3.845261	-0.157072	-13.676293
-	328	3.533167	-0.241227	-13.789498
-	329	3.215729	-0.322939	-13.901487
-	330	2.894783	-0.402493	-14.011800
-	331	2.572058	-0.480527	-14.119387
-	332	2.248894	-0.557696	-14.224084
-	333	1.926508	-0.634909	-14.325029
-	334	1.605670	-0.713129	-14.421500
-	335	1.287190	-0.793325	-14.512766
-	336	0.971460	-0.876290	-14.597801
-	337	0.659014	-0.962723	-14.675727
-	338	0.350293	-1.052928	-14.745146
-	339	0.045940	-1.147017	-14.805298
-	340	-0.253373	-1.244612	-14.855042
-	341	-0.546649	-1.345415	-14.893679
-	342	-0.832642	-1.448745	-14.919920
-	343	-1.109813	-1.554055	-14.932472
-	344	-1.376362	-1.660771	-14.930170
-	345	-1.630132	-1.768395	-14.912001
-	346	-1.868819	-1.876176	-14.877964
-	347	-2.089996	-1.983572	-14.828549
-	348	-2.290941	-2.090036	-14.764671
-	349	-2.469030	-2.195390	-14.687642
-	350	-2.621366	-2.299395	-14.599521
-	351	-2.745478	-2.402077	-14.502888
-	352	-2.838865	-2.503078	-14.401197
-	353	-2.899248	-2.602194	-14.297684
-	354	-2.924301	-2.698917	-14.195572
-	355	-2.911973	-2.792708	-14.097402
-	356	-2.860512	-2.882861	-14.005282
-	357	-2.768435	-2.968638	-13.920252
-	358	-2.634990	-3.049267	-13.842765
-	359	-2.459471	-3.123787	-13.772072
-	360	-2.242007	-3.190938	-13.706901
-	361	-1.982848	-3.249320	-13.645480
-	362	-1.682999	-3.297018	-13.585463
-	363	-1.343468	-3.331785	-13.524389
-	364	-0.965869	-3.351179	-13.459624
-	365	-0.552010	-3.352638	-13.389204
-	366	-0.104125	-3.333508	-13.311181
-	367	0.375097	-3.291292	-13.224345
-	368	0.882573	-3.223879	-13.127868
-	369	1.415068	-3.129680	-13.021164
-	370	1.969186	-3.007844	-12.904156
-	371	2.541523	-2.858498	-12.776995
-	372	3.128619	-2.682439	-12.640530
-	373	3.727265	-2.481481	-12.495532
-	374	4.334239	-2.258035	-12.343201
-	375	4.946538	-2.015481	-12.184253
-	376	5.561281	-1.757701	-12.019643
-	377	6.175767	-1.489123	-11.849833
-	378	6.787547	-1.214476	-11.674960
-	379	7.394318	-0.938575	-11.494537
-	380	7.994019	-0.666096	-11.307223
-	381	8.584868	-0.401531	-11.111380
-	382	9.165377	-0.148680	-10.905300
-	383	9.734406	0.089123	-10.686675
-	384	10.291301	0.309398	-10.453342
-	385	10.835973	0.510547	-10.202827
-	386	11.368646	0.691976	-9.933730
-	387	11.890159	0.853824	-9.645398
-	388	12.401626	0.996935	-9.338423
-	389	12.904895	1.122646	-9.014738
-	390	13.402042	1.232938	-8.678109
-	391	13.895722	1.330208	-8.332773
-	392	14.388586	1.417128	-7.982987
-	393	14.883541	1.496626	-7.631779
-	394	15.383074	1.571569	-7.281264
-	395	15.889826	1.644662	-6.932863
-	396	16.405886	1.718439	-6.586786
-	397	16.933167	1.795042	-6.242862
-	398	17.472994	1.876109	-5.900892
-	399	18.026154	1.962733	-5.560322
-	400	18.593033	2.055521	-5.221131
-	401	19.173336	2.154253	-4.882959
-	402	19.766302	2.258418	-4.546154
-	403	20.370674	2.366880	-4.210663
-	404	20.984705	2.478385	-3.877275
-	405	21.606331	2.591291	-3.546387
-	406	22.233301	2.704053	-3.218452
-	407	22.863293	2.815195	-2.893918
-	408	23.493895	2.923623	-2.572959
-	409	24.122854	3.028532	-2.255611
-	410	24.747898	3.129649	-1.942145
-	411	25.366825	3.226622	-1.632541
-	412	25.977528	3.319326	-1.327640
-	413	26.577848	3.407585	-1.027628
-	414	27.165760	3.491518	-0.733329
-	415	27.739265	3.571278	-0.445376
-	416	28.296524	3.647280	-0.164377
-	417	28.835781	3.720003	0.109114
-	418	29.355375	3.790202	0.374366
-	419	29.853992	3.858737	0.631160
-	420	30.330336	3.926691	0.879148
-	421	30.783184	3.995057	1.117669
-	422	31.211540	4.064679	1.346684
-	423	31.614887	4.136327	1.565862
-	424	31.992907	4.210523	1.774997
-	425	32.345730	4.287342	1.974149
-	426	32.673481	4.366527	2.162827
-	427	32.976669	4.447398	2.341085
-	428	33.255661	4.528966	2.508368
-	429	33.511051	4.610028	2.664423
-	430	33.743469	4.689236	2.808865
-	431	33.953815	4.765132	2.941612
-	432	34.143040	4.836510	3.062703
-	433	34.312279	4.901967	3.172234
-	434	34.462601	4.960384	3.270617
-	435	34.595078	5.010514	3.358206
-	436	34.710770	5.051492	3.435272
-	437	34.810959	5.082337	3.502296
-	438	34.896545	5.102304	3.559609
-	439	34.968655	5.110454	3.607938
-	440	35.027935	5.106232	3.647158
-	441	35.075298	5.089025	3.677701
-	442	35.111633	5.058740	3.699599
-	443	35.137661	5.015488	3.713324
-	444	35.154003	4.959784	3.718768
-	445	35.160831	4.892095	3.715947
-	446	35.158089	4.813331	3.704941
-	447	35.145653	4.724387	3.686194
-	448	35.123081	4.626503	3.660014
-	449	35.089966	4.521003	3.626978
-	450	35.045563	4.409657	3.586970
-	451	34.989269	4.293982	3.539883
-	452	34.920261	4.175800	3.485533
-	453	34.837925	4.056905	3.423690
-	454	34.741455	3.938874	3.354106
-	455	34.630177	3.823116	3.276682
-	456	34.503487	3.710757	3.191012
-	457	34.361065	3.602623	3.097480
-	458	34.202541	3.499236	2.996031
-	459	34.028004	3.400637	2.887035
-	460	33.837708	3.306719	2.770644
-	461	33.632275	3.216787	2.647397
-	462	33.412636	3.130129	2.517337
-	463	33.180000	3.045575	2.381047
-	464	32.935947	2.962000	2.238760
-	465	32.682209	2.877986	2.091119
-	466	32.420822	2.792193	1.938689
-	467	32.154030	2.703198	1.782680
-	468	31.884062	2.609800	1.624413
-	469	31.613224	2.510948	1.465410
-	470	31.343626	2.406082	1.306886
-	471	31.077286	2.294810	1.150565
-	472	30.815878	2.177318	0.997380
-	473	30.560705	2.054050	0.847839
-	474	30.312756	1.925943	0.702671
-	475	30.072371	1.794131	0.561992
-	476	29.839701	1.660094	0.426092
-	477	29.614542	1.525429	0.295102
-	478	29.396461	1.391966	0.168430
-	479	29.185034	1.261500	0.046103
-	480	28.979691	1.135897	-0.072434
-	481	28.779951	1.016701	-0.187093
-	482	28.585400	0.905441	-0.298417
-	483	28.396063	0.803359	-0.406458
-	484	28.211901	0.711477	-0.512186
-	485	28.033220	0.630121	-0.616052
-	486	27.860300	0.559382	-0.718895
-	487	27.693802	0.498710	-0.821099
-	488	27.534208	0.447525	-0.923621
-	489	27.382481	0.405066	-1.026758
-	490	27.239267	0.370694	-1.131219
-	491	27.105295	0.343616	-1.236933
-	492	26.981092	0.323270	-1.344095
-	493	26.867119	0.308968	-1.452420
-	494	26.763414	0.300369	-1.561820
-	495	26.669888	0.296988	-1.672298
-	496	26.585909	0.298663	-1.783764
-	497	26.510555	0.305160	-1.895734
-	498	26.442514	0.316508	-2.008200
-	499	26.380367	0.332828	-2.120430
-	500	26.322594	0.354622	-2.231822
-	501	26.267748	0.382239	-2.341446
-	502	26.214499	0.416549	-2.448518
-	503	26.161694	0.458317	-2.552086
-	504	26.108406	0.508599	-2.651541
-	505	26.053848	0.568363	-2.746448
-	506	25.997499	0.638798	-2.836690
-	507	25.938828	0.721083	-2.921938
-	508	25.877218	0.816362	-3.002189
-	509	25.812113	0.925545	-3.077333
-	510	25.742903	1.049307	-3.147783
-	511	25.669029	1.187751	-3.213830
-	512	25.590096	1.340742	-3.276103
-	513	25.506130	1.507362	-3.334595
-	514	25.417112	1.686429	-3.389890
-	515	25.323694	1.876152	-3.441923
-	516	25.226788	2.074564	-3.491071
-	517	25.127598	2.279391	-3.537546
-	518	25.027422	2.488139	-3.581440
-	519	24.927511	2.698352	-3.623099
-	520	24.828966	2.907601	-3.662926
-	521	24.732531	3.113439	-3.701256
-	522	24.638439	3.313666	-3.738504
-	523	24.546688	3.506142	-3.775021
-	524	24.456318	3.689103	-3.811538
-	525	24.366144	3.860780	-3.848310
-	526	24.274141	4.019763	-3.886048
-	527	24.178209	4.164911	-3.924927
-	528	24.075607	4.295322	-3.965695
-	529	23.963810	4.410584	-4.008585
-	530	23.840143	4.510578	-4.053971
-	531	23.702492	4.595331	-4.101979
-	532	23.548904	4.665431	-4.152828
-	533	23.377972	4.721654	-4.206785
-	534	23.188938	4.765163	-4.264181
-	535	22.981365	4.797161	-4.325012
-	536	22.755421	4.819273	-4.389441
-	537	22.511789	4.833201	-4.457328
-	538	22.251667	4.840735	-4.528640
-	539	21.976774	4.843609	-4.602990
-	540	21.689180	4.843783	-4.680428
-	541	21.391336	4.842782	-4.760247
-	542	21.085838	4.842198	-4.842617
-	543	20.775246	4.843234	-4.926934
-	544	20.462046	4.847084	-5.013462
-	545	20.148588	4.854372	-5.101759
-	546	19.836628	4.865604	-5.192389
-	547	19.527834	4.880898	-5.284793
-	548	19.223186	4.900165	-5.379414
-	549	18.923433	4.923160	-5.476692
-	550	18.628817	4.949464	-5.576648
-	551	18.339182	4.978456	-5.679758
-	552	18.054085	5.009545	-5.785271
-	553	17.772778	5.041962	-5.892552
-	554	17.494381	5.075159	-6.000645
-	555	17.218044	5.108563	-6.107377
-	556	16.943142	5.141821	-6.212121
-	557	16.669636	5.174622	-6.315527
-	558	16.397821	5.206755	-6.422333
-	559	16.128561	5.237797	-6.538341
-	560	15.862225	5.267360	-6.668407
-	561	15.598988	5.294417	-6.814993
-	562	15.338395	5.317997	-6.977809
-	563	15.079720	5.336687	-7.155353
-	564	14.822324	5.349621	-7.344987
-	565	14.566053	5.355977	-7.544718
-	566	14.311563	5.355605	-7.753150
-	567	14.059881	5.348312	-7.968978
-	568	13.812112	5.334405	-8.190839
-	569	13.569372	5.314147	-8.415266
-	570	13.332974	5.288306	-8.639041
-	571	13.104140	5.257631	-8.858892
-	572	12.884022	5.223047	-9.072001
-	573	12.673860	5.185377	-9.276278
-	574	12.474477	5.145646	-9.469598
-	575	12.286587	5.104507	-9.650294
-	576	12.110596	5.062845	-9.818020
-	577	11.946664	5.021492	-9.972193
-	578	11.794397	4.980942	-10.113349
-	579	11.653090	4.941646	-10.241737
-	580	11.521602	4.903844	-10.358398
-	581	11.398489	4.867375	-10.464582
-	582	11.281780	4.832078	-10.561511
-	583	11.169754	4.797307	-10.650532
-	584	11.060431	4.762454	-10.732682
-	585	10.951967	4.726495	-10.809223
-	586	10.842381	4.688553	-10.881681
-	587	10.730070	4.647671	-10.951900
-	588	10.613134	4.603049	-11.021927
-	589	10.489869	4.553870	-11.092443
-	590	10.358592	4.499528	-11.164626
-	591	10.217817	4.439269	-11.238200
-	592	10.066283	4.372666	-11.313172
-	593	9.903092	4.299124	-11.389413
-	594	9.727462	4.218358	-11.466321
-	595	9.539124	4.129964	-11.544119
-	596	9.337969	4.033962	-11.622295
-	597	9.124398	3.930414	-11.700742
-	598	8.899240	3.819757	-11.779363
-	599	8.663724	3.702335	-11.857556
-	600	8.419625	3.578852	-11.935760
-	601	8.169024	3.449975	-12.013946
-	602	7.914629	3.316737	-12.092611
-	603	7.658786	3.179965	-12.171341
-	604	7.403738	3.040824	-12.250226
-	605	7.151370	2.900358	-12.329345
-	606	6.903262	2.759806	-12.407994
-	607	6.660705	2.620203	-12.486379
-	608	6.424702	2.482400	-12.563663
-	609	6.196265	2.347162	-12.639621
-	610	5.975855	2.214981	-12.714103
-	611	5.763915	2.086169	-12.786506
-	612	5.560616	1.961085	-12.857314
-	613	5.366004	1.839763	-12.925971
-	614	5.179764	1.722419	-12.992894
-	615	5.001414	1.608947	-13.058256
-	616	4.829987	1.499279	-13.122019
-	617	4.664425	1.393136	-13.184039
-	618	4.503084	1.290025	-13.243946
-	619	4.344538	1.189467	-13.301339
-	620	4.187159	1.090901	-13.355857
-	621	4.029320	0.993537	-13.406807
-	622	3.869474	0.896699	-13.454004
-	623	3.706278	0.799569	-13.497006
-	624	3.538217	0.701535	-13.536328
-	625	3.364014	0.602017	-13.571985
-	626	3.182428	0.500648	-13.605134
-	627	2.992355	0.396998	-13.636592
-	628	2.792518	0.290704	-13.667302
-	629	2.582131	0.181361	-13.698459
-	630	2.360509	0.068615	-13.730728
-	631	2.127085	-0.047980	-13.764952
-	632	1.881569	-0.168662	-13.802135
-	633	1.623558	-0.293874	-13.843028
-	634	1.353104	-0.423812	-13.888562
-	635	1.070096	-0.558858	-13.939277
-	636	0.774805	-0.699208	-13.995837
-	637	0.467700	-0.844938	-14.059008
-	638	0.149414	-0.995880	-14.128937
-	639	-0.178983	-1.151638	-14.206008
-	640	-0.516297	-1.311596	-14.289803
-	641	-0.860851	-1.474878	-14.379782
-	642	-1.210740	-1.640342	-14.474949
-	643	-1.563761	-1.806765	-14.573522
-	644	-1.917145	-1.972567	-14.673765
-	645	-2.267676	-2.136442	-14.772810
-	646	-2.611884	-2.296757	-14.868438
-	647	-2.945906	-2.452285	-14.957497
-	648	-3.265558	-2.601770	-15.037602
-	649	-3.566492	-2.744219	-15.106510
-	650	-3.844232	-2.878795	-15.162128
-	651	-4.094098	-3.005213	-15.203574
-	652	-4.311591	-3.123469	-15.230243
-	653	-4.492237	-3.234072	-15.242667
-	654	-4.632048	-3.337810	-15.242457
-	655	-4.727342	-3.435961	-15.231394
-	656	-4.775258	-3.529793	-15.212556
-	657	-4.773600	-3.620545	-15.188529
-	658	-4.721110	-3.709316	-15.162117
-	659	-4.617089	-3.796739	-15.135120
-	660	-4.461914	-3.882858	-15.108117
-	661	-4.256692	-3.967333	-15.080908
-	662	-4.003124	-4.048876	-15.052008
-	663	-3.703664	-4.125891	-15.020088
-	664	-3.361288	-4.196000	-14.982995
-	665	-2.979523	-4.256718	-14.939260
-	666	-2.562141	-4.304928	-14.887272
-	667	-2.113316	-4.337544	-14.825145
-	668	-1.637206	-4.351317	-14.751600
-	669	-1.137839	-4.343312	-14.664678
-	670	-0.619007	-4.310684	-14.563408
-	671	-0.084098	-4.251419	-14.446996
-	672	0.463767	-4.163975	-14.314928
-	673	1.022047	-4.047763	-14.167392
-	674	1.588251	-3.902907	-14.004926
-	675	2.160313	-3.730545	-13.828851
-	676	2.736538	-3.532471	-13.640724
-	677	3.315497	-3.311328	-13.442058
-	678	3.895815	-3.070443	-13.234796
-	679	4.476263	-2.813676	-13.020630
-	680	5.055632	-2.545243	-12.801968
-	681	5.632886	-2.269805	-12.581209
-	682	6.206831	-1.991909	-12.360798
-	683	6.776631	-1.716245	-12.143165
-	684	7.341318	-1.447260	-11.930470
-	685	7.900199	-1.189157	-11.724426
-	686	8.452549	-0.945562	-11.525546
-	687	8.998125	-0.719592	-11.333829
-	688	9.536470	-0.513704	-11.148410
-	689	10.067457	-0.329589	-10.967812
-	690	10.591230	-0.167946	-10.791063
-	691	11.107950	-0.028860	-10.616902
-	692	11.618258	0.088529	-10.443706
-	693	12.122929	0.185634	-10.269659
-	694	12.623081	0.264609	-10.092161
-	695	13.120039	0.327981	-9.908898
-	696	13.615325	0.378808	-9.717469
-	697	14.110680	0.420381	-9.516046
-	698	14.607806	0.456141	-9.303761
-	699	15.108324	0.489469	-9.079350
-	700	15.613795	0.523885	-8.842947
-	701	16.125700	0.562394	-8.594310
-	702	16.645374	0.607658	-8.333866
-	703	17.173931	0.661739	-8.061917
-	704	17.712160	0.726343	-7.779312
-	705	18.260767	0.802345	-7.486765
-	706	18.819605	0.890220	-7.184882
-	707	19.388449	0.989740	-6.874910
-	708	19.966421	1.100117	-6.558071
-	709	20.552555	1.220108	-6.235945
-	710	21.145369	1.348264	-5.910484
-	711	21.743158	1.482486	-5.582453
-	712	22.344017	1.620878	-5.253349
-	713	22.945835	1.761488	-4.923796
-	714	23.546272	1.902528	-4.594574
-	715	24.143051	2.042347	-4.266371
-	716	24.733791	2.179776	-3.939309
-	717	25.316185	2.313760	-3.614265
-	718	25.887671	2.443644	-3.291804
-	719	26.445862	2.568959	-2.972955
-	720	26.988083	2.689777	-2.659164
-	721	27.511564	2.806158	-2.351604
-	722	28.013763	2.918567	-2.052448
-	723	28.492279	3.027218	-1.763395
-	724	28.944719	3.132456	-1.487195
-	725	29.368769	3.234200	-1.225273
-	726	29.762421	3.332334	-0.979810
-	727	30.124035	3.426358	-0.752554
-	728	30.452385	3.515721	-0.544977
-	729	30.746889	3.599724	-0.358961
-	730	31.007631	3.677534	-0.194975
-	731	31.235500	3.748443	-0.053257
-	732	31.432209	3.811937	0.066639
-	733	31.600510	3.868004	0.166718
-	734	31.744564	3.917414	0.249237
-	735	31.869638	3.961566	0.318153
