# Supplementary material for: Design and preliminary verification of a novel powered ankle–foot prosthesis: From the perspective of lower-limb biomechanics compared with ESAR foot
Source: PLoS One. 2024 Jun 7;19(6):e0303397. doi: 10.1371/journal.pone.0303397 (PMC11161064; doi:10.1371/journal.pone.0303397)
Supplement: S2 File — (ZIP) [file pone.0303397.s004.zip › WAP/10/right hip moment.txt]

LINK_MODEL_BASED::ORIGINAL::Right Hip Moment
File	Frame	X	Y	Z
Gait LB - IOR 22.c3d	1
-	2
-	3
-	4
-	5
-	6
-	7
-	8	0.258968	0.025936	0.017942
-	9	0.207917	0.019185	0.015343
-	10	0.164220	0.012411	0.013172
-	11	0.129898	0.005613	0.011451
-	12	0.101629	-0.001843	0.010191
-	13	0.080129	-0.009869	0.009348
-	14	0.062725	-0.018668	0.008814
-	15	0.048803	-0.028712	0.008535
-	16	0.038810	-0.038782	0.008530
-	17	0.033811	-0.048894	0.008578
-	18	0.031238	-0.058064	0.008899
-	19	0.032430	-0.065851	0.009429
-	20	0.036658	-0.072970	0.010074
-	21	0.040925	-0.079258	0.010699
-	22	0.048271	-0.084310	0.011552
-	23	0.056593	-0.088494	0.012417
-	24	0.064186	-0.091532	0.013235
-	25	0.071482	-0.094058	0.014114
-	26	0.077848	-0.094777	0.014870
-	27	0.085000	-0.095083	0.015602
-	28	0.088643	-0.094105	0.016059
-	29	0.092768	-0.092191	0.016599
-	30	0.094521	-0.089150	0.017074
-	31	0.096798	-0.085710	0.017657
-	32	0.096997	-0.081712	0.018041
-	33	0.097531	-0.076967	0.018466
-	34	0.095258	-0.072008	0.018524
-	35	0.093175	-0.066536	0.018570
-	36	0.087602	-0.061282	0.018007
-	37	0.082850	-0.055951	0.017313
-	38	0.075704	-0.051306	0.016127
-	39	0.067782	-0.047225	0.014677
-	40	0.059600	-0.043664	0.013008
-	41	0.050347	-0.040449	0.011362
-	42	0.040666	-0.038682	0.009366
-	43	0.030847	-0.037252	0.007369
-	44	0.021746	-0.036867	0.005453
-	45	0.012148	-0.036567	0.003358
-	46	0.002664	-0.036995	0.001393
-	47	-0.005311	-0.036624	-0.000525
-	48	-0.012466	-0.036009	-0.002112
-	49	-0.018483	-0.034569	-0.003589
-	50	-0.023494	-0.032132	-0.004669
-	51	-0.025692	-0.028378	-0.005353
-	52	-0.026069	-0.023531	-0.005664
-	53	-0.026730	-0.017100	-0.005836
-	54	-0.022040	-0.009145	-0.005466
-	55	-0.017202	0.000381	-0.004935
-	56	-0.011149	0.010163	-0.004314
-	57	-0.001784	0.021666	-0.003151
-	58	0.006425	0.032298	-0.002047
-	59	0.017622	0.042984	-0.000564
-	60	0.027294	0.052114	0.000844
-	61	0.038720	0.060343	0.002567
-	62	0.049451	0.066532	0.004073
-	63	0.056808	0.071488	0.005133
-	64	0.064590	0.075047	0.005892
-	65	0.068032	0.077622	0.005838
-	66	0.070655	0.079832	0.005376
-	67	0.067712	0.081722	0.003857
-	68	0.062654	0.083676	0.001697
-	69	0.055466	0.085737	-0.000933
-	70	0.043870	0.087592	-0.004271
-	71	0.032805	0.089063	-0.007482
-	72	0.022336	0.090399	-0.010383
-	73	0.013024	0.090717	-0.013059
-	74	0.006292	0.090655	-0.015182
-	75	0.001684	0.090025	-0.016890
-	76	-0.003438	0.088422	-0.018374
-	77	-0.011918	0.085584	-0.019923
-	78	-0.023289	0.081705	-0.021358
-	79	-0.035175	0.077273	-0.022571
-	80	-0.044851	0.072891	-0.023224
-	81	-0.049807	0.068558	-0.023082
-	82	-0.054033	0.065260	-0.022593
-	83	-0.052915	0.063044	-0.021856
-	84	-0.050616	0.063121	-0.020895
-	85	-0.047823	0.064586	-0.020130
-	86	-0.040419	0.066489	-0.018971
-	87	-0.031500	0.068172	-0.017318
-	88	-0.019251	0.068463	-0.015471
-	89	-0.008300	0.067749	-0.013699
-	90	0.002476	0.065566	-0.012229
-	91	0.009865	0.062243	-0.011434
-	92	0.013214	0.057708	-0.011341
-	93	0.009223	0.051823	-0.012385
-	94	-0.002047	0.044791	-0.014417
-	95	-0.022409	0.037017	-0.017421
-	96	-0.047970	0.028895	-0.021103
-	97	-0.071758	0.022270	-0.024323
-	98	-0.089743	0.017611	-0.027125
-	99	-0.106291	0.015582	-0.029396
-	100	-0.113464	0.015299	-0.030941
-	101	-0.121221	0.016259	-0.032180
-	102	-0.122677	0.017762	-0.032501
-	103	-0.123153	0.019156	-0.032461
-	104	-0.121178	0.020275	-0.031647
-	105	-0.116891	0.020527	-0.030512
-	106	-0.113056	0.020124	-0.028858
-	107	-0.107157	0.018771	-0.026760
-	108	-0.101076	0.016914	-0.024452
-	109	-0.092525	0.014211	-0.021738
-	110	-0.082844	0.010846	-0.018775
-	111	-0.068332	0.006734	-0.015455
-	112	-0.054557	0.002429	-0.012212
-	113	-0.041361	-0.001981	-0.009349
-	114	-0.030532	-0.005973	-0.007017
-	115	-0.021615	-0.009619	-0.005461
-	116	-0.016460	-0.012352	-0.004666
-	117	-0.011161	-0.013847	-0.004585
-	118	-0.007184	-0.013593	-0.005293
-	119	-0.002233	-0.011250	-0.006266
-	120	0.000843	-0.006886	-0.007268
-	121	0.002457	-0.000572	-0.008084
-	122	0.003305	0.006961	-0.008495
-	123	0.002538	0.014942	-0.008593
-	124	0.002319	0.022576	-0.008292
-	125	0.001352	0.029333	-0.007886
-	126	0.001058	0.034829	-0.007168
-	127	-0.000120	0.038773	-0.006476
-	128	-0.001367	0.040700	-0.005845
-	129	-0.001842	0.041238	-0.005214
-	130	-0.002180	0.040198	-0.004706
-	131	-0.002444	0.038297	-0.004217
-	132	-0.000824	0.035717	-0.003683
-	133	-0.000172	0.032928	-0.003015
-	134	0.002288	0.029737	-0.002276
-	135	0.003732	0.026396	-0.001297
-	136	0.005305	0.023037	-0.000066
-	137	0.005466	0.019626	0.001582
-	138	0.003068	0.016381	0.003687
-	139	0.001587	0.013858	0.005918
-	140	-0.000851	0.011955	0.007948
-	141	-0.001140	0.011071	0.009586
-	142	0.001011	0.011030	0.010705
-	143	0.004146	0.011806	0.011566
-	144	0.009025	0.013380	0.012200
-	145	0.013337	0.015533	0.012862
-	146	0.017937	0.018229	0.013537
-	147	0.023501	0.021361	0.014423
-	148	0.026575	0.024430	0.015270
-	149	0.032009	0.027651	0.016312
-	150	0.034034	0.030494	0.017396
-	151	0.035238	0.033188	0.018622
-	152	0.035631	0.035522	0.019859
-	153	0.034227	0.037611	0.021243
-	154	0.031819	0.039314	0.022546
-	155	0.029179	0.041004	0.023916
-	156	0.025358	0.042489	0.025292
-	157	0.021499	0.044031	0.026641
-	158	0.017926	0.045487	0.027921
-	159	0.012227	0.046790	0.029264
-	160	0.006748	0.047815	0.030522
-	161	0.001312	0.048455	0.031647
-	162	-0.004318	0.048691	0.032534
-	163	-0.009020	0.048463	0.033288
-	164	-0.012956	0.047646	0.033645
-	165	-0.016565	0.046325	0.033723
-	166	-0.019273	0.044401	0.033383
-	167	-0.021919	0.041839	0.032692
-	168	-0.023054	0.038821	0.031684
-	169	-0.024979	0.035502	0.030491
-	170	-0.027248	0.031850	0.029185
-	171	-0.028871	0.028409	0.028038
-	172	-0.030572	0.024972	0.026907
-	173	-0.032663	0.021728	0.025901
-	174	-0.033658	0.018846	0.025038
-	175	-0.034789	0.016284	0.024245
-	176	-0.034895	0.014052	0.023543
-	177	-0.034774	0.012073	0.022816
-	178	-0.033338	0.010227	0.022109
-	179	-0.030986	0.008455	0.021330
-	180	-0.028070	0.006736	0.020560
-	181	-0.025284	0.005118	0.019868
-	182	-0.022299	0.003843	0.019328
-	183	-0.019842	0.002748	0.018933
-	184	-0.017708	0.002256	0.018898
-	185	-0.016076	0.001838	0.018998
-	186	-0.013521	0.001702	0.019280
-	187	-0.009848	0.001973	0.019876
-	188	-0.005471	0.002954	0.020835
-	189	-0.001280	0.004732	0.022279
-	190	0.004482	0.006973	0.024086
-	191	0.007392	0.009581	0.025963
-	192	0.011138	0.012646	0.028290
-	193	0.013765	0.015847	0.030540
-	194	0.016179	0.019338	0.032936
-	195	0.018449	0.023225	0.035358
-	196	0.020754	0.027055	0.037626
-	197	0.023151	0.031030	0.039687
-	198	0.025173	0.034993	0.041338
-	199	0.024182	0.038904	0.042525
-	200	0.021883	0.042489	0.043001
-	201	0.016031	0.045659	0.042720
-	202	0.008193	0.048089	0.041507
-	203	-0.002507	0.049732	0.039509
-	204	-0.015616	0.050714	0.036787
-	205	-0.028086	0.051282	0.034016
-	206	-0.042964	0.051688	0.031187
-	207	-0.054824	0.052096	0.028880
-	208	-0.066566	0.052778	0.027024
-	209	-0.076251	0.053930	0.026041
-	210	-0.082776	0.055206	0.025716
-	211	-0.086669	0.056907	0.026111
-	212	-0.088660	0.058398	0.026818
-	213	-0.087974	0.059347	0.027606
-	214	-0.086010	0.059242	0.028054
-	215	-0.083186	0.057694	0.027791
-	216	-0.081635	0.054304	0.026484
-	217	-0.081240	0.049374	0.024187
-	218	-0.081882	0.043247	0.021082
-	219	-0.083332	0.037226	0.017780
-	220	-0.085828	0.031788	0.014712
-	221	-0.087523	0.027642	0.012285
-	222	-0.086546	0.024808	0.010453
-	223	-0.084484	0.023405	0.009389
-	224	-0.079928	0.023410	0.008895
-	225	-0.074310	0.024649	0.008877
-	226	-0.065833	0.027003	0.009326
-	227	-0.057375	0.030047	0.010008
-	228	-0.048423	0.033482	0.010928
-	229	-0.042933	0.037244	0.011973
-	230	-0.039858	0.040681	0.012971
-	231	-0.040014	0.043586	0.013803
-	232	-0.042859	0.046148	0.014608
-	233	-0.047841	0.048173	0.015324
-	234	-0.052840	0.049773	0.016062
-	235	-0.059337	0.051165	0.016891
-	236	-0.064330	0.051885	0.017592
-	237	-0.068559	0.052006	0.018182
-	238	-0.069720	0.051361	0.018409
-	239	-0.069917	0.049962	0.018350
-	240	-0.067833	0.047564	0.017791
-	241	-0.065187	0.044037	0.016654
-	242	-0.060983	0.039402	0.014971
-	243	-0.055897	0.033395	0.012732
-	244	-0.049904	0.026273	0.009929
-	245	-0.043063	0.017835	0.006645
-	246	-0.035043	0.008186	0.002898
-	247	-0.028748	-0.002688	-0.001182
-	248	-0.022410	-0.014713	-0.005469
-	249	-0.017879	-0.027516	-0.009847
-	250	-0.014575	-0.040882	-0.014247
-	251	-0.012791	-0.054277	-0.018439
-	252	-0.012857	-0.067199	-0.022242
-	253	-0.012970	-0.079564	-0.025592
-	254	-0.014284	-0.090559	-0.028398
-	255	-0.015195	-0.100324	-0.030506
-	256	-0.015623	-0.108329	-0.031922
-	257	-0.014756	-0.114431	-0.032758
-	258	-0.014003	-0.118414	-0.032898
-	259	-0.011926	-0.120222	-0.032358
-	260	-0.009360	-0.119979	-0.031467
-	261	-0.006796	-0.118221	-0.030299
-	262	-0.004680	-0.114623	-0.028749
-	263	-0.002544	-0.110007	-0.027161
-	264	-0.002164	-0.104285	-0.025245
-	265	-0.002424	-0.097781	-0.023264
-	266	-0.002464	-0.090917	-0.021335
-	267	-0.003670	-0.083838	-0.019422
-	268	-0.004315	-0.076698	-0.017687
-	269	-0.005161	-0.069630	-0.015976
-	270	-0.005016	-0.063017	-0.014533
-	271	-0.005630	-0.056725	-0.013142
-	272	-0.004716	-0.051077	-0.011976
-	273	-0.005293	-0.045967	-0.010749
-	274	-0.005202	-0.041663	-0.009640
-	275	-0.005244	-0.037880	-0.008453
-	276	-0.005341	-0.034885	-0.007276
-	277	-0.006216	-0.032295	-0.005964
-	278	-0.006782	-0.030379	-0.004747
-	279	-0.007144	-0.028507	-0.003592
-	280	-0.008350	-0.027070	-0.002649
-	281	-0.011256	-0.026581	-0.002019
-	282	-0.015443	-0.026830	-0.001687
-	283	-0.020266	-0.027688	-0.001660
-	284	-0.025208	-0.028940	-0.002008
-	285	-0.029091	-0.030350	-0.002527
-	286	-0.032471	-0.031646	-0.003084
-	287	-0.035548	-0.033223	-0.003589
-	288	-0.039059	-0.034540	-0.003872
-	289	-0.041431	-0.035710	-0.004053
-	290	-0.044641	-0.037188	-0.004304
-	291	-0.046322	-0.038227	-0.004423
-	292	-0.047247	-0.039307	-0.004510
-	293	-0.047195	-0.040168	-0.004587
-	294	-0.044832	-0.040630	-0.004625
-	295	-0.040035	-0.040617	-0.004591
-	296	-0.032938	-0.040589	-0.004618
-	297	-0.022786	-0.040185	-0.004602
-	298	-0.011340	-0.039661	-0.004564
-	299	0.001465	-0.039287	-0.004463
-	300	0.014299	-0.038881	-0.004351
-	301	0.026259	-0.038225	-0.003998
-	302	0.037453	-0.037581	-0.003587
-	303	0.046872	-0.036861	-0.003037
-	304	0.056019	-0.035969	-0.002324
-	305	0.061805	-0.035160	-0.001555
-	306	0.067728	-0.034196	-0.000692
-	307	0.071958	-0.033093	0.000266
-	308	0.075058	-0.032290	0.001246
-	309	0.077312	-0.031314	0.002320
-	310	0.078339	-0.030603	0.003495
-	311	0.078259	-0.030106	0.004558
-	312	0.078510	-0.029435	0.005798
-	313	0.077374	-0.028805	0.006944
-	314	0.077490	-0.027965	0.008061
-	315	0.076744	-0.027221	0.009100
-	316	0.075803	-0.026209	0.009979
-	317	0.075053	-0.025134	0.010800
-	318	0.074182	-0.023786	0.011472
-	319	0.073822	-0.022263	0.011912
-	320	0.073553	-0.020171	0.012337
-	321	0.072914	-0.017510	0.012606
-	322	0.071288	-0.014555	0.012750
-	323	0.070252	-0.011198	0.012841
-	324	0.067632	-0.007638	0.012788
-	325	0.066274	-0.003885	0.012736
-	326	0.064419	-0.000234	0.012566
-	327	0.064007	0.002997	0.012324
-	328	0.063164	0.005544	0.011893
-	329	0.062933	0.007061	0.011356
-	330	0.062814	0.007223	0.010622
-	331	0.061257	0.006172	0.009652
-	332	0.061105	0.004186	0.008644
-	333	0.060548	0.001143	0.007500
-	334	0.058599	-0.002918	0.006143
-	335	0.057801	-0.007605	0.004890
-	336	0.056392	-0.012672	0.003593
-	337	0.055755	-0.018059	0.002456
-	338	0.054255	-0.023436	0.001356
-	339	0.053214	-0.028507	0.000446
-	340	0.051379	-0.033227	-0.000412
-	341	0.050648	-0.037158	-0.001091
-	342	0.048436	-0.040549	-0.001820
-	343	0.046555	-0.042804	-0.002384
-	344	0.043630	-0.044322	-0.002865
-	345	0.037814	-0.045090	-0.003355
-	346	0.031227	-0.045116	-0.003673
-	347	0.022595	-0.044690	-0.004053
-	348	0.012542	-0.043826	-0.004363
-	349	0.000818	-0.042351	-0.004672
-	350	-0.010954	-0.040163	-0.004734
-	351	-0.024462	-0.037278	-0.004886
-	352	-0.036214	-0.033233	-0.004823
-	353	-0.048584	-0.027962	-0.004968
-	354	-0.058905	-0.021394	-0.005118
-	355	-0.067086	-0.012791	-0.005452
-	356	-0.071654	-0.002622	-0.005832
-	357	-0.073760	0.009044	-0.006487
-	358	-0.070934	0.021877	-0.007127
-	359	-0.065418	0.034822	-0.007912
-	360	-0.056393	0.046351	-0.008483
-	361	-0.044084	0.055388	-0.008693
-	362	-0.030254	0.060034	-0.008511
-	363	-0.014249	0.060442	-0.007757
-	364	0.001496	0.057042	-0.006675
-	365	0.017400	0.051353	-0.005594
-	366	0.031275	0.045016	-0.004787
-	367	0.041813	0.039454	-0.004753
-	368	0.049067	0.035544	-0.005489
-	369	0.050809	0.033444	-0.007141
-	370	0.047871	0.032405	-0.009400
-	371	0.038965	0.032201	-0.012222
-	372	0.024304	0.032211	-0.015412
-	373	0.004687	0.032383	-0.018848
-	374	-0.019479	0.032246	-0.022442
-	375	-0.044634	0.031997	-0.025687
-	376	-0.068093	0.031448	-0.028219
-	377	-0.089236	0.030470	-0.030128
-	378	-0.105385	0.029671	-0.031232
-	379	-0.117838	0.029064	-0.031913
-	380	-0.126512	0.029192	-0.032242
-	381	-0.131275	0.030793	-0.032355
-	382	-0.132880	0.033850	-0.032515
-	383	-0.132484	0.038084	-0.032774
-	384	-0.130833	0.042604	-0.033147
-	385	-0.129081	0.047196	-0.033466
-	386	-0.128344	0.051212	-0.033725
-	387	-0.128749	0.054544	-0.033811
-	388	-0.130675	0.056789	-0.033638
-	389	-0.134250	0.057751	-0.033170
-	390	-0.137591	0.057241	-0.032518
-	391	-0.140544	0.055394	-0.031844
-	392	-0.141292	0.052055	-0.031311
-	393	-0.140272	0.047702	-0.030846
-	394	-0.137180	0.042592	-0.030423
-	395	-0.132522	0.036810	-0.030069
-	396	-0.124783	0.030948	-0.029545
-	397	-0.115362	0.025000	-0.028800
-	398	-0.104039	0.019142	-0.027879
-	399	-0.091340	0.013571	-0.026655
-	400	-0.078381	0.008174	-0.025279
-	401	-0.065437	0.003057	-0.023646
-	402	-0.052135	-0.001899	-0.021863
-	403	-0.040122	-0.006310	-0.019889
-	404	-0.028711	-0.009885	-0.017905
-	405	-0.019186	-0.012525	-0.015972
-	406	-0.011261	-0.014176	-0.014044
-	407	-0.004941	-0.014843	-0.012233
-	408	0.000645	-0.014708	-0.010427
-	409	0.004634	-0.013675	-0.008551
-	410	0.006953	-0.012000	-0.006739
-	411	0.008055	-0.009914	-0.004749
-	412	0.007372	-0.007806	-0.002897
-	413	0.005939	-0.005546	-0.000970
-	414	0.004371	-0.003687	0.000765
-	415	0.002161	-0.002154	0.002297
-	416	0.000863	-0.000937	0.003488
-	417	-0.000415	0.000012	0.004348
-	418	-0.000203	0.000609	0.004801
-	419	0.000615	0.000909	0.004860
-	420	0.002003	0.000845	0.004588
-	421	0.003845	0.000785	0.003982
-	422	0.005539	0.000822	0.003282
-	423	0.006446	0.000853	0.002559
-	424	0.006765	0.000204	0.001884
-	425	0.006356	-0.001336	0.001276
-	426	0.006097	-0.004071	0.000664
-	427	0.005485	-0.007896	0.000101
-	428	0.004904	-0.012280	-0.000398
-	429	0.004326	-0.016463	-0.000794
-	430	0.002204	-0.020354	-0.001237
-	431	0.000316	-0.023671	-0.001631
-	432	-0.002820	-0.026659	-0.002130
-	433	-0.005722	-0.029263	-0.002665
-	434	-0.009527	-0.031450	-0.003241
-	435	-0.012388	-0.033030	-0.003768
-	436	-0.015694	-0.034067	-0.004302
-	437	-0.018301	-0.034157	-0.004667
-	438	-0.020022	-0.033438	-0.004955
-	439	-0.022041	-0.031581	-0.004932
-	440	-0.022995	-0.028443	-0.004742
-	441	-0.024535	-0.023392	-0.004170
-	442	-0.024487	-0.016899	-0.003327
-	443	-0.024669	-0.009271	-0.002096
-	444	-0.024188	-0.001055	-0.000671
-	445	-0.021930	0.007826	0.001095
-	446	-0.019255	0.017075	0.002935
-	447	-0.015924	0.026329	0.005019
-	448	-0.012314	0.035619	0.007262
-	449	-0.009122	0.044331	0.009705
-	450	-0.006763	0.051893	0.012124
-	451	-0.004686	0.058187	0.014528
-	452	-0.002841	0.062870	0.016857
-	453	-0.001509	0.065940	0.019071
-	454	-0.000140	0.067668	0.021314
-	455	0.001060	0.068080	0.023511
-	456	0.001737	0.067621	0.025724
-	457	0.001816	0.066471	0.027998
-	458	0.001086	0.064557	0.030187
-	459	-0.000337	0.062110	0.032358
-	460	-0.001792	0.059278	0.034422
-	461	-0.003920	0.056288	0.036430
-	462	-0.006241	0.052922	0.038099
-	463	-0.009266	0.049636	0.039609
-	464	-0.012440	0.046288	0.040729
-	465	-0.016814	0.043189	0.041512
-	466	-0.020794	0.040435	0.041949
-	467	-0.024875	0.037888	0.041965
-	468	-0.029259	0.035579	0.041644
-	469	-0.032949	0.033417	0.041033
-	470	-0.036529	0.031379	0.040041
-	471	-0.039466	0.029494	0.038970
-	472	-0.041146	0.027649	0.037793
-	473	-0.040846	0.025737	0.036511
-	474	-0.037947	0.023422	0.035147
-	475	-0.031887	0.020578	0.033687
-	476	-0.022591	0.017550	0.032424
-	477	-0.010828	0.014875	0.031750
-	478	0.003472	0.013126	0.031848
-	479	0.018499	0.012280	0.032726
-	480	0.035160	0.012006	0.034210
-	481	0.051801	0.012286	0.036172
-	482	0.067760	0.013016	0.038453
-	483	0.095310	-0.027661	0.021261
-	484	0.120767	-0.028931	0.024870
-	485	0.140036	-0.029682	0.028123
-	486	0.152120	-0.030433	0.030299
-	487	0.153896	-0.030987	0.031136
-	488	0.148155	-0.030936	0.030929
-	489	0.135497	-0.030070	0.030068
-	490	0.120978	-0.027818	0.029354
-	491	0.110407	-0.024414	0.029696
-	492	0.114328	-0.021315	0.031714
-	493	0.132331	-0.019073	0.035333
-	494	0.150510	-0.017172	0.038856
-	495	0.158044	-0.016333	0.040262
-	496	0.158475	-0.021334	0.037387
-	497	0.155630	-0.038170	0.027318
-	498	0.127446	-0.068256	0.004936
-	499	0.061846	-0.095837	-0.022106
-	500	0.015351	-0.083082	-0.023993
-	501	0.019795	-0.019540	0.008547
-	502	0.079168	0.074630	0.063208
-	503	0.150903	0.162755	0.113400
-	504	0.193354	0.211538	0.138111
-	505	0.223629	0.210646	0.139220
-	506	0.263930	0.165486	0.124288
-	507	0.312187	0.105158	0.105855
-	508	0.359889	0.059369	0.095401
-	509	0.403814	0.025087	0.090383
-	510	0.436624	-0.013062	0.081914
-	511	0.453854	-0.054639	0.068908
-	512	0.459887	-0.085081	0.057711
-	513	0.464131	-0.097874	0.052330
-	514	0.469695	-0.101158	0.050329
-	515	0.472386	-0.104571	0.047886
-	516	0.467611	-0.109386	0.043834
-	517	0.452452	-0.112134	0.039324
-	518	0.427693	-0.112733	0.034501
-	519	0.401244	-0.110813	0.030355
-	520	0.379999	-0.104510	0.028361
-	521	0.363196	-0.094293	0.028175
-	522	0.352718	-0.084116	0.028132
-	523	0.346190	-0.074568	0.027825
-	524	0.343104	-0.064996	0.027494
-	525	0.346726	-0.054342	0.028399
-	526	0.359776	-0.044226	0.030291
-	527	0.379120	-0.033638	0.033068
-	528	0.399598	-0.021753	0.036135
-	529	0.413614	-0.009587	0.038521
-	530	0.421250	0.001333	0.039750
-	531	0.428089	0.012852	0.041172
-	532	0.436688	0.025414	0.043537
-	533	0.445668	0.038834	0.046607
-	534	0.452243	0.051276	0.049352
-	535	0.454647	0.063217	0.051823
-	536	0.453291	0.075647	0.054359
-	537	0.448545	0.090148	0.057515
-	538	0.443458	0.112036	0.063089
-	539	0.437832	0.147079	0.072845
-	540	0.434015	0.190026	0.084993
-	541	0.426419	0.221430	0.093324
-	542	0.411916	0.233830	0.095228
-	543	0.389256	0.234504	0.093116
-	544	0.363943	0.233670	0.090533
-	545	0.340646	0.231259	0.088090
-	546	0.324462	0.226658	0.085500
-	547	0.311351	0.217640	0.081976
-	548	0.299767	0.210101	0.078587
-	549	0.285606	0.205210	0.075524
-	550	0.266549	0.207632	0.074031
-	551	0.246405	0.214038	0.073660
-	552	0.229242	0.222756	0.074156
-	553	0.217102	0.229270	0.074369
-	554	0.208064	0.233876	0.074094
-	555	0.199686	0.236803	0.073329
-	556	0.188796	0.240150	0.072793
-	557	0.176182	0.244736	0.073063
-	558	0.162690	0.251515	0.074024
-	559	0.149850	0.259517	0.074976
-	560	0.136764	0.267404	0.075125
-	561	0.121454	0.273240	0.073920
-	562	0.102590	0.278043	0.071713
-	563	0.081052	0.283772	0.069225
-	564	0.057896	0.294025	0.067593
-	565	0.035638	0.309463	0.067247
-	566	0.016683	0.329653	0.067865
-	567	0.000490	0.352203	0.068805
-	568	-0.013765	0.373500	0.069020
-	569	-0.027274	0.390533	0.068087
-	570	-0.041052	0.402923	0.065979
-	571	-0.055296	0.412500	0.063317
-	572	-0.068924	0.422484	0.061042
-	573	-0.079223	0.433839	0.059551
-	574	-0.087096	0.446587	0.059130
-	575	-0.092002	0.457200	0.059011
-	576	-0.096395	0.464549	0.058566
-	577	-0.102926	0.468609	0.057641
-	578	-0.110431	0.470619	0.056191
-	579	-0.119183	0.471391	0.054472
-	580	-0.126517	0.472886	0.052762
-	581	-0.128650	0.475817	0.051174
-	582	-0.125101	0.481363	0.049691
-	583	-0.115642	0.487877	0.048212
-	584	-0.101580	0.494860	0.046703
-	585	-0.086895	0.501311	0.045223
-	586	-0.072788	0.507774	0.043800
-	587	-0.062573	0.513262	0.042119
-	588	-0.056901	0.518723	0.040046
-	589	-0.057628	0.522451	0.037522
-	590	-0.063587	0.524458	0.034470
-	591	-0.074994	0.524474	0.031116
-	592	-0.089326	0.524070	0.027901
-	593	-0.106192	0.522649	0.024926
-	594	-0.123384	0.519357	0.022416
-	595	-0.138807	0.512637	0.019992
-	596	-0.152830	0.503874	0.017834
-	597	-0.167793	0.493069	0.015814
-	598	-0.183332	0.480252	0.013724
-	599	-0.200847	0.465176	0.011675
-	600	-0.219628	0.449588	0.009656
-	601	-0.239125	0.434742	0.007685
-	602	-0.255866	0.421136	0.005642
-	603	-0.268564	0.409381	0.003784
-	604	-0.276846	0.399237	0.001910
-	605	-0.280909	0.389458	-0.000243
-	606	-0.283766	0.379494	-0.002663
-	607	-0.283895	0.369452	-0.005296
-	608	-0.283356	0.360413	-0.007855
-	609	-0.283544	0.352376	-0.010346
-	610	-0.283052	0.345224	-0.012672
-	611	-0.285027	0.340449	-0.014778
-	612	-0.287168	0.337851	-0.016774
-	613	-0.291859	0.336656	-0.018746
-	614	-0.296030	0.336156	-0.020756
-	615	-0.301057	0.336095	-0.022948
-	616	-0.303788	0.337607	-0.025109
-	617	-0.305997	0.339788	-0.027312
-	618	-0.307906	0.343091	-0.029395
-	619	-0.309727	0.345567	-0.031503
-	620	-0.313609	0.346281	-0.033919
-	621	-0.318496	0.344530	-0.036646
-	622	-0.324965	0.341771	-0.039539
-	623	-0.331553	0.338383	-0.042171
-	624	-0.336932	0.335547	-0.044426
-	625	-0.344349	0.333213	-0.046392
-	626	-0.354720	0.331444	-0.048668
-	627	-0.364783	0.329248	-0.051138
-	628	-0.373436	0.328531	-0.053637
-	629	-0.380304	0.329266	-0.055930
-	630	-0.386615	0.331698	-0.058232
-	631	-0.392096	0.333934	-0.060593
-	632	-0.396783	0.334879	-0.062906
-	633	-0.399245	0.333777	-0.064816
-	634	-0.397860	0.331353	-0.066068
-	635	-0.394167	0.328577	-0.066895
-	636	-0.390746	0.326183	-0.067652
-	637	-0.387655	0.323068	-0.068633
-	638	-0.387219	0.318792	-0.070094
-	639	-0.389048	0.313095	-0.072082
-	640	-0.395164	0.306241	-0.074740
-	641	-0.403642	0.297790	-0.077732
-	642	-0.412721	0.288042	-0.080818
-	643	-0.419440	0.277528	-0.083441
-	644	-0.422061	0.266159	-0.085338
-	645	-0.418551	0.255429	-0.085903
-	646	-0.408972	0.244437	-0.085148
-	647	-0.396360	0.234072	-0.083455
-	648	-0.381605	0.224688	-0.081295
-	649	-0.368719	0.214145	-0.079376
-	650	-0.359731	0.201270	-0.077903
-	651	-0.353754	0.184803	-0.076571
-	652	-0.348787	0.165064	-0.074544
-	653	-0.341286	0.141524	-0.071040
-	654	-0.328133	0.113937	-0.065574
-	655	-0.308932	0.083841	-0.058071
-	656	-0.280049	0.055840	-0.048767
-	657	-0.244901	0.040151	-0.039901
-	658	-0.213428	0.041935	-0.034483
-	659	-0.191245	0.055108	-0.033031
-	660	-0.179690	0.072060	-0.034134
-	661	-0.176938	0.084378	-0.036072
-	662	-0.178324	0.084652	-0.037520
-	663	-0.179521	0.073424	-0.037663
-	664	-0.179843	0.060328	-0.037223
-	665	-0.169849	0.049302	-0.035021
-	666	-0.140177	0.042126	-0.029689
-	667	-0.096152	0.039709	-0.022563
-	668	-0.054228	0.042069	-0.016981
-	669	-0.029975	0.045857	-0.015591
-	670	-0.022161	0.048823	-0.017858
-	671	-0.016944	0.053005	-0.020498
-	672	-0.003421	0.057661	-0.020907
-	673	0.012406	0.061636	-0.020626
-	674	0.022597	0.064548	-0.021437
-	675	0.024669	0.067452	-0.023901
-	676	0.055033	0.061376	-0.016642
-	677	0.044522	0.066673	-0.020551
-	678	0.032540	0.072399	-0.024417
-	679	0.020713	0.078729	-0.027748
-	680	0.009388	0.084549	-0.030333
-	681	-0.002890	0.089627	-0.032385
-	682	-0.018143	0.093022	-0.034184
-	683	-0.036046	0.094843	-0.035898
-	684	-0.054880	0.094551	-0.037326
-	685	-0.071651	0.092888	-0.038170
-	686	-0.085409	0.089355	-0.038259
-	687	-0.094841	0.084649	-0.037678
-	688	-0.099512	0.078540	-0.036353
-	689	-0.100389	0.072014	-0.034430
-	690	-0.097347	0.064619	-0.032111
-	691	-0.090494	0.056869	-0.029624
-	692	-0.082134	0.048589	-0.027323
-	693	-0.072701	0.039963	-0.025392
-	694	-0.063232	0.031655	-0.023735
-	695	-0.054708	0.023215	-0.022338
-	696	-0.048198	0.015342	-0.021158
-	697	-0.044095	0.007995	-0.020092
-	698	-0.041952	0.001527	-0.019450
-	699	-0.042815	-0.004026	-0.019019
-	700	-0.046907	-0.008830	-0.019099
-	701	-0.052369	-0.013033	-0.019380
-	702	-0.059926	-0.017048	-0.020124
-	703	-0.066637	-0.021165	-0.020980
-	704	-0.071895	-0.026075	-0.022055
-	705	-0.074914	-0.031529	-0.023249
-	706	-0.075829	-0.037355	-0.024373
-	707	-0.075845	-0.043414	-0.025431
-	708	-0.075180	-0.049064	-0.026402
-	709	-0.073683	-0.054401	-0.027267
-	710	-0.070394	-0.059207	-0.028100
-	711	-0.066194	-0.063103	-0.028677
-	712	-0.059804	-0.066169	-0.029132
-	713	-0.052497	-0.068188	-0.029380
-	714	-0.042328	-0.068642	-0.029160
-	715	-0.028751	-0.066822	-0.028294
-	716	-0.013939	-0.062333	-0.026667
-	717	0.001880	-0.054600	-0.024065
-	718	0.016937	-0.044499	-0.020457
-	719	0.031815	-0.032405	-0.015642
-	720	0.049983	-0.019189	-0.009523
-	721	0.073391	-0.004754	-0.001897
-	722	0.105358	0.010268	0.007167
-	723	0.145975	0.026061	0.017708
-	724	0.196244	0.041814	0.029467
-	725	0.253391	0.057734	0.042361
-	726	0.316618	0.072837	0.055923
-	727	0.382757	0.087085	0.069716
-	728	0.447610	0.099630	0.083030
-	729	0.505527	0.109878	0.094800
-	730	0.549740	0.116304	0.103747
-	731	0.567331	0.117954	0.108138
-	732	0.547934	0.114351	0.106216
-	733	0.478702	0.105456	0.096281
-	734
-	735
