# Supplementary material for: Design and preliminary verification of a novel powered ankle–foot prosthesis: From the perspective of lower-limb biomechanics compared with ESAR foot
Source: PLoS One. 2024 Jun 7;19(6):e0303397. doi: 10.1371/journal.pone.0303397 (PMC11161064; doi:10.1371/journal.pone.0303397)
Supplement: S2 File — (ZIP) [file pone.0303397.s004.zip › WAP/10/right knee angle.txt]

LINK_MODEL_BASED::ORIGINAL::Right Knee Angles
File	Frame	X	Y	Z
Gait LB - IOR 22.c3d	1
-	2
-	3
-	4
-	5
-	6	-6.973513	-17.577667	16.252012
-	7	-6.976466	-17.538847	16.345043
-	8	-6.980603	-17.490341	16.461452
-	9	-6.984162	-17.433119	16.588417
-	10	-6.985586	-17.368250	16.717117
-	11	-6.983799	-17.296797	16.841717
-	12	-6.977763	-17.220062	16.958551
-	13	-6.966966	-17.139385	17.065304
-	14	-6.950734	-17.056322	17.160545
-	15	-6.928756	-16.972492	17.243929
-	16	-6.901046	-16.889544	17.314522
-	17	-6.867846	-16.809092	17.373047
-	18	-6.829470	-16.732756	17.419117
-	19	-6.786436	-16.662010	17.453890
-	20	-6.739892	-16.597923	17.480330
-	21	-6.690787	-16.541500	17.500401
-	22	-6.640464	-16.493368	17.516739
-	23	-6.590475	-16.453924	17.531664
-	24	-6.542281	-16.423410	17.547316
-	25	-6.497353	-16.401884	17.565695
-	26	-6.457185	-16.389267	17.587666
-	27	-6.423439	-16.385189	17.615736
-	28	-6.397146	-16.389378	17.649456
-	29	-6.379439	-16.401325	17.689953
-	30	-6.370955	-16.420559	17.737062
-	31	-6.372243	-16.446461	17.792377
-	32	-6.383232	-16.478529	17.856356
-	33	-6.403432	-16.516260	17.929483
-	34	-6.431839	-16.559187	18.012169
-	35	-6.467009	-16.606846	18.103554
-	36	-6.506890	-16.658871	18.201920
-	37	-6.548709	-16.714987	18.304581
-	38	-6.589174	-16.775040	18.407892
-	39	-6.623939	-16.839209	18.506840
-	40	-6.648174	-16.907848	18.595989
-	41	-6.656223	-16.981722	18.669861
-	42	-6.642202	-17.061844	18.724581
-	43	-6.599481	-17.149742	18.755360
-	44	-6.521152	-17.247271	18.759420
-	45	-6.400312	-17.356527	18.734335
-	46	-6.230259	-17.479685	18.679638
-	47	-6.004447	-17.619022	18.594555
-	48	-5.717026	-17.776543	18.480232
-	49	-5.362974	-17.953903	18.338104
-	50	-4.937788	-18.152409	18.170240
-	51	-4.438337	-18.372698	17.979876
-	52	-3.862263	-18.614962	17.770521
-	53	-3.208555	-18.878719	17.545040
-	54	-2.477495	-19.162968	17.308191
-	55	-1.670498	-19.466068	17.062859
-	56	-0.790267	-19.786043	16.813684
-	57	0.159844	-20.120733	16.562952
-	58	1.175339	-20.467850	16.315266
-	59	2.251138	-20.825375	16.073086
-	60	3.381790	-21.191450	15.838936
-	61	4.561513	-21.564653	15.613843
-	62	5.784236	-21.943836	15.398460
-	63	7.044222	-22.327944	15.190743
-	64	8.335413	-22.716185	14.989138
-	65	9.652555	-23.107393	14.789173
-	66	10.990254	-23.500261	14.586267
-	67	12.343825	-23.892929	14.374734
-	68	13.708454	-24.283133	14.148512
-	69	15.080023	-24.667919	13.900510
-	70	16.454535	-25.043758	13.623466
-	71	17.827995	-25.406786	13.310661
-	72	19.196856	-25.752481	12.954966
-	73	20.557034	-26.076422	12.552004
-	74	21.904556	-26.374050	12.098999
-	75	23.235325	-26.641327	11.597379
-	76	24.545313	-26.874815	11.051601
-	77	25.830845	-27.071617	10.466898
-	78	27.088621	-27.229456	9.847274
-	79	28.316042	-27.346897	9.195404
-	80	29.511267	-27.423262	8.513583
-	81	30.673355	-27.458517	7.805242
-	82	31.802509	-27.453291	7.073940
-	83	32.899361	-27.409599	6.325843
-	84	33.966068	-27.329193	5.565573
-	85	35.004108	-27.215899	4.799999
-	86	36.016167	-27.074017	4.035050
-	87	37.005169	-26.908098	3.275596
-	88	37.974426	-26.723497	2.527366
-	89	38.928047	-26.524632	1.793342
-	90	39.869736	-26.316410	1.077408
-	91	40.802700	-26.102863	0.382155
-	92	41.729187	-25.887285	-0.289780
-	93	42.650215	-25.672728	-0.935775
-	94	43.564941	-25.460938	-1.552956
-	95	44.470734	-25.253160	-2.139701
-	96	45.363079	-25.049921	-2.695121
-	97	46.237141	-24.850578	-3.221162
-	98	47.087730	-24.654970	-3.718997
-	99	47.910751	-24.461792	-4.191662
-	100	48.702354	-24.271143	-4.640700
-	101	49.459549	-24.081686	-5.069067
-	102	50.179447	-23.892893	-5.478834
-	103	50.859493	-23.704435	-5.871903
-	104	51.497368	-23.515701	-6.250450
-	105	52.090908	-23.327137	-6.614915
-	106	52.638077	-23.138874	-6.966256
-	107	53.137142	-22.952269	-7.303742
-	108	53.586391	-22.768644	-7.626996
-	109	53.984375	-22.590252	-7.934686
-	110	54.330177	-22.419430	-8.225627
-	111	54.623619	-22.258665	-8.498326
-	112	54.865467	-22.110060	-8.752196
-	113	55.057011	-21.975918	-8.986025
-	114	55.199768	-21.857586	-9.199450
-	115	55.294926	-21.756542	-9.391345
-	116	55.343674	-21.672798	-9.562037
-	117	55.346970	-21.606232	-9.711156
-	118	55.306087	-21.554825	-9.839716
-	119	55.222382	-21.515583	-9.949092
-	120	55.097294	-21.484480	-10.041450
-	121	54.932232	-21.457466	-10.118912
-	122	54.728191	-21.431538	-10.182753
-	123	54.485950	-21.403858	-10.234361
-	124	54.206001	-21.372469	-10.274178
-	125	53.888924	-21.335608	-10.302700
-	126	53.535446	-21.291260	-10.320390
-	127	53.146210	-21.237892	-10.327558
-	128	52.722168	-21.173780	-10.324458
-	129	52.264397	-21.097290	-10.311789
-	130	51.774429	-21.006439	-10.290298
-	131	51.253708	-20.899721	-10.261156
-	132	50.703964	-20.775572	-10.225767
-	133	50.126766	-20.632917	-10.186430
-	134	49.523460	-20.471668	-10.144521
-	135	48.895386	-20.292044	-10.102108
-	136	48.243599	-20.095491	-10.060790
-	137	47.568771	-19.884647	-10.021256
-	138	46.871281	-19.663544	-9.983605
-	139	46.150749	-19.438232	-9.945935
-	140	45.406864	-19.214764	-9.906055
-	141	44.639103	-18.999031	-9.861406
-	142	43.847496	-18.795362	-9.810300
-	143	43.032757	-18.606186	-9.752290
-	144	42.195877	-18.432964	-9.687299
-	145	41.338219	-18.275881	-9.616302
-	146	40.461151	-18.135015	-9.540240
-	147	39.566204	-18.009876	-9.459907
-	148	38.654839	-17.899891	-9.376431
-	149	37.728634	-17.804390	-9.290757
-	150	36.789261	-17.722120	-9.204793
-	151	35.838257	-17.652229	-9.119586
-	152	34.876926	-17.593836	-9.036637
-	153	33.906868	-17.545919	-8.957454
-	154	32.929417	-17.507971	-8.882997
-	155	31.946165	-17.478981	-8.815204
-	156	30.958597	-17.458096	-8.754858
-	157	29.968189	-17.444311	-8.702790
-	158	28.976408	-17.436533	-8.659308
-	159	27.984730	-17.433455	-8.625089
-	160	26.994375	-17.434031	-8.599834
-	161	26.006592	-17.437189	-8.583205
-	162	25.022604	-17.441877	-8.574735
-	163	24.043659	-17.446976	-8.573830
-	164	23.071009	-17.451466	-8.579410
-	165	22.105881	-17.454201	-8.591363
-	166	21.149321	-17.454338	-8.608641
-	167	20.202465	-17.450819	-8.631424
-	168	19.266380	-17.442924	-8.659267
-	169	18.342264	-17.429873	-8.692718
-	170	17.431267	-17.411089	-8.732000
-	171	16.534615	-17.386211	-8.777972
-	172	15.653604	-17.354982	-8.830974
-	173	14.789551	-17.317396	-8.891800
-	174	13.943845	-17.273558	-8.960688
-	175	13.117586	-17.223730	-9.037873
-	176	12.311849	-17.168261	-9.123223
-	177	11.527589	-17.107534	-9.216846
-	178	10.765538	-17.042040	-9.318409
-	179	10.026536	-16.972250	-9.427893
-	180	9.311152	-16.898745	-9.544978
-	181	8.619939	-16.822111	-9.669520
-	182	7.953389	-16.743158	-9.800939
-	183	7.312117	-16.662754	-9.938131
-	184	6.696763	-16.581902	-10.079962
-	185	6.108099	-16.501711	-10.224454
-	186	5.547106	-16.423277	-10.370068
-	187	5.014926	-16.347691	-10.515031
-	188	4.512664	-16.276108	-10.657967
-	189	4.041426	-16.209854	-10.797937
-	190	3.602132	-16.150503	-10.933687
-	191	3.195848	-16.099522	-11.063786
-	192	2.823924	-16.058405	-11.187160
-	193	2.487708	-16.028530	-11.301104
-	194	2.188476	-16.011076	-11.403508
-	195	1.927294	-16.007181	-11.491590
-	196	1.705077	-16.017735	-11.562722
-	197	1.522183	-16.043442	-11.614381
-	198	1.378407	-16.084738	-11.643999
-	199	1.273179	-16.141693	-11.649777
-	200	1.205041	-16.214005	-11.629260
-	201	1.172238	-16.300861	-11.580713
-	202	1.172326	-16.400978	-11.502568
-	203	1.202723	-16.512527	-11.394208
-	204	1.260365	-16.633291	-11.255273
-	205	1.341955	-16.760792	-11.086621
-	206	1.444167	-16.892534	-10.889966
-	207	1.563569	-17.026180	-10.667818
-	208	1.696811	-17.159580	-10.423156
-	209	1.840873	-17.291004	-10.160379
-	210	1.993018	-17.419138	-9.883437
-	211	2.151035	-17.543100	-9.597740
-	212	2.313054	-17.662569	-9.307642
-	213	2.477571	-17.777739	-9.018003
-	214	2.643695	-17.889175	-8.732984
-	215	2.810679	-17.997826	-8.455783
-	216	2.978122	-18.104733	-8.189659
-	217	3.145451	-18.210974	-7.936088
-	218	3.311906	-18.317551	-7.695880
-	219	3.475959	-18.425434	-7.468603
-	220	3.635777	-18.535553	-7.253153
-	221	3.789243	-18.648695	-7.047735
-	222	3.933947	-18.765512	-6.849867
-	223	4.067652	-18.886265	-6.657885
-	224	4.187740	-19.010963	-6.468966
-	225	4.291858	-19.139063	-6.280482
-	226	4.377553	-19.269594	-6.089072
-	227	4.442739	-19.401104	-5.890409
-	228	4.485606	-19.531860	-5.679841
-	229	4.505293	-19.659876	-5.451686
-	230	4.501791	-19.783121	-5.200896
-	231	4.476315	-19.899591	-4.923246
-	232	4.430831	-20.007492	-4.616213
-	233	4.367943	-20.105185	-4.279622
-	234	4.290377	-20.191381	-3.915406
-	235	4.200818	-20.264967	-3.528020
-	236	4.101432	-20.325104	-3.123417
-	237	3.993855	-20.371162	-2.709296
-	238	3.879123	-20.402666	-2.294169
-	239	3.757861	-20.419308	-1.886475
-	240	3.630031	-20.421009	-1.493913
-	241	3.495303	-20.407896	-1.123098
-	242	3.353291	-20.380331	-0.779980
-	243	3.203459	-20.338921	-0.468586
-	244	3.045312	-20.284517	-0.191374
-	245	2.878601	-20.218250	0.050441
-	246	2.703505	-20.141504	0.257844
-	247	2.520352	-20.055956	0.432814
-	248	2.329908	-19.963505	0.578987
-	249	2.133150	-19.866354	0.701248
-	250	1.931444	-19.766872	0.805254
-	251	1.726354	-19.667578	0.897367
-	252	1.519657	-19.571020	0.984143
-	253	1.313157	-19.479694	1.072067
-	254	1.108617	-19.396002	1.167811
-	255	0.907826	-19.322058	1.276903
-	256	0.712297	-19.259785	1.404541
-	257	0.523361	-19.210764	1.554834
-	258	0.342380	-19.176193	1.730597
-	259	0.170321	-19.156923	1.933081
-	260	0.007488	-19.153330	2.163138
-	261	-0.145933	-19.165401	2.419675
-	262	-0.290304	-19.192659	2.699758
-	263	-0.426370	-19.234232	3.000344
-	264	-0.555104	-19.288839	3.316717
-	265	-0.677730	-19.354967	3.643773
-	266	-0.795784	-19.430826	3.977051
-	267	-0.910673	-19.514448	4.311082
-	268	-1.023952	-19.603769	4.641416
-	269	-1.137121	-19.696638	4.963529
-	270	-1.251542	-19.790939	5.273895
-	271	-1.368243	-19.884678	5.569414
-	272	-1.488138	-19.976011	5.848078
-	273	-1.611727	-20.063316	6.108962
-	274	-1.739319	-20.145273	6.352101
-	275	-1.870600	-20.220797	6.578298
-	276	-2.005314	-20.289097	6.789983
-	277	-2.142629	-20.349609	6.989620
-	278	-2.281865	-20.402006	7.180954
-	279	-2.421879	-20.446154	7.366848
-	280	-2.561420	-20.482121	7.550440
-	281	-2.698998	-20.510124	7.733987
-	282	-2.832715	-20.530672	7.917588
-	283	-2.960560	-20.544460	8.099790
-	284	-3.080254	-20.552422	8.277248
-	285	-3.189683	-20.555506	8.445488
-	286	-3.286659	-20.554823	8.598922
-	287	-3.369519	-20.551355	8.732813
-	288	-3.436779	-20.546066	8.842175
-	289	-3.487497	-20.539810	8.923278
-	290	-3.520921	-20.533350	8.972759
-	291	-3.536685	-20.527355	8.986852
-	292	-3.534718	-20.522348	8.962485
-	293	-3.515503	-20.518675	8.897633
-	294	-3.479642	-20.516611	8.790542
-	295	-3.428132	-20.516283	8.641542
-	296	-3.362367	-20.517664	8.452977
-	297	-3.283899	-20.520672	8.228499
-	298	-3.194525	-20.525187	7.973573
-	299	-3.096195	-20.531012	7.695380
-	300	-2.990766	-20.538061	7.401109
-	301	-2.879911	-20.546242	7.097860
-	302	-2.765353	-20.555519	6.792790
-	303	-2.648605	-20.565889	6.491900
-	304	-2.530987	-20.577362	6.200425
-	305	-2.413752	-20.589958	5.922750
-	306	-2.298147	-20.603699	5.662897
-	307	-2.185183	-20.618542	5.423736
-	308	-2.076152	-20.634382	5.207602
-	309	-1.972137	-20.651159	5.015823
-	310	-1.874391	-20.668833	4.849554
-	311	-1.784022	-20.687429	4.709467
-	312	-1.702100	-20.707045	4.595517
-	313	-1.629771	-20.727850	4.507874
-	314	-1.568148	-20.749992	4.446515
-	315	-1.518286	-20.773602	4.411125
-	316	-1.481160	-20.798830	4.401179
-	317	-1.457642	-20.825787	4.415964
-	318	-1.448491	-20.854551	4.454719
-	319	-1.454152	-20.885139	4.516768
-	320	-1.474588	-20.917490	4.600783
-	321	-1.509399	-20.951387	4.706082
-	322	-1.557789	-20.986507	4.832023
-	323	-1.618546	-21.022455	4.977964
-	324	-1.690039	-21.058689	5.143005
-	325	-1.770074	-21.094664	5.326596
-	326	-1.855905	-21.129824	5.528031
-	327	-1.944791	-21.163589	5.747819
-	328	-2.033917	-21.195395	5.986604
-	329	-2.120662	-21.224714	6.245278
-	330	-2.202719	-21.251099	6.524074
-	331	-2.277725	-21.274258	6.821680
-	332	-2.343948	-21.293941	7.136081
-	333	-2.399668	-21.310001	7.463829
-	334	-2.443504	-21.322308	7.800759
-	335	-2.474210	-21.330824	8.141769
-	336	-2.490524	-21.335598	8.481522
-	337	-2.491173	-21.336781	8.814345
-	338	-2.474483	-21.334755	9.133916
-	339	-2.438760	-21.329977	9.434630
-	340	-2.381886	-21.323095	9.710711
-	341	-2.301513	-21.314842	9.956801
-	342	-2.194655	-21.306042	10.167736
-	343	-2.057834	-21.297554	10.338768
-	344	-1.887119	-21.290253	10.465908
-	345	-1.677986	-21.284990	10.545845
-	346	-1.425813	-21.282570	10.576981
-	347	-1.125820	-21.283657	10.558557
-	348	-0.772967	-21.288883	10.490993
-	349	-0.362420	-21.298599	10.375241
-	350	0.110377	-21.313082	10.213978
-	351	0.649305	-21.332323	10.010777
-	352	1.257356	-21.356327	9.771009
-	353	1.936573	-21.384874	9.500830
-	354	2.688009	-21.417927	9.207435
-	355	3.511693	-21.455538	8.898002
-	356	4.406355	-21.498049	8.580589
-	357	5.369792	-21.546202	8.262322
-	358	6.398571	-21.601271	7.950010
-	359	7.488687	-21.665134	7.649143
-	360	8.635120	-21.740189	7.364180
-	361	9.832661	-21.829212	7.098011
-	362	11.075699	-21.934994	6.851981
-	363	12.358688	-22.060051	6.626469
-	364	13.676140	-22.206327	6.420576
-	365	15.022578	-22.375072	6.233579
-	366	16.392735	-22.566717	6.063757
-	367	17.781317	-22.780876	5.908576
-	368	19.183130	-23.016199	5.764956
-	369	20.593288	-23.270277	5.628281
-	370	22.007086	-23.539776	5.492672
-	371	23.420481	-23.820438	5.350845
-	372	24.829578	-24.107445	5.194670
-	373	26.231310	-24.395378	5.014696
-	374	27.622923	-24.678587	4.800936
-	375	29.002230	-24.951012	4.542665
-	376	30.367342	-25.206757	4.230597
-	377	31.716879	-25.439947	3.857303
-	378	33.049877	-25.645056	3.418205
-	379	34.365761	-25.816881	2.911459
-	380	35.664314	-25.950714	2.338220
-	381	36.945366	-26.042648	1.702328
-	382	38.208599	-26.089939	1.010585
-	383	39.453739	-26.090528	0.271370
-	384	40.680264	-26.043530	-0.505535
-	385	41.887440	-25.948790	-1.309590
-	386	43.073959	-25.807629	-2.129696
-	387	44.238041	-25.622662	-2.954559
-	388	45.377312	-25.397844	-3.773281
-	389	46.489239	-25.138559	-4.575534
-	390	47.571049	-24.851707	-5.351691
-	391	48.620464	-24.544655	-6.093928
-	392	49.635509	-24.224798	-6.796278
-	393	50.615021	-23.898520	-7.455592
-	394	51.558235	-23.571205	-8.070718
-	395	52.465004	-23.247385	-8.642537
-	396	53.335674	-22.930130	-9.173738
-	397	54.170860	-22.621597	-9.667542
-	398	54.971302	-22.323370	-10.127302
-	399	55.737713	-22.036140	-10.556573
-	400	56.470707	-21.760378	-10.958262
-	401	57.170704	-21.495811	-11.335070
-	402	57.837845	-21.242128	-11.689293
-	403	58.471924	-20.998415	-12.022949
-	404	59.072266	-20.764212	-12.337370
-	405	59.638023	-20.538603	-12.633896
-	406	60.168034	-20.320723	-12.913571
-	407	60.661125	-20.109592	-13.177599
-	408	61.115948	-19.904016	-13.427345
-	409	61.531200	-19.702595	-13.664446
-	410	61.905563	-19.504166	-13.890601
-	411	62.237762	-19.307535	-14.107488
-	412	62.526669	-19.112415	-14.316414
-	413	62.771160	-18.918276	-14.519044
-	414	62.970314	-18.725298	-14.716682
-	415	63.123333	-18.533819	-14.910457
-	416	63.229630	-18.344296	-15.101569
-	417	63.288723	-18.157391	-15.290639
-	418	63.300255	-17.973982	-15.477790
-	419	63.264088	-17.794529	-15.662980
-	420	63.180103	-17.619656	-15.845368
-	421	63.048248	-17.450214	-16.023520
-	422	62.868587	-17.286575	-16.195910
-	423	62.641373	-17.129213	-16.360626
-	424	62.366978	-16.978390	-16.515942
-	425	62.045959	-16.834042	-16.660837
-	426	61.678711	-16.696617	-16.794632
-	427	61.265751	-16.566072	-16.917604
-	428	60.807507	-16.442873	-17.030323
-	429	60.304459	-16.327108	-17.133402
-	430	59.757271	-16.218760	-17.226507
-	431	59.166718	-16.117359	-17.308994
-	432	58.533745	-16.022131	-17.379633
-	433	57.859341	-15.932162	-17.436752
-	434	57.144730	-15.846183	-17.478855
-	435	56.391197	-15.762969	-17.504150
-	436	55.600143	-15.681293	-17.511049
-	437	54.773197	-15.599808	-17.498478
-	438	53.912022	-15.517392	-17.465548
-	439	53.018673	-15.432813	-17.411802
-	440	52.095062	-15.345709	-17.336889
-	441	51.143291	-15.255661	-17.241047
-	442	50.165371	-15.162962	-17.124804
-	443	49.163151	-15.068073	-16.989218
-	444	48.138416	-14.972285	-16.835255
-	445	47.092720	-14.877249	-16.664177
-	446	46.027534	-14.784926	-16.477615
-	447	44.944141	-14.697377	-16.277475
-	448	43.843750	-14.617034	-16.065876
-	449	42.727413	-14.546274	-15.844960
-	450	41.595901	-14.487994	-15.616285
-	451	40.449940	-14.445066	-15.381370
-	452	39.290062	-14.420109	-15.141473
-	453	38.116928	-14.415442	-14.897623
-	454	36.931107	-14.432953	-14.650851
-	455	35.733212	-14.473863	-14.402190
-	456	34.523941	-14.538910	-14.152539
-	457	33.304211	-14.627820	-13.903743
-	458	32.074936	-14.739897	-13.657245
-	459	30.837341	-14.873501	-13.414872
-	460	29.593027	-15.026408	-13.178069
-	461	28.343971	-15.195498	-12.948149
-	462	27.092579	-15.377263	-12.725214
-	463	25.841797	-15.567492	-12.509405
-	464	24.595028	-15.761770	-12.299823
-	465	23.356092	-15.955377	-12.095652
-	466	22.129160	-16.143608	-11.895884
-	467	20.918707	-16.321768	-11.699810
-	468	19.729263	-16.485544	-11.507093
-	469	18.565430	-16.631256	-11.318114
-	470	17.431498	-16.756113	-11.133223
-	471	16.331640	-16.858147	-10.954023
-	472	15.269436	-16.936600	-10.781705
-	473	14.247824	-16.991789	-10.617193
-	474	13.269344	-17.024868	-10.462124
-	475	12.335797	-17.037903	-10.317226
-	476	11.448631	-17.033485	-10.183234
-	477	10.608860	-17.014681	-10.060853
-	478	9.817009	-16.984991	-9.949609
-	479	9.073549	-16.947943	-9.849306
-	480	8.378832	-16.907188	-9.758698
-	481	7.733277	-16.866121	-9.676163
-	482	7.137483	-16.827917	-9.599041
-	483	6.592431	-16.795225	-9.524950
-	484	6.099061	-16.770262	-9.450417
-	485	5.658440	-16.754564	-9.372440
-	486	5.271441	-16.749079	-9.288042
-	487	4.938936	-16.754007	-9.195129
-	488	4.661133	-16.769131	-9.091670
-	489	4.438119	-16.793642	-8.977306
-	490	4.269066	-16.826481	-8.852144
-	491	4.152791	-16.866295	-8.718138
-	492	4.087427	-16.911774	-8.578106
-	493	4.070485	-16.961653	-8.436146
-	494	4.098881	-17.014935	-8.297156
-	495	4.168893	-17.070942	-8.166621
-	496	4.276453	-17.129343	-8.050333
-	497	4.417237	-17.190115	-7.954203
-	498	4.586587	-17.253599	-7.883795
-	499	4.780106	-17.320278	-7.844012
-	500	4.993266	-17.390795	-7.838948
-	501	5.221965	-17.465647	-7.871172
-	502	5.462213	-17.545259	-7.941755
-	503	5.710240	-17.629917	-8.049802
-	504	5.962396	-17.719971	-8.192581
-	505	6.215181	-17.815786	-8.365426
-	506	6.465434	-17.917864	-8.562150
-	507	6.710210	-18.026648	-8.775566
-	508	6.946782	-18.142584	-8.997971
-	509	7.172877	-18.265879	-9.221062
-	510	7.386313	-18.396555	-9.435888
-	511	7.585595	-18.534285	-9.633349
-	512	7.769537	-18.678480	-9.803856
-	513	7.938032	-18.828058	-9.938301
-	514	8.091292	-18.981770	-10.027892
-	515	8.230411	-19.138008	-10.065530
-	516	8.357105	-19.295042	-10.044926
-	517	8.473288	-19.451031	-9.962726
-	518	8.581021	-19.604095	-9.817437
-	519	8.681808	-19.752508	-9.610407
-	520	8.776672	-19.894625	-9.345527
-	521	8.865710	-20.028845	-9.029777
-	522	8.948382	-20.153524	-8.672502
-	523	9.023478	-20.266991	-8.284771
-	524	9.089099	-20.367620	-7.878113
-	525	9.142759	-20.453890	-7.464933
-	526	9.181438	-20.524523	-7.056328
-	527	9.201945	-20.578459	-6.663043
-	528	9.200799	-20.615078	-6.293657
-	529	9.174881	-20.633987	-5.955561
-	530	9.121326	-20.635162	-5.653626
-	531	9.037947	-20.618889	-5.391457
-	532	8.923193	-20.585794	-5.170241
-	533	8.776189	-20.536865	-4.989402
-	534	8.597084	-20.473358	-4.847034
-	535	8.386593	-20.396692	-4.739579
-	536	8.146035	-20.308584	-4.662848
-	537	7.877390	-20.210836	-4.611842
-	538	7.583114	-20.105480	-4.581379
-	539	7.266166	-19.994579	-4.565654
-	540	6.929589	-19.880417	-4.559062
-	541	6.577012	-19.765114	-4.555809
-	542	6.211697	-19.650957	-4.549817
-	543	5.837226	-19.540003	-4.535307
-	544	5.456646	-19.434357	-4.505951
-	545	5.073134	-19.335745	-4.455753
-	546	4.689171	-19.245790	-4.378706
-	547	4.307260	-19.165672	-4.269635
-	548	3.929447	-19.096331	-4.123870
-	549	3.557416	-19.038370	-3.937299
-	550	3.192623	-18.992056	-3.707728
-	551	2.836244	-18.957355	-3.433656
-	552	2.489457	-18.933950	-3.116014
-	553	2.153340	-18.921295	-2.756627
-	554	1.828804	-18.918726	-2.358963
-	555	1.517137	-18.925434	-1.928417
-	556	1.219370	-18.940559	-1.469207
-	557	0.936357	-18.963268	-0.985143
-	558	0.668240	-18.992682	-0.475603
-	559	0.414847	-19.027903	0.060595
-	560	0.175901	-19.067917	0.623716
-	561	-0.048734	-19.111567	1.211157
-	562	-0.258950	-19.157614	1.817889
-	563	-0.454747	-19.204859	2.436956
-	564	-0.636154	-19.252180	3.061079
-	565	-0.803465	-19.298679	3.683109
-	566	-0.956979	-19.343742	4.297195
-	567	-1.097101	-19.386988	4.897264
-	568	-1.224312	-19.428230	5.478146
-	569	-1.338736	-19.467424	6.032077
-	570	-1.440411	-19.504587	6.552785
-	571	-1.529493	-19.539721	7.034090
-	572	-1.606008	-19.572790	7.471121
-	573	-1.670061	-19.603769	7.860227
-	574	-1.721759	-19.632679	8.198354
-	575	-1.761011	-19.659559	8.483644
-	576	-1.788196	-19.684502	8.715857
-	577	-1.803291	-19.707685	8.895482
-	578	-1.806847	-19.729231	9.024626
-	579	-1.799283	-19.749264	9.106306
-	580	-1.781411	-19.767862	9.145181
-	581	-1.754327	-19.784964	9.147454
-	582	-1.719565	-19.800419	9.121297
-	583	-1.678973	-19.813932	9.077693
-	584	-1.634673	-19.825146	9.029020
-	585	-1.589034	-19.833624	8.989506
-	586	-1.544711	-19.838995	8.972108
-	587	-1.504088	-19.840919	8.989027
-	588	-1.469773	-19.839153	9.049290
-	589	-1.443751	-19.833527	9.158011
-	590	-1.428013	-19.823990	9.317014
-	591	-1.423695	-19.810608	9.524325
-	592	-1.431803	-19.793570	9.775192
-	593	-1.452901	-19.773087	10.062858
-	594	-1.487082	-19.749472	10.378810
-	595	-1.534217	-19.722940	10.714280
-	596	-1.593579	-19.693684	11.060348
-	597	-1.664277	-19.661751	11.408607
-	598	-1.744930	-19.627363	11.750735
-	599	-1.834040	-19.590715	12.077628
-	600	-1.930045	-19.552191	12.381454
-	601	-2.031145	-19.512249	12.654252
-	602	-2.135286	-19.471428	12.890579
-	603	-2.240330	-19.430151	13.086496
-	604	-2.344221	-19.388821	13.241680
-	605	-2.445345	-19.347805	13.358521
-	606	-2.542105	-19.307518	13.440921
-	607	-2.633640	-19.268305	13.495261
-	608	-2.719041	-19.230482	13.528640
-	609	-2.797753	-19.194319	13.549179
-	610	-2.869485	-19.160006	13.564995
-	611	-2.933905	-19.127741	13.582450
-	612	-2.990962	-19.097687	13.607830
-	613	-3.040563	-19.070007	13.644423
-	614	-3.083079	-19.044853	13.695014
-	615	-3.118872	-19.022293	13.761212
-	616	-3.148541	-19.002365	13.842659
-	617	-3.172763	-18.984959	13.939015
-	618	-3.192376	-18.969891	14.048370
-	619	-3.208047	-18.956900	14.168660
-	620	-3.220509	-18.945669	14.297068
-	621	-3.230382	-18.935804	14.430311
-	622	-3.238338	-18.926901	14.565602
-	623	-3.244725	-18.918512	14.700215
-	624	-3.250286	-18.910202	14.832248
-	625	-3.255379	-18.901558	14.959665
-	626	-3.260774	-18.892155	15.081679
-	627	-3.267042	-18.881544	15.197540
-	628	-3.274965	-18.869244	15.306943
-	629	-3.285174	-18.854719	15.410309
-	630	-3.297982	-18.837536	15.507427
-	631	-3.313573	-18.817259	15.598639
-	632	-3.331979	-18.793583	15.684361
-	633	-3.353117	-18.766296	15.764519
-	634	-3.376595	-18.735394	15.839807
-	635	-3.401972	-18.700981	15.910067
-	636	-3.428590	-18.663328	15.975697
-	637	-3.455664	-18.622940	16.036783
-	638	-3.482105	-18.580431	16.093235
-	639	-3.506577	-18.536669	16.144455
-	640	-3.527436	-18.492661	16.189896
-	641	-3.542588	-18.449696	16.228384
-	642	-3.549520	-18.409275	16.258923
-	643	-3.545253	-18.373087	16.279440
-	644	-3.526120	-18.343130	16.288776
-	645	-3.487895	-18.321571	16.284185
-	646	-3.425946	-18.310778	16.264635
-	647	-3.334994	-18.313187	16.227921
-	648	-3.209323	-18.331371	16.173092
-	649	-3.042893	-18.367849	16.099277
-	650	-2.829260	-18.424997	16.005888
-	651	-2.561933	-18.504904	15.893642
-	652	-2.234448	-18.609266	15.763346
-	653	-1.840608	-18.739264	15.617199
-	654	-1.374797	-18.895477	15.457922
-	655	-0.831889	-19.077766	15.288834
-	656	-0.207994	-19.285315	15.113761
-	657	0.499931	-19.516567	14.936464
-	658	1.293443	-19.769417	14.760512
-	659	2.173122	-20.041361	14.588729
-	660	3.137902	-20.329582	14.422235
-	661	4.185494	-20.631151	14.261672
-	662	5.312374	-20.943331	14.105632
-	663	6.513464	-21.263624	13.953498
-	664	7.782617	-21.590008	13.803084
-	665	9.112373	-21.920990	13.653005
-	666	10.494590	-22.255610	13.500972
-	667	11.920639	-22.593096	13.344647
-	668	13.381604	-22.932999	13.181027
-	669	14.868972	-23.274584	13.006671
-	670	16.374254	-23.617054	12.817942
-	671	17.889694	-23.959099	12.611003
-	672	19.408045	-24.298883	12.381311
-	673	20.922897	-24.634260	12.124374
-	674	22.428448	-24.962618	11.835422
-	675	23.919489	-25.281223	11.509852
-	676	25.391832	-25.587280	11.143584
-	677	26.841866	-25.877842	10.732409
-	678	28.266823	-26.150309	10.273701
-	679	29.664667	-26.402210	9.764798
-	680	31.034361	-26.631788	9.205120
-	681	32.375420	-26.837700	8.594828
-	682	33.687473	-27.018913	7.935958
-	683	34.969776	-27.174854	7.232005
-	684	36.221085	-27.304914	6.487864
-	685	37.440365	-27.408640	5.708103
-	686	38.627117	-27.485285	4.897327
-	687	39.781231	-27.534248	4.060014
-	688	40.902679	-27.554981	3.201670
-	689	41.991394	-27.547112	2.328261
-	690	43.047344	-27.511370	1.447855
-	691	44.070435	-27.448782	0.568398
-	692	45.060902	-27.360638	-0.301696
-	693	46.019051	-27.248203	-1.154204
-	694	46.945465	-27.112282	-1.982306
-	695	47.840649	-26.953970	-2.779534
-	696	48.704994	-26.774313	-3.541255
-	697	49.538818	-26.574890	-4.264108
-	698	50.342049	-26.357916	-4.946448
-	699	51.114601	-26.125227	-5.588901
-	700	51.856049	-25.879547	-6.193864
-	701	52.566185	-25.623077	-6.765591
-	702	53.244556	-25.358368	-7.309319
-	703	53.890755	-25.087505	-7.830586
-	704	54.503994	-24.812868	-8.333414
-	705	55.083572	-24.536348	-8.819616
-	706	55.628208	-24.259571	-9.289050
-	707	56.136505	-23.984266	-9.739122
-	708	56.606689	-23.711950	-10.166285
-	709	57.036812	-23.444262	-10.565876
-	710	57.424835	-23.182768	-10.932864
-	711	57.768936	-22.928101	-11.262728
-	712	58.067516	-22.681116	-11.550649
-	713	58.318825	-22.441946	-11.792634
-	714	58.521320	-22.210663	-11.984660
-	715	58.673634	-21.987394	-12.122717
-	716	58.774986	-21.771709	-12.203083
-	717	58.825039	-21.563801	-12.223095
-	718	58.824020	-21.363571	-12.182606
-	719	58.772903	-21.171185	-12.085466
-	720	58.673244	-20.987129	-11.939732
-	721	58.527439	-20.811588	-11.756841
-	722	58.338722	-20.645622	-11.548120
-	723	58.111462	-20.489891	-11.324402
-	724	57.850849	-20.345816	-11.094267
-	725	57.563019	-20.213827	-10.865414
-	726	57.255066	-20.094696	-10.643790
-	727	56.934406	-19.988953	-10.434158
-	728	56.608990	-19.896772	-10.239918
-	729	56.286694	-19.818853	-10.063339
-	730	55.975445	-19.754713	-9.906043
-	731	55.682663	-19.703695	-9.768857
-	732	55.414135	-19.664682	-9.651814
-	733	55.172867	-19.635605	-9.553634
-	734	54.957672	-19.615112	-9.471805
-	735	54.762440	-19.601433	-9.402453
