# Supplementary material for: Design and preliminary verification of a novel powered ankle–foot prosthesis: From the perspective of lower-limb biomechanics compared with ESAR foot
Source: PLoS One. 2024 Jun 7;19(6):e0303397. doi: 10.1371/journal.pone.0303397 (PMC11161064; doi:10.1371/journal.pone.0303397)
Supplement: S2 File — (ZIP) [file pone.0303397.s004.zip › WAP/10/right knee moment.txt]

LINK_MODEL_BASED::ORIGINAL::Right Knee Moment
File	Frame	X	Y	Z
Gait LB - IOR 22.c3d	1
-	2
-	3
-	4
-	5
-	6
-	7
-	8	-0.055873	0.065039	-0.027125
-	9	-0.040632	0.060418	-0.022298
-	10	-0.028070	0.056246	-0.018213
-	11	-0.018293	0.052496	-0.014929
-	12	-0.010985	0.048977	-0.012373
-	13	-0.005736	0.045706	-0.010434
-	14	-0.001917	0.042427	-0.008911
-	15	0.000879	0.038978	-0.007668
-	16	0.002391	0.035775	-0.006825
-	17	0.003102	0.032881	-0.006224
-	18	0.002752	0.030426	-0.005951
-	19	0.001626	0.028563	-0.005923
-	20	-0.000137	0.027055	-0.006107
-	21	-0.001857	0.025779	-0.006295
-	22	-0.004229	0.025021	-0.006755
-	23	-0.006675	0.024499	-0.007264
-	24	-0.008829	0.024285	-0.007752
-	25	-0.010857	0.024128	-0.008243
-	26	-0.012356	0.024312	-0.008628
-	27	-0.013798	0.024650	-0.009053
-	28	-0.014247	0.025032	-0.009209
-	29	-0.014845	0.025772	-0.009455
-	30	-0.015280	0.026665	-0.009661
-	31	-0.015983	0.027627	-0.009964
-	32	-0.016440	0.028755	-0.010203
-	33	-0.017103	0.029977	-0.010538
-	34	-0.016905	0.031265	-0.010667
-	35	-0.017015	0.032705	-0.010956
-	36	-0.015757	0.033995	-0.010835
-	37	-0.014791	0.035499	-0.010844
-	38	-0.013083	0.036915	-0.010624
-	39	-0.011273	0.038310	-0.010351
-	40	-0.009084	0.039753	-0.009920
-	41	-0.007413	0.041422	-0.009616
-	42	-0.004940	0.042734	-0.008938
-	43	-0.002931	0.044352	-0.008336
-	44	-0.001329	0.045954	-0.007742
-	45	0.000682	0.047562	-0.006914
-	46	0.002237	0.049342	-0.006166
-	47	0.003873	0.051338	-0.005321
-	48	0.004866	0.053638	-0.004651
-	49	0.006005	0.056161	-0.003879
-	50	0.006545	0.058961	-0.003251
-	51	0.006710	0.062217	-0.002722
-	52	0.006630	0.065624	-0.002219
-	53	0.006549	0.069361	-0.001651
-	54	0.005901	0.073491	-0.001188
-	55	0.005012	0.077965	-0.000720
-	56	0.004421	0.082325	-0.000003
-	57	0.002827	0.087206	0.000496
-	58	0.001453	0.091597	0.001235
-	59	-0.000776	0.096051	0.001820
-	60	-0.002944	0.099675	0.002558
-	61	-0.006097	0.102960	0.003028
-	62	-0.008986	0.105312	0.003644
-	63	-0.011693	0.106893	0.004344
-	64	-0.013985	0.107638	0.005168
-	65	-0.015419	0.107520	0.006276
-	66	-0.016390	0.106799	0.007508
-	67	-0.015766	0.105163	0.009260
-	68	-0.014262	0.103036	0.011284
-	69	-0.011980	0.100341	0.013508
-	70	-0.008341	0.096955	0.016160
-	71	-0.004722	0.093178	0.018665
-	72	-0.001341	0.089063	0.020956
-	73	0.001931	0.084588	0.023112
-	74	0.004316	0.080184	0.024901
-	75	0.006204	0.075829	0.026447
-	76	0.008060	0.071491	0.027838
-	77	0.010815	0.066910	0.029330
-	78	0.014051	0.062281	0.030765
-	79	0.017234	0.057917	0.032088
-	80	0.019049	0.054297	0.032899
-	81	0.019118	0.051378	0.032995
-	82	0.017877	0.049420	0.032842
-	83	0.015141	0.048682	0.032524
-	84	0.011030	0.049314	0.032288
-	85	0.006323	0.050993	0.032457
-	86	0.000221	0.053263	0.032274
-	87	-0.007165	0.055757	0.031554
-	88	-0.014919	0.057801	0.030368
-	89	-0.022225	0.059225	0.029043
-	90	-0.028458	0.059736	0.027688
-	91	-0.032698	0.059234	0.026737
-	92	-0.034482	0.057484	0.026194
-	93	-0.032699	0.054306	0.026503
-	94	-0.027021	0.049549	0.027541
-	95	-0.017452	0.043469	0.029406
-	96	-0.005126	0.036653	0.031838
-	97	0.006200	0.030725	0.034051
-	98	0.015787	0.026197	0.036184
-	99	0.023390	0.023267	0.038427
-	100	0.028162	0.021751	0.040187
-	101	0.032023	0.020902	0.042055
-	102	0.033441	0.020736	0.043098
-	103	0.033904	0.020751	0.043810
-	104	0.032478	0.021033	0.043705
-	105	0.030217	0.021227	0.043045
-	106	0.026893	0.021427	0.041797
-	107	0.022498	0.021549	0.039798
-	108	0.017660	0.021627	0.037494
-	109	0.011623	0.021688	0.034386
-	110	0.004615	0.021810	0.030691
-	111	-0.004141	0.022117	0.026016
-	112	-0.012982	0.022397	0.021227
-	113	-0.021202	0.022473	0.016564
-	114	-0.028148	0.022350	0.012440
-	115	-0.033235	0.021904	0.009016
-	116	-0.036611	0.021428	0.006600
-	117	-0.038981	0.021144	0.004959
-	118	-0.040133	0.021313	0.004542
-	119	-0.041190	0.022263	0.004981
-	120	-0.042093	0.024142	0.006505
-	121	-0.042670	0.026834	0.009070
-	122	-0.043615	0.030225	0.012107
-	123	-0.044319	0.033845	0.015478
-	124	-0.045644	0.037505	0.018431
-	125	-0.046788	0.040845	0.021076
-	126	-0.048320	0.043689	0.022879
-	127	-0.049395	0.045807	0.024127
-	128	-0.050346	0.047064	0.024463
-	129	-0.051527	0.047730	0.024044
-	130	-0.052660	0.047732	0.022949
-	131	-0.053937	0.047380	0.021440
-	132	-0.055769	0.046788	0.019398
-	133	-0.057548	0.046079	0.017364
-	134	-0.060030	0.045343	0.014976
-	135	-0.062616	0.044623	0.012627
-	136	-0.065508	0.044034	0.010334
-	137	-0.068544	0.043628	0.008205
-	138	-0.071515	0.043488	0.006427
-	139	-0.074728	0.043749	0.004944
-	140	-0.077539	0.044333	0.003946
-	141	-0.080362	0.045285	0.003221
-	142	-0.083114	0.046521	0.002689
-	143	-0.085764	0.048057	0.002352
-	144	-0.088175	0.049849	0.002211
-	145	-0.090244	0.051868	0.002267
-	146	-0.092028	0.054106	0.002493
-	147	-0.093985	0.056494	0.002618
-	148	-0.094922	0.058783	0.002953
-	149	-0.096561	0.061098	0.002892
-	150	-0.097120	0.063153	0.002974
-	151	-0.097373	0.065037	0.002961
-	152	-0.097340	0.066711	0.002840
-	153	-0.096926	0.068208	0.002676
-	154	-0.096016	0.069396	0.002451
-	155	-0.095101	0.070499	0.002166
-	156	-0.093861	0.071362	0.001855
-	157	-0.092351	0.072078	0.001556
-	158	-0.090741	0.072649	0.001217
-	159	-0.088526	0.072947	0.000961
-	160	-0.086154	0.072987	0.000644
-	161	-0.083701	0.072672	0.000221
-	162	-0.080921	0.072009	-0.000190
-	163	-0.078641	0.071069	-0.000840
-	164	-0.076148	0.069755	-0.001511
-	165	-0.073747	0.068143	-0.002255
-	166	-0.071390	0.066210	-0.003045
-	167	-0.069134	0.063965	-0.003892
-	168	-0.067272	0.061498	-0.004845
-	169	-0.065378	0.058877	-0.005744
-	170	-0.063632	0.056091	-0.006663
-	171	-0.062365	0.053469	-0.007618
-	172	-0.061228	0.050887	-0.008528
-	173	-0.060259	0.048466	-0.009381
-	174	-0.059546	0.046278	-0.010189
-	175	-0.058847	0.044341	-0.010882
-	176	-0.058375	0.042660	-0.011541
-	177	-0.057791	0.041180	-0.012066
-	178	-0.057585	0.039898	-0.012625
-	179	-0.057495	0.038778	-0.013142
-	180	-0.057609	0.037888	-0.013651
-	181	-0.057821	0.037184	-0.014124
-	182	-0.058026	0.036816	-0.014505
-	183	-0.058283	0.036642	-0.014849
-	184	-0.058626	0.036825	-0.015152
-	185	-0.059274	0.037089	-0.015528
-	186	-0.060259	0.037571	-0.015975
-	187	-0.061935	0.038354	-0.016605
-	188	-0.063847	0.039538	-0.017278
-	189	-0.066061	0.041180	-0.018014
-	190	-0.068865	0.043128	-0.018906
-	191	-0.071070	0.045085	-0.019611
-	192	-0.073862	0.047302	-0.020470
-	193	-0.076067	0.049467	-0.021157
-	194	-0.078226	0.051727	-0.021838
-	195	-0.079883	0.054130	-0.022378
-	196	-0.081179	0.056451	-0.022837
-	197	-0.081745	0.058828	-0.023096
-	198	-0.081101	0.061126	-0.023019
-	199	-0.078892	0.063221	-0.022501
-	200	-0.074942	0.065016	-0.021470
-	201	-0.069313	0.066346	-0.019948
-	202	-0.061967	0.067190	-0.017900
-	203	-0.053362	0.067387	-0.015456
-	204	-0.043449	0.067085	-0.012583
-	205	-0.033893	0.066495	-0.009798
-	206	-0.023913	0.065698	-0.006864
-	207	-0.015278	0.065176	-0.004349
-	208	-0.007167	0.065027	-0.002027
-	209	-0.000632	0.065568	-0.000250
-	210	0.004310	0.066784	0.000976
-	211	0.007918	0.068732	0.001750
-	212	0.010301	0.071057	0.002127
-	213	0.011294	0.073453	0.002111
-	214	0.011511	0.075320	0.001915
-	215	0.011197	0.076171	0.001670
-	216	0.011098	0.075581	0.001632
-	217	0.011655	0.073705	0.001941
-	218	0.012868	0.070905	0.002575
-	219	0.014867	0.067800	0.003554
-	220	0.017285	0.064775	0.004716
-	221	0.019659	0.062152	0.005873
-	222	0.021675	0.060158	0.006927
-	223	0.023151	0.058667	0.007810
-	224	0.024318	0.057673	0.008616
-	225	0.025169	0.057069	0.009355
-	226	0.025231	0.056926	0.009874
-	227	0.025018	0.056989	0.010328
-	228	0.024121	0.057307	0.010553
-	229	0.023606	0.057726	0.010874
-	230	0.023120	0.058235	0.011121
-	231	0.023071	0.058685	0.011400
-	232	0.023465	0.059240	0.011676
-	233	0.024343	0.059692	0.011950
-	234	0.025312	0.060156	0.012065
-	235	0.026873	0.060420	0.012228
-	236	0.028424	0.060427	0.012231
-	237	0.029870	0.060070	0.012091
-	238	0.030921	0.059453	0.011772
-	239	0.031847	0.058480	0.011402
-	240	0.032326	0.057293	0.010909
-	241	0.032880	0.055794	0.010498
-	242	0.032984	0.054073	0.010023
-	243	0.032614	0.052069	0.009477
-	244	0.031863	0.049915	0.008924
-	245	0.030392	0.047580	0.008245
-	246	0.028252	0.045090	0.007446
-	247	0.026287	0.042402	0.006837
-	248	0.023797	0.039598	0.006139
-	249	0.021540	0.036692	0.005616
-	250	0.019435	0.033789	0.005216
-	251	0.017587	0.030988	0.004946
-	252	0.016180	0.028329	0.004848
-	253	0.014529	0.025908	0.004654
-	254	0.013527	0.023859	0.004659
-	255	0.012139	0.022073	0.004466
-	256	0.010672	0.020800	0.004176
-	257	0.008979	0.019984	0.003734
-	258	0.007690	0.019668	0.003321
-	259	0.006098	0.019986	0.002705
-	260	0.005173	0.020611	0.002219
-	261	0.004747	0.021489	0.001814
-	262	0.004829	0.022516	0.001524
-	263	0.005587	0.023632	0.001410
-	264	0.006883	0.024816	0.001437
-	265	0.008726	0.026070	0.001648
-	266	0.010548	0.027373	0.001859
-	267	0.012744	0.028614	0.002225
-	268	0.014928	0.029907	0.002628
-	269	0.016717	0.031327	0.002936
-	270	0.018300	0.032706	0.003228
-	271	0.019653	0.034086	0.003501
-	272	0.020459	0.035429	0.003640
-	273	0.021158	0.036680	0.003783
-	274	0.021395	0.037788	0.003813
-	275	0.021123	0.038813	0.003697
-	276	0.020572	0.039650	0.003504
-	277	0.019826	0.040314	0.003245
-	278	0.018820	0.040897	0.002882
-	279	0.017693	0.041451	0.002461
-	280	0.016862	0.041945	0.002122
-	281	0.016715	0.042074	0.001983
-	282	0.017178	0.041916	0.002017
-	283	0.018084	0.041500	0.002172
-	284	0.019421	0.040916	0.002474
-	285	0.020526	0.040352	0.002675
-	286	0.021642	0.039797	0.002888
-	287	0.022699	0.039232	0.003079
-	288	0.023715	0.038691	0.003257
-	289	0.024416	0.038306	0.003316
-	290	0.025453	0.037759	0.003521
-	291	0.026047	0.037392	0.003567
-	292	0.026332	0.037052	0.003545
-	293	0.026353	0.036825	0.003482
-	294	0.025573	0.036835	0.003219
-	295	0.023920	0.037138	0.002742
-	296	0.021545	0.037553	0.002116
-	297	0.018220	0.038208	0.001243
-	298	0.014401	0.038918	0.000287
-	299	0.010007	0.039685	-0.000848
-	300	0.005726	0.040397	-0.001929
-	301	0.001463	0.041081	-0.003039
-	302	-0.002333	0.041656	-0.004030
-	303	-0.005736	0.042152	-0.004942
-	304	-0.008896	0.042685	-0.005840
-	305	-0.011168	0.042993	-0.006462
-	306	-0.013284	0.043345	-0.007097
-	307	-0.014916	0.043620	-0.007626
-	308	-0.016165	0.043770	-0.008069
-	309	-0.017093	0.043948	-0.008455
-	310	-0.017913	0.044133	-0.008856
-	311	-0.018104	0.044142	-0.009058
-	312	-0.018619	0.044386	-0.009421
-	313	-0.018621	0.044528	-0.009607
-	314	-0.018687	0.044796	-0.009832
-	315	-0.018538	0.045063	-0.009992
-	316	-0.017952	0.045308	-0.009991
-	317	-0.017424	0.045728	-0.010013
-	318	-0.016845	0.046195	-0.009993
-	319	-0.016118	0.046751	-0.009888
-	320	-0.015768	0.047575	-0.009892
-	321	-0.015294	0.048452	-0.009804
-	322	-0.014812	0.049324	-0.009692
-	323	-0.014693	0.050316	-0.009688
-	324	-0.014555	0.051337	-0.009656
-	325	-0.014985	0.052611	-0.009811
-	326	-0.015554	0.053957	-0.009967
-	327	-0.016411	0.055293	-0.010185
-	328	-0.017189	0.056475	-0.010335
-	329	-0.018055	0.057368	-0.010521
-	330	-0.018755	0.057965	-0.010660
-	331	-0.018877	0.057999	-0.010594
-	332	-0.019067	0.057928	-0.010582
-	333	-0.018988	0.057473	-0.010472
-	334	-0.018260	0.056630	-0.010107
-	335	-0.017777	0.055745	-0.009838
-	336	-0.017027	0.054743	-0.009467
-	337	-0.016465	0.053823	-0.009187
-	338	-0.015666	0.052867	-0.008812
-	339	-0.014960	0.052119	-0.008492
-	340	-0.014069	0.051424	-0.008107
-	341	-0.013412	0.051183	-0.007835
-	342	-0.012393	0.051034	-0.007413
-	343	-0.011548	0.051358	-0.007068
-	344	-0.010579	0.051882	-0.006651
-	345	-0.009116	0.052479	-0.006014
-	346	-0.007766	0.053333	-0.005387
-	347	-0.005964	0.054179	-0.004533
-	348	-0.004071	0.055114	-0.003592
-	349	-0.001848	0.056083	-0.002459
-	350	0.000050	0.057375	-0.001387
-	351	0.002399	0.058662	-0.000050
-	352	0.004154	0.060551	0.001158
-	353	0.006083	0.062789	0.002559
-	354	0.007532	0.065749	0.003930
-	355	0.008569	0.069621	0.005355
-	356	0.008828	0.074458	0.006721
-	357	0.008574	0.080288	0.008194
-	358	0.007131	0.087061	0.009566
-	359	0.005080	0.094169	0.011044
-	360	0.001892	0.101093	0.012380
-	361	-0.002313	0.107152	0.013504
-	362	-0.007159	0.111444	0.014394
-	363	-0.012707	0.113842	0.014871
-	364	-0.018515	0.114376	0.015004
-	365	-0.023972	0.113401	0.014991
-	366	-0.028802	0.111419	0.014921
-	367	-0.032167	0.108752	0.015174
-	368	-0.034093	0.105718	0.015752
-	369	-0.034054	0.102229	0.016813
-	370	-0.032443	0.098243	0.018177
-	371	-0.029003	0.093591	0.019889
-	372	-0.024029	0.088335	0.021832
-	373	-0.017638	0.082576	0.024009
-	374	-0.009955	0.076414	0.026434
-	375	-0.002229	0.070246	0.028755
-	376	0.004531	0.064345	0.030655
-	377	0.010372	0.058685	0.032184
-	378	0.014500	0.053638	0.033147
-	379	0.017504	0.049159	0.033862
-	380	0.019529	0.045390	0.034490
-	381	0.020234	0.042946	0.035235
-	382	0.020050	0.041732	0.036322
-	383	0.019405	0.041391	0.037799
-	384	0.018668	0.041423	0.039581
-	385	0.018146	0.041490	0.041580
-	386	0.018173	0.041312	0.043752
-	387	0.018729	0.040833	0.045964
-	388	0.019855	0.039974	0.048107
-	389	0.021175	0.038903	0.050028
-	390	0.022424	0.037638	0.051528
-	391	0.023351	0.036295	0.052539
-	392	0.023803	0.034847	0.052921
-	393	0.023392	0.033513	0.052656
-	394	0.022136	0.032300	0.051772
-	395	0.020237	0.031103	0.050317
-	396	0.017071	0.030171	0.048219
-	397	0.012966	0.029367	0.045559
-	398	0.008286	0.028586	0.042475
-	399	0.002744	0.027954	0.038947
-	400	-0.002802	0.027187	0.035180
-	401	-0.008459	0.026323	0.031118
-	402	-0.013987	0.025306	0.026849
-	403	-0.019117	0.024158	0.022569
-	404	-0.023672	0.022977	0.018511
-	405	-0.027477	0.021810	0.014860
-	406	-0.030618	0.020696	0.011610
-	407	-0.032892	0.019621	0.008883
-	408	-0.034727	0.018656	0.006506
-	409	-0.036159	0.017872	0.004573
-	410	-0.037065	0.017259	0.003204
-	411	-0.038070	0.016885	0.002072
-	412	-0.038478	0.016543	0.001354
-	413	-0.039214	0.016466	0.000819
-	414	-0.039931	0.016448	0.000391
-	415	-0.040598	0.016497	0.000113
-	416	-0.041564	0.016712	-0.000026
-	417	-0.042639	0.017032	0.000014
-	418	-0.044029	0.017450	0.000088
-	419	-0.045596	0.017977	0.000312
-	420	-0.047386	0.018573	0.000574
-	421	-0.049221	0.019287	0.001033
-	422	-0.050941	0.019996	0.001569
-	423	-0.052413	0.020649	0.002124
-	424	-0.053418	0.020918	0.002266
-	425	-0.054004	0.020754	0.001894
-	426	-0.054264	0.020048	0.000813
-	427	-0.054186	0.018792	-0.000916
-	428	-0.054127	0.017183	-0.003052
-	429	-0.054311	0.015512	-0.005212
-	430	-0.054109	0.013766	-0.007061
-	431	-0.054240	0.012168	-0.008696
-	432	-0.054007	0.010612	-0.009950
-	433	-0.053960	0.009232	-0.011002
-	434	-0.053821	0.008090	-0.011677
-	435	-0.053978	0.007270	-0.012124
-	436	-0.054088	0.006805	-0.012196
-	437	-0.054573	0.006872	-0.011913
-	438	-0.055463	0.007532	-0.011254
-	439	-0.056642	0.008891	-0.010087
-	440	-0.058206	0.011049	-0.008372
-	441	-0.059769	0.014204	-0.005771
-	442	-0.061648	0.018201	-0.002682
-	443	-0.063695	0.022994	0.000849
-	444	-0.065885	0.028403	0.004562
-	445	-0.068591	0.034345	0.008196
-	446	-0.071100	0.040770	0.011961
-	447	-0.073823	0.047444	0.015454
-	448	-0.076325	0.054373	0.018850
-	449	-0.078697	0.061223	0.021840
-	450	-0.080640	0.067673	0.024293
-	451	-0.082390	0.073515	0.026019
-	452	-0.084094	0.078495	0.026857
-	453	-0.085516	0.082471	0.026855
-	454	-0.086951	0.085417	0.025992
-	455	-0.088377	0.087310	0.024342
-	456	-0.089504	0.088219	0.022121
-	457	-0.090561	0.088244	0.019410
-	458	-0.091424	0.087361	0.016308
-	459	-0.092320	0.085653	0.012868
-	460	-0.093252	0.083231	0.009228
-	461	-0.094231	0.080267	0.005527
-	462	-0.095075	0.076730	0.001842
-	463	-0.095898	0.072981	-0.001683
-	464	-0.096432	0.069028	-0.004960
-	465	-0.096481	0.065138	-0.007822
-	466	-0.096319	0.061448	-0.010321
-	467	-0.095789	0.058067	-0.012412
-	468	-0.094795	0.055058	-0.014076
-	469	-0.093729	0.052553	-0.015441
-	470	-0.092067	0.050559	-0.016372
-	471	-0.090439	0.049145	-0.017079
-	472	-0.088944	0.048233	-0.017621
-	473	-0.087754	0.047611	-0.018118
-	474	-0.087578	0.047116	-0.018785
-	475	-0.088471	0.046491	-0.019691
-	476	-0.090568	0.045902	-0.020865
-	477	-0.093933	0.045587	-0.022322
-	478	-0.098194	0.045725	-0.023958
-	479	-0.103116	0.046248	-0.025730
-	480	-0.108861	0.047037	-0.027692
-	481	-0.115002	0.047971	-0.029739
-	482	-0.121162	0.049034	-0.031774
-	483	-0.126069	0.008340	-0.037000
-	484	-0.137379	0.005294	-0.041235
-	485	-0.146530	0.003074	-0.044708
-	486	-0.152302	0.001171	-0.047026
-	487	-0.153457	-0.000671	-0.047836
-	488	-0.150371	-0.002311	-0.047321
-	489	-0.143948	-0.003459	-0.045785
-	490	-0.136148	-0.003242	-0.043794
-	491	-0.130682	-0.001345	-0.042388
-	492	-0.132689	0.001894	-0.042990
-	493	-0.142157	0.005821	-0.045751
-	494	-0.150680	0.008918	-0.048570
-	495	-0.152172	0.006751	-0.049755
-	496	-0.149478	-0.009020	-0.049514
-	497	-0.146148	-0.046794	-0.047948
-	498	-0.126810	-0.103083	-0.040672
-	499	-0.081045	-0.150213	-0.027356
-	500	-0.041386	-0.153072	-0.019120
-	501	-0.030143	-0.109393	-0.020402
-	502	-0.052170	-0.046966	-0.029264
-	503	-0.082705	0.001598	-0.037241
-	504	-0.095867	0.014391	-0.039230
-	505	-0.100961	-0.009802	-0.041894
-	506	-0.111250	-0.059462	-0.050164
-	507	-0.126771	-0.110728	-0.062364
-	508	-0.142791	-0.145337	-0.075404
-	509	-0.158168	-0.169666	-0.088265
-	510	-0.168482	-0.198222	-0.099456
-	511	-0.170895	-0.232337	-0.107620
-	512	-0.167822	-0.262181	-0.112173
-	513	-0.164976	-0.281589	-0.114265
-	514	-0.163992	-0.294233	-0.115478
-	515	-0.163091	-0.306410	-0.116370
-	516	-0.159414	-0.319449	-0.116078
-	517	-0.151237	-0.331079	-0.113874
-	518	-0.138865	-0.340778	-0.109734
-	519	-0.126329	-0.347296	-0.104839
-	520	-0.116598	-0.348493	-0.100229
-	521	-0.109351	-0.344651	-0.095804
-	522	-0.105117	-0.338289	-0.091919
-	523	-0.102549	-0.330722	-0.088294
-	524	-0.100920	-0.322030	-0.084855
-	525	-0.102081	-0.311819	-0.082649
-	526	-0.107171	-0.301388	-0.082427
-	527	-0.115128	-0.290439	-0.083429
-	528	-0.122757	-0.279347	-0.084327
-	529	-0.126871	-0.269532	-0.083891
-	530	-0.127777	-0.261859	-0.082264
-	531	-0.128734	-0.254389	-0.080464
-	532	-0.131382	-0.246227	-0.079268
-	533	-0.135109	-0.237457	-0.078427
-	534	-0.138218	-0.229547	-0.077447
-	535	-0.140193	-0.221963	-0.075993
-	536	-0.141080	-0.214207	-0.074035
-	537	-0.141300	-0.205279	-0.071570
-	538	-0.141636	-0.191916	-0.068633
-	539	-0.142108	-0.170751	-0.064857
-	540	-0.143543	-0.144734	-0.060995
-	541	-0.143727	-0.126036	-0.057810
-	542	-0.140886	-0.119624	-0.055004
-	543	-0.134702	-0.120935	-0.051833
-	544	-0.127279	-0.122969	-0.048468
-	545	-0.121355	-0.125096	-0.046003
-	546	-0.118776	-0.127725	-0.044927
-	547	-0.118486	-0.132894	-0.044752
-	548	-0.118762	-0.138084	-0.044342
-	549	-0.117445	-0.143308	-0.043154
-	550	-0.113193	-0.145982	-0.040714
-	551	-0.107765	-0.147906	-0.038216
-	552	-0.103531	-0.149459	-0.036413
-	553	-0.101840	-0.153040	-0.035839
-	554	-0.101651	-0.158156	-0.035930
-	555	-0.102226	-0.164698	-0.036048
-	556	-0.102475	-0.171152	-0.035576
-	557	-0.103115	-0.177007	-0.034818
-	558	-0.103824	-0.181203	-0.033760
-	559	-0.104336	-0.184347	-0.032660
-	560	-0.103854	-0.187561	-0.031313
-	561	-0.101653	-0.192716	-0.029507
-	562	-0.097066	-0.199608	-0.026983
-	563	-0.090509	-0.207293	-0.023859
-	564	-0.082622	-0.213448	-0.020320
-	565	-0.074947	-0.217510	-0.016927
-	566	-0.068338	-0.219198	-0.013889
-	567	-0.062826	-0.219436	-0.011275
-	568	-0.057603	-0.220009	-0.008856
-	569	-0.053034	-0.222471	-0.006570
-	570	-0.048345	-0.226690	-0.004066
-	571	-0.043579	-0.232053	-0.001458
-	572	-0.039407	-0.236921	0.000919
-	573	-0.036413	-0.240421	0.002540
-	574	-0.034476	-0.242415	0.003314
-	575	-0.034071	-0.244782	0.003295
-	576	-0.033622	-0.248049	0.003188
-	577	-0.031929	-0.252715	0.003475
-	578	-0.028978	-0.257954	0.004293
-	579	-0.024918	-0.263669	0.005548
-	580	-0.020153	-0.268381	0.006986
-	581	-0.016348	-0.271308	0.008104
-	582	-0.013524	-0.271414	0.009030
-	583	-0.012357	-0.269533	0.009522
-	584	-0.012307	-0.265748	0.009697
-	585	-0.012436	-0.260685	0.009781
-	586	-0.012412	-0.254277	0.009914
-	587	-0.011308	-0.247650	0.010491
-	588	-0.008479	-0.240454	0.011748
-	589	-0.003943	-0.234148	0.013631
-	590	0.001916	-0.228741	0.016059
-	591	0.008952	-0.224438	0.018870
-	592	0.016452	-0.219923	0.021631
-	593	0.024287	-0.215317	0.024157
-	594	0.031061	-0.211002	0.025921
-	595	0.036250	-0.207687	0.026897
-	596	0.039857	-0.204728	0.027203
-	597	0.043075	-0.202298	0.027231
-	598	0.046341	-0.200787	0.027194
-	599	0.049758	-0.200634	0.027141
-	600	0.053621	-0.201033	0.027197
-	601	0.057488	-0.201741	0.027370
-	602	0.060848	-0.201913	0.027517
-	603	0.063006	-0.201446	0.027392
-	604	0.063927	-0.200415	0.027091
-	605	0.064106	-0.199773	0.026792
-	606	0.064047	-0.199948	0.026697
-	607	0.063530	-0.200760	0.026638
-	608	0.063196	-0.201516	0.026609
-	609	0.063709	-0.202394	0.026720
-	610	0.064304	-0.203042	0.026744
-	611	0.065743	-0.203061	0.026936
-	612	0.068035	-0.202080	0.027193
-	613	0.071371	-0.201328	0.027663
-	614	0.074782	-0.200662	0.028138
-	615	0.078323	-0.200274	0.028774
-	616	0.081200	-0.199025	0.029284
-	617	0.084054	-0.197049	0.029780
-	618	0.086882	-0.194271	0.030160
-	619	0.089706	-0.192027	0.030471
-	620	0.092975	-0.191292	0.031055
-	621	0.096105	-0.192548	0.031869
-	622	0.099476	-0.194812	0.032880
-	623	0.102519	-0.197629	0.033654
-	624	0.105179	-0.200256	0.034050
-	625	0.108200	-0.203129	0.034267
-	626	0.112835	-0.206244	0.034937
-	627	0.116865	-0.209187	0.035772
-	628	0.120318	-0.210537	0.036641
-	629	0.123195	-0.210115	0.037194
-	630	0.126217	-0.208301	0.037695
-	631	0.129006	-0.206030	0.038148
-	632	0.131334	-0.203754	0.038433
-	633	0.132475	-0.201853	0.038177
-	634	0.131592	-0.199614	0.037141
-	635	0.129437	-0.196561	0.035657
-	636	0.126823	-0.192590	0.034091
-	637	0.124153	-0.188446	0.032748
-	638	0.122174	-0.184650	0.031922
-	639	0.121438	-0.181236	0.031642
-	640	0.122937	-0.178094	0.032071
-	641	0.126176	-0.175007	0.032897
-	642	0.130348	-0.171389	0.033877
-	643	0.133482	-0.166803	0.034473
-	644	0.135059	-0.160982	0.034537
-	645	0.133660	-0.153040	0.033461
-	646	0.129793	-0.143266	0.031413
-	647	0.124726	-0.131466	0.028750
-	648	0.119339	-0.117994	0.025938
-	649	0.115148	-0.104510	0.023830
-	650	0.112787	-0.091857	0.022778
-	651	0.112349	-0.080189	0.022734
-	652	0.112084	-0.069091	0.023001
-	653	0.110013	-0.058560	0.023024
-	654	0.104335	-0.048612	0.022454
-	655	0.094448	-0.039274	0.021050
-	656	0.079452	-0.028822	0.018455
-	657	0.062032	-0.013528	0.015365
-	658	0.048800	0.007621	0.013570
-	659	0.042442	0.030775	0.013970
-	660	0.042675	0.051233	0.015908
-	661	0.047351	0.063903	0.018588
-	662	0.053073	0.064893	0.021611
-	663	0.057896	0.057075	0.024259
-	664	0.062787	0.048382	0.026387
-	665	0.063288	0.043557	0.026980
-	666	0.054104	0.044832	0.025099
-	667	0.037575	0.051448	0.021752
-	668	0.022422	0.060249	0.019282
-	669	0.015893	0.065771	0.019615
-	670	0.017406	0.066966	0.022416
-	671	0.020095	0.068311	0.025277
-	672	0.017660	0.071537	0.026378
-	673	0.012473	0.074728	0.026909
-	674	0.008837	0.075683	0.028139
-	675	0.008172	0.074710	0.030487
-	676	-0.008984	0.082628	0.024928
-	677	-0.004899	0.080235	0.027998
-	678	-0.000725	0.078033	0.031237
-	679	0.002557	0.076433	0.034349
-	680	0.004987	0.075010	0.037140
-	681	0.006924	0.073668	0.039748
-	682	0.009435	0.071645	0.042318
-	683	0.012612	0.069124	0.044971
-	684	0.016078	0.065993	0.047355
-	685	0.018672	0.062859	0.049145
-	686	0.020149	0.059508	0.050028
-	687	0.020336	0.056235	0.050084
-	688	0.019126	0.052919	0.049141
-	689	0.016703	0.049789	0.047460
-	690	0.013426	0.046605	0.045043
-	691	0.009484	0.043470	0.042058
-	692	0.005469	0.040300	0.038792
-	693	0.001729	0.037137	0.035444
-	694	-0.001591	0.034066	0.032163
-	695	-0.004221	0.030904	0.028927
-	696	-0.005971	0.027779	0.025987
-	697	-0.006914	0.024644	0.023241
-	698	-0.006855	0.021730	0.021090
-	699	-0.005865	0.018917	0.019384
-	700	-0.003914	0.016364	0.018393
-	701	-0.001586	0.014039	0.017717
-	702	0.001249	0.011893	0.017545
-	703	0.003593	0.009981	0.017343
-	704	0.005386	0.008113	0.016954
-	705	0.006550	0.006287	0.016303
-	706	0.006992	0.004520	0.015304
-	707	0.007124	0.002710	0.014019
-	708	0.006987	0.001048	0.012695
-	709	0.006394	-0.000411	0.011206
-	710	0.005286	-0.001567	0.009640
-	711	0.003373	-0.002263	0.007988
-	712	0.000785	-0.002529	0.006313
-	713	-0.002277	-0.002412	0.004719
-	714	-0.006853	-0.001478	0.003091
-	715	-0.013018	0.000430	0.001588
-	716	-0.020521	0.003445	0.000505
-	717	-0.029368	0.007768	0.000030
-	718	-0.038840	0.012965	-0.000041
-	719	-0.049230	0.018961	0.000002
-	720	-0.061835	0.025782	-0.000534
-	721	-0.077926	0.033653	-0.001895
-	722	-0.098777	0.042678	-0.004582
-	723	-0.124754	0.052889	-0.008608
-	724	-0.155879	0.063997	-0.014318
-	725	-0.191441	0.075862	-0.021368
-	726	-0.230770	0.088093	-0.029836
-	727	-0.272386	0.100391	-0.039172
-	728	-0.314022	0.112068	-0.048941
-	729	-0.352498	0.122393	-0.058193
-	730	-0.383705	0.130189	-0.066106
-	731	-0.400935	0.133972	-0.070652
-	732	-0.397949	0.132577	-0.069726
-	733	-0.367661	0.124853	-0.060743
-	734
-	735
