# Supplementary material for: Design and preliminary verification of a novel powered ankle–foot prosthesis: From the perspective of lower-limb biomechanics compared with ESAR foot
Source: PLoS One. 2024 Jun 7;19(6):e0303397. doi: 10.1371/journal.pone.0303397 (PMC11161064; doi:10.1371/journal.pone.0303397)
Supplement: S2 File — (ZIP) [file pone.0303397.s004.zip › WAP/11/left ankle angle.txt]

LINK_MODEL_BASED::ORIGINAL::Left Ankle Angles
File	Frame	X	Y	Z
Gait LB - IOR 23.c3d	1	-0.213131	-6.943807	3.554035
-	2	0.180735	-6.784733	3.090817
-	3	0.582782	-6.641716	2.647517
-	4	0.985504	-6.519133	2.241792
-	5	1.381080	-6.419935	1.889250
-	6	1.762081	-6.345619	1.600402
-	7	2.122391	-6.296198	1.383723
-	8	2.457038	-6.270758	1.242449
-	9	2.762577	-6.267841	1.175030
-	10	3.037065	-6.285527	1.176547
-	11	3.279872	-6.321683	1.237809
-	12	3.491839	-6.373858	1.348803
-	13	3.674917	-6.439557	1.497736
-	14	3.832054	-6.516351	1.672549
-	15	3.966894	-6.601875	1.862192
-	16	4.083242	-6.694121	2.055925
-	17	4.184865	-6.791301	2.244256
-	18	4.275175	-6.891895	2.418587
-	19	4.357231	-6.994445	2.571469
-	20	4.433395	-7.097466	2.696661
-	21	4.505677	-7.199588	2.789539
-	22	4.575355	-7.299771	2.847030
-	23	4.643398	-7.397458	2.867435
-	24	4.710468	-7.492287	2.851402
-	25	4.776964	-7.584057	2.801419
-	26	4.843332	-7.672726	2.722101
-	27	4.910020	-7.758194	2.620758
-	28	4.977618	-7.840327	2.506140
-	29	5.046605	-7.918799	2.388726
-	30	5.117272	-7.993343	2.279064
-	31	5.189888	-8.063535	2.188298
-	32	5.264381	-8.129015	2.126241
-	33	5.340579	-8.189528	2.100552
-	34	5.418138	-8.244891	2.116641
-	35	5.496505	-8.294899	2.177959
-	36	5.574854	-8.339569	2.284801
-	37	5.652498	-8.378694	2.437108
-	38	5.728516	-8.412381	2.630989
-	39	5.802142	-8.440715	2.860840
-	40	5.872863	-8.463746	3.119286
-	41	5.940543	-8.481481	3.397474
-	42	6.005507	-8.494012	3.686383
-	43	6.068605	-8.501760	3.976826
-	44	6.131218	-8.505472	4.260853
-	45	6.194809	-8.506186	4.531624
-	46	6.260895	-8.505122	4.783614
-	47	6.330678	-8.503341	5.013051
-	48	6.405135	-8.501708	5.217430
-	49	6.484620	-8.500703	5.396300
-	50	6.569165	-8.500655	5.550361
-	51	6.658432	-8.501583	5.681782
-	52	6.752186	-8.503243	5.793777
-	53	6.850088	-8.505310	5.889335
-	54	6.951787	-8.507508	5.970847
-	55	7.056883	-8.509699	6.040001
-	56	7.164884	-8.512080	6.096862
-	57	7.275093	-8.515015	6.141198
-	58	7.386782	-8.519090	6.172083
-	59	7.499215	-8.525130	6.188283
-	60	7.611770	-8.534122	6.188484
-	61	7.723988	-8.547002	6.171683
-	62	7.835518	-8.564485	6.137105
-	63	7.946082	-8.586966	6.083631
-	64	8.055549	-8.614634	6.011121
-	65	8.163857	-8.647799	5.919712
-	66	8.270949	-8.686781	5.810467
-	67	8.376750	-8.731648	5.685099
-	68	8.481256	-8.782280	5.545632
-	69	8.584438	-8.838412	5.394307
-	70	8.686498	-8.899667	5.233699
-	71	8.787579	-8.965540	5.066406
-	72	8.887942	-9.035245	4.895100
-	73	8.987950	-9.107911	4.722533
-	74	9.088078	-9.182574	4.551278
-	75	9.188950	-9.258339	4.383606
-	76	9.291250	-9.334403	4.221673
-	77	9.395754	-9.410243	4.066703
-	78	9.503076	-9.485404	3.919908
-	79	9.613988	-9.559388	3.781882
-	80	9.728880	-9.631813	3.652350
-	81	9.848380	-9.702196	3.530334
-	82	9.972805	-9.770240	3.414290
-	83	10.102421	-9.835934	3.301336
-	84	10.237481	-9.899315	3.188807
-	85	10.378155	-9.960504	3.074052
-	86	10.524521	-10.019543	2.955076
-	87	10.676771	-10.076214	2.831537
-	88	10.834856	-10.130114	2.704033
-	89	10.998796	-10.180459	2.574626
-	90	11.168460	-10.226515	2.445467
-	91	11.343593	-10.267462	2.319061
-	92	11.524041	-10.302654	2.197878
-	93	11.709380	-10.331702	2.083660
-	94	11.899240	-10.354383	1.978185
-	95	12.093168	-10.370658	1.882925
-	96	12.290629	-10.380645	1.799133
-	97	12.491113	-10.384596	1.727603
-	98	12.694111	-10.382766	1.669021
-	99	12.899117	-10.375360	1.624156
-	100	13.105692	-10.362697	1.593171
-	101	13.313509	-10.344921	1.576515
-	102	13.522341	-10.322112	1.574153
-	103	13.732035	-10.294437	1.585267
-	104	13.942621	-10.261921	1.609121
-	105	14.154136	-10.224727	1.644095
-	106	14.367004	-10.182914	1.688883
-	107	14.581645	-10.136561	1.741922
-	108	14.798483	-10.085925	1.801399
-	109	15.017520	-10.031292	1.865445
-	110	15.238680	-9.973065	1.932104
-	111	15.461440	-9.911482	1.999838
-	112	15.685370	-9.846842	2.067485
-	113	15.910108	-9.779261	2.134860
-	114	16.135370	-9.709094	2.201858
-	115	16.360750	-9.636686	2.269012
-	116	16.585888	-9.562622	2.337434
-	117	16.810205	-9.487687	2.408190
-	118	17.033045	-9.412595	2.482532
-	119	17.253473	-9.337892	2.560990
-	120	17.470707	-9.263646	2.644711
-	121	17.683865	-9.189855	2.734496
-	122	17.892298	-9.116410	2.831237
-	123	18.095415	-9.042975	2.935696
-	124	18.292896	-8.969246	3.048231
-	125	18.484566	-8.894583	3.169178
-	126	18.670458	-8.818473	3.298310
-	127	18.850788	-8.740165	3.435088
-	128	19.025942	-8.658857	3.578945
-	129	19.196280	-8.573980	3.728806
-	130	19.362091	-8.485204	3.883347
-	131	19.523643	-8.392299	4.041223
-	132	19.681168	-8.294845	4.202062
-	133	19.834867	-8.192382	4.365717
-	134	19.984848	-8.084391	4.532362
-	135	20.131157	-7.970597	4.701919
-	136	20.273581	-7.851035	4.873609
-	137	20.411879	-7.726478	5.045434
-	138	20.545527	-7.598310	5.214387
-	139	20.674135	-7.468640	5.376059
-	140	20.797230	-7.339721	5.526360
-	141	20.914787	-7.213374	5.662195
-	142	21.026859	-7.090871	5.781886
-	143	21.133877	-6.972615	5.885627
-	144	21.236507	-6.858489	5.975097
-	145	21.335356	-6.748165	6.052306
-	146	21.430885	-6.641453	6.118620
-	147	21.523544	-6.537975	6.175809
-	148	21.613556	-6.437542	6.225181
-	149	21.701166	-6.339790	6.268698
-	150	21.786612	-6.244200	6.308965
-	151	21.869932	-6.150039	6.348698
-	152	21.950960	-6.056518	6.390561
-	153	22.029299	-5.962629	6.437368
-	154	22.104296	-5.867635	6.491159
-	155	22.175020	-5.770876	6.553443
-	156	22.240282	-5.671788	6.625373
-	157	22.298643	-5.570350	6.706810
-	158	22.348543	-5.467065	6.796770
-	159	22.388355	-5.362633	6.893946
-	160	22.416355	-5.258029	6.996437
-	161	22.430777	-5.154335	7.101902
-	162	22.429914	-5.052581	7.208149
-	163	22.412041	-4.953747	7.313322
-	164	22.375729	-4.859076	7.415655
-	165	22.319592	-4.769650	7.514400
-	166	22.242653	-4.686640	7.609757
-	167	22.144073	-4.611288	7.702065
-	168	22.023386	-4.544785	7.792212
-	169	21.880226	-4.488045	7.881554
-	170	21.714504	-4.441911	7.971391
-	171	21.526148	-4.406664	8.062977
-	172	21.315243	-4.382180	8.157502
-	173	21.081657	-4.367560	8.255521
-	174	20.825344	-4.361576	8.357041
-	175	20.545973	-4.362867	8.461935
-	176	20.243389	-4.370298	8.570204
-	177	19.917397	-4.383223	8.681628
-	178	19.567926	-4.401112	8.796380
-	179	19.194965	-4.423571	8.914865
-	180	18.798580	-4.450303	9.037322
-	181	18.379139	-4.480864	9.164301
-	182	17.937202	-4.514738	9.295845
-	183	17.473534	-4.551156	9.431767
-	184	16.989105	-4.589438	9.571605
-	185	16.485035	-4.628667	9.714708
-	186	15.962505	-4.667957	9.860249
-	187	15.422563	-4.705775	10.008247
-	188	14.865953	-4.740205	10.158453
-	189	14.293062	-4.768887	10.310960
-	190	13.703881	-4.789112	10.466388
-	191	13.097815	-4.798117	10.625546
-	192	12.473701	-4.792964	10.790003
-	193	11.829945	-4.771346	10.960105
-	194	11.164291	-4.730870	11.137316
-	195	10.474061	-4.669954	11.322033
-	196	9.755940	-4.587566	11.515675
-	197	9.006283	-4.483947	11.720486
-	198	8.221020	-4.360726	11.939156
-	199	7.396025	-4.221259	12.174442
-	200	6.526865	-4.070698	12.427433
-	201	5.609660	-3.915935	12.697449
-	202	4.641212	-3.765365	12.981930
-	203	3.619818	-3.627946	13.276630
-	204	2.545425	-3.513231	13.576813
-	205	1.420519	-3.430588	13.876574
-	206	0.250124	-3.388865	14.170066
-	207	-0.957559	-3.395390	14.451639
-	208	-2.190572	-3.456116	14.716107
-	209	-3.433387	-3.574693	14.959204
-	210	-4.666927	-3.752601	15.176424
-	211	-5.869022	-3.988285	15.363947
-	212	-7.014849	-4.277828	15.518158
-	213	-8.078218	-4.614227	15.636127
-	214	-9.032380	-4.988441	15.715192
-	215	-9.851469	-5.388780	15.752843
-	216	-10.512010	-5.802681	15.746538
-	217	-10.994267	-6.216322	15.692746
-	218	-11.283937	-6.616316	15.587197
-	219	-11.373150	-6.989436	15.424222
-	220	-11.261585	-7.324885	15.197268
-	221	-10.956135	-7.614423	14.899272
-	222	-10.470517	-7.853113	14.523420
-	223	-9.823776	-8.040172	14.064245
-	224	-9.038458	-8.177949	13.518413
-	225	-8.139059	-8.272645	12.885232
-	226	-7.150176	-8.333393	12.167897
-	227	-6.095548	-8.371544	11.373616
-	228	-4.996816	-8.400720	10.513484
-	229	-3.873393	-8.435380	9.602432
-	230	-2.741923	-8.489781	8.658697
-	231	-1.616790	-8.577250	7.702492
-	232	-0.510220	-8.709073	6.755419
-	233	0.567570	-8.894118	5.839399
-	234	1.608083	-9.136925	4.975265
-	235	2.604622	-9.437143	4.181615
-	236	3.552386	-9.788610	3.474005
-	237	4.448045	-10.181872	2.864200
-	238	5.289421	-10.604217	2.359451
-	239	6.075252	-11.041701	1.963001
-	240	6.804693	-11.479077	1.673205
-	241	7.477191	-11.901253	1.484142
-	242	8.092565	-12.294191	1.386126
-	243	8.651003	-12.646156	1.366921
-	244	9.152850	-12.948264	1.412086
-	245	9.598506	-13.194630	1.506178
-	246	9.988177	-13.382360	1.632934
-	247	10.322356	-13.511598	1.776354
-	248	10.602239	-13.584872	1.921846
-	249	10.829753	-13.606641	2.056839
-	250	11.007344	-13.582576	2.171717
-	251	11.137706	-13.518764	2.260054
-	252	11.223335	-13.421391	2.318103
-	253	11.266519	-13.296273	2.344872
-	254	11.268782	-13.148975	2.341294
-	255	11.231036	-12.984418	2.310381
-	256	11.153129	-12.806915	2.256480
-	257	11.034309	-12.619644	2.185230
-	258	10.873226	-12.424633	2.103235
-	259	10.668474	-12.222774	2.017421
-	260	10.418480	-12.013988	1.934863
-	261	10.122362	-11.797626	1.862811
-	262	9.779805	-11.573339	1.807919
-	263	9.391695	-11.341785	1.776757
-	264	8.960095	-11.104800	1.775651
-	265	8.488606	-10.864842	1.810160
-	266	7.982209	-10.624581	1.884857
-	267	7.447455	-10.386684	2.004131
-	268	6.891769	-10.154418	2.171022
-	269	6.323190	-9.931662	2.387522
-	270	5.750200	-9.722505	2.654803
-	271	5.181084	-9.531185	2.970786
-	272	4.624287	-9.361215	3.332412
-	273	4.087744	-9.215236	3.734219
-	274	3.578713	-9.094653	4.167781
-	275	3.103531	-8.999281	4.621680
-	276	2.667726	-8.926821	5.084157
-	277	2.275155	-8.873151	5.540872
-	278	1.928222	-8.832642	5.977112
-	279	1.627941	-8.798624	6.379425
-	280	1.373730	-8.764114	6.735681
-	281	1.163339	-8.722554	7.035964
-	282	0.993206	-8.668332	7.273622
-	283	0.858134	-8.597523	7.445308
-	284	0.752182	-8.508210	7.551587
-	285	0.668618	-8.400577	7.596694
-	286	0.600639	-8.276830	7.588134
-	287	0.541158	-8.140827	7.535718
-	288	0.483482	-7.997700	7.451667
-	289	0.420950	-7.853571	7.348927
-	290	0.347290	-7.714931	7.241170
-	291	0.256428	-7.588024	7.141399
-	292	0.142845	-7.478441	7.060921
-	293	0.001306	-7.390671	7.008904
-	294	-0.172402	-7.327625	6.992257
-	295	-0.381527	-7.290436	7.014942
-	296	-0.627673	-7.278442	7.078348
-	297	-0.910432	-7.289332	7.180866
-	298	-1.226875	-7.319414	7.318392
-	299	-1.571373	-7.364062	7.484368
-	300	-1.936417	-7.418390	7.669875
-	301	-2.312625	-7.477628	7.864494
-	302	-2.688540	-7.537234	8.056143
-	303	-3.050375	-7.593120	8.232265
-	304	-3.382228	-7.641574	8.379780
-	305	-3.667071	-7.679096	8.485847
-	306	-3.888098	-7.702170	8.537785
-	307	-4.030490	-7.707084	8.524723
-	308	-4.083430	-7.690619	8.438243
-	309	-4.041250	-7.651270	8.274179
-	310	-3.903959	-7.590290	8.034040
-	311	-3.676937	-7.511751	7.724933
-	312	-3.369951	-7.421855	7.359137
-	313	-2.995723	-7.327827	6.953592
-	314	-2.568663	-7.236880	6.527894
-	315	-2.103636	-7.155354	6.103359
-	316	-1.614980	-7.088240	5.700896
-	317	-1.116058	-7.039021	5.339350
-	318	-0.618875	-7.009649	5.033594
-	319	-0.134069	-7.000853	4.792068
-	320	0.329324	-7.012232	4.618217
-	321	0.764025	-7.042673	4.509377
-	322	1.164510	-7.090555	4.457424
-	323	1.527156	-7.154151	4.450290
-	324	1.850265	-7.231791	4.473506
-	325	2.133695	-7.322070	4.511958
-	326	2.378583	-7.423742	4.551313
-	327	2.586987	-7.535655	4.579248
-	328	2.761814	-7.656533	4.587465
-	329	2.906280	-7.785323	4.569345
-	330	3.023917	-7.920991	4.522278
-	331	3.118219	-8.062644	4.445762
-	332	3.192575	-8.209365	4.341399
-	333	3.250129	-8.360151	4.211544
-	334	3.293887	-8.513769	4.058505
-	335	3.326704	-8.668569	3.884819
-	336	3.351361	-8.822554	3.692831
-	337	3.370504	-8.973646	3.485163
-	338	3.386676	-9.119793	3.264777
-	339	3.402508	-9.258869	3.035953
-	340	3.420316	-9.388912	2.803068
-	341	3.442620	-9.508070	2.573449
-	342	3.471619	-9.614974	2.355272
-	343	3.509288	-9.708788	2.157638
-	344	3.557273	-9.789093	1.990466
-	345	3.616829	-9.856001	1.863086
-	346	3.688785	-9.909848	1.783556
-	347	3.773585	-9.950932	1.757822
-	348	3.871371	-9.979257	1.789992
-	349	3.981495	-9.994754	1.880281
-	350	4.102936	-9.997283	2.026088
-	351	4.234231	-9.986665	2.221800
-	352	4.373639	-9.962702	2.459427
-	353	4.519224	-9.925303	2.729599
-	354	4.668927	-9.874652	3.022080
-	355	4.820826	-9.811365	3.327041
-	356	4.973454	-9.736517	3.635479
-	357	5.125774	-9.651436	3.940244
-	358	5.277151	-9.557611	4.235732
-	359	5.427414	-9.456619	4.518567
-	360	5.576662	-9.350194	4.786823
-	361	5.725293	-9.240199	5.039801
-	362	5.873746	-9.128508	5.277638
-	363	6.022427	-9.017042	5.500340
-	364	6.171750	-8.907511	5.708362
-	365	6.321949	-8.801533	5.901486
-	366	6.473089	-8.700470	6.078778
-	367	6.625184	-8.605288	6.239553
-	368	6.778008	-8.516642	6.382419
-	369	6.931232	-8.434800	6.506222
-	370	7.084493	-8.359670	6.609946
-	371	7.237408	-8.290859	6.692897
-	372	7.389652	-8.227679	6.754795
-	373	7.541072	-8.169250	6.796156
-	374	7.691539	-8.114612	6.818435
-	375	7.841030	-8.062971	6.823431
-	376	7.989646	-8.013601	6.814190
-	377	8.137557	-7.966006	6.794235
-	378	8.284960	-7.919937	6.767421
-	379	8.432046	-7.875252	6.738182
-	380	8.578893	-7.831913	6.710160
-	381	8.725612	-7.789858	6.686925
-	382	8.872291	-7.749172	6.670998
-	383	9.019017	-7.710106	6.663921
-	384	9.165907	-7.673009	6.666389
-	385	9.312939	-7.638377	6.677880
-	386	9.460008	-7.606760	6.697068
-	387	9.607017	-7.578702	6.722448
-	388	9.753798	-7.554887	6.751658
-	389	9.900178	-7.535877	6.782499
-	390	10.046113	-7.522076	6.812787
-	391	10.191730	-7.513630	6.840602
-	392	10.337413	-7.510323	6.864848
-	393	10.483945	-7.511587	6.885241
-	394	10.632140	-7.516522	6.902228
-	395	10.782901	-7.524005	6.916934
-	396	10.937117	-7.532582	6.931606
-	397	11.095546	-7.540924	6.948534
-	398	11.258761	-7.547744	6.969982
-	399	11.427257	-7.551877	6.998584
-	400	11.601270	-7.552420	7.036266
-	401	11.780841	-7.548718	7.084550
-	402	11.965823	-7.540342	7.144492
-	403	12.155893	-7.527259	7.215818
-	404	12.350799	-7.509541	7.297903
-	405	12.550357	-7.487621	7.389070
-	406	12.754399	-7.462124	7.487047
-	407	12.962905	-7.433870	7.589115
-	408	13.175739	-7.403861	7.692096
-	409	13.392758	-7.373161	7.793093
-	410	13.613931	-7.342906	7.889416
-	411	13.839127	-7.314370	7.978943
-	412	14.068235	-7.288805	8.060082
-	413	14.301043	-7.267244	8.131935
-	414	14.537208	-7.250359	8.193618
-	415	14.776258	-7.238412	8.244253
-	416	15.017628	-7.231345	8.283159
-	417	15.260654	-7.229125	8.309418
-	418	15.504560	-7.231592	8.322251
-	419	15.748533	-7.238353	8.321069
-	420	15.991785	-7.248719	8.305274
-	421	16.233713	-7.261465	8.275346
-	422	16.474085	-7.274896	8.233424
-	423	16.713064	-7.286860	8.183997
-	424	16.951363	-7.294556	8.134162
-	425	17.189814	-7.295104	8.091379
-	426	17.428963	-7.286039	8.061547
-	427	17.669025	-7.265840	8.048003
-	428	17.909800	-7.233706	8.052015
-	429	18.150967	-7.189376	8.073860
-	430	18.392172	-7.133033	8.113039
-	431	18.632837	-7.065323	8.168569
-	432	18.872326	-6.987341	8.238632
-	433	19.109972	-6.900239	8.321751
-	434	19.344782	-6.805900	8.414515
-	435	19.575912	-6.705804	8.514890
-	436	19.802500	-6.601440	8.620719
-	437	20.023781	-6.494500	8.729770
-	438	20.239115	-6.386296	8.840326
-	439	20.448011	-6.278014	8.950845
-	440	20.650177	-6.170458	9.059968
-	441	20.845503	-6.064147	9.166526
-	442	21.034105	-5.959199	9.269758
-	443	21.216129	-5.855527	9.369342
-	444	21.391785	-5.752771	9.465521
-	445	21.561306	-5.650377	9.559068
-	446	21.724823	-5.547568	9.651233
-	447	21.882534	-5.443491	9.743527
-	448	22.034498	-5.337274	9.837554
-	449	22.180807	-5.228325	9.934564
-	450	22.321503	-5.116089	10.035760
-	451	22.456707	-5.000401	10.141909
-	452	22.586529	-4.881434	10.253076
-	453	22.711174	-4.759646	10.369165
-	454	22.830776	-4.636001	10.489135
-	455	22.945431	-4.511835	10.611694
-	456	23.055159	-4.388678	10.735405
-	457	23.159891	-4.268672	10.858098
-	458	23.259365	-4.154154	10.977354
-	459	23.353298	-4.047826	11.090519
-	460	23.441090	-3.952562	11.194706
-	461	23.521873	-3.871047	11.287560
-	462	23.594515	-3.805620	11.367220
-	463	23.657549	-3.757936	11.432608
-	464	23.709406	-3.728495	11.483662
-	465	23.748409	-3.716615	11.521292
-	466	23.772795	-3.720365	11.547094
-	467	23.780825	-3.736860	11.562988
-	468	23.770788	-3.761947	11.572249
-	469	23.741125	-3.792104	11.577606
-	470	23.690454	-3.824085	11.582914
-	471	23.617680	-3.855784	11.591986
-	472	23.521944	-3.885800	11.608842
-	473	23.402744	-3.913432	11.637321
-	474	23.259785	-3.938667	11.680059
-	475	23.092875	-3.961778	11.739170
-	476	22.901979	-3.983341	11.815511
-	477	22.687170	-4.004077	11.909256
-	478	22.448591	-4.024906	12.019624
-	479	22.186401	-4.046818	12.145211
-	480	21.900536	-4.070951	12.283893
-	481	21.590734	-4.098546	12.432985
-	482	21.256550	-4.130450	12.589715
-	483	20.897430	-4.167522	12.751073
-	484	20.512686	-4.210217	12.914077
-	485	20.101585	-4.258639	13.076136
-	486	19.663404	-4.312249	13.235140
-	487	19.197588	-4.369884	13.389985
-	488	18.703535	-4.429573	13.540695
-	489	18.180876	-4.488914	13.687947
-	490	17.629408	-4.544912	13.833386
-	491	17.049225	-4.594737	13.978881
-	492	16.440477	-4.635496	14.126888
-	493	15.803475	-4.664574	14.280318
-	494	15.138280	-4.679508	14.441597
-	495	14.444803	-4.678062	14.613212
-	496	13.722677	-4.657894	14.796840
-	497	12.971310	-4.617144	14.993650
-	498	12.189823	-4.554142	15.203892
-	499	11.377072	-4.467806	15.427527
-	500	10.531490	-4.357597	15.663965
-	501	9.651205	-4.223834	15.912384
-	502	8.734300	-4.067747	16.172321
-	503	7.779007	-3.892571	16.441784
-	504	6.784145	-3.702547	16.720400
-	505	5.749606	-3.504149	17.006882
-	506	4.676616	-3.305850	17.299341
-	507	3.568648	-3.118086	17.595274
-	508	2.431813	-2.952783	17.890690
-	509	1.275435	-2.822148	18.179615
-	510	0.112112	-2.736733	18.455748
-	511	-1.041943	-2.705096	18.710428
-	512	-2.167264	-2.732717	18.934872
-	513	-3.241269	-2.821764	19.120222
-	514	-4.239291	-2.970567	19.258255
-	515	-5.135716	-3.173741	19.341391
-	516	-5.904946	-3.422928	19.362541
-	517	-6.523517	-3.706804	19.315069
-	518	-6.971223	-4.012361	19.192617
-	519	-7.233230	-4.325396	18.989550
-	520	-7.300937	-4.632484	18.700846
-	521	-7.172968	-4.921668	18.322035
-	522	-6.854977	-5.184069	17.850006
-	523	-6.359537	-5.414068	17.282854
-	524	-5.704733	-5.610244	16.620930
-	525	-4.913135	-5.774069	15.867170
-	526	-4.009655	-5.910411	15.027270
-	527	-3.020107	-6.026604	14.110301
-	528	-1.969569	-6.132365	13.128256
-	529	-0.881519	-6.238689	12.095959
-	530	0.222871	-6.356907	11.030993
-	531	1.324886	-6.497142	9.952600
-	532	2.408567	-6.668380	8.881514
-	533	3.460485	-6.877539	7.838943
-	534	4.469611	-7.129360	6.845621
-	535	5.427219	-7.425184	5.920674
-	536	6.326802	-7.763156	5.081090
-	537	7.163600	-8.138377	4.340432
-	538	7.934376	-8.544002	3.708508
-	539	8.637118	-8.970963	3.191058
-	540	9.270844	-9.408850	2.789189
-	541	9.835217	-9.846246	2.499843
-	542	10.330702	-10.271782	2.316271
-	543	10.757967	-10.674178	2.228167
-	544	11.118010	-11.043015	2.222548
-	545	11.412021	-11.368964	2.284347
-	546	11.641409	-11.644778	2.397322
-	547	11.807881	-11.865149	2.545166
-	548	11.913469	-12.027469	2.712010
-	549	11.960686	-12.131475	2.883706
-	550	11.952704	-12.179715	3.048553
-	551	11.893289	-12.176789	3.197679
-	552	11.786862	-12.128963	3.325318
-	553	11.638184	-12.043408	3.428428
-	554	11.451777	-11.927979	3.506295
-	555	11.231488	-11.790607	3.559646
-	556	10.980311	-11.639013	3.590457
-	557	10.700398	-11.480257	3.601296
-	558	10.393316	-11.320597	3.595603
-	559	10.060345	-11.164930	3.578331
-	560	9.702729	-11.017097	3.555480
-	561	9.321939	-10.879757	3.534271
-	562	8.920017	-10.754305	3.522311
-	563	8.500013	-10.639985	3.526758
-	564	8.066598	-10.533885	3.553779
-	565	7.626187	-10.431307	3.608052
-	566	7.186598	-10.326815	3.692558
-	567	6.756540	-10.215345	3.808352
-	568	6.344612	-10.093215	3.954574
-	569	5.958597	-9.958766	4.128450
-	570	5.604981	-9.812733	4.325948
-	571	5.288251	-9.658294	4.540847
-	572	5.011262	-9.500335	4.767766
-	573	4.774798	-9.344831	4.999636
-	574	4.578045	-9.197357	5.230289
-	575	4.418511	-9.062644	5.452641
-	576	4.292440	-8.943981	5.660878
-	577	4.194956	-8.843855	5.850071
-	578	4.120244	-8.764265	6.017287
-	579	4.061981	-8.706260	6.161650
-	580	4.013669	-8.668423	6.283525
-	581	3.969136	-8.646093	6.384709
-	582	3.922939	-8.631600	6.467957
-	583	3.870544	-8.615533	6.536746
-	584	3.808732	-8.588091	6.595308
-	585	3.735992	-8.540066	6.648398
-	586	3.652471	-8.463566	6.700976
-	587	3.560128	-8.352841	6.757871
-	588	3.462229	-8.204820	6.823340
-	589	3.363092	-8.019672	6.900506
-	590	3.267430	-7.800665	6.991985
-	591	3.179779	-7.554489	7.098246
-	592	3.103938	-7.290463	7.218909
-	593	3.042280	-7.020368	7.351963
-	594	2.994994	-6.757295	7.494077
-	595	2.959968	-6.514822	7.640904
-	596	2.932529	-6.305660	7.787161
-	597	2.905550	-6.141051	7.927724
-	598	2.869742	-6.030013	8.056864
-	599	2.814558	-5.978868	8.169667
-	600	2.728962	-5.990543	8.262005
-	601	2.602190	-6.064869	8.329652
-	602	2.424486	-6.198493	8.369659
-	603	2.187735	-6.385500	8.379782
-	604	1.886513	-6.617619	8.358373
-	605	1.519730	-6.885017	8.303648
-	606	1.091010	-7.177002	8.213783
-	607	0.607786	-7.483087	8.087435
-	608	0.081263	-7.792987	7.924175
-	609	-0.473878	-8.096625	7.723728
-	610	-1.038986	-8.383746	7.484900
-	611	-1.592262	-8.643878	7.205882
-	612	-2.110003	-8.866643	6.883120
-	613	-2.569420	-9.043059	6.511463
-	614	-2.950585	-9.166624	6.086674
-	615	-3.238846	-9.234058	5.606009
-	616	-3.425810	-9.245743	5.070262
-	617	-3.509607	-9.206199	4.486284
-	618	-3.493911	-9.123537	3.866440
-	619	-3.387040	-9.008019	3.227988
-	620	-3.199894	-8.870621	2.592696
-	621	-2.945110	-8.721869	1.985310
-	622	-2.635638	-8.571094	1.431048
-	623	-2.284176	-8.426058	0.954595
-	624	-1.902570	-8.292758	0.578045
-	625	-1.502179	-8.175483	0.317453
-	626	-1.093230	-8.076963	0.182654
-	627	-0.685178	-7.998609	0.176143
-	628	-0.286294	-7.940804	0.291894
-	629	0.096354	-7.903274	0.517581
-	630	0.457172	-7.885317	0.835530
-	631	0.791652	-7.886020	1.224654
-	632	1.096960	-7.904196	1.662676
-	633	1.371490	-7.938459	2.127978
-	634	1.614981	-7.987082	2.601099
-	635	1.828374	-8.047925	3.065682
-	636	2.013576	-8.118111	3.508384
-	637	2.173448	-8.193709	3.919956
-	638	2.311030	-8.270080	4.293050
-	639	2.429770	-8.342916	4.623816
-	640	2.532816	-8.409034	4.909963
-	641	2.623219	-8.465968	5.150555
-	642	2.703803	-8.511399	5.344893
-	643	2.777269	-8.542968	5.492066
-	644	2.845649	-8.558536	5.590004
-	645	2.910896	-8.556317	5.636080
-	646	2.974465	-8.535115	5.627083
-	647	3.037674	-8.494584	5.559904
-	648	3.101630	-8.435197	5.433218
-	649	3.167496	-8.357956	5.247124
-	650	3.236223	-8.263680	5.003245
-	651	3.309148	-8.151641	4.706133
-	652	3.387757	-8.018841	4.361580
-	653	3.473862	-7.859679	3.976176
-	654	3.569433	-7.666047	3.557916
-	655	3.676613	-7.428094	3.114187
-	656	3.797192	-7.134822	2.651609
-	657	3.932977	-6.774491	2.176343
-	658	4.085271	-6.335029	1.694898
-	659	4.255002	-5.805550	1.214058
-	660	4.442334	-5.179288	0.744031
-	661	4.646303	-4.457969	0.299578
-	662	4.864135	-3.654253	-0.103369
-	663	5.091888	-2.789043	-0.451568
-	664	5.324625	-1.887624	-0.737279
-	665	5.557162	-0.977525	-0.958962
-	666	5.784823	-0.086413	-1.118047
-	667	6.003580	0.760210	-1.218548
-	668	6.210602	1.541203	-1.265901
-	669	6.404220	2.241397	-1.266453
-	670	6.583947	2.852049	-1.227118
-	671	6.749784	3.370552	-1.155041
-	672	6.902590	3.799575	-1.057493
-	673	7.043601	4.146067	-0.941552
-	674	7.174460	4.420142	-0.813956
-	675	7.296893	4.633214	-0.680777
-	676	7.412560	4.796380	-0.547208
-	677	7.522707	4.919229	-0.418038
-	678	7.628214	5.009901	-0.296502
-	679	7.729571	5.074941	-0.185241
-	680	7.827174	5.119445	-0.086134
-	681	7.921016	5.147161	-0.000248
-	682	8.011292	5.160761	0.072144
-	683	8.098003	5.162256	0.131566
-	684	8.181269	5.153244	0.178522
-	685	8.260945	5.135376	0.214718
-	686	8.337069	5.110261	0.241544
-	687	8.409501	5.079510	0.260189
-	688	8.478138	5.045028	0.272368
-	689	8.542820	5.008620	0.279285
-	690	8.603506	4.972023	0.281549
-	691	8.659966	4.937060	0.280394
-	692	8.712328	4.905601	0.276537
-	693	8.760715	4.879269	0.270449
-	694	8.805555	4.859160	0.262759
-	695	8.847268	4.845365	0.254244
-	696	8.886617	4.836380	0.244864
