# Supplementary material for: Design and preliminary verification of a novel powered ankle–foot prosthesis: From the perspective of lower-limb biomechanics compared with ESAR foot
Source: PLoS One. 2024 Jun 7;19(6):e0303397. doi: 10.1371/journal.pone.0303397 (PMC11161064; doi:10.1371/journal.pone.0303397)
Supplement: S2 File — (ZIP) [file pone.0303397.s004.zip › WAP/11/left hip angle.txt]

LINK_MODEL_BASED::ORIGINAL::Left Hip Angles
File	Frame	X	Y	Z
Gait LB - IOR 23.c3d	1	35.477310	7.035233	7.097223
-	2	35.737339	7.306613	7.044192
-	3	35.970913	7.576411	6.981628
-	4	36.165211	7.837964	6.908545
-	5	36.308769	8.084723	6.824354
-	6	36.392262	8.310587	6.729016
-	7	36.408810	8.510584	6.623451
-	8	36.354271	8.680961	6.508793
-	9	36.227257	8.819277	6.386673
-	10	36.029018	8.924499	6.258855
-	11	35.763241	8.996786	6.127938
-	12	35.435806	9.037495	5.996051
-	13	35.054264	9.048844	5.865239
-	14	34.627445	9.033546	5.736745
-	15	34.164806	8.994778	5.611869
-	16	33.675781	8.935757	5.491023
-	17	33.169918	8.859863	5.375462
-	18	32.656052	8.770441	5.265013
-	19	32.142097	8.670727	5.159616
-	20	31.635090	8.563841	5.059390
-	21	31.140377	8.452782	4.963446
-	22	30.661970	8.340213	4.871522
-	23	30.202486	8.228695	4.783071
-	24	29.763044	8.120537	4.697282
-	25	29.343750	8.017776	4.613652
-	26	28.943527	7.921991	4.532220
-	27	28.560392	7.834302	4.452796
-	28	28.191822	7.755257	4.375319
-	29	27.834616	7.684952	4.299502
-	30	27.485085	7.622886	4.224800
-	31	27.139349	7.567816	4.151117
-	32	26.793564	7.518057	4.077912
-	33	26.443882	7.471336	4.004874
-	34	26.086952	7.425111	3.932401
-	35	25.720060	7.376741	3.859957
-	36	25.341095	7.323436	3.787089
-	37	24.948954	7.262725	3.712715
-	38	24.543327	7.192284	3.635337
-	39	24.124472	7.110286	3.553833
-	40	23.693537	7.015281	3.467482
-	41	23.252199	6.906295	3.375109
-	42	22.802851	6.783021	3.276765
-	43	22.347990	6.645870	3.172117
-	44	21.890682	6.495836	3.061208
-	45	21.433821	6.334498	2.944416
-	46	20.980566	6.163927	2.822130
-	47	20.533764	5.986465	2.695072
-	48	20.095968	5.804495	2.564385
-	49	19.669500	5.620502	2.431364
-	50	19.256153	5.436664	2.297368
-	51	18.857298	5.255148	2.163550
-	52	18.474010	5.077724	2.031981
-	53	18.106861	4.906014	1.903358
-	54	17.756052	4.741300	1.779016
-	55	17.421228	4.584298	1.659719
-	56	17.101551	4.435524	1.546072
-	57	16.795561	4.294987	1.439130
-	58	16.501524	4.162371	1.339358
-	59	16.217178	4.037174	1.247433
-	60	15.940238	3.918612	1.163105
-	61	15.668262	3.805634	1.086505
-	62	15.398860	3.697038	1.017671
-	63	15.129677	3.591597	0.955828
-	64	14.858623	3.488045	0.900837
-	65	14.583883	3.385463	0.851606
-	66	14.304291	3.283179	0.808022
-	67	14.019488	3.181115	0.769302
-	68	13.729813	3.079900	0.734793
-	69	13.436741	2.981293	0.703416
-	70	13.142468	2.888053	0.673690
-	71	12.849948	2.803520	0.643799
-	72	12.561715	2.730514	0.612070
-	73	12.279839	2.670787	0.577033
-	74	12.005302	2.624679	0.537068
-	75	11.738117	2.591070	0.491433
-	76	11.477644	2.567560	0.439505
-	77	11.222520	2.550906	0.380783
-	78	10.971604	2.538237	0.315306
-	79	10.724200	2.527534	0.243138
-	80	10.480033	2.517539	0.165169
-	81	10.239215	2.507643	0.081714
-	82	10.001949	2.497549	-0.005592
-	83	9.768561	2.487401	-0.095563
-	84	9.539620	2.477411	-0.186280
-	85	9.315424	2.468048	-0.276089
-	86	9.096577	2.459844	-0.363367
-	87	8.883375	2.453174	-0.446340
-	88	8.676247	2.448626	-0.523562
-	89	8.475572	2.446537	-0.593459
-	90	8.281574	2.447256	-0.655006
-	91	8.094465	2.451039	-0.707322
-	92	7.914323	2.458216	-0.749708
-	93	7.740965	2.468938	-0.781995
-	94	7.574129	2.483538	-0.804177
-	95	7.413249	2.502159	-0.817080
-	96	7.257466	2.525127	-0.821205
-	97	7.105786	2.552577	-0.818035
-	98	6.956872	2.584673	-0.808660
-	99	6.809567	2.621469	-0.794876
-	100	6.662458	2.662952	-0.777888
-	101	6.514465	2.708989	-0.759463
-	102	6.364460	2.759541	-0.741095
-	103	6.211697	2.814265	-0.724458
-	104	6.055643	2.872792	-0.711008
-	105	5.896010	2.934546	-0.702297
-	106	5.732997	2.998814	-0.700014
-	107	5.566982	3.064855	-0.705273
-	108	5.398668	3.131843	-0.719277
-	109	5.228845	3.198990	-0.742857
-	110	5.058568	3.265598	-0.776853
-	111	4.888738	3.330852	-0.821524
-	112	4.720116	3.394192	-0.876766
-	113	4.553254	3.454882	-0.942257
-	114	4.388226	3.512317	-1.016471
-	115	4.224756	3.565840	-1.097560
-	116	4.062249	3.614986	-1.183277
-	117	3.899796	3.659283	-1.271370
-	118	3.736624	3.698383	-1.359938
-	119	3.571784	3.732157	-1.447385
-	120	3.404573	3.760482	-1.532067
-	121	3.234268	3.783536	-1.612322
-	122	3.060392	3.801496	-1.687483
-	123	2.882578	3.814520	-1.757109
-	124	2.700841	3.823148	-1.821578
-	125	2.515240	3.827697	-1.881667
-	126	2.325876	3.828448	-1.938098
-	127	2.132748	3.825450	-1.991583
-	128	1.936059	3.818719	-2.042748
-	129	1.736090	3.808166	-2.092271
-	130	1.533249	3.793787	-2.140830
-	131	1.327951	3.775418	-2.189098
-	132	1.120589	3.752976	-2.237338
-	133	0.911661	3.726453	-2.286404
-	134	0.701429	3.695865	-2.336800
-	135	0.490397	3.661334	-2.389211
-	136	0.278854	3.623067	-2.444362
-	137	0.067153	3.581461	-2.502654
-	138	-0.144369	3.537086	-2.564297
-	139	-0.355449	3.490394	-2.629051
-	140	-0.565719	3.442049	-2.696176
-	141	-0.775081	3.392458	-2.764869
-	142	-0.983352	3.342102	-2.834050
-	143	-1.190392	3.291366	-2.902675
-	144	-1.396154	3.240563	-2.969176
-	145	-1.600503	3.189886	-3.032604
-	146	-1.803347	3.139543	-3.092172
-	147	-2.004488	3.089683	-3.147244
-	148	-2.203656	3.040330	-3.197862
-	149	-2.400764	2.991284	-3.244254
-	150	-2.595448	2.942284	-3.286814
-	151	-2.787602	2.892882	-3.325834
-	152	-2.976892	2.842726	-3.361531
-	153	-3.163177	2.791348	-3.394129
-	154	-3.345989	2.738216	-3.423633
-	155	-3.525042	2.682918	-3.450395
-	156	-3.699903	2.624702	-3.474060
-	157	-3.870185	2.563046	-3.494754
-	158	-4.035470	2.497429	-3.511750
-	159	-4.195393	2.427449	-3.525108
-	160	-4.349554	2.352979	-3.534735
-	161	-4.497892	2.273921	-3.540761
-	162	-4.640154	2.190245	-3.543492
-	163	-4.776453	2.101829	-3.543275
-	164	-4.906819	2.008714	-3.540092
-	165	-5.031594	1.910965	-3.534807
-	166	-5.151063	1.808656	-3.527876
-	167	-5.265522	1.702001	-3.519667
-	168	-5.375243	1.591281	-3.510901
-	169	-5.480393	1.476849	-3.501813
-	170	-5.581066	1.359208	-3.492672
-	171	-5.677561	1.239004	-3.483360
-	172	-5.769822	1.116978	-3.473623
-	173	-5.857830	0.994039	-3.462806
-	174	-5.941238	0.871296	-3.450038
-	175	-6.019458	0.749852	-3.434433
-	176	-6.091711	0.631166	-3.415353
-	177	-6.156874	0.516581	-3.392775
-	178	-6.213665	0.407627	-3.367068
-	179	-6.260560	0.305753	-3.338641
-	180	-6.295873	0.212379	-3.307631
-	181	-6.317693	0.128709	-3.274429
-	182	-6.323910	0.055892	-3.238862
-	183	-6.312331	-0.005156	-3.200639
-	184	-6.280837	-0.053829	-3.159139
-	185	-6.227366	-0.089794	-3.113684
-	186	-6.150098	-0.112875	-3.063598
-	187	-6.047273	-0.123251	-3.008555
-	188	-5.917587	-0.121337	-2.947980
-	189	-5.759927	-0.107915	-2.881806
-	190	-5.573530	-0.083871	-2.809906
-	191	-5.357843	-0.050429	-2.732645
-	192	-5.112720	-0.008854	-2.650445
-	193	-4.838190	0.039283	-2.563732
-	194	-4.534444	0.092591	-2.473262
-	195	-4.202077	0.149525	-2.379411
-	196	-3.841590	0.208776	-2.282767
-	197	-3.453781	0.269145	-2.183432
-	198	-3.039598	0.329639	-2.080950
-	199	-2.599989	0.389458	-1.974679
-	200	-2.135892	0.447931	-1.863808
-	201	-1.648220	0.504657	-1.747401
-	202	-1.137592	0.559305	-1.624365
-	203	-0.604963	0.611640	-1.493971
-	204	-0.050778	0.661450	-1.355210
-	205	0.524310	0.708739	-1.207279
-	206	1.120011	0.753600	-1.050066
-	207	1.735908	0.796320	-0.883287
-	208	2.371699	0.837276	-0.707684
-	209	3.026927	0.876959	-0.524132
-	210	3.701306	0.916015	-0.334384
-	211	4.394477	0.955246	-0.140045
-	212	5.105962	0.995385	0.056900
-	213	5.835138	1.037373	0.254724
-	214	6.581286	1.082236	0.451663
-	215	7.343411	1.130914	0.646598
-	216	8.120329	1.184626	0.838318
-	217	8.910661	1.244416	1.025989
-	218	9.713144	1.311503	1.208790
-	219	10.526191	1.386966	1.386054
-	220	11.348052	1.471865	1.557371
-	221	12.176941	1.566885	1.722956
-	222	13.010536	1.672647	1.882801
-	223	13.846393	1.789392	2.037067
-	224	14.681736	1.917209	2.186219
-	225	15.513342	2.055923	2.330603
-	226	16.337952	2.205080	2.470694
-	227	17.152042	2.363939	2.606477
-	228	17.952200	2.531455	2.738188
-	229	18.735086	2.706273	2.866032
-	230	19.497505	2.886947	2.989960
-	231	20.236715	3.072027	3.110051
-	232	20.950283	3.259995	3.225782
-	233	21.636292	3.449589	3.336743
-	234	22.293303	3.639512	3.442743
-	235	22.920315	3.828735	3.543288
-	236	23.516773	4.016267	3.638040
-	237	24.082573	4.201260	3.726697
-	238	24.617760	4.382989	3.809332
-	239	25.122801	4.560793	3.886248
-	240	25.598154	4.734162	3.957925
-	241	26.044733	4.902746	4.025006
-	242	26.463659	5.066244	4.087953
-	243	26.856293	5.224457	4.147584
-	244	27.224222	5.377088	4.204287
-	245	27.569330	5.523854	4.258506
-	246	27.893801	5.664354	4.310578
-	247	28.199760	5.798092	4.360191
-	248	28.489840	5.924464	4.407875
-	249	28.766497	6.042842	4.453345
-	250	29.032307	6.152382	4.496714
-	251	29.289587	6.252424	4.537480
-	252	29.540377	6.342190	4.575767
-	253	29.786386	6.421114	4.611166
-	254	30.028685	6.488746	4.643585
-	255	30.267691	6.544790	4.672945
-	256	30.503233	6.589342	4.698786
-	257	30.734226	6.622460	4.721277
-	258	30.959343	6.644701	4.740343
-	259	31.176481	6.656709	4.755784
-	260	31.383471	6.659343	4.767431
-	261	31.577976	6.653626	4.775082
-	262	31.757521	6.640582	4.778501
-	263	31.919851	6.621244	4.777277
-	264	32.062889	6.596490	4.770784
-	265	32.184841	6.566919	4.758511
-	266	32.284092	6.533044	4.740126
-	267	32.359531	6.494953	4.715276
-	268	32.410286	6.452633	4.683807
-	269	32.436214	6.405817	4.645801
-	270	32.437153	6.354105	4.601304
-	271	32.413616	6.297011	4.550910
-	272	32.366402	6.234104	4.495636
-	273	32.296921	6.164989	4.436867
-	274	32.207199	6.089293	4.376128
-	275	32.099777	6.007049	4.314620
-	276	31.977919	5.918591	4.253628
-	277	31.845284	5.824666	4.193535
-	278	31.705784	5.726418	4.134974
-	279	31.563452	5.625165	4.079213
-	280	31.422102	5.522511	4.026957
-	281	31.285463	5.420239	3.979654
-	282	31.156946	5.320219	3.938081
-	283	31.039392	5.224522	3.903281
-	284	30.935120	5.135199	3.875334
-	285	30.845636	5.054133	3.854084
-	286	30.771757	4.983018	3.839576
-	287	30.713326	4.923312	3.831285
-	288	30.669579	4.876238	3.828312
-	289	30.638760	4.842789	3.829152
-	290	30.618645	4.823623	3.831745
-	291	30.606262	4.819056	3.833723
-	292	30.598438	4.828959	3.833033
-	293	30.592199	4.852558	3.828494
-	294	30.584614	4.888442	3.819694
-	295	30.573330	4.934560	3.807343
-	296	30.556381	4.988290	3.793087
-	297	30.532560	5.046723	3.779142
-	298	30.501247	5.106714	3.768480
-	299	30.462709	5.165129	3.764283
-	300	30.418247	5.219030	3.769704
-	301	30.370140	5.265811	3.788088
-	302	30.321863	5.303629	3.822196
-	303	30.278011	5.331447	3.874830
-	304	30.244129	5.349432	3.947328
-	305	30.226532	5.358934	4.040212
-	306	30.231916	5.362602	4.152272
-	307	30.266888	5.364308	4.281335
-	308	30.337225	5.369051	4.423764
-	309	30.447290	5.382648	4.574444
-	310	30.599152	5.411230	4.727805
-	311	30.792231	5.460661	4.877594
-	312	31.022501	5.536105	5.017976
-	313	31.282227	5.641476	5.143087
-	314	31.560108	5.779005	5.248451
-	315	31.842230	5.948998	5.330336
-	316	32.112888	6.149550	5.387083
-	317	32.356239	6.376936	5.418235
-	318	32.556976	6.625545	5.424702
-	319	32.701595	6.888544	5.408402
-	320	32.778961	7.158213	5.371749
-	321	32.780678	7.426366	5.317376
-	322	32.701809	7.685183	5.247938
-	323	32.540710	7.927249	5.166268
-	324	32.299103	8.146147	5.074517
-	325	31.981497	8.336384	4.975165
-	326	31.595093	8.493684	4.870082
-	327	31.149105	8.614917	4.760744
-	328	30.654177	8.698163	4.647794
-	329	30.121941	8.742618	4.531065
-	330	29.564219	8.748466	4.410381
-	331	28.992496	8.716801	4.285038
-	332	28.417538	8.649491	4.154949
-	333	27.848841	8.549265	4.020210
-	334	27.294300	8.419460	3.881455
-	335	26.759861	8.264046	3.739810
-	336	26.249683	8.087422	3.596661
-	337	25.766045	7.894287	3.454172
-	338	25.309290	7.689632	3.313895
-	339	24.878363	7.478381	3.178119
-	340	24.470730	7.265425	3.048439
-	341	24.083006	7.055124	2.926810
-	342	23.711010	6.851367	2.814765
-	343	23.350338	6.657197	2.713449
-	344	22.996445	6.474749	2.623938
-	345	22.644999	6.305294	2.546274
-	346	22.292002	6.149183	2.480115
-	347	21.934067	6.006049	2.424085
-	348	21.568560	5.874548	2.376504
-	349	21.193764	5.752569	2.335407
-	350	20.808863	5.637568	2.298070
-	351	20.414103	5.526559	2.262303
-	352	20.010443	5.416473	2.225571
-	353	19.599733	5.304287	2.186136
-	354	19.184544	5.187301	2.141854
-	355	18.767742	5.063182	2.090807
-	356	18.352753	4.930100	2.031238
-	357	17.942865	4.786922	1.961712
-	358	17.541235	4.633296	1.881538
-	359	17.150673	4.469639	1.790520
-	360	16.773516	4.297029	1.689261
-	361	16.411488	4.117307	1.578652
-	362	16.065605	3.932836	1.460090
-	363	15.736295	3.746407	1.335349
-	364	15.423281	3.561150	1.206507
-	365	15.125873	3.380237	1.075552
-	366	14.842776	3.206732	0.945086
-	367	14.572422	3.043473	0.817101
-	368	14.313027	2.892675	0.693778
-	369	14.062829	2.756109	0.576945
-	370	13.820143	2.634789	0.467903
-	371	13.583467	2.529001	0.368007
-	372	13.351709	2.438450	0.277939
-	373	13.124040	2.362205	0.198274
-	374	12.899762	2.298872	0.129008
-	375	12.678480	2.246555	0.069737
-	376	12.459860	2.203073	0.020246
-	377	12.243593	2.166202	-0.020340
-	378	12.029346	2.133604	-0.052766
-	379	11.816543	2.103201	-0.078653
-	380	11.604671	2.073135	-0.098850
-	381	11.393111	2.042052	-0.115001
-	382	11.180963	2.008768	-0.128360
-	383	10.967317	1.972684	-0.140207
-	384	10.751184	1.933610	-0.152235
-	385	10.531789	1.891771	-0.165530
-	386	10.308520	1.847905	-0.181644
-	387	10.080995	1.802892	-0.201566
-	388	9.849215	1.758065	-0.226462
-	389	9.613232	1.714708	-0.257220
-	390	9.373475	1.674357	-0.295067
-	391	9.130571	1.638416	-0.340917
-	392	8.885357	1.608136	-0.395513
-	393	8.639001	1.584841	-0.459729
-	394	8.392742	1.569530	-0.533925
-	395	8.147957	1.563400	-0.618862
-	396	7.906017	1.567242	-0.714915
-	397	7.668422	1.581449	-0.822268
-	398	7.436476	1.606264	-0.941031
-	399	7.211514	1.641318	-1.070472
-	400	6.994862	1.685917	-1.209496
-	401	6.787802	1.739164	-1.355890
-	402	6.591323	1.799638	-1.506564
-	403	6.406341	1.865596	-1.656677
-	404	6.233401	1.935114	-1.801652
-	405	6.072715	2.006579	-1.937313
-	406	5.924119	2.078812	-2.061616
-	407	5.786876	2.151175	-2.173604
-	408	5.660088	2.223191	-2.273258
-	409	5.542486	2.294488	-2.361005
-	410	5.432841	2.364610	-2.436974
-	411	5.329873	2.433148	-2.502069
-	412	5.232206	2.499769	-2.557403
-	413	5.138543	2.564359	-2.604744
-	414	5.047395	2.626871	-2.645495
-	415	4.957412	2.687162	-2.680828
-	416	4.867545	2.745272	-2.711977
-	417	4.776984	2.801205	-2.739653
-	418	4.685526	2.854980	-2.764338
-	419	4.593176	2.906614	-2.785959
-	420	4.500302	2.956073	-2.804487
-	421	4.407494	3.003420	-2.819441
-	422	4.315445	3.048497	-2.830533
-	423	4.224870	3.091322	-2.837337
-	424	4.136437	3.131711	-2.839572
-	425	4.050829	3.169709	-2.837362
-	426	3.968372	3.205237	-2.831030
-	427	3.889008	3.238454	-2.821846
-	428	3.812448	3.269387	-2.810889
-	429	3.737929	3.298137	-2.799519
-	430	3.664454	3.324923	-2.788929
-	431	3.590669	3.349747	-2.780416
-	432	3.515040	3.372712	-2.774788
-	433	3.435808	3.393717	-2.772506
-	434	3.351349	3.412714	-2.773737
-	435	3.260191	3.429582	-2.778599
-	436	3.160723	3.444310	-2.787797
-	437	3.051698	3.456720	-2.801677
-	438	2.932107	3.466845	-2.821031
-	439	2.801277	3.474516	-2.846311
-	440	2.659087	3.479572	-2.877843
-	441	2.505600	3.481646	-2.915900
-	442	2.341321	3.480581	-2.960057
-	443	2.166916	3.476182	-3.009950
-	444	1.983122	3.468415	-3.064470
-	445	1.790867	3.457568	-3.122356
-	446	1.590993	3.443803	-3.181869
-	447	1.384460	3.427131	-3.241444
-	448	1.172345	3.407670	-3.299735
-	449	0.955586	3.385306	-3.356067
-	450	0.735217	3.360139	-3.410859
-	451	0.511992	3.332088	-3.465102
-	452	0.286636	3.301474	-3.520443
-	453	0.059692	3.268182	-3.578061
-	454	-0.168266	3.232309	-3.639215
-	455	-0.396670	3.193853	-3.704585
-	456	-0.625052	3.152735	-3.774675
-	457	-0.852933	3.109067	-3.849915
-	458	-1.079910	3.062724	-3.930248
-	459	-1.305592	3.013697	-4.015532
-	460	-1.529731	2.961951	-4.105381
-	461	-1.751945	2.907738	-4.199146
-	462	-1.972048	2.851175	-4.296042
-	463	-2.189963	2.792469	-4.395169
-	464	-2.405616	2.731766	-4.494979
-	465	-2.619243	2.669118	-4.593910
-	466	-2.831045	2.604603	-4.690017
-	467	-3.041374	2.538142	-4.781124
-	468	-3.250586	2.469888	-4.865052
-	469	-3.459117	2.399819	-4.939262
-	470	-3.667581	2.328018	-5.001364
-	471	-3.876255	2.254639	-5.048903
-	472	-4.085352	2.180011	-5.080216
-	473	-4.294993	2.104381	-5.094118
-	474	-4.504767	2.028114	-5.090563
-	475	-4.713916	1.951590	-5.071044
-	476	-4.921162	1.875203	-5.037807
-	477	-5.125014	1.799475	-4.994489
-	478	-5.323663	1.724874	-4.944083
-	479	-5.515353	1.651972	-4.888984
-	480	-5.698253	1.581359	-4.830503
-	481	-5.870381	1.513584	-4.769134
-	482	-6.029694	1.449334	-4.705046
-	483	-6.174164	1.389061	-4.637799
-	484	-6.301681	1.333175	-4.566915
-	485	-6.410207	1.282068	-4.491646
-	486	-6.497622	1.235972	-4.411507
-	487	-6.561698	1.195024	-4.325785
-	488	-6.600294	1.159345	-4.234153
-	489	-6.611330	1.129072	-4.136430
-	490	-6.592905	1.103918	-4.032396
-	491	-6.543162	1.084002	-3.922264
-	492	-6.460883	1.069409	-3.806754
-	493	-6.345031	1.060741	-3.687285
-	494	-6.194910	1.058656	-3.565363
-	495	-6.010158	1.063791	-3.442154
-	496	-5.790562	1.076478	-3.317840
-	497	-5.536116	1.096741	-3.192087
-	498	-5.247105	1.124339	-3.063972
-	499	-4.923943	1.158673	-2.932336
-	500	-4.567427	1.198959	-2.796441
-	501	-4.178382	1.244437	-2.656007
-	502	-3.758061	1.294207	-2.511664
-	503	-3.307728	1.347207	-2.363956
-	504	-2.828615	1.402351	-2.213705
-	505	-2.322086	1.458299	-2.061204
-	506	-1.789354	1.513597	-1.906354
-	507	-1.231835	1.566787	-1.749058
-	508	-0.650714	1.616392	-1.588640
-	509	-0.047298	1.661047	-1.424400
-	510	0.577134	1.699204	-1.255056
-	511	1.221437	1.729871	-1.079658
-	512	1.884504	1.751919	-0.896774
-	513	2.565418	1.764578	-0.705560
-	514	3.263420	1.767661	-0.505140
-	515	3.977710	1.761203	-0.295179
-	516	4.707659	1.746051	-0.076240
-	517	5.452468	1.723433	0.150828
-	518	6.211456	1.695329	0.383951
-	519	6.983714	1.663707	0.620775
-	520	7.768236	1.630827	0.857875
-	521	8.563854	1.599224	1.091309
-	522	9.369331	1.571176	1.316992
-	523	10.183385	1.548741	1.531569
-	524	11.004708	1.533670	1.732942
-	525	11.831916	1.527245	1.919623
-	526	12.663440	1.530382	2.091585
-	527	13.497514	1.543908	2.248892
-	528	14.332091	1.568345	2.392065
-	529	15.164934	1.603896	2.521444
-	530	15.993578	1.650617	2.637480
-	531	16.815786	1.708212	2.740971
-	532	17.629108	1.776215	2.832333
-	533	18.431305	1.853813	2.912107
-	534	19.220207	1.940173	2.980610
-	535	19.993654	2.034222	3.038193
-	536	20.749552	2.134879	3.085137
-	537	21.485762	2.240908	3.122229
-	538	22.200382	2.351244	3.150707
-	539	22.891182	2.464576	3.173264
-	540	23.556150	2.579803	3.193293
-	541	24.193213	2.696330	3.214143
-	542	24.800226	2.813675	3.239042
-	543	25.375135	2.932011	3.269978
-	544	25.916004	3.051548	3.309034
-	545	26.421160	3.172722	3.357162
-	546	26.889385	3.295719	3.415423
-	547	27.319969	3.420915	3.483647
-	548	27.712584	3.548163	3.561427
-	549	28.067575	3.677183	3.647770
-	550	28.385826	3.807272	3.741245
-	551	28.668453	3.937314	3.840883
-	552	28.916927	4.065924	3.945500
-	553	29.133093	4.191362	4.054310
-	554	29.319090	4.311879	4.166118
-	555	29.477280	4.425464	4.279758
-	556	29.610069	4.530130	4.394113
-	557	29.720100	4.624081	4.507370
-	558	29.809910	4.705646	4.617955
-	559	29.881794	4.773486	4.723313
-	560	29.937914	4.826793	4.821023
-	561	29.979979	4.865117	4.908234
-	562	30.009611	4.888461	4.982819
-	563	30.028183	4.897258	5.043439
-	564	30.036720	4.892535	5.089882
-	565	30.036055	4.875644	5.122185
-	566	30.026796	4.848481	5.141190
-	567	30.009567	4.813295	5.148219
-	568	29.984921	4.772620	5.144583
-	569	29.953430	4.729011	5.131366
-	570	29.915751	4.685052	5.110246
-	571	29.872772	4.643062	5.082849
-	572	29.825571	4.605182	5.050646
-	573	29.775314	4.573220	5.015180
-	574	29.723713	4.548562	4.977898
-	575	29.672234	4.532201	4.939996
-	576	29.622534	4.524423	4.902744
-	577	29.576048	4.525228	4.867372
-	578	29.534021	4.533999	4.834482
-	579	29.497307	4.549793	4.804785
-	580	29.466522	4.571405	4.778401
-	581	29.441889	4.597462	4.755078
-	582	29.423140	4.626483	4.734231
-	583	29.409634	4.657020	4.714406
-	584	29.400303	4.687837	4.694353
-	585	29.393730	4.717732	4.672317
-	586	29.388235	4.745845	4.646106
-	587	29.382187	4.771591	4.613213
-	588	29.373878	4.794683	4.571197
-	589	29.361536	4.815195	4.517997
-	590	29.343838	4.833405	4.452139
-	591	29.319403	4.849804	4.373060
-	592	29.287373	4.864774	4.280491
-	593	29.246799	4.878913	4.174880
-	594	29.197243	4.892236	4.057930
-	595	29.137974	4.904780	3.931149
-	596	29.068398	4.915914	3.796171
-	597	28.987705	4.925011	3.654595
-	598	28.894915	4.930937	3.508426
-	599	28.788914	4.932203	3.360014
-	600	28.668510	4.927140	3.212127
-	601	28.532734	4.913831	3.067871
-	602	28.380758	4.890539	2.930887
-	603	28.212521	4.855609	2.805134
-	604	28.028797	4.808167	2.694641
-	605	27.831451	4.747802	2.603404
-	606	27.623831	4.674867	2.534897
-	607	27.410637	4.590888	2.491894
-	608	27.198160	4.498019	2.476943
-	609	26.994089	4.399681	2.490915
-	610	26.807516	4.300066	2.533570
-	611	26.648552	4.204372	2.603796
-	612	26.527639	4.118566	2.699155
-	613	26.455038	4.049387	2.816222
-	614	26.439814	4.004025	2.950835
-	615	26.489050	3.989572	3.097804
-	616	26.606606	4.012867	3.251904
-	617	26.792227	4.079560	3.408133
-	618	27.040636	4.193649	3.562531
-	619	27.341677	4.356775	3.711743
-	620	27.680227	4.568336	3.853616
-	621	28.037704	4.824760	3.986944
-	622	28.393198	5.120188	4.110393
-	623	28.725082	5.446587	4.222477
-	624	29.012939	5.794132	4.320971
-	625	29.238398	6.152064	4.403705
-	626	29.386866	6.509253	4.467976
-	627	29.447517	6.854799	4.510993
-	628	29.414234	7.178347	4.530150
-	629	29.285000	7.470723	4.523044
-	630	29.062305	7.724008	4.487748
-	631	28.751993	7.931912	4.423409
-	632	28.363131	8.089793	4.330126
-	633	27.907099	8.194916	4.208614
-	634	27.396812	8.246315	4.060778
-	635	26.845961	8.244775	3.889079
-	636	26.268261	8.192767	3.696153
-	637	25.677078	8.094053	3.484894
-	638	25.084686	7.953666	3.258935
-	639	24.501955	7.777577	3.021664
-	640	23.938108	7.572674	2.776530
-	641	23.400068	7.346454	2.526919
-	642	22.892839	7.106637	2.276413
-	643	22.419237	6.861148	2.029432
-	644	21.980091	6.617364	1.791182
-	645	21.574499	6.382128	1.567527
-	646	21.200205	6.161479	1.363680
-	647	20.853743	5.960506	1.184212
-	648	20.530933	5.783162	1.033191
-	649	20.227430	5.632210	0.913643
-	650	19.938599	5.509321	0.827370
-	651	19.660431	5.414773	0.774625
-	652	19.388937	5.347717	0.754749
-	653	19.121107	5.306107	0.765621
-	654	18.854450	5.286754	0.803879
-	655	18.587273	5.285416	0.865756
-	656	18.318584	5.297406	0.946025
-	657	18.048048	5.317546	1.039503
-	658	17.775818	5.340510	1.140611
-	659	17.502628	5.361185	1.243858
-	660	17.229500	5.374736	1.343640
-	661	16.957890	5.377091	1.434873
-	662	16.689329	5.364825	1.513178
-	663	16.425558	5.335603	1.574571
-	664	16.168201	5.287906	1.616303
-	665	15.918771	5.221218	1.636810
-	666	15.678481	5.136012	1.635938
-	667	15.448018	5.033423	1.614800
-	668	15.227842	4.915513	1.575381
-	669	15.017855	4.784686	1.520224
-	670	14.817698	4.644061	1.452098
-	671	14.626408	4.496668	1.373895
-	672	14.442855	4.345722	1.288626
-	673	14.265441	4.194436	1.198786
-	674	14.092634	4.045587	1.106511
-	675	13.922520	3.901784	1.013788
-	676	13.753540	3.765059	0.922566
-	677	13.583978	3.636850	0.834288
-	678	13.412726	3.518032	0.749754
-	679	13.238807	3.409092	0.669531
-	680	13.061783	3.309913	0.593405
-	681	12.881498	3.220166	0.520844
-	682	12.698127	3.139069	0.451610
-	683	12.512386	3.065644	0.385329
-	684	12.324917	2.998857	0.321798
-	685	12.136894	2.937544	0.260800
-	686	11.949366	2.880871	0.202151
-	687	11.763688	2.828006	0.145276
-	688	11.581187	2.778392	0.090162
-	689	11.403560	2.731605	0.037095
-	690	11.232452	2.687496	-0.013669
-	691	11.069536	2.646048	-0.061943
-	692	10.916408	2.607266	-0.107773
-	693	10.774079	2.571236	-0.150972
-	694	10.642754	2.537736	-0.191570
-	695	10.521531	2.506458	-0.229943
-	696	10.408052	2.476894	-0.266458
