# Supplementary material for: Design and preliminary verification of a novel powered ankle–foot prosthesis: From the perspective of lower-limb biomechanics compared with ESAR foot
Source: PLoS One. 2024 Jun 7;19(6):e0303397. doi: 10.1371/journal.pone.0303397 (PMC11161064; doi:10.1371/journal.pone.0303397)
Supplement: S2 File — (ZIP) [file pone.0303397.s004.zip › WAP/11/left knee angle.txt]

LINK_MODEL_BASED::ORIGINAL::Left Knee Angles
File	Frame	X	Y	Z
Gait LB - IOR 23.c3d	1	17.847889	-1.830593	-18.410889
-	2	18.682516	-1.990023	-17.775995
-	3	19.499090	-2.158455	-17.153337
-	4	20.274685	-2.334870	-16.560551
-	5	20.987991	-2.518047	-16.013260
-	6	21.620892	-2.706694	-15.521868
-	7	22.159334	-2.899595	-15.095173
-	8	22.593575	-3.095732	-14.736529
-	9	22.918446	-3.294023	-14.444544
-	10	23.132885	-3.493547	-14.214329
-	11	23.239761	-3.693152	-14.037086
-	12	23.245321	-3.891978	-13.902673
-	13	23.158556	-4.089124	-13.799085
-	14	22.990738	-4.283876	-13.713181
-	15	22.754494	-4.475396	-13.632975
-	16	22.462955	-4.662979	-13.546025
-	17	22.129461	-4.845390	-13.442144
-	18	21.766588	-5.021827	-13.310985
-	19	21.385935	-5.191297	-13.143981
-	20	20.997679	-5.352704	-12.934397
-	21	20.610443	-5.505402	-12.676497
-	22	20.231024	-5.648585	-12.367103
-	23	19.864658	-5.781678	-12.004650
-	24	19.514811	-5.904414	-11.590084
-	25	19.183372	-6.016651	-11.126858
-	26	18.870968	-6.118167	-10.621247
-	27	18.576899	-6.208980	-10.082281
-	28	18.299604	-6.289024	-9.520848
-	29	18.036415	-6.358486	-8.949541
-	30	17.783905	-6.417586	-8.380960
-	31	17.538315	-6.466346	-7.828890
-	32	17.295572	-6.504957	-7.305472
-	33	17.051702	-6.533409	-6.821119
-	34	16.803127	-6.551446	-6.384631
-	35	16.546682	-6.559102	-6.001797
-	36	16.279959	-6.556354	-5.674731
-	37	16.001530	-6.543516	-5.404405
-	38	15.710840	-6.521080	-5.187239
-	39	15.408246	-6.489655	-5.018259
-	40	15.095201	-6.449938	-4.891007
-	41	14.773903	-6.403007	-4.797090
-	42	14.447313	-6.349766	-4.729083
-	43	14.118663	-6.291344	-4.678905
-	44	13.791557	-6.228840	-4.639726
-	45	13.469501	-6.163328	-4.606048
-	46	13.156260	-6.095860	-4.573458
-	47	12.855196	-6.027450	-4.539372
-	48	12.569628	-5.958939	-4.502534
-	49	12.302398	-5.891210	-4.463479
-	50	12.056017	-5.825033	-4.423382
-	51	11.832404	-5.761252	-4.384293
-	52	11.633245	-5.700417	-4.349849
-	53	11.459634	-5.643308	-4.322055
-	54	11.312210	-5.590506	-4.302731
-	55	11.191065	-5.542653	-4.292366
-	56	11.095677	-5.500390	-4.289561
-	57	11.024802	-5.464238	-4.293093
-	58	10.976653	-5.434808	-4.300537
-	59	10.948901	-5.412549	-4.309459
-	60	10.938993	-5.397920	-4.316668
-	61	10.944217	-5.391075	-4.319865
-	62	10.961755	-5.391928	-4.317211
-	63	10.988688	-5.400270	-4.306103
-	64	11.022134	-5.415499	-4.285730
-	65	11.059264	-5.436964	-4.254816
-	66	11.097405	-5.463644	-4.213823
-	67	11.134113	-5.494501	-4.163478
-	68	11.167274	-5.528323	-4.105086
-	69	11.195205	-5.563946	-4.039998
-	70	11.216681	-5.600290	-3.969794
-	71	11.230906	-5.636378	-3.895847
-	72	11.237555	-5.671336	-3.819585
-	73	11.236717	-5.704417	-3.742204
-	74	11.228816	-5.735138	-3.664103
-	75	11.214747	-5.763097	-3.585639
-	76	11.195647	-5.788188	-3.506677
-	77	11.172922	-5.810531	-3.426072
-	78	11.148058	-5.830509	-3.343227
-	79	11.122721	-5.848759	-3.257435
-	80	11.098568	-5.865961	-3.168104
-	81	11.077389	-5.883067	-3.073837
-	82	11.060913	-5.900781	-2.973937
-	83	11.050857	-5.919848	-2.866205
-	84	11.048939	-5.940776	-2.749472
-	85	11.056527	-5.964062	-2.622467
-	86	11.074856	-5.990152	-2.484583
-	87	11.104723	-6.019333	-2.337104
-	88	11.146585	-6.051941	-2.181965
-	89	11.200746	-6.088160	-2.022871
-	90	11.267328	-6.128156	-1.863057
-	91	11.346290	-6.171937	-1.706190
-	92	11.437727	-6.219325	-1.555673
-	93	11.541390	-6.270010	-1.413822
-	94	11.656923	-6.323538	-1.282789
-	95	11.783739	-6.379466	-1.163682
-	96	11.920828	-6.437238	-1.057652
-	97	12.067058	-6.496399	-0.964538
-	98	12.220858	-6.556460	-0.884431
-	99	12.380602	-6.617137	-0.816814
-	100	12.544621	-6.678102	-0.761053
-	101	12.711430	-6.739266	-0.716297
-	102	12.879668	-6.800675	-0.681432
-	103	13.048433	-6.862503	-0.654366
-	104	13.217176	-6.925025	-0.633277
-	105	13.385775	-6.988639	-0.615350
-	106	13.554644	-7.053877	-0.598006
-	107	13.724493	-7.121278	-0.578912
-	108	13.896126	-7.191344	-0.555468
-	109	14.069985	-7.264537	-0.525201
-	110	14.246488	-7.341209	-0.485593
-	111	14.425397	-7.421470	-0.435055
-	112	14.606324	-7.505229	-0.372704
-	113	14.788630	-7.592186	-0.298886
-	114	14.971538	-7.681520	-0.215105
-	115	15.153879	-7.772207	-0.123695
-	116	15.334321	-7.863018	-0.027863
-	117	15.511153	-7.952735	0.069327
-	118	15.682700	-8.040256	0.164906
-	119	15.847069	-8.124627	0.256828
-	120	16.002670	-8.204979	0.342374
-	121	16.147722	-8.280506	0.419222
-	122	16.280663	-8.350718	0.486123
-	123	16.399939	-8.415231	0.542179
-	124	16.504398	-8.474095	0.587898
-	125	16.593006	-8.527559	0.624129
-	126	16.665096	-8.575927	0.652398
-	127	16.720234	-8.619567	0.674466
-	128	16.758411	-8.658919	0.691999
-	129	16.779831	-8.694526	0.707224
-	130	16.784945	-8.726907	0.722594
-	131	16.774349	-8.756527	0.740518
-	132	16.748722	-8.783693	0.762052
-	133	16.708923	-8.808895	0.788421
-	134	16.655783	-8.832530	0.820151
-	135	16.590322	-8.855079	0.858078
-	136	16.513384	-8.877085	0.903657
-	137	16.425848	-8.899034	0.959221
-	138	16.328396	-8.921432	1.027878
-	139	16.221909	-8.944645	1.113617
-	140	16.106949	-8.968902	1.219630
-	141	15.984432	-8.994375	1.347880
-	142	15.855108	-9.021118	1.498574
-	143	15.719971	-9.049186	1.669809
-	144	15.580013	-9.078437	1.857633
-	145	15.436139	-9.108860	2.058167
-	146	15.289198	-9.140408	2.268199
-	147	15.140052	-9.172987	2.483998
-	148	14.989453	-9.206491	2.702772
-	149	14.838144	-9.240701	2.921081
-	150	14.687031	-9.275455	3.135189
-	151	14.537052	-9.310511	3.341148
-	152	14.389176	-9.345645	3.535220
-	153	14.244337	-9.380682	3.713650
-	154	14.103646	-9.415395	3.873442
-	155	13.968062	-9.449650	4.012443
-	156	13.838659	-9.483121	4.128296
-	157	13.716379	-9.515647	4.220410
-	158	13.602247	-9.546863	4.288176
-	159	13.497089	-9.576684	4.331934
-	160	13.401819	-9.605082	4.352479
-	161	13.317098	-9.632057	4.351266
-	162	13.243569	-9.657654	4.329825
-	163	13.181560	-9.681876	4.289687
-	164	13.131704	-9.704677	4.232225
-	165	13.094130	-9.726182	4.159054
-	166	13.069450	-9.746503	4.070854
-	167	13.058059	-9.765696	3.968383
-	168	13.060682	-9.784029	3.852425
-	169	13.078067	-9.801719	3.722826
-	170	13.111204	-9.819097	3.579549
-	171	13.161098	-9.836501	3.422088
-	172	13.229090	-9.854324	3.249768
-	173	13.316354	-9.872880	3.062062
-	174	13.424451	-9.892516	2.858797
-	175	13.554781	-9.913531	2.640121
-	176	13.708927	-9.936291	2.406375
-	177	13.888470	-9.961167	2.158880
-	178	14.094964	-9.988551	1.898808
-	179	14.329899	-10.018682	1.626994
-	180	14.594665	-10.051626	1.344207
-	181	14.890782	-10.087465	1.051014
-	182	15.219941	-10.126062	0.747870
-	183	15.583914	-10.167253	0.435205
-	184	15.984564	-10.210672	0.113234
-	185	16.423752	-10.255857	-0.218088
-	186	16.903210	-10.302217	-0.558858
-	187	17.424717	-10.349117	-0.910044
-	188	17.989723	-10.395697	-1.272841
-	189	18.599600	-10.441036	-1.648651
-	190	19.255486	-10.484109	-2.039379
-	191	19.958282	-10.523913	-2.446366
-	192	20.708473	-10.559466	-2.871205
-	193	21.506310	-10.589693	-3.313722
-	194	22.351547	-10.613827	-3.774203
-	195	23.243538	-10.630939	-4.251950
-	196	24.181158	-10.640127	-4.746952
-	197	25.162766	-10.640202	-5.260147
-	198	26.186325	-10.629671	-5.793048
-	199	27.249205	-10.606932	-6.346951
-	200	28.348358	-10.570378	-6.921175
-	201	29.480282	-10.518494	-7.512935
-	202	30.641048	-10.449819	-8.117373
-	203	31.826326	-10.363199	-8.727561
-	204	33.031715	-10.257634	-9.336166
-	205	34.252472	-10.132462	-9.934631
-	206	35.483929	-9.987739	-10.514114
-	207	36.721355	-9.823761	-11.066471
-	208	37.960365	-9.641719	-11.583708
-	209	39.196590	-9.443165	-12.059396
-	210	40.426212	-9.230450	-12.487114
-	211	41.645802	-9.006072	-12.862345
-	212	42.852440	-8.772736	-13.181629
-	213	44.043468	-8.532960	-13.443614
-	214	45.216656	-8.289090	-13.648514
-	215	46.370102	-8.042850	-13.798767
-	216	47.502048	-7.795879	-13.898530
-	217	48.611057	-7.549309	-13.953354
-	218	49.695744	-7.304159	-13.970136
-	219	50.754425	-7.061146	-13.956576
-	220	51.784779	-6.820697	-13.921031
-	221	52.783710	-6.582755	-13.872286
-	222	53.746899	-6.347367	-13.818998
-	223	54.669041	-6.114392	-13.769801
-	224	55.544060	-5.883365	-13.733231
-	225	56.365257	-5.653945	-13.716758
-	226	57.125729	-5.425653	-13.727536
-	227	57.818611	-5.198551	-13.771712
-	228	58.437454	-4.972666	-13.854486
-	229	58.976192	-4.748196	-13.980381
-	230	59.429512	-4.525791	-14.153222
-	231	59.792889	-4.306185	-14.375917
-	232	60.062759	-4.090951	-14.650467
-	233	60.236443	-3.881815	-14.978269
-	234	60.312294	-3.680648	-15.359676
-	235	60.289604	-3.489866	-15.793595
-	236	60.168457	-3.311898	-16.277796
-	237	59.949795	-3.149331	-16.808435
-	238	59.635067	-3.004468	-17.379965
-	239	59.226437	-2.879435	-17.985504
-	240	58.726521	-2.776021	-18.616283
-	241	58.138741	-2.695570	-19.262093
-	242	57.467213	-2.639183	-19.911179
-	243	56.716763	-2.607101	-20.551065
-	244	55.892921	-2.599343	-21.167902
-	245	55.001644	-2.615323	-21.747595
-	246	54.049133	-2.653708	-22.275822
-	247	53.041630	-2.713092	-22.738361
-	248	51.985622	-2.790729	-23.122704
-	249	50.887566	-2.883991	-23.417555
-	250	49.753746	-2.989592	-23.614100
-	251	48.590004	-3.104495	-23.705954
-	252	47.401550	-3.225236	-23.689625
-	253	46.192692	-3.348936	-23.564344
-	254	44.966618	-3.472874	-23.331886
-	255	43.725567	-3.594903	-22.996582
-	256	42.470631	-3.713768	-22.564486
-	257	41.202019	-3.828402	-22.044220
-	258	39.919178	-3.938546	-21.446276
-	259	38.621128	-4.044446	-20.782520
-	260	37.306427	-4.146729	-20.066164
-	261	35.973812	-4.246180	-19.311377
-	262	34.622070	-4.343577	-18.532158
-	263	33.250546	-4.439584	-17.742252
-	264	31.859032	-4.534626	-16.954699
-	265	30.448311	-4.628570	-16.181433
-	266	29.019783	-4.720950	-15.433072
-	267	27.576056	-4.811118	-14.719565
-	268	26.120207	-4.898128	-14.049048
-	269	24.656094	-4.980528	-13.428341
-	270	23.187843	-5.056651	-12.863169
-	271	21.720411	-5.124281	-12.356569
-	272	20.259420	-5.181143	-11.911195
-	273	18.811335	-5.224938	-11.528128
-	274	17.383410	-5.253625	-11.206077
-	275	15.983671	-5.265690	-10.941177
-	276	14.620942	-5.260232	-10.729864
-	277	13.304285	-5.237113	-10.565836
-	278	12.043003	-5.196748	-10.442921
-	279	10.846125	-5.140059	-10.356824
-	280	9.722115	-5.068712	-10.303679
-	281	8.678718	-4.984718	-10.281507
-	282	7.722846	-4.890635	-10.289384
-	283	6.859973	-4.789200	-10.327970
-	284	6.094422	-4.683288	-10.398598
-	285	5.428679	-4.575608	-10.503481
-	286	4.864098	-4.468402	-10.645940
-	287	4.399809	-4.363629	-10.828835
-	288	4.033806	-4.262774	-11.055277
-	289	3.762169	-4.167055	-11.327035
-	290	3.579832	-4.077424	-11.644916
-	291	3.480276	-3.994665	-12.008030
-	292	3.456288	-3.919257	-12.413883
-	293	3.499843	-3.851459	-12.858646
-	294	3.602700	-3.791281	-13.337417
-	295	3.756444	-3.738469	-13.844150
-	296	3.953011	-3.692406	-14.372134
-	297	4.184816	-3.652101	-14.913448
-	298	4.445143	-3.616169	-15.459802
-	299	4.728456	-3.582868	-16.001982
-	300	5.030206	-3.550195	-16.529621
-	301	5.347640	-3.515949	-17.032249
-	302	5.680792	-3.477780	-17.498529
-	303	6.033054	-3.433250	-17.918198
-	304	6.411276	-3.379986	-18.280796
-	305	6.824981	-3.315865	-18.576962
-	306	7.285252	-3.239375	-18.797348
-	307	7.803275	-3.150038	-18.934395
-	308	8.388564	-3.048774	-18.981792
-	309	9.047492	-2.938030	-18.935215
-	310	9.782175	-2.821595	-18.794458
-	311	10.589580	-2.704449	-18.563303
-	312	11.461214	-2.592336	-18.250868
-	313	12.383338	-2.491524	-17.871038
-	314	13.337770	-2.408012	-17.442060
-	315	14.303101	-2.347292	-16.984818
-	316	15.256166	-2.313557	-16.521774
-	317	16.173595	-2.309675	-16.074295
-	318	17.033176	-2.336957	-15.660721
-	319	17.815035	-2.395215	-15.293470
-	320	18.502544	-2.483228	-14.979901
-	321	19.083080	-2.598931	-14.720916
-	322	19.548454	-2.739779	-14.511714
-	323	19.895000	-2.902738	-14.343339
-	324	20.123602	-3.084629	-14.203672
-	325	20.239000	-3.281898	-14.079598
-	326	20.249315	-3.490934	-13.957772
-	327	20.165213	-3.708075	-13.825741
-	328	19.999027	-3.929829	-13.673901
-	329	19.764090	-4.152729	-13.493193
-	330	19.473932	-4.373185	-13.278398
-	331	19.141787	-4.587667	-13.025824
-	332	18.780121	-4.792514	-12.734581
-	333	18.400253	-4.984262	-12.404981
-	334	18.012199	-5.159871	-12.038139
-	335	17.624424	-5.316983	-11.636398
-	336	17.244007	-5.454047	-11.202665
-	337	16.876335	-5.570031	-10.741363
-	338	16.525126	-5.664722	-10.257308
-	339	16.192640	-5.738206	-9.757752
-	340	15.879686	-5.791164	-9.249953
-	341	15.586074	-5.824493	-8.744566
-	342	15.310600	-5.839315	-8.252859
-	343	15.051507	-5.836811	-7.786667
-	344	14.806517	-5.818140	-7.358545
-	345	14.573104	-5.784609	-6.979521
-	346	14.348637	-5.737521	-6.659064
-	347	14.130614	-5.678334	-6.403756
-	348	13.916894	-5.608562	-6.218154
-	349	13.705699	-5.529732	-6.102668
-	350	13.495958	-5.443599	-6.054235
-	351	13.287251	-5.351818	-6.067104
-	352	13.079919	-5.256197	-6.132713
-	353	12.874922	-5.158353	-6.241562
-	354	12.673656	-5.059979	-6.382681
-	355	12.477852	-4.962593	-6.545267
-	356	12.289624	-4.867472	-6.719123
-	357	12.111026	-4.775743	-6.895725
-	358	11.944007	-4.688267	-7.068524
-	359	11.790267	-4.605789	-7.233363
-	360	11.651075	-4.528883	-7.388081
-	361	11.527428	-4.458115	-7.531785
-	362	11.419778	-4.394023	-7.664806
-	363	11.328247	-4.337077	-7.787538
-	364	11.252526	-4.287775	-7.901131
-	365	11.191983	-4.246601	-8.005945
-	366	11.145717	-4.213859	-8.102185
-	367	11.112612	-4.189931	-8.189773
-	368	11.091473	-4.174908	-8.268091
-	369	11.081061	-4.168744	-8.336555
-	370	11.080284	-4.171201	-8.394304
-	371	11.088197	-4.181739	-8.440976
-	372	11.104076	-4.199632	-8.476189
-	373	11.127475	-4.223925	-8.500296
-	374	11.157959	-4.253544	-8.514189
-	375	11.195169	-4.287264	-8.518722
-	376	11.238642	-4.323666	-8.516240
-	377	11.287662	-4.361394	-8.508974
-	378	11.341300	-4.399037	-8.499632
-	379	11.398304	-4.435488	-8.490647
-	380	11.457312	-4.469598	-8.484511
-	381	11.516777	-4.500698	-8.482916
-	382	11.575058	-4.528230	-8.486993
-	383	11.630489	-4.551982	-8.496885
-	384	11.681577	-4.572076	-8.511705
-	385	11.727022	-4.588793	-8.529902
-	386	11.765822	-4.602751	-8.548820
-	387	11.797362	-4.614633	-8.566143
-	388	11.821522	-4.625302	-8.578604
-	389	11.838492	-4.635624	-8.583321
-	390	11.849005	-4.646587	-8.577068
-	391	11.854134	-4.659064	-8.557120
-	392	11.855330	-4.673830	-8.521607
-	393	11.854537	-4.691631	-8.469267
-	394	11.853779	-4.712968	-8.400006
-	395	11.855261	-4.738408	-8.313884
-	396	11.861034	-4.768304	-8.212439
-	397	11.873112	-4.802839	-8.097284
-	398	11.893121	-4.842118	-7.970049
-	399	11.922353	-4.885947	-7.833477
-	400	11.961692	-4.933997	-7.689932
-	401	12.011497	-4.985634	-7.542549
-	402	12.071709	-5.040002	-7.394886
-	403	12.141906	-5.095741	-7.250984
-	404	12.221505	-5.151577	-7.114511
-	405	12.309844	-5.206352	-6.987922
-	406	12.406147	-5.259516	-6.871363
-	407	12.509583	-5.310908	-6.763670
-	408	12.619161	-5.360641	-6.662537
-	409	12.733868	-5.409063	-6.565490
-	410	12.852882	-5.456468	-6.470583
-	411	12.975327	-5.503409	-6.375607
-	412	13.100357	-5.550508	-6.278605
-	413	13.227083	-5.598568	-6.177689
-	414	13.354736	-5.648250	-6.071298
-	415	13.482683	-5.700060	-5.958112
-	416	13.610608	-5.754481	-5.836954
-	417	13.738491	-5.811771	-5.706735
-	418	13.866693	-5.872085	-5.566556
-	419	13.995826	-5.935336	-5.416045
-	420	14.126800	-6.001388	-5.254585
-	421	14.260767	-6.069889	-5.082978
-	422	14.399084	-6.140423	-4.903334
-	423	14.543223	-6.212360	-4.720254
-	424	14.694696	-6.284915	-4.540736
-	425	14.854838	-6.357302	-4.371789
-	426	15.024357	-6.428723	-4.218734
-	427	15.203354	-6.498739	-4.083385
-	428	15.391174	-6.566907	-3.965702
-	429	15.586671	-6.633030	-3.864356
-	430	15.788232	-6.697012	-3.777469
-	431	15.993688	-6.758917	-3.702518
-	432	16.200621	-6.818841	-3.636708
-	433	16.406351	-6.876955	-3.577816
-	434	16.608152	-6.933436	-3.521952
-	435	16.803173	-6.988516	-3.466927
-	436	16.988552	-7.042598	-3.410227
-	437	17.161587	-7.095899	-3.349718
-	438	17.319832	-7.148755	-3.283699
-	439	17.461161	-7.201360	-3.210993
-	440	17.583950	-7.253815	-3.130999
-	441	17.686958	-7.306153	-3.043334
-	442	17.769503	-7.358243	-2.948619
-	443	17.831297	-7.409948	-2.847585
-	444	17.872467	-7.460950	-2.741932
-	445	17.893423	-7.510904	-2.633786
-	446	17.894615	-7.559312	-2.525915
-	447	17.876726	-7.605735	-2.421037
-	448	17.840437	-7.649825	-2.321570
-	449	17.786512	-7.691433	-2.228857
-	450	17.715633	-7.730716	-2.143378
-	451	17.628429	-7.767928	-2.064718
-	452	17.525553	-7.803563	-1.991280
-	453	17.407698	-7.837979	-1.921667
-	454	17.275776	-7.871730	-1.853373
-	455	17.130775	-7.905218	-1.784125
-	456	16.973864	-7.938918	-1.711642
-	457	16.806273	-7.973280	-1.632987
-	458	16.629311	-8.008570	-1.545470
-	459	16.444462	-8.045060	-1.446264
-	460	16.253109	-8.082829	-1.332736
-	461	16.056812	-8.121951	-1.203166
-	462	15.857023	-8.162371	-1.056733
-	463	15.655083	-8.203979	-0.893622
-	464	15.452403	-8.246486	-0.715860
-	465	15.250122	-8.289516	-0.526583
-	466	15.049308	-8.332656	-0.330110
-	467	14.850916	-8.375424	-0.131463
-	468	14.655757	-8.417536	0.062788
-	469	14.464705	-8.458455	0.246455
-	470	14.278772	-8.497663	0.412564
-	471	14.099155	-8.534482	0.554590
-	472	13.927245	-8.568387	0.666795
-	473	13.764617	-8.599010	0.744368
-	474	13.613120	-8.626397	0.784829
-	475	13.474687	-8.651207	0.787731
-	476	13.351548	-8.674411	0.754514
-	477	13.246015	-8.697447	0.688615
-	478	13.160596	-8.721598	0.593842
-	479	13.097894	-8.748053	0.474025
-	480	13.060547	-8.777718	0.332728
-	481	13.051229	-8.811220	0.173349
-	482	13.072730	-8.849047	-0.001130
-	483	13.128037	-8.891337	-0.188021
-	484	13.220222	-8.938071	-0.384928
-	485	13.352391	-8.988931	-0.590239
-	486	13.527810	-9.043422	-0.802968
-	487	13.749738	-9.100704	-1.023576
-	488	14.021306	-9.159803	-1.253527
-	489	14.345416	-9.219565	-1.494787
-	490	14.724785	-9.278644	-1.750292
-	491	15.161881	-9.335744	-2.022594
-	492	15.658658	-9.389565	-2.314305
-	493	16.216791	-9.439053	-2.627713
-	494	16.837555	-9.483188	-2.964406
-	495	17.521912	-9.520916	-3.326000
-	496	18.270592	-9.550875	-3.714080
-	497	19.083954	-9.571507	-4.129735
-	498	19.961981	-9.580930	-4.573575
-	499	20.904127	-9.577050	-5.045775
-	500	21.909235	-9.557860	-5.545283
-	501	22.975336	-9.521498	-6.070141
-	502	24.099606	-9.466516	-6.617731
-	503	25.278341	-9.391473	-7.183463
-	504	26.507143	-9.295341	-7.763841
-	505	27.780834	-9.177069	-8.354307
-	506	29.093655	-9.035707	-8.949701
-	507	30.439274	-8.870744	-9.543994
-	508	31.811026	-8.681718	-10.130322
-	509	33.202023	-8.468591	-10.700327
-	510	34.605381	-8.231454	-11.246673
-	511	36.014519	-7.970957	-11.760448
-	512	37.423237	-7.687778	-12.234035
-	513	38.826080	-7.383206	-12.660282
-	514	40.218246	-7.058790	-13.033743
-	515	41.595570	-6.716649	-13.350196
-	516	42.954540	-6.359711	-13.606456
-	517	44.292088	-5.991174	-13.801097
-	518	45.605671	-5.614951	-13.933940
-	519	46.892899	-5.234930	-14.007146
-	520	48.151352	-4.855561	-14.024548
-	521	49.378197	-4.481466	-13.991822
-	522	50.570000	-4.117310	-13.916792
-	523	51.722523	-3.767137	-13.809078
-	524	52.830601	-3.434007	-13.680164
-	525	53.888287	-3.120364	-13.542436
-	526	54.888805	-2.827315	-13.408586
-	527	55.824947	-2.555560	-13.290905
-	528	56.689537	-2.305120	-13.200493
-	529	57.475838	-2.075901	-13.146772
-	530	58.177689	-1.867490	-13.137815
-	531	58.789803	-1.679052	-13.179933
-	532	59.307556	-1.510085	-13.277888
-	533	59.727165	-1.359985	-13.435172
-	534	60.045601	-1.228541	-13.653872
-	535	60.260670	-1.115747	-13.934906
-	536	60.370903	-1.021904	-14.278261
-	537	60.375431	-0.947130	-14.682781
-	538	60.273949	-0.891333	-15.146312
-	539	60.066418	-0.853463	-15.666167
-	540	59.753208	-0.832017	-16.238401
-	541	59.334961	-0.825708	-16.857826
-	542	58.812691	-0.833493	-17.517956
-	543	58.187859	-0.855344	-18.210487
-	544	57.462395	-0.891115	-18.926016
-	545	56.639008	-0.941354	-19.653572
-	546	55.721100	-1.006243	-20.381227
-	547	54.712952	-1.086459	-21.096201
-	548	53.619713	-1.182480	-21.784971
-	549	52.447433	-1.294685	-22.434139
-	550	51.203007	-1.423270	-23.030649
-	551	49.893936	-1.567508	-23.562626
-	552	48.528267	-1.726267	-24.019299
-	553	47.114323	-1.897525	-24.391359
-	554	45.660046	-2.078960	-24.670591
-	555	44.172565	-2.267652	-24.850145
-	556	42.657784	-2.460221	-24.925161
-	557	41.120171	-2.653267	-24.892469
-	558	39.562698	-2.842870	-24.751425
-	559	37.987015	-3.025351	-24.503998
-	560	36.393772	-3.196525	-24.155088
-	561	34.783001	-3.352112	-23.712608
-	562	33.154953	-3.487758	-23.187555
-	563	31.511122	-3.599969	-22.593599
-	564	29.855091	-3.686779	-21.946554
-	565	28.192780	-3.748256	-21.262981
-	566	26.531929	-3.786189	-20.559933
-	567	24.881651	-3.803883	-19.853897
-	568	23.251167	-3.805628	-19.159687
-	569	21.649185	-3.796105	-18.489567
-	570	20.083500	-3.779510	-17.853985
-	571	18.560774	-3.759485	-17.259680
-	572	17.086689	-3.739074	-16.712223
-	573	15.666018	-3.720500	-16.213745
-	574	14.302893	-3.705265	-15.765441
-	575	13.000729	-3.694168	-15.366104
-	576	11.762541	-3.687315	-15.014651
-	577	10.591001	-3.684250	-14.709928
-	578	9.488626	-3.684081	-14.451292
-	579	8.457811	-3.685415	-14.239755
-	580	7.500897	-3.686556	-14.076776
-	581	6.620051	-3.685657	-13.964940
-	582	5.817255	-3.680783	-13.907690
-	583	5.094150	-3.670201	-13.908359
-	584	4.451994	-3.652373	-13.970912
-	585	3.891543	-3.626165	-14.098775
-	586	3.413064	-3.590915	-14.294194
-	587	3.016284	-3.546485	-14.557835
-	588	2.700280	-3.493242	-14.888551
-	589	2.463387	-3.432059	-15.283071
-	590	2.303279	-3.364304	-15.736828
-	591	2.216805	-3.291686	-16.242687
-	592	2.200131	-3.216171	-16.791891
-	593	2.248292	-3.139909	-17.374134
-	594	2.355324	-3.064924	-17.978348
-	595	2.513967	-2.993244	-18.592199
-	596	2.716053	-2.926585	-19.202505
-	597	2.952154	-2.866488	-19.796703
-	598	3.212192	-2.813907	-20.362415
-	599	3.485521	-2.769314	-20.889277
-	600	3.761436	-2.732682	-21.369139
-	601	4.029615	-2.703435	-21.795197
-	602	4.280445	-2.680647	-22.163494
-	603	4.505819	-2.662977	-22.471918
-	604	4.699454	-2.648964	-22.720047
-	605	4.857998	-2.636892	-22.908833
-	606	4.981413	-2.624996	-23.039660
-	607	5.073487	-2.611545	-23.114002
-	608	5.142441	-2.594660	-23.133545
-	609	5.200804	-2.572697	-23.098600
-	610	5.265237	-2.544036	-23.007914
-	611	5.355412	-2.507380	-22.859562
-	612	5.492609	-2.461788	-22.649578
-	613	5.697598	-2.406975	-22.372015
-	614	5.988612	-2.343503	-22.021292
-	615	6.379441	-2.272865	-21.591953
-	616	6.877558	-2.197614	-21.081438
-	617	7.482982	-2.121317	-20.492876
-	618	8.187878	-2.048234	-19.835716
-	619	8.976799	-1.982998	-19.125648
-	620	9.827933	-1.929992	-18.385286
-	621	10.714712	-1.892836	-17.642094
-	622	11.608179	-1.874050	-16.924582
-	623	12.478765	-1.875077	-16.260675
-	624	13.298823	-1.896313	-15.674675
-	625	14.043627	-1.937261	-15.184503
-	626	14.693213	-1.996752	-14.800885
-	627	15.232366	-2.073258	-14.526593
-	628	15.651700	-2.164670	-14.355629
-	629	15.946836	-2.268684	-14.275486
-	630	16.118652	-2.382566	-14.268478
-	631	16.171926	-2.503335	-14.313944
-	632	16.115303	-2.627671	-14.390676
-	633	15.960010	-2.752396	-14.478202
-	634	15.719405	-2.874278	-14.558980
-	635	15.408056	-2.990525	-14.618473
-	636	15.041203	-3.098841	-14.645152
-	637	14.634125	-3.197534	-14.631401
-	638	14.201470	-3.285411	-14.571981
-	639	13.756947	-3.362065	-14.464518
-	640	13.312919	-3.427722	-14.308187
-	641	12.879917	-3.483293	-14.103265
-	642	12.466724	-3.530059	-13.850607
-	643	12.080209	-3.569321	-13.552068
-	644	11.724926	-3.602307	-13.209769
-	645	11.404016	-3.629994	-12.826636
-	646	11.118740	-3.653388	-12.405569
-	647	10.869153	-3.673364	-11.950064
-	648	10.653943	-3.690701	-11.466159
-	649	10.471335	-3.705968	-10.961769
-	650	10.318610	-3.719663	-10.446394
-	651	10.193035	-3.732151	-9.932186
-	652	10.091509	-3.743565	-9.432545
-	653	10.011217	-3.753787	-8.960975
-	654	9.949234	-3.762559	-8.531113
-	655	9.903232	-3.769196	-8.155005
-	656	9.870864	-3.773050	-7.841178
-	657	9.850440	-3.773231	-7.595515
-	658	9.840275	-3.769009	-7.420298
-	659	9.839353	-3.759711	-7.313375
-	660	9.846736	-3.744981	-7.269410
-	661	9.861912	-3.724731	-7.281106
-	662	9.884400	-3.699146	-7.338678
-	663	9.914306	-3.668747	-7.431898
-	664	9.951722	-3.634298	-7.551419
-	665	9.996766	-3.596711	-7.688021
-	666	10.049633	-3.556945	-7.834950
-	667	10.110009	-3.516024	-7.987000
-	668	10.177470	-3.475003	-8.140681
-	669	10.251087	-3.434997	-8.293628
-	670	10.329752	-3.397134	-8.444304
-	671	10.411494	-3.362581	-8.591600
-	672	10.494548	-3.332404	-8.734855
-	673	10.576735	-3.307572	-8.873281
-	674	10.656262	-3.288772	-9.006097
-	675	10.731286	-3.276386	-9.132837
-	676	10.800479	-3.270396	-9.253585
-	677	10.862409	-3.270546	-9.367811
-	678	10.916202	-3.276441	-9.475498
-	679	10.960909	-3.287634	-9.576254
-	680	10.996184	-3.303612	-9.669401
-	681	11.021578	-3.323856	-9.754276
-	682	11.037272	-3.347599	-9.830904
-	683	11.043486	-3.374089	-9.899533
-	684	11.040755	-3.402516	-9.960395
-	685	11.029679	-3.432167	-10.014548
-	686	11.011026	-3.462405	-10.062593
-	687	10.985682	-3.492659	-10.104242
-	688	10.954589	-3.522332	-10.140271
-	689	10.918940	-3.550796	-10.170950
-	690	10.880004	-3.577481	-10.196111
-	691	10.839068	-3.601996	-10.216050
-	692	10.797552	-3.624112	-10.230708
-	693	10.756594	-3.643716	-10.240150
-	694	10.717076	-3.660830	-10.244852
-	695	10.679338	-3.675706	-10.245689
-	696	10.642920	-3.688786	-10.243353
