# Supplementary material for: Design and preliminary verification of a novel powered ankle–foot prosthesis: From the perspective of lower-limb biomechanics compared with ESAR foot
Source: PLoS One. 2024 Jun 7;19(6):e0303397. doi: 10.1371/journal.pone.0303397 (PMC11161064; doi:10.1371/journal.pone.0303397)
Supplement: S2 File — (ZIP) [file pone.0303397.s004.zip › WAP/11/right ankle angle.txt]

LINK_MODEL_BASED::ORIGINAL::Right Ankle Angles
File	Frame	X	Y	Z
Gait LB - IOR 23.c3d	1	22.161842	17.131470	-4.768394
-	2	21.926510	17.099274	-4.967297
-	3	21.654409	17.064915	-5.170238
-	4	21.341873	17.029085	-5.372942
-	5	20.987595	16.995209	-5.570797
-	6	20.592125	16.967876	-5.760010
-	7	20.157009	16.951645	-5.936838
-	8	19.684727	16.951233	-6.097600
-	9	19.179039	16.971256	-6.239053
-	10	18.644390	17.015408	-6.358289
-	11	18.085529	17.084986	-6.452852
-	12	17.507019	17.178284	-6.520772
-	13	16.912746	17.291435	-6.560214
-	14	16.306086	17.419500	-6.569760
-	15	15.690060	17.557556	-6.548489
-	16	15.067380	17.701527	-6.495784
-	17	14.440794	17.848345	-6.412190
-	18	13.812789	17.996054	-6.298793
-	19	13.185749	18.142616	-6.158155
-	20	12.561546	18.285816	-5.993972
-	21	11.941863	18.423832	-5.810771
-	22	11.328129	18.555807	-5.613670
-	23	10.721421	18.682835	-5.408196
-	24	10.122809	18.806782	-5.201291
-	25	9.533128	18.929266	-5.000945
-	26	8.952782	19.049871	-4.816633
-	27	8.380966	19.164696	-4.657492
-	28	7.815343	19.266623	-4.529708
-	29	7.251678	19.348297	-4.434377
-	30	6.684663	19.402575	-4.367001
-	31	6.108689	19.424435	-4.318690
-	32	5.519040	19.411747	-4.278722
-	33	4.913779	19.366573	-4.237456
-	34	4.293764	19.294920	-4.187013
-	35	3.662333	19.206406	-4.121811
-	36	3.024869	19.110786	-4.038680
-	37	2.387620	19.015121	-3.937105
-	38	1.756831	18.922640	-3.818845
-	39	1.138646	18.832417	-3.688395
-	40	0.539147	18.743036	-3.551900
-	41	-0.035733	18.655041	-3.416027
-	42	-0.579628	18.570837	-3.287998
-	43	-1.086096	18.495192	-3.175215
-	44	-1.549541	18.433506	-3.083384
-	45	-1.965387	18.390045	-3.016931
-	46	-2.330493	18.366198	-2.979116
-	47	-2.643046	18.361645	-2.971694
-	48	-2.902521	18.373352	-2.995680
-	49	-3.109106	18.396124	-3.050927
-	50	-3.264497	18.423170	-3.136432
-	51	-3.371212	18.447021	-3.249866
-	52	-3.432869	18.460638	-3.388116
-	53	-3.453833	18.457285	-3.546971
-	54	-3.439616	18.431040	-3.721084
-	55	-3.396505	18.376186	-3.904212
-	56	-3.331539	18.288481	-4.089498
-	57	-3.252053	18.164366	-4.269875
-	58	-3.165644	18.000690	-4.438750
-	59	-3.079229	17.795773	-4.590671
-	60	-2.998903	17.549255	-4.721030
-	61	-2.929014	17.263281	-4.827140
-	62	-2.872159	16.943762	-4.907972
-	63	-2.828799	16.600027	-4.963088
-	64	-2.797595	16.245052	-4.992364
-	65	-2.775202	15.894699	-4.996410
-	66	-2.757318	15.567126	-4.975543
-	67	-2.738886	15.279925	-4.930767
-	68	-2.715021	15.049359	-4.863757
-	69	-2.681288	14.889009	-4.776862
-	70	-2.634319	14.808950	-4.672668
-	71	-2.571971	14.814889	-4.553812
-	72	-2.493541	14.908867	-4.422632
-	73	-2.399357	15.088658	-4.280770
-	74	-2.291352	15.348390	-4.129026
-	75	-2.172387	15.679257	-3.967654
-	76	-2.046072	16.070114	-3.796906
-	77	-1.916617	16.508204	-3.616851
-	78	-1.788255	16.979971	-3.427360
-	79	-1.665038	17.471279	-3.229039
-	80	-1.550785	17.968018	-3.022072
-	81	-1.448697	18.456860	-2.807228
-	82	-1.361290	18.924929	-2.585684
-	83	-1.290333	19.360806	-2.358940
-	84	-1.236834	19.754938	-2.128646
-	85	-1.200743	20.099907	-1.897326
-	86	-1.181492	20.390879	-1.667929
-	87	-1.178325	20.625719	-1.443299
-	88	-1.190000	20.804708	-1.227091
-	89	-1.215069	20.929386	-1.022019
-	90	-1.251636	21.001431	-0.830678
-	91	-1.297541	21.022617	-0.655208
-	92	-1.350374	20.995642	-0.497300
-	93	-1.407901	20.924746	-0.358156
-	94	-1.468210	20.815809	-0.238077
-	95	-1.529841	20.676010	-0.136949
-	96	-1.591706	20.513088	-0.053295
-	97	-1.652767	20.334209	0.014152
-	98	-1.712379	20.145483	0.067941
-	99	-1.769587	19.951939	0.110039
-	100	-1.823733	19.757782	0.142857
-	101	-1.874327	19.566950	0.168735
-	102	-1.920951	19.383204	0.189888
-	103	-1.963349	19.209850	0.208396
-	104	-2.001183	19.049303	0.225968
-	105	-2.033979	18.902863	0.243630
-	106	-2.061102	18.770498	0.261798
-	107	-2.081804	18.652256	0.280489
-	108	-2.095494	18.547977	0.299183
-	109	-2.101725	18.457590	0.317047
-	110	-2.100133	18.381004	0.332520
-	111	-2.090358	18.317768	0.343645
-	112	-2.072022	18.266327	0.348227
-	113	-2.044857	18.224281	0.344360
-	114	-2.008713	18.189074	0.330364
-	115	-1.963794	18.157843	0.305217
-	116	-1.910821	18.128605	0.268973
-	117	-1.850717	18.099926	0.221483
-	118	-1.784572	18.071306	0.162645
-	119	-1.714092	18.043137	0.093109
-	120	-1.641201	18.016155	0.013914
-	121	-1.568360	17.991325	-0.072436
-	122	-1.497885	17.968706	-0.163062
-	123	-1.431306	17.947842	-0.255668
-	124	-1.369462	17.927917	-0.348222
-	125	-1.312699	17.908064	-0.439036
-	126	-1.261025	17.888157	-0.526436
-	127	-1.213912	17.868420	-0.609692
-	128	-1.170791	17.849733	-0.688145
-	129	-1.130900	17.833488	-0.761547
-	130	-1.093589	17.820969	-0.829956
-	131	-1.058097	17.812973	-0.894150
-	132	-1.024136	17.809847	-0.954518
-	133	-0.991235	17.811434	-1.011986
-	134	-0.959362	17.817268	-1.066712
-	135	-0.928786	17.826902	-1.118611
-	136	-0.900146	17.839872	-1.166692
-	137	-0.874496	17.855835	-1.210300
-	138	-0.853475	17.874367	-1.247949
-	139	-0.839748	17.894712	-1.277679
-	140	-0.836701	17.916077	-1.297587
-	141	-0.848957	17.937700	-1.305001
-	142	-0.881917	17.958723	-1.297054
-	143	-0.941702	17.978485	-1.271138
-	144	-1.035049	17.996393	-1.224930
-	145	-1.169022	18.012169	-1.156612
-	146	-1.350723	18.024916	-1.065365
-	147	-1.587016	18.034025	-0.951020
-	148	-1.883728	18.038799	-0.814636
-	149	-2.245107	18.038223	-0.658905
-	150	-2.672967	18.031347	-0.488568
-	151	-3.166639	18.017359	-0.309191
-	152	-3.722235	17.995642	-0.126947
-	153	-4.333046	17.966343	0.051577
-	154	-4.989505	17.930492	0.220177
-	155	-5.680116	17.889757	0.373507
-	156	-6.391906	17.846544	0.507344
-	157	-7.111658	17.803560	0.619525
-	158	-7.826173	17.763456	0.709489
-	159	-8.523247	17.728193	0.778276
-	160	-9.191751	17.698942	0.827939
-	161	-9.821748	17.675739	0.861025
-	162	-10.404600	17.657406	0.880200
-	163	-10.932263	17.642065	0.887286
-	164	-11.397613	17.627186	0.882989
-	165	-11.794094	17.610975	0.866817
-	166	-12.115814	17.593470	0.836716
-	167	-12.357613	17.576443	0.789702
-	168	-12.515508	17.562691	0.722643
-	169	-12.587192	17.555529	0.632328
-	170	-12.572940	17.557438	0.516450
-	171	-12.475927	17.569368	0.374159
-	172	-12.302376	17.589855	0.206246
-	173	-12.060658	17.615398	0.014999
-	174	-11.760805	17.640957	-0.195485
-	175	-11.413955	17.661449	-0.419841
-	176	-11.031460	17.672924	-0.651518
-	177	-10.624496	17.673525	-0.882968
-	178	-10.203336	17.663548	-1.106419
-	179	-9.777192	17.644297	-1.314421
-	180	-9.353821	17.617456	-1.500771
-	181	-8.939361	17.584625	-1.660947
-	182	-8.538067	17.547264	-1.792718
-	183	-8.152365	17.506535	-1.896164
-	184	-7.783035	17.463619	-1.973194
-	185	-7.429422	17.419809	-2.027563
-	186	-7.089993	17.375935	-2.063743
-	187	-6.762822	17.332542	-2.086083
-	188	-6.445878	17.289715	-2.098520
-	189	-6.137537	17.247305	-2.103708
-	190	-5.836579	17.205317	-2.103173
-	191	-5.542355	17.164030	-2.097302
-	192	-5.254684	17.124119	-2.086070
-	193	-4.973817	17.086714	-2.068543
-	194	-4.700382	17.053352	-2.043229
-	195	-4.435041	17.025866	-2.009044
-	196	-4.178319	17.006025	-1.965638
-	197	-3.930481	16.995455	-1.913252
-	198	-3.691272	16.995205	-1.853593
-	199	-3.460064	17.005869	-1.789209
-	200	-3.235848	17.027534	-1.723298
-	201	-3.017280	17.059883	-1.659698
-	202	-2.802772	17.101976	-1.602499
-	203	-2.590890	17.152464	-1.555149
-	204	-2.380121	17.209415	-1.520971
-	205	-2.169416	17.270617	-1.502291
-	206	-1.958011	17.333643	-1.500407
-	207	-1.745626	17.395828	-1.515749
-	208	-1.532562	17.454424	-1.547446
-	209	-1.319462	17.506792	-1.594126
-	210	-1.107783	17.550459	-1.653045
-	211	-0.899267	17.583143	-1.721224
-	212	-0.696057	17.603090	-1.795195
-	213	-0.499734	17.608963	-1.872139
-	214	-0.310901	17.600052	-1.950326
-	215	-0.128692	17.576200	-2.029209
-	216	0.048460	17.537802	-2.108934
-	217	0.221906	17.486067	-2.189442
-	218	0.392394	17.422962	-2.270507
-	219	0.560125	17.350941	-2.351534
-	220	0.725134	17.272833	-2.431831
-	221	0.887729	17.191622	-2.511296
-	222	1.048526	17.110277	-2.590503
-	223	1.208184	17.031471	-2.669791
-	224	1.367657	16.957787	-2.749916
-	225	1.527859	16.891415	-2.831547
-	226	1.689823	16.834017	-2.915645
-	227	1.854523	16.786741	-3.003187
-	228	2.022802	16.750193	-3.094966
-	229	2.195426	16.724417	-3.191770
-	230	2.372961	16.709103	-3.293903
-	231	2.556136	16.703384	-3.402277
-	232	2.745256	16.705875	-3.516895
-	233	2.940861	16.714680	-3.638405
-	234	3.143226	16.727806	-3.767087
-	235	3.352595	16.743103	-3.903455
-	236	3.568959	16.758234	-4.047952
-	237	3.792042	16.770670	-4.200641
-	238	4.021227	16.777704	-4.360768
-	239	4.255414	16.776632	-4.526272
-	240	4.493172	16.765121	-4.694401
-	241	4.733144	16.741793	-4.862329
-	242	4.974014	16.706747	-5.026393
-	243	5.214579	16.661180	-5.182521
-	244	5.453837	16.607025	-5.326697
-	245	5.690694	16.546747	-5.454001
-	246	5.924301	16.483274	-5.559662
-	247	6.154027	16.419411	-5.639587
-	248	6.379359	16.357836	-5.690235
-	249	6.600014	16.300821	-5.709259
-	250	6.816000	16.250051	-5.695971
-	251	7.027739	16.206602	-5.651928
-	252	7.235974	16.170998	-5.580556
-	253	7.442085	16.143034	-5.487985
-	254	7.647616	16.122231	-5.381672
-	255	7.854250	16.107702	-5.269752
-	256	8.063551	16.098530	-5.159996
-	257	8.277041	16.093475	-5.059867
-	258	8.496033	16.091299	-4.975595
-	259	8.721769	16.090624	-4.912753
-	260	8.955121	16.090281	-4.875204
-	261	9.196700	16.089216	-4.865818
-	262	9.446803	16.086531	-4.886097
-	263	9.705564	16.081587	-4.936731
-	264	9.972725	16.073849	-5.017190
-	265	10.247803	16.063091	-5.126012
-	266	10.530049	16.049183	-5.261060
-	267	10.818703	16.032118	-5.419871
-	268	11.112701	16.012064	-5.598989
-	269	11.410825	15.989236	-5.794741
-	270	11.711870	15.963706	-6.003398
-	271	12.014490	15.935793	-6.220890
-	272	12.317474	15.905621	-6.443411
-	273	12.619749	15.873580	-6.667264
-	274	12.920445	15.840098	-6.889136
-	275	13.218870	15.805813	-7.105992
-	276	13.514606	15.771238	-7.315612
-	277	13.807447	15.737156	-7.516046
-	278	14.097243	15.704161	-7.705562
-	279	14.383847	15.672964	-7.882663
-	280	14.667134	15.644146	-8.045991
-	281	14.947062	15.618368	-8.194200
-	282	15.223810	15.596169	-8.326642
-	283	15.497860	15.578439	-8.442755
-	284	15.769836	15.565651	-8.542587
-	285	16.040285	15.557738	-8.626427
-	286	16.309547	15.554086	-8.694570
-	287	16.578146	15.553919	-8.747821
-	288	16.846418	15.556518	-8.786684
-	289	17.114809	15.561338	-8.811600
-	290	17.383865	15.567653	-8.823379
-	291	17.654026	15.575253	-8.822123
-	292	17.925804	15.583599	-8.808545
-	293	18.199814	15.592258	-8.783491
-	294	18.476519	15.600927	-8.747454
-	295	18.756336	15.609397	-8.701269
-	296	19.039642	15.617556	-8.645762
-	297	19.326756	15.625585	-8.581880
-	298	19.617880	15.633596	-8.511001
-	299	19.912939	15.642151	-8.434255
-	300	20.211718	15.651901	-8.353456
-	301	20.513412	15.664018	-8.270048
-	302	20.816748	15.679905	-8.185556
-	303	21.119936	15.701014	-8.101739
-	304	21.420443	15.728561	-8.020196
-	305	21.715282	15.763464	-7.942875
-	306	22.000799	15.805938	-7.872200
-	307	22.272848	15.855521	-7.811115
-	308	22.526489	15.911267	-7.762700
-	309	22.755995	15.971759	-7.729819
-	310	22.954416	16.035332	-7.714109
-	311	23.113443	16.100187	-7.715512
-	312	23.223480	16.164392	-7.731862
-	313	23.274410	16.226116	-7.759680
-	314	23.256203	16.284676	-7.793656
-	315	23.160360	16.341125	-7.827413
-	316	22.980776	16.398220	-7.854072
-	317	22.714376	16.459539	-7.866768
-	318	22.361151	16.528147	-7.859272
-	319	21.923681	16.606468	-7.826213
-	320	21.406855	16.696304	-7.763332
-	321	20.817226	16.798374	-7.667938
-	322	20.162209	16.911699	-7.538366
-	323	19.449711	17.033506	-7.374361
-	324	18.687382	17.160322	-7.176889
-	325	17.882196	17.289438	-6.947261
-	326	17.040213	17.419079	-6.687161
-	327	16.166861	17.547827	-6.398870
-	328	15.266981	17.674089	-6.085210
-	329	14.345218	17.796471	-5.749627
-	330	13.406156	17.914063	-5.396338
-	331	12.454618	18.026899	-5.030208
-	332	11.495778	18.135557	-4.656817
-	333	10.535300	18.240288	-4.283348
-	334	9.579220	18.339752	-3.919274
-	335	8.633504	18.431389	-3.575351
-	336	7.703324	18.512217	-3.261654
-	337	6.792240	18.579596	-2.984932
-	338	5.901578	18.631210	-2.746563
-	339	5.030514	18.663948	-2.543574
-	340	4.177070	18.673758	-2.370864
-	341	3.339310	18.658335	-2.222509
-	342	2.516879	18.619841	-2.092712
-	343	1.711189	18.565435	-1.975806
-	344	0.924574	18.502945	-1.866796
-	345	0.159676	18.438663	-1.761908
-	346	-0.580807	18.376650	-1.658549
-	347	-1.293648	18.319582	-1.555767
-	348	-1.974732	18.268473	-1.453946
-	349	-2.619294	18.223816	-1.354547
-	350	-3.221940	18.185436	-1.260396
-	351	-3.777233	18.152864	-1.174057
-	352	-4.280331	18.125130	-1.097270
-	353	-4.726744	18.101324	-1.031103
-	354	-5.112709	18.080463	-0.976305
-	355	-5.435167	18.061817	-0.933997
-	356	-5.692141	18.044754	-0.904909
-	357	-5.882793	18.028862	-0.889713
-	358	-6.007801	18.013906	-0.888842
-	359	-6.069146	17.999212	-0.902295
-	360	-6.070159	17.983904	-0.930378
-	361	-6.015241	17.967508	-0.972908
-	362	-5.909821	17.949709	-1.029471
-	363	-5.759885	17.930637	-1.099848
-	364	-5.572210	17.910681	-1.183259
-	365	-5.353696	17.891029	-1.279147
-	366	-5.111477	17.873323	-1.386751
-	367	-4.852373	17.859526	-1.505408
-	368	-4.582754	17.850851	-1.634509
-	369	-4.308398	17.848314	-1.772910
-	370	-4.034740	17.852200	-1.919277
-	371	-3.766733	17.862217	-2.071580
-	372	-3.508814	17.877413	-2.227543
-	373	-3.264718	17.896269	-2.384621
-	374	-3.037553	17.917610	-2.539911
-	375	-2.829292	17.942451	-2.689973
-	376	-2.641095	17.973358	-2.830469
-	377	-2.474126	18.011591	-2.955826
-	378	-2.330263	18.054684	-3.059738
-	379	-2.211621	18.096916	-3.136348
-	380	-2.119845	18.132294	-3.180466
-	381	-2.055686	18.156384	-3.187994
-	382	-2.019075	18.166340	-3.155835
-	383	-2.009302	18.161007	-3.081855
-	384	-2.025092	18.140518	-2.965164
-	385	-2.064869	18.106277	-2.805821
-	386	-2.126617	18.060898	-2.605483
-	387	-2.208194	18.007807	-2.366918
-	388	-2.307233	17.951155	-2.093788
-	389	-2.421368	17.895645	-1.790602
-	390	-2.548164	17.846598	-1.462508
-	391	-2.685380	17.809278	-1.114929
-	392	-2.830759	17.788469	-0.753681
-	393	-2.982003	17.787638	-0.384653
-	394	-3.136736	17.808592	-0.013760
-	395	-3.292439	17.851454	0.352973
-	396	-3.446497	17.914783	0.709955
-	397	-3.596170	17.995766	1.052075
-	398	-3.738683	18.090582	1.374884
-	399	-3.871346	18.194889	1.674825
-	400	-3.991657	18.304558	1.948930
-	401	-4.097593	18.415974	2.195347
-	402	-4.187523	18.526094	2.412787
-	403	-4.260387	18.632151	2.600814
-	404	-4.315543	18.731407	2.759369
-	405	-4.352792	18.821110	2.888827
-	406	-4.372332	18.898420	2.990096
-	407	-4.374634	18.960440	3.064291
-	408	-4.360397	19.004255	3.112809
-	409	-4.330427	19.027300	3.137328
-	410	-4.285463	19.027744	3.139043
-	411	-4.226255	19.005024	3.119370
-	412	-4.153373	18.960026	3.079266
-	413	-4.066989	18.895247	3.019314
-	414	-3.967266	18.814457	2.940505
-	415	-3.854187	18.722172	2.843577
-	416	-3.728166	18.623056	2.729284
-	417	-3.590582	18.521179	2.598451
-	418	-3.444399	18.419678	2.451898
-	419	-3.294081	18.320898	2.290670
-	420	-3.145039	18.226269	2.115758
-	421	-3.002381	18.137114	1.928642
-	422	-2.869102	18.054802	1.731535
-	423	-2.744810	17.980604	1.526663
-	424	-2.627073	17.915323	1.316839
-	425	-2.513129	17.859531	1.104942
-	426	-2.400563	17.813559	0.893254
-	427	-2.287451	17.777719	0.684237
-	428	-2.172493	17.752083	0.479740
-	429	-2.055022	17.736336	0.281018
-	430	-1.934941	17.729679	0.088709
-	431	-1.812472	17.731363	-0.096877
-	432	-1.688107	17.740505	-0.275626
-	433	-1.562496	17.756762	-0.447793
-	434	-1.436568	17.779713	-0.613875
-	435	-1.311437	17.809046	-0.774151
-	436	-1.187912	17.844419	-0.929489
-	437	-1.066188	17.885504	-1.080414
-	438	-0.945597	17.931789	-1.227878
-	439	-0.825023	17.982798	-1.372609
-	440	-0.703112	18.037600	-1.515434
-	441	-0.578682	18.095146	-1.656747
-	442	-0.450751	18.154154	-1.796657
-	443	-0.318419	18.213341	-1.935035
-	444	-0.181202	18.271133	-2.071585
-	445	-0.039447	18.326094	-2.205098
-	446	0.105592	18.376352	-2.334382
-	447	0.251353	18.419966	-2.457392
-	448	0.393971	18.454948	-2.571320
-	449	0.528385	18.479401	-2.673152
-	450	0.648292	18.492094	-2.759309
-	451	0.746207	18.492058	-2.826355
-	452	0.813977	18.479090	-2.870649
-	453	0.843648	18.453741	-2.888559
-	454	0.827759	18.417505	-2.876493
-	455	0.759058	18.372766	-2.831602
-	456	0.630495	18.323290	-2.752036
-	457	0.435573	18.272776	-2.637127
-	458	0.169129	18.223606	-2.486928
-	459	-0.172213	18.175602	-2.302469
-	460	-0.589166	18.126667	-2.086257
-	461	-1.079756	18.074242	-1.842437
-	462	-1.638694	18.016748	-1.577269
-	463	-2.257299	17.953476	-1.299057
-	464	-2.924015	17.884773	-1.016921
-	465	-3.625283	17.811800	-0.740718
-	466	-4.346587	17.736401	-0.479870
-	467	-5.073709	17.660915	-0.242570
-	468	-5.793439	17.588272	-0.034928
-	469	-6.494213	17.521212	0.139641
-	470	-7.166119	17.462515	0.280220
-	471	-7.801185	17.414104	0.388400
-	472	-8.393166	17.377136	0.467336
-	473	-8.937386	17.351591	0.520973
-	474	-9.430298	17.336424	0.553485
-	475	-9.868838	17.330112	0.568199
-	476	-10.249705	17.331463	0.566881
-	477	-10.569220	17.338724	0.549902
-	478	-10.823144	17.348375	0.515751
-	479	-11.007218	17.354851	0.461847
-	480	-11.117666	17.352097	0.384579
-	481	-11.152123	17.335463	0.280537
-	482	-11.110494	17.303650	0.147648
-	483	-10.995380	17.258646	-0.014770
-	484	-10.812204	17.204268	-0.205157
-	485	-10.568604	17.144295	-0.420307
-	486	-10.273776	17.081789	-0.655374
-	487	-9.938178	17.019342	-0.903393
-	488	-9.572742	16.959213	-1.156107
-	489	-9.188183	16.903242	-1.404412
-	490	-8.794358	16.852821	-1.639431
-	491	-8.400012	16.808527	-1.853361
-	492	-8.012572	16.770374	-2.039768
-	493	-7.637745	16.737967	-2.195316
-	494	-7.279628	16.710663	-2.318917
-	495	-6.940259	16.687815	-2.412858
-	496	-6.619707	16.669121	-2.482207
-	497	-6.316247	16.654562	-2.534503
-	498	-6.026941	16.643925	-2.578323
-	499	-5.748125	16.636946	-2.622301
-	500	-5.475989	16.633139	-2.674482
-	501	-5.207084	16.632147	-2.740682
-	502	-4.938697	16.633987	-2.824009
-	503	-4.668753	16.638977	-2.925326
-	504	-4.396140	16.647467	-3.042448
-	505	-4.120505	16.660343	-3.170988
-	506	-3.842057	16.678820	-3.305341
-	507	-3.561499	16.704153	-3.438813
-	508	-3.279854	16.737713	-3.564761
-	509	-2.998185	16.780983	-3.677217
-	510	-2.717584	16.835302	-3.771633
-	511	-2.438936	16.901897	-3.844770
-	512	-2.163370	16.981472	-3.894289
-	513	-1.891958	17.074045	-3.919373
-	514	-1.626239	17.179100	-3.919176
-	515	-1.367932	17.295542	-3.893510
-	516	-1.118768	17.421755	-3.842924
-	517	-0.880602	17.555771	-3.767833
-	518	-0.654695	17.695332	-3.669538
-	519	-0.441929	17.837675	-3.549922
-	520	-0.242511	17.980251	-3.411092
-	521	-0.056056	18.120705	-3.255786
-	522	0.118382	18.257099	-3.087095
-	523	0.281804	18.387918	-2.908332
-	524	0.435255	18.511993	-2.722667
-	525	0.579624	18.628077	-2.532796
-	526	0.715891	18.735380	-2.341380
-	527	0.844877	18.833324	-2.150272
-	528	0.967424	18.921421	-1.960902
-	529	1.084282	18.999187	-1.774432
-	530	1.196150	19.066467	-1.591069
-	531	1.303794	19.122860	-1.410793
-	532	1.407984	19.168140	-1.233247
-	533	1.509282	19.201834	-1.057361
-	534	1.608406	19.223711	-0.882107
-	535	1.705855	19.233459	-0.705844
-	536	1.801856	19.231251	-0.526082
-	537	1.895864	19.217482	-0.338428
-	538	1.987043	19.192921	-0.137725
-	539	2.074349	19.158651	0.081377
-	540	2.156758	19.115953	0.323939
-	541	2.233647	19.065889	0.593575
-	542	2.304870	19.009674	0.892159
-	543	2.370829	18.948423	1.219752
-	544	2.432781	18.882929	1.573427
-	545	2.492886	18.813749	1.947122
-	546	2.554082	18.741335	2.331929
-	547	2.620067	18.665770	2.716246
-	548	2.694593	18.587194	3.087994
-	549	2.781376	18.505417	3.434847
-	550	2.883602	18.420160	3.746002
-	551	3.004141	18.331059	4.011922
-	552	3.145200	18.237686	4.224900
-	553	3.308535	18.139385	4.379001
-	554	3.495234	18.035717	4.470530
-	555	3.705888	17.926395	4.497481
-	556	3.940377	17.811331	4.460297
-	557	4.197963	17.690905	4.361492
-	558	4.477513	17.566065	4.204991
-	559	4.777258	17.438034	3.996749
-	560	5.094984	17.308321	3.743981
-	561	5.428150	17.178139	3.454403
-	562	5.773998	17.048670	3.136400
-	563	6.129465	16.921345	2.798890
-	564	6.491582	16.797798	2.450719
-	565	6.857208	16.679478	2.100706
-	566	7.223436	16.568193	1.757741
-	567	7.587462	16.465717	1.430403
-	568	7.946900	16.373762	1.126302
-	569	8.299562	16.293848	0.852609
-	570	8.643637	16.227306	0.615525
-	571	8.977733	16.174959	0.419612
-	572	9.300666	16.137474	0.268572
-	573	9.611482	16.115379	0.164836
-	574	9.909635	16.109003	0.109009
-	575	10.194811	16.118351	0.100440
-	576	10.467048	16.143064	0.136693
-	577	10.726660	16.182213	0.213843
-	578	10.974615	16.234108	0.325582
-	579	11.212097	16.296732	0.464560
-	580	11.440660	16.367615	0.622076
-	581	11.662091	16.443943	0.788500
-	582	11.878173	16.522963	0.954629
-	583	12.090558	16.602322	1.112236
-	584	12.300878	16.679720	1.253702
-	585	12.510213	16.753307	1.373433
-	586	12.719276	16.821287	1.467427
-	587	12.928354	16.882065	1.533192
-	588	13.137280	16.934675	1.570424
-	589	13.345716	16.978647	1.580181
-	590	13.553091	17.013912	1.564715
-	591	13.759131	17.041016	1.526299
-	592	13.963467	17.061066	1.468065
-	593	14.165967	17.075317	1.392975
-	594	14.366618	17.085028	1.303852
-	595	14.565570	17.091679	1.203702
-	596	14.763103	17.096573	1.095405
-	597	14.959715	17.101168	0.981580
-	598	15.156115	17.106689	0.864533
-	599	15.353213	17.114431	0.746258
-	600	15.552126	17.125549	0.628044
-	601	15.754243	17.141306	0.510703
-	602	15.961080	17.162474	0.394313
-	603	16.174290	17.189896	0.278559
-	604	16.395664	17.223896	0.162168
-	605	16.626823	17.264709	0.043858
-	606	16.869051	17.312273	-0.077834
-	607	17.123531	17.366199	-0.204900
-	608	17.390818	17.425913	-0.339147
-	609	17.670923	17.490551	-0.482509
-	610	17.963120	17.558825	-0.637021
-	611	18.265800	17.629152	-0.804535
-	612	18.576265	17.699503	-0.986641
-	613	18.890736	17.768003	-1.184783
-	614	19.204136	17.833031	-1.399595
-	615	19.510000	17.893179	-1.630955
-	616	19.800400	17.947266	-1.877566
-	617	20.066042	17.994274	-2.137175
-	618	20.296663	18.033382	-2.406608
-	619	20.481249	18.064791	-2.681295
-	620	20.608912	18.089346	-2.956397
-	621	20.669401	18.109028	-3.226369
-	622	20.654066	18.126644	-3.485562
-	623	20.556627	18.145254	-3.728362
-	624	20.373949	18.167225	-3.949941
-	625	20.105772	18.194260	-4.145807
-	626	19.754797	18.227079	-4.313192
-	627	19.326138	18.265743	-4.450392
-	628	18.826824	18.309265	-4.557248
-	629	18.264997	18.355690	-4.634694
-	630	17.649294	18.402140	-4.685210
-	631	16.988050	18.444849	-4.711866
-	632	16.288694	18.479084	-4.718130
-	633	15.557652	18.499380	-4.708100
-	634	14.800327	18.500053	-4.685528
-	635	14.021442	18.475500	-4.653967
-	636	13.225647	18.421530	-4.616982
-	637	12.417624	18.337374	-4.577547
-	638	11.602250	18.226994	-4.538135
-	639	10.783838	18.098301	-4.500437
-	640	9.965879	17.961468	-4.464706
-	641	9.150683	17.826849	-4.429835
-	642	8.339129	17.703083	-4.393194
-	643	7.530146	17.595631	-4.349665
-	644	6.721726	17.507694	-4.292785
-	645	5.911431	17.440678	-4.215005
-	646	5.097432	17.394365	-4.109587
-	647	4.278467	17.366951	-3.970450
-	648	3.453995	17.355200	-3.792474
-	649	2.623842	17.355331	-3.571724
-	650	1.788229	17.362799	-3.304448
-	651	0.947902	17.373255	-2.987351
-	652	0.104092	17.382387	-2.616974
-	653	-0.741620	17.385872	-2.189443
-	654	-1.587060	17.380196	-1.700763
-	655	-2.429258	17.364122	-1.147472
-	656	-3.264865	17.337101	-0.526964
-	657	-4.089585	17.298794	0.160565
-	658	-4.898501	17.248735	0.911428
-	659	-5.684568	17.186451	1.715924
-	660	-6.438383	17.111902	2.557359
-	661
-	662
-	663
-	664
-	665
-	666
-	667
-	668
-	669
-	670
-	671
-	672
-	673
-	674
-	675	-5.861416	17.084221	-0.008794
-	676	-5.788741	17.113194	0.198128
-	677	-5.688518	17.150223	0.356117
-	678	-5.567300	17.191389	0.471625
-	679	-5.431352	17.232893	0.551511
-	680	-5.286166	17.272251	0.602821
-	681	-5.136251	17.308517	0.631918
-	682	-4.985161	17.341827	0.644582
-	683	-4.835793	17.373329	0.645383
-	684	-4.690158	17.404261	0.637728
-	685	-4.549533	17.436064	0.623202
-	686	-4.414698	17.469479	0.602380
-	687	-4.285939	17.504093	0.574363
-	688	-4.162804	17.538706	0.536879
-	689	-4.044343	17.572729	0.486966
-	690	-3.929243	17.605341	0.420622
-	691	-3.816008	17.635633	0.332918
-	692	-3.703005	17.662468	0.219568
-	693	-3.588839	17.684904	0.077544
-	694	-3.472677	17.702295	-0.094398
-	695	-3.354381	17.714779	-0.294489
-	696	-3.234008	17.722734	-0.517426
