# Supplementary material for: Design and preliminary verification of a novel powered ankle–foot prosthesis: From the perspective of lower-limb biomechanics compared with ESAR foot
Source: PLoS One. 2024 Jun 7;19(6):e0303397. doi: 10.1371/journal.pone.0303397 (PMC11161064; doi:10.1371/journal.pone.0303397)
Supplement: S2 File — (ZIP) [file pone.0303397.s004.zip › WAP/11/right ground reaction force.TXT]

XY
	Fx		Fy		Fz
0.000	0.83	0.000	-0.41	0.000	-0.54
0.001	0.92	0.001	-0.51	0.001	-0.72
0.001	0.78	0.001	-0.55	0.001	-0.54
0.002	0.97	0.002	-0.55	0.002	0.18
0.002	0.83	0.002	-0.41	0.002	0.72
0.003	1.06	0.003	-0.60	0.003	0.72
0.003	0.87	0.003	-0.69	0.003	-0.36
0.004	0.78	0.004	-0.55	0.004	-0.90
0.004	0.74	0.004	-0.60	0.004	0.36
0.005	0.69	0.005	-0.60	0.005	0.90
0.005	0.97	0.005	-0.60	0.005	0.54
0.005	0.83	0.005	-0.51	0.005	-0.36
0.006	0.60	0.006	-0.64	0.006	0.18
0.007	0.60	0.007	-0.46	0.007	0.36
0.007	0.87	0.007	-0.55	0.007	-0.36
0.007	0.97	0.007	-0.60	0.007	0.36
0.008	1.01	0.008	-0.51	0.008	0.18
0.009	1.01	0.009	-0.37	0.009	-0.36
0.009	0.83	0.009	-0.69	0.009	0.00
0.009	0.92	0.009	-0.64	0.009	0.72
0.010	0.69	0.010	-0.64	0.010	1.08
0.011	0.87	0.011	-0.41	0.011	0.00
0.011	1.06	0.011	-0.74	0.011	-0.36
0.012	1.06	0.012	-0.60	0.012	-0.18
0.012	0.83	0.012	-0.55	0.012	0.00
0.013	0.78	0.013	-0.37	0.013	-0.54
0.013	0.69	0.013	-0.60	0.013	0.36
0.014	0.97	0.014	-0.74	0.014	-0.18
0.014	0.74	0.014	-0.51	0.014	-0.18
0.015	0.92	0.015	-0.55	0.015	0.18
0.015	0.78	0.015	-0.64	0.015	-0.18
0.016	0.87	0.016	-0.64	0.016	0.18
0.016	0.87	0.016	-0.51	0.016	1.44
0.017	0.97	0.017	-0.41	0.017	-0.90
0.017	1.01	0.017	-0.60	0.017	-0.18
0.018	0.87	0.018	-0.41	0.018	0.00
0.018	0.97	0.018	-0.60	0.018	0.18
0.018	1.01	0.018	-0.64	0.018	-0.54
0.019	0.87	0.019	-0.64	0.019	-0.36
0.020	0.97	0.020	-0.69	0.020	0.54
0.020	0.87	0.020	-0.55	0.020	0.36
0.021	0.97	0.021	-0.46	0.021	-0.36
0.021	1.01	0.021	-0.46	0.021	-0.54
0.022	0.74	0.022	-0.32	0.022	0.54
0.022	0.74	0.022	-0.46	0.022	0.36
0.022	0.87	0.022	-0.74	0.022	0.54
0.023	0.92	0.023	-0.51	0.023	0.18
0.024	0.87	0.024	-0.46	0.024	0.00
0.024	0.87	0.024	-0.51	0.024	-0.18
0.025	0.69	0.025	-0.55	0.025	0.72
0.025	0.97	0.025	-0.69	0.025	0.36
0.026	0.92	0.026	-0.41	0.026	-0.18
0.026	0.74	0.026	-0.55	0.026	-0.36
0.026	1.01	0.026	-0.51	0.026	-0.72
0.027	0.64	0.027	-0.60	0.027	-0.36
0.028	0.55	0.028	-0.51	0.028	-0.36
0.028	0.83	0.028	-0.60	0.028	0.00
0.029	0.97	0.029	-0.64	0.029	0.36
0.029	0.87	0.029	-0.69	0.029	-0.36
0.030	0.64	0.030	-0.55	0.030	0.90
0.030	0.69	0.030	-0.55	0.030	-0.36
0.030	0.92	0.030	-0.74	0.030	0.72
0.031	0.78	0.031	-0.74	0.031	-0.36
0.032	0.69	0.032	-0.60	0.032	0.00
0.032	0.78	0.032	-0.46	0.032	1.26
0.033	0.78	0.033	-0.60	0.033	0.18
0.033	0.87	0.033	-0.64	0.033	0.18
0.034	0.69	0.034	-0.55	0.034	0.72
0.034	0.60	0.034	-0.46	0.034	0.90
0.035	0.83	0.035	-0.51	0.035	-0.72
0.035	0.74	0.035	-0.64	0.035	0.36
0.036	0.78	0.036	-0.32	0.036	0.72
0.036	0.87	0.036	-0.46	0.036	0.00
0.036	0.69	0.036	-0.64	0.036	0.18
0.037	0.83	0.037	-0.46	0.037	0.18
0.037	0.87	0.037	-0.23	0.037	-0.18
0.038	1.06	0.038	-0.41	0.038	-0.72
0.039	0.92	0.039	-0.41	0.039	0.72
0.039	1.01	0.039	-0.41	0.039	0.36
0.040	0.74	0.040	-0.69	0.040	0.36
0.040	0.92	0.040	-0.55	0.040	-0.18
0.041	0.78	0.041	-0.46	0.041	0.36
0.041	0.92	0.041	-0.41	0.041	0.72
0.042	0.69	0.042	-0.60	0.042	0.18
0.042	0.87	0.042	-0.55	0.042	0.72
0.043	0.97	0.043	-0.78	0.043	0.00
0.043	0.87	0.043	-0.51	0.043	0.72
0.044	0.78	0.044	-0.64	0.044	-0.18
0.044	0.60	0.044	-0.55	0.044	0.54
0.044	0.83	0.044	-0.46	0.044	0.00
0.045	0.92	0.045	-0.64	0.045	-0.18
0.045	0.92	0.045	-0.60	0.045	-0.18
0.046	0.74	0.046	-0.41	0.046	0.54
0.047	0.78	0.047	-0.37	0.047	-0.18
0.047	0.87	0.047	-0.74	0.047	0.18
0.048	0.87	0.048	-0.32	0.048	0.54
0.048	0.97	0.048	-0.55	0.048	-0.18
0.049	0.83	0.049	-0.55	0.049	1.08
0.049	0.83	0.049	-0.37	0.049	-0.36
0.050	0.92	0.050	-0.69	0.050	-0.90
0.050	1.01	0.050	-0.51	0.050	-0.18
0.051	0.78	0.051	-0.78	0.051	0.90
0.051	0.83	0.051	-0.51	0.051	-0.54
0.052	0.69	0.052	-0.69	0.052	0.18
0.052	0.69	0.052	-0.55	0.052	0.36
0.052	1.01	0.052	-0.46	0.052	0.36
0.053	0.97	0.053	-0.55	0.053	-0.18
0.053	0.74	0.053	-0.46	0.053	0.00
0.054	0.78	0.054	-0.46	0.054	0.18
0.055	0.78	0.055	-0.41	0.055	0.18
0.055	1.10	0.055	-0.64	0.055	0.36
0.056	0.87	0.056	-0.64	0.056	0.54
0.056	0.74	0.056	-0.64	0.056	0.54
0.057	0.78	0.057	-0.60	0.057	-0.72
0.057	0.83	0.057	-0.74	0.057	-0.72
0.058	0.87	0.058	-0.64	0.058	-0.36
0.058	0.92	0.058	-0.51	0.058	-0.18
0.059	0.83	0.059	-0.32	0.059	0.00
0.059	0.87	0.059	-0.32	0.059	0.90
0.060	0.92	0.060	-0.83	0.060	0.18
0.060	1.01	0.060	-0.74	0.060	1.08
0.060	0.87	0.060	-0.69	0.060	1.08
0.061	0.97	0.061	-0.41	0.061	-1.44
0.061	0.60	0.061	-0.64	0.061	0.00
0.062	0.83	0.062	-0.60	0.062	0.90
0.063	0.64	0.063	-0.46	0.063	0.00
0.063	0.92	0.063	-0.60	0.063	-0.36
0.064	0.92	0.064	-0.60	0.064	-0.90
0.064	1.01	0.064	-0.55	0.064	0.72
0.065	0.83	0.065	-0.55	0.065	0.36
0.065	0.83	0.065	-0.51	0.065	0.18
0.066	0.87	0.066	-0.37	0.066	0.54
0.066	0.97	0.066	-0.37	0.066	0.72
0.067	1.10	0.067	-0.46	0.067	-0.18
0.067	0.74	0.067	-0.55	0.067	-0.36
0.068	0.69	0.068	-0.46	0.068	0.00
0.068	0.83	0.068	-0.74	0.068	-0.54
0.069	0.92	0.069	-0.64	0.069	-0.18
0.069	0.69	0.069	-0.46	0.069	0.18
0.070	0.74	0.070	-0.60	0.070	-0.54
0.070	0.83	0.070	-0.51	0.070	-0.36
0.071	0.87	0.071	-0.74	0.071	0.90
0.071	0.78	0.071	-0.41	0.071	0.18
0.072	0.64	0.072	-0.37	0.072	-0.18
0.072	0.87	0.072	-0.78	0.072	-0.36
0.072	0.83	0.072	-0.69	0.072	0.54
0.073	0.78	0.073	-0.69	0.073	-0.18
0.073	1.20	0.073	-0.46	0.073	0.00
0.074	0.87	0.074	-0.64	0.074	0.00
0.074	0.92	0.074	-0.69	0.074	0.00
0.075	0.60	0.075	-0.37	0.075	0.54
0.075	0.69	0.075	-0.74	0.075	-0.54
0.076	0.92	0.076	-0.46	0.076	0.72
0.076	0.83	0.076	-0.55	0.076	-0.54
0.077	0.92	0.077	-0.55	0.077	0.00
0.077	0.83	0.077	-0.46	0.077	0.18
0.078	0.92	0.078	-0.60	0.078	0.18
0.079	0.78	0.079	-0.37	0.079	0.72
0.079	0.87	0.079	-0.41	0.079	0.00
0.080	1.01	0.080	-0.51	0.080	-0.36
0.080	0.74	0.080	-0.51	0.080	0.90
0.081	0.64	0.081	-0.51	0.081	0.18
0.081	0.78	0.081	-0.55	0.081	0.18
0.082	1.01	0.082	-0.51	0.082	0.18
0.082	0.78	0.082	-0.51	0.082	0.72
0.083	0.74	0.083	-0.51	0.083	0.72
0.083	0.87	0.083	-0.78	0.083	-0.72
0.084	0.78	0.084	-0.74	0.084	1.08
0.084	0.83	0.084	-0.51	0.084	-0.36
0.085	0.64	0.085	-0.69	0.085	-0.36
0.085	0.87	0.085	-0.74	0.085	-0.18
0.086	0.74	0.086	-0.37	0.086	0.72
0.086	0.78	0.086	-0.64	0.086	0.00
0.087	0.87	0.087	-0.51	0.087	0.72
0.087	0.78	0.087	-0.74	0.087	-0.54
0.088	0.87	0.088	-0.28	0.088	0.36
0.088	0.87	0.088	-0.60	0.088	-0.18
0.088	1.10	0.088	-0.64	0.088	-0.90
0.089	0.97	0.089	-0.51	0.089	0.18
0.089	0.69	0.089	-0.51	0.089	0.90
0.090	0.97	0.090	-0.60	0.090	-0.18
0.090	0.74	0.090	-0.83	0.090	0.54
0.091	1.06	0.091	-0.60	0.091	0.36
0.091	0.97	0.091	-0.60	0.091	-0.36
0.092	0.78	0.092	-0.92	0.092	0.00
0.092	0.97	0.092	-0.28	0.092	0.00
0.093	0.87	0.093	-0.55	0.093	0.36
0.094	0.74	0.094	-0.46	0.094	0.36
0.094	0.83	0.094	-0.55	0.094	0.36
0.095	1.01	0.095	-0.92	0.095	0.18
0.095	0.97	0.095	-0.51	0.095	-0.18
0.096	0.74	0.096	-0.28	0.096	0.54
0.096	0.83	0.096	-0.46	0.096	0.36
0.097	1.15	0.097	-0.64	0.097	-0.18
0.097	1.10	0.097	-0.64	0.097	-0.72
0.098	0.87	0.098	-0.28	0.098	0.00
0.098	0.92	0.098	-0.41	0.098	0.36
0.099	1.06	0.099	-0.51	0.099	-0.18
0.099	0.87	0.099	-0.32	0.099	-0.18
0.100	0.83	0.100	-0.51	0.100	0.54
0.100	0.78	0.100	-0.55	0.100	0.18
0.101	1.20	0.101	-0.41	0.101	-0.54
0.101	1.01	0.101	-0.46	0.101	-0.18
0.102	0.97	0.102	-0.55	0.102	-0.54
0.102	0.74	0.102	-0.32	0.102	0.90
0.103	1.15	0.103	-0.32	0.103	-0.54
0.103	0.97	0.103	-0.55	0.103	-0.90
0.104	0.92	0.104	-0.64	0.104	0.00
0.104	1.15	0.104	-0.37	0.104	-0.18
0.105	0.69	0.105	-0.69	0.105	0.00
0.105	0.83	0.105	-0.55	0.105	0.00
0.106	0.64	0.106	-0.60	0.106	0.36
0.106	0.83	0.106	-0.60	0.106	0.36
0.107	0.64	0.107	-0.37	0.107	0.54
0.107	0.87	0.107	-0.78	0.107	-0.18
0.108	0.83	0.108	-0.60	0.108	0.18
0.108	0.97	0.108	-0.51	0.108	-0.18
0.109	0.83	0.109	-0.51	0.109	0.36
0.109	0.97	0.109	-0.64	0.109	-0.72
0.110	1.01	0.110	-0.37	0.110	-0.36
0.110	0.78	0.110	-0.41	0.110	0.18
0.111	1.06	0.111	-0.51	0.111	0.54
0.111	0.92	0.111	-0.51	0.111	0.72
0.112	1.01	0.112	-0.32	0.112	-0.36
0.112	0.78	0.112	-0.64	0.112	0.54
0.113	0.97	0.113	-0.64	0.113	0.00
0.113	0.92	0.113	-0.64	0.113	0.00
0.114	0.74	0.114	-0.46	0.114	0.18
0.114	0.92	0.114	-0.60	0.114	0.72
0.115	1.01	0.115	-0.46	0.115	0.90
0.115	0.87	0.115	-0.64	0.115	-0.18
0.116	0.87	0.116	-0.64	0.116	-0.72
0.116	0.83	0.116	-0.55	0.116	0.36
0.117	0.64	0.117	-0.55	0.117	0.54
0.117	0.83	0.117	-0.60	0.117	0.00
0.118	0.83	0.118	-0.64	0.118	0.00
0.118	0.87	0.118	-0.46	0.118	0.18
0.119	0.78	0.119	-0.69	0.119	-0.18
0.119	1.24	0.119	-0.74	0.119	0.18
0.120	0.74	0.120	-0.37	0.120	0.18
0.120	0.69	0.120	-0.55	0.120	-0.36
0.121	0.83	0.121	-0.69	0.121	0.36
0.121	0.97	0.121	-0.51	0.121	0.00
0.122	0.69	0.122	-0.78	0.122	0.54
0.122	0.87	0.122	-0.60	0.122	0.36
0.123	0.69	0.123	-0.64	0.123	-0.36
0.123	0.78	0.123	-0.64	0.123	0.72
0.124	0.83	0.124	-0.51	0.124	-0.36
0.124	0.78	0.124	-0.41	0.124	0.72
0.125	0.97	0.125	-0.69	0.125	-0.36
0.125	0.78	0.125	-0.87	0.125	-0.36
0.126	0.83	0.126	-0.37	0.126	0.00
0.126	0.97	0.126	-0.46	0.126	0.00
0.127	1.10	0.127	-0.60	0.127	0.36
0.127	0.97	0.127	-0.46	0.127	0.18
0.128	0.83	0.128	-0.46	0.128	-0.54
0.128	0.74	0.128	-0.32	0.128	0.00
0.129	0.83	0.129	-0.55	0.129	0.36
0.129	0.97	0.129	-0.51	0.129	0.36
0.130	0.97	0.130	-0.60	0.130	0.18
0.130	0.87	0.130	-0.51	0.130	0.00
0.131	0.92	0.131	-0.64	0.131	-0.36
0.131	0.69	0.131	-0.28	0.131	0.36
0.132	0.87	0.132	-0.69	0.132	-0.36
0.132	0.92	0.132	-0.41	0.132	0.18
0.133	1.01	0.133	-0.60	0.133	-0.18
0.133	0.83	0.133	-0.60	0.133	0.18
0.134	0.87	0.134	-0.55	0.134	0.18
0.134	0.97	0.134	-0.46	0.134	0.72
0.135	0.83	0.135	-0.51	0.135	0.36
0.135	0.74	0.135	-0.69	0.135	-0.54
0.136	0.97	0.136	-0.69	0.136	0.72
0.136	0.78	0.136	-0.51	0.136	-0.72
0.137	0.74	0.137	-0.51	0.137	0.00
0.137	0.97	0.137	-0.87	0.137	0.00
0.138	0.78	0.138	-0.51	0.138	0.18
0.138	0.92	0.138	-0.51	0.138	-0.54
0.139	0.69	0.139	-0.55	0.139	0.18
0.139	0.74	0.139	-0.60	0.139	0.00
0.140	0.83	0.140	-0.55	0.140	0.00
0.140	0.97	0.140	-0.51	0.140	-0.54
0.141	0.55	0.141	-0.32	0.141	-0.18
0.141	0.92	0.141	-0.41	0.141	0.00
0.142	0.92	0.142	-0.41	0.142	0.90
0.142	0.92	0.142	-0.69	0.142	-0.36
0.143	1.06	0.143	-0.64	0.143	0.00
0.143	0.74	0.143	-0.55	0.143	-0.18
0.144	0.97	0.144	-0.69	0.144	-0.18
0.144	0.83	0.144	-0.64	0.144	0.18
0.144	0.83	0.144	-0.51	0.144	-0.18
0.145	1.01	0.145	-0.41	0.145	1.26
0.145	1.06	0.145	-0.60	0.145	-0.90
0.146	0.78	0.146	-0.46	0.146	0.54
0.146	0.69	0.146	-0.74	0.146	0.00
0.147	0.97	0.147	-0.51	0.147	0.18
0.147	0.87	0.147	-0.64	0.147	0.72
0.148	1.01	0.148	-0.64	0.148	0.00
0.148	0.97	0.148	-0.51	0.148	-0.18
0.149	0.83	0.149	-0.41	0.149	0.00
0.149	0.87	0.149	-0.46	0.149	-0.36
0.150	0.92	0.150	-0.69	0.150	-0.72
0.150	1.01	0.150	-0.51	0.150	0.54
0.151	0.92	0.151	-0.55	0.151	0.54
0.152	0.87	0.152	-0.37	0.152	0.54
0.152	0.83	0.152	-0.64	0.152	0.36
0.153	0.69	0.153	-0.46	0.153	-0.36
0.153	0.83	0.153	-0.64	0.153	0.36
0.154	0.74	0.154	-0.46	0.154	0.18
0.154	0.83	0.154	-0.64	0.154	-0.36
0.155	1.01	0.155	-0.69	0.155	-0.18
0.155	0.78	0.155	-0.64	0.155	0.36
0.156	0.78	0.156	-0.64	0.156	0.18
0.156	0.87	0.156	-0.55	0.156	0.54
0.157	0.87	0.157	-0.60	0.157	0.00
0.157	0.83	0.157	-0.41	0.157	-0.36
0.158	0.64	0.158	-0.51	0.158	0.36
0.158	0.60	0.158	-0.60	0.158	0.90
0.159	0.83	0.159	-0.55	0.159	0.18
0.159	0.97	0.159	-0.60	0.159	0.00
0.160	0.83	0.160	-0.60	0.160	-0.36
0.160	0.78	0.160	-0.46	0.160	0.54
0.161	0.74	0.161	-0.51	0.161	0.36
0.161	0.87	0.161	-0.55	0.161	0.54
0.162	1.01	0.162	-0.37	0.162	0.90
0.162	0.64	0.162	-0.51	0.162	0.00
0.163	0.83	0.163	-0.55	0.163	-0.18
0.163	0.97	0.163	-0.60	0.163	-0.18
0.164	0.69	0.164	-0.55	0.164	0.18
0.164	0.64	0.164	-0.60	0.164	1.62
0.165	0.92	0.165	-0.46	0.165	0.00
0.165	0.69	0.165	-0.69	0.165	-0.36
0.166	0.97	0.166	-0.46	0.166	0.54
0.166	0.78	0.166	-0.46	0.166	0.36
0.167	0.83	0.167	-0.69	0.167	0.36
0.167	0.64	0.167	-0.37	0.167	0.00
0.168	0.83	0.168	-0.64	0.168	0.54
0.168	0.97	0.168	-0.64	0.168	0.36
0.169	0.83	0.169	-0.74	0.169	0.90
0.169	0.74	0.169	-0.41	0.169	-0.36
0.170	0.78	0.170	-0.69	0.170	0.00
0.170	0.97	0.170	-0.51	0.170	0.00
0.171	0.87	0.171	-0.74	0.171	-0.18
0.171	0.87	0.171	-0.55	0.171	-0.36
0.172	0.87	0.172	-0.51	0.172	-0.72
0.172	0.92	0.172	-0.74	0.172	0.00
0.173	0.92	0.173	-0.78	0.173	0.36
0.173	0.78	0.173	-0.74	0.173	0.54
0.174	0.51	0.174	-0.41	0.174	-0.36
0.174	0.87	0.174	-0.51	0.174	0.00
0.175	0.83	0.175	-0.55	0.175	0.00
0.175	0.78	0.175	-0.55	0.175	1.26
0.176	0.78	0.176	-0.55	0.176	0.54
0.176	0.87	0.176	-0.78	0.176	0.36
0.176	0.74	0.176	-0.28	0.176	-0.18
0.177	0.97	0.177	-0.51	0.177	-0.36
0.177	0.97	0.177	-0.41	0.177	0.54
0.178	1.01	0.178	-0.60	0.178	0.00
0.178	0.64	0.178	-0.60	0.178	0.18
0.179	0.92	0.179	-0.60	0.179	0.18
0.179	0.92	0.179	-0.64	0.179	0.18
0.180	0.92	0.180	-0.51	0.180	-0.36
0.180	0.83	0.180	-0.46	0.180	0.18
0.181	0.55	0.181	-0.41	0.181	0.36
0.181	0.87	0.181	-0.64	0.181	0.00
0.182	0.74	0.182	-0.55	0.182	-0.72
0.183	0.87	0.183	-0.55	0.183	0.36
0.183	0.87	0.183	-0.60	0.183	-0.18
0.184	0.69	0.184	-0.46	0.184	0.36
0.184	0.74	0.184	-0.41	0.184	-0.18
0.185	0.87	0.185	-0.60	0.185	-1.08
0.185	0.78	0.185	-0.37	0.185	0.54
0.186	0.78	0.186	-0.51	0.186	0.36
0.186	0.78	0.186	-0.51	0.186	-0.36
0.187	0.97	0.187	-0.60	0.187	0.90
0.187	0.92	0.187	-0.83	0.187	0.18
0.188	0.78	0.188	-0.55	0.188	0.18
0.188	0.97	0.188	-0.51	0.188	-0.18
0.189	0.83	0.189	-0.55	0.189	0.18
0.189	0.60	0.189	-0.18	0.189	-0.72
0.190	0.64	0.190	-0.46	0.190	0.00
0.190	0.83	0.190	-0.37	0.190	-0.72
0.191	1.15	0.191	-0.74	0.191	-1.08
0.191	0.97	0.191	-0.51	0.191	0.18
0.192	0.55	0.192	-0.46	0.192	0.54
0.192	0.87	0.192	-0.60	0.192	-0.72
0.193	0.92	0.193	-0.51	0.193	-0.36
0.193	0.74	0.193	-0.55	0.193	0.18
0.194	0.87	0.194	-0.64	0.194	-0.18
0.194	0.87	0.194	-0.60	0.194	-0.90
0.195	0.60	0.195	-0.64	0.195	1.08
0.195	0.78	0.195	-0.51	0.195	0.18
0.196	0.78	0.196	-0.55	0.196	-0.54
0.196	1.06	0.196	-0.69	0.196	-0.36
0.197	0.87	0.197	-0.41	0.197	0.36
0.197	0.87	0.197	-0.64	0.197	-0.36
0.198	0.69	0.198	-0.55	0.198	0.90
0.198	0.83	0.198	-0.55	0.198	0.36
0.199	0.87	0.199	-0.37	0.199	-0.18
0.199	0.74	0.199	-0.32	0.199	0.90
0.200	0.92	0.200	-0.64	0.200	-0.18
0.200	0.92	0.200	-0.51	0.200	0.72
0.201	0.69	0.201	-0.51	0.201	-0.36
0.201	0.69	0.201	-0.23	0.201	0.54
0.202	0.74	0.202	-0.41	0.202	0.54
0.202	0.78	0.202	-0.60	0.202	0.54
0.203	0.97	0.203	-0.55	0.203	0.72
0.203	0.78	0.203	-0.69	0.203	0.18
0.204	0.55	0.204	-0.83	0.204	0.00
0.204	0.60	0.204	-0.60	0.204	-0.18
0.205	0.78	0.205	-0.69	0.205	-0.18
0.205	1.06	0.205	-0.55	0.205	-0.72
0.206	0.83	0.206	-0.55	0.206	-0.18
0.206	0.83	0.206	-0.32	0.206	-0.18
0.207	0.78	0.207	-0.60	0.207	0.18
0.207	1.01	0.207	-0.41	0.207	-0.72
0.208	0.87	0.208	-0.69	0.208	0.54
0.208	0.83	0.208	-0.41	0.208	0.36
0.208	0.74	0.208	-0.69	0.208	0.72
0.209	0.87	0.209	-0.74	0.209	0.18
0.209	0.97	0.209	-0.46	0.209	0.36
0.210	0.64	0.210	-0.60	0.210	0.54
0.210	0.87	0.210	-0.55	0.210	-0.72
0.211	0.92	0.211	-0.78	0.211	-0.36
0.211	0.78	0.211	-0.51	0.211	0.00
0.212	0.74	0.212	-0.74	0.212	0.18
0.212	0.87	0.212	-0.46	0.212	-0.36
0.213	0.97	0.213	-0.46	0.213	-0.18
0.214	0.87	0.214	-0.51	0.214	0.36
0.214	0.92	0.214	-0.55	0.214	0.36
0.215	0.87	0.215	-0.51	0.215	-0.18
0.215	1.01	0.215	-0.60	0.215	0.54
0.216	0.69	0.216	-0.55	0.216	-0.36
0.216	0.83	0.216	-0.41	0.216	0.18
0.217	0.60	0.217	-0.46	0.217	0.18
0.217	0.78	0.217	-0.41	0.217	-0.72
0.218	1.01	0.218	-0.74	0.218	-1.26
0.218	0.64	0.218	-0.32	0.218	-0.36
0.219	0.92	0.219	-0.41	0.219	-0.54
0.219	1.01	0.219	-0.41	0.219	0.18
0.220	1.10	0.220	-0.69	0.220	0.18
0.220	0.87	0.220	-0.41	0.220	1.26
0.221	1.01	0.221	-0.51	0.221	0.72
0.221	0.83	0.221	-0.64	0.221	0.00
0.222	0.60	0.222	-0.46	0.222	0.00
0.222	0.92	0.222	-0.92	0.222	-0.18
0.223	0.83	0.223	-0.78	0.223	0.90
0.223	1.01	0.223	-0.37	0.223	0.00
0.224	1.01	0.224	-0.41	0.224	-0.18
0.224	0.92	0.224	-0.32	0.224	0.18
0.225	0.83	0.225	-0.64	0.225	0.72
0.225	0.87	0.225	-0.60	0.225	0.18
0.226	1.10	0.226	-0.83	0.226	-0.72
0.226	0.83	0.226	-0.28	0.226	-0.36
0.227	0.87	0.227	-0.60	0.227	1.08
0.227	0.83	0.227	-0.46	0.227	-0.18
0.228	0.92	0.228	-0.64	0.228	-0.36
0.228	1.01	0.228	-0.28	0.228	0.90
0.229	0.97	0.229	-0.55	0.229	-0.18
0.229	0.83	0.229	-0.51	0.229	0.36
0.230	1.01	0.230	-0.23	0.230	0.36
0.230	0.97	0.230	-0.55	0.230	-0.54
0.231	0.60	0.231	-0.51	0.231	-0.36
0.231	0.60	0.231	-0.64	0.231	0.18
0.232	0.78	0.232	-0.46	0.232	-0.72
0.232	0.92	0.232	-0.51	0.232	-0.72
0.233	0.74	0.233	-0.55	0.233	-0.18
0.233	0.83	0.233	-0.60	0.233	0.54
0.234	0.87	0.234	-0.64	0.234	-0.36
0.234	0.97	0.234	-0.69	0.234	-0.18
0.235	0.92	0.235	-0.60	0.235	-0.72
0.235	0.74	0.235	-0.83	0.235	0.90
0.236	0.74	0.236	-0.41	0.236	-0.36
0.236	0.92	0.236	-0.69	0.236	0.54
0.237	0.78	0.237	-0.55	0.237	-0.18
0.237	0.69	0.237	-0.55	0.237	0.54
0.238	0.83	0.238	-0.55	0.238	0.72
0.238	0.83	0.238	-0.55	0.238	-0.36
0.239	0.78	0.239	-0.51	0.239	0.36
0.239	0.92	0.239	-0.64	0.239	-0.36
0.240	0.74	0.240	-0.46	0.240	0.36
0.240	0.74	0.240	-0.55	0.240	-0.36
0.240	0.87	0.240	-0.55	0.240	0.18
0.241	0.69	0.241	-0.51	0.241	-0.18
0.241	0.87	0.241	-0.32	0.241	-0.36
0.242	0.69	0.242	-0.60	0.242	0.18
0.242	1.10	0.242	-0.55	0.242	0.36
0.243	0.78	0.243	-0.55	0.243	0.00
0.243	0.64	0.243	-0.46	0.243	0.90
0.244	0.92	0.244	-0.55	0.244	0.18
0.245	0.78	0.245	-0.74	0.245	0.18
0.245	0.69	0.245	-0.41	0.245	-0.54
0.246	0.74	0.246	-0.60	0.246	0.00
0.246	0.83	0.246	-0.51	0.246	1.08
0.247	1.06	0.247	-0.60	0.247	0.54
0.247	0.69	0.247	-0.51	0.247	-0.36
0.248	0.83	0.248	-0.55	0.248	0.54
0.248	0.69	0.248	-0.60	0.248	1.08
0.249	0.64	0.249	-0.74	0.249	0.54
0.249	0.78	0.249	-0.28	0.249	0.72
0.250	0.87	0.250	-0.55	0.250	0.54
0.250	1.01	0.250	-0.46	0.250	-0.36
0.251	0.92	0.251	-0.51	0.251	-1.08
0.251	0.60	0.251	-0.51	0.251	0.72
0.252	0.83	0.252	-0.51	0.252	0.36
0.252	0.92	0.252	-0.69	0.252	0.00
0.253	0.87	0.253	-0.60	0.253	0.00
0.253	0.74	0.253	-0.28	0.253	0.00
0.254	0.92	0.254	-0.60	0.254	0.90
0.254	0.74	0.254	-0.69	0.254	0.36
0.255	0.83	0.255	-0.60	0.255	1.08
0.255	0.83	0.255	-0.60	0.255	0.18
0.256	0.69	0.256	-0.55	0.256	0.36
0.256	0.78	0.256	-0.55	0.256	0.54
0.257	0.87	0.257	-0.60	0.257	0.00
0.257	0.83	0.257	-0.23	0.257	0.00
0.258	0.74	0.258	-0.69	0.258	-0.18
0.258	0.78	0.258	-0.55	0.258	0.18
0.259	0.87	0.259	-0.37	0.259	0.18
0.259	0.69	0.259	-0.46	0.259	0.90
0.260	1.01	0.260	-0.46	0.260	0.18
0.260	0.83	0.260	-0.60	0.260	0.36
0.261	0.74	0.261	-0.60	0.261	0.00
0.261	0.83	0.261	-0.64	0.261	0.18
0.262	0.83	0.262	-0.55	0.262	-0.54
0.262	0.87	0.262	-0.60	0.262	-0.36
0.263	0.83	0.263	-0.32	0.263	0.72
0.263	1.01	0.263	-0.78	0.263	0.18
0.264	0.92	0.264	-0.87	0.264	-0.18
0.264	0.97	0.264	-0.69	0.264	0.72
0.265	0.83	0.265	-0.69	0.265	0.00
0.265	1.15	0.265	-0.55	0.265	-0.54
0.266	0.92	0.266	-0.41	0.266	-0.54
0.266	0.64	0.266	-0.74	0.266	-0.36
0.267	0.60	0.267	-0.37	0.267	0.00
0.267	1.01	0.267	-0.55	0.267	0.18
0.268	0.74	0.268	-0.41	0.268	0.36
0.268	1.06	0.268	-0.37	0.268	0.00
0.269	0.64	0.269	-0.60	0.269	0.00
0.269	0.69	0.269	-0.55	0.269	-0.90
0.270	0.64	0.270	-0.41	0.270	-1.26
0.270	0.83	0.270	-0.51	0.270	-0.90
0.271	0.78	0.271	-0.51	0.271	-0.54
0.271	0.83	0.271	-0.78	0.271	0.00
0.272	1.01	0.272	-0.64	0.272	-0.54
0.272	0.92	0.272	-0.51	0.272	0.18
0.273	0.83	0.273	-0.55	0.273	-0.36
0.273	1.06	0.273	-0.60	0.273	0.72
0.274	0.69	0.274	-0.51	0.274	-0.18
0.274	0.74	0.274	-0.60	0.274	0.18
0.275	0.97	0.275	-0.55	0.275	-0.54
0.275	0.83	0.275	-0.55	0.275	0.54
0.276	1.10	0.276	-0.55	0.276	0.72
0.276	0.92	0.276	-0.55	0.276	0.18
0.277	0.74	0.277	-0.69	0.277	0.00
0.277	0.78	0.277	-0.55	0.277	-0.18
0.278	0.74	0.278	-0.60	0.278	0.90
0.278	0.97	0.278	-0.55	0.278	0.36
0.279	0.83	0.279	-0.41	0.279	0.18
0.279	0.64	0.279	-0.55	0.279	0.18
0.280	1.01	0.280	-0.64	0.280	0.00
0.280	0.92	0.280	-0.78	0.280	-0.90
0.281	0.87	0.281	-0.41	0.281	1.08
0.281	1.06	0.281	-0.64	0.281	-0.18
0.282	0.60	0.282	-0.64	0.282	0.54
0.282	0.87	0.282	-0.51	0.282	-0.18
0.283	0.78	0.283	-0.46	0.283	1.26
0.283	0.92	0.283	-0.41	0.283	0.54
0.284	0.83	0.284	-0.37	0.284	0.00
0.284	0.69	0.284	-0.69	0.284	-0.18
0.285	1.06	0.285	-0.74	0.285	0.18
0.285	0.74	0.285	-0.23	0.285	-0.36
0.286	0.60	0.286	-0.51	0.286	-0.54
0.286	0.69	0.286	-0.37	0.286	0.18
0.287	0.78	0.287	-0.74	0.287	0.00
0.287	0.83	0.287	-0.51	0.287	1.26
0.288	0.92	0.288	-0.51	0.288	0.72
0.288	0.83	0.288	-0.41	0.288	0.00
0.288	0.87	0.288	-0.74	0.288	-0.54
0.289	1.06	0.289	-0.51	0.289	-0.54
0.289	0.78	0.289	-0.51	0.289	0.00
0.290	0.83	0.290	-0.51	0.290	0.18
0.290	0.69	0.290	-0.64	0.290	0.90
0.291	0.78	0.291	-0.51	0.291	0.72
0.291	0.60	0.291	-0.37	0.291	0.18
0.292	0.78	0.292	-0.69	0.292	0.54
0.292	0.92	0.292	-0.55	0.292	-0.90
0.293	1.01	0.293	-0.55	0.293	0.00
0.293	0.60	0.293	-0.51	0.293	-0.90
0.294	0.74	0.294	-0.46	0.294	0.00
0.294	1.06	0.294	-0.46	0.294	-0.18
0.295	0.97	0.295	-0.37	0.295	-0.18
0.295	0.64	0.295	-0.51	0.295	0.72
0.296	0.78	0.296	-0.51	0.296	-0.36
0.296	0.97	0.296	-0.60	0.296	-0.36
0.297	1.06	0.297	-0.46	0.297	-0.36
0.297	0.74	0.297	-0.74	0.297	1.62
0.298	0.69	0.298	-0.51	0.298	1.08
0.298	0.92	0.298	-0.32	0.298	-0.18
0.299	1.01	0.299	-0.41	0.299	-0.36
0.299	0.78	0.299	-0.46	0.299	-0.54
0.300	0.78	0.300	-0.60	0.300	0.72
0.300	0.78	0.300	-0.46	0.300	-0.18
0.301	1.01	0.301	-0.46	0.301	0.00
0.301	0.87	0.301	-0.55	0.301	-0.18
0.302	0.87	0.302	-0.37	0.302	0.36
0.302	0.78	0.302	-0.51	0.302	0.18
0.303	0.83	0.303	-0.46	0.303	1.08
0.303	1.01	0.303	-0.51	0.303	0.18
0.304	0.92	0.304	-0.69	0.304	-0.18
0.304	1.10	0.304	-0.78	0.304	0.90
0.305	0.64	0.305	-0.55	0.305	0.18
0.305	0.92	0.305	-0.51	0.305	-0.54
0.306	0.97	0.306	-0.46	0.306	-0.18
0.306	0.92	0.306	-0.41	0.306	0.18
0.307	0.97	0.307	-0.55	0.307	0.18
0.308	0.64	0.308	-0.60	0.308	0.00
0.308	0.97	0.308	-0.60	0.308	0.00
0.309	0.83	0.309	-0.51	0.309	-0.18
0.309	0.55	0.309	-0.51	0.309	-0.18
0.310	0.64	0.310	-0.32	0.310	0.00
0.310	1.01	0.310	-0.64	0.310	0.36
0.311	0.83	0.311	-0.32	0.311	0.18
0.311	1.10	0.311	-0.46	0.311	0.18
0.312	0.92	0.312	-0.60	0.312	0.00
0.312	0.97	0.312	-0.51	0.312	0.54
0.313	0.78	0.313	-0.46	0.313	0.36
0.313	0.64	0.313	-0.51	0.313	0.00
0.314	0.87	0.314	-0.32	0.314	-0.72
0.314	1.01	0.314	-0.64	0.314	-1.08
0.315	0.78	0.315	-0.18	0.315	0.00
0.315	0.69	0.315	-0.60	0.315	-0.36
0.316	0.83	0.316	-0.55	0.316	0.00
0.316	0.69	0.316	-0.60	0.316	0.00
0.317	0.83	0.317	-0.46	0.317	0.36
0.317	0.78	0.317	-0.28	0.317	-0.18
0.318	0.83	0.318	-0.78	0.318	-0.36
0.318	0.97	0.318	-0.32	0.318	0.54
0.319	0.87	0.319	-0.55	0.319	0.36
0.319	0.78	0.319	-0.41	0.319	0.18
0.320	0.87	0.320	-0.41	0.320	0.36
0.320	0.97	0.320	-0.64	0.320	0.00
0.321	0.78	0.321	-0.78	0.321	0.72
0.321	0.74	0.321	-0.46	0.321	0.90
0.322	1.01	0.322	-0.60	0.322	0.00
0.322	0.92	0.322	-0.32	0.322	0.00
0.323	0.92	0.323	-0.64	0.323	-0.36
0.323	0.87	0.323	-0.74	0.323	0.00
0.324	0.74	0.324	-0.37	0.324	0.90
0.324	0.97	0.324	-0.60	0.324	-0.18
0.325	0.69	0.325	-0.55	0.325	0.36
0.325	0.87	0.325	-0.64	0.325	-0.18
0.326	0.83	0.326	-0.46	0.326	-0.18
0.326	0.69	0.326	-0.60	0.326	0.00
0.327	0.83	0.327	-0.64	0.327	0.36
0.327	0.92	0.327	-0.46	0.327	-0.54
0.328	0.83	0.328	-0.51	0.328	0.36
0.328	0.92	0.328	-0.55	0.328	0.00
0.329	1.01	0.329	-0.74	0.329	-0.18
0.329	0.83	0.329	-0.46	0.329	0.18
0.330	1.10	0.330	-0.64	0.330	0.00
0.330	0.83	0.330	-0.69	0.330	0.36
0.331	0.60	0.331	-0.78	0.331	0.18
0.331	0.78	0.331	-0.55	0.331	0.00
0.332	0.74	0.332	-0.55	0.332	-0.72
0.332	1.01	0.332	-0.69	0.332	0.00
0.333	0.74	0.333	-0.41	0.333	0.36
0.333	1.06	0.333	-0.37	0.333	0.18
0.334	0.92	0.334	-0.74	0.334	-0.72
0.334	0.64	0.334	-0.46	0.334	0.36
0.335	0.74	0.335	-0.28	0.335	0.54
0.335	0.78	0.335	-0.69	0.335	-0.72
0.336	0.87	0.336	-0.46	0.336	0.36
0.336	0.60	0.336	-0.69	0.336	0.54
0.337	0.83	0.337	-0.55	0.337	0.18
0.337	0.78	0.337	-0.41	0.337	-0.36
0.338	1.06	0.338	-0.46	0.338	0.90
0.338	0.78	0.338	-0.60	0.338	-0.54
0.339	0.83	0.339	-0.64	0.339	0.18
0.339	0.97	0.339	-0.55	0.339	-1.08
0.340	0.78	0.340	-0.69	0.340	0.72
0.340	0.78	0.340	-0.64	0.340	0.72
0.341	0.87	0.341	-0.41	0.341	0.00
0.341	0.97	0.341	-0.46	0.341	0.00
0.342	0.83	0.342	-0.64	0.342	-0.72
0.342	0.83	0.342	-0.64	0.342	0.18
0.343	0.69	0.343	-0.74	0.343	-0.36
0.343	0.83	0.343	-0.69	0.343	0.36
0.344	0.97	0.344	-0.69	0.344	0.90
0.344	0.97	0.344	-0.55	0.344	0.72
0.345	0.83	0.345	-0.41	0.345	0.36
0.345	1.06	0.345	-0.46	0.345	-0.18
0.346	0.92	0.346	-0.37	0.346	0.72
0.346	0.78	0.346	-0.37	0.346	0.00
0.347	0.78	0.347	-0.51	0.347	0.18
0.347	0.83	0.347	-0.69	0.347	0.00
0.348	0.87	0.348	-0.78	0.348	0.00
0.348	0.69	0.348	-0.64	0.348	-0.18
0.349	0.83	0.349	-0.60	0.349	-0.54
0.349	0.78	0.349	-0.51	0.349	1.08
0.350	0.87	0.350	-0.69	0.350	0.72
0.350	0.60	0.350	-0.74	0.350	0.18
0.351	0.78	0.351	-0.37	0.351	-0.18
0.351	0.69	0.351	-0.64	0.351	0.00
0.352	0.87	0.352	-0.78	0.352	0.18
0.352	0.69	0.352	-0.51	0.352	0.18
0.352	0.97	0.352	-0.37	0.352	0.54
0.353	0.97	0.353	-0.55	0.353	-0.18
0.353	0.97	0.353	-0.55	0.353	0.90
0.354	0.87	0.354	-0.60	0.354	-0.36
0.354	0.92	0.354	-0.64	0.354	0.90
0.355	1.06	0.355	-0.41	0.355	0.90
0.355	0.69	0.355	-0.55	0.355	-0.36
0.356	0.78	0.356	-0.51	0.356	0.72
0.356	0.69	0.356	-0.60	0.356	-0.36
0.357	0.83	0.357	-0.55	0.357	-0.36
0.357	0.87	0.357	-0.69	0.357	-0.90
0.358	0.60	0.358	-0.41	0.358	0.00
0.358	0.83	0.358	-0.41	0.358	-0.54
0.359	0.64	0.359	-0.60	0.359	1.08
0.359	0.87	0.359	-0.41	0.359	-0.72
0.360	0.78	0.360	-0.55	0.360	0.00
0.360	0.69	0.360	-0.41	0.360	0.90
0.361	1.01	0.361	-0.55	0.361	0.18
0.361	1.06	0.361	-0.60	0.361	0.18
0.362	0.87	0.362	-0.46	0.362	0.18
0.362	0.87	0.362	-0.51	0.362	0.72
0.363	1.10	0.363	-0.60	0.363	0.36
0.363	0.78	0.363	-0.51	0.363	-0.18
0.364	0.74	0.364	-0.55	0.364	1.08
0.364	0.78	0.364	-0.51	0.364	0.00
0.365	0.78	0.365	-0.41	0.365	0.90
0.365	0.69	0.365	-0.51	0.365	0.00
0.366	0.97	0.366	-0.64	0.366	-1.26
0.366	0.87	0.366	-0.55	0.366	0.18
0.367	0.60	0.367	-0.51	0.367	-0.90
0.367	0.69	0.367	-0.51	0.367	-0.54
0.368	0.97	0.368	-0.69	0.368	0.18
0.368	0.69	0.368	-0.60	0.368	-0.18
0.369	0.51	0.369	-0.55	0.369	1.08
0.370	0.74	0.370	-0.55	0.370	0.90
0.370	0.83	0.370	-0.51	0.370	-0.72
0.371	0.97	0.371	-0.51	0.371	0.00
0.371	0.87	0.371	-0.55	0.371	0.72
0.372	0.78	0.372	-0.51	0.372	0.90
0.372	0.87	0.372	-0.69	0.372	-0.18
0.373	0.87	0.373	-0.51	0.373	0.00
0.373	0.64	0.373	-0.55	0.373	0.36
0.374	0.69	0.374	-0.69	0.374	-0.54
0.374	0.92	0.374	-0.51	0.374	0.00
0.375	0.46	0.375	-0.28	0.375	0.90
0.375	0.97	0.375	-0.51	0.375	-0.54
0.376	0.87	0.376	-0.64	0.376	-0.54
0.376	0.69	0.376	-0.46	0.376	0.18
0.377	1.10	0.377	-0.51	0.377	0.72
0.377	0.97	0.377	-0.37	0.377	-0.18
0.378	0.92	0.378	-0.51	0.378	0.00
0.378	0.69	0.378	-0.60	0.378	-0.18
0.379	0.78	0.379	-0.83	0.379	0.00
0.379	0.74	0.379	-0.37	0.379	0.18
0.380	0.69	0.380	-0.55	0.380	0.36
0.380	0.97	0.380	-0.51	0.380	-0.72
0.381	0.83	0.381	-0.64	0.381	-0.18
0.381	0.74	0.381	-0.46	0.381	-0.18
0.382	0.97	0.382	-0.37	0.382	0.54
0.382	0.83	0.382	-0.41	0.382	0.36
0.383	0.97	0.383	-0.37	0.383	0.18
0.383	1.01	0.383	-0.41	0.383	0.18
0.384	0.97	0.384	-0.46	0.384	0.00
0.384	0.69	0.384	-0.69	0.384	-0.18
0.385	0.97	0.385	-0.55	0.385	0.00
0.385	0.92	0.385	-0.37	0.385	1.26
0.386	1.06	0.386	-0.64	0.386	-0.18
0.386	0.87	0.386	-0.64	0.386	0.54
0.387	0.87	0.387	-0.60	0.387	-0.18
0.387	0.69	0.387	-0.46	0.387	0.36
0.388	0.92	0.388	-0.51	0.388	0.18
0.388	0.64	0.388	-0.60	0.388	-0.90
0.389	1.01	0.389	-0.46	0.389	0.90
0.389	0.64	0.389	-0.60	0.389	-0.18
0.390	0.78	0.390	-0.60	0.390	0.36
0.390	1.06	0.390	-0.64	0.390	-0.18
0.391	0.92	0.391	-0.64	0.391	0.00
0.391	0.64	0.391	-0.51	0.391	0.00
0.392	0.78	0.392	-0.69	0.392	0.90
0.392	0.74	0.392	-0.83	0.392	0.36
0.393	0.83	0.393	-0.55	0.393	0.00
0.393	0.83	0.393	-0.51	0.393	0.72
0.394	1.01	0.394	-0.55	0.394	0.00
0.394	0.87	0.394	-0.46	0.394	0.72
0.395	0.87	0.395	-0.64	0.395	-0.54
0.395	0.83	0.395	-0.69	0.395	0.18
0.396	0.87	0.396	-0.55	0.396	0.00
0.396	0.78	0.396	-0.37	0.396	-0.18
0.397	0.74	0.397	-0.55	0.397	-0.18
0.397	0.69	0.397	-0.60	0.397	1.08
0.398	0.78	0.398	-0.37	0.398	0.54
0.398	0.87	0.398	-0.51	0.398	0.36
0.399	1.01	0.399	-0.74	0.399	0.00
0.399	0.69	0.399	-0.55	0.399	0.00
0.400	0.64	0.400	-0.55	0.400	0.18
0.400	0.69	0.400	-0.64	0.400	-1.26
0.401	0.74	0.401	-0.69	0.401	0.54
0.401	0.83	0.401	-0.60	0.401	0.00
0.402	0.64	0.402	-0.60	0.402	-0.54
0.402	0.55	0.402	-0.60	0.402	-0.36
0.403	0.55	0.403	-0.51	0.403	0.54
0.403	0.64	0.403	-0.37	0.403	1.08
0.404	0.92	0.404	-0.41	0.404	-0.36
0.404	0.87	0.404	-0.78	0.404	-0.18
0.405	0.55	0.405	-0.60	0.405	0.00
0.405	1.10	0.405	-0.41	0.405	-0.18
0.406	0.69	0.406	-0.41	0.406	0.18
0.406	0.74	0.406	-0.46	0.406	-0.36
0.407	0.87	0.407	-0.60	0.407	-0.90
0.407	0.83	0.407	-0.51	0.407	-0.36
0.408	0.92	0.408	-0.64	0.408	0.54
0.408	0.78	0.408	-0.55	0.408	0.36
0.409	0.78	0.409	-0.60	0.409	-0.18
0.409	0.74	0.409	-0.78	0.409	-0.54
0.410	0.78	0.410	-0.51	0.410	0.18
0.410	0.74	0.410	-0.69	0.410	0.18
0.411	1.06	0.411	-0.74	0.411	-0.18
0.411	0.78	0.411	-0.60	0.411	-0.54
0.412	0.92	0.412	-0.60	0.412	0.18
0.412	0.97	0.412	-0.60	0.412	-0.18
0.413	0.87	0.413	-0.78	0.413	-0.54
0.413	0.60	0.413	-0.46	0.413	-0.72
0.414	0.92	0.414	-0.32	0.414	0.36
0.414	0.97	0.414	-0.41	0.414	-0.18
0.415	0.78	0.415	-0.60	0.415	0.36
0.415	0.69	0.415	-0.41	0.415	-0.36
0.416	0.74	0.416	-0.37	0.416	0.72
0.416	0.64	0.416	-0.37	0.416	0.18
0.416	0.74	0.416	-0.74	0.416	0.00
0.417	0.64	0.417	-0.28	0.417	0.72
0.417	0.87	0.417	-0.55	0.417	0.18
0.418	0.92	0.418	-0.60	0.418	0.54
0.418	0.74	0.418	-0.51	0.418	0.00
0.419	0.78	0.419	-0.60	0.419	0.00
0.419	0.92	0.419	-0.74	0.419	-0.54
0.420	0.74	0.420	-0.78	0.420	0.54
0.420	0.78	0.420	-0.74	0.420	-0.90
0.421	0.64	0.421	-0.51	0.421	0.00
0.421	1.06	0.421	-0.55	0.421	-0.54
0.422	0.64	0.422	-0.41	0.422	-0.54
0.422	0.92	0.422	-0.60	0.422	-0.18
0.423	0.83	0.423	-0.51	0.423	0.00
0.423	0.64	0.423	-0.69	0.423	0.36
0.424	0.55	0.424	-0.55	0.424	0.00
0.424	0.97	0.424	-0.28	0.424	0.18
0.425	0.87	0.425	-0.64	0.425	-0.54
0.425	0.78	0.425	-0.55	0.425	-0.18
0.426	0.64	0.426	-0.51	0.426	-0.18
0.426	0.78	0.426	-0.51	0.426	0.36
0.427	0.78	0.427	-0.37	0.427	-0.36
0.427	0.74	0.427	-0.64	0.427	0.72
0.428	0.69	0.428	-0.78	0.428	-0.36
0.428	0.78	0.428	-0.55	0.428	0.18
0.429	0.92	0.429	-0.37	0.429	0.72
0.429	0.74	0.429	-0.51	0.429	0.18
0.430	1.01	0.430	-0.60	0.430	-1.08
0.430	0.92	0.430	-0.74	0.430	0.18
0.431	0.87	0.431	-0.60	0.431	0.00
0.431	0.78	0.431	-0.55	0.431	-0.72
0.432	0.69	0.432	-0.55	0.432	0.18
0.433	0.64	0.433	-0.69	0.433	0.54
0.433	0.78	0.433	-0.41	0.433	0.54
0.434	0.78	0.434	-0.55	0.434	0.36
0.434	0.69	0.434	-0.37	0.434	-0.18
0.435	0.97	0.435	-0.37	0.435	0.18
0.435	0.97	0.435	-0.51	0.435	-1.26
0.436	0.92	0.436	-0.55	0.436	-0.54
0.436	0.60	0.436	-0.69	0.436	0.54
0.437	0.74	0.437	-0.37	0.437	0.18
0.437	0.92	0.437	-0.69	0.437	-0.36
0.438	0.83	0.438	-0.41	0.438	1.08
0.438	0.83	0.438	-0.64	0.438	0.72
0.439	0.97	0.439	-0.46	0.439	0.54
0.439	0.64	0.439	-0.55	0.439	0.72
0.440	0.97	0.440	-0.51	0.440	0.18
0.440	0.69	0.440	-0.32	0.440	0.00
0.441	1.01	0.441	-0.46	0.441	0.18
0.441	0.74	0.441	-0.51	0.441	0.72
0.442	0.74	0.442	-0.41	0.442	-1.26
0.442	0.83	0.442	-0.55	0.442	0.18
0.443	0.87	0.443	-0.28	0.443	0.00
0.443	0.87	0.443	-0.51	0.443	0.00
0.444	0.92	0.444	-0.60	0.444	0.00
0.444	0.64	0.444	-0.60	0.444	0.36
0.445	0.69	0.445	-0.32	0.445	0.18
0.445	0.78	0.445	-0.55	0.445	0.18
0.446	0.87	0.446	-0.74	0.446	0.18
0.446	0.97	0.446	-0.37	0.446	-0.90
0.447	0.69	0.447	-0.60	0.447	0.18
0.447	0.74	0.447	-0.41	0.447	-0.18
0.448	1.10	0.448	-0.60	0.448	-0.72
0.448	0.78	0.448	-0.78	0.448	0.18
0.449	0.83	0.449	-0.51	0.449	0.18
0.449	0.83	0.449	-0.37	0.449	-0.36
0.450	0.74	0.450	-0.51	0.450	0.36
0.450	0.74	0.450	-0.37	0.450	-0.54
0.451	0.69	0.451	-0.60	0.451	0.54
0.451	0.87	0.451	-0.69	0.451	-0.18
0.452	0.51	0.452	-0.46	0.452	0.00
0.452	0.51	0.452	-0.41	0.452	0.36
0.453	1.01	0.453	-0.55	0.453	-0.54
0.453	0.83	0.453	-0.74	0.453	-0.54
0.454	0.87	0.454	-0.46	0.454	-0.36
0.454	0.74	0.454	-0.60	0.454	0.18
0.455	0.92	0.455	-0.46	0.455	0.00
0.455	0.92	0.455	-0.55	0.455	0.54
0.456	1.06	0.456	-0.37	0.456	0.72
0.456	0.69	0.456	-0.78	0.456	-0.18
0.457	0.92	0.457	-0.37	0.457	-0.36
0.457	1.06	0.457	-0.41	0.457	0.00
0.458	0.83	0.458	-0.51	0.458	0.18
0.458	0.87	0.458	-0.78	0.458	0.18
0.459	0.69	0.459	-0.69	0.459	0.54
0.459	0.83	0.459	-0.37	0.459	0.00
0.460	0.78	0.460	-0.46	0.460	-0.18
0.460	0.78	0.460	-0.41	0.460	0.36
0.461	0.87	0.461	-0.78	0.461	0.18
0.461	0.74	0.461	-0.55	0.461	0.36
0.462	0.92	0.462	-0.60	0.462	0.36
0.462	0.78	0.462	-0.41	0.462	-0.54
0.463	0.83	0.463	-0.74	0.463	0.72
0.463	0.92	0.463	-0.64	0.463	-0.36
0.464	0.46	0.464	-0.28	0.464	0.54
0.464	0.78	0.464	-0.41	0.464	0.00
0.465	0.92	0.465	-0.41	0.465	-0.72
0.465	1.10	0.465	-0.28	0.465	-0.72
0.466	0.92	0.466	-0.41	0.466	0.36
0.466	0.97	0.466	-0.32	0.466	0.54
0.467	1.01	0.467	-0.51	0.467	0.00
0.467	0.92	0.467	-0.83	0.467	-0.36
0.468	0.64	0.468	-0.46	0.468	0.54
0.468	0.78	0.468	-0.74	0.468	-0.18
0.469	0.69	0.469	-0.46	0.469	-0.36
0.469	0.69	0.469	-0.60	0.469	0.54
0.470	0.83	0.470	-0.23	0.470	0.18
0.470	0.97	0.470	-0.51	0.470	-0.36
0.471	0.78	0.471	-0.46	0.471	-0.18
0.471	0.97	0.471	-0.55	0.471	1.08
0.472	0.64	0.472	-0.55	0.472	-0.18
0.472	0.92	0.472	-0.55	0.472	0.00
0.473	0.78	0.473	-0.41	0.473	0.54
0.473	0.83	0.473	-0.28	0.473	0.72
0.474	0.78	0.474	-0.83	0.474	0.72
0.474	0.69	0.474	-0.46	0.474	-0.54
0.475	0.64	0.475	-0.51	0.475	0.72
0.475	0.78	0.475	-0.55	0.475	0.18
0.476	0.87	0.476	-0.64	0.476	-0.18
0.476	0.69	0.476	-0.60	0.476	0.18
0.477	0.87	0.477	-0.55	0.477	0.18
0.477	0.74	0.477	-0.74	0.477	-0.18
0.478	0.92	0.478	-0.69	0.478	0.18
0.478	0.87	0.478	-0.55	0.478	0.18
0.479	0.74	0.479	-0.51	0.479	0.54
0.479	0.78	0.479	-0.74	0.479	-0.54
0.480	0.74	0.480	-0.46	0.480	0.36
0.480	0.97	0.480	-0.60	0.480	0.18
0.480	1.10	0.480	-0.37	0.480	-0.36
0.481	0.92	0.481	-0.41	0.481	0.36
0.481	0.83	0.481	-0.64	0.481	-0.54
0.482	0.78	0.482	-0.64	0.482	0.54
0.482	0.92	0.482	-0.69	0.482	0.54
0.483	0.74	0.483	-0.69	0.483	0.72
0.483	0.69	0.483	-0.55	0.483	0.54
0.484	0.92	0.484	-0.46	0.484	0.54
0.484	0.87	0.484	-0.55	0.484	-0.72
0.485	0.83	0.485	-0.60	0.485	-0.36
0.485	0.64	0.485	-0.55	0.485	0.18
0.486	0.97	0.486	-0.74	0.486	0.00
0.486	0.97	0.486	-0.60	0.486	0.00
0.487	0.78	0.487	-0.37	0.487	-1.08
0.487	0.87	0.487	-0.64	0.487	-0.36
0.488	0.87	0.488	-0.51	0.488	0.00
0.488	0.83	0.488	-0.46	0.488	-0.18
0.489	0.60	0.489	-0.69	0.489	0.54
0.489	0.78	0.489	-0.55	0.489	-0.90
0.490	0.69	0.490	-0.78	0.490	0.00
0.490	0.60	0.490	-0.64	0.490	0.00
0.491	0.69	0.491	-0.51	0.491	0.54
0.491	0.78	0.491	-0.60	0.491	0.18
0.492	0.74	0.492	-0.37	0.492	0.72
0.492	0.92	0.492	-0.55	0.492	0.54
0.493	0.78	0.493	-0.41	0.493	0.00
0.493	0.92	0.493	-0.69	0.493	0.36
0.494	0.92	0.494	-0.28	0.494	1.44
0.495	0.78	0.495	-0.46	0.495	-0.18
0.495	0.87	0.495	-0.64	0.495	0.18
0.496	1.20	0.496	-0.60	0.496	0.00
0.496	0.78	0.496	-0.41	0.496	0.72
0.497	0.78	0.497	-0.55	0.497	0.18
0.497	0.74	0.497	-0.51	0.497	-0.18
0.498	1.06	0.498	-0.46	0.498	1.08
0.498	0.78	0.498	-0.46	0.498	0.90
0.499	0.74	0.499	-0.64	0.499	-0.18
0.499	0.74	0.499	-0.51	0.499	0.36
0.500	0.74	0.500	-0.46	0.500	0.00
0.500	0.69	0.500	-0.64	0.500	-0.18
0.501	0.97	0.501	-0.51	0.501	0.54
0.501	1.06	0.501	-0.41	0.501	0.00
0.502	0.78	0.502	-0.41	0.502	0.54
0.502	0.92	0.502	-0.46	0.502	0.00
0.503	0.78	0.503	-0.69	0.503	0.36
0.503	1.01	0.503	-0.32	0.503	0.36
0.504	0.92	0.504	-0.55	0.504	0.18
0.504	0.87	0.504	-0.60	0.504	0.36
0.505	0.87	0.505	-0.41	0.505	-0.72
0.505	0.97	0.505	-0.69	0.505	0.18
0.506	0.97	0.506	-0.37	0.506	0.18
0.506	0.74	0.506	-0.51	0.506	0.36
0.507	0.78	0.507	-0.46	0.507	-0.54
0.507	0.87	0.507	-0.55	0.507	0.36
0.508	0.74	0.508	-0.64	0.508	-0.18
0.508	0.97	0.508	-0.37	0.508	0.36
0.509	0.60	0.509	-0.41	0.509	0.36
0.509	0.92	0.509	-0.78	0.509	-0.36
0.510	0.78	0.510	-0.60	0.510	0.18
0.510	0.74	0.510	-0.51	0.510	0.00
0.511	0.55	0.511	-0.64	0.511	0.00
0.511	0.83	0.511	-0.74	0.511	0.36
0.512	0.83	0.512	-0.64	0.512	0.90
0.512	0.74	0.512	-0.51	0.512	0.36
0.512	0.78	0.512	-0.60	0.512	0.72
0.513	0.92	0.513	-0.78	0.513	0.36
0.513	0.83	0.513	-0.46	0.513	0.54
0.514	0.74	0.514	-0.64	0.514	-0.36
0.514	0.55	0.514	-0.41	0.514	0.00
0.515	0.87	0.515	-0.41	0.515	0.18
0.515	0.64	0.515	-0.60	0.515	1.26
0.516	0.92	0.516	-0.55	0.516	-0.54
0.516	0.28	0.516	-0.55	0.516	0.00
0.517	0.83	0.517	-0.69	0.517	-0.72
0.517	0.83	0.517	-0.60	0.517	0.36
0.518	0.87	0.518	-0.51	0.518	-0.36
0.518	0.64	0.518	-0.55	0.518	0.36
0.519	0.74	0.519	-0.74	0.519	-0.18
0.519	0.83	0.519	-0.37	0.519	0.18
0.520	0.69	0.520	-0.28	0.520	-0.18
0.520	1.10	0.520	-0.74	0.520	0.00
0.521	1.01	0.521	-0.51	0.521	-0.18
0.521	0.69	0.521	-0.32	0.521	0.18
0.522	0.83	0.522	-0.51	0.522	0.18
0.522	0.87	0.522	-0.60	0.522	-0.18
0.523	0.74	0.523	-0.51	0.523	1.08
0.523	0.83	0.523	-0.23	0.523	0.90
0.524	0.92	0.524	-0.41	0.524	0.36
0.524	0.92	0.524	-0.51	0.524	0.36
0.525	0.83	0.525	-0.51	0.525	0.54
0.525	0.78	0.525	-0.37	0.525	-0.18
0.526	0.92	0.526	-0.51	0.526	0.18
0.526	0.97	0.526	-0.55	0.526	0.36
0.527	0.87	0.527	-0.41	0.527	0.54
0.527	0.74	0.527	-0.51	0.527	0.36
0.528	0.92	0.528	-0.41	0.528	0.36
0.528	0.92	0.528	-0.51	0.528	-0.54
0.529	1.01	0.529	-0.55	0.529	0.54
0.529	0.74	0.529	-0.60	0.529	0.18
0.530	0.97	0.530	-0.51	0.530	0.18
0.530	0.87	0.530	-0.64	0.530	0.54
0.531	1.06	0.531	-0.55	0.531	0.00
0.531	0.64	0.531	-0.37	0.531	-0.18
0.532	0.74	0.532	-0.74	0.532	-0.18
0.532	0.78	0.532	-0.28	0.532	0.00
0.533	0.87	0.533	-0.51	0.533	0.18
0.533	1.01	0.533	-0.55	0.533	-0.54
0.534	0.69	0.534	-0.37	0.534	0.72
0.534	0.69	0.534	-0.46	0.534	-0.18
0.535	0.74	0.535	-0.32	0.535	-0.72
0.535	0.87	0.535	-0.60	0.535	-0.72
0.536	1.01	0.536	-0.64	0.536	-0.36
0.536	0.83	0.536	-0.64	0.536	0.36
0.537	0.83	0.537	-0.46	0.537	0.00
0.537	0.74	0.537	-0.64	0.537	0.00
0.538	0.87	0.538	-0.74	0.538	0.54
0.538	0.69	0.538	-0.74	0.538	0.18
0.539	0.78	0.539	-0.46	0.539	-0.36
0.539	1.06	0.539	-0.55	0.539	0.36
0.540	0.83	0.540	-0.55	0.540	0.18
0.540	0.69	0.540	-0.46	0.540	0.90
0.541	0.83	0.541	-0.64	0.541	0.90
0.541	0.78	0.541	-0.46	0.541	-0.36
0.542	0.92	0.542	-0.74	0.542	0.00
0.542	0.87	0.542	-0.60	0.542	0.00
0.543	0.55	0.543	-0.41	0.543	0.54
0.543	0.78	0.543	-0.46	0.543	-0.54
0.544	1.06	0.544	-0.41	0.544	-0.54
0.544	0.74	0.544	-0.55	0.544	0.72
0.545	0.78	0.545	-0.55	0.545	0.00
0.545	0.78	0.545	-0.60	0.545	0.00
0.546	0.97	0.546	-0.64	0.546	1.26
0.546	0.69	0.546	-0.55	0.546	0.18
0.547	0.74	0.547	-0.60	0.547	-0.36
0.547	0.92	0.547	-0.74	0.547	-0.54
0.548	0.83	0.548	-0.74	0.548	-0.36
0.548	0.87	0.548	-0.37	0.548	0.54
0.549	0.78	0.549	-0.46	0.549	0.00
0.549	0.83	0.549	-0.74	0.549	0.18
0.550	0.74	0.550	-0.51	0.550	-0.18
0.550	0.83	0.550	-0.37	0.550	0.18
0.551	1.01	0.551	-0.60	0.551	-0.72
0.551	0.87	0.551	-0.69	0.551	-0.18
0.552	0.69	0.552	-0.55	0.552	-0.18
0.552	0.87	0.552	-0.64	0.552	0.36
0.553	0.74	0.553	-0.37	0.553	-0.18
0.553	0.87	0.553	-0.55	0.553	-1.08
0.554	0.97	0.554	-0.37	0.554	-0.36
0.554	0.92	0.554	-0.51	0.554	0.36
0.555	0.69	0.555	-0.41	0.555	-0.18
0.555	0.87	0.555	-0.55	0.555	0.90
0.556	0.97	0.556	-0.46	0.556	0.72
0.556	0.87	0.556	-0.46	0.556	0.36
0.557	0.60	0.557	-0.32	0.557	0.36
0.558	0.69	0.558	-0.55	0.558	-0.90
0.558	0.78	0.558	-0.55	0.558	0.36
0.559	0.87	0.559	-0.60	0.559	0.54
0.559	0.69	0.559	-0.60	0.559	-0.36
0.560	0.87	0.560	-0.32	0.560	-0.18
0.560	0.83	0.560	-0.37	0.560	0.72
0.561	0.92	0.561	-0.69	0.561	0.90
0.561	0.83	0.561	-0.55	0.561	0.72
0.562	0.69	0.562	-0.55	0.562	-0.36
0.562	0.78	0.562	-0.69	0.562	-0.18
0.563	0.92	0.563	-0.55	0.563	-0.36
0.563	1.01	0.563	-0.14	0.563	0.18
0.564	0.87	0.564	-0.46	0.564	0.36
0.564	0.60	0.564	-0.64	0.564	-0.36
0.565	0.97	0.565	-0.55	0.565	0.00
0.565	0.74	0.565	-0.46	0.565	0.18
0.566	0.74	0.566	-0.37	0.566	0.54
0.566	0.64	0.566	-0.37	0.566	-0.18
0.567	0.74	0.567	-0.60	0.567	-0.18
0.567	0.64	0.567	-0.41	0.567	0.18
0.568	0.74	0.568	-0.60	0.568	0.54
0.568	0.64	0.568	-0.32	0.568	0.18
0.569	0.83	0.569	-0.18	0.569	-0.18
0.569	1.06	0.569	-0.51	0.569	0.18
0.570	0.78	0.570	-0.83	0.570	0.54
0.570	0.78	0.570	-0.64	0.570	0.90
0.571	0.74	0.571	-0.41	0.571	0.54
0.571	0.69	0.571	-0.55	0.571	-0.36
0.572	0.97	0.572	-0.51	0.572	-0.18
0.572	0.64	0.572	-0.69	0.572	-0.36
0.573	0.97	0.573	-0.51	0.573	-0.18
0.573	0.74	0.573	-0.37	0.573	0.00
0.574	0.78	0.574	-0.28	0.574	-0.18
0.574	1.06	0.574	-0.60	0.574	0.00
0.575	0.74	0.575	-0.46	0.575	0.90
0.575	1.15	0.575	-0.46	0.575	0.18
0.576	0.92	0.576	-0.37	0.576	0.18
0.576	0.78	0.576	-0.64	0.576	-0.36
0.577	0.83	0.577	-0.46	0.577	0.18
0.577	0.74	0.577	-0.41	0.577	-0.36
0.578	0.97	0.578	-0.55	0.578	0.00
0.578	0.97	0.578	-0.60	0.578	0.36
0.579	0.78	0.579	-0.18	0.579	0.54
0.579	0.83	0.579	-0.51	0.579	0.18
0.580	0.74	0.580	-0.60	0.580	-0.36
0.580	0.69	0.580	-0.32	0.580	-0.18
0.581	0.87	0.581	-0.55	0.581	0.00
0.581	0.87	0.581	-0.51	0.581	0.00
0.582	1.06	0.582	-0.51	0.582	0.00
0.582	0.92	0.582	-0.46	0.582	0.72
0.583	0.78	0.583	-0.60	0.583	0.36
0.583	0.78	0.583	-0.51	0.583	0.36
0.584	1.15	0.584	-0.32	0.584	0.00
0.584	0.60	0.584	-0.41	0.584	1.08
0.585	0.97	0.585	-0.32	0.585	0.18
0.585	0.83	0.585	-0.83	0.585	0.90
0.586	0.55	0.586	-0.46	0.586	0.54
0.586	1.06	0.586	-0.51	0.586	0.72
0.587	0.92	0.587	-0.55	0.587	0.00
0.587	0.97	0.587	-0.46	0.587	0.18
0.588	1.01	0.588	-0.41	0.588	-0.18
0.588	0.83	0.588	-0.32	0.588	-0.36
0.589	0.97	0.589	-0.46	0.589	0.90
0.589	0.97	0.589	-0.60	0.589	-0.54
0.590	0.92	0.590	-0.46	0.590	-0.54
0.590	0.78	0.590	-0.74	0.590	0.18
0.591	0.83	0.591	-0.64	0.591	-0.36
0.591	0.92	0.591	-0.51	0.591	0.18
0.592	1.10	0.592	-0.46	0.592	-1.44
0.592	0.83	0.592	-0.41	0.592	-0.18
0.593	0.92	0.593	-0.41	0.593	-0.72
0.593	1.01	0.593	-0.60	0.593	-0.54
0.594	0.92	0.594	-0.55	0.594	-0.54
0.594	0.69	0.594	-0.55	0.594	0.00
0.595	0.83	0.595	-0.74	0.595	-0.54
0.595	0.74	0.595	-0.32	0.595	-0.36
0.596	0.78	0.596	-0.60	0.596	0.00
0.596	0.64	0.596	-0.55	0.596	0.90
0.597	0.83	0.597	-0.74	0.597	-0.54
0.597	0.69	0.597	-0.60	0.597	0.18
0.598	0.78	0.598	-0.51	0.598	0.54
0.598	0.83	0.598	-0.41	0.598	0.54
0.599	0.55	0.599	-0.60	0.599	0.00
0.599	0.74	0.599	-0.51	0.599	0.00
0.600	0.78	0.600	-0.37	0.600	0.72
0.600	0.78	0.600	-0.41	0.600	0.18
0.601	0.87	0.601	-0.74	0.601	-0.18
0.601	0.60	0.601	-0.41	0.601	0.00
0.602	0.87	0.602	-0.60	0.602	0.54
0.602	0.74	0.602	-0.55	0.602	0.00
0.603	0.83	0.603	-0.60	0.603	-0.36
0.603	0.78	0.603	-0.46	0.603	0.36
0.604	0.92	0.604	-0.60	0.604	-0.36
0.604	0.55	0.604	-0.41	0.604	0.00
0.605	0.78	0.605	-0.41	0.605	0.54
0.605	0.87	0.605	-0.37	0.605	0.00
0.606	1.01	0.606	-0.55	0.606	0.00
0.606	0.64	0.606	-0.37	0.606	0.90
0.607	0.97	0.607	-0.60	0.607	-0.90
0.607	0.69	0.607	-0.41	0.607	0.90
0.608	0.64	0.608	-0.60	0.608	0.54
0.608	0.92	0.608	-0.64	0.608	-0.18
0.609	0.87	0.609	-0.55	0.609	-0.36
0.609	0.97	0.609	-0.69	0.609	0.00
0.610	0.46	0.610	-0.32	0.610	0.00
0.610	0.87	0.610	-0.51	0.610	0.36
0.611	0.78	0.611	-0.37	0.611	-0.72
0.611	0.78	0.611	-0.41	0.611	0.54
0.612	0.92	0.612	-0.55	0.612	-0.36
0.612	0.74	0.612	-0.69	0.612	0.00
0.613	0.64	0.613	-0.51	0.613	0.72
0.613	0.78	0.613	-0.64	0.613	-0.36
0.614	0.83	0.614	-0.55	0.614	-0.18
0.614	0.87	0.614	-0.69	0.614	0.72
0.615	0.83	0.615	-0.51	0.615	0.18
0.615	0.69	0.615	-0.32	0.615	0.18
0.616	0.83	0.616	-0.37	0.616	1.26
0.616	1.06	0.616	-0.55	0.616	-0.36
0.617	0.87	0.617	-0.69	0.617	-0.90
0.617	0.64	0.617	-0.37	0.617	0.54
0.618	0.74	0.618	-0.55	0.618	0.00
0.618	0.87	0.618	-0.51	0.618	0.36
0.619	0.92	0.619	-0.64	0.619	0.36
0.619	0.87	0.619	-0.23	0.619	-0.18
0.620	0.64	0.620	-0.69	0.620	-0.54
0.620	0.87	0.620	-0.69	0.620	-0.18
0.621	0.92	0.621	-0.37	0.621	0.18
0.621	0.83	0.621	-0.60	0.621	-0.36
0.622	0.87	0.622	-0.46	0.622	0.18
0.622	0.64	0.622	-0.41	0.622	0.72
0.623	0.97	0.623	-0.60	0.623	0.00
0.623	0.87	0.623	-0.51	0.623	1.08
0.624	0.74	0.624	-0.46	0.624	0.54
0.624	0.83	0.624	-0.41	0.624	0.18
0.625	1.01	0.625	-0.51	0.625	0.54
0.625	0.41	0.625	-0.55	0.625	-0.54
0.626	0.78	0.626	-0.64	0.626	-0.18
0.626	0.78	0.626	-0.55	0.626	0.36
0.627	0.92	0.627	-0.41	0.627	0.72
0.627	0.92	0.627	-0.55	0.627	0.36
0.628	0.69	0.628	-0.55	0.628	-0.54
0.628	0.83	0.628	-0.37	0.628	-0.18
0.629	0.83	0.629	-0.46	0.629	-0.54
0.629	0.74	0.629	-0.60	0.629	-0.18
0.630	0.87	0.630	-0.51	0.630	-0.90
0.630	0.78	0.630	-0.55	0.630	-0.36
0.631	0.92	0.631	-0.51	0.631	0.00
0.631	0.87	0.631	-0.51	0.631	-0.18
0.632	0.46	0.632	-0.60	0.632	0.18
0.632	0.69	0.632	-0.46	0.632	0.00
0.633	0.60	0.633	-0.64	0.633	0.00
0.633	0.78	0.633	-0.51	0.633	0.72
0.634	0.83	0.634	-0.41	0.634	0.36
0.634	0.69	0.634	-0.64	0.634	0.18
0.635	1.06	0.635	-0.74	0.635	1.26
0.635	0.87	0.635	-0.55	0.635	0.36
0.636	0.78	0.636	-0.69	0.636	-0.54
0.636	0.83	0.636	-0.46	0.636	-0.36
0.637	0.69	0.637	-0.46	0.637	0.90
0.637	0.92	0.637	-0.51	0.637	-0.18
0.638	0.83	0.638	-0.37	0.638	0.36
0.638	0.83	0.638	-0.51	0.638	0.36
0.639	1.01	0.639	-0.51	0.639	-0.90
0.639	0.83	0.639	-0.55	0.639	0.36
0.640	0.92	0.640	-0.74	0.640	0.54
0.640	0.74	0.640	-0.55	0.640	-0.72
0.640	1.10	0.640	-0.51	0.640	-0.18
0.641	0.92	0.641	-0.55	0.641	-0.72
0.641	0.69	0.641	-0.28	0.641	1.08
0.642	0.87	0.642	-0.37	0.642	0.18
0.642	0.87	0.642	-0.60	0.642	-0.18
0.643	0.97	0.643	-0.60	0.643	0.90
0.643	0.74	0.643	-0.55	0.643	0.36
0.644	0.78	0.644	-0.32	0.644	-0.54
0.644	0.87	0.644	-0.51	0.644	0.00
0.645	0.83	0.645	-0.60	0.645	0.54
0.645	0.74	0.645	-0.51	0.645	-0.18
0.646	0.87	0.646	-0.64	0.646	0.36
0.646	0.92	0.646	-0.64	0.646	0.00
0.647	0.74	0.647	-0.41	0.647	-0.54
0.647	0.74	0.647	-0.46	0.647	0.00
0.648	1.06	0.648	-0.32	0.648	0.54
0.648	0.78	0.648	-0.46	0.648	0.18
0.649	0.87	0.649	-0.60	0.649	0.00
0.649	0.83	0.649	-0.28	0.649	-0.54
0.650	1.01	0.650	-0.60	0.650	0.54
0.650	0.87	0.650	-0.37	0.650	0.18
0.651	0.92	0.651	-0.51	0.651	0.00
0.651	0.83	0.651	-0.46	0.651	0.00
0.652	0.87	0.652	-0.74	0.652	-1.08
0.652	1.06	0.652	-0.55	0.652	0.36
0.653	0.74	0.653	-0.28	0.653	0.00
0.653	0.87	0.653	-0.55	0.653	0.00
0.654	0.83	0.654	-0.64	0.654	0.00
0.654	0.64	0.654	-0.51	0.654	0.00
0.655	0.69	0.655	-0.46	0.655	0.18
0.655	0.83	0.655	-0.28	0.655	-0.18
0.656	0.60	0.656	-0.37	0.656	0.54
0.656	0.64	0.656	-0.37	0.656	0.00
0.657	0.55	0.657	-0.46	0.657	0.54
0.657	0.87	0.657	-0.55	0.657	0.36
0.658	0.87	0.658	-0.55	0.658	0.72
0.658	0.87	0.658	-0.46	0.658	0.18
0.659	0.83	0.659	-0.37	0.659	0.00
0.659	0.69	0.659	-0.51	0.659	0.36
0.660	0.83	0.660	-0.46	0.660	0.18
0.660	0.78	0.660	-0.46	0.660	0.36
0.661	0.97	0.661	-0.51	0.661	0.36
0.661	0.83	0.661	-0.60	0.661	0.90
0.662	0.69	0.662	-0.37	0.662	-0.54
0.662	0.83	0.662	-0.32	0.662	0.00
0.663	0.69	0.663	-0.46	0.663	-0.18
0.663	0.60	0.663	-0.46	0.663	-0.36
0.664	0.69	0.664	-0.51	0.664	-0.18
0.664	0.74	0.664	-0.37	0.664	0.00
0.665	0.92	0.665	-0.64	0.665	-0.54
0.665	0.97	0.665	-0.37	0.665	-0.54
0.666	0.74	0.666	-0.64	0.666	0.18
0.666	0.74	0.666	-0.46	0.666	-0.36
0.667	0.64	0.667	-0.55	0.667	0.36
0.667	0.74	0.667	-0.55	0.667	0.54
0.668	0.83	0.668	-0.23	0.668	0.90
0.668	0.69	0.668	-0.55	0.668	-0.36
0.669	1.06	0.669	-0.74	0.669	-0.18
0.669	0.92	0.669	-0.18	0.669	0.18
0.670	1.01	0.670	-0.41	0.670	0.72
0.670	0.69	0.670	-0.60	0.670	-0.54
0.671	1.01	0.671	-0.74	0.671	0.00
0.671	0.60	0.671	-0.69	0.671	-1.08
0.672	0.78	0.672	-0.18	0.672	0.00
0.672	0.92	0.672	-0.60	0.672	-0.54
0.673	0.87	0.673	-0.69	0.673	-0.72
0.673	0.74	0.673	-0.46	0.673	-0.36
0.674	1.01	0.674	-0.60	0.674	0.72
0.674	0.83	0.674	-0.46	0.674	-0.54
0.675	0.87	0.675	-0.46	0.675	0.18
0.675	0.78	0.675	-0.37	0.675	0.72
0.676	0.83	0.676	-0.64	0.676	0.18
0.676	0.78	0.676	-0.51	0.676	0.36
0.677	0.69	0.677	-0.23	0.677	0.54
0.677	0.69	0.677	-0.51	0.677	0.72
0.678	1.06	0.678	-0.55	0.678	0.18
0.678	0.74	0.678	-0.51	0.678	0.90
0.679	0.92	0.679	-0.51	0.679	-0.72
0.679	0.74	0.679	-0.60	0.679	0.54
0.680	0.64	0.680	-0.51	0.680	0.18
0.680	0.51	0.680	-0.64	0.680	0.18
0.681	0.78	0.681	-0.46	0.681	0.18
0.681	0.83	0.681	-0.37	0.681	-0.54
0.682	0.64	0.682	-0.37	0.682	-0.54
0.683	0.92	0.683	-0.51	0.683	0.72
0.683	0.69	0.683	-0.60	0.683	0.00
0.684	0.74	0.684	-0.60	0.684	0.72
0.684	0.74	0.684	-0.28	0.684	0.72
0.685	0.87	0.685	-0.51	0.685	0.00
0.685	0.74	0.685	-0.69	0.685	-0.36
0.686	0.74	0.686	-0.46	0.686	-0.18
0.686	0.78	0.686	-0.32	0.686	0.72
0.687	0.97	0.687	-0.55	0.687	0.18
0.687	0.78	0.687	-0.55	0.687	0.90
0.688	0.69	0.688	-0.60	0.688	-0.18
0.688	0.83	0.688	-0.32	0.688	-0.36
0.689	0.51	0.689	-0.64	0.689	0.36
0.689	0.78	0.689	-0.51	0.689	0.54
0.690	0.69	0.690	-0.55	0.690	0.72
0.690	0.78	0.690	-0.55	0.690	0.00
0.691	0.69	0.691	-0.37	0.691	0.54
0.691	0.74	0.691	-0.41	0.691	0.54
0.692	0.69	0.692	-0.51	0.692	0.18
0.692	0.69	0.692	-0.41	0.692	0.54
0.693	0.78	0.693	-0.51	0.693	0.54
0.693	0.92	0.693	-0.51	0.693	-0.54
0.694	0.74	0.694	-0.46	0.694	0.90
0.694	0.92	0.694	-0.46	0.694	0.00
0.695	0.69	0.695	-0.69	0.695	0.54
0.695	0.83	0.695	-0.64	0.695	0.72
0.696	0.78	0.696	-0.55	0.696	0.36
0.696	0.60	0.696	-0.55	0.696	0.18
0.697	0.74	0.697	-0.46	0.697	0.00
0.697	0.83	0.697	-0.51	0.697	0.18
0.698	0.78	0.698	-0.18	0.698	0.54
0.698	0.87	0.698	-0.41	0.698	-0.36
0.699	0.87	0.699	-0.51	0.699	0.72
0.699	0.87	0.699	-0.46	0.699	0.18
0.700	0.60	0.700	-0.28	0.700	0.72
0.700	0.78	0.700	-0.51	0.700	0.72
0.701	0.83	0.701	-0.78	0.701	-0.54
0.701	0.87	0.701	-0.41	0.701	-0.18
0.702	0.46	0.702	-0.37	0.702	0.36
0.702	0.74	0.702	-0.46	0.702	-0.54
0.703	0.78	0.703	-0.37	0.703	-0.54
0.703	0.87	0.703	-0.55	0.703	0.18
0.704	0.83	0.704	-0.41	0.704	0.54
0.704	0.74	0.704	-0.28	0.704	-0.36
0.705	0.78	0.705	-0.51	0.705	-0.90
0.705	0.97	0.705	-0.55	0.705	0.00
0.706	1.06	0.706	-0.41	0.706	0.00
0.706	0.64	0.706	-0.46	0.706	-0.54
0.707	0.69	0.707	-0.69	0.707	-0.18
0.707	0.78	0.707	-0.14	0.707	0.54
0.708	0.74	0.708	-0.55	0.708	0.00
0.708	1.01	0.708	-0.46	0.708	0.54
0.709	0.97	0.709	-0.46	0.709	0.72
0.709	0.64	0.709	-0.64	0.709	0.36
0.710	0.78	0.710	-0.46	0.710	0.00
0.710	0.97	0.710	-0.55	0.710	0.00
0.711	0.87	0.711	-0.37	0.711	0.54
0.711	0.87	0.711	-0.60	0.711	-0.36
0.712	0.87	0.712	-0.64	0.712	0.18
0.712	0.97	0.712	-0.51	0.712	0.00
0.713	0.87	0.713	-0.60	0.713	-0.18
0.713	0.97	0.713	-0.51	0.713	0.18
0.714	0.87	0.714	-0.41	0.714	0.00
0.714	0.87	0.714	-0.55	0.714	0.00
0.715	0.64	0.715	-0.69	0.715	0.00
0.715	0.69	0.715	-0.14	0.715	-0.36
0.716	0.78	0.716	-0.37	0.716	-0.18
0.716	0.74	0.716	-0.51	0.716	-0.18
0.717	0.97	0.717	-0.41	0.717	0.54
0.717	0.74	0.717	-0.60	0.717	0.54
0.718	0.92	0.718	-0.23	0.718	0.18
0.718	0.92	0.718	-0.74	0.718	0.00
0.719	1.06	0.719	-0.55	0.719	-0.54
0.719	1.01	0.719	-0.74	0.719	-0.54
0.720	1.15	0.720	-0.46	0.720	-0.18
0.720	1.15	0.720	-0.46	0.720	0.36
0.721	1.10	0.721	-0.51	0.721	-0.36
0.721	0.78	0.721	-0.37	0.721	0.36
0.722	0.87	0.722	-0.41	0.722	0.18
0.722	0.78	0.722	-0.55	0.722	-0.18
0.723	1.06	0.723	-0.69	0.723	0.18
0.723	0.74	0.723	-0.60	0.723	-0.36
0.724	0.87	0.724	-0.55	0.724	-0.18
0.724	0.97	0.724	-0.51	0.724	0.54
0.725	1.10	0.725	-0.60	0.725	0.00
0.725	0.64	0.725	-0.51	0.725	-0.72
0.726	0.83	0.726	-0.41	0.726	-0.90
0.726	1.06	0.726	-0.55	0.726	-0.36
0.727	0.74	0.727	-0.41	0.727	-0.18
0.727	0.97	0.727	-0.37	0.727	-0.54
0.728	0.83	0.728	-0.74	0.728	0.18
0.728	1.10	0.728	-0.60	0.728	1.26
0.729	0.87	0.729	-0.37	0.729	-0.18
0.729	0.87	0.729	-0.51	0.729	-1.26
0.730	0.74	0.730	-0.41	0.730	0.36
0.730	0.97	0.730	-0.46	0.730	0.00
0.731	1.06	0.731	-0.37	0.731	-0.54
0.731	1.10	0.731	-0.60	0.731	-0.18
0.732	0.60	0.732	-0.69	0.732	0.00
0.732	1.01	0.732	-0.41	0.732	0.00
0.733	0.97	0.733	-0.55	0.733	0.00
0.733	0.92	0.733	-0.69	0.733	-0.36
0.734	0.83	0.734	-0.46	0.734	0.00
0.734	0.97	0.734	-0.51	0.734	-0.72
0.735	0.78	0.735	-0.51	0.735	0.00
0.735	0.97	0.735	-0.78	0.735	0.18
0.736	0.92	0.736	-0.41	0.736	0.36
0.736	1.01	0.736	-0.55	0.736	0.00
0.737	1.01	0.737	-0.41	0.737	0.36
0.737	1.01	0.737	-0.55	0.737	-0.18
0.738	1.15	0.738	-0.55	0.738	0.00
0.738	1.01	0.738	-0.74	0.738	0.36
0.739	1.20	0.739	-0.55	0.739	0.72
0.739	0.87	0.739	-0.46	0.739	-0.18
0.740	0.97	0.740	-0.41	0.740	1.08
0.740	0.97	0.740	-0.55	0.740	0.00
0.741	1.06	0.741	-0.74	0.741	0.18
0.741	1.01	0.741	-0.60	0.741	0.36
0.742	1.01	0.742	-0.51	0.742	0.18
0.742	1.01	0.742	-0.46	0.742	0.18
0.743	1.15	0.743	-0.51	0.743	-0.18
0.743	1.06	0.743	-0.64	0.743	-0.90
0.744	1.10	0.744	-0.55	0.744	1.26
0.744	1.10	0.744	-0.46	0.744	0.18
0.745	1.10	0.745	-0.51	0.745	0.18
0.745	1.20	0.745	-0.55	0.745	0.18
0.746	0.92	0.746	-0.55	0.746	-0.18
0.746	1.01	0.746	-0.37	0.746	0.00
0.747	1.24	0.747	-0.28	0.747	-0.36
0.747	1.01	0.747	-0.51	0.747	0.18
0.748	0.78	0.748	-0.37	0.748	-0.18
0.748	1.01	0.748	-0.51	0.748	0.54
0.749	1.06	0.749	-0.46	0.749	0.00
0.749	1.24	0.749	-0.64	0.749	-0.18
0.750	0.87	0.750	-0.51	0.750	0.36
0.750	1.24	0.750	-0.23	0.750	0.36
0.751	1.20	0.751	-0.74	0.751	-0.54
0.751	0.97	0.751	-0.60	0.751	0.54
0.752	1.10	0.752	-0.51	0.752	-1.08
0.752	0.92	0.752	-0.74	0.752	0.00
0.753	1.38	0.753	-0.55	0.753	0.00
0.753	1.20	0.753	-0.78	0.753	-1.08
0.754	1.06	0.754	-0.55	0.754	0.18
0.754	1.10	0.754	-0.37	0.754	-0.72
0.755	1.15	0.755	-0.60	0.755	-0.18
0.755	1.15	0.755	-0.55	0.755	0.36
0.756	1.01	0.756	-0.69	0.756	-0.18
0.756	1.01	0.756	-0.55	0.756	0.00
0.757	1.24	0.757	-0.55	0.757	0.18
0.757	1.10	0.757	-0.51	0.757	0.18
0.758	1.15	0.758	-0.60	0.758	0.00
0.758	1.10	0.758	-0.46	0.758	0.00
0.759	1.24	0.759	-0.23	0.759	0.72
0.759	0.97	0.759	-0.60	0.759	0.18
0.760	0.92	0.760	-0.41	0.760	0.18
0.760	0.87	0.760	-0.60	0.760	-0.18
0.761	1.06	0.761	-0.37	0.761	0.18
0.761	1.06	0.761	-0.60	0.761	0.54
0.762	1.06	0.762	-0.51	0.762	0.00
0.762	0.97	0.762	-0.32	0.762	-0.18
0.763	1.10	0.763	-0.41	0.763	0.54
0.763	1.10	0.763	-0.37	0.763	0.00
0.764	1.06	0.764	-0.41	0.764	0.72
0.764	1.06	0.764	-0.32	0.764	0.00
0.765	1.01	0.765	-0.60	0.765	-0.54
0.765	1.15	0.765	-0.51	0.765	0.00
0.766	1.15	0.766	-0.69	0.766	-0.36
0.766	0.97	0.766	-0.55	0.766	0.18
0.767	1.06	0.767	-0.37	0.767	0.72
0.767	0.87	0.767	-0.64	0.767	0.00
0.768	1.01	0.768	-0.55	0.768	0.54
0.768	1.06	0.768	-0.55	0.768	0.36
0.768	1.01	0.768	-0.28	0.768	0.00
0.769	0.87	0.769	-0.37	0.769	0.72
0.769	1.20	0.769	-0.78	0.769	0.72
0.770	1.10	0.770	-0.28	0.770	-0.90
0.770	1.10	0.770	-0.60	0.770	0.00
0.771	1.10	0.771	-0.64	0.771	0.54
0.771	1.01	0.771	-0.69	0.771	0.36
0.772	0.97	0.772	-0.51	0.772	0.72
0.772	1.01	0.772	-0.51	0.772	-0.36
0.773	0.87	0.773	-0.64	0.773	-0.54
0.773	1.10	0.773	-0.32	0.773	0.54
0.774	1.01	0.774	-0.64	0.774	-0.54
0.774	0.97	0.774	-0.55	0.774	0.36
0.775	0.92	0.775	-0.55	0.775	0.00
0.775	0.97	0.775	-0.41	0.775	-0.36
0.776	0.92	0.776	-0.32	0.776	0.18
0.776	1.01	0.776	-0.46	0.776	0.54
0.777	0.83	0.777	-0.64	0.777	0.36
0.777	1.06	0.777	-0.74	0.777	-0.18
0.778	1.10	0.778	-0.51	0.778	1.26
0.778	1.24	0.778	-0.46	0.778	-0.54
0.779	0.83	0.779	-0.41	0.779	0.00
0.779	1.24	0.779	-0.41	0.779	0.36
0.780	1.01	0.780	-0.74	0.780	1.08
0.780	1.01	0.780	-0.32	0.780	1.08
0.781	1.24	0.781	-0.55	0.781	0.00
0.781	0.83	0.781	-0.51	0.781	0.18
0.782	1.10	0.782	-0.55	0.782	0.18
0.782	1.10	0.782	-0.37	0.782	-0.36
0.783	1.20	0.783	-0.41	0.783	0.54
0.783	0.97	0.783	-0.37	0.783	-0.36
0.784	1.06	0.784	-0.64	0.784	0.18
0.784	0.97	0.784	-0.69	0.784	0.00
0.785	0.92	0.785	-0.41	0.785	-0.18
0.785	1.06	0.785	-0.74	0.785	-0.36
0.786	0.92	0.786	-0.55	0.786	0.18
0.786	0.97	0.786	-0.64	0.786	0.54
0.787	1.15	0.787	-0.60	0.787	0.72
0.787	1.01	0.787	-0.60	0.787	0.18
0.788	0.97	0.788	-0.46	0.788	0.90
0.788	1.10	0.788	-0.64	0.788	-0.36
0.789	0.87	0.789	-0.37	0.789	0.72
0.789	0.97	0.789	-0.64	0.789	0.00
0.790	1.06	0.790	-0.55	0.790	0.54
0.790	1.06	0.790	-0.64	0.790	0.36
0.791	1.20	0.791	-0.41	0.791	-0.36
0.791	0.74	0.791	-0.60	0.791	-0.18
0.792	0.97	0.792	-0.60	0.792	0.00
0.792	0.97	0.792	-0.41	0.792	0.00
0.793	0.87	0.793	-0.51	0.793	0.00
0.793	0.92	0.793	-0.69	0.793	-0.54
0.794	1.29	0.794	-0.55	0.794	0.54
0.794	0.97	0.794	-0.37	0.794	0.18
0.795	0.92	0.795	-0.55	0.795	-0.54
0.795	1.01	0.795	-0.60	0.795	0.36
0.796	0.97	0.796	-0.64	0.796	0.54
0.796	0.97	0.796	-0.51	0.796	0.72
0.797	1.20	0.797	-0.64	0.797	0.18
0.797	1.15	0.797	-0.64	0.797	0.54
0.798	1.15	0.798	-0.69	0.798	0.72
0.798	1.15	0.798	-0.60	0.798	0.36
0.799	1.01	0.799	-0.64	0.799	0.00
0.799	1.15	0.799	-0.46	0.799	0.36
0.800	1.06	0.800	-0.74	0.800	-0.54
0.800	1.20	0.800	-0.60	0.800	0.00
0.801	1.20	0.801	-0.64	0.801	0.18
0.801	0.83	0.801	-0.51	0.801	-0.54
0.802	1.01	0.802	-0.32	0.802	0.00
0.802	0.87	0.802	-0.55	0.802	0.36
0.803	1.01	0.803	-0.60	0.803	-0.54
0.803	0.87	0.803	-0.37	0.803	-0.36
0.804	1.15	0.804	-0.41	0.804	-0.72
0.804	1.01	0.804	-0.55	0.804	0.18
0.805	1.10	0.805	-0.23	0.805	-0.54
0.805	1.15	0.805	-0.41	0.805	0.36
0.806	0.97	0.806	-0.51	0.806	0.00
0.806	1.10	0.806	-0.60	0.806	-0.36
0.807	1.06	0.807	-0.78	0.807	-0.54
0.808	1.01	0.808	-0.23	0.808	0.18
0.808	0.92	0.808	-0.46	0.808	0.18
0.809	0.74	0.809	-0.37	0.809	0.00
0.809	1.15	0.809	-0.60	0.809	0.18
0.810	1.15	0.810	-0.41	0.810	0.54
0.810	0.92	0.810	-0.87	0.810	0.18
0.811	1.20	0.811	-0.64	0.811	-0.18
0.811	0.92	0.811	-0.41	0.811	0.00
0.812	1.20	0.812	-0.60	0.812	-0.18
0.812	1.20	0.812	-0.51	0.812	0.36
0.813	1.20	0.813	-0.18	0.813	0.00
0.813	1.29	0.813	-0.64	0.813	-0.36
0.814	1.10	0.814	-0.55	0.814	0.36
0.814	1.06	0.814	-0.60	0.814	0.00
0.815	0.78	0.815	-0.69	0.815	0.18
0.815	1.01	0.815	-0.92	0.815	-0.18
0.816	0.83	0.816	-0.74	0.816	0.36
0.816	1.24	0.816	-0.32	0.816	0.18
0.817	1.24	0.817	-0.46	0.817	-1.08
0.817	1.10	0.817	-0.41	0.817	-0.18
0.818	0.92	0.818	-0.55	0.818	0.54
0.818	1.10	0.818	-0.97	0.818	0.18
0.819	0.92	0.819	-0.60	0.819	0.72
0.819	1.01	0.819	-0.51	0.819	0.36
0.820	1.01	0.820	-0.18	0.820	-1.26
0.820	1.61	0.820	-0.37	0.820	0.00
0.821	1.38	0.821	-0.51	0.821	0.72
0.821	1.06	0.821	-0.55	0.821	0.72
0.822	0.60	0.822	-0.83	0.822	0.18
0.822	0.78	0.822	-0.64	0.822	0.54
0.823	1.01	0.823	-0.64	0.823	0.54
0.823	1.38	0.823	-0.41	0.823	-0.18
0.824	1.52	0.824	-0.46	0.824	0.18
0.824	1.42	0.824	-0.28	0.824	0.00
0.825	1.06	0.825	-0.41	0.825	-0.36
0.825	0.69	0.825	-0.74	0.825	1.08
0.826	0.74	0.826	-0.74	0.826	0.36
0.826	0.97	0.826	-0.97	0.826	0.72
0.827	1.24	0.827	-0.60	0.827	0.54
0.827	1.01	0.827	-0.28	0.827	0.54
0.828	1.29	0.828	-0.41	0.828	0.36
0.828	1.01	0.828	-0.32	0.828	0.00
0.829	0.83	0.829	-0.64	0.829	0.54
0.829	0.74	0.829	-0.51	0.829	0.18
0.830	0.83	0.830	-0.92	0.830	-0.18
0.830	1.29	0.830	-0.74	0.830	-0.18
0.831	1.20	0.831	-0.55	0.831	1.26
0.831	1.33	0.831	-0.37	0.831	0.00
0.832	0.97	0.832	-0.14	0.832	0.18
0.832	1.15	0.832	-0.46	0.832	-0.18
0.833	1.01	0.833	-0.64	0.833	0.36
0.833	0.92	0.833	-0.87	0.833	-0.36
0.834	1.38	0.834	-0.87	0.834	-0.36
0.834	1.38	0.834	-0.51	0.834	0.36
0.835	1.29	0.835	-0.41	0.835	0.18
0.835	1.33	0.835	-0.37	0.835	-0.54
0.836	0.97	0.836	-0.23	0.836	0.36
0.836	0.97	0.836	-0.51	0.836	0.90
0.837	0.92	0.837	-0.78	0.837	0.36
0.837	0.92	0.837	-0.78	0.837	-0.18
0.838	1.29	0.838	-0.92	0.838	-1.08
0.838	1.38	0.838	-0.60	0.838	-0.18
0.839	1.06	0.839	-0.46	0.839	0.54
0.839	1.20	0.839	-0.41	0.839	0.54
0.840	1.24	0.840	-0.55	0.840	-0.36
0.840	1.33	0.840	-0.64	0.840	-0.36
0.841	1.42	0.841	-0.55	0.841	0.54
0.841	1.47	0.841	-0.78	0.841	-0.90
0.842	1.56	0.842	-0.41	0.842	0.00
0.842	1.38	0.842	-0.32	0.842	-1.08
0.843	0.92	0.843	-0.09	0.843	0.00
0.843	1.47	0.843	-0.51	0.843	-0.54
0.844	1.42	0.844	-0.55	0.844	0.18
0.844	1.24	0.844	-0.69	0.844	0.72
0.845	1.38	0.845	-0.60	0.845	-0.18
0.845	1.33	0.845	-0.51	0.845	0.72
0.846	1.42	0.846	-0.51	0.846	0.72
0.846	1.42	0.846	-0.37	0.846	-0.36
0.847	1.65	0.847	-0.37	0.847	0.00
0.847	1.33	0.847	-0.18	0.847	-0.36
0.848	1.56	0.848	-0.64	0.848	0.18
0.848	1.52	0.848	-0.69	0.848	-0.36
0.849	1.38	0.849	-0.60	0.849	0.72
0.849	1.33	0.849	-0.64	0.849	0.54
0.850	1.52	0.850	-0.46	0.850	0.54
0.850	1.52	0.850	-0.60	0.850	0.00
0.851	1.29	0.851	-0.37	0.851	0.18
0.851	1.52	0.851	-0.51	0.851	0.72
0.852	1.42	0.852	-0.55	0.852	0.18
0.852	1.56	0.852	-0.51	0.852	-0.18
0.853	1.42	0.853	-0.74	0.853	0.54
0.853	1.47	0.853	-0.51	0.853	-0.18
0.854	1.38	0.854	-0.55	0.854	-0.36
0.854	1.52	0.854	-0.55	0.854	0.18
0.855	1.33	0.855	-0.46	0.855	0.36
0.855	1.42	0.855	-0.74	0.855	-0.90
0.856	1.33	0.856	-0.55	0.856	-0.18
0.856	1.38	0.856	-0.74	0.856	0.18
0.857	1.29	0.857	-0.60	0.857	-0.36
0.857	1.29	0.857	-0.46	0.857	-0.18
0.858	1.33	0.858	-0.51	0.858	0.18
0.858	1.52	0.858	-0.55	0.858	0.00
0.859	1.24	0.859	-0.41	0.859	-0.18
0.859	1.01	0.859	-0.37	0.859	0.18
0.860	1.10	0.860	-0.83	0.860	-0.54
0.860	1.20	0.860	-0.87	0.860	-1.08
0.861	1.20	0.861	-0.55	0.861	-0.90
0.861	1.29	0.861	-0.60	0.861	-0.18
0.862	1.47	0.862	-0.32	0.862	0.18
0.862	1.47	0.862	-0.32	0.862	0.54
0.863	1.10	0.863	-0.60	0.863	0.18
0.863	1.06	0.863	-0.37	0.863	-0.18
0.864	1.20	0.864	-0.60	0.864	-0.36
0.864	1.29	0.864	-0.69	0.864	0.36
0.865	1.52	0.865	-0.64	0.865	0.00
0.865	1.33	0.865	-0.51	0.865	0.54
0.866	1.33	0.866	-0.41	0.866	-0.72
0.866	1.24	0.866	-0.69	0.866	-0.36
0.867	1.20	0.867	-0.55	0.867	0.36
0.867	1.33	0.867	-0.41	0.867	-1.26
0.868	1.38	0.868	-0.60	0.868	0.36
0.868	1.47	0.868	-0.46	0.868	0.36
0.869	1.38	0.869	-0.46	0.869	0.00
0.869	1.29	0.869	-0.51	0.869	0.00
0.870	1.56	0.870	-0.51	0.870	-0.90
0.870	1.38	0.870	-0.46	0.870	0.36
0.871	1.29	0.871	-0.64	0.871	-0.54
0.871	1.24	0.871	-0.60	0.871	-0.54
0.872	1.01	0.872	-0.74	0.872	0.00
0.872	1.33	0.872	-0.60	0.872	0.18
0.873	1.24	0.873	-0.51	0.873	0.36
0.873	1.15	0.873	-0.46	0.873	0.36
0.874	1.42	0.874	-0.60	0.874	-0.54
0.874	1.20	0.874	-0.60	0.874	-0.72
0.875	1.20	0.875	-0.60	0.875	-0.18
0.875	1.15	0.875	-0.41	0.875	0.36
0.876	1.24	0.876	-0.64	0.876	-1.08
0.876	1.33	0.876	-0.60	0.876	-0.54
0.877	1.38	0.877	-0.55	0.877	0.00
0.877	1.42	0.877	-0.55	0.877	-0.36
0.878	1.24	0.878	-0.51	0.878	-0.90
0.878	1.24	0.878	-0.83	0.878	-0.36
0.879	1.29	0.879	-0.41	0.879	0.90
0.879	1.10	0.879	-0.51	0.879	0.00
0.880	1.15	0.880	-0.46	0.880	0.18
0.880	1.38	0.880	-0.46	0.880	-0.18
0.881	1.33	0.881	-0.51	0.881	0.36
0.881	1.42	0.881	-0.55	0.881	0.00
0.882	1.15	0.882	-0.41	0.882	0.72
0.882	1.20	0.882	-0.32	0.882	0.54
0.883	1.52	0.883	-0.55	0.883	-0.54
0.883	1.38	0.883	-0.55	0.883	0.54
0.884	1.47	0.884	-0.46	0.884	0.54
0.884	1.33	0.884	-0.69	0.884	-0.36
0.885	1.33	0.885	-0.64	0.885	0.00
0.885	1.42	0.885	-0.74	0.885	0.00
0.886	1.06	0.886	-0.37	0.886	0.00
0.886	1.29	0.886	-0.74	0.886	-0.36
0.887	1.56	0.887	-0.64	0.887	0.00
0.887	1.10	0.887	-0.51	0.887	0.54
0.888	1.56	0.888	-0.60	0.888	0.00
0.888	1.38	0.888	-0.46	0.888	-0.36
0.889	1.24	0.889	-0.51	0.889	-1.08
0.889	1.47	0.889	-0.60	0.889	0.36
0.890	1.42	0.890	-0.46	0.890	0.18
0.890	1.42	0.890	-0.83	0.890	0.54
0.891	1.20	0.891	-0.83	0.891	-0.18
0.891	1.42	0.891	-0.41	0.891	0.36
0.892	1.24	0.892	-0.41	0.892	0.00
0.892	1.33	0.892	-0.55	0.892	-0.18
0.893	1.24	0.893	-0.69	0.893	-0.36
0.893	1.10	0.893	-0.32	0.893	-0.54
0.894	1.38	0.894	-0.32	0.894	0.72
0.894	1.15	0.894	-0.46	0.894	-0.54
0.895	1.29	0.895	-0.69	0.895	-0.18
0.895	1.47	0.895	-0.32	0.895	-0.36
0.896	1.33	0.896	-0.55	0.896	-0.54
0.896	1.56	0.896	-0.55	0.896	0.18
0.896	1.33	0.896	-0.51	0.896	-0.18
0.897	1.38	0.897	-0.64	0.897	0.54
0.897	1.24	0.897	-0.41	0.897	-0.36
0.898	1.24	0.898	-0.41	0.898	0.00
0.898	1.24	0.898	-0.46	0.898	-0.36
0.899	1.29	0.899	-0.74	0.899	0.54
0.899	1.47	0.899	-0.51	0.899	0.72
0.900	1.20	0.900	-0.60	0.900	0.54
0.900	1.33	0.900	-0.60	0.900	0.36
0.901	1.42	0.901	-0.55	0.901	0.00
0.901	1.15	0.901	-0.41	0.901	0.00
0.902	1.15	0.902	-0.46	0.902	-0.18
0.902	1.61	0.902	-0.41	0.902	0.18
0.903	1.20	0.903	-0.41	0.903	0.90
0.903	1.33	0.903	-0.46	0.903	-0.18
0.904	1.38	0.904	-0.32	0.904	-0.72
0.904	1.20	0.904	-0.51	0.904	-0.36
0.905	1.29	0.905	-0.64	0.905	-0.36
0.905	1.47	0.905	-0.32	0.905	0.54
0.906	1.15	0.906	-0.74	0.906	0.72
0.906	1.29	0.906	-0.55	0.906	-0.90
0.907	1.15	0.907	-0.69	0.907	-0.36
0.907	1.24	0.907	-0.37	0.907	0.00
0.908	1.47	0.908	-0.69	0.908	-0.18
0.908	1.24	0.908	-0.46	0.908	1.08
0.909	1.38	0.909	-0.51	0.909	-0.72
0.909	1.24	0.909	-0.55	0.909	-0.36
0.910	1.20	0.910	-0.37	0.910	0.72
0.910	1.10	0.910	-0.64	0.910	0.36
0.911	1.52	0.911	-0.69	0.911	-0.36
0.911	1.24	0.911	-0.41	0.911	-0.18
0.912	1.33	0.912	-0.60	0.912	0.36
0.912	1.38	0.912	-0.51	0.912	0.36
0.913	1.29	0.913	-0.51	0.913	0.18
0.913	1.29	0.913	-0.64	0.913	0.72
0.914	1.33	0.914	-0.64	0.914	-0.90
0.914	1.29	0.914	-0.60	0.914	0.00
0.915	1.20	0.915	-0.69	0.915	1.08
0.915	1.29	0.915	-0.37	0.915	0.72
0.916	1.10	0.916	-0.51	0.916	0.72
0.916	1.10	0.916	-0.64	0.916	0.72
0.917	1.42	0.917	-0.41	0.917	-0.18
0.917	1.56	0.917	-0.64	0.917	-0.36
0.918	1.38	0.918	-0.51	0.918	-0.18
0.918	1.33	0.918	-0.55	0.918	0.18
0.919	1.24	0.919	-0.28	0.919	-0.36
0.919	1.20	0.919	-0.41	0.919	-0.18
0.920	1.47	0.920	-0.64	0.920	0.00
0.920	1.29	0.920	-0.64	0.920	0.54
0.921	1.10	0.921	-0.60	0.921	-0.54
0.921	1.20	0.921	-0.46	0.921	-0.72
0.922	1.38	0.922	-0.46	0.922	-0.90
0.922	1.52	0.922	-0.51	0.922	-0.72
0.923	1.20	0.923	-0.64	0.923	0.72
0.923	1.15	0.923	-0.64	0.923	0.18
0.924	1.20	0.924	-0.41	0.924	0.54
0.924	1.33	0.924	-0.41	0.924	-0.18
0.925	1.38	0.925	-0.28	0.925	0.00
0.925	1.33	0.925	-0.46	0.925	1.26
0.926	1.10	0.926	-0.28	0.926	0.72
0.926	1.38	0.926	-0.51	0.926	-0.90
0.927	1.38	0.927	-0.69	0.927	-0.54
0.927	1.20	0.927	-0.60	0.927	0.36
0.928	1.29	0.928	-0.60	0.928	0.54
0.928	1.42	0.928	-0.64	0.928	-0.36
0.929	1.42	0.929	-0.51	0.929	-0.18
0.929	1.33	0.929	-0.41	0.929	-0.54
0.930	1.24	0.930	-0.55	0.930	0.18
0.930	1.42	0.930	-0.55	0.930	-0.18
0.931	1.29	0.931	-0.51	0.931	0.90
0.931	1.10	0.931	-0.64	0.931	-0.18
0.932	1.33	0.932	-0.41	0.932	0.54
0.933	1.38	0.933	-0.69	0.933	-0.36
0.933	1.29	0.933	-0.60	0.933	0.72
0.934	1.24	0.934	-0.55	0.934	0.72
0.934	1.33	0.934	-0.92	0.934	0.18
0.935	1.47	0.935	-0.28	0.935	0.54
0.935	1.42	0.935	-0.64	0.935	0.18
0.936	1.24	0.936	-0.41	0.936	0.36
0.936	1.06	0.936	-0.64	0.936	-0.36
0.937	1.10	0.937	-0.28	0.937	-1.08
0.937	1.24	0.937	-0.51	0.937	-0.36
0.938	1.24	0.938	-0.69	0.938	-0.72
0.938	1.15	0.938	-0.83	0.938	-0.72
0.939	1.29	0.939	-0.74	0.939	0.18
0.939	1.24	0.939	-0.32	0.939	0.54
0.940	1.56	0.940	-0.74	0.940	0.54
0.940	1.29	0.940	-0.46	0.940	0.72
0.941	1.42	0.941	-0.51	0.941	-0.36
0.941	1.29	0.941	-0.51	0.941	-0.36
0.942	1.15	0.942	-0.69	0.942	-0.18
0.942	1.33	0.942	-0.51	0.942	-0.54
0.943	1.56	0.943	-0.64	0.943	0.54
0.943	1.20	0.943	-0.74	0.943	0.00
0.944	1.42	0.944	-0.46	0.944	0.36
0.944	1.10	0.944	-0.74	0.944	-0.36
0.945	1.10	0.945	-0.51	0.945	-0.36
0.945	1.33	0.945	-0.60	0.945	0.72
0.946	1.38	0.946	-0.74	0.946	0.18
0.946	1.24	0.946	-0.55	0.946	-0.18
0.947	1.38	0.947	-0.41	0.947	0.54
0.947	1.33	0.947	-0.55	0.947	-0.18
0.948	1.47	0.948	-0.46	0.948	-0.36
0.948	1.47	0.948	-0.64	0.948	0.00
0.949	1.42	0.949	-0.60	0.949	0.36
0.949	1.20	0.949	-0.51	0.949	0.00
0.950	1.47	0.950	-0.55	0.950	0.00
0.950	1.24	0.950	-0.51	0.950	-0.54
0.951	1.24	0.951	-0.55	0.951	-0.36
0.951	1.20	0.951	-0.51	0.951	0.54
0.952	1.15	0.952	-0.51	0.952	0.00
0.952	1.38	0.952	-0.64	0.952	0.18
0.953	1.29	0.953	-0.55	0.953	-0.72
0.953	1.29	0.953	-0.74	0.953	-0.18
0.954	1.20	0.954	-0.41	0.954	0.18
0.954	1.42	0.954	-0.41	0.954	-0.18
0.955	1.20	0.955	-0.97	0.955	-0.36
0.955	1.52	0.955	-0.60	0.955	0.00
0.956	1.42	0.956	-0.64	0.956	0.36
0.956	1.29	0.956	-0.51	0.956	-1.08
0.957	1.29	0.957	-0.69	0.957	0.18
0.957	1.15	0.957	-0.51	0.957	0.36
0.958	1.33	0.958	-0.32	0.958	0.54
0.958	1.33	0.958	-0.46	0.958	0.54
0.959	1.29	0.959	-0.64	0.959	-0.18
0.959	1.47	0.959	-0.41	0.959	-0.18
0.960	1.38	0.960	-0.74	0.960	-0.54
0.960	1.38	0.960	-0.51	0.960	-0.54
0.961	1.38	0.961	-0.74	0.961	-0.18
0.961	1.70	0.961	-0.41	0.961	-0.54
0.962	1.47	0.962	-0.87	0.962	0.54
0.962	1.29	0.962	-0.60	0.962	-0.54
0.963	1.10	0.963	-0.51	0.963	0.54
0.963	1.15	0.963	-0.46	0.963	-0.90
0.964	1.33	0.964	-0.69	0.964	0.00
0.964	1.10	0.964	-0.32	0.964	0.00
0.965	1.24	0.965	-0.60	0.965	0.54
0.965	1.61	0.965	-0.60	0.965	0.36
0.966	1.15	0.966	-0.60	0.966	-0.18
0.966	1.38	0.966	-0.37	0.966	0.72
0.967	1.24	0.967	-0.55	0.967	0.00
0.967	1.38	0.967	-0.55	0.967	0.54
0.968	1.47	0.968	-0.69	0.968	-0.18
0.968	1.47	0.968	-0.55	0.968	0.36
0.969	1.52	0.969	-0.55	0.969	0.18
0.969	1.33	0.969	-0.64	0.969	0.18
0.970	1.33	0.970	-0.78	0.970	0.54
0.970	1.24	0.970	-0.74	0.970	-0.90
0.971	1.20	0.971	-0.69	0.971	0.54
0.971	1.10	0.971	-0.60	0.971	0.54
0.972	1.20	0.972	-0.60	0.972	0.36
0.972	1.20	0.972	-0.41	0.972	-0.54
0.973	1.52	0.973	-0.60	0.973	-0.72
0.973	1.42	0.973	-0.60	0.973	0.90
0.974	1.42	0.974	-0.46	0.974	0.00
0.974	1.38	0.974	-0.55	0.974	0.00
0.975	1.33	0.975	-0.60	0.975	-0.36
0.975	1.47	0.975	-0.60	0.975	0.54
0.976	1.29	0.976	-0.51	0.976	0.36
0.976	1.15	0.976	-0.64	0.976	0.54
0.977	1.10	0.977	-0.55	0.977	-0.54
0.977	1.01	0.977	-0.64	0.977	-0.36
0.978	1.24	0.978	-0.64	0.978	-0.54
0.978	1.33	0.978	-0.51	0.978	-0.18
0.979	1.38	0.979	-0.46	0.979	0.90
0.979	1.61	0.979	-0.55	0.979	-0.36
0.980	1.52	0.980	-0.92	0.980	-0.18
0.980	1.15	0.980	-0.74	0.980	0.18
0.981	1.20	0.981	-0.41	0.981	0.36
0.981	1.38	0.981	-0.60	0.981	0.90
0.982	1.56	0.982	-0.46	0.982	-1.08
0.982	1.24	0.982	-0.74	0.982	0.36
0.983	1.42	0.983	-0.46	0.983	0.18
0.983	1.33	0.983	-0.55	0.983	0.72
0.984	1.38	0.984	-0.60	0.984	-0.72
0.984	1.42	0.984	-0.41	0.984	-0.72
0.985	1.29	0.985	-0.64	0.985	-0.18
0.985	1.33	0.985	-0.64	0.985	0.18
0.986	1.20	0.986	-0.64	0.986	0.18
0.986	1.56	0.986	-0.60	0.986	-0.18
0.987	1.56	0.987	-0.60	0.987	0.00
0.987	1.20	0.987	-0.64	0.987	0.00
0.988	1.33	0.988	-0.64	0.988	-0.54
0.988	1.24	0.988	-0.74	0.988	0.18
0.989	1.47	0.989	-0.51	0.989	0.18
0.989	1.38	0.989	-0.55	0.989	1.26
0.990	1.29	0.990	-0.51	0.990	-0.18
0.990	1.56	0.990	-0.60	0.990	0.00
0.991	1.33	0.991	-0.69	0.991	-0.36
0.991	1.42	0.991	-0.37	0.991	0.18
0.992	1.33	0.992	-0.55	0.992	0.90
0.992	1.52	0.992	-0.64	0.992	0.36
0.993	1.47	0.993	-0.64	0.993	-0.18
0.993	1.20	0.993	-0.64	0.993	-0.18
0.994	1.24	0.994	-0.60	0.994	-0.72
0.994	1.47	0.994	-1.01	0.994	-1.08
0.995	1.38	0.995	-0.64	0.995	0.18
0.995	1.20	0.995	-0.60	0.995	0.72
0.996	1.20	0.996	-0.41	0.996	-0.18
0.996	1.38	0.996	-0.83	0.996	-0.72
0.997	1.42	0.997	-0.69	0.997	0.18
0.997	1.33	0.997	-0.60	0.997	-0.36
0.998	1.29	0.998	-0.37	0.998	0.18
0.998	1.20	0.998	-0.60	0.998	0.54
0.999	1.56	0.999	-0.41	0.999	0.36
[truncated: 6,770 more rows]
[truncated: 6 more columns]
