# Supplementary material for: Design and preliminary verification of a novel powered ankle–foot prosthesis: From the perspective of lower-limb biomechanics compared with ESAR foot
Source: PLoS One. 2024 Jun 7;19(6):e0303397. doi: 10.1371/journal.pone.0303397 (PMC11161064; doi:10.1371/journal.pone.0303397)
Supplement: S2 File — (ZIP) [file pone.0303397.s004.zip › WAP/11/right hip angle.txt]

LINK_MODEL_BASED::ORIGINAL::Right Hip Angles
File	Frame	X	Y	Z
Gait LB - IOR 23.c3d	1	-3.476025	-4.408186	-15.453274
-	2	-3.269891	-4.376707	-15.387098
-	3	-3.045147	-4.332731	-15.309475
-	4	-2.801326	-4.273315	-15.218399
-	5	-2.538462	-4.195980	-15.112396
-	6	-2.257110	-4.098478	-14.990270
-	7	-1.958288	-3.979168	-14.851080
-	8	-1.643516	-3.836861	-14.694537
-	9	-1.314658	-3.670879	-14.520910
-	10	-0.973576	-3.481147	-14.331091
-	11	-0.622155	-3.268026	-14.126251
-	12	-0.262130	-3.032580	-13.908267
-	13	0.105194	-2.776445	-13.679688
-	14	0.478540	-2.501645	-13.443839
-	15	0.856834	-2.210847	-13.203692
-	16	1.238965	-1.907055	-12.963083
-	17	1.623925	-1.593850	-12.724226
-	18	2.010728	-1.275073	-12.490476
-	19	2.398696	-0.954751	-12.264050
-	20	2.787165	-0.637107	-12.046989
-	21	3.175278	-0.326233	-11.841431
-	22	3.562318	-0.026035	-11.648436
-	23	3.947507	0.259737	-11.469258
-	24	4.330041	0.527670	-11.304465
-	25	4.709507	0.774766	-11.154136
-	26	5.085459	0.998630	-11.018334
-	27	5.457483	1.197415	-10.896313
-	28	5.825554	1.369934	-10.786987
-	29	6.189710	1.515733	-10.689035
-	30	6.550118	1.635137	-10.600838
-	31	6.906955	1.729377	-10.520791
-	32	7.260412	1.800349	-10.446588
-	33	7.610926	1.850665	-10.376736
-	34	7.959051	1.883286	-10.308784
-	35	8.305831	1.901385	-10.240629
-	36	8.652371	1.908415	-10.170638
-	37	9.000284	1.907611	-10.096225
-	38	9.351535	1.902192	-10.016004
-	39	9.707791	1.894942	-9.928139
-	40	10.070894	1.888363	-9.831491
-	41	10.442354	1.884624	-9.725160
-	42	10.823739	1.885309	-9.608047
-	43	11.216242	1.891461	-9.479444
-	44	11.620985	1.903706	-9.339208
-	45	12.038614	1.922216	-9.187166
-	46	12.469453	1.946747	-9.023183
-	47	12.913500	1.976822	-8.847147
-	48	13.370047	2.011890	-8.659775
-	49	13.838133	2.051304	-8.461150
-	50	14.316268	2.094609	-8.252602
-	51	14.802468	2.141285	-8.034951
-	52	15.294725	2.190992	-7.809502
-	53	15.790558	2.243380	-7.577677
-	54	16.287346	2.298240	-7.340796
-	55	16.782352	2.355805	-7.100768
-	56	17.272963	2.416338	-6.859485
-	57	17.756662	2.480444	-6.619529
-	58	18.231096	2.548872	-6.383224
-	59	18.694103	2.622339	-6.153426
-	60	19.143785	2.701651	-5.932425
-	61	19.578634	2.787580	-5.722739
-	62	19.997593	2.880863	-5.526391
-	63	20.399828	2.982028	-5.345244
-	64	20.784979	3.091463	-5.180555
-	65	21.152998	3.209089	-5.032475
-	66	21.504414	3.334429	-4.900120
-	67	21.840509	3.466343	-4.781740
-	68	22.162949	3.602946	-4.673376
-	69	22.474262	3.741233	-4.570325
-	70	22.777363	3.877285	-4.465943
-	71	23.075634	4.006714	-4.352549
-	72	23.371504	4.125859	-4.223483
-	73	23.666641	4.232285	-4.074367
-	74	23.961206	4.325188	-3.903880
-	75	24.254148	4.405377	-3.713566
-	76	24.543598	4.475095	-3.508171
-	77	24.826944	4.537616	-3.294130
-	78	25.101627	4.595957	-3.077938
-	79	25.365816	4.652380	-2.865263
-	80	25.618052	4.708359	-2.660030
-	81	25.857409	4.764748	-2.465352
-	82	26.083134	4.821960	-2.283330
-	83	26.294853	4.879968	-2.115587
-	84	26.492477	4.938540	-1.962715
-	85	26.675930	4.997173	-1.825330
-	86	26.845455	5.055196	-1.703226
-	87	27.001257	5.111968	-1.596182
-	88	27.143616	5.166596	-1.503631
-	89	27.272940	5.218379	-1.424808
-	90	27.389648	5.266575	-1.358709
-	91	27.494249	5.310548	-1.304815
-	92	27.587124	5.349494	-1.261945
-	93	27.668724	5.382832	-1.229541
-	94	27.739588	5.409721	-1.206483
-	95	27.800047	5.429507	-1.192496
-	96	27.850554	5.441349	-1.186901
-	97	27.891327	5.444590	-1.189545
-	98	27.922611	5.438559	-1.199408
-	99	27.944630	5.422719	-1.216320
-	100	27.957485	5.396641	-1.239416
-	101	27.961430	5.360134	-1.267798
-	102	27.956703	5.313039	-1.300871
-	103	27.943727	5.255658	-1.338449
-	104	27.923035	5.188435	-1.379737
-	105	27.895248	5.112141	-1.424517
-	106	27.861261	5.027837	-1.472438
-	107	27.821907	4.936693	-1.523000
-	108	27.778463	4.840110	-1.575594
-	109	27.732004	4.739438	-1.629945
-	110	27.683914	4.636037	-1.685653
-	111	27.635427	4.531356	-1.741852
-	112	27.587708	4.426592	-1.798080
-	113	27.541744	4.323036	-1.853734
-	114	27.498335	4.221649	-1.907866
-	115	27.458069	4.123227	-1.959959
-	116	27.421219	4.028242	-2.008873
-	117	27.387756	3.937039	-2.054634
-	118	27.357557	3.849741	-2.096735
-	119	27.330320	3.766169	-2.135474
-	120	27.305613	3.686067	-2.171327
-	121	27.282946	3.608869	-2.204583
-	122	27.261791	3.533946	-2.235935
-	123	27.241827	3.460675	-2.265717
-	124	27.222853	3.388096	-2.293925
-	125	27.204683	3.315473	-2.320451
-	126	27.187113	3.242060	-2.345125
-	127	27.169874	3.167342	-2.367916
-	128	27.152794	3.090903	-2.388811
-	129	27.135704	3.012508	-2.407883
-	130	27.118464	2.931906	-2.425762
-	131	27.100798	2.849124	-2.443231
-	132	27.082382	2.764128	-2.460307
-	133	27.062740	2.676982	-2.477812
-	134	27.041159	2.587748	-2.495882
-	135	27.017040	2.496505	-2.515348
-	136	26.989613	2.403350	-2.536704
-	137	26.958242	2.308287	-2.560820
-	138	26.922344	2.211276	-2.588461
-	139	26.881210	2.112441	-2.620417
-	140	26.834511	2.011719	-2.656870
-	141	26.781597	1.909334	-2.698852
-	142	26.722101	1.805462	-2.746893
-	143	26.655672	1.700464	-2.802022
-	144	26.582106	1.594775	-2.864676
-	145	26.501291	1.489056	-2.934901
-	146	26.413212	1.384002	-3.012449
-	147	26.317987	1.280540	-3.096625
-	148	26.215878	1.179791	-3.186442
-	149	26.107096	1.083175	-3.280570
-	150	25.992172	0.992076	-3.378107
-	151	25.871473	0.907988	-3.477814
-	152	25.745779	0.832176	-3.578675
-	153	25.615896	0.765856	-3.680207
-	154	25.482985	0.710132	-3.781319
-	155	25.348356	0.665909	-3.881628
-	156	25.213673	0.634151	-3.980410
-	157	25.080702	0.615490	-4.077344
-	158	24.951250	0.610410	-4.171222
-	159	24.827078	0.619225	-4.261225
-	160	24.709862	0.641936	-4.346584
-	161	24.600813	0.678518	-4.426463
-	162	24.501148	0.728939	-4.500545
-	163	24.411465	0.793261	-4.568480
-	164	24.332191	0.871551	-4.630262
-	165	24.263309	0.963928	-4.685952
-	166	24.204428	1.070616	-4.736479
-	167	24.155142	1.191714	-4.781889
-	168	24.114716	1.327286	-4.822931
-	169	24.082266	1.477387	-4.860034
-	170	24.056787	1.641873	-4.893540
-	171	24.036911	1.820375	-4.924242
-	172	24.021269	2.012326	-4.953058
-	173	24.008192	2.216761	-4.981127
-	174	23.996059	2.432377	-5.009681
-	175	23.983164	2.657623	-5.039885
-	176	23.967669	2.890606	-5.073042
-	177	23.947626	3.129437	-5.110009
-	178	23.920862	3.372029	-5.151524
-	179	23.884993	3.616273	-5.197814
-	180	23.837574	3.859811	-5.249282
-	181	23.775866	4.100365	-5.306012
-	182	23.697380	4.335441	-5.367597
-	183	23.599876	4.562575	-5.433838
-	184	23.482029	4.779420	-5.504534
-	185	23.343313	4.983865	-5.579469
-	186	23.184334	5.174038	-5.658571
-	187	23.006531	5.348596	-5.741460
-	188	22.812231	5.506635	-5.828128
-	189	22.604063	5.647903	-5.918513
-	190	22.384745	5.772467	-6.012470
-	191	22.156649	5.880986	-6.110366
-	192	21.921652	5.974401	-6.212034
-	193	21.681208	6.054133	-6.317905
-	194	21.436316	6.121646	-6.427894
-	195	21.187397	6.178723	-6.541868
-	196	20.934711	6.227078	-6.659475
-	197	20.678209	6.268467	-6.780011
-	198	20.417562	6.304522	-6.902399
-	199	20.152445	6.336777	-7.025209
-	200	19.882505	6.366673	-7.146944
-	201	19.607502	6.395320	-7.265967
-	202	19.327456	6.423681	-7.380740
-	203	19.042404	6.452499	-7.489976
-	204	18.752851	6.482351	-7.592513
-	205	18.459471	6.513467	-7.687359
-	206	18.163010	6.545947	-7.773513
-	207	17.864395	6.579570	-7.850847
-	208	17.564400	6.614027	-7.919368
-	209	17.263916	6.648846	-7.979829
-	210	16.963654	6.683446	-8.033318
-	211	16.664305	6.717089	-8.080879
-	212	16.366463	6.749146	-8.123894
-	213	16.070717	6.778795	-8.164196
-	214	15.777821	6.805175	-8.203281
-	215	15.488453	6.827499	-8.242533
-	216	15.203354	6.844807	-8.283069
-	217	14.923178	6.856329	-8.325934
-	218	14.648758	6.861138	-8.372057
-	219	14.380639	6.858400	-8.421754
-	220	14.119343	6.847294	-8.475085
-	221	13.865284	6.827274	-8.531927
-	222	13.618790	6.797881	-8.591985
-	223	13.379968	6.758965	-8.654848
-	224	13.148909	6.710447	-8.719728
-	225	12.925217	6.652450	-8.785902
-	226	12.708587	6.585227	-8.852301
-	227	12.498270	6.509256	-8.918262
-	228	12.293588	6.425166	-8.983035
-	229	12.093639	6.333807	-9.046163
-	230	11.897529	6.236097	-9.107809
-	231	11.704381	6.132924	-9.167863
-	232	11.513347	6.025297	-9.226775
-	233	11.323684	5.913992	-9.284420
-	234	11.134788	5.799879	-9.340775
-	235	10.946191	5.683680	-9.395803
-	236	10.757637	5.566155	-9.449384
-	237	10.569097	5.448088	-9.501818
-	238	10.380785	5.330206	-9.553145
-	239	10.193097	5.213291	-9.603703
-	240	10.006478	5.098001	-9.653947
-	241	9.821721	4.984842	-9.703759
-	242	9.639556	4.874224	-9.753519
-	243	9.460690	4.766265	-9.803535
-	244	9.285628	4.661028	-9.853772
-	245	9.114736	4.558428	-9.904405
-	246	8.948277	4.458217	-9.955294
-	247	8.786212	4.360114	-10.006859
-	248	8.628579	4.263749	-10.058941
-	249	8.475170	4.168655	-10.111086
-	250	8.325903	4.074558	-10.163439
-	251	8.180638	3.981078	-10.215569
-	252	8.039134	3.888117	-10.267533
-	253	7.901449	3.795581	-10.319291
-	254	7.767465	3.703510	-10.371317
-	255	7.637071	3.612053	-10.424088
-	256	7.509992	3.521258	-10.478349
-	257	7.385921	3.431395	-10.534755
-	258	7.264572	3.342529	-10.594306
-	259	7.145364	3.254721	-10.657977
-	260	7.027800	3.167971	-10.726838
-	261	6.911060	3.082150	-10.801311
-	262	6.794175	2.997119	-10.882075
-	263	6.675973	2.912680	-10.969002
-	264	6.555196	2.828674	-11.061954
-	265	6.430415	2.745085	-11.160079
-	266	6.300091	2.661795	-11.262191
-	267	6.162742	2.578904	-11.366632
-	268	6.016881	2.496410	-11.471523
-	269	5.861317	2.414345	-11.575212
-	270	5.694880	2.332723	-11.676642
-	271	5.516686	2.251427	-11.774970
-	272	5.326311	2.170246	-11.870358
-	273	5.123496	2.088884	-11.962684
-	274	4.908472	2.007142	-12.052240
-	275	4.681634	1.924564	-12.139247
-	276	4.443904	1.840619	-12.223880
-	277	4.196384	1.754585	-12.306103
-	278	3.940330	1.665663	-12.386260
-	279	3.677389	1.573200	-12.464837
-	280	3.408969	1.476568	-12.542143
-	281	3.136696	1.375195	-12.618779
-	282	2.861985	1.268685	-12.695085
-	283	2.586198	1.156557	-12.771002
-	284	2.310499	1.038438	-12.846953
-	285	2.035913	0.914115	-12.923172
-	286	1.763249	0.783415	-12.999641
-	287	1.493103	0.646277	-13.076705
-	288	1.225721	0.502569	-13.153875
-	289	0.960853	0.352190	-13.231316
-	290	0.698018	0.195127	-13.308469
-	291	0.436256	0.031522	-13.385456
-	292	0.174697	-0.138285	-13.462084
-	293	-0.087383	-0.313439	-13.537786
-	294	-0.350528	-0.492596	-13.612285
-	295	-0.614754	-0.673934	-13.684631
-	296	-0.879868	-0.855150	-13.754079
-	297	-1.145025	-1.033789	-13.819330
-	298	-1.408940	-1.207224	-13.878875
-	299	-1.669773	-1.372885	-13.931067
-	300	-1.924901	-1.528317	-13.974137
-	301	-2.171172	-1.671214	-14.005767
-	302	-2.404680	-1.799710	-14.024040
-	303	-2.620868	-1.912295	-14.027135
-	304	-2.814734	-2.008111	-14.013949
-	305	-2.980943	-2.086784	-13.984331
-	306	-3.114366	-2.148570	-13.938899
-	307	-3.210079	-2.194254	-13.879100
-	308	-3.263878	-2.225271	-13.807342
-	309	-3.272268	-2.243593	-13.726526
-	310	-3.233057	-2.251581	-13.640382
-	311	-3.145081	-2.251768	-13.552730
-	312	-3.008574	-2.246752	-13.467802
-	313	-2.825151	-2.238946	-13.389858
-	314	-2.597591	-2.230483	-13.322925
-	315	-2.329435	-2.223047	-13.269511
-	316	-2.024752	-2.217612	-13.229890
-	317	-1.687344	-2.214566	-13.202314
-	318	-1.321151	-2.213299	-13.182936
-	319	-0.929736	-2.212384	-13.166920
-	320	-0.516604	-2.209452	-13.149383
-	321	-0.085200	-2.201342	-13.125721
-	322	0.361420	-2.184617	-13.091757
-	323	0.820658	-2.155547	-13.044344
-	324	1.290398	-2.110722	-12.981116
-	325	1.768934	-2.046990	-12.900970
-	326	2.255131	-1.961832	-12.803720
-	327	2.748256	-1.853363	-12.690177
-	328	3.247869	-1.720535	-12.561536
-	329	3.753753	-1.563116	-12.419497
-	330	4.265748	-1.381764	-12.265632
-	331	4.783682	-1.177974	-12.101813
-	332	5.307413	-0.954044	-11.929796
-	333	5.836760	-0.713123	-11.751172
-	334	6.371394	-0.458885	-11.567245
-	335	6.910693	-0.195664	-11.379140
-	336	7.453805	0.071819	-11.187265
-	337	7.999692	0.338546	-10.991778
-	338	8.546767	0.599274	-10.792223
-	339	9.093340	0.848902	-10.587902
-	340	9.637304	1.082514	-10.377647
-	341	10.176569	1.295808	-10.160342
-	342	10.709106	1.485055	-9.934670
-	343	11.233452	1.647450	-9.698758
-	344	11.748642	1.781191	-9.450917
-	345	12.254473	1.885522	-9.189297
-	346	12.751321	1.960822	-8.912355
-	347	13.240132	2.008501	-8.619097
-	348	13.722198	2.031278	-8.309782
-	349	14.199278	2.032963	-7.986106
-	350	14.673398	2.018036	-7.651269
-	351	15.147061	1.991578	-7.310063
-	352	15.622688	1.958851	-6.968262
-	353	16.102587	1.925083	-6.631362
-	354	16.588614	1.895242	-6.304007
-	355	17.081831	1.873878	-5.990095
-	356	17.582817	1.864946	-5.692398
-	357	18.091326	1.871614	-5.413467
-	358	18.606646	1.896092	-5.155243
-	359	19.127697	1.939540	-4.918763
-	360	19.653191	2.002164	-4.704559
-	361	20.181427	2.083096	-4.511534
-	362	20.710419	2.180751	-4.337460
-	363	21.237839	2.292894	-4.178409
-	364	21.761198	2.416814	-4.030002
-	365	22.278076	2.549555	-3.887978
-	366	22.786169	2.688017	-3.749023
-	367	23.283298	2.829190	-3.610860
-	368	23.767456	2.970383	-3.471984
-	369	24.236994	3.109186	-3.331565
-	370	24.690495	3.243669	-3.189387
-	371	25.126980	3.372412	-3.045727
-	372	25.545816	3.494383	-2.900712
-	373	25.946522	3.609104	-2.754744
-	374	26.328583	3.716502	-2.608604
-	375	26.691559	3.817060	-2.463085
-	376	27.035040	3.911568	-2.318622
-	377	27.358549	4.001017	-2.175616
-	378	27.661764	4.086612	-2.034636
-	379	27.944336	4.169408	-1.896545
-	380	28.206337	4.250338	-1.762051
-	381	28.448074	4.330013	-1.632240
-	382	28.669767	4.408980	-1.508131
-	383	28.871798	4.487404	-1.390383
-	384	29.054470	4.565289	-1.279206
-	385	29.218443	4.642382	-1.174606
-	386	29.364435	4.718147	-1.076003
-	387	29.493334	4.792057	-0.982782
-	388	29.606207	4.863287	-0.893717
-	389	29.703934	4.931074	-0.807675
-	390	29.787436	4.994464	-0.723383
-	391	29.857630	5.052600	-0.640012
-	392	29.915365	5.104662	-0.556657
-	393	29.961485	5.149747	-0.472566
-	394	29.996866	5.187150	-0.386936
-	395	30.022261	5.215960	-0.299030
-	396	30.038445	5.235579	-0.208162
-	397	30.046272	5.245662	-0.113832
-	398	30.046644	5.245949	-0.017083
-	399	30.040812	5.236580	0.079993
-	400	30.030460	5.217923	0.173726
-	401	30.017603	5.190444	0.260322
-	402	30.004301	5.155120	0.335651
-	403	29.992706	5.113153	0.397623
-	404	29.984688	5.065978	0.444762
-	405	29.981710	5.014833	0.477072
-	406	29.984606	4.960736	0.495377
-	407	29.993618	4.904342	0.500845
-	408	30.008638	4.846262	0.495336
-	409	30.029100	4.787091	0.480656
-	410	30.054407	4.727509	0.459091
-	411	30.083733	4.668283	0.432907
-	412	30.116087	4.610076	0.404538
-	413	30.150412	4.553451	0.376076
-	414	30.185534	4.498768	0.349684
-	415	30.220354	4.446373	0.327143
-	416	30.254091	4.396330	0.310358
-	417	30.286083	4.348587	0.300887
-	418	30.316202	4.302936	0.300178
-	419	30.344448	4.258984	0.309500
-	420	30.371048	4.216269	0.329533
-	421	30.396387	4.174091	0.360715
-	422	30.420820	4.131803	0.402576
-	423	30.444687	4.088560	0.454337
-	424	30.468306	4.043683	0.513745
-	425	30.491962	3.996395	0.578434
-	426	30.515926	3.946162	0.645142
-	427	30.540064	3.892460	0.709776
-	428	30.564287	3.834956	0.768213
-	429	30.587900	3.773388	0.816613
-	430	30.609940	3.707444	0.852345
-	431	30.628839	3.637049	0.874337
-	432	30.642704	3.562150	0.882698
-	433	30.649473	3.482939	0.877799
-	434	30.647308	3.399704	0.860063
-	435	30.634905	3.313011	0.830148
-	436	30.610907	3.223551	0.788700
-	437	30.574495	3.132307	0.736849
-	438	30.524986	3.040156	0.676077
-	439	30.462023	2.948204	0.607484
-	440	30.385767	2.857529	0.532076
-	441	30.296476	2.769250	0.450643
-	442	30.195013	2.684123	0.363519
-	443	30.082394	2.602808	0.270648
-	444	29.959919	2.525655	0.171778
-	445	29.829256	2.452600	0.067345
-	446	29.692144	2.383542	-0.042422
-	447	29.550510	2.318509	-0.157328
-	448	29.406130	2.257362	-0.276819
-	449	29.260426	2.200263	-0.400868
-	450	29.114525	2.147389	-0.528557
-	451	28.969162	2.099292	-0.659416
-	452	28.824970	2.056365	-0.792793
-	453	28.682348	2.019443	-0.929038
-	454	28.541590	1.989249	-1.068411
-	455	28.402887	1.966567	-1.211361
-	456	28.266216	1.952254	-1.358427
-	457	28.131523	1.947010	-1.509781
-	458	27.998617	1.951622	-1.665524
-	459	27.867308	1.966682	-1.825291
-	460	27.737360	1.992718	-1.988338
-	461	27.608765	2.029860	-2.153622
-	462	27.481598	2.078227	-2.320310
-	463	27.356062	2.137600	-2.487690
-	464	27.232607	2.207542	-2.654714
-	465	27.111675	2.287454	-2.820598
-	466	26.993906	2.376463	-2.984130
-	467	26.879955	2.473579	-3.143837
-	468	26.770552	2.577408	-3.298385
-	469	26.666439	2.686606	-3.446482
-	470	26.568031	2.799724	-3.587142
-	471	26.475948	2.915250	-3.719221
-	472	26.390314	3.031713	-3.841865
-	473	26.310932	3.147921	-3.954866
-	474	26.237181	3.262899	-4.057630
-	475	26.167965	3.375973	-4.150337
-	476	26.101763	3.486769	-4.232724
-	477	26.036407	3.595239	-4.305089
-	478	25.969662	3.701598	-4.367446
-	479	25.898857	3.806281	-4.420004
-	480	25.821384	3.909879	-4.462957
-	481	25.734869	4.013122	-4.496621
-	482	25.637194	4.116735	-4.521575
-	483	25.526667	4.221581	-4.538665
-	484	25.402031	4.328574	-4.549120
-	485	25.262581	4.438480	-4.554404
-	486	25.108006	4.552174	-4.556593
-	487	24.938650	4.670403	-4.558256
-	488	24.754900	4.793796	-4.562670
-	489	24.557314	4.922765	-4.573453
-	490	24.346333	5.057754	-4.594619
-	491	24.121998	5.198550	-4.628713
-	492	23.883543	5.344605	-4.676932
-	493	23.629711	5.494595	-4.738758
-	494	23.359201	5.646755	-4.812776
-	495	23.070753	5.798869	-4.897004
-	496	22.763950	5.948608	-4.989604
-	497	22.439125	6.093539	-5.089121
-	498	22.097620	6.231362	-5.194381
-	499	21.741602	6.360157	-5.304713
-	500	21.373751	6.478368	-5.420325
-	501	20.997261	6.584743	-5.541548
-	502	20.615185	6.678500	-5.669430
-	503	20.230721	6.759154	-5.805196
-	504	19.846746	6.826435	-5.950241
-	505	19.465763	6.880291	-6.106106
-	506	19.089931	6.920889	-6.274467
-	507	18.720804	6.948494	-6.456916
-	508	18.359722	6.963584	-6.654391
-	509	18.007578	6.966803	-6.867430
-	510	17.665180	6.959296	-7.096097
-	511	17.333023	6.942094	-7.339225
-	512	17.011387	6.916727	-7.594678
-	513	16.700136	6.884814	-7.858958
-	514	16.398836	6.847800	-8.126741
-	515	16.106667	6.807334	-8.391838
-	516	15.822632	6.764614	-8.647596
-	517	15.545752	6.720654	-8.888533
-	518	15.275160	6.675926	-9.111119
-	519	15.010083	6.630895	-9.314210
-	520	14.749779	6.585775	-9.498398
-	521	14.493554	6.540351	-9.665217
-	522	14.240892	6.494494	-9.817020
-	523	13.991441	6.448007	-9.956359
-	524	13.745080	6.400660	-10.085654
-	525	13.501760	6.352418	-10.207699
-	526	13.261768	6.303225	-10.325185
-	527	13.025310	6.252750	-10.440293
-	528	12.792705	6.200553	-10.554890
-	529	12.564326	6.146050	-10.670403
-	530	12.340590	6.088370	-10.787413
-	531	12.122407	6.026561	-10.905770
-	532	11.910504	5.959607	-11.025263
-	533	11.706002	5.886732	-11.145429
-	534	11.509859	5.807324	-11.265838
-	535	11.322482	5.721250	-11.386119
-	536	11.143565	5.628592	-11.505723
-	537	10.972049	5.529850	-11.624035
-	538	10.806693	5.425572	-11.739934
-	539	10.645919	5.316784	-11.852818
-	540	10.488375	5.204594	-11.961530
-	541	10.332900	5.089879	-12.065041
-	542	10.178499	4.973671	-12.162622
-	543	10.024483	4.856606	-12.253686
-	544	9.870480	4.739345	-12.338229
-	545	9.716532	4.622332	-12.416484
-	546	9.562924	4.506058	-12.488875
-	547	9.410278	4.390532	-12.555600
-	548	9.259301	4.275954	-12.616955
-	549	9.110899	4.162254	-12.672669
-	550	8.966234	4.049417	-12.722527
-	551	8.826180	3.937469	-12.766269
-	552	8.691584	3.826449	-12.803930
-	553	8.563265	3.716544	-12.836037
-	554	8.441822	3.607773	-12.863677
-	555	8.327795	3.500360	-12.888240
-	556	8.221382	3.394508	-12.911371
-	557	8.122764	3.290331	-12.934332
-	558	8.031845	3.187980	-12.957914
-	559	7.948049	3.087522	-12.982858
-	560	7.870631	2.988745	-13.009341
-	561	7.798192	2.891393	-13.037420
-	562	7.729281	2.795180	-13.067005
-	563	7.662238	2.699773	-13.097457
-	564	7.595298	2.604817	-13.128201
-	565	7.526537	2.510044	-13.158714
-	566	7.454150	2.415061	-13.188555
-	567	7.376687	2.319485	-13.217250
-	568	7.292971	2.222858	-13.244872
-	569	7.202288	2.124843	-13.271966
-	570	7.104279	2.025074	-13.299240
-	571	6.999061	1.923265	-13.327702
-	572	6.887066	1.819072	-13.358428
-	573	6.768883	1.712134	-13.392221
-	574	6.645644	1.602130	-13.429478
-	575	6.518157	1.488719	-13.470366
-	576	6.387323	1.371852	-13.514573
-	577	6.253758	1.251452	-13.561653
-	578	6.117846	1.127755	-13.611156
-	579	5.979535	1.001096	-13.662405
-	580	5.838596	0.871874	-13.714650
-	581	5.694506	0.740607	-13.767677
-	582	5.546322	0.607822	-13.820855
-	583	5.392940	0.474146	-13.873929
-	584	5.232906	0.340107	-13.926697
-	585	5.064696	0.206363	-13.978987
-	586	4.886549	0.073337	-14.031226
-	587	4.696883	-0.058711	-14.083987
-	588	4.494153	-0.189696	-14.138149
-	589	4.276877	-0.319714	-14.194448
-	590	4.044029	-0.448894	-14.252894
-	591	3.794754	-0.577335	-14.313395
-	592	3.528685	-0.704947	-14.375450
-	593	3.245782	-0.831748	-14.438250
-	594	2.946468	-0.957194	-14.501214
-	595	2.631286	-1.080805	-14.564306
-	596	2.300933	-1.201559	-14.628105
-	597	1.956474	-1.318684	-14.693476
-	598	1.598951	-1.431227	-14.761554
-	599	1.229897	-1.538190	-14.832770
-	600	0.851063	-1.638676	-14.907137
-	601	0.464662	-1.731759	-14.984042
-	602	0.073382	-1.816683	-15.062057
-	603	-0.319740	-1.892732	-15.139315
-	604	-0.711225	-1.959645	-15.213312
-	605	-1.097408	-2.017297	-15.281424
-	606	-1.474153	-2.065747	-15.340976
-	607	-1.837223	-2.105627	-15.389622
-	608	-2.182157	-2.137521	-15.425190
-	609	-2.504593	-2.162598	-15.446013
-	610	-2.799947	-2.182199	-15.450869
-	611	-3.063689	-2.198053	-15.439002
-	612	-3.291301	-2.212189	-15.410225
-	613	-3.478719	-2.227062	-15.365247
-	614	-3.622183	-2.245275	-15.305410
-	615	-3.718879	-2.269368	-15.232427
-	616	-3.766653	-2.301808	-15.148115
-	617	-3.764565	-2.344613	-15.054656
-	618	-3.712780	-2.399036	-14.954417
-	619	-3.612537	-2.465439	-14.849902
-	620	-3.466204	-2.543531	-14.743461
-	621	-3.276717	-2.631855	-14.637372
-	622	-3.047750	-2.728449	-14.533410
-	623	-2.783309	-2.830635	-14.432982
-	624	-2.487469	-2.935041	-14.337011
-	625	-2.164413	-3.037761	-14.245966
-	626	-1.817682	-3.134431	-14.159691
-	627	-1.450595	-3.220275	-14.077752
-	628	-1.065710	-3.290159	-13.999122
-	629	-0.664999	-3.338982	-13.922407
-	630	-0.249654	-3.361776	-13.845774
-	631	0.179628	-3.353967	-13.766955
-	632	0.622508	-3.311609	-13.683555
-	633	1.078905	-3.231697	-13.593398
-	634	1.548626	-3.112336	-13.494779
-	635	2.031525	-2.952819	-13.386842
-	636	2.526938	-2.754019	-13.269194
-	637	3.034130	-2.518063	-13.141364
-	638	3.551893	-2.248459	-13.003477
-	639	4.078844	-1.949799	-12.856126
-	640	4.613376	-1.627830	-12.700257
-	641	5.153462	-1.289113	-12.537347
-	642	5.697019	-0.940678	-12.369119
-	643	6.241859	-0.590113	-12.197018
-	644	6.785876	-0.244757	-12.022493
-	645	7.327036	0.088269	-11.846591
-	646	7.863584	0.402283	-11.669682
-	647	8.393902	0.691311	-11.492412
-	648	8.916642	0.950357	-11.314310
-	649	9.430644	1.175506	-11.134236
-	650	9.935034	1.364035	-10.950998
-	651	10.429293	1.514669	-10.763168
-	652	10.913035	1.627480	-10.569576
-	653	11.386371	1.703939	-10.369150
-	654	11.849850	1.746944	-10.161568
-	655	12.304399	1.760605	-9.946804
-	656	12.751464	1.749733	-9.724998
-	657	13.192832	1.719755	-9.496089
-	658	13.630652	1.676459	-9.260301
-	659	14.067372	1.625577	-9.018158
-	660	14.505510	1.572785	-8.770499
-	661	14.947699	1.523205	-8.518092
-	662	15.396514	1.481530	-8.262163
-	663	15.854310	1.451538	-8.003675
-	664	16.323229	1.436390	-7.743956
-	665	16.804924	1.438336	-7.484197
-	666	17.300495	1.458687	-7.225486
-	667	17.810341	1.498116	-6.968902
-	668	18.334221	1.556284	-6.714869
-	669	18.871273	1.632419	-6.463481
-	670	19.419920	1.724911	-6.214559
-	671	19.978058	1.832028	-5.968091
-	672	20.543104	1.951657	-5.723921
-	673	21.112226	2.081445	-5.481988
-	674	21.682323	2.219187	-5.242412
-	675	22.250097	2.362612	-5.004964
-	676	22.812431	2.509716	-4.769742
-	677	23.366100	2.658854	-4.537260
-	678	23.908228	2.808691	-4.307868
-	679	24.436075	2.958006	-4.081873
-	680	24.947172	3.105998	-3.860185
-	681	25.439312	3.251936	-3.643267
-	682	25.910419	3.395350	-3.431929
-	683	26.359013	3.535923	-3.226717
-	684	26.783348	3.673352	-3.028547
-	685	27.182167	3.807374	-2.838287
-	686	27.554211	3.937493	-2.656935
-	687	27.898310	4.063202	-2.485446
-	688	28.213608	4.183799	-2.324753
-	689	28.499552	4.298480	-2.175785
-	690	28.756029	4.406373	-2.039200
-	691	28.983294	4.506644	-1.915763
-	692	29.182533	4.598710	-1.805667
-	693	29.355358	4.682174	-1.708769
-	694	29.504341	4.757291	-1.624372
-	695	29.632851	4.824944	-1.550890
-	696	29.745495	4.886788	-1.485909
