# Supplementary material for: Design and preliminary verification of a novel powered ankle–foot prosthesis: From the perspective of lower-limb biomechanics compared with ESAR foot
Source: PLoS One. 2024 Jun 7;19(6):e0303397. doi: 10.1371/journal.pone.0303397 (PMC11161064; doi:10.1371/journal.pone.0303397)
Supplement: S2 File — (ZIP) [file pone.0303397.s004.zip › WAP/11/right hip moment.txt]

LINK_MODEL_BASED::ORIGINAL::Right Hip Moment
File	Frame	X	Y	Z
Gait LB - IOR 23.c3d	1
-	2
-	3	0.222882	-0.017144	0.050445
-	4	0.197517	-0.014508	0.044309
-	5	0.173642	-0.012425	0.038260
-	6	0.156009	-0.010238	0.033165
-	7	0.139382	-0.008087	0.028166
-	8	0.124963	-0.005160	0.023420
-	9	0.111923	-0.001357	0.018873
-	10	0.099600	0.003525	0.014245
-	11	0.085438	0.009155	0.009415
-	12	0.071788	0.015852	0.004840
-	13	0.055478	0.023074	0.000062
-	14	0.040417	0.030727	-0.004345
-	15	0.024276	0.038327	-0.008457
-	16	0.009934	0.045502	-0.012196
-	17	-0.004276	0.052263	-0.015320
-	18	-0.018547	0.058332	-0.018202
-	19	-0.029588	0.064220	-0.020347
-	20	-0.041953	0.069238	-0.022302
-	21	-0.050125	0.073750	-0.023615
-	22	-0.057360	0.077611	-0.024555
-	23	-0.059544	0.081109	-0.024850
-	24	-0.056496	0.083643	-0.024549
-	25	-0.048511	0.085400	-0.023648
-	26	-0.035245	0.085715	-0.022173
-	27	-0.023819	0.084218	-0.020588
-	28	-0.016799	0.080996	-0.019117
-	29	-0.014980	0.076802	-0.017700
-	30	-0.017861	0.072602	-0.016658
-	31	-0.023290	0.068771	-0.015997
-	32	-0.027558	0.066439	-0.015492
-	33	-0.033499	0.064622	-0.015629
-	34	-0.038619	0.063477	-0.015987
-	35	-0.045209	0.062130	-0.016504
-	36	-0.050325	0.060140	-0.017162
-	37	-0.056730	0.057282	-0.017646
-	38	-0.063523	0.054158	-0.018395
-	39	-0.069133	0.051658	-0.019097
-	40	-0.074914	0.050384	-0.020136
-	41	-0.079613	0.050255	-0.021360
-	42	-0.083574	0.051712	-0.022687
-	43	-0.087247	0.053772	-0.023907
-	44	-0.091206	0.055753	-0.025013
-	45	-0.094141	0.056981	-0.025955
-	46	-0.094247	0.057287	-0.026444
-	47	-0.093621	0.056379	-0.026704
-	48	-0.092527	0.054003	-0.026793
-	49	-0.089840	0.050652	-0.026537
-	50	-0.087970	0.046173	-0.026337
-	51	-0.084072	0.041098	-0.025878
-	52	-0.082011	0.035877	-0.025429
-	53	-0.077596	0.030605	-0.024888
-	54	-0.073725	0.026060	-0.024099
-	55	-0.068660	0.021668	-0.023187
-	56	-0.064407	0.017444	-0.022088
-	57	-0.060146	0.013319	-0.020892
-	58	-0.056268	0.010069	-0.019442
-	59	-0.052844	0.007288	-0.017947
-	60	-0.049213	0.005054	-0.016235
-	61	-0.047957	0.002859	-0.014670
-	62	-0.045467	0.000983	-0.013088
-	63	-0.044511	-0.000627	-0.011769
-	64	-0.042563	-0.001783	-0.010842
-	65	-0.041128	-0.002914	-0.010273
-	66	-0.039906	-0.004068	-0.010177
-	67	-0.036591	-0.005466	-0.010575
-	68	-0.033461	-0.007231	-0.011490
-	69	-0.029674	-0.009723	-0.012928
-	70	-0.026043	-0.012219	-0.014713
-	71	-0.022074	-0.014233	-0.016322
-	72	-0.019276	-0.015309	-0.017384
-	73	-0.019545	-0.015563	-0.017672
-	74	-0.020668	-0.015162	-0.017215
-	75	-0.023618	-0.014266	-0.016049
-	76	-0.027561	-0.013066	-0.014414
-	77	-0.031373	-0.011898	-0.012752
-	78	-0.032930	-0.010280	-0.011090
-	79	-0.031638	-0.008408	-0.009491
-	80	-0.029484	-0.006013	-0.007954
-	81	-0.023666	-0.002943	-0.006268
-	82	-0.016320	0.000351	-0.004435
-	83	-0.006279	0.003443	-0.002567
-	84	0.006888	0.006480	-0.000544
-	85	0.020154	0.009161	0.001449
-	86	0.033649	0.012046	0.003580
-	87	0.046415	0.014864	0.005669
-	88	0.056972	0.017597	0.007724
-	89	0.065200	0.019968	0.009677
-	90	0.071330	0.022185	0.011622
-	91	0.076269	0.024058	0.013495
-	92	0.079869	0.025791	0.015432
-	93	0.082438	0.027165	0.017355
-	94	0.083332	0.028254	0.019304
-	95	0.082939	0.029067	0.021135
-	96	0.080961	0.029859	0.022967
-	97	0.077110	0.030250	0.024340
-	98	0.071836	0.030742	0.025726
-	99	0.065398	0.030973	0.026653
-	100	0.058886	0.031299	0.027466
-	101	0.050777	0.031348	0.028053
-	102	0.043574	0.030986	0.028495
-	103	0.035853	0.030365	0.028574
-	104	0.029569	0.029515	0.028558
-	105	0.023094	0.028311	0.028302
-	106	0.018338	0.026942	0.027877
-	107	0.014120	0.025711	0.027479
-	108	0.011338	0.024617	0.027277
-	109	0.009691	0.023801	0.027116
-	110	0.009154	0.023224	0.026977
-	111	0.008598	0.022815	0.026907
-	112	0.008564	0.022604	0.026861
-	113	0.009015	0.022692	0.026854
-	114	0.009056	0.022738	0.026914
-	115	0.009776	0.022823	0.026961
-	116	0.010923	0.023114	0.027213
-	117	0.012950	0.023587	0.027621
-	118	0.015033	0.024214	0.028273
-	119	0.017179	0.024949	0.029060
-	120	0.019439	0.025496	0.029719
-	121	0.020842	0.026350	0.030473
-	122	0.021025	0.027669	0.031308
-	123	0.020444	0.029171	0.032009
-	124	0.018943	0.030944	0.032696
-	125	0.017763	0.032580	0.033294
-	126	0.017352	0.034142	0.033927
-	127	0.016840	0.035329	0.034431
-	128	0.016965	0.036094	0.034771
-	129	0.017050	0.036439	0.035066
-	130	0.017664	0.036405	0.035237
-	131	0.019663	0.035695	0.035018
-	132	0.020638	0.034878	0.034814
-	133	0.023296	0.033584	0.034326
-	134	0.023591	0.032239	0.033794
-	135	0.024827	0.030480	0.033049
-	136	0.025676	0.028935	0.032431
-	137	0.026325	0.027064	0.031608
-	138	0.026720	0.024928	0.030595
-	139	0.027958	0.022797	0.029558
-	140	0.028707	0.020784	0.028633
-	141	0.030054	0.018962	0.027869
-	142	0.030836	0.017681	0.027309
-	143	0.032314	0.016910	0.026956
-	144	0.032853	0.017250	0.026876
-	145	0.033646	0.018105	0.026949
-	146	0.032663	0.020194	0.027360
-	147	0.030627	0.022883	0.027829
-	148	0.027628	0.026389	0.028539
-	149	0.023742	0.029978	0.029165
-	150	0.017555	0.033391	0.029493
-	151	0.009810	0.036156	0.029402
-	152	-0.001802	0.038317	0.028696
-	153	-0.014823	0.039832	0.027441
-	154	-0.030580	0.040396	0.025579
-	155	-0.047375	0.040372	0.023338
-	156	-0.064681	0.039405	0.020691
-	157	-0.082081	0.037819	0.017708
-	158	-0.097766	0.035646	0.014802
-	159	-0.113323	0.033611	0.012168
-	160	-0.126949	0.031654	0.009932
-	161	-0.138916	0.030406	0.008405
-	162	-0.148424	0.030069	0.007664
-	163	-0.156155	0.030555	0.007649
-	164	-0.159432	0.031423	0.008448
-	165	-0.159978	0.032632	0.009888
-	166	-0.156359	0.033786	0.011663
-	167	-0.150406	0.034624	0.013571
-	168	-0.142745	0.035162	0.015336
-	169	-0.135237	0.035020	0.016622
-	170	-0.128806	0.034024	0.017240
-	171	-0.124095	0.032201	0.017157
-	172	-0.120372	0.029584	0.016359
-	173	-0.118162	0.026636	0.015182
-	174	-0.116447	0.024084	0.013916
-	175	-0.113659	0.022190	0.012944
-	176	-0.109845	0.021226	0.012232
-	177	-0.104495	0.021337	0.011931
-	178	-0.096129	0.022162	0.011790
-	179	-0.086389	0.023528	0.011674
-	180	-0.075186	0.025223	0.011410
-	181	-0.062997	0.027183	0.010973
-	182	-0.050655	0.028885	0.010377
-	183	-0.040765	0.030660	0.009846
-	184	-0.033120	0.032118	0.009339
-	185	-0.028257	0.032841	0.008862
-	186	-0.027170	0.032659	0.008246
-	187	-0.028749	0.031216	0.007519
-	188	-0.033866	0.028937	0.006860
-	189	-0.038642	0.025639	0.005956
-	190	-0.044185	0.021639	0.004911
-	191	-0.048253	0.017060	0.003750
-	192	-0.051439	0.012069	0.002426
-	193	-0.052927	0.006404	0.000822
-	194	-0.052557	0.000475	-0.001036
-	195	-0.050419	-0.005763	-0.003084
-	196	-0.045838	-0.012408	-0.005502
-	197	-0.040582	-0.019249	-0.008172
-	198	-0.033153	-0.026158	-0.011000
-	199	-0.025830	-0.033338	-0.013976
-	200	-0.017691	-0.040437	-0.016940
-	201	-0.010148	-0.047601	-0.019824
-	202	-0.004106	-0.054853	-0.022470
-	203	0.001871	-0.061760	-0.024907
-	204	0.006580	-0.068585	-0.027099
-	205	0.010379	-0.074780	-0.028972
-	206	0.013574	-0.080415	-0.030405
-	207	0.014680	-0.085288	-0.031380
-	208	0.016154	-0.089142	-0.031845
-	209	0.016036	-0.092224	-0.031914
-	210	0.016042	-0.094398	-0.031674
-	211	0.014155	-0.095716	-0.031001
-	212	0.012365	-0.096284	-0.030110
-	213	0.008054	-0.096508	-0.029110
-	214	0.004055	-0.096448	-0.028225
-	215	-0.001830	-0.096168	-0.027270
-	216	-0.007166	-0.095423	-0.026214
-	217	-0.012160	-0.094046	-0.025005
-	218	-0.016720	-0.092131	-0.023825
-	219	-0.019900	-0.089841	-0.022615
-	220	-0.023406	-0.087035	-0.021397
-	221	-0.025636	-0.083807	-0.020165
-	222	-0.028797	-0.080423	-0.018938
-	223	-0.030860	-0.076622	-0.017716
-	224	-0.033266	-0.072723	-0.016477
-	225	-0.034304	-0.068484	-0.015240
-	226	-0.035299	-0.064053	-0.013972
-	227	-0.035533	-0.059663	-0.012673
-	228	-0.036006	-0.055394	-0.011374
-	229	-0.035990	-0.051392	-0.010057
-	230	-0.034461	-0.047576	-0.008911
-	231	-0.033830	-0.044607	-0.007850
-	232	-0.032486	-0.041970	-0.006990
-	233	-0.030177	-0.039990	-0.006380
-	234	-0.027898	-0.038298	-0.005779
-	235	-0.025160	-0.037012	-0.005328
-	236	-0.022688	-0.036204	-0.004887
-	237	-0.021352	-0.035915	-0.004486
-	238	-0.021148	-0.036175	-0.004048
-	239	-0.022312	-0.036558	-0.003650
-	240	-0.022566	-0.036996	-0.003357
-	241	-0.023350	-0.037047	-0.002942
-	242	-0.025387	-0.036907	-0.002612
-	243	-0.025456	-0.036475	-0.002348
-	244	-0.026714	-0.036134	-0.002104
-	245	-0.026994	-0.035491	-0.001913
-	246	-0.027364	-0.034461	-0.001647
-	247	-0.025350	-0.033303	-0.001508
-	248	-0.022803	-0.032017	-0.001501
-	249	-0.018272	-0.030238	-0.001394
-	250	-0.011943	-0.028499	-0.001405
-	251	-0.002475	-0.026597	-0.001335
-	252	0.008876	-0.024635	-0.001271
-	253	0.022391	-0.022721	-0.001058
-	254	0.035857	-0.021253	-0.000849
-	255	0.049411	-0.020444	-0.000543
-	256	0.061229	-0.020258	-0.000235
-	257	0.072020	-0.020725	0.000187
-	258	0.081326	-0.021556	0.000646
-	259	0.088350	-0.022733	0.001151
-	260	0.094755	-0.024216	0.001548
-	261	0.099679	-0.025927	0.001992
-	262	0.102729	-0.027604	0.002301
-	263	0.105255	-0.029173	0.002623
-	264	0.106855	-0.030835	0.002816
-	265	0.107601	-0.032443	0.002918
-	266	0.107704	-0.033957	0.002955
-	267	0.107791	-0.035723	0.002953
-	268	0.106953	-0.037330	0.003013
-	269	0.106610	-0.039059	0.003218
-	270	0.104775	-0.040738	0.003497
-	271	0.103410	-0.042469	0.003959
-	272	0.101352	-0.044386	0.004395
-	273	0.100039	-0.045961	0.004906
-	274	0.097911	-0.047582	0.005344
-	275	0.096794	-0.048941	0.005762
-	276	0.094669	-0.050317	0.006135
-	277	0.091826	-0.051819	0.006474
-	278	0.089298	-0.053281	0.006930
-	279	0.085233	-0.054743	0.007247
-	280	0.081323	-0.056456	0.007622
-	281	0.077845	-0.057792	0.007964
-	282	0.072684	-0.059369	0.008134
-	283	0.069122	-0.060422	0.008473
-	284	0.064366	-0.061745	0.008719
-	285	0.060574	-0.063065	0.009011
-	286	0.056469	-0.064284	0.009255
-	287	0.053327	-0.065677	0.009517
-	288	0.050091	-0.067058	0.009727
-	289	0.048238	-0.068345	0.010044
-	290	0.045976	-0.069615	0.010366
-	291	0.044625	-0.070778	0.010673
-	292	0.044171	-0.071698	0.011011
-	293	0.044311	-0.072478	0.011279
-	294	0.045242	-0.072984	0.011551
-	295	0.046669	-0.073141	0.011714
-	296	0.047591	-0.073439	0.011763
-	297	0.049630	-0.073419	0.011763
-	298	0.049768	-0.073870	0.011584
-	299	0.049063	-0.074074	0.011196
-	300	0.046594	-0.074799	0.010575
-	301	0.041448	-0.075392	0.009666
-	302	0.034561	-0.075785	0.008577
-	303	0.024591	-0.075954	0.007248
-	304	0.013509	-0.075234	0.005834
-	305	0.001334	-0.073468	0.004187
-	306	-0.011362	-0.070334	0.002413
-	307	-0.024287	-0.065549	0.000465
-	308	-0.037427	-0.059322	-0.001597
-	309	-0.049696	-0.051364	-0.003575
-	310	-0.060693	-0.041945	-0.005336
-	311	-0.070577	-0.031272	-0.006835
-	312	-0.078097	-0.019071	-0.007948
-	313	-0.083411	-0.006228	-0.008761
-	314	-0.085552	0.006658	-0.009397
-	315	-0.083468	0.018862	-0.009906
-	316	-0.078131	0.029834	-0.010416
-	317	-0.068796	0.039436	-0.010843
-	318	-0.057710	0.047604	-0.011171
-	319	-0.046835	0.054661	-0.011559
-	320	-0.036165	0.061592	-0.011943
-	321	-0.027677	0.067742	-0.012681
-	322	-0.021679	0.074397	-0.013737
-	323	-0.018373	0.081163	-0.015139
-	324	-0.018505	0.088493	-0.017034
-	325	-0.021844	0.095774	-0.019234
-	326	-0.026994	0.103229	-0.021679
-	327	-0.034697	0.110065	-0.024395
-	328	-0.043206	0.115993	-0.027155
-	329	-0.051571	0.120276	-0.029771
-	330	-0.059855	0.122889	-0.032128
-	331	-0.066726	0.123480	-0.034064
-	332	-0.070718	0.122133	-0.035405
-	333	-0.069169	0.118934	-0.035802
-	334	-0.063226	0.114278	-0.035485
-	335	-0.056603	0.108962	-0.035080
-	336	-0.051631	0.103770	-0.034801
-	337	-0.051777	0.098685	-0.034891
-	338	-0.055038	0.094119	-0.035178
-	339	-0.060009	0.089503	-0.035424
-	340	-0.064007	0.084964	-0.035316
-	341	-0.066332	0.080845	-0.034783
-	342	-0.066711	0.077151	-0.033862
-	343	-0.068313	0.073438	-0.032723
-	344	-0.069911	0.069490	-0.031294
-	345	-0.073808	0.064820	-0.029886
-	346	-0.077899	0.059387	-0.028386
-	347	-0.081288	0.053249	-0.026703
-	348	-0.084263	0.046474	-0.024953
-	349	-0.086460	0.039825	-0.023053
-	350	-0.090292	0.033314	-0.021295
-	351	-0.095921	0.027362	-0.019730
-	352	-0.101877	0.022197	-0.018675
-	353	-0.106603	0.017782	-0.018117
-	354	-0.108844	0.014258	-0.018035
-	355	-0.107668	0.011458	-0.018334
-	356	-0.105138	0.009062	-0.018907
-	357	-0.099344	0.006973	-0.019521
-	358	-0.093052	0.005124	-0.020147
-	359	-0.085484	0.003492	-0.020646
-	360	-0.076285	0.001809	-0.021095
-	361	-0.066524	-0.000113	-0.021533
-	362	-0.055194	-0.002284	-0.021976
-	363	-0.044359	-0.004763	-0.022375
-	364	-0.033380	-0.007346	-0.022508
-	365	-0.024542	-0.009788	-0.022394
-	366	-0.016769	-0.012267	-0.021841
-	367	-0.009249	-0.014233	-0.020838
-	368	-0.002582	-0.016148	-0.019497
-	369	0.002621	-0.017081	-0.017868
-	370	0.007222	-0.017523	-0.015982
-	371	0.011537	-0.017086	-0.014014
-	372	0.015188	-0.016435	-0.012100
-	373	0.019018	-0.015564	-0.010308
-	374	0.021556	-0.014768	-0.008901
-	375	0.024389	-0.014487	-0.007933
-	376	0.027333	-0.014647	-0.007253
-	377	0.030090	-0.015645	-0.006736
-	378	0.032796	-0.016581	-0.006127
-	379	0.034080	-0.017316	-0.005544
-	380	0.034335	-0.017165	-0.004743
-	381	0.033656	-0.016469	-0.003919
-	382	0.032118	-0.015555	-0.003149
-	383	0.031126	-0.014484	-0.002458
-	384	0.029104	-0.013634	-0.001879
-	385	0.028298	-0.012532	-0.001326
-	386	0.027200	-0.011551	-0.000854
-	387	0.026480	-0.010212	-0.000412
-	388	0.026070	-0.008758	0.000012
-	389	0.025271	-0.006831	0.000551
-	390	0.024463	-0.004544	0.001265
-	391	0.023709	-0.001823	0.002123
-	392	0.022527	0.000683	0.002943
-	393	0.021418	0.003177	0.003765
-	394	0.020719	0.005173	0.004486
-	395	0.019442	0.006866	0.005135
-	396	0.018736	0.008272	0.005735
-	397	0.016633	0.009038	0.006498
-	398	0.014371	0.009508	0.007464
-	399	0.011224	0.009657	0.008672
-	400	0.008611	0.009522	0.009945
-	401	0.005712	0.009460	0.011235
-	402	0.004849	0.009903	0.012371
-	403	0.004209	0.010799	0.013495
-	404	0.004668	0.012132	0.014523
-	405	0.004279	0.013521	0.015516
-	406	0.004657	0.015067	0.016579
-	407	0.005044	0.016562	0.017599
-	408	0.004917	0.017962	0.018613
-	409	0.006014	0.019881	0.019763
-	410	0.006342	0.021856	0.020972
-	411	0.007540	0.024127	0.022315
-	412	0.008644	0.026420	0.023777
-	413	0.009458	0.028551	0.025286
-	414	0.010261	0.030646	0.026874
-	415	0.009129	0.032287	0.028202
-	416	0.003559	0.033281	0.029100
-	417	-0.006919	0.033502	0.029314
-	418	-0.023718	0.033018	0.028838
-	419	-0.043349	0.032398	0.028096
-	420	-0.062238	0.031610	0.027395
-	421	-0.074331	0.030946	0.027333
-	422	-0.075639	0.030321	0.028186
-	423	-0.069213	0.029603	0.029776
-	424	-0.058606	0.028793	0.031683
-	425	-0.046951	0.028266	0.033976
-	426	-0.035119	0.027858	0.036364
-	427	-0.024763	0.027542	0.038546
-	428	-0.017188	0.027108	0.040008
-	429	-0.013859	0.026456	0.040483
-	430	-0.011361	0.025753	0.040043
-	431	-0.010157	0.024984	0.038911
-	432	-0.009551	0.024249	0.037449
-	433	-0.010524	0.023737	0.035858
-	434	-0.014324	0.023071	0.034046
-	435	-0.019614	0.022532	0.032266
-	436	-0.024823	0.021695	0.030352
-	437	-0.028761	0.021049	0.028631
-	438	-0.032655	0.020323	0.027055
-	439	-0.037285	0.019550	0.025539
-	440	-0.042174	0.018680	0.024081
-	441	-0.048430	0.017542	0.022616
-	442	-0.055082	0.016409	0.021304
-	443	-0.061379	0.015515	0.020278
-	444	-0.067820	0.014701	0.019304
-	445	-0.074060	0.014424	0.018674
-	446	-0.080424	0.014271	0.018114
-	447	-0.086165	0.014403	0.017669
-	448	-0.090516	0.015105	0.017637
-	449	-0.092633	0.016432	0.017936
-	450	-0.092679	0.018580	0.018917
-	451	-0.089821	0.021668	0.020714
-	452	-0.083451	0.025749	0.023457
-	453	-0.073040	0.030522	0.026950
-	454	-0.061171	0.036352	0.031058
-	455	-0.050105	0.043221	0.035561
-	456	-0.039979	0.050825	0.040224
-	457	-0.030468	0.058343	0.044658
-	458	-0.049033	-0.015966	0.011907
-	459	-0.027852	-0.032959	0.006173
-	460	-0.007378	-0.053574	-0.001106
-	461	0.011764	-0.078250	-0.010209
-	462	0.030220	-0.107061	-0.021121
-	463	0.050605	-0.139065	-0.033366
-	464	0.074327	-0.168620	-0.044356
-	465	0.097425	-0.188225	-0.051200
-	466	0.110476	-0.193850	-0.052894
-	467	0.102680	-0.188996	-0.051761
-	468	0.073989	-0.179588	-0.050341
-	469	0.037304	-0.169532	-0.049092
-	470	0.009216	-0.156926	-0.045778
-	471	0.001965	-0.146499	-0.041425
-	472	0.011450	-0.143626	-0.038942
-	473	0.025878	-0.149835	-0.040254
-	474	0.037426	-0.162205	-0.044480
-	475	0.051481	-0.177000	-0.049638
-	476	0.076744	-0.191893	-0.053947
-	477	0.118523	-0.205921	-0.056942
-	478	0.166738	-0.217073	-0.059131
-	479	0.195722	-0.217632	-0.060005
-	480	0.165878	-0.192169	-0.056897
-	481	0.059331	-0.127272	-0.044200
-	482	-0.038410	-0.032009	-0.016547
-	483	-0.036290	0.055965	0.018579
-	484	0.068998	0.102551	0.047482
-	485	0.194650	0.112818	0.063952
-	486	0.274008	0.107919	0.069196
-	487	0.295094	0.105257	0.068909
-	488	0.273631	0.106150	0.065422
-	489	0.241173	0.105881	0.060916
-	490	0.235225	0.108349	0.060601
-	491	0.270901	0.112892	0.065184
-	492	0.332940	0.110652	0.068911
-	493	0.385394	0.100857	0.068546
-	494	0.407528	0.089653	0.064588
-	495	0.400712	0.083030	0.059508
-	496	0.378041	0.084034	0.055650
-	497	0.351347	0.093351	0.054869
-	498	0.328792	0.109013	0.056916
-	499	0.308131	0.126305	0.060047
-	500	0.280772	0.141109	0.062299
-	501	0.243692	0.153639	0.063689
-	502	0.203893	0.166596	0.065276
-	503	0.169347	0.180874	0.067733
-	504	0.144057	0.197008	0.071354
-	505	0.128399	0.215152	0.075792
-	506	0.115822	0.235481	0.080485
-	507	0.103534	0.256921	0.084532
-	508	0.089745	0.278063	0.087714
-	509	0.078638	0.299457	0.090455
-	510	0.071820	0.320754	0.092824
-	511	0.069887	0.342141	0.094878
-	512	0.070955	0.362974	0.096230
-	513	0.071022	0.383251	0.096828
-	514	0.069645	0.406486	0.097660
-	515	0.067351	0.439008	0.100578
-	516	0.063991	0.488544	0.107721
-	517	0.062431	0.555959	0.119214
-	518	0.063005	0.618603	0.129890
-	519	0.059643	0.655624	0.135074
-	520	0.049746	0.668956	0.135283
-	521	0.032314	0.671888	0.133664
-	522	0.012095	0.669507	0.131370
-	523	-0.007170	0.657697	0.127842
-	524	-0.020429	0.634903	0.122937
-	525	-0.028331	0.604875	0.117037
-	526	-0.034092	0.573263	0.110784
-	527	-0.041105	0.547368	0.105489
-	528	-0.052173	0.528297	0.101929
-	529	-0.071213	0.518669	0.100595
-	530	-0.096935	0.513999	0.100193
-	531	-0.125431	0.511752	0.099879
-	532	-0.153109	0.507198	0.099066
-	533	-0.174561	0.504068	0.098424
-	534	-0.187333	0.500926	0.097807
-	535	-0.193146	0.498763	0.097196
-	536	-0.197434	0.494080	0.096014
-	537	-0.202984	0.491067	0.094700
-	538	-0.210174	0.488368	0.093082
-	539	-0.217814	0.487290	0.091264
-	540	-0.223978	0.483356	0.088883
-	541	-0.226754	0.481354	0.086626
-	542	-0.226984	0.478729	0.084313
-	543	-0.226463	0.477108	0.082059
-	544	-0.224286	0.470482	0.079058
-	545	-0.218933	0.462237	0.075763
-	546	-0.209031	0.450363	0.072141
-	547	-0.197419	0.437992	0.068681
-	548	-0.186546	0.425567	0.065371
-	549	-0.179991	0.415220	0.062396
-	550	-0.176521	0.405159	0.059435
-	551	-0.174871	0.393128	0.056420
-	552	-0.177942	0.383476	0.053657
-	553	-0.185402	0.370289	0.050634
-	554	-0.195383	0.354279	0.047255
-	555	-0.208790	0.340505	0.043532
-	556	-0.226304	0.332689	0.039304
-	557	-0.243527	0.328077	0.034731
-	558	-0.263084	0.322791	0.030175
-	559	-0.282259	0.309200	0.025300
-	560	-0.298657	0.295583	0.020415
-	561	-0.313520	0.290123	0.015879
-	562	-0.327642	0.291673	0.011409
-	563	-0.345633	0.290046	0.006402
-	564	-0.366819	0.283233	0.000814
-	565	-0.393138	0.275243	-0.005230
-	566	-0.419790	0.270430	-0.011095
-	567	-0.444722	0.267804	-0.016371
-	568	-0.470580	0.264100	-0.021406
-	569	-0.493850	0.257124	-0.025580
-	570	-0.509019	0.246409	-0.028266
-	571	-0.518987	0.237008	-0.029671
-	572	-0.528391	0.229990	-0.030970
-	573	-0.541028	0.226135	-0.033018
-	574	-0.555830	0.224255	-0.035662
-	575	-0.570048	0.224634	-0.038418
-	576	-0.579388	0.226558	-0.040518
-	577	-0.582622	0.229481	-0.041662
-	578	-0.582822	0.235073	-0.042258
-	579	-0.587190	0.246011	-0.042624
-	580	-0.595764	0.260894	-0.042867
-	581	-0.604470	0.281742	-0.043410
-	582	-0.607619	0.302754	-0.044159
-	583	-0.603062	0.316241	-0.044952
-	584	-0.592886	0.322399	-0.045550
-	585	-0.580372	0.327239	-0.046019
-	586	-0.568010	0.333771	-0.046634
-	587	-0.557997	0.341471	-0.047497
-	588	-0.550222	0.349305	-0.048872
-	589	-0.544661	0.356722	-0.050782
-	590	-0.539779	0.362930	-0.052940
-	591	-0.534782	0.366953	-0.055237
-	592	-0.528890	0.368356	-0.057572
-	593	-0.521363	0.367015	-0.059781
-	594	-0.515334	0.363120	-0.061948
-	595	-0.510611	0.358101	-0.063815
-	596	-0.507012	0.353260	-0.065229
-	597	-0.503048	0.347980	-0.066074
-	598	-0.496167	0.340449	-0.066288
-	599	-0.484702	0.329800	-0.065781
-	600	-0.469149	0.317525	-0.064776
-	601	-0.448834	0.305610	-0.063399
-	602	-0.423922	0.295403	-0.061687
-	603	-0.393221	0.286265	-0.059296
-	604	-0.360216	0.276581	-0.056341
-	605	-0.328740	0.264975	-0.053221
-	606	-0.301298	0.251433	-0.050365
-	607	-0.279257	0.235659	-0.048055
-	608	-0.261675	0.218895	-0.046185
-	609	-0.246717	0.202616	-0.044672
-	610	-0.233613	0.186253	-0.043329
-	611	-0.220676	0.168658	-0.041777
-	612	-0.204569	0.150517	-0.039536
-	613	-0.186990	0.130999	-0.036614
-	614	-0.168217	0.110778	-0.032977
-	615	-0.149398	0.092401	-0.029196
-	616	-0.128395	0.080505	-0.025618
-	617	-0.105934	0.075600	-0.022541
-	618	-0.082346	0.075638	-0.019661
-	619	-0.062254	0.075016	-0.016859
-	620	-0.051570	0.066391	-0.013800
-	621	-0.050562	0.050594	-0.010967
-	622	-0.057989	0.035293	-0.009454
-	623	-0.073736	0.024733	-0.009777
-	624	-0.091813	0.021159	-0.011135
-	625	-0.104002	0.022785	-0.012336
-	626	-0.107896	0.026437	-0.012918
-	627	-0.105511	0.029747	-0.013142
-	628	-0.099836	0.032484	-0.013438
-	629	-0.093208	0.034571	-0.014402
-	630	-0.088391	0.034189	-0.016438
-	631	-0.082448	0.031701	-0.018789
-	632	-0.071488	0.030993	-0.020269
-	633	-0.007333	0.015114	-0.004945
-	634	-0.000240	0.018796	-0.006469
-	635	0.004945	0.023047	-0.008382
-	636	0.006193	0.027782	-0.011032
-	637	0.003748	0.032390	-0.014057
-	638	-0.001362	0.037139	-0.017204
-	639	-0.009708	0.040887	-0.020263
-	640	-0.020434	0.044037	-0.023027
-	641	-0.032032	0.046370	-0.025199
-	642	-0.045277	0.047366	-0.026881
-	643	-0.058514	0.047946	-0.027951
-	644	-0.070317	0.048071	-0.028389
-	645	-0.076918	0.047729	-0.027851
-	646	-0.079624	0.047435	-0.026598
-	647	-0.075480	0.046690	-0.024625
-	648	-0.065762	0.045899	-0.022238
-	649	-0.053538	0.044794	-0.019676
-	650	-0.039971	0.043762	-0.017179
-	651	-0.026167	0.042833	-0.014821
-	652	-0.014678	0.041729	-0.012799
-	653	-0.006695	0.040700	-0.011129
-	654	-0.002226	0.040095	-0.009963
-	655	-0.002877	0.039591	-0.009447
-	656	-0.007445	0.039500	-0.009541
-	657	-0.016137	0.039324	-0.010177
-	658	-0.028288	0.039692	-0.011232
-	659
-	660
-	661
-	662
-	663
-	664
-	665
-	666
-	667
-	668
-	669
-	670
-	671
-	672
-	673
-	674
-	675
-	676
-	677	-0.037319	0.014243	-0.014620
-	678	-0.019736	0.015641	-0.011630
-	679	0.000301	0.018221	-0.008065
-	680	0.023224	0.021694	-0.004086
-	681	0.049407	0.026162	0.000495
-	682	0.079443	0.031153	0.005612
-	683	0.113516	0.036751	0.011408
-	684	0.152242	0.042930	0.017819
-	685	0.194740	0.049275	0.024804
-	686	0.240466	0.055487	0.032176
-	687	0.289533	0.061745	0.039952
-	688	0.339011	0.067554	0.047655
-	689	0.385146	0.072136	0.054766
-	690	0.423564	0.075489	0.060829
-	691	0.449602	0.076978	0.065156
-	692	0.455410	0.076436	0.066887
-	693	0.432976	0.074087	0.065255
-	694	0.372859	0.069461	0.059031
-	695
-	696
