# Supplementary material for: Design and preliminary verification of a novel powered ankle–foot prosthesis: From the perspective of lower-limb biomechanics compared with ESAR foot
Source: PLoS One. 2024 Jun 7;19(6):e0303397. doi: 10.1371/journal.pone.0303397 (PMC11161064; doi:10.1371/journal.pone.0303397)
Supplement: S2 File — (ZIP) [file pone.0303397.s004.zip › WAP/11/right knee angle.txt]

LINK_MODEL_BASED::ORIGINAL::Right Knee Angles
File	Frame	X	Y	Z
Gait LB - IOR 23.c3d	1	-1.681666	-19.014034	17.021727
-	2	-0.924009	-19.303202	16.929455
-	3	-0.107479	-19.614063	16.835238
-	4	0.765951	-19.946033	16.738817
-	5	1.693166	-20.297867	16.638693
-	6	2.669886	-20.667595	16.533051
-	7	3.691308	-21.052654	16.418650
-	8	4.751910	-21.449942	16.291616
-	9	5.846098	-21.855928	16.147451
-	10	6.968243	-22.266693	15.981071
-	11	8.113071	-22.677879	15.786596
-	12	9.275494	-23.084780	15.558068
-	13	10.450738	-23.482559	15.289384
-	14	11.634068	-23.866299	14.975084
-	15	12.821304	-24.230862	14.609502
-	16	14.008117	-24.571417	14.188231
-	17	15.190985	-24.882797	13.706519
-	18	16.366171	-25.160564	13.161913
-	19	17.530769	-25.400677	12.553251
-	20	18.681824	-25.599756	11.881413
-	21	19.816557	-25.755444	11.149434
-	22	20.932772	-25.866106	10.361533
-	23	22.028111	-25.931154	9.524305
-	24	23.100809	-25.950790	8.646791
-	25	24.149439	-25.926012	7.740259
-	26	25.172804	-25.858715	6.818650
-	27	26.170006	-25.751238	5.896047
-	28	27.140661	-25.606474	4.984344
-	29	28.084631	-25.427710	4.090949
-	30	29.002052	-25.218544	3.218512
-	31	29.893198	-24.982903	2.366079
-	32	30.758463	-24.724499	1.530678
-	33	31.598286	-24.447706	0.711042
-	34	32.413139	-24.156286	-0.094000
-	35	33.203938	-23.854036	-0.884322
-	36	33.971512	-23.544617	-1.658546
-	37	34.717648	-23.230783	-2.415490
-	38	35.444099	-22.915577	-3.152878
-	39	36.152554	-22.601324	-3.868359
-	40	36.844299	-22.290455	-4.559180
-	41	37.519989	-21.985189	-5.223195
-	42	38.180042	-21.687336	-5.858596
-	43	38.824303	-21.398567	-6.463280
-	44	39.452183	-21.120514	-7.035985
-	45	40.062759	-20.854437	-7.575929
-	46	40.654758	-20.601196	-8.082700
-	47	41.226765	-20.361378	-8.556538
-	48	41.776501	-20.135714	-8.997062
-	49	42.301823	-19.924221	-9.404966
-	50	42.799900	-19.727463	-9.780327
-	51	43.267838	-19.545361	-10.124381
-	52	43.702934	-19.377869	-10.438477
-	53	44.102245	-19.224894	-10.724305
-	54	44.463078	-19.085989	-10.984525
-	55	44.782814	-18.961061	-11.221801
-	56	45.059055	-18.849798	-11.439122
-	57	45.289600	-18.752445	-11.638921
-	58	45.472435	-18.668993	-11.823277
-	59	45.605846	-18.599821	-11.992752
-	60	45.688660	-18.544935	-12.148139
-	61	45.720314	-18.504421	-12.289165
-	62	45.700726	-18.478130	-12.414927
-	63	45.630108	-18.465830	-12.523998
-	64	45.509052	-18.467037	-12.614738
-	65	45.338425	-18.480640	-12.684937
-	66	45.119465	-18.504856	-12.733178
-	67	44.853806	-18.537523	-12.757674
-	68	44.543449	-18.575155	-12.757590
-	69	44.190651	-18.614079	-12.731977
-	70	43.797928	-18.649670	-12.681193
-	71	43.368179	-18.676947	-12.606758
-	72	42.903969	-18.691820	-12.510880
-	73	42.407524	-18.691708	-12.395929
-	74	41.880131	-18.676085	-12.264169
-	75	41.322521	-18.646126	-12.117586
-	76	40.734608	-18.604874	-11.956706
-	77	40.116001	-18.556299	-11.781701
-	78	39.466454	-18.504314	-11.592946
-	79	38.786095	-18.452322	-11.390550
-	80	38.075642	-18.402647	-11.175977
-	81	37.336166	-18.357161	-10.950685
-	82	36.569183	-18.317112	-10.716293
-	83	35.776695	-18.283499	-10.474457
-	84	34.961216	-18.256632	-10.227431
-	85	34.125523	-18.236769	-9.976366
-	86	33.272701	-18.223684	-9.722541
-	87	32.405602	-18.217220	-9.466959
-	88	31.526787	-18.217066	-9.209526
-	89	30.638845	-18.222841	-8.950604
-	90	29.744238	-18.234016	-8.690242
-	91	28.845139	-18.250305	-8.428024
-	92	27.943775	-18.270954	-8.163896
-	93	27.042122	-18.295464	-7.897272
-	94	26.142263	-18.322916	-7.628366
-	95	25.245745	-18.352646	-7.356438
-	96	24.354383	-18.383682	-7.082183
-	97	23.469538	-18.415138	-6.805497
-	98	22.592741	-18.445749	-6.528283
-	99	21.725176	-18.474489	-6.251182
-	100	20.868036	-18.500090	-5.976206
-	101	20.022419	-18.521376	-5.705295
-	102	19.189335	-18.537388	-5.440217
-	103	18.369646	-18.547485	-5.182422
-	104	17.564516	-18.551016	-4.933876
-	105	16.774996	-18.547718	-4.695517
-	106	16.002291	-18.537535	-4.468313
-	107	15.247752	-18.520506	-4.252954
-	108	14.512974	-18.496962	-4.049837
-	109	13.799435	-18.467407	-3.858893
-	110	13.108740	-18.432554	-3.679529
-	111	12.442559	-18.393122	-3.511187
-	112	11.802206	-18.350027	-3.352646
-	113	11.188947	-18.304281	-3.203061
-	114	10.603853	-18.256756	-3.061924
-	115	10.047679	-18.208395	-2.929071
-	116	9.520883	-18.159906	-2.805499
-	117	9.023188	-18.112045	-2.690967
-	118	8.554343	-18.065228	-2.585700
-	119	8.113564	-18.019796	-2.489707
-	120	7.699830	-17.975914	-2.403199
-	121	7.311789	-17.933622	-2.327656
-	122	6.947944	-17.892843	-2.264782
-	123	6.606996	-17.853298	-2.216217
-	124	6.287883	-17.814512	-2.183769
-	125	5.989560	-17.775976	-2.169193
-	126	5.711156	-17.737169	-2.174171
-	127	5.451819	-17.697645	-2.199710
-	128	5.210797	-17.657066	-2.246697
-	129	4.987352	-17.615208	-2.315724
-	130	4.780661	-17.571949	-2.406589
-	131	4.589855	-17.527296	-2.518495
-	132	4.414268	-17.481277	-2.651800
-	133	4.252910	-17.434061	-2.805447
-	134	4.105038	-17.385836	-2.979429
-	135	3.969533	-17.336891	-3.172828
-	136	3.845695	-17.287596	-3.385618
-	137	3.732469	-17.238319	-3.616647
-	138	3.629064	-17.189449	-3.865369
-	139	3.534314	-17.141413	-4.131462
-	140	3.447364	-17.094538	-4.414556
-	141	3.367036	-17.049297	-4.713693
-	142	3.292480	-17.006199	-5.028091
-	143	3.222840	-16.965855	-5.355749
-	144	3.157488	-16.928940	-5.694768
-	145	3.096094	-16.896217	-6.042830
-	146	3.038433	-16.868505	-6.396948
-	147	2.984486	-16.846708	-6.753480
-	148	2.934414	-16.831791	-7.108162
-	149	2.888448	-16.824736	-7.456254
-	150	2.846730	-16.826426	-7.791778
-	151	2.809441	-16.837603	-8.109380
-	152	2.776713	-16.858736	-8.403991
-	153	2.748550	-16.889956	-8.670199
-	154	2.725176	-16.931036	-8.904034
-	155	2.706723	-16.981438	-9.101393
-	156	2.693689	-17.040293	-9.259373
-	157	2.686608	-17.106411	-9.375735
-	158	2.686447	-17.178316	-9.450152
-	159	2.694142	-17.254358	-9.483001
-	160	2.710813	-17.332832	-9.475674
-	161	2.737500	-17.412148	-9.430711
-	162	2.775086	-17.491049	-9.351162
-	163	2.824334	-17.568649	-9.240638
-	164	2.885788	-17.644508	-9.102499
-	165	2.960057	-17.718596	-8.940104
-	166	3.047471	-17.791290	-8.755389
-	167	3.148717	-17.863213	-8.550885
-	168	3.264224	-17.935236	-8.328461
-	169	3.394261	-18.008312	-8.089701
-	170	3.538854	-18.083382	-7.836288
-	171	3.697578	-18.161264	-7.569476
-	172	3.869291	-18.242584	-7.290640
-	173	4.052201	-18.327658	-7.001205
-	174	4.244123	-18.416550	-6.703426
-	175	4.442110	-18.509056	-6.400039
-	176	4.642810	-18.604815	-6.094096
-	177	4.842348	-18.703318	-5.789746
-	178	5.036437	-18.803885	-5.491040
-	179	5.220588	-18.905638	-5.202396
-	180	5.390139	-19.007401	-4.927000
-	181	5.540498	-19.107758	-4.667213
-	182	5.667654	-19.205040	-4.424055
-	183	5.768321	-19.297447	-4.196743
-	184	5.840690	-19.383183	-3.983090
-	185	5.884186	-19.460533	-3.779434
-	186	5.899723	-19.528088	-3.581749
-	187	5.889403	-19.584751	-3.386695
-	188	5.856246	-19.629866	-3.191254
-	189	5.803595	-19.663214	-2.993797
-	190	5.734904	-19.684900	-2.793986
-	191	5.653040	-19.695412	-2.591967
-	192	5.560392	-19.695408	-2.388737
-	193	5.458671	-19.685823	-2.185427
-	194	5.349110	-19.667707	-1.984066
-	195	5.232428	-19.642235	-1.786161
-	196	5.108955	-19.610624	-1.592567
-	197	4.978909	-19.574163	-1.403657
-	198	4.842400	-19.534058	-1.218624
-	199	4.699521	-19.491484	-1.036083
-	200	4.550556	-19.447586	-0.854020
-	201	4.395898	-19.403406	-0.669929
-	202	4.236135	-19.359940	-0.481035
-	203	4.072032	-19.318161	-0.284931
-	204	3.904593	-19.278971	-0.079465
-	205	3.734816	-19.243195	0.136753
-	206	3.563742	-19.211599	0.363950
-	207	3.392131	-19.184853	0.602274
-	208	3.220541	-19.163553	0.850667
-	209	3.049332	-19.148123	1.108301
-	210	2.878368	-19.138897	1.373481
-	211	2.707595	-19.136003	1.644112
-	212	2.536653	-19.139547	1.917994
-	213	2.365126	-19.149515	2.193512
-	214	2.192767	-19.165802	2.469031
-	215	2.019461	-19.188231	2.742993
-	216	1.845208	-19.216539	3.013888
-	217	1.670112	-19.250469	3.280242
-	218	1.494449	-19.289627	3.540992
-	219	1.318661	-19.333546	3.794623
-	220	1.143321	-19.381678	4.039723
-	221	0.969147	-19.433409	4.275315
-	222	0.797052	-19.488071	4.501137
-	223	0.627958	-19.545034	4.716626
-	224	0.463084	-19.603615	4.921555
-	225	0.303398	-19.663153	5.115901
-	226	0.150011	-19.722929	5.299851
-	227	0.003743	-19.782284	5.474346
-	228	-0.134550	-19.840580	5.640216
-	229	-0.264298	-19.897228	5.798856
-	230	-0.385182	-19.951708	5.951951
-	231	-0.496950	-20.003510	6.101762
-	232	-0.599654	-20.052265	6.250247
-	233	-0.693139	-20.097630	6.399399
-	234	-0.777440	-20.139343	6.550907
-	235	-0.852477	-20.177271	6.706457
-	236	-0.918236	-20.211370	6.867407
-	237	-0.974794	-20.241728	7.034943
-	238	-1.021999	-20.268568	7.208875
-	239	-1.059801	-20.292238	7.387769
-	240	-1.088244	-20.313091	7.569421
-	241	-1.107075	-20.331474	7.750790
-	242	-1.116431	-20.347694	7.928369
-	243	-1.116533	-20.361959	8.098150
-	244	-1.107679	-20.374390	8.255730
-	245	-1.090394	-20.385036	8.395907
-	246	-1.065179	-20.393879	8.513478
-	247	-1.032842	-20.400816	8.604391
-	248	-0.994135	-20.405649	8.664577
-	249	-0.949798	-20.408123	8.690983
-	250	-0.900776	-20.408018	8.682821
-	251	-0.847869	-20.405073	8.641126
-	252	-0.792115	-20.399120	8.569384
-	253	-0.734256	-20.390022	8.473701
-	254	-0.675422	-20.377689	8.362280
-	255	-0.616536	-20.362095	8.243975
-	256	-0.558752	-20.343256	8.127789
-	257	-0.502868	-20.321264	8.022342
-	258	-0.449788	-20.296255	7.935427
-	259	-0.400269	-20.268322	7.874247
-	260	-0.355025	-20.237585	7.844531
-	261	-0.314738	-20.204103	7.850366
-	262	-0.280087	-20.167931	7.894844
-	263	-0.251657	-20.129093	7.979556
-	264	-0.230088	-20.087633	8.104876
-	265	-0.215806	-20.043634	8.269527
-	266	-0.209250	-19.997105	8.471193
-	267	-0.210618	-19.948153	8.706738
-	268	-0.220117	-19.896875	8.971771
-	269	-0.237999	-19.843388	9.261785
-	270	-0.264606	-19.787830	9.572775
-	271	-0.300264	-19.730339	9.900566
-	272	-0.345244	-19.671080	10.241966
-	273	-0.399654	-19.610191	10.593576
-	274	-0.463464	-19.547850	10.952645
-	275	-0.536567	-19.484131	11.316594
-	276	-0.618494	-19.419100	11.683257
-	277	-0.708608	-19.352802	12.050677
-	278	-0.806083	-19.285357	12.417096
-	279	-0.909998	-19.216961	12.781140
-	280	-1.019370	-19.147871	13.141243
-	281	-1.133097	-19.078381	13.496021
-	282	-1.250114	-19.008787	13.844364
-	283	-1.369021	-18.939428	14.184741
-	284	-1.488618	-18.870602	14.516654
-	285	-1.607744	-18.802633	14.839573
-	286	-1.725128	-18.735876	15.152657
-	287	-1.839851	-18.670639	15.455831
-	288	-1.950908	-18.607239	15.747855
-	289	-2.057829	-18.545946	16.028124
-	290	-2.159950	-18.487047	16.295544
-	291	-2.257135	-18.430840	16.549080
-	292	-2.349099	-18.377663	16.787817
-	293	-2.435432	-18.327978	17.010519
-	294	-2.515676	-18.282381	17.215733
-	295	-2.589091	-18.241613	17.401690
-	296	-2.654687	-18.206604	17.566641
-	297	-2.710978	-18.178421	17.708448
-	298	-2.755873	-18.158373	17.825174
-	299	-2.786680	-18.147991	17.914587
-	300	-2.799814	-18.149092	17.975052
-	301	-2.790816	-18.163755	18.003967
-	302	-2.754320	-18.194263	17.999189
-	303	-2.684025	-18.243010	17.958912
-	304	-2.572856	-18.312433	17.881830
-	305	-2.413038	-18.404879	17.768028
-	306	-2.196745	-18.522369	17.618977
-	307	-1.915982	-18.666563	17.437740
-	308	-1.563441	-18.838478	17.229012
-	309	-1.132444	-19.038485	16.998348
-	310	-0.617790	-19.266144	16.751703
-	311	-0.015720	-19.520306	16.494452
-	312	0.675686	-19.799168	16.231205
-	313	1.456226	-20.100334	15.966710
-	314	2.323626	-20.421061	15.704924
-	315	3.274181	-20.758461	15.448156
-	316	4.302957	-21.109554	15.196681
-	317	5.404417	-21.471441	14.948695
-	318	6.572443	-21.841217	14.700331
-	319	7.800433	-22.216101	14.446617
-	320	9.081295	-22.593475	14.182227
-	321	10.407432	-22.970881	13.902287
-	322	11.771024	-23.345858	13.601813
-	323	13.164161	-23.716116	13.276952
-	324	14.578980	-24.079231	12.924525
-	325	16.007727	-24.432831	12.541878
-	326	17.442904	-24.774515	12.126706
-	327	18.877426	-25.101910	11.677227
-	328	20.304787	-25.412567	11.191591
-	329	21.718998	-25.704056	10.668246
-	330	23.114876	-25.973778	10.105744
-	331	24.487976	-26.219280	9.503478
-	332	25.834864	-26.438152	8.861688
-	333	27.153175	-26.628094	8.182681
-	334	28.441498	-26.786848	7.471768
-	335	29.699001	-26.912403	6.736922
-	336	30.925310	-27.002893	5.986711
-	337	32.119942	-27.056990	5.228569
-	338	33.282166	-27.073751	4.466501
-	339	34.410809	-27.052811	3.701860
-	340	35.504471	-26.994379	2.934653
-	341	36.561623	-26.899261	2.165019
-	342	37.580940	-26.768675	1.394047
-	343	38.561806	-26.603991	0.623110
-	344	39.503792	-26.407106	-0.145495
-	345	40.406940	-26.180311	-0.908936
-	346	41.271439	-25.926392	-1.663975
-	347	42.097622	-25.648739	-2.406533
-	348	42.885841	-25.351650	-3.131688
-	349	43.636536	-25.040371	-3.833883
-	350	44.350029	-24.721043	-4.506472
-	351	45.026482	-24.400600	-5.143260
-	352	45.665894	-24.086269	-5.739362
-	353	46.268169	-23.784616	-6.291859
-	354	46.833141	-23.501186	-6.799578
-	355	47.360237	-23.240505	-7.262033
-	356	47.848675	-23.005726	-7.680018
-	357	48.297050	-22.799299	-8.054408
-	358	48.703766	-22.622702	-8.386415
-	359	49.067326	-22.476189	-8.677773
-	360	49.386330	-22.359146	-8.929728
-	361	49.659824	-22.269260	-9.144284
-	362	49.887169	-22.203074	-9.323681
-	363	50.068214	-22.155546	-9.470390
-	364	50.203014	-22.121216	-9.587035
-	365	50.291862	-22.094749	-9.675447
-	366	50.335117	-22.071571	-9.736780
-	367	50.333145	-22.048143	-9.771346
-	368	50.286415	-22.021650	-9.779049
-	369	50.195545	-21.990088	-9.759799
-	370	50.061253	-21.952137	-9.713361
-	371	49.884453	-21.907049	-9.639923
-	372	49.666142	-21.854256	-9.540136
-	373	49.407196	-21.793596	-9.415002
-	374	49.108303	-21.725494	-9.265951
-	375	48.769878	-21.650625	-9.095477
-	376	48.392246	-21.569714	-8.907481
-	377	47.975399	-21.483774	-8.707165
-	378	47.519245	-21.394119	-8.500429
-	379	47.023632	-21.302259	-8.292444
-	380	46.488850	-21.209496	-8.087621
-	381	45.915390	-21.117283	-7.888702
-	382	45.303970	-21.026831	-7.697331
-	383	44.655731	-20.938925	-7.514501
-	384	43.972206	-20.853920	-7.340405
-	385	43.255344	-20.771830	-7.174742
-	386	42.507645	-20.692242	-7.016564
-	387	41.731861	-20.614643	-6.864356
-	388	40.931351	-20.538177	-6.716632
-	389	40.109489	-20.462084	-6.571395
-	390	39.269871	-20.385662	-6.426526
-	391	38.415802	-20.308628	-6.279570
-	392	37.550495	-20.230724	-6.128205
-	393	36.676991	-20.151884	-5.970343
-	394	35.798222	-20.072109	-5.804402
-	395	34.916943	-19.991465	-5.629064
-	396	34.035740	-19.910133	-5.443748
-	397	33.157124	-19.828430	-5.248509
-	398	32.283005	-19.747515	-5.042774
-	399	31.415005	-19.668974	-4.825825
-	400	30.554363	-19.595060	-4.596052
-	401	29.702112	-19.527855	-4.352373
-	402	28.859121	-19.469397	-4.093791
-	403	28.026432	-19.420614	-3.821659
-	404	27.205015	-19.382107	-3.538044
-	405	26.395761	-19.353828	-3.246202
-	406	25.599434	-19.335411	-2.950156
-	407	24.816584	-19.326365	-2.653888
-	408	24.047653	-19.325850	-2.361821
-	409	23.293135	-19.333015	-2.078295
-	410	22.553671	-19.346731	-1.807446
-	411	21.830080	-19.365927	-1.553337
-	412	21.123362	-19.389406	-1.319620
-	413	20.434662	-19.416105	-1.108935
-	414	19.765518	-19.444902	-0.924181
-	415	19.117496	-19.474722	-0.767459
-	416	18.492126	-19.504360	-0.640546
-	417	17.889975	-19.532404	-0.544521
-	418	17.310232	-19.557133	-0.479632
-	419	16.750637	-19.576546	-0.445429
-	420	16.207745	-19.588615	-0.440259
-	421	15.678389	-19.591476	-0.462497
-	422	15.161329	-19.583870	-0.511002
-	423	14.658351	-19.565224	-0.585277
-	424	14.172997	-19.535849	-0.684922
-	425	13.709216	-19.496386	-0.809519
-	426	13.270554	-19.447989	-0.957359
-	427	12.859718	-19.392263	-1.125952
-	428	12.478433	-19.330816	-1.312112
-	429	12.126738	-19.264986	-1.512275
-	430	11.803276	-19.195553	-1.723383
-	431	11.505620	-19.122803	-1.943697
-	432	11.230820	-19.046789	-2.172832
-	433	10.975582	-18.967524	-2.410656
-	434	10.736229	-18.885025	-2.657144
-	435	10.508916	-18.799238	-2.912592
-	436	10.289712	-18.710114	-3.176695
-	437	10.075356	-18.617664	-3.450182
-	438	9.863365	-18.521914	-3.733908
-	439	9.651656	-18.423048	-4.028546
-	440	9.438679	-18.321230	-4.334553
-	441	9.223076	-18.216600	-4.652430
-	442	9.003888	-18.109291	-4.982337
-	443	8.780679	-17.999531	-5.324296
-	444	8.553535	-17.887539	-5.678131
-	445	8.323219	-17.773436	-6.044590
-	446	8.090596	-17.657328	-6.423882
-	447	7.856513	-17.539457	-6.816358
-	448	7.621713	-17.420103	-7.222719
-	449	7.386490	-17.299891	-7.642662
-	450	7.151264	-17.179668	-8.076387
-	451	6.916313	-17.060762	-8.523116
-	452	6.682370	-16.944912	-8.981897
-	453	6.450758	-16.834467	-9.450811
-	454	6.223804	-16.732151	-9.928185
-	455	6.003981	-16.641008	-10.411787
-	456	5.793510	-16.564144	-10.898575
-	457	5.594199	-16.504663	-11.384760
-	458	5.407536	-16.465462	-11.865844
-	459	5.234776	-16.449123	-12.336758
-	460	5.076920	-16.457705	-12.791704
-	461	4.934896	-16.492653	-13.224756
-	462	4.809317	-16.554644	-13.628920
-	463	4.700707	-16.643379	-13.996557
-	464	4.609633	-16.757494	-14.320572
-	465	4.536433	-16.894592	-14.593651
-	466	4.481616	-17.051315	-14.809848
-	467	4.445611	-17.223591	-14.964701
-	468	4.428782	-17.406879	-15.055151
-	469	4.431375	-17.596502	-15.080146
-	470	4.453462	-17.787731	-15.040065
-	471	4.495058	-17.976067	-14.937840
-	472	4.555660	-18.157547	-14.777921
-	473	4.634301	-18.328964	-14.565950
-	474	4.729544	-18.487925	-14.309532
-	475	4.839325	-18.632965	-14.016322
-	476	4.961298	-18.763374	-13.694515
-	477	5.092698	-18.879223	-13.351831
-	478	5.230832	-18.981035	-12.995414
-	479	5.372886	-19.069813	-12.631509
-	480	5.516143	-19.146894	-12.265021
-	481	5.657894	-19.213869	-11.899800
-	482	5.795475	-19.272493	-11.538500
-	483	5.926297	-19.324543	-11.182457
-	484	6.047659	-19.371855	-10.832301
-	485	6.156991	-19.416164	-10.488095
-	486	6.251666	-19.459146	-10.149462
-	487	6.329119	-19.502441	-9.816592
-	488	6.386489	-19.547684	-9.489573
-	489	6.420799	-19.596468	-9.168694
-	490	6.429032	-19.650181	-8.853954
-	491	6.408352	-19.709503	-8.545838
-	492	6.356412	-19.774378	-8.245039
-	493	6.271460	-19.843889	-7.951145
-	494	6.152670	-19.916599	-7.662966
-	495	6.000371	-19.990591	-7.377508
-	496	5.816293	-20.063795	-7.089896
-	497	5.603426	-20.134089	-6.793648
-	498	5.366181	-20.199530	-6.481911
-	499	5.109801	-20.258488	-6.148044
-	500	4.839898	-20.309666	-5.785542
-	501	4.562220	-20.352098	-5.390192
-	502	4.281962	-20.385178	-4.959548
-	503	4.003779	-20.408445	-4.493222
-	504	3.731478	-20.421616	-3.993633
-	505	3.467885	-20.424440	-3.465217
-	506	3.214832	-20.416737	-2.913306
-	507	2.973384	-20.398329	-2.344560
-	508	2.743978	-20.369143	-1.766073
-	509	2.526713	-20.329216	-1.184754
-	510	2.321444	-20.278835	-0.606645
-	511	2.128122	-20.218468	-0.037614
-	512	1.946730	-20.148912	0.516334
-	513	1.777176	-20.071211	1.049498
-	514	1.619590	-19.986639	1.554705
-	515	1.473974	-19.896767	2.024688
-	516	1.340064	-19.803267	2.452654
-	517	1.217216	-19.707973	2.833086
-	518	1.104092	-19.612766	3.163397
-	519	0.998633	-19.519566	3.443789
-	520	0.898324	-19.430313	3.676468
-	521	0.800419	-19.346834	3.865277
-	522	0.702223	-19.270889	4.015177
-	523	0.601154	-19.203997	4.132079
-	524	0.495100	-19.147472	4.221910
-	525	0.382235	-19.102390	4.290766
-	526	0.261264	-19.069485	4.344772
-	527	0.131450	-19.049086	4.389005
-	528	-0.007296	-19.041168	4.427838
-	529	-0.154355	-19.045225	4.464996
-	530	-0.308270	-19.060429	4.502385
-	531	-0.466550	-19.085604	4.540734
-	532	-0.626406	-19.119358	4.580225
-	533	-0.784541	-19.160284	4.620059
-	534	-0.937684	-19.207039	4.659273
-	535	-1.083189	-19.258402	4.696291
-	536	-1.219178	-19.313307	4.728437
-	537	-1.344730	-19.370857	4.751069
-	538	-1.459364	-19.430387	4.758105
-	539	-1.563278	-19.491367	4.743675
-	540	-1.656779	-19.553526	4.701587
-	541	-1.740164	-19.616745	4.626823
-	542	-1.813941	-19.681047	4.516528
-	543	-1.878499	-19.746660	4.369682
-	544	-1.934272	-19.813944	4.188662
-	545	-1.981552	-19.883373	3.979177
-	546	-2.020664	-19.955431	3.750000
-	547	-2.051687	-20.030563	3.512208
-	548	-2.074564	-20.109219	3.277722
-	549	-2.088985	-20.191717	3.058135
-	550	-2.094380	-20.278364	2.863800
-	551	-2.090141	-20.369295	2.703860
-	552	-2.075692	-20.464537	2.586158
-	553	-2.050455	-20.564028	2.517135
-	554	-2.014056	-20.667578	2.501873
-	555	-1.966172	-20.774969	2.544108
-	556	-1.906714	-20.885889	2.645405
-	557	-1.835635	-20.999971	2.804945
-	558	-1.752956	-21.116726	3.020092
-	559	-1.659104	-21.235579	3.286028
-	560	-1.554517	-21.355772	3.596063
-	561	-1.440102	-21.476355	3.942804
-	562	-1.316962	-21.596224	4.317738
-	563	-1.186363	-21.714106	4.711285
-	564	-1.049618	-21.828644	5.113628
-	565	-0.908369	-21.938343	5.514902
-	566	-0.764116	-22.041742	5.905213
-	567	-0.618204	-22.137400	6.274965
-	568	-0.471972	-22.223932	6.615987
-	569	-0.326432	-22.300159	6.921128
-	570	-0.182309	-22.365080	7.184269
-	571	-0.040032	-22.417858	7.401309
-	572	0.100182	-22.457907	7.569102
-	573	0.238371	-22.484821	7.685685
-	574	0.374833	-22.498404	7.750549
-	575	0.509734	-22.498627	7.764338
-	576	0.643212	-22.485676	7.729161
-	577	0.775151	-22.459927	7.648608
-	578	0.905190	-22.421967	7.528872
-	579	1.032593	-22.372562	7.377381
-	580	1.156291	-22.312592	7.203266
-	581	1.274654	-22.243017	7.017696
-	582	1.385656	-22.164827	6.831710
-	583	1.486880	-22.079079	6.656464
-	584	1.575548	-21.986782	6.502837
-	585	1.648684	-21.888937	6.380048
-	586	1.703203	-21.786457	6.296255
-	587	1.736012	-21.680046	6.257942
-	588	1.744326	-21.570299	6.269495
-	589	1.725731	-21.457605	6.333195
-	590	1.678635	-21.342209	6.448655
-	591	1.602130	-21.224199	6.614503
-	592	1.495983	-21.103609	6.827463
-	593	1.360741	-20.980452	7.083153
-	594	1.197369	-20.854721	7.376896
-	595	1.007102	-20.726480	7.703837
-	596	0.791350	-20.595839	8.059341
-	597	0.551894	-20.462912	8.439062
-	598	0.290911	-20.327875	8.838898
-	599	0.011324	-20.191040	9.254139
-	600	-0.283265	-20.052799	9.680367
-	601	-0.588486	-19.913761	10.112760
-	602	-0.899048	-19.774794	10.546258
-	603	-1.209134	-19.637035	10.975627
-	604	-1.512101	-19.501907	11.395631
-	605	-1.800894	-19.371250	11.800566
-	606	-2.068045	-19.247271	12.184709
-	607	-2.305662	-19.132561	12.542743
-	608	-2.505718	-19.030046	12.869172
-	609	-2.660093	-18.942883	13.158856
-	610	-2.760644	-18.874344	13.407269
-	611	-2.799279	-18.827715	13.610365
-	612	-2.768141	-18.806101	13.764733
-	613	-2.659987	-18.812075	13.868333
-	614	-2.468183	-18.847649	13.919824
-	615	-2.187033	-18.914001	13.918640
-	616	-1.811724	-19.011436	13.864764
-	617	-1.338872	-19.139154	13.759604
-	618	-0.766491	-19.295425	13.605672
-	619	-0.094325	-19.477577	13.406700
-	620	0.676140	-19.682167	13.168065
-	621	1.541741	-19.905413	12.896194
-	622	2.497611	-20.143383	12.598207
-	623	3.537298	-20.392435	12.281718
-	624	4.653184	-20.649572	11.954358
-	625	5.836638	-20.912634	11.623092
-	626	7.078573	-21.180418	11.294671
-	627	8.369587	-21.452749	10.975004
-	628	9.700486	-21.730251	10.669097
-	629	11.062473	-22.014143	10.380858
-	630	12.447368	-22.305889	10.113254
-	631	13.848061	-22.606850	9.867516
-	632	15.258136	-22.917906	9.643125
-	633	16.671949	-23.239231	9.438404
-	634	18.084499	-23.570189	9.250112
-	635	19.491392	-23.909313	9.074151
-	636	20.888618	-24.254173	8.905753
-	637	22.272877	-24.601318	8.738666
-	638	23.641272	-24.946480	8.566423
-	639	24.991030	-25.284815	8.382554
-	640	26.319851	-25.611071	8.180142
-	641	27.625601	-25.919910	7.952313
-	642	28.906601	-26.206043	7.692051
-	643	30.161543	-26.464279	7.391162
-	644	31.389088	-26.689890	7.041836
-	645	32.588135	-26.878633	6.636504
-	646	33.757713	-27.026863	6.169513
-	647	34.896851	-27.132315	5.637714
-	648	36.005043	-27.193476	5.039202
-	649	37.081779	-27.209854	4.373949
-	650	38.126495	-27.182280	3.643026
-	651	39.138340	-27.112688	2.848521
-	652	40.116112	-27.004196	1.993147
-	653	41.058414	-26.860912	1.079579
-	654	41.963680	-26.688057	0.110944
-	655	42.830341	-26.491360	-0.909132
-	656	43.657005	-26.276915	-1.976536
-	657	44.442745	-26.050537	-3.085470
-	658	45.187023	-25.817894	-4.227658
-	659	45.890232	-25.584146	-5.390228
-	660	46.553886	-25.353758	-6.554965
-	661
-	662
-	663
-	664
-	665
-	666
-	667
-	668
-	669
-	670
-	671
-	672
-	673
-	674
-	675	54.258915	-22.509212	-6.416342
-	676	54.350414	-22.467636	-6.540691
-	677	54.400345	-22.425623	-6.610263
-	678	54.408016	-22.381659	-6.633862
-	679	54.373184	-22.334341	-6.620625
-	680	54.296101	-22.283157	-6.579295
-	681	54.177780	-22.227510	-6.517900
-	682	54.020012	-22.167301	-6.443627
-	683	53.825603	-22.102451	-6.362543
-	684	53.598049	-22.033484	-6.279084
-	685	53.341797	-21.961031	-6.195734
-	686	53.062141	-21.886078	-6.113632
-	687	52.765263	-21.809721	-6.032237
-	688	52.458248	-21.733082	-5.949207
-	689	52.149082	-21.657188	-5.861381
-	690	51.846222	-21.582939	-5.764819
-	691	51.558033	-21.511257	-5.655056
-	692	51.292435	-21.442644	-5.528553
-	693	51.055298	-21.377430	-5.382679
-	694	50.849335	-21.315710	-5.215909
-	695	50.673103	-21.257317	-5.029175
-	696	50.519875	-21.201694	-4.826092
