# Supplementary material for: Design and preliminary verification of a novel powered ankle–foot prosthesis: From the perspective of lower-limb biomechanics compared with ESAR foot
Source: PLoS One. 2024 Jun 7;19(6):e0303397. doi: 10.1371/journal.pone.0303397 (PMC11161064; doi:10.1371/journal.pone.0303397)
Supplement: S2 File — (ZIP) [file pone.0303397.s004.zip › WAP/11/right knee moment.txt]

LINK_MODEL_BASED::ORIGINAL::Right Knee Moment
File	Frame	X	Y	Z
Gait LB - IOR 23.c3d	1
-	2
-	3	-0.089990	0.092516	-0.034428
-	4	-0.077420	0.090908	-0.029289
-	5	-0.065232	0.088462	-0.024170
-	6	-0.055322	0.085939	-0.019824
-	7	-0.045926	0.083218	-0.015640
-	8	-0.037518	0.080718	-0.011789
-	9	-0.030082	0.078452	-0.008273
-	10	-0.022994	0.076394	-0.004833
-	11	-0.015778	0.074225	-0.001310
-	12	-0.009240	0.072204	0.001998
-	13	-0.002208	0.069910	0.005537
-	14	0.004314	0.067616	0.008916
-	15	0.010427	0.065144	0.012136
-	16	0.016106	0.062673	0.015226
-	17	0.020862	0.060203	0.017958
-	18	0.025557	0.057764	0.020758
-	19	0.028819	0.055793	0.023090
-	20	0.031980	0.053987	0.025508
-	21	0.033753	0.052723	0.027496
-	22	0.034813	0.051705	0.029322
-	23	0.033904	0.051349	0.030538
-	24	0.031179	0.051272	0.031100
-	25	0.026348	0.051693	0.030909
-	26	0.019728	0.052205	0.029847
-	27	0.013354	0.052369	0.028598
-	28	0.008284	0.052117	0.027503
-	29	0.004466	0.051695	0.026598
-	30	0.002239	0.051368	0.026264
-	31	0.000926	0.051387	0.026426
-	32	-0.000854	0.052220	0.026783
-	33	-0.001633	0.053251	0.027850
-	34	-0.002393	0.054417	0.029099
-	35	-0.002761	0.055238	0.030473
-	36	-0.002870	0.055416	0.031713
-	37	-0.002773	0.054733	0.032616
-	38	-0.001440	0.053326	0.033723
-	39	-0.000139	0.051945	0.034747
-	40	0.002210	0.050762	0.036276
-	41	0.004522	0.050195	0.038066
-	42	0.006974	0.050231	0.040231
-	43	0.009227	0.050575	0.042420
-	44	0.011466	0.050859	0.044519
-	45	0.013479	0.050781	0.046244
-	46	0.014213	0.050477	0.047175
-	47	0.014857	0.049570	0.047599
-	48	0.015090	0.048214	0.047451
-	49	0.014691	0.046446	0.046616
-	50	0.014899	0.044170	0.045560
-	51	0.014140	0.041811	0.043871
-	52	0.013902	0.039290	0.042177
-	53	0.013214	0.036824	0.040176
-	54	0.012356	0.034512	0.038103
-	55	0.011125	0.032356	0.035881
-	56	0.009759	0.030280	0.033571
-	57	0.007920	0.028429	0.031193
-	58	0.005518	0.026925	0.028846
-	59	0.003396	0.025426	0.026610
-	60	0.000856	0.024067	0.024295
-	61	-0.001223	0.022758	0.022252
-	62	-0.003911	0.021764	0.020179
-	63	-0.006459	0.021085	0.018457
-	64	-0.008969	0.020706	0.017039
-	65	-0.011503	0.020576	0.015817
-	66	-0.013556	0.020459	0.014833
-	67	-0.016071	0.020491	0.013784
-	68	-0.018147	0.020414	0.012844
-	69	-0.020237	0.020285	0.011805
-	70	-0.021923	0.020186	0.010920
-	71	-0.023666	0.020335	0.010129
-	72	-0.025137	0.020839	0.009651
-	73	-0.026058	0.021623	0.009521
-	74	-0.027228	0.022854	0.009543
-	75	-0.028522	0.024455	0.009731
-	76	-0.030028	0.026383	0.009990
-	77	-0.031715	0.028499	0.010244
-	78	-0.034192	0.030948	0.010345
-	79	-0.037702	0.033693	0.010117
-	80	-0.041275	0.036622	0.009921
-	81	-0.046071	0.039931	0.009397
-	82	-0.051543	0.043367	0.008577
-	83	-0.057703	0.046668	0.007288
-	84	-0.065013	0.049917	0.005449
-	85	-0.072151	0.052836	0.003422
-	86	-0.079212	0.055651	0.001313
-	87	-0.085713	0.058229	-0.000727
-	88	-0.091141	0.060483	-0.002568
-	89	-0.095579	0.062411	-0.004229
-	90	-0.098928	0.063982	-0.005687
-	91	-0.101719	0.065243	-0.007112
-	92	-0.103908	0.066137	-0.008503
-	93	-0.105710	0.066729	-0.009904
-	94	-0.106852	0.066945	-0.011231
-	95	-0.107193	0.066871	-0.012394
-	96	-0.106984	0.066665	-0.013410
-	97	-0.105297	0.066161	-0.014002
-	98	-0.103194	0.065658	-0.014423
-	99	-0.100008	0.065050	-0.014469
-	100	-0.096602	0.064471	-0.014411
-	101	-0.092448	0.063822	-0.014069
-	102	-0.088913	0.063163	-0.013914
-	103	-0.084819	0.062383	-0.013538
-	104	-0.081612	0.061668	-0.013386
-	105	-0.078405	0.060849	-0.013195
-	106	-0.075946	0.060098	-0.013182
-	107	-0.073851	0.059410	-0.013217
-	108	-0.072748	0.058954	-0.013507
-	109	-0.072036	0.058652	-0.013847
-	110	-0.071666	0.058471	-0.014232
-	111	-0.071315	0.058407	-0.014574
-	112	-0.070957	0.058437	-0.014891
-	113	-0.070413	0.058542	-0.015137
-	114	-0.069859	0.058548	-0.015424
-	115	-0.069093	0.058515	-0.015669
-	116	-0.068501	0.058448	-0.015961
-	117	-0.068069	0.058300	-0.016302
-	118	-0.067796	0.058079	-0.016701
-	119	-0.067472	0.057823	-0.017105
-	120	-0.066840	0.057372	-0.017452
-	121	-0.065765	0.057007	-0.017653
-	122	-0.064294	0.056684	-0.017678
-	123	-0.062351	0.056374	-0.017510
-	124	-0.060104	0.056174	-0.017194
-	125	-0.058080	0.055924	-0.016917
-	126	-0.056626	0.055772	-0.016777
-	127	-0.055419	0.055508	-0.016688
-	128	-0.054474	0.055199	-0.016653
-	129	-0.053859	0.054725	-0.016694
-	130	-0.053669	0.054184	-0.016833
-	131	-0.053702	0.053401	-0.017034
-	132	-0.053833	0.052649	-0.017231
-	133	-0.054139	0.051741	-0.017458
-	134	-0.053862	0.050782	-0.017488
-	135	-0.053666	0.049713	-0.017520
-	136	-0.053483	0.048766	-0.017519
-	137	-0.053078	0.047713	-0.017440
-	138	-0.052598	0.046632	-0.017329
-	139	-0.052389	0.045647	-0.017263
-	140	-0.052207	0.044850	-0.017184
-	141	-0.052378	0.044283	-0.017173
-	142	-0.052483	0.044080	-0.017080
-	143	-0.052886	0.044282	-0.017030
-	144	-0.052723	0.045016	-0.016749
-	145	-0.052604	0.046140	-0.016429
-	146	-0.051710	0.047809	-0.015819
-	147	-0.050212	0.049804	-0.014991
-	148	-0.048262	0.052214	-0.014009
-	149	-0.045932	0.054658	-0.012910
-	150	-0.042677	0.056920	-0.011579
-	151	-0.038774	0.058763	-0.010115
-	152	-0.033482	0.059960	-0.008262
-	153	-0.027379	0.060546	-0.006190
-	154	-0.020580	0.060287	-0.003921
-	155	-0.013428	0.059266	-0.001539
-	156	-0.006516	0.057441	0.000772
-	157	0.000525	0.055020	0.003112
-	158	0.006522	0.052201	0.005105
-	159	0.012312	0.049476	0.006988
-	160	0.017442	0.047128	0.008590
-	161	0.021904	0.045624	0.009901
-	162	0.025662	0.045180	0.010912
-	163	0.028720	0.045806	0.011645
-	164	0.030049	0.047401	0.011777
-	165	0.029970	0.049733	0.011434
-	166	0.028475	0.052635	0.010629
-	167	0.025912	0.055648	0.009481
-	168	0.022935	0.058528	0.008255
-	169	0.020160	0.060758	0.007166
-	170	0.018107	0.062045	0.006401
-	171	0.017017	0.062233	0.006036
-	172	0.016964	0.061465	0.006070
-	173	0.017730	0.059997	0.006391
-	174	0.019331	0.058290	0.006996
-	175	0.020885	0.056685	0.007549
-	176	0.022745	0.055393	0.008168
-	177	0.024372	0.054509	0.008691
-	178	0.025555	0.053977	0.009076
-	179	0.026556	0.053552	0.009450
-	180	0.027357	0.053242	0.009837
-	181	0.027844	0.053000	0.010222
-	182	0.027634	0.052763	0.010459
-	183	0.027326	0.052628	0.010751
-	184	0.026583	0.052590	0.010950
-	185	0.025321	0.052584	0.010959
-	186	0.024431	0.052496	0.011039
-	187	0.023406	0.052205	0.010973
-	188	0.022837	0.051783	0.010928
-	189	0.022241	0.051215	0.010747
-	190	0.022150	0.050426	0.010628
-	191	0.021730	0.049632	0.010307
-	192	0.021596	0.048649	0.009999
-	193	0.021248	0.047514	0.009556
-	194	0.020831	0.046317	0.009082
-	195	0.020013	0.044998	0.008492
-	196	0.018773	0.043593	0.007812
-	197	0.017530	0.042034	0.007219
-	198	0.015603	0.040537	0.006470
-	199	0.013764	0.038855	0.005820
-	200	0.011582	0.037276	0.005116
-	201	0.009420	0.035650	0.004458
-	202	0.007310	0.033964	0.003818
-	203	0.005196	0.032394	0.003174
-	204	0.003237	0.030780	0.002549
-	205	0.001769	0.029315	0.002050
-	206	0.000378	0.027931	0.001526
-	207	-0.000179	0.026642	0.001239
-	208	-0.000872	0.025620	0.000859
-	209	-0.000824	0.024688	0.000682
-	210	-0.000668	0.024034	0.000508
-	211	0.000044	0.023478	0.000503
-	212	0.000861	0.023143	0.000538
-	213	0.002488	0.022678	0.000878
-	214	0.004281	0.022151	0.001306
-	215	0.006646	0.021671	0.001950
-	216	0.008709	0.021483	0.002495
-	217	0.010437	0.021770	0.002931
-	218	0.012191	0.022386	0.003378
-	219	0.013199	0.023312	0.003574
-	220	0.014320	0.024452	0.003850
-	221	0.014888	0.025809	0.003956
-	222	0.015788	0.027106	0.004189
-	223	0.016300	0.028546	0.004297
-	224	0.016852	0.029912	0.004427
-	225	0.017048	0.031372	0.004438
-	226	0.017242	0.032728	0.004463
-	227	0.017090	0.034055	0.004365
-	228	0.017144	0.035223	0.004339
-	229	0.016923	0.036198	0.004227
-	230	0.016534	0.037199	0.004067
-	231	0.016209	0.037835	0.003941
-	232	0.015798	0.038445	0.003797
-	233	0.015230	0.038860	0.003610
-	234	0.014406	0.039311	0.003325
-	235	0.013639	0.039544	0.003060
-	236	0.012768	0.039650	0.002735
-	237	0.012282	0.039519	0.002494
-	238	0.011969	0.039117	0.002252
-	239	0.012159	0.038540	0.002157
-	240	0.012222	0.038089	0.001976
-	241	0.012360	0.037666	0.001777
-	242	0.013267	0.037202	0.001831
-	243	0.013784	0.036984	0.001710
-	244	0.014670	0.036679	0.001699
-	245	0.015532	0.036469	0.001687
-	246	0.016242	0.036437	0.001646
-	247	0.016359	0.036544	0.001443
-	248	0.016414	0.036666	0.001307
-	249	0.015511	0.037079	0.000930
-	250	0.014017	0.037635	0.000481
-	251	0.011144	0.038425	-0.000327
-	252	0.007607	0.039404	-0.001226
-	253	0.003022	0.040509	-0.002407
-	254	-0.001513	0.041507	-0.003522
-	255	-0.006322	0.042377	-0.004732
-	256	-0.010579	0.043005	-0.005766
-	257	-0.014675	0.043462	-0.006789
-	258	-0.018141	0.043822	-0.007660
-	259	-0.020953	0.043949	-0.008376
-	260	-0.023253	0.043934	-0.008963
-	261	-0.025160	0.043829	-0.009493
-	262	-0.026139	0.043646	-0.009754
-	263	-0.026958	0.043410	-0.010030
-	264	-0.027244	0.043067	-0.010180
-	265	-0.027189	0.042705	-0.010255
-	266	-0.026841	0.042294	-0.010269
-	267	-0.026307	0.041758	-0.010268
-	268	-0.025449	0.041198	-0.010191
-	269	-0.024763	0.040570	-0.010187
-	270	-0.023579	0.039853	-0.010026
-	271	-0.022690	0.039151	-0.009979
-	272	-0.021564	0.038410	-0.009834
-	273	-0.020717	0.037824	-0.009778
-	274	-0.019685	0.037264	-0.009627
-	275	-0.018926	0.036941	-0.009547
-	276	-0.018118	0.036624	-0.009420
-	277	-0.017127	0.036309	-0.009217
-	278	-0.016582	0.036101	-0.009169
-	279	-0.015512	0.035846	-0.008925
-	280	-0.014687	0.035580	-0.008768
-	281	-0.014077	0.035542	-0.008670
-	282	-0.012945	0.035347	-0.008367
-	283	-0.012528	0.035433	-0.008304
-	284	-0.011871	0.035401	-0.008133
-	285	-0.011489	0.035359	-0.008054
-	286	-0.011017	0.035322	-0.007937
-	287	-0.010719	0.035208	-0.007889
-	288	-0.010208	0.034944	-0.007761
-	289	-0.010093	0.034816	-0.007781
-	290	-0.009765	0.034528	-0.007732
-	291	-0.009508	0.034233	-0.007691
-	292	-0.009517	0.034065	-0.007741
-	293	-0.009432	0.033769	-0.007743
-	294	-0.009529	0.033602	-0.007808
-	295	-0.009486	0.033510	-0.007814
-	296	-0.009361	0.033387	-0.007765
-	297	-0.009449	0.033537	-0.007775
-	298	-0.009181	0.033598	-0.007628
-	299	-0.008816	0.034028	-0.007437
-	300	-0.008127	0.034415	-0.007109
-	301	-0.007014	0.035016	-0.006632
-	302	-0.005803	0.035936	-0.006089
-	303	-0.004101	0.036999	-0.005347
-	304	-0.002459	0.038569	-0.004570
-	305	-0.000440	0.040666	-0.003590
-	306	0.001603	0.043435	-0.002516
-	307	0.003844	0.046817	-0.001280
-	308	0.006351	0.050733	0.000127
-	309	0.008649	0.055141	0.001528
-	310	0.010741	0.059948	0.002886
-	311	0.012616	0.064909	0.004229
-	312	0.013901	0.070160	0.005460
-	313	0.014746	0.075315	0.006669
-	314	0.015129	0.080261	0.007864
-	315	0.014921	0.084814	0.009006
-	316	0.014266	0.088928	0.010146
-	317	0.013115	0.092421	0.011225
-	318	0.011543	0.095316	0.012243
-	319	0.010136	0.097524	0.013399
-	320	0.008547	0.099351	0.014568
-	321	0.007874	0.100333	0.016137
-	322	0.007718	0.100822	0.017993
-	323	0.008321	0.100645	0.020191
-	324	0.010118	0.099746	0.022871
-	325	0.012724	0.098164	0.025840
-	326	0.016037	0.096034	0.029050
-	327	0.020107	0.093380	0.032501
-	328	0.024529	0.090179	0.035963
-	329	0.028870	0.086565	0.039240
-	330	0.032952	0.082495	0.042199
-	331	0.036318	0.078199	0.044674
-	332	0.038412	0.073741	0.046436
-	333	0.038156	0.069468	0.047067
-	334	0.035912	0.065543	0.046768
-	335	0.033036	0.062064	0.046231
-	336	0.030347	0.059123	0.045823
-	337	0.028955	0.056410	0.045931
-	338	0.028711	0.053849	0.046457
-	339	0.029072	0.051276	0.047085
-	340	0.029261	0.048752	0.047436
-	341	0.028538	0.046774	0.047405
-	342	0.026957	0.045218	0.046962
-	343	0.025274	0.043696	0.046348
-	344	0.023395	0.042007	0.045376
-	345	0.022237	0.039870	0.044387
-	346	0.021234	0.037523	0.043196
-	347	0.020111	0.035108	0.041739
-	348	0.019064	0.032686	0.040167
-	349	0.017654	0.030617	0.038533
-	350	0.017047	0.028609	0.037241
-	351	0.016988	0.026889	0.036301
-	352	0.017660	0.025423	0.035831
-	353	0.018524	0.024242	0.035602
-	354	0.019056	0.023525	0.035551
-	355	0.019366	0.023034	0.035558
-	356	0.019270	0.022829	0.035610
-	357	0.018521	0.022725	0.035383
-	358	0.017368	0.022629	0.034957
-	359	0.015383	0.022578	0.034123
-	360	0.012751	0.022421	0.032813
-	361	0.009434	0.022171	0.031004
-	362	0.005318	0.021909	0.028716
-	363	0.001056	0.021460	0.026124
-	364	-0.003613	0.021011	0.023252
-	365	-0.008073	0.020567	0.020480
-	366	-0.012673	0.020104	0.017549
-	367	-0.017598	0.019855	0.014595
-	368	-0.022606	0.019645	0.011561
-	369	-0.027441	0.019777	0.008919
-	370	-0.032247	0.020068	0.006379
-	371	-0.036943	0.020741	0.004239
-	372	-0.041397	0.021603	0.002378
-	373	-0.045443	0.022626	0.000835
-	374	-0.048535	0.023686	-0.000228
-	375	-0.051027	0.024702	-0.001140
-	376	-0.052904	0.025564	-0.001977
-	377	-0.054519	0.026141	-0.002990
-	378	-0.056156	0.026643	-0.004017
-	379	-0.057474	0.027134	-0.004757
-	380	-0.058906	0.027926	-0.005152
-	381	-0.060267	0.028934	-0.005208
-	382	-0.061493	0.029999	-0.005091
-	383	-0.063104	0.031281	-0.004947
-	384	-0.064709	0.032544	-0.004803
-	385	-0.066914	0.034091	-0.004707
-	386	-0.069235	0.035668	-0.004657
-	387	-0.071820	0.037531	-0.004516
-	388	-0.074460	0.039480	-0.004381
-	389	-0.077035	0.041655	-0.004078
-	390	-0.079571	0.043987	-0.003719
-	391	-0.081925	0.046454	-0.003270
-	392	-0.083940	0.048856	-0.002837
-	393	-0.085579	0.051176	-0.002418
-	394	-0.087168	0.053358	-0.002197
-	395	-0.088214	0.055354	-0.001993
-	396	-0.088913	0.057214	-0.001852
-	397	-0.089211	0.058855	-0.001797
-	398	-0.089155	0.060388	-0.001764
-	399	-0.088809	0.061789	-0.001785
-	400	-0.088418	0.063090	-0.001946
-	401	-0.087796	0.064266	-0.002162
-	402	-0.087212	0.065446	-0.002464
-	403	-0.086616	0.066579	-0.002832
-	404	-0.085914	0.067680	-0.003217
-	405	-0.084960	0.068646	-0.003595
-	406	-0.084180	0.069504	-0.004108
-	407	-0.083287	0.070170	-0.004662
-	408	-0.082304	0.070575	-0.005264
-	409	-0.081517	0.070993	-0.005896
-	410	-0.080648	0.071241	-0.006520
-	411	-0.080034	0.071486	-0.007185
-	412	-0.079618	0.071657	-0.007897
-	413	-0.079257	0.071603	-0.008664
-	414	-0.079106	0.071438	-0.009480
-	415	-0.078048	0.070679	-0.010082
-	416	-0.075149	0.069119	-0.010181
-	417	-0.069695	0.066392	-0.009591
-	418	-0.061364	0.062614	-0.008130
-	419	-0.051618	0.058207	-0.006193
-	420	-0.042476	0.053779	-0.004363
-	421	-0.036965	0.050182	-0.003545
-	422	-0.036975	0.047929	-0.004339
-	423	-0.041067	0.046767	-0.006318
-	424	-0.046996	0.046180	-0.008799
-	425	-0.053535	0.046045	-0.011364
-	426	-0.059837	0.046234	-0.013753
-	427	-0.065055	0.046495	-0.015717
-	428	-0.068089	0.046502	-0.016936
-	429	-0.068451	0.046148	-0.017272
-	430	-0.067230	0.045648	-0.017086
-	431	-0.064759	0.045156	-0.016476
-	432	-0.061652	0.044699	-0.015649
-	433	-0.057646	0.044261	-0.014525
-	434	-0.052528	0.043617	-0.013080
-	435	-0.047062	0.042972	-0.011523
-	436	-0.041878	0.042331	-0.010076
-	437	-0.037473	0.041920	-0.008857
-	438	-0.033638	0.041522	-0.007817
-	439	-0.029910	0.041141	-0.006803
-	440	-0.026400	0.040641	-0.005873
-	441	-0.022922	0.040075	-0.004963
-	442	-0.019707	0.039471	-0.004132
-	443	-0.017191	0.039018	-0.003501
-	444	-0.014941	0.038599	-0.002947
-	445	-0.013113	0.038366	-0.002497
-	446	-0.011421	0.038186	-0.002074
-	447	-0.009823	0.038192	-0.001662
-	448	-0.008939	0.038597	-0.001417
-	449	-0.008554	0.039521	-0.001262
-	450	-0.009300	0.041117	-0.001386
-	451	-0.011336	0.043654	-0.001820
-	452	-0.015102	0.047307	-0.002699
-	453	-0.020747	0.052011	-0.004075
-	454	-0.026956	0.057702	-0.005551
-	455	-0.032730	0.064083	-0.006853
-	456	-0.037975	0.070810	-0.007951
-	457	-0.042910	0.077321	-0.008939
-	458	-0.023661	0.014171	-0.014824
-	459	-0.032681	-0.001440	-0.019093
-	460	-0.041866	-0.019289	-0.023636
-	461	-0.051008	-0.039508	-0.028341
-	462	-0.060527	-0.062231	-0.033299
-	463	-0.071871	-0.086687	-0.038641
-	464	-0.086107	-0.109242	-0.044123
-	465	-0.100635	-0.124910	-0.048661
-	466	-0.109668	-0.131602	-0.050790
-	467	-0.107143	-0.132186	-0.049373
-	468	-0.092532	-0.131223	-0.044758
-	469	-0.073062	-0.130742	-0.039057
-	470	-0.057430	-0.128893	-0.034425
-	471	-0.052551	-0.127697	-0.032979
-	472	-0.056182	-0.130876	-0.034433
-	473	-0.060806	-0.139856	-0.037001
-	474	-0.062322	-0.152613	-0.039569
-	475	-0.063390	-0.165977	-0.042579
-	476	-0.069696	-0.178030	-0.047259
-	477	-0.084420	-0.189498	-0.054040
-	478	-0.102596	-0.203630	-0.060683
-	479	-0.110383	-0.222479	-0.061877
-	480	-0.084657	-0.239319	-0.049598
-	481	-0.014112	-0.234979	-0.021477
-	482	0.052815	-0.198066	0.005664
-	483	0.062221	-0.144337	0.013096
-	484	0.011358	-0.101659	-0.002558
-	485	-0.052059	-0.081078	-0.025552
-	486	-0.089820	-0.080009	-0.040854
-	487	-0.095434	-0.091257	-0.044372
-	488	-0.078278	-0.110704	-0.038991
-	489	-0.055408	-0.131720	-0.032049
-	490	-0.045883	-0.144375	-0.030904
-	491	-0.058399	-0.148473	-0.038490
-	492	-0.085224	-0.153222	-0.051745
-	493	-0.107948	-0.164003	-0.063801
-	494	-0.115729	-0.179872	-0.069838
-	495	-0.110424	-0.197163	-0.069538
-	496	-0.098898	-0.211507	-0.065308
-	497	-0.087659	-0.219349	-0.060107
-	498	-0.080421	-0.220985	-0.055595
-	499	-0.076106	-0.220175	-0.051734
-	500	-0.069667	-0.221042	-0.047042
-	501	-0.059245	-0.223800	-0.040953
-	502	-0.047595	-0.226204	-0.034436
-	503	-0.038260	-0.226604	-0.028990
-	504	-0.032832	-0.224244	-0.025393
-	505	-0.030888	-0.219588	-0.023452
-	506	-0.029414	-0.213562	-0.021782
-	507	-0.026560	-0.207614	-0.019570
-	508	-0.022050	-0.202470	-0.016846
-	509	-0.017820	-0.197377	-0.014485
-	510	-0.014992	-0.191738	-0.012937
-	511	-0.013947	-0.185411	-0.012317
-	512	-0.013541	-0.178889	-0.012188
-	513	-0.012012	-0.172429	-0.011868
-	514	-0.009124	-0.164214	-0.011166
-	515	-0.004687	-0.150302	-0.010091
-	516	0.001461	-0.126408	-0.008573
-	517	0.008006	-0.092126	-0.006993
-	518	0.012986	-0.060686	-0.006244
-	519	0.017610	-0.044298	-0.005960
-	520	0.023467	-0.041016	-0.005454
-	521	0.032013	-0.042457	-0.004254
-	522	0.041750	-0.045328	-0.002923
-	523	0.050102	-0.051998	-0.002351
-	524	0.054073	-0.063715	-0.003331
-	525	0.054094	-0.078763	-0.005263
-	526	0.052208	-0.094904	-0.007114
-	527	0.050506	-0.108759	-0.008240
-	528	0.050538	-0.120509	-0.008971
-	529	0.054539	-0.129734	-0.008948
-	530	0.061404	-0.138937	-0.008102
-	531	0.068989	-0.148761	-0.006607
-	532	0.075088	-0.160144	-0.005198
-	533	0.078417	-0.169246	-0.004461
-	534	0.078305	-0.175911	-0.004766
-	535	0.076300	-0.180464	-0.005718
-	536	0.074527	-0.186167	-0.006717
-	537	0.074772	-0.191056	-0.007130
-	538	0.076831	-0.196106	-0.006993
-	539	0.080327	-0.199767	-0.006338
-	540	0.083417	-0.204504	-0.005768
-	541	0.085797	-0.207104	-0.005307
-	542	0.087240	-0.209179	-0.005057
-	543	0.088803	-0.210869	-0.004671
-	544	0.089419	-0.215903	-0.004448
-	545	0.088878	-0.221916	-0.004426
-	546	0.086252	-0.229165	-0.005032
-	547	0.082853	-0.236522	-0.005960
-	548	0.080004	-0.244416	-0.006923
-	549	0.078990	-0.252257	-0.007433
-	550	0.079315	-0.260238	-0.007508
-	551	0.079863	-0.269016	-0.007503
-	552	0.082525	-0.276242	-0.006793
-	553	0.086355	-0.286176	-0.005783
-	554	0.090513	-0.298458	-0.004523
-	555	0.096213	-0.310158	-0.002312
-	556	0.104561	-0.318780	0.001452
-	557	0.113288	-0.324095	0.005857
-	558	0.123035	-0.328910	0.010255
-	559	0.131552	-0.338777	0.013735
-	560	0.138579	-0.349482	0.016852
-	561	0.145749	-0.355714	0.020382
-	562	0.153800	-0.357724	0.024517
-	563	0.163477	-0.362066	0.028987
-	564	0.174400	-0.370240	0.033594
-	565	0.187761	-0.380194	0.038817
-	566	0.201926	-0.388288	0.044216
-	567	0.215436	-0.394361	0.049190
-	568	0.228934	-0.400590	0.053929
-	569	0.240859	-0.408267	0.057308
-	570	0.248161	-0.416659	0.058337
-	571	0.253113	-0.423053	0.057967
-	572	0.258423	-0.427755	0.057710
-	573	0.266085	-0.431244	0.058639
-	574	0.275646	-0.433715	0.060428
-	575	0.286144	-0.434321	0.062450
-	576	0.295394	-0.432438	0.063681
-	577	0.302543	-0.428339	0.063715
-	578	0.309604	-0.421654	0.063291
-	579	0.320081	-0.412652	0.063231
-	580	0.333297	-0.403265	0.063450
-	581	0.347243	-0.390321	0.064363
-	582	0.358101	-0.375071	0.065194
-	583	0.364150	-0.361334	0.065157
-	584	0.365784	-0.349410	0.064199
-	585	0.364886	-0.337049	0.062995
-	586	0.363197	-0.323174	0.062094
-	587	0.361164	-0.308577	0.061536
-	588	0.359083	-0.294197	0.061389
-	589	0.356833	-0.280411	0.061541
-	590	0.353540	-0.267309	0.061609
-	591	0.348815	-0.255397	0.061451
-	592	0.342247	-0.244584	0.060972
-	593	0.333719	-0.235005	0.060130
-	594	0.324428	-0.226602	0.059180
-	595	0.314908	-0.218501	0.057961
-	596	0.305310	-0.209809	0.056338
-	597	0.295076	-0.200593	0.054157
-	598	0.283005	-0.191557	0.051280
-	599	0.268168	-0.182905	0.047668
-	600	0.250962	-0.173976	0.043633
-	601	0.231551	-0.163461	0.039314
-	602	0.210132	-0.150962	0.034758
-	603	0.186298	-0.136411	0.029648
-	604	0.161526	-0.121189	0.024182
-	605	0.138007	-0.106653	0.018836
-	606	0.117262	-0.092958	0.014050
-	607	0.100397	-0.080389	0.010209
-	608	0.086868	-0.068010	0.007187
-	609	0.076314	-0.054669	0.004881
-	610	0.068066	-0.040551	0.003201
-	611	0.060711	-0.026254	0.001952
-	612	0.052757	-0.011482	0.000713
-	613	0.044496	0.002525	-0.000446
-	614	0.035754	0.014933	-0.001697
-	615	0.027101	0.026603	-0.002745
-	616	0.018071	0.040157	-0.003601
-	617	0.008999	0.056404	-0.003976
-	618	-0.000216	0.074264	-0.003968
-	619	-0.007924	0.089722	-0.003330
-	620	-0.012968	0.096473	-0.002093
-	621	-0.014653	0.093507	-0.000243
-	622	-0.012179	0.085405	0.002395
-	623	-0.004603	0.076507	0.005924
-	624	0.005732	0.070457	0.009560
-	625	0.014401	0.068509	0.012582
-	626	0.019502	0.069231	0.014900
-	627	0.021760	0.070900	0.016833
-	628	0.022454	0.072548	0.018667
-	629	0.023023	0.073278	0.020861
-	630	0.024840	0.072210	0.023750
-	631	0.026640	0.069743	0.026690
-	632	0.026174	0.068827	0.028619
-	633	-0.002921	0.073570	0.016128
-	634	-0.003371	0.071718	0.017151
-	635	-0.003066	0.069586	0.018327
-	636	-0.001164	0.067102	0.019983
-	637	0.001802	0.064254	0.021886
-	638	0.005474	0.061274	0.023948
-	639	0.009696	0.057917	0.026001
-	640	0.014195	0.054293	0.027960
-	641	0.018322	0.050606	0.029568
-	642	0.022622	0.046483	0.030902
-	643	0.026452	0.042536	0.031923
-	644	0.029590	0.038791	0.032533
-	645	0.030871	0.035568	0.032302
-	646	0.030574	0.033027	0.031484
-	647	0.028178	0.031172	0.029776
-	648	0.024259	0.029938	0.027481
-	649	0.019705	0.029025	0.024905
-	650	0.015250	0.028255	0.022401
-	651	0.011053	0.027701	0.020097
-	652	0.008025	0.026972	0.018319
-	653	0.005980	0.026361	0.017203
-	654	0.005090	0.025910	0.016959
-	655	0.005499	0.025506	0.017690
-	656	0.006661	0.025331	0.019324
-	657	0.008196	0.025309	0.021711
-	658	0.009287	0.025830	0.024847
-	659
-	660
-	661
-	662
-	663
-	664
-	665
-	666
-	667
-	668
-	669
-	670
-	671
-	672
-	673
-	674
-	675
-	676
-	677	-0.029489	0.031509	0.024743
-	678	-0.037334	0.033677	0.021208
-	679	-0.047036	0.036693	0.017497
-	680	-0.058801	0.040596	0.013600
-	681	-0.073105	0.045448	0.009345
-	682	-0.090341	0.051272	0.004565
-	683	-0.110746	0.058055	-0.000843
-	684	-0.134538	0.065849	-0.006910
-	685	-0.161456	0.074409	-0.013744
-	686	-0.191114	0.083541	-0.021291
-	687	-0.223739	0.093362	-0.029540
-	688	-0.257334	0.103230	-0.038050
-	689	-0.289950	0.112506	-0.046396
-	690	-0.318922	0.120542	-0.053777
-	691	-0.341137	0.126457	-0.059461
-	692	-0.351910	0.129151	-0.062000
-	693	-0.346319	0.127576	-0.059777
-	694	-0.318357	0.120397	-0.050975
-	695
-	696
