# Supplementary material for: Design and preliminary verification of a novel powered ankle–foot prosthesis: From the perspective of lower-limb biomechanics compared with ESAR foot
Source: PLoS One. 2024 Jun 7;19(6):e0303397. doi: 10.1371/journal.pone.0303397 (PMC11161064; doi:10.1371/journal.pone.0303397)
Supplement: S2 File — (ZIP) [file pone.0303397.s004.zip › WAP/12/left ankle angle.txt]

LINK_MODEL_BASED::ORIGINAL::Left Ankle Angles
File	Frame	X	Y	Z
Gait LB - IOR 24.c3d	1	4.082655	-6.523159	0.303561
-	2	4.131273	-6.612358	0.427599
-	3	4.179122	-6.702077	0.536647
-	4	4.225234	-6.790823	0.625711
-	5	4.268644	-6.877703	0.691196
-	6	4.308496	-6.962561	0.731120
-	7	4.344320	-7.045899	0.745505
-	8	4.375866	-7.128523	0.736525
-	9	4.403443	-7.211190	0.708334
-	10	4.427466	-7.294301	0.665484
-	11	4.448771	-7.377762	0.612913
-	12	4.468381	-7.461196	0.555952
-	13	4.487550	-7.544322	0.499626
-	14	4.507486	-7.627044	0.449545
-	15	4.529168	-7.709680	0.410534
-	16	4.553681	-7.792724	0.387916
-	17	4.581901	-7.876771	0.386175
-	18	4.614687	-7.962545	0.408156
-	19	4.652687	-8.050735	0.454794
-	20	4.696669	-8.141772	0.525467
-	21	4.747112	-8.235827	0.617181
-	22	4.804339	-8.332751	0.725546
-	23	4.868681	-8.432103	0.844858
-	24	4.940301	-8.533304	0.969275
-	25	5.019358	-8.635857	1.092495
-	26	5.105825	-8.739334	1.208977
-	27	5.199632	-8.843285	1.314088
-	28	5.300650	-8.947217	1.404731
-	29	5.408764	-9.050772	1.478531
-	30	5.523946	-9.153622	1.533980
-	31	5.646194	-9.255498	1.570653
-	32	5.775287	-9.356201	1.589043
-	33	5.910760	-9.455691	1.590707
-	34	6.051852	-9.554191	1.577453
-	35	6.197774	-9.652136	1.551493
-	36	6.347741	-9.750306	1.514421
-	37	6.500935	-9.849575	1.467726
-	38	6.656583	-9.950842	1.412230
-	39	6.813812	-10.054444	1.348732
-	40	6.971682	-10.160140	1.277107
-	41	7.129243	-10.267217	1.197393
-	42	7.285640	-10.374833	1.109781
-	43	7.439946	-10.482029	1.015001
-	44	7.591606	-10.587775	0.914234
-	45	7.739974	-10.691108	0.808476
-	46	7.884881	-10.791136	0.699538
-	47	8.026250	-10.887103	0.589212
-	48	8.164287	-10.978194	0.480185
-	49	8.299462	-11.063478	0.375963
-	50	8.432209	-11.142193	0.279665
-	51	8.563057	-11.213615	0.194456
-	52	8.692408	-11.277171	0.123113
-	53	8.820760	-11.332506	0.067884
-	54	8.948476	-11.379454	0.030190
-	55	9.076011	-11.417982	0.011380
-	56	9.203634	-11.448403	0.011420
-	57	9.331587	-11.471018	0.030349
-	58	9.459938	-11.486391	0.067308
-	59	9.588890	-11.495201	0.121066
-	60	9.718552	-11.498063	0.190537
-	61	9.849110	-11.495732	0.273825
-	62	9.980610	-11.489040	0.368117
-	63	10.113096	-11.478714	0.470076
-	64	10.246437	-11.465570	0.576192
-	65	10.380683	-11.450485	0.682666
-	66	10.515800	-11.434297	0.786271
-	67	10.651772	-11.417764	0.883680
-	68	10.788831	-11.401351	0.972787
-	69	10.927288	-11.385165	1.052452
-	70	11.067503	-11.369067	1.122587
-	71	11.209807	-11.352755	1.183680
-	72	11.354540	-11.335690	1.237307
-	73	11.502124	-11.317189	1.285349
-	74	11.652915	-11.296621	1.329477
-	75	11.807357	-11.273246	1.371652
-	76	11.965892	-11.246308	1.413866
-	77	12.128946	-11.215133	1.457699
-	78	12.296884	-11.179136	1.504453
-	79	12.469871	-11.137918	1.554795
-	80	12.648012	-11.091359	1.608889
-	81	12.831155	-11.039487	1.666878
-	82	13.019119	-10.982638	1.728487
-	83	13.211618	-10.921290	1.793735
-	84	13.408315	-10.856093	1.862309
-	85	13.608745	-10.787931	1.933460
-	86	13.812513	-10.717590	2.006342
-	87	14.019398	-10.645970	2.079823
-	88	14.229181	-10.573747	2.153076
-	89	14.441667	-10.501361	2.225795
-	90	14.656657	-10.429009	2.298370
-	91	14.873942	-10.356341	2.372169
-	92	15.093559	-10.282799	2.449602
-	93	15.315117	-10.208020	2.531652
-	94	15.538558	-10.131246	2.620591
-	95	15.763498	-10.051778	2.717822
-	96	15.989514	-9.969019	2.824209
-	97	16.216034	-9.882323	2.940350
-	98	16.442293	-9.791369	3.065868
-	99	16.667702	-9.695958	3.199966
-	100	16.891396	-9.596176	3.341088
-	101	17.112640	-9.492410	3.487487
-	102	17.330608	-9.385369	3.636635
-	103	17.544477	-9.276046	3.785846
-	104	17.753323	-9.165684	3.932094
-	105	17.956486	-9.055567	4.072430
-	106	18.153408	-8.946967	4.204179
-	107	18.343761	-8.841127	4.325255
-	108	18.527567	-8.739142	4.434170
-	109	18.704952	-8.642097	4.529864
-	110	18.876383	-8.550681	4.611723
-	111	19.042660	-8.465159	4.679755
-	112	19.204714	-8.385074	4.734848
-	113	19.363503	-8.309418	4.778454
-	114	19.519997	-8.236860	4.812934
-	115	19.674889	-8.165868	4.840981
-	116	19.828690	-8.094931	4.865900
-	117	19.981434	-8.022570	4.890850
-	118	20.132963	-7.947320	4.919117
-	119	20.282787	-7.867708	4.953830
-	120	20.430271	-7.782585	4.997020
-	121	20.574865	-7.691032	5.050207
-	122	20.716383	-7.592073	5.114618
-	123	20.854712	-7.485456	5.189435
-	124	20.989878	-7.371036	5.273245
-	125	21.121870	-7.249409	5.362924
-	126	21.250425	-7.121808	5.454377
-	127	21.375053	-6.990335	5.542463
-	128	21.495005	-6.857889	5.621075
-	129	21.609470	-6.727510	5.684073
-	130	21.717703	-6.601696	5.726498
-	131	21.819021	-6.482585	5.744511
-	132	21.912859	-6.371746	5.735764
-	133	21.998583	-6.270929	5.698498
-	134	22.075853	-6.180367	5.634439
-	135	22.144756	-6.099560	5.547919
-	136	22.205729	-6.026387	5.447532
-	137	22.259893	-5.957439	5.345213
-	138	22.308376	-5.888341	5.255186
-	139	22.351482	-5.816272	5.187406
-	140	22.388653	-5.740142	5.146830
-	141	22.418402	-5.660161	5.134703
-	142	22.438957	-5.577308	5.150271
-	143	22.448368	-5.492379	5.192980
-	144	22.444736	-5.406171	5.261700
-	145	22.426315	-5.319173	5.355511
-	146	22.391455	-5.231627	5.473730
-	147	22.338778	-5.143857	5.615452
-	148	22.267200	-5.056802	5.779116
-	149	22.175859	-4.971548	5.963313
-	150	22.063992	-4.889633	6.165947
-	151	21.930817	-4.812482	6.384648
-	152	21.775324	-4.742050	6.615576
-	153	21.596811	-4.679561	6.856003
-	154	21.394814	-4.625991	7.102466
-	155	21.168993	-4.581604	7.351643
-	156	20.919355	-4.545828	7.600485
-	157	20.645880	-4.518011	7.845905
-	158	20.348684	-4.497709	8.085576
-	159	20.027765	-4.484581	8.317707
-	160	19.683231	-4.478954	8.541424
-	161	19.314959	-4.481039	8.756104
-	162	18.922951	-4.491593	8.961961
-	163	18.507133	-4.511190	9.159081
-	164	18.067471	-4.540780	9.347634
-	165	17.604040	-4.580771	9.527637
-	166	17.117119	-4.631598	9.698807
-	167	16.607315	-4.692956	9.861720
-	168	16.075562	-4.763905	10.017819
-	169	15.523154	-4.842871	10.169179
-	170	14.951320	-4.928266	10.316646
-	171	14.361011	-5.017816	10.459725
-	172	13.752971	-5.109046	10.598037
-	173	13.127928	-5.198489	10.731974
-	174	12.486218	-5.282637	10.863552
-	175	11.827642	-5.357694	10.995372
-	176	11.151402	-5.420363	11.131011
-	177	10.455912	-5.468190	11.273722
-	178	9.738704	-5.499630	11.425828
-	179	8.996861	-5.513978	11.590318
-	180	8.226231	-5.511845	11.768116
-	181	7.422544	-5.494714	11.960001
-	182	6.580569	-5.465162	12.165559
-	183	5.695050	-5.426933	12.383092
-	184	4.760450	-5.385294	12.609427
-	185	3.771914	-5.346068	12.840853
-	186	2.725477	-5.316353	13.073356
-	187	1.619032	-5.303884	13.302854
-	188	0.452788	-5.316941	13.525384
-	189	-0.769904	-5.364199	13.737436
-	190	-2.042042	-5.454263	13.935480
-	191	-3.351983	-5.595313	14.116177
-	192	-4.683599	-5.793883	14.276220
-	193	-6.015578	-6.054574	14.411836
-	194	-7.322161	-6.378818	14.518698
-	195	-8.573565	-6.764108	14.592051
-	196	-9.737235	-7.203809	14.626310
-	197	-10.778619	-7.687046	14.615328
-	198	-11.664082	-8.198980	14.552218
-	199	-12.362068	-8.722693	14.429803
-	200	-12.846836	-9.239594	14.239726
-	201	-13.099781	-9.732957	13.973700
-	202	-13.112123	-10.187791	13.623225
-	203	-12.884750	-10.593711	13.180709
-	204	-12.428548	-10.944051	12.640041
-	205	-11.762475	-11.237538	11.997558
-	206	-10.912287	-11.478513	11.253170
-	207	-9.908308	-11.676886	10.411124
-	208	-8.783835	-11.846310	9.480483
-	209	-7.572870	-12.002030	8.475020
-	210	-6.308892	-12.158913	7.413090
-	211	-5.022723	-12.331099	6.317178
-	212	-3.742176	-12.530059	5.212222
-	213	-2.490906	-12.765458	4.125262
-	214	-1.288132	-13.042762	3.083910
-	215	-0.148290	-13.363716	2.115222
-	216	0.919038	-13.726093	1.244575
-	217	1.909290	-14.123900	0.494642
-	218	2.821895	-14.548636	-0.115975
-	219	3.659733	-14.988355	-0.573625
-	220	4.428086	-15.429440	-0.870293
-	221	5.133782	-15.857130	-1.004033
-	222	5.784562	-16.256815	-0.978853
-	223	6.387870	-16.614771	-0.804916
-	224	6.950256	-16.918440	-0.498042
-	225	7.476336	-17.157373	-0.079222
-	226	7.968610	-17.324041	0.426699
-	227	8.427329	-17.414463	0.991562
-	228	8.850743	-17.428291	1.585561
-	229	9.235877	-17.368757	2.178731
-	230	9.578784	-17.241701	2.742074
-	231	9.875202	-17.054943	3.249424
-	232	10.120676	-16.818459	3.678505
-	233	10.311400	-16.543285	4.012260
-	234	10.443967	-16.240923	4.238640
-	235	10.515536	-15.922826	4.350867
-	236	10.523586	-15.599167	4.346859
-	237	10.465785	-15.278152	4.228941
-	238	10.340231	-14.965483	4.003380
-	239	10.145422	-14.664330	3.679636
-	240	9.881172	-14.375093	3.270814
-	241	9.548846	-14.095982	2.794064
-	242	9.151872	-13.823768	2.269640
-	243	8.696043	-13.554590	1.721382
-	244	8.189377	-13.284855	1.175794
-	245	7.641489	-13.012125	0.660208
-	246	7.063399	-12.735632	0.201973
-	247	6.466837	-12.456564	-0.172724
-	248	5.863483	-12.178178	-0.443058
-	249	5.265069	-11.904511	-0.591418
-	250	4.682269	-11.640068	-0.607423
-	251	4.124118	-11.389165	-0.488861
-	252	3.598201	-11.154762	-0.238345
-	253	3.109290	-10.938441	0.133221
-	254	2.659466	-10.739927	0.609665
-	255	2.247453	-10.557313	1.169732
-	256	1.868744	-10.387296	1.789405
-	257	1.515882	-10.225744	2.443194
-	258	1.179202	-10.068213	3.105926
-	259	0.847839	-9.910594	3.754789
-	260	0.510919	-9.749694	4.370996
-	261	0.158826	-9.583789	4.939838
-	262	-0.215636	-9.412787	5.452233
-	263	-0.616517	-9.238426	5.903769
-	264	-1.044232	-9.063989	6.294475
-	265	-1.495450	-8.893762	6.627649
-	266	-1.963289	-8.732120	6.908895
-	267	-2.437495	-8.582593	7.144624
-	268	-2.904764	-8.447043	7.341774
-	269	-3.349397	-8.325663	7.506784
-	270	-3.754137	-8.217237	7.645623
-	271	-4.101159	-8.119789	7.762764
-	272	-4.373167	-8.031127	7.860999
-	273	-4.554637	-7.949285	7.941492
-	274	-4.633365	-7.872570	8.003208
-	275	-4.601438	-7.799266	8.043389
-	276	-4.456400	-7.727354	8.057474
-	277	-4.201411	-7.654599	8.039149
-	278	-3.844976	-7.579037	7.981331
-	279	-3.399934	-7.499547	7.876888
-	280	-2.882196	-7.416114	7.719721
-	281	-2.309050	-7.329713	7.505592
-	282	-1.697904	-7.242198	7.233445
-	283	-1.065333	-7.156033	6.905514
-	284	-0.426157	-7.073994	6.529321
-	285	0.206772	-6.998806	6.115742
-	286	0.822698	-6.932755	5.678652
-	287	1.413284	-6.877355	5.236186
-	288	1.971892	-6.833430	4.806093
-	289	2.493827	-6.801030	4.406567
-	290	2.975882	-6.779505	4.053593
-	291	3.416381	-6.767558	3.760684
-	292	3.815150	-6.763535	3.537528
-	293	4.173023	-6.765812	3.388169
-	294	4.491898	-6.773068	3.311821
-	295	4.774263	-6.784452	3.302371
-	296	5.023088	-6.799647	3.349656
-	297	5.241621	-6.818761	3.440882
-	298	5.433029	-6.842309	3.561730
-	299	5.600440	-6.871104	3.697555
-	300	5.746768	-6.906135	3.835247
-	301	5.874767	-6.948429	3.963715
-	302	5.987031	-6.998840	4.074768
-	303	6.085994	-7.057878	4.163850
-	304	6.173914	-7.125836	4.229120
-	305	6.252795	-7.202679	4.271250
-	306	6.324524	-7.288285	4.292527
-	307	6.390782	-7.382415	4.295872
-	308	6.453193	-7.484839	4.284255
-	309	6.513230	-7.595300	4.260099
-	310	6.572168	-7.713345	4.225228
-	311	6.631170	-7.838451	4.180530
-	312	6.691135	-7.969903	4.126593
-	313	6.752768	-8.106898	4.063792
-	314	6.816448	-8.248473	3.992962
-	315	6.882391	-8.393417	3.915596
-	316	6.950922	-8.540234	3.833893
-	317	7.022266	-8.687237	3.750483
-	318	7.096807	-8.832638	3.668103
-	319	7.174901	-8.974639	3.589228
-	320	7.256811	-9.111576	3.515808
-	321	7.342680	-9.241990	3.449137
-	322	7.432609	-9.364685	3.389298
-	323	7.526773	-9.478786	3.336107
-	324	7.625140	-9.584010	3.288110
-	325	7.727882	-9.680434	3.244277
-	326	7.835090	-9.768483	3.203753
-	327	7.946786	-9.848789	3.165756
-	328	8.063023	-9.922006	3.129916
-	329	8.183814	-9.988624	3.096905
-	330	8.309121	-10.049011	3.067832
-	331	8.438700	-10.103480	3.043748
-	332	8.572244	-10.152071	3.026132
-	333	8.709119	-10.194744	3.016082
-	334	8.848588	-10.231432	3.014002
-	335	8.989792	-10.262107	3.020048
-	336	9.131683	-10.286894	3.033326
-	337	9.273274	-10.306147	3.052342
-	338	9.413346	-10.320419	3.074834
-	339	9.550871	-10.330495	3.097674
-	340	9.684895	-10.337276	3.117585
-	341	9.814550	-10.341845	3.130823
-	342	9.939386	-10.345148	3.134016
-	343	10.059092	-10.347923	3.124115
-	344	10.173750	-10.350666	3.098766
-	345	10.283761	-10.353548	3.056535
-	346	10.389831	-10.356490	2.996959
-	347	10.492942	-10.359226	2.920618
-	348	10.594219	-10.361355	2.829059
-	349	10.694784	-10.362412	2.724843
-	350	10.795635	-10.361868	2.611151
-	351	10.897835	-10.359152	2.491986
-	352	11.002166	-10.353737	2.371645
-	353	11.109495	-10.345004	2.255214
-	354	11.220569	-10.332458	2.147402
-	355	11.336042	-10.315652	2.053020
-	356	11.456559	-10.294077	1.976734
-	357	11.582575	-10.267394	1.922196
-	358	11.714421	-10.235253	1.892603
-	359	11.852213	-10.197469	1.890002
-	360	11.995764	-10.154083	1.914939
-	361	12.144828	-10.105158	1.967216
-	362	12.298929	-10.050934	2.044991
-	363	12.457616	-9.991923	2.144716
-	364	12.620485	-9.928660	2.262170
-	365	12.787116	-9.861857	2.391933
-	366	12.956918	-9.792556	2.527287
-	367	13.129176	-9.721426	2.663103
-	368	13.302827	-9.649434	2.793022
-	369	13.477071	-9.577120	2.912536
-	370	13.651398	-9.504877	3.018213
-	371	13.825780	-9.432831	3.108405
-	372	14.000698	-9.360793	3.183576
-	373	14.177045	-9.288485	3.245086
-	374	14.355852	-9.215510	3.294437
-	375	14.538154	-9.141339	3.333065
-	376	14.724488	-9.065878	3.360833
-	377	14.915310	-8.988903	3.378876
-	378	15.110568	-8.910714	3.387883
-	379	15.309816	-8.831884	3.388331
-	380	15.512674	-8.752921	3.380815
-	381	15.718552	-8.674088	3.365822
-	382	15.927008	-8.595405	3.343836
-	383	16.137703	-8.516775	3.315853
-	384	16.350554	-8.438039	3.284129
-	385	16.566570	-8.357775	3.255696
-	386	16.787306	-8.273978	3.239663
-	387	17.014565	-8.184324	3.245850
-	388	17.249584	-8.087030	3.281173
-	389	17.492535	-7.981683	3.346659
-	390	17.742428	-7.868820	3.438502
-	391	17.997646	-7.749600	3.550102
-	392	18.256348	-7.625387	3.674241
-	393	18.516636	-7.497134	3.805132
-	394	18.776419	-7.366144	3.936452
-	395	19.033794	-7.232797	4.064481
-	396	19.287098	-7.097281	4.186232
-	397	19.535202	-6.959601	4.299784
-	398	19.777338	-6.820024	4.403888
-	399	20.013344	-6.678409	4.499405
-	400	20.243071	-6.534998	4.586739
-	401	20.466608	-6.389669	4.667395
-	402	20.683952	-6.242300	4.742831
-	403	20.895220	-6.092698	4.814611
-	404	21.100695	-5.940509	4.884230
-	405	21.300781	-5.785477	4.952894
-	406	21.496120	-5.627389	5.021475
-	407	21.687311	-5.466316	5.090531
-	408	21.874838	-5.302409	5.160386
-	409	22.059244	-5.136275	5.230958
-	410	22.240774	-4.968807	5.301924
-	411	22.419580	-4.801327	5.372684
-	412	22.595528	-4.635318	5.442688
-	413	22.768141	-4.472392	5.511382
-	414	22.936586	-4.314131	5.578154
-	415	23.099749	-4.161855	5.642701
-	416	23.256275	-4.016580	5.705146
-	417	23.404522	-3.878875	5.766093
-	418	23.542704	-3.749061	5.826321
-	419	23.668730	-3.627163	5.886899
-	420	23.780384	-3.512769	5.949269
-	421	23.875195	-3.405216	6.014939
-	422	23.950605	-3.303320	6.085562
-	423	24.003937	-3.205540	6.162370
-	424	24.032373	-3.110097	6.245897
-	425	24.033142	-3.015056	6.336285
-	426	24.003532	-2.919219	6.433096
-	427	23.940960	-2.823117	6.534303
-	428	23.843195	-2.727790	6.638958
-	429	23.708277	-2.635625	6.745197
-	430	23.534639	-2.549475	6.851002
-	431	23.321070	-2.472075	6.954537
-	432	23.066845	-2.405882	7.054305
-	433	22.771603	-2.352658	7.149751
-	434	22.435427	-2.313388	7.241195
-	435	22.058828	-2.288551	7.329455
-	436	21.642601	-2.278094	7.416039
-	437	21.187889	-2.281586	7.502469
-	438	20.696121	-2.298374	7.590474
-	439	20.168879	-2.327586	7.681736
-	440	19.607891	-2.368164	7.777849
-	441	19.015028	-2.418833	7.880328
-	442	18.392252	-2.478074	7.990239
-	443	17.741449	-2.544115	8.108184
-	444	17.064539	-2.614815	8.234200
-	445	16.363127	-2.687815	8.368032
-	446	15.638603	-2.760633	8.508988
-	447	14.892299	-2.831069	8.656197
-	448	14.125172	-2.897046	8.808378
-	449	13.338111	-2.956627	8.964047
-	450	12.531498	-3.007695	9.121797
-	451	11.705213	-3.048043	9.280179
-	452	10.858527	-3.075758	9.438128
-	453	9.989842	-3.089761	9.594742
-	454	9.096901	-3.089995	9.749246
-	455	8.176692	-3.077654	9.901997
-	456	7.225667	-3.055553	10.052867
-	457	6.240067	-3.028241	10.202470
-	458	5.216254	-3.001985	10.351110
-	459	4.151362	-2.984815	10.499140
-	460	3.043667	-2.985743	10.646969
-	461	1.893539	-3.014809	10.794671
-	462	0.703786	-3.082463	10.942776
-	463	-0.519580	-3.199469	11.092708
-	464	-1.766942	-3.376051	11.245671
-	465	-3.024717	-3.621478	11.402483
-	466	-4.274948	-3.942895	11.562415
-	467	-5.495472	-4.344278	11.723269
-	468	-6.660539	-4.825050	11.881827
-	469	-7.741868	-5.379059	12.033577
-	470	-8.710139	-5.994859	12.173067
-	471	-9.537061	-6.656225	12.293938
-	472	-10.197200	-7.343820	12.388869
-	473	-10.670079	-8.035955	12.449629
-	474	-10.941941	-8.710736	12.467346
-	475	-11.006935	-9.347200	12.432425
-	476	-10.867693	-9.926900	12.335345
-	477	-10.535096	-10.434835	12.166723
-	478	-10.027079	-10.860731	11.918097
-	479	-9.367058	-11.199466	11.582952
-	480	-8.581894	-11.450807	11.157308
-	481	-7.699751	-11.618935	10.640667
-	482	-6.747862	-11.712150	10.036299
-	483	-5.751177	-11.741941	9.351676
-	484	-4.731064	-11.722758	8.598453
-	485	-3.705131	-11.670993	7.791970
-	486	-2.687106	-11.604435	6.950935
-	487	-1.687358	-11.541105	6.096012
-	488	-0.713449	-11.498163	5.249111
-	489	0.229376	-11.490731	4.432212
-	490	1.137398	-11.531554	3.665932
-	491	2.008110	-11.629379	2.968868
-	492	2.840347	-11.786592	2.356461
-	493	3.634186	-11.998202	1.840009
-	494	4.390496	-12.254209	1.426844
-	495	5.110115	-12.542954	1.120471
-	496	5.793405	-12.851789	0.920248
-	497	6.440361	-13.167758	0.821930
-	498	7.050140	-13.477867	0.817723
-	499	7.621250	-13.769907	0.896703
-	500	8.151414	-14.032697	1.045679
-	501	8.637753	-14.256889	1.249186
-	502	9.077048	-14.435184	1.490927
-	503	9.466221	-14.563194	1.754207
-	504	9.802829	-14.639560	2.022716
-	505	10.085345	-14.665702	2.281871
-	506	10.313157	-14.645355	2.519034
-	507	10.486553	-14.584229	2.724099
-	508	10.606788	-14.489001	2.889854
-	509	10.675859	-14.366553	3.011442
-	510	10.696207	-14.223464	3.085922
-	511	10.670796	-14.065362	3.112678
-	512	10.602656	-13.896810	3.092815
-	513	10.494874	-13.721153	3.029670
-	514	10.350140	-13.540281	2.928436
-	515	10.170636	-13.354594	2.795679
-	516	9.957937	-13.163284	2.638925
-	517	9.712726	-12.964585	2.466286
-	518	9.435196	-12.756314	2.286568
-	519	9.125001	-12.536544	2.108264
-	520	8.782028	-12.304151	1.939926
-	521	8.407013	-12.059056	1.790077
-	522	8.001752	-11.802526	1.666430
-	523	7.568984	-11.537095	1.575823
-	524	7.112100	-11.266448	1.523696
-	525	6.635155	-10.995256	1.513269
-	526	6.142827	-10.728924	1.546070
-	527	5.640663	-10.473225	1.622159
-	528	5.135158	-10.234145	1.739905
-	529	4.633746	-10.017414	1.896434
-	530	4.145009	-9.827876	2.088630
-	531	3.677932	-9.669304	2.311620
-	532	3.242063	-9.543410	2.561840
-	533	2.846267	-9.449391	2.834046
-	534	2.498492	-9.382833	3.122951
-	535	2.204829	-9.336399	3.422079
-	536	1.968616	-9.301251	3.723830
-	537	1.790031	-9.268105	4.020465
-	538	1.665537	-9.228518	4.304140
-	539	1.588063	-9.176416	4.567736
-	540	1.547451	-9.109507	4.806117
-	541	1.530935	-9.029408	5.016179
-	542	1.524299	-8.940638	5.196870
-	543	1.512914	-8.849089	5.349364
-	544	1.482740	-8.761088	5.476156
-	545	1.421135	-8.682927	5.581097
-	546	1.317470	-8.620746	5.669109
-	547	1.164011	-8.579924	5.745715
-	548	0.956490	-8.564732	5.816382
-	549	0.694647	-8.577406	5.885594
-	550	0.382545	-8.617243	5.956427
-	551	0.028241	-8.680273	6.029594
-	552	-0.357226	-8.759733	6.103715
-	553	-0.760768	-8.847249	6.175529
-	554	-1.168212	-8.934283	6.239599
-	555	-1.565076	-9.013114	6.288998
-	556	-1.936711	-9.076985	6.315079
-	557	-2.268613	-9.119940	6.307414
-	558	-2.546623	-9.136453	6.253963
-	559	-2.757489	-9.121182	6.141422
-	560	-2.890216	-9.069407	5.955806
-	561	-2.936710	-8.977894	5.684294
-	562	-2.892692	-8.845691	5.316298
-	563	-2.757743	-8.674519	4.845889
-	564	-2.535375	-8.468981	4.272834
-	565	-2.232391	-8.236639	3.604111
-	566	-1.858556	-7.987589	2.853339
-	567	-1.425592	-7.733361	2.041963
-	568	-0.946599	-7.485517	1.196687
-	569	-0.435357	-7.254467	0.348272
-	570	0.094377	-7.048504	-0.470744
-	571	0.629624	-6.873127	-1.227079
-	572	1.158152	-6.731019	-1.892483
-	573	1.669284	-6.622275	-2.443434
-	574	2.154048	-6.545187	-2.864236
-	575	2.605460	-6.496896	-3.147213
-	576	3.018735	-6.474051	-3.291796
-	577	3.390911	-6.473522	-3.305054
-	578	3.720919	-6.492610	-3.199492
-	579	4.009306	-6.529129	-2.991067
-	580	4.257919	-6.581326	-2.698605
-	581	4.469888	-6.647616	-2.341551
-	582	4.648839	-6.726327	-1.939231
-	583	4.798884	-6.815632	-1.510169
-	584	4.924289	-6.913441	-1.071428
-	585	5.029121	-7.017451	-0.637924
-	586	5.117315	-7.125327	-0.223004
-	587	5.192108	-7.234955	0.161213
-	588	5.256239	-7.344443	0.504353
-	589	5.311927	-7.452403	0.796768
-	590	5.360888	-7.558057	1.030001
-	591	5.404464	-7.661181	1.196954
-	592	5.443716	-7.762043	1.292474
-	593	5.479385	-7.861409	1.313078
-	594	5.512109	-7.960265	1.258735
-	595	5.542604	-8.059803	1.132165
-	596	5.571537	-8.161313	0.939382
-	597	5.599777	-8.265825	0.690716
-	598	5.628108	-8.374467	0.397817
-	599	5.657636	-8.487884	0.075882
-	600	5.689687	-8.606386	-0.258349
-	601	5.725659	-8.729975	-0.587995
-	602	5.767104	-8.858351	-0.896896
-	603	5.815943	-8.990562	-1.168742
-	604	5.873887	-9.125479	-1.391201
-	605	5.942736	-9.261486	-1.555088
-	606	6.023860	-9.396795	-1.654905
-	607	6.118194	-9.529777	-1.690011
-	608	6.226278	-9.658950	-1.663278
-	609	6.347835	-9.783158	-1.581272
-	610	6.482163	-9.901698	-1.453295
-	611	6.627882	-10.014332	-1.290480
-	612	6.783268	-10.121084	-1.104380
-	613	6.946495	-10.222125	-0.906514
-	614	7.115451	-10.317832	-0.707848
-	615	7.288104	-10.408488	-0.517640
-	616	7.462293	-10.494474	-0.343637
-	617	7.635870	-10.576122	-0.191960
-	618	7.806852	-10.653636	-0.065990
-	619	7.973383	-10.727209	0.031947
-	620	8.133702	-10.796888	0.101303
-	621	8.286325	-10.862587	0.143254
-	622	8.430088	-10.924301	0.159780
-	623	8.564094	-10.982292	0.153618
-	624	8.688075	-11.037073	0.128311
-	625	8.801984	-11.089449	0.088169
-	626	8.906333	-11.140240	0.038077
-	627	9.001974	-11.189923	-0.016364
-	628	9.089722	-11.238721	-0.069671
-	629	9.170516	-11.286676	-0.117299
-	630	9.244871	-11.333761	-0.156500
-	631	9.313346	-11.379673	-0.185109
-	632	9.376494	-11.423956	-0.202733
-	633	9.434916	-11.465909	-0.209902
-	634	9.489273	-11.504591	-0.207712
-	635	9.540141	-11.539097	-0.197304
-	636	9.587788	-11.568813	-0.180322
-	637	9.632397	-11.593375	-0.157809
-	638	9.674195	-11.612993	-0.131193
-	639	9.713491	-11.628293	-0.101875
-	640	9.751200	-11.639851	-0.069808
