# Supplementary material for: Design and preliminary verification of a novel powered ankle–foot prosthesis: From the perspective of lower-limb biomechanics compared with ESAR foot
Source: PLoS One. 2024 Jun 7;19(6):e0303397. doi: 10.1371/journal.pone.0303397 (PMC11161064; doi:10.1371/journal.pone.0303397)
Supplement: S2 File — (ZIP) [file pone.0303397.s004.zip › WAP/12/left hip angle.txt]

LINK_MODEL_BASED::ORIGINAL::Left Hip Angles
File	Frame	X	Y	Z
Gait LB - IOR 24.c3d	1	29.132513	7.517508	3.857116
-	2	28.792257	7.311022	3.969702
-	3	28.444176	7.102649	4.060679
-	4	28.092176	6.897229	4.123450
-	5	27.740358	6.698888	4.154609
-	6	27.392094	6.511174	4.153549
-	7	27.049704	6.336862	4.123117
-	8	26.714546	6.178080	4.067541
-	9	26.386934	6.036299	3.991894
-	10	26.066265	5.912306	3.902406
-	11	25.751129	5.806259	3.804774
-	12	25.439636	5.717663	3.704712
-	13	25.129431	5.645369	3.607278
-	14	24.818064	5.587760	3.516483
-	15	24.502983	5.542726	3.434451
-	16	24.181713	5.507563	3.363638
-	17	23.852476	5.479525	3.303674
-	18	23.513884	5.455749	3.254021
-	19	23.165051	5.433161	3.213530
-	20	22.805712	5.408775	3.179489
-	21	22.435987	5.379628	3.149086
-	22	22.056652	5.342997	3.119426
-	23	21.669039	5.296751	3.086894
-	24	21.274733	5.239078	3.048466
-	25	20.875679	5.168664	3.001514
-	26	20.474329	5.084838	2.943382
-	27	20.073130	4.987364	2.872512
-	28	19.674566	4.876574	2.787691
-	29	19.280775	4.753348	2.688041
-	30	18.893726	4.619053	2.573961
-	31	18.514923	4.475668	2.446671
-	32	18.145559	4.325648	2.307845
-	33	17.786482	4.171701	2.160098
-	34	17.438295	4.016649	2.006869
-	35	17.101452	3.863220	1.852220
-	36	16.776358	3.714123	1.700184
-	37	16.463476	3.572381	1.554222
-	38	16.163481	3.441626	1.416855
-	39	15.877546	3.325761	1.289766
-	40	15.606988	3.229026	1.173914
-	41	15.352865	3.154739	1.069997
-	42	15.115772	3.105241	0.977602
-	43	14.895718	3.081330	0.896497
-	44	14.692189	3.082841	0.825722
-	45	14.503989	3.108343	0.764427
-	46	14.329728	3.155615	0.711112
-	47	14.167313	3.221361	0.664816
-	48	14.014364	3.301506	0.624393
-	49	13.867785	3.390911	0.589090
-	50	13.724082	3.483678	0.558132
-	51	13.579457	3.573788	0.531055
-	52	13.430972	3.656146	0.506946
-	53	13.276381	3.727194	0.485122
-	54	13.114329	3.784774	0.464447
-	55	12.944370	3.827946	0.443909
-	56	12.766240	3.856625	0.422819
-	57	12.580227	3.871460	0.400380
-	58	12.386857	3.873620	0.375844
-	59	12.186925	3.864783	0.348669
-	60	11.981507	3.846883	0.318565
-	61	11.771773	3.821997	0.285320
-	62	11.559044	3.792185	0.248822
-	63	11.344802	3.759337	0.209339
-	64	11.130461	3.725196	0.166955
-	65	10.917518	3.691195	0.121840
-	66	10.707274	3.658499	0.074414
-	67	10.500950	3.627882	0.024793
-	68	10.299695	3.599766	-0.026345
-	69	10.104569	3.574388	-0.078688
-	70	9.916708	3.551692	-0.131778
-	71	9.737219	3.531553	-0.185170
-	72	9.567207	3.513728	-0.238366
-	73	9.407557	3.498024	-0.290813
-	74	9.259091	3.484044	-0.342249
-	75	9.122394	3.471572	-0.392158
-	76	8.997636	3.460263	-0.440497
-	77	8.884833	3.450023	-0.486860
-	78	8.783695	3.440763	-0.531208
-	79	8.693581	3.432636	-0.573622
-	80	8.613555	3.425874	-0.614145
-	81	8.542408	3.420974	-0.653347
-	82	8.478908	3.418446	-0.691081
-	83	8.421494	3.418919	-0.727879
-	84	8.368588	3.422971	-0.763950
-	85	8.318621	3.431169	-0.799712
-	86	8.269785	3.443820	-0.835144
-	87	8.220519	3.461039	-0.870496
-	88	8.169244	3.482800	-0.906053
-	89	8.114467	3.508774	-0.941780
-	90	8.054841	3.538639	-0.978181
-	91	7.989073	3.571825	-1.015540
-	92	7.916111	3.607659	-1.054213
-	93	7.835123	3.645370	-1.094642
-	94	7.745495	3.684002	-1.137023
-	95	7.646894	3.722735	-1.181902
-	96	7.539226	3.760656	-1.229701
-	97	7.422634	3.797004	-1.280713
-	98	7.297427	3.831145	-1.334824
-	99	7.164055	3.862499	-1.391705
-	100	7.023131	3.890594	-1.450091
-	101	6.875271	3.915264	-1.508967
-	102	6.721396	3.936481	-1.567213
-	103	6.562326	3.954442	-1.623899
-	104	6.399127	3.969563	-1.678343
-	105	6.232651	3.982302	-1.730117
-	106	6.063614	3.992972	-1.778530
-	107	5.892579	4.001919	-1.823547
-	108	5.720002	4.009444	-1.864986
-	109	5.546118	4.015611	-1.902913
-	110	5.371198	4.020290	-1.937502
-	111	5.195325	4.023322	-1.969115
-	112	5.018738	4.024411	-1.997947
-	113	4.841609	4.023352	-2.024613
-	114	4.663847	4.019697	-2.049227
-	115	4.485496	4.012942	-2.071846
-	116	4.306304	4.002538	-2.092975
-	117	4.126155	3.988016	-2.112635
-	118	3.944844	3.968838	-2.130995
-	119	3.762092	3.944671	-2.148438
-	120	3.577553	3.915100	-2.164882
-	121	3.390738	3.879844	-2.180642
-	122	3.201329	3.838773	-2.196035
-	123	3.009080	3.791929	-2.211296
-	124	2.813761	3.739814	-2.226872
-	125	2.615446	3.682863	-2.243143
-	126	2.414115	3.621788	-2.260637
-	127	2.209917	3.557244	-2.279713
-	128	2.003194	3.490005	-2.300793
-	129	1.794408	3.420642	-2.324334
-	130	1.584046	3.349749	-2.350414
-	131	1.372815	3.277595	-2.378983
-	132	1.161605	3.204184	-2.409437
-	133	0.951261	3.129233	-2.441018
-	134	0.742878	3.052273	-2.472607
-	135	0.537433	2.972627	-2.503344
-	136	0.335870	2.889598	-2.531862
-	137	0.139212	2.802673	-2.557783
-	138	-0.051946	2.711164	-2.580450
-	139	-0.237302	2.614734	-2.599763
-	140	-0.416868	2.513223	-2.616511
-	141	-0.591057	2.406816	-2.631885
-	142	-0.760503	2.295554	-2.647323
-	143	-0.926025	2.179694	-2.664224
-	144	-1.088542	2.059554	-2.683561
-	145	-1.248971	1.935607	-2.706098
-	146	-1.408128	1.808380	-2.732360
-	147	-1.566875	1.678591	-2.762190
-	148	-1.725764	1.546916	-2.795829
-	149	-1.885108	1.414210	-2.832855
-	150	-2.044873	1.281426	-2.873175
-	151	-2.204745	1.149416	-2.916401
-	152	-2.364200	1.019168	-2.962180
-	153	-2.522182	0.891614	-3.009787
-	154	-2.677389	0.767612	-3.058535
-	155	-2.828227	0.648069	-3.107402
-	156	-2.972917	0.533806	-3.154978
-	157	-3.109414	0.425777	-3.199825
-	158	-3.235607	0.324589	-3.240408
-	159	-3.349159	0.231089	-3.275415
-	160	-3.447875	0.145772	-3.304407
-	161	-3.529691	0.069339	-3.327381
-	162	-3.592818	0.002285	-3.344359
-	163	-3.635663	-0.054834	-3.355868
-	164	-3.656831	-0.101747	-3.361797
-	165	-3.655400	-0.138303	-3.362406
-	166	-3.630730	-0.164324	-3.357317
-	167	-3.582532	-0.179970	-3.346235
-	168	-3.510794	-0.185308	-3.328435
-	169	-3.415756	-0.180647	-3.303343
-	170	-3.297853	-0.166246	-3.270429
-	171	-3.157892	-0.142451	-3.228673
-	172	-2.996807	-0.109705	-3.177406
-	173	-2.815669	-0.068755	-3.115530
-	174	-2.615628	-0.020196	-3.041897
-	175	-2.397465	0.035072	-2.956142
-	176	-2.162044	0.096238	-2.857490
-	177	-1.909813	0.162288	-2.746205
-	178	-1.640743	0.232369	-2.622779
-	179	-1.354541	0.305610	-2.487738
-	180	-1.050359	0.381271	-2.342654
-	181	-0.726944	0.458779	-2.188866
-	182	-0.382890	0.537566	-2.027563
-	183	-0.016721	0.617230	-1.859787
-	184	0.372919	0.697392	-1.686468
-	185	0.787291	0.777967	-1.507878
-	186	1.227782	0.858795	-1.324649
-	187	1.695723	0.940056	-1.137193
-	188	2.192561	1.022060	-0.945909
-	189	2.719760	1.105447	-0.751761
-	190	3.278626	1.190865	-0.555398
-	191	3.869959	1.279196	-0.357571
-	192	4.494303	1.371180	-0.158430
-	193	5.151592	1.467557	0.042186
-	194	5.841484	1.568876	0.244217
-	195	6.563330	1.675585	0.447379
-	196	7.315927	1.788095	0.651491
-	197	8.097647	1.906494	0.856473
-	198	8.906460	2.030727	1.062048
-	199	9.740016	2.160584	1.268125
-	200	10.595695	2.295658	1.474691
-	201	11.470702	2.435418	1.681480
-	202	12.361977	2.579251	1.888225
-	203	13.266159	2.726484	2.095233
-	204	14.179837	2.876386	2.302203
-	205	15.099386	3.028286	2.509390
-	206	16.021132	3.181571	2.716771
-	207	16.941298	3.335924	2.924097
-	208	17.856279	3.491106	3.130697
-	209	18.762377	3.647017	3.335461
-	210	19.656023	3.803777	3.536230
-	211	20.533861	3.961394	3.731623
-	212	21.392929	4.119987	3.919386
-	213	22.230623	4.279600	4.097466
-	214	23.044821	4.440017	4.264896
-	215	23.833874	4.601058	4.420716
-	216	24.596405	4.762483	4.564424
-	217	25.331282	4.923898	4.696514
-	218	26.037470	5.085220	4.816990
-	219	26.714138	5.246178	4.926590
-	220	27.360596	5.406726	5.026380
-	221	27.976263	5.566823	5.117407
-	222	28.560528	5.726385	5.201010
-	223	29.113091	5.885308	5.278759
-	224	29.633688	6.043560	5.351531
-	225	30.122242	6.200794	5.420734
-	226	30.578791	6.356612	5.487172
-	227	31.003569	6.510266	5.551614
-	228	31.396902	6.660886	5.614603
-	229	31.759377	6.807347	5.676289
-	230	32.091675	6.948262	5.736654
-	231	32.394600	7.082141	5.795321
-	232	32.669079	7.207138	5.852023
-	233	32.916092	7.321559	5.905641
-	234	33.136856	7.423410	5.955858
-	235	33.332390	7.510881	6.001672
-	236	33.503956	7.582262	6.042728
-	237	33.652313	7.636216	6.078162
-	238	33.777962	7.671679	6.107408
-	239	33.881042	7.687879	6.129613
-	240	33.961151	7.684537	6.143681
-	241	34.017609	7.661463	6.148984
-	242	34.049343	7.618803	6.144521
-	243	34.055222	7.556780	6.129442
-	244	34.034126	7.475661	6.103072
-	245	33.985161	7.375639	6.064598
-	246	33.907639	7.257057	6.013648
-	247	33.801182	7.120118	5.949808
-	248	33.665878	6.965157	5.872846
-	249	33.501926	6.792537	5.783298
-	250	33.309978	6.602869	5.681712
-	251	33.090946	6.397182	5.568789
-	252	32.845890	6.176991	5.446207
-	253	32.576244	5.944314	5.315552
-	254	32.283680	5.701956	5.178772
-	255	31.970255	5.453274	5.038133
-	256	31.638515	5.202204	4.895828
-	257	31.291296	4.953258	4.754141
-	258	30.932140	4.711174	4.615348
-	259	30.564905	4.480963	4.481621
-	260	30.193907	4.267562	4.355181
-	261	29.823744	4.075657	4.238424
-	262	29.459436	3.909446	4.133099
-	263	29.106304	3.772490	4.041010
-	264	28.769724	3.667322	3.963759
-	265	28.455147	3.595576	3.902352
-	266	28.167694	3.557861	3.857594
-	267	27.912348	3.553679	3.830810
-	268	27.693615	3.581815	3.822902
-	269	27.515850	3.640357	3.834846
-	270	27.382998	3.727075	3.867535
-	271	27.298605	3.839627	3.921273
-	272	27.265783	3.975806	3.995939
-	273	27.286842	4.133745	4.091008
-	274	27.363201	4.312160	4.204465
-	275	27.495098	4.510147	4.334433
-	276	27.681353	4.727389	4.477584
-	277	27.918951	4.964047	4.629716
-	278	28.203072	5.220464	4.785551
-	279	28.526501	5.497109	4.938581
-	280	28.879908	5.793727	5.082392
-	281	29.251812	6.109276	5.209933
-	282	29.629114	6.441401	5.315665
-	283	29.997601	6.786583	5.395209
-	284	30.342669	7.140015	5.445623
-	285	30.650133	7.495780	5.465876
-	286	30.907211	7.847000	5.456842
-	287	31.103029	8.186237	5.420901
-	288	31.229254	8.506089	5.361534
-	289	31.280111	8.799504	5.283719
-	290	31.252508	9.060396	5.192132
-	291	31.145947	9.283623	5.092675
-	292	30.962351	9.465450	4.991004
-	293	30.705795	9.603617	4.891985
-	294	30.382095	9.697410	4.799747
-	295	29.998404	9.747519	4.716936
-	296	29.562853	9.756021	4.644355
-	297	29.084223	9.726089	4.580879
-	298	28.571600	9.661803	4.523956
-	299	28.033785	9.567916	4.471068
-	300	27.479286	9.449461	4.419445
-	301	26.915854	9.311633	4.366858
-	302	26.350571	9.159530	4.311625
-	303	25.789762	8.998043	4.252724
-	304	25.238508	8.831863	4.189709
-	305	24.700687	8.665464	4.122266
-	306	24.179197	8.502957	4.049694
-	307	23.675539	8.348211	3.971035
-	308	23.190136	8.204543	3.885837
-	309	22.722441	8.074783	3.793586
-	310	22.270945	7.961001	3.694467
-	311	21.833433	7.864528	3.588821
-	312	21.407173	7.785969	3.477522
-	313	20.989391	7.725021	3.361432
-	314	20.577494	7.680548	3.242069
-	315	20.169397	7.650485	3.120828
-	316	19.763762	7.632232	2.998484
-	317	19.359961	7.622508	2.875810
-	318	18.958050	7.617799	2.753178
-	319	18.558867	7.614405	2.630789
-	320	18.163692	7.608675	2.509050
-	321	17.774149	7.597334	2.388013
-	322	17.392115	7.577244	2.267661
-	323	17.019499	7.546038	2.148238
-	324	16.658346	7.501763	2.030375
-	325	16.310505	7.443268	1.914624
-	326	15.977591	7.369859	1.802339
-	327	15.660887	7.281738	1.695042
-	328	15.361026	7.179615	1.594146
-	329	15.078078	7.064964	1.500573
-	330	14.811431	6.939768	1.414810
-	331	14.560087	6.806509	1.336783
-	332	14.322360	6.667751	1.265658
-	333	14.096156	6.526245	1.200165
-	334	13.878944	6.384510	1.138969
-	335	13.667894	6.244802	1.080288
-	336	13.460072	6.108923	1.022611
-	337	13.252718	5.978174	0.964373
-	338	13.043303	5.853363	0.903790
-	339	12.829716	5.734690	0.839416
-	340	12.610251	5.621965	0.769760
-	341	12.383753	5.514540	0.693359
-	342	12.149586	5.411418	0.609265
-	343	11.907667	5.311494	0.516721
-	344	11.658367	5.213515	0.415131
-	345	11.402557	5.116360	0.304318
-	346	11.141442	5.018883	0.184577
-	347	10.876569	4.920090	0.056748
-	348	10.609668	4.819040	-0.077743
-	349	10.342505	4.714875	-0.216708
-	350	10.076933	4.607194	-0.357509
-	351	9.814463	4.495939	-0.498202
-	352	9.556671	4.381189	-0.636360
-	353	9.304764	4.263426	-0.770078
-	354	9.059725	4.143109	-0.897547
-	355	8.822225	4.020897	-1.017188
-	356	8.592743	3.897481	-1.127881
-	357	8.371317	3.773921	-1.229370
-	358	8.157493	3.651394	-1.321912
-	359	7.950526	3.531071	-1.406429
-	360	7.749608	3.414233	-1.484381
-	361	7.553927	3.301756	-1.557217
-	362	7.362794	3.194433	-1.626247
-	363	7.175741	3.092747	-1.692880
-	364	6.992337	2.997160	-1.758425
-	365	6.812334	2.908138	-1.824669
-	366	6.635499	2.825901	-1.892899
-	367	6.461853	2.750599	-1.964336
-	368	6.291413	2.682242	-2.039223
-	369	6.124412	2.620649	-2.117352
-	370	5.961319	2.565660	-2.198253
-	371	5.802389	2.517051	-2.281358
-	372	5.647981	2.474500	-2.366032
-	373	5.498062	2.437773	-2.451764
-	374	5.352673	2.406499	-2.537555
-	375	5.211687	2.380313	-2.622361
-	376	5.075032	2.359010	-2.705140
-	377	4.942613	2.342296	-2.784978
-	378	4.813958	2.329824	-2.861439
-	379	4.688480	2.321398	-2.934665
-	380	4.565254	2.316674	-3.004943
-	381	4.443208	2.315214	-3.072493
-	382	4.321353	2.316370	-3.137346
-	383	4.198777	2.319499	-3.199628
-	384	4.074794	2.323830	-3.258881
-	385	3.948777	2.328393	-3.314565
-	386	3.820258	2.332223	-3.366333
-	387	3.688899	2.334421	-3.413827
-	388	3.554436	2.334173	-3.456974
-	389	3.416812	2.330753	-3.496069
-	390	3.276004	2.323775	-3.531187
-	391	3.132182	2.312849	-3.562127
-	392	2.985454	2.297759	-3.588964
-	393	2.835966	2.278461	-3.612024
-	394	2.683821	2.255096	-3.632063
-	395	2.529040	2.227890	-3.650573
-	396	2.371506	2.197280	-3.669031
-	397	2.211364	2.163602	-3.688227
-	398	2.048524	2.127279	-3.709256
-	399	1.883083	2.088744	-3.732518
-	400	1.715115	2.048666	-3.758491
-	401	1.544514	2.007938	-3.787659
-	402	1.371428	1.967491	-3.820550
-	403	1.195868	1.928187	-3.856888
-	404	1.018028	1.890608	-3.896056
-	405	0.838236	1.855245	-3.937016
-	406	0.656512	1.822434	-3.978840
-	407	0.472958	1.792266	-4.020571
-	408	0.287490	1.764629	-4.062170
-	409	0.099915	1.739377	-4.103794
-	410	-0.089944	1.716289	-4.145884
-	411	-0.282454	1.695056	-4.188928
-	412	-0.477738	1.675421	-4.232818
-	413	-0.675936	1.656909	-4.277271
-	414	-0.876913	1.639058	-4.321904
-	415	-1.080380	1.621355	-4.366101
-	416	-1.286013	1.603300	-4.409121
-	417	-1.493333	1.584237	-4.449945
-	418	-1.701827	1.563574	-4.487734
-	419	-1.910931	1.540473	-4.521516
-	420	-2.119982	1.514212	-4.550295
-	421	-2.328246	1.484151	-4.573242
-	422	-2.534920	1.449573	-4.589439
-	423	-2.739078	1.409954	-4.598174
-	424	-2.939722	1.364897	-4.598961
-	425	-3.135702	1.314204	-4.591339
-	426	-3.325874	1.257745	-4.575166
-	427	-3.508821	1.195556	-4.550433
-	428	-3.683166	1.127782	-4.517320
-	429	-3.847448	1.054735	-4.476102
-	430	-4.000093	0.976773	-4.427316
-	431	-4.139754	0.894458	-4.371770
-	432	-4.264985	0.808387	-4.310165
-	433	-4.374535	0.719428	-4.243570
-	434	-4.467114	0.628791	-4.172586
-	435	-4.541721	0.537684	-4.097886
-	436	-4.597584	0.447562	-4.020424
-	437	-4.634006	0.359867	-3.941346
-	438	-4.650653	0.276155	-3.861963
-	439	-4.647240	0.197827	-3.783594
-	440	-4.623596	0.126283	-3.707596
-	441	-4.579632	0.062741	-3.635044
-	442	-4.515186	0.008096	-3.566480
-	443	-4.430022	-0.036898	-3.502068
-	444	-4.323648	-0.071807	-3.440899
-	445	-4.195460	-0.096421	-3.381429
-	446	-4.044706	-0.110833	-3.321631
-	447	-3.870307	-0.115254	-3.259032
-	448	-3.671424	-0.110191	-3.191530
-	449	-3.447135	-0.095771	-3.117738
-	450	-3.196888	-0.071958	-3.036788
-	451	-2.920581	-0.038561	-2.948696
-	452	-2.618102	0.004689	-2.853918
-	453	-2.289580	0.057619	-2.752801
-	454	-1.934993	0.120026	-2.645773
-	455	-1.554277	0.191334	-2.533275
-	456	-1.147536	0.270744	-2.416281
-	457	-0.714796	0.357432	-2.295320
-	458	-0.256475	0.450222	-2.170596
-	459	0.226846	0.547947	-2.042026
-	460	0.734406	0.649166	-1.908809
-	461	1.265231	0.752444	-1.769921
-	462	1.818419	0.856340	-1.624182
-	463	2.393198	0.959557	-1.470011
-	464	2.988830	1.060809	-1.305916
-	465	3.604680	1.159057	-1.130539
-	466	4.240073	1.253579	-0.942445
-	467	4.894275	1.343942	-0.740193
-	468	5.566641	1.430045	-0.522678
-	469	6.256298	1.512272	-0.288835
-	470	6.962406	1.591232	-0.037998
-	471	7.683762	1.668106	0.229730
-	472	8.419033	1.744298	0.513286
-	473	9.166459	1.821753	0.810423
-	474	9.924371	1.902560	1.118012
-	475	10.691056	1.988875	1.431924
-	476	11.464889	2.082373	1.747888
-	477	12.244420	2.184416	2.061602
-	478	13.028451	2.295955	2.368171
-	479	13.815875	2.417377	2.663163
-	480	14.605608	2.548648	2.942738
-	481	15.396669	2.689308	3.203632
-	482	16.188028	2.838578	3.443483
-	483	16.978651	2.995375	3.660352
-	484	17.767498	3.158520	3.852440
-	485	18.553288	3.326696	4.018601
-	486	19.334564	3.498486	4.158512
-	487	20.109734	3.672425	4.272810
-	488	20.877043	3.846920	4.363537
-	489	21.634600	4.020655	4.433736
-	490	22.380390	4.192229	4.487741
-	491	23.112322	4.360556	4.530150
-	492	23.828300	4.524717	4.565644
-	493	24.526344	4.684084	4.598228
-	494	25.204491	4.838322	4.630855
-	495	25.860718	4.987366	4.665824
-	496	26.493134	5.131338	4.704642
-	497	27.099844	5.270551	4.747919
-	498	27.679066	5.405680	4.795557
-	499	28.229429	5.537291	4.847209
-	500	28.750067	5.665970	4.902088
-	501	29.240610	5.792185	4.959644
-	502	29.700911	5.916261	5.018963
-	503	30.131186	6.038318	5.078956
-	504	30.531975	6.158289	5.138751
-	505	30.904161	6.275881	5.197549
-	506	31.248892	6.390607	5.254617
-	507	31.567539	6.501937	5.308963
-	508	31.861740	6.609038	5.360055
-	509	32.133030	6.710978	5.407423
-	510	32.382954	6.806581	5.450630
-	511	32.612564	6.894763	5.488921
-	512	32.822533	6.974347	5.521560
-	513	33.013256	7.043966	5.547453
-	514	33.184715	7.102298	5.565661
-	515	33.336464	7.147950	5.575359
-	516	33.467808	7.179521	5.575821
-	517	33.577587	7.195672	5.566778
-	518	33.664505	7.195144	5.548253
-	519	33.727264	7.176767	5.520516
-	520	33.764656	7.139593	5.484289
-	521	33.775482	7.082794	5.440351
-	522	33.759083	7.005757	5.389754
-	523	33.714828	6.908192	5.333352
-	524	33.642563	6.789835	5.272365
-	525	33.542381	6.650779	5.207820
-	526	33.414734	6.491273	5.140492
-	527	33.260483	6.311853	5.071164
-	528	33.080482	6.113365	5.000271
-	529	32.876064	5.896970	4.927760
-	530	32.648781	5.664197	4.853616
-	531	32.400326	5.417272	4.777076
-	532	32.132618	5.158912	4.696914
-	533	31.847601	4.892602	4.611115
-	534	31.547363	4.622324	4.517759
-	535	31.234417	4.352361	4.415249
-	536	30.911173	4.087133	4.303090
-	537	30.580276	3.830976	4.181548
-	538	30.244389	3.588038	4.051033
-	539	29.906158	3.362151	3.912066
-	540	29.568319	3.156589	3.765860
-	541	29.233400	2.974119	3.614273
-	542	28.903889	2.816663	3.459847
-	543	28.581863	2.685605	3.305273
-	544	28.269218	2.581369	3.153256
-	545	27.967672	2.503734	3.006276
-	546	27.678930	2.451634	2.866827
-	547	27.404673	2.423473	2.737778
-	548	27.146748	2.417181	2.621313
-	549	26.907328	2.430296	2.519383
-	550	26.688753	2.460201	2.434142
-	551	26.493769	2.504258	2.366983
-	552	26.325289	2.559732	2.319892
-	553	26.186459	2.624318	2.294358
-	554	26.080519	2.696152	2.291466
-	555	26.010695	2.773956	2.312548
-	556	25.980051	2.857347	2.357914
-	557	25.991461	2.946797	2.427281
-	558	26.047085	3.043777	2.519906
-	559	26.148388	3.150899	2.633683
-	560	26.295771	3.271733	2.765596
-	561	26.488136	3.410851	2.911823
-	562	26.722868	3.573123	3.067353
-	563	26.995344	3.763513	3.226226
-	564	27.298693	3.986295	3.382254
-	565	27.623755	4.244321	3.528967
-	566	27.959051	4.538473	3.660435
-	567	28.291103	4.867239	3.772249
-	568	28.604910	5.226436	3.861450
-	569	28.884819	5.609399	3.926615
-	570	29.115578	6.007369	3.968624
-	571	29.283289	6.409966	3.989572
-	572	29.376303	6.806460	3.992717
-	573	29.385765	7.186106	3.982944
-	574	29.306345	7.539006	3.965212
-	575	29.136389	7.856670	3.944188
-	576	28.877686	8.132416	3.923843
-	577	28.535156	8.361555	3.906301
-	578	28.116295	8.541758	3.891793
-	579	27.630516	8.672672	3.879512
-	580	27.088938	8.755955	3.866731
-	581	26.503433	8.794905	3.849653
-	582	25.886263	8.794054	3.824503
-	583	25.249630	8.758881	3.787204
-	584	24.605108	8.695413	3.733924
-	585	23.963406	8.609818	3.661879
-	586	23.333969	8.508213	3.568256
-	587	22.724688	8.396431	3.451575
-	588	22.141907	8.279861	3.311122
-	589	21.590172	8.163445	3.146976
-	590	21.072340	8.051431	2.961190
-	591	20.589676	7.947497	2.756685
-	592	20.141798	7.854615	2.537565
-	593	19.726883	7.774977	2.309713
-	594	19.341763	7.710130	2.079188
-	595	18.982521	7.660694	1.852752
-	596	18.644533	7.626671	1.637124
-	597	18.323084	7.607308	1.437953
-	598	18.013451	7.601167	1.259760
-	599	17.711096	7.606117	1.105792
-	600	17.411985	7.619420	0.977238
-	601	17.112749	7.637835	0.873828
-	602	16.810673	7.657787	0.794580
-	603	16.503988	7.675632	0.737096
-	604	16.191740	7.687912	0.698434
-	605	15.873880	7.691284	0.675771
-	606	15.551069	7.683145	0.665513
-	607	15.224724	7.661416	0.664156
-	608	14.896679	7.624701	0.669031
-	609	14.569091	7.572347	0.677126
-	610	14.244454	7.504362	0.686034
-	611	13.925138	7.421483	0.693822
-	612	13.613385	7.325065	0.698374
-	613	13.311244	7.217083	0.698221
-	614	13.020070	7.099909	0.692639
-	615	12.740913	6.976177	0.681076
-	616	12.474382	6.848607	0.663580
-	617	12.220447	6.719955	0.640803
-	618	11.978580	6.592762	0.613185
-	619	11.747852	6.469377	0.581342
-	620	11.526980	6.351805	0.546384
-	621	11.314576	6.241595	0.508771
-	622	11.108973	6.139892	0.469302
-	623	10.908901	6.047481	0.428214
-	624	10.712932	5.964492	0.385481
-	625	10.520051	5.890784	0.341394
-	626	10.329515	5.825910	0.295410
-	627	10.140825	5.769060	0.247064
-	628	9.953829	5.719500	0.196230
-	629	9.768630	5.676291	0.142685
-	630	9.585798	5.638366	0.086796
-	631	9.405877	5.604840	0.029462
-	632	9.229864	5.574837	-0.028791
-	633	9.059089	5.547865	-0.087335
-	634	8.894762	5.523443	-0.145322
-	635	8.738387	5.501343	-0.202163
-	636	8.591193	5.481155	-0.257161
-	637	8.453883	5.462645	-0.309460
-	638	8.326804	5.445406	-0.358740
-	639	8.208949	5.429237	-0.405517
-	640	8.098103	5.413785	-0.450130
