# Supplementary material for: Design and preliminary verification of a novel powered ankle–foot prosthesis: From the perspective of lower-limb biomechanics compared with ESAR foot
Source: PLoS One. 2024 Jun 7;19(6):e0303397. doi: 10.1371/journal.pone.0303397 (PMC11161064; doi:10.1371/journal.pone.0303397)
Supplement: S2 File — (ZIP) [file pone.0303397.s004.zip › WAP/12/left knee angle.txt]

LINK_MODEL_BASED::ORIGINAL::Left Knee Angles
File	Frame	X	Y	Z
Gait LB - IOR 24.c3d	1	20.484455	-4.597565	-13.417542
-	2	20.227381	-4.636716	-13.443645
-	3	19.964838	-4.685453	-13.420573
-	4	19.700655	-4.744864	-13.337639
-	5	19.438442	-4.814578	-13.188523
-	6	19.180996	-4.893287	-12.970765
-	7	18.930439	-4.978366	-12.687357
-	8	18.687885	-5.067013	-12.344881
-	9	18.453835	-5.156285	-11.953389
-	10	18.227932	-5.243234	-11.524883
-	11	18.009230	-5.325335	-11.072071
-	12	17.796247	-5.400345	-10.608763
-	13	17.587234	-5.466387	-10.148303
-	14	17.380171	-5.522167	-9.703612
-	15	17.172932	-5.567069	-9.284981
-	16	16.963623	-5.600524	-8.903063
-	17	16.750616	-5.622857	-8.565073
-	18	16.532877	-5.634475	-8.276121
-	19	16.309755	-5.635979	-8.038630
-	20	16.081488	-5.628481	-7.851753
-	21	15.848710	-5.613160	-7.711953
-	22	15.612723	-5.591250	-7.613830
-	23	15.375564	-5.564210	-7.549745
-	24	15.139412	-5.533429	-7.511975
-	25	14.907004	-5.500121	-7.492219
-	26	14.681251	-5.465555	-7.482388
-	27	14.465159	-5.430684	-7.475821
-	28	14.261615	-5.396402	-7.467352
-	29	14.073115	-5.363579	-7.452373
-	30	13.901947	-5.332772	-7.428087
-	31	13.749781	-5.304525	-7.393122
-	32	13.617757	-5.279480	-7.346912
-	33	13.506513	-5.258149	-7.290369
-	34	13.416096	-5.240904	-7.225016
-	35	13.346156	-5.227843	-7.153362
-	36	13.296045	-5.218897	-7.077238
-	37	13.264651	-5.213957	-6.998339
-	38	13.250661	-5.212922	-6.917397
-	39	13.252257	-5.215764	-6.834961
-	40	13.267486	-5.222328	-6.750934
-	41	13.294083	-5.232264	-6.665515
-	42	13.329823	-5.245240	-6.578358
-	43	13.372415	-5.260712	-6.489763
-	44	13.419819	-5.278135	-6.400023
-	45	13.469926	-5.296819	-6.309280
-	46	13.520940	-5.316127	-6.217909
-	47	13.571055	-5.335170	-6.126781
-	48	13.618590	-5.353119	-6.037307
-	49	13.661999	-5.369044	-5.952029
-	50	13.699834	-5.382113	-5.872748
-	51	13.730876	-5.391492	-5.801581
-	52	13.754152	-5.396631	-5.739902
-	53	13.769100	-5.397048	-5.689032
-	54	13.775380	-5.392633	-5.649363
-	55	13.773028	-5.383547	-5.621444
-	56	13.762377	-5.370124	-5.604895
-	57	13.743848	-5.353104	-5.599271
-	58	13.718163	-5.333466	-5.603349
-	59	13.686329	-5.312403	-5.615663
-	60	13.649446	-5.291253	-5.635156
-	61	13.608848	-5.271325	-5.660092
-	62	13.566018	-5.253895	-5.687802
-	63	13.522502	-5.240036	-5.715652
-	64	13.479763	-5.230803	-5.740533
-	65	13.439587	-5.227011	-5.759138
-	66	13.403511	-5.229251	-5.768881
-	67	13.373102	-5.237907	-5.766844
-	68	13.349968	-5.253063	-5.751693
-	69	13.335515	-5.274727	-5.722813
-	70	13.331180	-5.302762	-5.680601
-	71	13.338254	-5.336864	-5.626052
-	72	13.357878	-5.376602	-5.561265
-	73	13.391101	-5.421487	-5.488681
-	74	13.438926	-5.470988	-5.410244
-	75	13.502242	-5.524548	-5.328371
-	76	13.581645	-5.581625	-5.245138
-	77	13.677633	-5.641613	-5.162494
-	78	13.790415	-5.703972	-5.081822
-	79	13.919865	-5.768257	-5.003820
-	80	14.065651	-5.834043	-4.928711
-	81	14.226873	-5.901190	-4.856287
-	82	14.402640	-5.969425	-4.786605
-	83	14.591567	-6.038747	-4.719405
-	84	14.792262	-6.109148	-4.654377
-	85	15.003040	-6.180701	-4.590590
-	86	15.222123	-6.253399	-4.527407
-	87	15.447877	-6.327210	-4.463605
-	88	15.678496	-6.402109	-4.398204
-	89	15.912088	-6.477952	-4.331003
-	90	16.146656	-6.554734	-4.261929
-	91	16.379959	-6.632357	-4.192160
-	92	16.609945	-6.710655	-4.123700
-	93	16.834360	-6.789329	-4.057105
-	94	17.051254	-6.867993	-3.994408
-	95	17.258743	-6.946346	-3.936515
-	96	17.455244	-7.024026	-3.883925
-	97	17.639553	-7.100661	-3.837053
-	98	17.810738	-7.175779	-3.795732
-	99	17.968437	-7.248837	-3.759741
-	100	18.112465	-7.319108	-3.728995
-	101	18.242966	-7.386048	-3.703111
-	102	18.360439	-7.449220	-3.681090
-	103	18.465330	-7.508426	-3.661508
-	104	18.558157	-7.563630	-3.642452
-	105	18.639570	-7.614976	-3.621820
-	106	18.710114	-7.662587	-3.597862
-	107	18.770285	-7.706821	-3.568612
-	108	18.820614	-7.747958	-3.532658
-	109	18.861553	-7.786371	-3.488477
-	110	18.893698	-7.822450	-3.434991
-	111	18.917830	-7.856691	-3.371633
-	112	18.934784	-7.889558	-3.298966
-	113	18.945383	-7.921641	-3.217968
-	114	18.950193	-7.953267	-3.130893
-	115	18.949476	-7.984564	-3.040368
-	116	18.943012	-8.015654	-2.948929
-	117	18.930319	-8.046371	-2.859327
-	118	18.910624	-8.076582	-2.774103
-	119	18.882887	-8.106281	-2.695362
-	120	18.846083	-8.135353	-2.624441
-	121	18.799332	-8.163924	-2.561843
-	122	18.742311	-8.192283	-2.507987
-	123	18.675177	-8.220818	-2.461349
-	124	18.598326	-8.250147	-2.419896
-	125	18.512613	-8.280901	-2.380031
-	126	18.418728	-8.313778	-2.337214
-	127	18.317553	-8.349389	-2.286102
-	128	18.209915	-8.388268	-2.220474
-	129	18.096790	-8.430879	-2.134112
-	130	17.979231	-8.477473	-2.022543
-	131	17.858385	-8.528098	-1.882522
-	132	17.735659	-8.582453	-1.713021
-	133	17.612377	-8.639978	-1.513430
-	134	17.490086	-8.699939	-1.287339
-	135	17.370533	-8.761567	-1.040546
-	136	17.255491	-8.823806	-0.783748
-	137	17.147121	-8.885831	-0.530190
-	138	17.047161	-8.946760	-0.295650
-	139	16.956842	-9.006037	-0.090707
-	140	16.876753	-9.063531	0.080174
-	141	16.806591	-9.119321	0.216897
-	142	16.745832	-9.173541	0.321821
-	143	16.693417	-9.226357	0.397165
-	144	16.648197	-9.277864	0.445439
-	145	16.609064	-9.328142	0.468698
-	146	16.574982	-9.377323	0.468578
-	147	16.545147	-9.425366	0.446053
-	148	16.519142	-9.472399	0.402897
-	149	16.496794	-9.518393	0.339775
-	150	16.478241	-9.563426	0.258008
-	151	16.463888	-9.607498	0.158642
-	152	16.454281	-9.650633	0.044238
-	153	16.450560	-9.692888	-0.084247
-	154	16.454523	-9.734416	-0.225187
-	155	16.468412	-9.775407	-0.377315
-	156	16.495132	-9.816017	-0.540097
-	157	16.537922	-9.856467	-0.712764
-	158	16.600277	-9.896811	-0.895192
-	159	16.685858	-9.937078	-1.087570
-	160	16.798185	-9.977284	-1.289936
-	161	16.940409	-10.017384	-1.502398
-	162	17.115421	-10.057141	-1.725613
-	163	17.325842	-10.096353	-1.959690
-	164	17.574015	-10.134464	-2.204901
-	165	17.861879	-10.170951	-2.460990
-	166	18.190964	-10.205031	-2.727490
-	167	18.562462	-10.235784	-3.004472
-	168	18.977230	-10.262011	-3.292974
-	169	19.435831	-10.282443	-3.594363
-	170	19.938398	-10.295827	-3.908866
-	171	20.484676	-10.300790	-4.236264
-	172	21.074211	-10.296072	-4.576546
-	173	21.706478	-10.280147	-4.931556
-	174	22.380945	-10.251547	-5.305048
-	175	23.097212	-10.209113	-5.700752
-	176	23.854797	-10.151612	-6.123191
-	177	24.653221	-10.078361	-6.574595
-	178	25.492117	-9.988913	-7.055253
-	179	26.371126	-9.883024	-7.565350
-	180	27.289875	-9.761110	-8.101378
-	181	28.248127	-9.623693	-8.659423
-	182	29.245361	-9.471364	-9.234287
-	183	30.280899	-9.304862	-9.819557
-	184	31.353554	-9.125031	-10.407515
-	185	32.461723	-8.932518	-10.990752
-	186	33.603436	-8.728467	-11.561195
-	187	34.776505	-8.514000	-12.111307
-	188	35.978546	-8.290466	-12.634106
-	189	37.206974	-8.059746	-13.123227
-	190	38.459103	-7.823593	-13.573345
-	191	39.731972	-7.583891	-13.980113
-	192	41.022499	-7.342179	-14.340727
-	193	42.327587	-7.099665	-14.653398
-	194	43.644287	-6.857530	-14.917070
-	195	44.969757	-6.616867	-15.131662
-	196	46.301262	-6.378465	-15.297863
-	197	47.636059	-6.142609	-15.417578
-	198	48.971397	-5.909435	-15.493529
-	199	50.304340	-5.678539	-15.530059
-	200	51.631676	-5.449157	-15.532182
-	201	52.949642	-5.220568	-15.506159
-	202	54.253693	-4.991891	-15.459090
-	203	55.538059	-4.761840	-15.399160
-	204	56.795559	-4.529785	-15.334733
-	205	58.017548	-4.294832	-15.274691
-	206	59.194210	-4.056559	-15.227948
-	207	60.314770	-3.815047	-15.203228
-	208	61.368156	-3.570952	-15.208797
-	209	62.343407	-3.325561	-15.252021
-	210	63.230129	-3.081482	-15.339166
-	211	64.018944	-2.840877	-15.476121
-	212	64.701797	-2.606977	-15.667095
-	213	65.272072	-2.383110	-15.915507
-	214	65.724640	-2.171885	-16.224072
-	215	66.055969	-1.976258	-16.594217
-	216	66.263870	-1.799015	-17.026299
-	217	66.347359	-1.642169	-17.519806
-	218	66.306549	-1.508255	-18.072365
-	219	66.142303	-1.399148	-18.680128
-	220	65.856110	-1.316332	-19.337297
-	221	65.450203	-1.261094	-20.035721
-	222	64.927490	-1.234140	-20.765062
-	223	64.291664	-1.235570	-21.512384
-	224	63.547119	-1.265668	-22.262104
-	225	62.698883	-1.323745	-22.996502
-	226	61.752480	-1.409077	-23.696165
-	227	60.713997	-1.520375	-24.340090
-	228	59.589851	-1.656055	-24.906788
-	229	58.386799	-1.814231	-25.375124
-	230	57.111607	-1.992715	-25.725080
-	231	55.770626	-2.189019	-25.939182
-	232	54.369663	-2.400234	-26.002966
-	233	52.913773	-2.623800	-25.905773
-	234	51.407593	-2.856248	-25.641720
-	235	49.855190	-3.094535	-25.209612
-	236	48.260426	-3.335075	-24.613638
-	237	46.626446	-3.574814	-23.863043
-	238	44.956005	-3.810801	-22.972347
-	239	43.251369	-4.040568	-21.960279
-	240	41.514729	-4.262043	-20.849934
-	241	39.748360	-4.473176	-19.668907
-	242	37.955059	-4.672295	-18.447512
-	243	36.138229	-4.857704	-17.219149
-	244	34.302155	-5.027457	-16.018919
-	245	32.451767	-5.179467	-14.881285
-	246	30.592934	-5.311183	-13.839671
-	247	28.732267	-5.420029	-12.924756
-	248	26.877502	-5.503263	-12.160769
-	249	25.037201	-5.558063	-11.568295
-	250	23.220778	-5.582081	-11.159769
-	251	21.438160	-5.573571	-10.938957
-	252	19.699564	-5.531586	-10.904994
-	253	18.015144	-5.456400	-11.047885
-	254	16.394783	-5.349451	-11.352036
-	255	14.847708	-5.213350	-11.796027
-	256	13.382407	-5.051951	-12.354528
-	257	12.006415	-4.870110	-12.999775
-	258	10.726399	-4.673445	-13.703387
-	259	9.548078	-4.468069	-14.438339
-	260	8.476360	-4.260125	-15.180927
-	261	7.515494	-4.055314	-15.911028
-	262	6.669289	-3.858618	-16.613056
-	263	5.941150	-3.673873	-17.275663
-	264	5.334160	-3.503491	-17.891638
-	265	4.850898	-3.348503	-18.456530
-	266	4.493269	-3.208625	-18.968391
-	267	4.262506	-3.082355	-19.427395
-	268	4.159234	-2.967418	-19.834803
-	269	4.183575	-2.860973	-20.192289
-	270	4.335049	-2.759984	-20.501644
-	271	4.612554	-2.661554	-20.763674
-	272	5.014456	-2.563223	-20.978209
-	273	5.538520	-2.463238	-21.144478
-	274	6.181753	-2.360926	-21.259443
-	275	6.940237	-2.256718	-21.319735
-	276	7.808272	-2.152662	-21.320173
-	277	8.777938	-2.052343	-21.254322
-	278	9.838418	-1.960767	-21.114912
-	279	10.975657	-1.884065	-20.894327
-	280	12.172266	-1.828715	-20.586744
-	281	13.408285	-1.801136	-20.188053
-	282	14.661660	-1.806692	-19.698959
-	283	15.909029	-1.849310	-19.124352
-	284	17.126863	-1.931112	-18.475153
-	285	18.292450	-2.052071	-17.766476
-	286	19.385004	-2.210025	-17.017042
-	287	20.386793	-2.400977	-16.249933
-	288	21.283361	-2.619420	-15.487731
-	289	22.064068	-2.858522	-14.753733
-	290	22.721889	-3.111259	-14.067853
-	291	23.253510	-3.370145	-13.448003
-	292	23.659473	-3.628046	-12.907574
-	293	23.943583	-3.878631	-12.453533
-	294	24.112768	-4.116575	-12.087323
-	295	24.176308	-4.338099	-11.803796
-	296	24.145275	-4.541138	-11.592272
-	297	24.032057	-4.725355	-11.437738
-	298	23.849396	-4.891832	-11.322359
-	299	23.610220	-5.042192	-11.227929
-	300	23.326857	-5.178547	-11.137459
-	301	23.010799	-5.302997	-11.036556
-	302	22.672495	-5.417522	-10.914357
-	303	22.321014	-5.523900	-10.764528
-	304	21.964048	-5.623723	-10.584142
-	305	21.607786	-5.718553	-10.373183
-	306	21.257061	-5.810054	-10.132932
-	307	20.915354	-5.899863	-9.865351
-	308	20.585083	-5.989285	-9.572893
-	309	20.267710	-6.079454	-9.257517
-	310	19.963770	-6.171129	-8.921202
-	311	19.673037	-6.264847	-8.565181
-	312	19.394682	-6.360798	-8.191116
-	313	19.127525	-6.459016	-7.800536
-	314	18.870258	-6.559068	-7.396231
-	315	18.621677	-6.660312	-6.981582
-	316	18.380938	-6.762037	-6.560381
-	317	18.147631	-6.863290	-6.136877
-	318	17.921810	-6.963065	-5.715270
-	319	17.704054	-7.060228	-5.299488
-	320	17.495153	-7.153514	-4.893163
-	321	17.295897	-7.241777	-4.499099
-	322	17.107311	-7.323931	-4.118793
-	323	16.930378	-7.398981	-3.753746
-	324	16.766077	-7.465998	-3.404372
-	325	16.615410	-7.524374	-3.071352
-	326	16.479067	-7.573513	-2.755905
-	327	16.357473	-7.613050	-2.459323
-	328	16.250692	-7.642876	-2.182981
-	329	16.158194	-7.663296	-1.928600
-	330	16.078976	-7.674892	-1.697853
-	331	16.011482	-7.678520	-1.491688
-	332	15.953746	-7.675351	-1.310627
-	333	15.903234	-7.666720	-1.154336
-	334	15.857295	-7.653976	-1.021685
-	335	15.813203	-7.638590	-0.910877
-	336	15.768184	-7.621882	-0.819367
-	337	15.720009	-7.605128	-0.744004
-	338	15.666574	-7.589573	-0.680670
-	339	15.606615	-7.576259	-0.624772
-	340	15.539341	-7.566094	-0.571568
-	341	15.464549	-7.559823	-0.515899
-	342	15.382852	-7.557900	-0.453457
-	343	15.295222	-7.560574	-0.380505
-	344	15.203181	-7.567932	-0.294118
-	345	15.108573	-7.579888	-0.192631
-	346	15.013335	-7.596129	-0.075717
-	347	14.919582	-7.616183	0.055639
-	348	14.829287	-7.639386	0.199105
-	349	14.744280	-7.664886	0.350947
-	350	14.666066	-7.691713	0.506436
-	351	14.595857	-7.719114	0.660863
-	352	14.534532	-7.746185	0.808972
-	353	14.482562	-7.772177	0.945280
-	354	14.440260	-7.796360	1.064908
-	355	14.407578	-7.818104	1.163152
-	356	14.384206	-7.836976	1.235826
-	357	14.369603	-7.852834	1.280471
-	358	14.362741	-7.865706	1.295394
-	359	14.362404	-7.875803	1.280510
-	360	14.367245	-7.883482	1.237622
-	361	14.375989	-7.889150	1.169185
-	362	14.387512	-7.893188	1.079015
-	363	14.401067	-7.896030	0.972622
-	364	14.416127	-7.898180	0.855909
-	365	14.432451	-7.900367	0.736271
-	366	14.449907	-7.903157	0.621766
-	367	14.468193	-7.907226	0.518747
-	368	14.486985	-7.912900	0.433737
-	369	14.506176	-7.920436	0.370860
-	370	14.526040	-7.930020	0.332808
-	371	14.547094	-7.941752	0.320159
-	372	14.570182	-7.955707	0.331219
-	373	14.596373	-7.971983	0.363322
-	374	14.626902	-7.990597	0.413084
-	375	14.662997	-8.011696	0.476998
-	376	14.705582	-8.035377	0.553139
-	377	14.755199	-8.061707	0.638492
-	378	14.811677	-8.090623	0.731215
-	379	14.874264	-8.122013	0.830466
-	380	14.941937	-8.155595	0.935631
-	381	15.013229	-8.190965	1.046438
-	382	15.086788	-8.227600	1.162599
-	383	15.161280	-8.265026	1.283564
-	384	15.235686	-8.302537	1.407088
-	385	15.309495	-8.339441	1.526067
-	386	15.382547	-8.375025	1.631430
-	387	15.455091	-8.408761	1.713354
-	388	15.527305	-8.440496	1.765166
-	389	15.599367	-8.470539	1.786537
-	390	15.671147	-8.499496	1.781817
-	391	15.742319	-8.527984	1.757813
-	392	15.812404	-8.556629	1.722075
-	393	15.880499	-8.585886	1.680519
-	394	15.945429	-8.615977	1.639754
-	395	16.005747	-8.647197	1.604119
-	396	16.060101	-8.679674	1.577229
-	397	16.107788	-8.713336	1.561119
-	398	16.148279	-8.748138	1.557612
-	399	16.181458	-8.783895	1.565769
-	400	16.207315	-8.820373	1.585279
-	401	16.225838	-8.857434	1.614891
-	402	16.237047	-8.895044	1.653614
-	403	16.240925	-8.933123	1.699965
-	404	16.237635	-8.971700	1.752388
-	405	16.227459	-9.010842	1.809396
-	406	16.210705	-9.050678	1.869846
-	407	16.187695	-9.091236	1.932763
-	408	16.158516	-9.132706	1.998008
-	409	16.123363	-9.175206	2.065842
-	410	16.082207	-9.218820	2.136976
-	411	16.035019	-9.263532	2.212437
-	412	15.981853	-9.309142	2.292643
-	413	15.922790	-9.355380	2.377812
-	414	15.858154	-9.402010	2.468044
-	415	15.788454	-9.448770	2.562805
-	416	15.714434	-9.495351	2.660862
-	417	15.637014	-9.541339	2.760096
-	418	15.557313	-9.586357	2.858174
-	419	15.476497	-9.629988	2.952233
-	420	15.395873	-9.671853	3.038709
-	421	15.316744	-9.711729	3.114059
-	422	15.240563	-9.749473	3.174233
-	423	15.168809	-9.785193	3.215580
-	424	15.103005	-9.819265	3.235175
-	425	15.044867	-9.852238	3.230271
-	426	14.996208	-9.884791	3.199160
-	427	14.959209	-9.917450	3.142213
-	428	14.936256	-9.950603	3.059071
-	429	14.929925	-9.984361	2.950790
-	430	14.942992	-10.018706	2.818999
-	431	14.978012	-10.053622	2.665638
-	432	15.037717	-10.089028	2.492365
-	433	15.124486	-10.124945	2.300503
-	434	15.240661	-10.161366	2.090384
-	435	15.388324	-10.198330	1.862257
-	436	15.569072	-10.235923	1.616272
-	437	15.784290	-10.274287	1.352952
-	438	16.034941	-10.313578	1.072991
-	439	16.321833	-10.353904	0.777257
-	440	16.645512	-10.395405	0.466899
-	441	17.006451	-10.438183	0.142835
-	442	17.405210	-10.482261	-0.194164
-	443	17.842316	-10.527667	-0.543284
-	444	18.318707	-10.574223	-0.904192
-	445	18.835396	-10.621648	-1.276774
-	446	19.393547	-10.669545	-1.660992
-	447	19.994642	-10.717402	-2.057180
-	448	20.639893	-10.764608	-2.465235
-	449	21.330647	-10.810758	-2.884506
-	450	22.067924	-10.855374	-3.314304
-	451	22.852381	-10.898108	-3.753411
-	452	23.684437	-10.938572	-4.200855
-	453	24.563950	-10.976092	-4.656010
-	454	25.490517	-11.009876	-5.118340
-	455	26.463173	-11.039069	-5.588181
-	456	27.480312	-11.062940	-6.064497
-	457	28.539873	-11.080581	-6.546816
-	458	29.639059	-11.090860	-7.034057
-	459	30.774595	-11.092487	-7.524794
-	460	31.942770	-11.083802	-8.017648
-	461	33.139557	-11.062993	-8.510505
-	462	34.360806	-11.028197	-9.001221
-	463	35.602379	-10.977295	-9.488285
-	464	36.860283	-10.908196	-9.969598
-	465	38.130684	-10.818995	-10.442556
-	466	39.410091	-10.707882	-10.903711
-	467	40.695415	-10.573318	-11.348936
-	468	41.983959	-10.414217	-11.774047
-	469	43.273350	-10.229886	-12.174901
-	470	44.561581	-10.020107	-12.547661
-	471	45.846592	-9.785449	-12.888906
-	472	47.126530	-9.527296	-13.195631
-	473	48.399448	-9.247944	-13.465631
-	474	49.663212	-8.950398	-13.697830
-	475	50.915382	-8.638419	-13.892153
-	476	52.152782	-8.315910	-14.050389
-	477	53.371418	-7.986856	-14.175768
-	478	54.566299	-7.655705	-14.272510
-	479	55.731461	-7.326498	-14.346265
-	480	56.860214	-7.002852	-14.403590
-	481	57.945313	-6.687892	-14.451769
-	482	58.979511	-6.384014	-14.498337
-	483	59.955669	-6.093343	-14.550702
-	484	60.867279	-5.817930	-14.615811
-	485	61.708485	-5.559413	-14.700078
-	486	62.474060	-5.318818	-14.809713
-	487	63.159565	-5.096510	-14.950123
-	488	63.760998	-4.891811	-15.126445
-	489	64.275032	-4.703391	-15.343264
-	490	64.698746	-4.529069	-15.604102
-	491	65.029648	-4.366592	-15.911429
-	492	65.265732	-4.213808	-16.266397
-	493	65.405342	-4.069234	-16.668325
-	494	65.447327	-3.932393	-17.114838
-	495	65.390869	-3.803352	-17.601982
-	496	65.235519	-3.682898	-18.123991
-	497	64.981476	-3.572462	-18.673613
-	498	64.629372	-3.473883	-19.242117
-	499	64.180748	-3.388958	-19.819292
-	500	63.637917	-3.319502	-20.393942
-	501	63.004044	-3.266681	-20.953608
-	502	62.283096	-3.231483	-21.485348
-	503	61.479618	-3.214633	-21.975769
-	504	60.598858	-3.216147	-22.411716
-	505	59.646286	-3.235649	-22.781210
-	506	58.627094	-3.272315	-23.073536
-	507	57.546040	-3.325111	-23.279594
-	508	56.407204	-3.392410	-23.392746
-	509	55.214184	-3.472264	-23.408485
-	510	53.970123	-3.562641	-23.324171
-	511	52.677879	-3.661634	-23.139658
-	512	51.340061	-3.767330	-22.856806
-	513	49.959175	-3.878103	-22.479733
-	514	48.537437	-3.992287	-22.015018
-	515	47.076576	-4.108288	-21.471624
-	516	45.577637	-4.224570	-20.860615
-	517	44.040604	-4.339558	-20.194906
-	518	42.464783	-4.451666	-19.489244
-	519	40.849056	-4.559400	-18.759068
-	520	39.192574	-4.660957	-18.021017
-	521	37.495403	-4.754521	-17.292274
-	522	35.759167	-4.837876	-16.589899
-	523	33.986786	-4.908916	-15.930214
-	524	32.182560	-4.965371	-15.328439
-	525	30.352104	-5.005287	-14.797399
-	526	28.502186	-5.027248	-14.347466
-	527	26.640764	-5.030118	-13.986868
-	528	24.776812	-5.013174	-13.720833
-	529	22.920166	-4.976121	-13.551923
-	530	21.081533	-4.918923	-13.481409
-	531	19.271900	-4.842187	-13.507251
-	532	17.502687	-4.747129	-13.627327
-	533	15.784984	-4.635682	-13.836377
-	534	14.129615	-4.510240	-14.128464
-	535	12.546885	-4.373548	-14.496153
-	536	11.046148	-4.228578	-14.931058
-	537	9.635841	-4.078550	-15.424479
-	538	8.323069	-3.926945	-15.966670
-	539	7.113703	-3.777205	-16.547649
-	540	6.012422	-3.632479	-17.158361
-	541	5.022515	-3.495461	-17.790476
-	542	4.146209	-3.368080	-18.436594
-	543	3.384206	-3.251700	-19.090246
-	544	2.735872	-3.146909	-19.745323
-	545	2.199404	-3.053645	-20.395924
-	546	1.771919	-2.971222	-21.036688
-	547	1.449995	-2.898493	-21.662884
-	548	1.229882	-2.834026	-22.269411
-	549	1.107829	-2.776230	-22.850679
-	550	1.080190	-2.723452	-23.401323
-	551	1.143709	-2.674030	-23.914583
-	552	1.295527	-2.626321	-24.383909
-	553	1.533497	-2.578800	-24.801964
-	554	1.856425	-2.529987	-25.160084
-	555	2.264041	-2.478516	-25.449644
-	556	2.757419	-2.423136	-25.660994
-	557	3.338847	-2.362814	-25.784060
-	558	4.011445	-2.296897	-25.809048
-	559	4.778764	-2.225357	-25.725885
-	560	5.643354	-2.149158	-25.524967
-	561	6.605633	-2.070421	-25.198555
-	562	7.662849	-1.992415	-24.740765
-	563	8.808212	-1.919501	-24.149570
-	564	10.030031	-1.856711	-23.428131
-	565	11.312023	-1.809214	-22.585903
-	566	12.633177	-1.781815	-21.638790
-	567	13.968618	-1.778291	-20.611330
-	568	15.290919	-1.800918	-19.533676
-	569	16.571285	-1.850340	-18.440327
-	570	17.781385	-1.925187	-17.368105
-	571	18.894953	-2.022552	-16.354107
-	572	19.888998	-2.138210	-15.430024
-	573	20.745081	-2.266778	-14.623074
-	574	21.449955	-2.402498	-13.951963
-	575	21.996002	-2.539711	-13.426612
-	576	22.381062	-2.673301	-13.049278
-	577	22.607948	-2.799449	-12.812670
-	578	22.683981	-2.915796	-12.702677
-	579	22.620068	-3.021250	-12.700722
-	580	22.430283	-3.116197	-12.783690
-	581	22.131088	-3.202151	-12.926722
-	582	21.740213	-3.281216	-13.104980
-	583	21.276304	-3.355954	-13.294015
-	584	20.757975	-3.429097	-13.471035
-	585	20.203274	-3.503013	-13.616275
-	586	19.629335	-3.579986	-13.711659
-	587	19.051476	-3.661654	-13.741651
-	588	18.483229	-3.749204	-13.693620
-	589	17.935915	-3.843404	-13.556948
-	590	17.418642	-3.944320	-13.324369
-	591	16.938242	-4.051720	-12.991626
-	592	16.499184	-4.165056	-12.558021
-	593	16.103683	-4.283217	-12.026932
-	594	15.751731	-4.405053	-11.405968
-	595	15.441751	-4.529063	-10.706649
-	596	15.170537	-4.653611	-9.944208
-	597	14.933811	-4.777143	-9.137487
-	598	14.726564	-4.897954	-8.305844
-	599	14.543170	-5.014369	-7.471054
-	600	14.378023	-5.124827	-6.654451
-	601	14.225609	-5.227807	-5.876023
-	602	14.080914	-5.321706	-5.153964
-	603	13.939717	-5.405230	-4.505089
-	604	13.798509	-5.477174	-3.941157
-	605	13.654968	-5.536402	-3.470607
-	606	13.507509	-5.582294	-3.096875
-	607	13.355602	-5.614486	-2.818461
-	608	13.199641	-5.632833	-2.630672
-	609	13.040526	-5.637711	-2.524580
-	610	12.880120	-5.629765	-2.488725
-	611	12.720538	-5.609910	-2.510074
-	612	12.564151	-5.579469	-2.574739
-	613	12.413620	-5.539916	-2.669290
-	614	12.271270	-5.492772	-2.781248
-	615	12.139410	-5.439751	-2.899881
-	616	12.019917	-5.382529	-3.016251
-	617	11.914186	-5.322738	-3.123509
-	618	11.823105	-5.262103	-3.217058
-	619	11.747143	-5.202192	-3.293489
-	620	11.686276	-5.144382	-3.351488
-	621	11.640162	-5.089985	-3.390889
-	622	11.608186	-5.040015	-3.412654
-	623	11.589635	-4.995334	-3.418010
-	624	11.583729	-4.956560	-3.408881
-	625	11.589474	-4.923968	-3.388295
-	626	11.605927	-4.897698	-3.359270
-	627	11.632031	-4.877618	-3.325649
-	628	11.666459	-4.863358	-3.291671
-	629	11.707767	-4.854400	-3.260590
-	630	11.754275	-4.849978	-3.234654
-	631	11.803999	-4.849242	-3.216006
-	632	11.855005	-4.851440	-3.204927
-	633	11.905376	-4.855910	-3.200920
-	634	11.953163	-4.862038	-3.203419
-	635	11.996788	-4.869357	-3.211549
-	636	12.034968	-4.877398	-3.223970
-	637	12.066758	-4.885707	-3.240139
-	638	12.092093	-4.893931	-3.258800
-	639	12.111306	-4.901981	-3.278455
-	640	12.125488	-4.909840	-3.299953
