# Supplementary material for: Design and preliminary verification of a novel powered ankle–foot prosthesis: From the perspective of lower-limb biomechanics compared with ESAR foot
Source: PLoS One. 2024 Jun 7;19(6):e0303397. doi: 10.1371/journal.pone.0303397 (PMC11161064; doi:10.1371/journal.pone.0303397)
Supplement: S2 File — (ZIP) [file pone.0303397.s004.zip › WAP/12/right ankle angle.txt]

LINK_MODEL_BASED::ORIGINAL::Right Ankle Angles
File	Frame	X	Y	Z
Gait LB - IOR 24.c3d	1
-	2
-	3
-	4
-	5
-	6
-	7
-	8
-	9	7.029131	18.580156	-0.775322
-	10	6.579411	18.704121	-1.082369
-	11	6.137171	18.860989	-1.360754
-	12	5.699062	19.049236	-1.599581
-	13	5.262070	19.266062	-1.791918
-	14
-	15
-	16
-	17
-	18
-	19
-	20
-	21
-	22
-	23
-	24
-	25
-	26
-	27
-	28
-	29
-	30
-	31
-	32	-3.013597	18.774103	-2.122358
-	33	-3.087125	18.825104	-2.191163
-	34	-3.136715	18.801420	-2.275134
-	35	-3.162815	18.716501	-2.370498
-	36	-3.167259	18.581833	-2.473775
-	37	-3.152731	18.406206	-2.581695
-	38	-3.122820	18.196472	-2.691282
-	39	-3.081704	17.957418	-2.799529
-	40	-3.033943	17.693748	-2.903214
-	41	-2.983576	17.410290	-2.999525
-	42	-2.934137	17.112478	-3.086524
-	43	-2.888216	16.807138	-3.164441
-	44	-2.847234	16.501482	-3.234422
-	45	-2.812201	16.203215	-3.297526
-	46
-	47
-	48
-	49
-	50
-	51
-	52
-	53
-	54
-	55
-	56
-	57
-	58
-	59
-	60
-	61
-	62
-	63
-	64
-	65
-	66
-	67
-	68
-	69
-	70
-	71
-	72
-	73
-	74
-	75
-	76
-	77
-	78
-	79	-1.475734	20.536184	-0.228758
-	80	-1.542528	20.307264	-0.152469
-	81	-1.603734	20.093079	-0.089673
-	82	-1.659086	19.892853	-0.039610
-	83	-1.708633	19.705820	-0.000968
-	84	-1.752335	19.531378	0.027435
-	85	-1.790273	19.368849	0.046594
-	86	-1.822619	19.217491	0.057510
-	87	-1.849648	19.076691	0.060954
-	88	-1.871522	18.945860	0.057623
-	89	-1.888526	18.824480	0.047893
-	90	-1.900575	18.712223	0.031672
-	91	-1.907562	18.608877	0.009100
-	92	-1.909249	18.514637	-0.019617
-	93	-1.905290	18.429880	-0.054161
-	94	-1.895802	18.354717	-0.093860
-	95	-1.881177	18.288786	-0.137858
-	96	-1.862057	18.231171	-0.185047
-	97	-1.839160	18.180534	-0.234668
-	98	-1.813247	18.135813	-0.285840
-	99	-1.785187	18.096153	-0.338110
-	100	-1.755811	18.061310	-0.391221
-	101	-1.726096	18.031656	-0.445206
-	102	-1.696994	18.007793	-0.500085
-	103	-1.669659	17.990427	-0.555763
-	104	-1.645111	17.980213	-0.612383
-	105	-1.624456	17.977419	-0.669658
-	106	-1.608851	17.981239	-0.727078
-	107	-1.599623	17.990236	-0.783499
-	108	-1.598046	18.002995	-0.837214
-	109	-1.605032	18.017914	-0.886847
-	110	-1.620750	18.033712	-0.930976
-	111	-1.644664	18.049404	-0.968765
-	112	-1.675659	18.064425	-0.999543
-	113	-1.712386	18.078428	-1.023257
-	114	-1.753085	18.091297	-1.040080
-	115	-1.796115	18.102873	-1.050510
-	116	-1.839649	18.112877	-1.055276
-	117	-1.882148	18.121086	-1.055135
-	118	-1.922251	18.126993	-1.051311
-	119	-1.959174	18.130375	-1.044623
-	120	-1.992575	18.130980	-1.036084
-	121	-2.022826	18.128845	-1.026425
-	122	-2.050808	18.124058	-1.016533
-	123	-2.078183	18.116907	-1.007084
-	124	-2.107556	18.107761	-0.998091
-	125	-2.142407	18.096655	-0.989438
-	126	-2.187261	18.084211	-0.980201
-	127	-2.247501	18.070681	-0.969050
-	128	-2.329366	18.056210	-0.954329
-	129	-2.439733	18.040686	-0.934145
-	130	-2.585637	18.023773	-0.906553
-	131	-2.773583	18.005220	-0.869852
-	132	-3.008862	17.985073	-0.823010
-	133	-3.295087	17.963270	-0.765742
-	134	-3.633526	17.939901	-0.698740
-	135	-4.022846	17.915400	-0.624059
-	136	-4.458968	17.889975	-0.544852
-	137	-4.935205	17.864571	-0.465184
-	138	-5.442588	17.839878	-0.390029
-	139	-5.970555	17.817001	-0.324142
-	140	-6.507685	17.797211	-0.271828
-	141	-7.042619	17.782066	-0.236087
-	142	-7.564716	17.773453	-0.218384
-	143	-8.064652	17.773552	-0.218587
-	144	-8.534832	17.783655	-0.235089
-	145	-8.969061	17.803946	-0.265340
-	146	-9.362514	17.833382	-0.305926
-	147	-9.711263	17.869886	-0.353427
-	148	-10.012312	17.910828	-0.404399
-	149	-10.263218	17.953247	-0.455952
-	150	-10.462059	17.994246	-0.505547
-	151	-10.607193	18.031296	-0.551417
-	152	-10.697359	18.062666	-0.592231
-	153	-10.731672	18.087215	-0.627366
-	154	-10.710386	18.104746	-0.656362
-	155	-10.635112	18.115530	-0.679254
-	156	-10.509380	18.119875	-0.696081
-	157	-10.338309	18.117702	-0.707157
-	158	-10.128096	18.108105	-0.713051
-	159	-9.885693	18.089876	-0.714089
-	160	-9.618411	18.062099	-0.710495
-	161	-9.333562	18.024649	-0.702053
-	162	-9.038002	17.978241	-0.688371
-	163	-8.737921	17.924248	-0.668676
-	164	-8.438509	17.864307	-0.642330
-	165	-8.144039	17.800087	-0.608859
-	166	-7.857580	17.733213	-0.568576
-	167	-7.580860	17.665106	-0.522798
-	168	-7.314182	17.597229	-0.474236
-	169	-7.056648	17.530922	-0.426524
-	170	-6.806447	17.467207	-0.384258
-	171	-6.561027	17.407162	-0.352435
-	172	-6.317573	17.351727	-0.335651
-	173	-6.073534	17.301561	-0.337706
-	174	-5.826836	17.257193	-0.360828
-	175	-5.576145	17.218735	-0.405474
-	176	-5.320916	17.185867	-0.470957
-	177	-5.061429	17.158228	-0.554591
-	178	-4.798812	17.135147	-0.652490
-	179	-4.534524	17.116087	-0.760386
-	180	-4.270280	17.100386	-0.873769
-	181	-4.007604	17.087439	-0.988782
-	182	-3.747946	17.076866	-1.101914
-	183	-3.492432	17.068478	-1.210432
-	184	-3.241832	17.062098	-1.312884
-	185	-2.996560	17.057760	-1.408481
-	186	-2.756819	17.055510	-1.497261
-	187	-2.522274	17.055378	-1.580459
-	188	-2.292645	17.057457	-1.659439
-	189	-2.067215	17.061718	-1.736514
-	190	-1.845423	17.068014	-1.813448
-	191	-1.626607	17.076210	-1.891896
-	192	-1.410106	17.086121	-1.972963
-	193	-1.195582	17.097704	-2.057017
-	194	-0.982561	17.110937	-2.144266
-	195	-0.770037	17.125992	-2.234722
-	196	-0.556746	17.142868	-2.328688
-	197	-0.341552	17.161564	-2.426301
-	198	-0.123668	17.181770	-2.527802
-	199	0.097505	17.203125	-2.633515
-	200	0.322490	17.224958	-2.744189
-	201	0.551547	17.246473	-2.860621
-	202	0.784948	17.266621	-2.983979
-	203	1.022807	17.284187	-3.115513
-	204	1.265002	17.297693	-3.256307
-	205	1.511172	17.305336	-3.406922
-	206	1.760549	17.304840	-3.567034
-	207	2.012230	17.294012	-3.735730
-	208	2.265167	17.271490	-3.910928
-	209	2.518339	17.237095	-4.089554
-	210	2.770545	17.191635	-4.267271
-	211	3.020537	17.136778	-4.438790
-	212	3.266642	17.074488	-4.597367
-	213	3.507158	17.007067	-4.735793
-	214	3.740272	16.937241	-4.845930
-	215	3.964318	16.867672	-4.920014
-	216	4.177869	16.801088	-4.950917
-	217	4.379706	16.739706	-4.932467
-	218	4.568951	16.685112	-4.860226
-	219	4.745010	16.638308	-4.731573
-	220	4.908170	16.599709	-4.547630
-	221	5.059443	16.569233	-4.312852
-	222	5.200812	16.546474	-4.035594
-	223	5.334889	16.530716	-3.726818
-	224	5.464593	16.520885	-3.399085
-	225	5.593025	16.516102	-3.065211
-	226	5.723038	16.515198	-2.737359
-	227	5.857285	16.517273	-2.426644
-	228	5.998092	16.521523	-2.142492
-	229	6.147270	16.527098	-1.892642
-	230	6.306131	16.533255	-1.682797
-	231	6.475635	16.539236	-1.516930
-	232	6.656196	16.544260	-1.397214
-	233	6.847884	16.547661	-1.324003
-	234	7.050442	16.548883	-1.296374
-	235	7.263284	16.547426	-1.312118
-	236	7.485664	16.543114	-1.367937
-	237	7.716465	16.535719	-1.459609
-	238	7.954518	16.525249	-1.582536
-	239	8.198451	16.511833	-1.731416
-	240	8.447108	16.495630	-1.901444
-	241	8.699341	16.476927	-2.087810
-	242	8.954220	16.456076	-2.286179
-	243	9.211036	16.433531	-2.492718
-	244	9.469218	16.409536	-2.704151
-	245	9.728414	16.384529	-2.917463
-	246	9.988192	16.358965	-3.129933
-	247	10.248246	16.333591	-3.338858
-	248	10.508481	16.308899	-3.542192
-	249	10.768793	16.285414	-3.737756
-	250	11.029417	16.263412	-3.924085
-	251	11.290755	16.243032	-4.099990
-	252	11.553283	16.224346	-4.264527
-	253	11.817758	16.207378	-4.417355
-	254	12.085016	16.192173	-4.558376
-	255	12.356091	16.178596	-4.688017
-	256	12.632146	16.166498	-4.807185
-	257	12.914444	16.156057	-4.916749
-	258	13.204477	16.147442	-5.018264
-	259	13.503744	16.141144	-5.113191
-	260	13.813980	16.138014	-5.203297
-	261	14.136676	16.139212	-5.289946
-	262	14.473260	16.145550	-5.374581
-	263	14.824845	16.157017	-5.458601
-	264	15.192000	16.172707	-5.542958
-	265	15.575101	16.191135	-5.628732
-	266	15.974271	16.210606	-5.717008
-	267	16.389257	16.229561	-5.808740
-	268	16.819471	16.246578	-5.904817
-	269	17.263830	16.260363	-6.006103
-	270	17.720690	16.269686	-6.113518
-	271	18.187656	16.273834	-6.227487
-	272	18.661785	16.272223	-6.348709
-	273	19.139193	16.264721	-6.477448
-	274	19.615274	16.251711	-6.613808
-	275	20.084602	16.233955	-6.757658
-	276	20.540895	16.212889	-6.908471
-	277	20.977283	16.190304	-7.065897
-	278	21.386059	16.168522	-7.229109
-	279	21.758837	16.150274	-7.396846
-	280	22.086393	16.138548	-7.566981
-	281	22.358625	16.136665	-7.735768
-	282	22.564608	16.147581	-7.897923
-	283	22.692951	16.173571	-8.046845
-	284	22.732765	16.216429	-8.174769
-	285	22.674816	16.277546	-8.273871
-	286	22.512657	16.358681	-8.336481
-	287	22.243399	16.461765	-8.355543
-	288	21.867853	16.587839	-8.325226
-	289	21.390356	16.735638	-8.241598
-	290	20.818151	16.901558	-8.103527
-	291	20.160458	17.080294	-7.912280
-	292	19.427547	17.265333	-7.671949
-	293	18.629696	17.449986	-7.388543
-	294	17.776340	17.628513	-7.068829
-	295	16.875631	17.796583	-6.718919
-	296	15.934175	17.950808	-6.343758
-	297	14.957192	18.088631	-5.946384
-	298	13.948815	18.208099	-5.528476
-	299	12.912255	18.308573	-5.090932
-	300	11.850313	18.390226	-4.635680
-	301	10.765648	18.453402	-4.166573
-	302	9.661090	18.498402	-3.690412
-	303	8.539515	18.525539	-3.215520
-	304	7.403306	18.534586	-2.749539
-	305	6.254482	18.524370	-2.298541
-	306	5.094864	18.493000	-1.866817
-	307	3.927320	18.438143	-1.458871
-	308	2.756362	18.359570	-1.079694
-	309	1.588679	18.261271	-0.734546
-	310	0.432897	18.152521	-0.428029
-	311	-0.701526	18.043987	-0.163388
-	312	-1.804823	17.945200	0.058012
-	313	-2.866878	17.863630	0.236665
-	314	-3.877025	17.804552	0.374575
-	315	-4.824272	17.770597	0.474833
-	316	-5.697979	17.760834	0.541072
-	317	-6.488330	17.772259	0.576745
-	318	-7.186778	17.800756	0.584895
-	319	-7.786403	17.841856	0.568021
-	320	-8.282267	17.891401	0.527738
-	321	-8.671372	17.946257	0.464648
-	322	-8.952712	18.004385	0.378419
-	323	-9.127445	18.063931	0.268401
-	324	-9.198580	18.123602	0.133673
-	325	-9.171078	18.182028	-0.026275
-	326	-9.051469	18.237803	-0.211611
-	327	-8.847639	18.289204	-0.422071
-	328	-8.568880	18.334570	-0.656316
-	329	-8.225723	18.372524	-0.912310
-	330	-7.829926	18.401888	-1.187033
-	331	-7.393962	18.421688	-1.476844
-	332	-6.930587	18.431623	-1.777580
-	333	-6.452332	18.431927	-2.084076
-	334	-5.970994	18.423725	-2.390622
-	335	-5.497453	18.408966	-2.690482
-	336	-5.041473	18.389654	-2.976550
-	337	-4.611522	18.368364	-3.241985
-	338	-4.214205	18.348040	-3.480966
-	339	-3.854079	18.332094	-3.688693
-	340	-3.533882	18.323805	-3.861248
-	341	-3.254701	18.326349	-3.995784
-	342	-3.016294	18.342129	-4.090408
-	343	-2.817287	18.371872	-4.144236
-	344	-2.655491	18.414690	-4.157317
-	345	-2.527805	18.468271	-4.130807
-	346	-2.430476	18.529213	-4.066895
-	347	-2.359375	18.592857	-3.968593
-	348	-2.310188	18.654354	-3.839093
-	349	-2.278833	18.708651	-3.681605
-	350	-2.262488	18.748699	-3.498760
-	351	-2.259589	18.765551	-3.293134
-	352	-2.269098	18.751413	-3.067487
-	353	-2.289860	18.702044	-2.824736
-	354	-2.320607	18.617041	-2.567720
-	355	-2.360087	18.499529	-2.299088
-	356	-2.406973	18.355904	-2.021416
-	357	-2.459858	18.195160	-1.736810
-	358	-2.517269	18.028412	-1.447208
-	359	-2.577671	17.867804	-1.154496
-	360	-2.639431	17.725594	-0.860497
-	361	-2.700973	17.613119	-0.567129
-	362	-2.760883	17.540386	-0.276177
-	363	-2.817867	17.515343	0.010275
-	364	-2.870814	17.543173	0.289856
-	365	-2.918718	17.626036	0.559823
-	366	-2.960583	17.763144	0.817148
-	367	-2.995577	17.951086	1.058595
-	368	-3.023107	18.184498	1.281136
-	369	-3.042785	18.456434	1.481800
-	370	-3.054535	18.758900	1.658156
-	371	-3.058481	19.083206	1.808179
-	372	-3.054862	19.420202	1.930324
-	373	-3.044180	19.760614	2.023596
-	374	-3.027425	20.095387	2.088032
-	375	-3.005734	20.416002	2.124194
-	376	-2.980697	20.714970	2.133752
-	377	-2.953890	20.986034	2.118558
-	378	-2.927009	21.224339	2.081142
-	379	-2.901623	21.426321	2.024099
-	380	-2.879252	21.589575	1.950305
-	381	-2.861010	21.712877	1.862419
-	382	-2.847774	21.795973	1.763094
-	383	-2.839982	21.839455	1.654574
-	384	-2.837582	21.844740	1.538766
-	385	-2.840185	21.814028	1.417150
-	386	-2.846995	21.750065	1.290699
-	387	-2.856735	21.656052	1.159813
-	388	-2.867769	21.535362	1.024424
-	389	-2.878341	21.391397	0.884410
-	390	-2.886794	21.227568	0.739602
-	391	-2.891846	21.047337	0.590213
-	392	-2.892378	20.854259	0.436755
-	393	-2.887466	20.651638	0.279953
-	394	-2.876406	20.442749	0.120908
-	395	-2.858649	20.230795	-0.039093
-	396	-2.833913	20.019081	-0.198470
-	397	-2.802040	19.811066	-0.355579
-	398	-2.763004	19.610502	-0.508633
-	399	-2.717302	19.421581	-0.655417
-	400	-2.666186	19.248407	-0.793769
-	401	-2.612201	19.094479	-0.921251
-	402	-2.559588	18.961901	-1.035361
-	403	-2.514455	18.850853	-1.133375
-	404	-2.484728	18.760164	-1.212323
-	405	-2.480043	18.687819	-1.269162
-	406	-2.511281	18.631489	-1.301183
-	407	-2.589839	18.588728	-1.306464
-	408	-2.727159	18.557177	-1.284230
-	409	-2.934408	18.534918	-1.234541
-	410	-3.222038	18.520515	-1.158213
-	411	-3.599083	18.512901	-1.056667
-	412	-4.071745	18.511211	-0.932145
-	413	-4.642142	18.514381	-0.788048
-	414	-5.307292	18.521305	-0.629125
-	415	-6.058267	18.531019	-0.461452
-	416	-6.879694	18.542530	-0.292109
-	417	-7.749847	18.554626	-0.128815
-	418	-8.641463	18.565773	0.020856
-	419	-9.523103	18.574633	0.149698
-	420	-10.361527	18.580215	0.251760
-	421	-11.124402	18.581976	0.322585
-	422	-11.783243	18.579546	0.359572
-	423	-12.316045	18.572803	0.361953
-	424	-12.709200	18.561655	0.330305
-	425	-12.958336	18.546188	0.266633
-	426	-13.067439	18.526413	0.173837
-	427	-13.046851	18.501015	0.055677
-	428	-12.910746	18.467430	-0.084102
-	429	-12.675620	18.422642	-0.241605
-	430	-12.359077	18.364725	-0.412744
-	431	-11.978683	18.293455	-0.593374
-	432	-11.551118	18.209999	-0.779296
-	433	-11.091461	18.116537	-0.966682
-	434	-10.612778	18.015993	-1.152456
-	435	-10.125819	17.911783	-1.334905
-	436	-9.638831	17.807055	-1.513935
-	437	-9.157434	17.704485	-1.691351
-	438	-8.685084	17.606192	-1.870572
-	439	-8.223426	17.514046	-2.055887
-	440	-7.772900	17.429655	-2.251507
-	441	-7.333232	17.354090	-2.460628
-	442	-6.903887	17.287947	-2.684605
-	443	-6.484581	17.231339	-2.922297
-	444	-6.075610	17.184053	-3.169615
-	445	-5.677945	17.145559	-3.419701
-	446	-5.293323	17.115263	-3.663401
-	447	-4.923888	17.092852	-3.890379
-	448	-4.571830	17.078529	-4.090377
-	449	-4.239243	17.072866	-4.253876
-	450	-3.927854	17.076988	-4.372912
-	451	-3.638726	17.092209	-4.441972
-	452	-3.372311	17.119961	-4.458268
-	453	-3.128383	17.161470	-4.421789
-	454	-2.906046	17.217659	-4.335039
-	455	-2.703772	17.288704	-4.202960
-	456	-2.519376	17.373873	-4.032264
-	457	-2.350007	17.471716	-3.831239
-	458	-2.192754	17.580076	-3.608747
-	459	-2.044785	17.696455	-3.373993
-	460	-1.903490	17.818134	-3.135724
-	461	-1.766554	17.942148	-2.902372
-	462	-1.631971	18.065237	-2.681632
-	463	-1.498112	18.183821	-2.480362
-	464	-1.363434	18.294075	-2.304545
-	465	-1.226694	18.391907	-2.159240
-	466	-1.086800	18.473305	-2.048355
-	467	-0.943066	18.534483	-1.974314
-	468	-0.795015	18.571911	-1.938502
-	469	-0.642547	18.582592	-1.940901
-	470	-0.485663	18.564209	-1.980490
-	471	-0.324679	18.515387	-2.055258
-	472	-0.160047	18.436012	-2.162278
-	473	0.007756	18.327471	-2.297989
-	474	0.178303	18.192591	-2.458519
-	475	0.351344	18.035788	-2.639770
-	476	0.526767	17.862785	-2.837247
-	477	0.704786	17.680109	-3.046741
-	478	0.885627	17.494957	-3.263639
-	479	1.069701	17.314295	-3.483504
-	480	1.257339	17.144350	-3.701981
-	481	1.448817	16.990278	-3.915103
-	482	1.644298	16.855585	-4.119520
-	483	1.843699	16.742308	-4.312463
-	484	2.046646	16.651207	-4.491543
-	485	2.252568	16.581795	-4.655038
-	486	2.460537	16.532804	-4.801149
-	487	2.669559	16.502279	-4.928878
-	488	2.878591	16.487463	-5.037692
-	489	3.086415	16.485029	-5.127539
-	490	3.292042	16.491060	-5.199586
-	491	3.494839	16.501261	-5.256596
-	492	3.694696	16.511946	-5.303022
-	493	3.892437	16.519974	-5.345860
-	494	4.089680	16.523165	-5.393919
-	495	4.288522	16.519981	-5.457031
-	496	4.491164	16.509356	-5.544690
-	497	4.699609	16.490906	-5.664629
-	498	4.915341	16.464808	-5.821989
-	499	5.139307	16.431595	-6.019217
-	500	5.371776	16.392220	-6.255581
-	501	5.612395	16.347923	-6.527633
-	502	5.860067	16.299936	-6.829142
-	503	6.113252	16.249748	-7.151720
-	504	6.369880	16.198912	-7.485088
-	505	6.627603	16.148880	-7.818035
-	506	6.884086	16.101128	-8.139145
-	507	7.137261	16.056810	-8.438074
-	508	7.385357	16.016972	-8.705716
-	509	7.626828	15.982609	-8.934084
-	510	7.860145	15.954590	-9.116418
-	511	8.083953	15.933810	-9.247434
-	512	8.297426	15.920845	-9.324415
-	513	8.500399	15.915596	-9.347815
-	514	8.693499	15.917594	-9.321347
-	515	8.877979	15.925843	-9.251382
-	516	9.055521	15.938887	-9.146464
-	517	9.228061	15.955143	-9.015933
-	518	9.397498	15.973012	-8.869020
-	519	9.565454	15.990919	-8.713640
-	520	9.733107	16.007772	-8.555460
-	521	9.901100	16.022984	-8.397831
-	522	10.069691	16.036285	-8.242369
-	523	10.238922	16.047947	-8.089235
-	524	10.408662	16.058496	-7.937761
-	525	10.578641	16.068796	-7.786515
-	526	10.748577	16.079809	-7.633661
-	527	10.918172	16.092402	-7.477375
-	528	11.087191	16.107548	-7.315790
-	529	11.255466	16.126129	-7.147198
-	530	11.422817	16.148863	-6.970113
-	531	11.589120	16.176405	-6.783403
-	532	11.754391	16.209320	-6.586297
-	533	11.918743	16.247726	-6.378624
-	534	12.082525	16.291506	-6.160720
-	535	12.246425	16.340204	-5.933413
-	536	12.411386	16.393131	-5.698042
-	537	12.578613	16.449835	-5.456245
-	538	12.749559	16.509905	-5.210119
-	539	12.925884	16.573103	-4.961935
-	540	13.109234	16.639227	-4.713891
-	541	13.301488	16.707724	-4.468481
-	542	13.504476	16.778074	-4.227901
-	543	13.720003	16.849863	-3.994082
-	544	13.949899	16.922611	-3.768986
-	545	14.196000	16.996059	-3.554616
-	546	14.460239	17.069799	-3.353312
-	547	14.744617	17.143076	-3.167629
-	548	15.051137	17.214979	-3.000374
-	549	15.381612	17.284384	-2.854449
-	550	15.737514	17.349993	-2.732998
-	551	16.119640	17.410809	-2.639070
-	552	16.528114	17.465811	-2.576153
-	553	16.962219	17.514215	-2.547672
-	554	17.420284	17.555222	-2.557467
-	555	17.899466	17.587835	-2.609331
-	556	18.395639	17.611248	-2.706658
-	557	18.903124	17.624746	-2.851862
-	558	19.414675	17.627485	-3.046223
-	559	19.921530	17.618847	-3.289357
-	560	20.413212	17.598612	-3.578910
-	561	20.877840	17.567184	-3.910449
-	562	21.302227	17.526192	-4.277165
-	563	21.672461	17.478334	-4.670560
-	564	21.974449	17.427065	-5.080741
-	565	22.194918	17.376696	-5.496597
-	566	22.322260	17.331985	-5.906325
-	567	22.347763	17.297604	-6.298058
-	568	22.266092	17.277424	-6.660108
-	569	22.075426	17.273472	-6.982034
-	570	21.777180	17.285801	-7.254992
-	571	21.375452	17.312569	-7.473000
-	572	20.876450	17.350687	-7.633159
-	573	20.287884	17.396585	-7.735746
-	574	19.618174	17.446682	-7.783273
-	575	18.875566	17.497303	-7.779566
-	576	18.067616	17.544838	-7.728707
-	577	17.200748	17.585846	-7.634815
-	578	16.280397	17.617113	-7.501896
-	579	15.310851	17.635593	-7.333836
-	580	14.295232	17.638783	-7.134333
-	581	13.235526	17.625998	-6.906940
-	582	12.133136	17.599224	-6.654787
-	583	10.988971	17.563248	-6.380341
-	584	9.804365	17.523031	-6.085250
-	585	8.581253	17.481796	-5.770539
-	586	7.322425	17.440853	-5.437277
-	587	6.031469	17.400364	-5.086680
-	588	4.713831	17.360052	-4.721359
-	589	3.376925	17.320318	-4.344951
-	590	2.031021	17.281979	-3.962320
-	591	0.688874	17.247316	-3.578983
-	592	-0.634053	17.221140	-3.201220
-	593	-1.920698	17.209688	-2.835477
-	594	-3.153004	17.218206	-2.488443
-	595	-4.313185	17.248627	-2.167114
-	596	-5.383822	17.298599	-1.878614
-	597	-6.349438	17.364574	-1.629376
-	598	-7.196874	17.442636	-1.424566
-	599	-7.916588	17.528574	-1.267751
-	600	-8.502488	17.618530	-1.160912
-	601	-8.952226	17.708502	-1.104380
-	602	-9.267248	17.794817	-1.096825
-	603	-9.452264	17.874435	-1.135228
-	604	-9.514983	17.944462	-1.215224
-	605	-9.465298	18.002754	-1.331340
-	606	-9.314987	18.048494	-1.477644
-	607	-9.076776	18.081306	-1.648416
-	608	-8.764313	18.101553	-1.838123
-	609	-8.391491	18.110117	-2.041589
-	610	-7.972654	18.107401	-2.253753
-	611	-7.521941	18.093235	-2.469891
-	612	-7.053566	18.067373	-2.685182
-	613	-6.581007	18.029324	-2.894940
-	614	-6.117089	17.979574	-3.094550
-	615	-5.673045	17.918663	-3.280317
-	616	-5.258596	17.847397	-3.449561
-	617	-4.881406	17.767242	-3.600324
-	618	-4.547176	17.680050	-3.731202
-	619	-4.259068	17.588665	-3.841212
-	620	-4.018287	17.496805	-3.929847
-	621	-3.823780	17.408840	-3.997323
-	622	-3.672961	17.329035	-4.045113
-	623	-3.561498	17.262011	-4.075739
-	624	-3.484200	17.210934	-4.092678
-	625	-3.435610	17.176886	-4.099004
-	626	-3.410817	17.159727	-4.096071
-	627	-3.405647	17.157427	-4.083237
-	628	-3.416595	17.167877	-4.059357
-	629	-3.440530	17.187485	-4.023661
-	630	-3.474874	17.211857	-3.976288
-	631	-3.517645	17.235434	-3.918018
-	632	-3.567737	17.251637	-3.850423
-	633	-3.624725	17.252686	-3.775736
-	634	-3.688356	17.231998	-3.696520
-	635	-3.757731	17.185448	-3.615149
-	636	-3.831679	17.112204	-3.533703
-	637	-3.908451	17.015123	-3.454010
-	638	-3.986240	16.899021	-3.377417
-	639	-4.063610	16.768974	-3.304459
-	640	-4.140701	16.627247	-3.234226
