# Supplementary material for: Design and preliminary verification of a novel powered ankle–foot prosthesis: From the perspective of lower-limb biomechanics compared with ESAR foot
Source: PLoS One. 2024 Jun 7;19(6):e0303397. doi: 10.1371/journal.pone.0303397 (PMC11161064; doi:10.1371/journal.pone.0303397)
Supplement: S2 File — (ZIP) [file pone.0303397.s004.zip › WAP/12/right ground reaction force.TXT]

XY
	Fx		Fy		Fz
0.000	1.01	0.000	0.51	0.000	-0.54
0.001	0.87	0.001	0.55	0.001	-1.08
0.001	1.01	0.001	0.55	0.001	0.00
0.002	0.97	0.002	0.51	0.002	-0.36
0.002	0.87	0.002	0.51	0.002	-0.36
0.003	1.15	0.003	0.37	0.003	-0.18
0.003	1.33	0.003	0.55	0.003	-0.18
0.004	0.92	0.004	0.60	0.004	-0.18
0.004	0.74	0.004	0.41	0.004	-1.62
0.005	1.01	0.005	0.37	0.005	-0.36
0.005	0.87	0.005	0.55	0.005	0.18
0.005	0.83	0.005	0.55	0.005	0.18
0.006	0.87	0.006	0.41	0.006	0.18
0.007	1.15	0.007	0.41	0.007	-0.72
0.007	0.92	0.007	0.55	0.007	0.72
0.007	0.87	0.007	0.69	0.007	0.18
0.008	1.06	0.008	0.55	0.008	-1.08
0.009	1.20	0.009	0.46	0.009	-0.18
0.009	0.83	0.009	0.51	0.009	-0.54
0.009	0.92	0.009	0.37	0.009	-0.36
0.010	1.10	0.010	0.55	0.010	-0.54
0.011	0.92	0.011	0.55	0.011	0.54
0.011	1.06	0.011	0.60	0.011	-0.72
0.012	0.92	0.012	0.46	0.012	0.18
0.012	1.15	0.012	0.18	0.012	-0.54
0.013	1.01	0.013	0.41	0.013	-0.36
0.013	0.78	0.013	0.60	0.013	-0.72
0.014	1.10	0.014	0.55	0.014	0.36
0.014	1.10	0.014	0.23	0.014	0.54
0.015	0.87	0.015	0.55	0.015	0.36
0.015	0.83	0.015	0.78	0.015	-0.18
0.016	1.01	0.016	0.51	0.016	0.00
0.016	1.10	0.016	0.51	0.016	0.54
0.017	1.06	0.017	0.55	0.017	0.00
0.017	0.92	0.017	0.55	0.017	-1.08
0.018	0.92	0.018	0.41	0.018	0.18
0.018	0.92	0.018	0.51	0.018	0.18
0.018	1.01	0.018	0.55	0.018	-0.36
0.019	0.92	0.019	0.51	0.019	-0.18
0.020	1.15	0.020	0.51	0.020	-0.36
0.020	1.01	0.020	0.41	0.020	-0.54
0.021	1.06	0.021	0.41	0.021	-0.54
0.021	0.87	0.021	0.41	0.021	0.00
0.022	0.87	0.022	0.41	0.022	-0.90
0.022	0.97	0.022	0.60	0.022	-1.08
0.022	0.97	0.022	0.32	0.022	-0.18
0.023	0.92	0.023	0.51	0.023	-0.72
0.024	0.83	0.024	0.32	0.024	0.00
0.024	1.20	0.024	0.46	0.024	-0.54
0.025	0.78	0.025	0.41	0.025	-0.36
0.025	0.83	0.025	0.37	0.025	-0.36
0.026	0.97	0.026	0.51	0.026	-1.26
0.026	1.38	0.026	0.23	0.026	-0.54
0.026	0.87	0.026	0.51	0.026	0.00
0.027	0.83	0.027	0.37	0.027	-0.18
0.028	1.20	0.028	0.32	0.028	-0.54
0.028	0.92	0.028	0.37	0.028	-0.36
0.029	0.83	0.029	0.32	0.029	-0.90
0.029	0.97	0.029	0.51	0.029	0.00
0.030	0.97	0.030	0.55	0.030	0.18
0.030	0.78	0.030	0.55	0.030	-0.72
0.030	0.87	0.030	0.55	0.030	-0.72
0.031	1.24	0.031	0.41	0.031	-0.54
0.032	0.87	0.032	0.09	0.032	0.00
0.032	1.24	0.032	0.41	0.032	0.18
0.033	1.15	0.033	0.51	0.033	0.00
0.033	0.97	0.033	0.74	0.033	0.00
0.034	1.06	0.034	0.64	0.034	0.00
0.034	1.01	0.034	0.87	0.034	-1.08
0.035	1.06	0.035	0.55	0.035	-0.72
0.035	1.10	0.035	0.32	0.035	-0.36
0.036	0.87	0.036	0.64	0.036	-0.36
0.036	0.83	0.036	0.28	0.036	-0.90
0.036	0.92	0.036	0.51	0.036	0.00
0.037	1.06	0.037	0.28	0.037	0.36
0.037	0.74	0.037	0.74	0.037	0.36
0.038	0.78	0.038	0.55	0.038	-0.18
0.039	1.06	0.039	0.28	0.039	-0.36
0.039	0.92	0.039	0.60	0.039	-0.18
0.040	0.87	0.040	0.46	0.040	-0.72
0.040	0.97	0.040	0.41	0.040	-0.54
0.041	0.92	0.041	0.46	0.041	0.00
0.041	0.74	0.041	0.46	0.041	0.00
0.042	0.87	0.042	0.46	0.042	-0.36
0.042	1.06	0.042	0.64	0.042	-0.72
0.043	0.92	0.043	0.60	0.043	0.54
0.043	0.83	0.043	0.51	0.043	0.18
0.044	0.92	0.044	0.55	0.044	-0.36
0.044	0.87	0.044	0.41	0.044	-0.90
0.044	1.01	0.044	0.69	0.044	-0.36
0.045	0.87	0.045	0.46	0.045	-0.90
0.045	1.20	0.045	0.64	0.045	0.18
0.046	1.01	0.046	0.41	0.046	-0.36
0.047	1.24	0.047	0.69	0.047	0.18
0.047	0.92	0.047	0.60	0.047	-0.90
0.048	0.92	0.048	0.55	0.048	0.18
0.048	1.20	0.048	0.46	0.048	-1.80
0.049	1.01	0.049	0.60	0.049	0.00
0.049	0.92	0.049	0.23	0.049	-0.18
0.050	1.10	0.050	0.51	0.050	0.18
0.050	0.97	0.050	0.46	0.050	-0.18
0.051	0.92	0.051	0.55	0.051	-1.08
0.051	1.06	0.051	0.55	0.051	-0.54
0.052	1.06	0.052	0.46	0.052	0.54
0.052	0.92	0.052	0.55	0.052	-0.72
0.052	0.97	0.052	0.46	0.052	-0.90
0.053	0.97	0.053	0.55	0.053	-0.72
0.053	1.01	0.053	0.37	0.053	-1.26
0.054	0.83	0.054	0.64	0.054	-0.54
0.055	0.87	0.055	0.60	0.055	-0.90
0.055	0.87	0.055	0.55	0.055	-0.72
0.056	1.06	0.056	0.60	0.056	-1.08
0.056	1.01	0.056	0.37	0.056	0.00
0.057	0.87	0.057	0.32	0.057	-0.18
0.057	0.87	0.057	0.32	0.057	-0.18
0.058	1.10	0.058	0.55	0.058	-0.18
0.058	0.97	0.058	0.69	0.058	-0.90
0.059	0.87	0.059	0.60	0.059	-0.36
0.059	0.74	0.059	0.28	0.059	-1.08
0.060	1.01	0.060	0.46	0.060	0.18
0.060	0.83	0.060	0.60	0.060	-1.08
0.060	1.01	0.060	0.46	0.060	-0.54
0.061	1.01	0.061	0.32	0.061	-0.54
0.061	1.10	0.061	0.41	0.061	-0.18
0.062	0.83	0.062	0.37	0.062	-0.18
0.063	0.97	0.063	0.51	0.063	0.18
0.063	0.83	0.063	0.51	0.063	-0.72
0.064	1.10	0.064	0.41	0.064	0.00
0.064	1.06	0.064	0.37	0.064	-0.18
0.065	0.97	0.065	0.32	0.065	-0.18
0.065	1.01	0.065	0.51	0.065	-0.90
0.066	1.10	0.066	0.55	0.066	-0.90
0.066	1.01	0.066	0.46	0.066	0.00
0.067	0.92	0.067	0.32	0.067	-0.90
0.067	1.15	0.067	0.37	0.067	-0.72
0.068	0.83	0.068	0.32	0.068	0.36
0.068	0.92	0.068	0.51	0.068	-0.54
0.069	0.83	0.069	0.46	0.069	-0.36
0.069	0.92	0.069	0.46	0.069	-0.18
0.070	1.01	0.070	0.74	0.070	0.00
0.070	0.92	0.070	0.23	0.070	-0.36
0.071	0.92	0.071	0.46	0.071	-0.18
0.071	1.20	0.071	0.18	0.071	0.54
0.072	1.01	0.072	0.64	0.072	-0.18
0.072	1.01	0.072	0.32	0.072	-0.18
0.072	0.97	0.072	0.41	0.072	0.00
0.073	1.15	0.073	0.28	0.073	0.36
0.073	1.01	0.073	0.60	0.073	-0.72
0.074	1.06	0.074	0.51	0.074	0.18
0.074	0.92	0.074	0.60	0.074	-1.08
0.075	1.20	0.075	0.28	0.075	-0.72
0.075	1.06	0.075	0.51	0.075	-0.54
0.076	1.10	0.076	0.41	0.076	0.90
0.076	1.01	0.076	0.51	0.076	0.18
0.077	0.83	0.077	0.41	0.077	0.36
0.077	1.20	0.077	0.32	0.077	-0.18
0.078	0.87	0.078	0.46	0.078	0.36
0.079	1.06	0.079	0.46	0.079	-0.90
0.079	0.97	0.079	0.23	0.079	-1.08
0.080	1.24	0.080	0.32	0.080	-0.18
0.080	0.97	0.080	0.18	0.080	-0.36
0.081	1.10	0.081	0.23	0.081	0.00
0.081	1.10	0.081	0.32	0.081	-1.08
0.082	1.20	0.082	0.18	0.082	-0.54
0.082	0.97	0.082	0.41	0.082	-0.36
0.083	0.87	0.083	0.23	0.083	-0.36
0.083	1.06	0.083	0.60	0.083	-0.36
0.084	1.10	0.084	0.09	0.084	0.36
0.084	1.01	0.084	0.55	0.084	-0.18
0.085	1.01	0.085	0.41	0.085	0.00
0.085	0.87	0.085	0.41	0.085	0.00
0.086	1.06	0.086	0.23	0.086	-0.90
0.086	1.06	0.086	0.55	0.086	-0.54
0.087	1.01	0.087	0.23	0.087	-0.54
0.087	1.06	0.087	0.41	0.087	-0.90
0.088	1.06	0.088	0.32	0.088	0.54
0.088	1.06	0.088	0.60	0.088	-0.18
0.088	0.97	0.088	0.37	0.088	-0.72
0.089	0.97	0.089	0.69	0.089	0.18
0.089	0.92	0.089	0.64	0.089	-0.36
0.090	0.97	0.090	0.55	0.090	-0.36
0.090	0.69	0.090	0.32	0.090	0.54
0.091	1.06	0.091	0.32	0.091	-0.18
0.091	1.06	0.091	0.46	0.091	-0.18
0.092	0.92	0.092	0.60	0.092	-0.36
0.092	0.69	0.092	0.14	0.092	-0.18
0.093	0.87	0.093	0.55	0.093	0.00
0.094	0.97	0.094	0.32	0.094	-0.90
0.094	0.74	0.094	0.55	0.094	0.54
0.095	1.06	0.095	0.69	0.095	-1.62
0.095	0.92	0.095	0.32	0.095	-0.36
0.096	1.15	0.096	0.64	0.096	-0.36
0.096	1.15	0.096	0.51	0.096	0.00
0.097	0.92	0.097	0.41	0.097	0.72
0.097	1.01	0.097	0.28	0.097	-0.54
0.098	0.64	0.098	0.41	0.098	0.18
0.098	1.15	0.098	0.41	0.098	-1.08
0.099	1.06	0.099	0.41	0.099	0.54
0.099	0.97	0.099	0.32	0.099	-0.18
0.100	0.87	0.100	0.32	0.100	-0.72
0.100	1.15	0.100	0.51	0.100	0.00
0.101	0.83	0.101	0.46	0.101	-0.54
0.101	0.92	0.101	0.46	0.101	-1.62
0.102	1.01	0.102	0.41	0.102	-0.36
0.102	1.01	0.102	0.37	0.102	0.36
0.103	0.97	0.103	0.41	0.103	-0.36
0.103	1.01	0.103	0.37	0.103	-0.18
0.104	1.06	0.104	0.28	0.104	-0.36
0.104	0.60	0.104	0.64	0.104	-0.72
0.105	0.97	0.105	0.55	0.105	-0.90
0.105	1.10	0.105	0.51	0.105	-0.54
0.106	0.78	0.106	0.51	0.106	-1.26
0.106	1.01	0.106	0.46	0.106	-1.26
0.107	1.06	0.107	0.28	0.107	-1.08
0.107	1.06	0.107	0.46	0.107	-0.18
0.108	0.74	0.108	0.41	0.108	-0.72
0.108	1.01	0.108	0.51	0.108	0.36
0.109	1.10	0.109	0.37	0.109	-1.08
0.109	0.97	0.109	0.32	0.109	-0.54
0.110	1.06	0.110	0.55	0.110	0.00
0.110	0.69	0.110	0.46	0.110	0.00
0.111	0.78	0.111	0.41	0.111	-0.18
0.111	1.20	0.111	0.32	0.111	-0.54
0.112	0.83	0.112	0.55	0.112	-0.18
0.112	0.92	0.112	0.60	0.112	-0.18
0.113	1.15	0.113	0.37	0.113	-0.90
0.113	0.92	0.113	0.41	0.113	0.18
0.114	1.10	0.114	0.37	0.114	-0.18
0.114	0.92	0.114	0.32	0.114	-0.36
0.115	1.15	0.115	0.41	0.115	0.36
0.115	1.01	0.115	0.41	0.115	-0.36
0.116	0.78	0.116	0.37	0.116	0.00
0.116	0.97	0.116	0.41	0.116	-0.54
0.117	1.01	0.117	0.60	0.117	0.00
0.117	1.33	0.117	0.37	0.117	0.00
0.118	0.87	0.118	0.64	0.118	0.36
0.118	1.01	0.118	0.55	0.118	-0.36
0.119	0.83	0.119	0.37	0.119	-0.54
0.119	1.06	0.119	0.28	0.119	0.00
0.120	0.87	0.120	0.46	0.120	0.18
0.120	1.24	0.120	0.64	0.120	0.00
0.121	0.78	0.121	0.41	0.121	0.36
0.121	1.10	0.121	0.23	0.121	-0.90
0.122	0.97	0.122	0.41	0.122	0.36
0.122	1.01	0.122	0.32	0.122	-1.44
0.123	0.97	0.123	0.37	0.123	0.90
0.123	0.97	0.123	0.37	0.123	-0.72
0.124	0.87	0.124	0.69	0.124	-0.54
0.124	0.83	0.124	0.41	0.124	0.00
0.125	1.06	0.125	0.32	0.125	0.36
0.125	0.87	0.125	0.69	0.125	-0.36
0.126	0.92	0.126	0.46	0.126	0.36
0.126	1.01	0.126	0.41	0.126	0.36
0.127	1.20	0.127	0.55	0.127	0.54
0.127	1.29	0.127	0.51	0.127	-0.36
0.128	0.83	0.128	0.69	0.128	-0.18
0.128	0.83	0.128	0.37	0.128	-1.08
0.129	0.97	0.129	0.46	0.129	-0.36
0.129	0.92	0.129	0.28	0.129	0.54
0.130	1.06	0.130	0.51	0.130	0.00
0.130	0.92	0.130	0.55	0.130	0.36
0.131	1.06	0.131	0.55	0.131	0.18
0.131	1.15	0.131	0.41	0.131	-0.36
0.132	0.97	0.132	0.46	0.132	-0.90
0.132	1.15	0.132	0.46	0.132	-0.36
0.133	0.83	0.133	0.37	0.133	0.18
0.133	1.15	0.133	0.41	0.133	-0.90
0.134	1.01	0.134	0.18	0.134	-0.36
0.134	0.92	0.134	0.51	0.134	0.00
0.135	0.92	0.135	0.14	0.135	-0.36
0.135	0.97	0.135	0.51	0.135	-0.18
0.136	1.01	0.136	0.41	0.136	0.54
0.136	1.06	0.136	0.51	0.136	0.18
0.137	0.78	0.137	0.46	0.137	-0.90
0.137	0.83	0.137	0.41	0.137	-0.18
0.138	1.06	0.138	0.51	0.138	-0.18
0.138	0.74	0.138	0.37	0.138	-0.18
0.139	1.06	0.139	0.46	0.139	-0.54
0.139	0.92	0.139	0.41	0.139	0.00
0.140	1.06	0.140	0.28	0.140	-0.36
0.140	1.01	0.140	0.51	0.140	-0.72
0.141	0.92	0.141	0.41	0.141	-0.90
0.141	1.20	0.141	0.18	0.141	0.00
0.142	1.29	0.142	0.51	0.142	-0.36
0.142	0.92	0.142	0.32	0.142	-0.18
0.143	0.87	0.143	0.46	0.143	-0.18
0.143	1.15	0.143	0.05	0.143	-0.54
0.144	1.06	0.144	0.37	0.144	-0.18
0.144	0.87	0.144	0.60	0.144	-0.72
0.144	0.97	0.144	0.60	0.144	-0.54
0.145	1.06	0.145	0.41	0.145	0.18
0.145	1.10	0.145	0.51	0.145	-0.54
0.146	0.97	0.146	0.37	0.146	0.00
0.146	0.87	0.146	0.37	0.146	-0.36
0.147	0.92	0.147	0.51	0.147	0.54
0.147	1.01	0.147	0.51	0.147	-0.18
0.148	0.78	0.148	0.55	0.148	-0.90
0.148	1.06	0.148	0.37	0.148	0.36
0.149	1.06	0.149	0.46	0.149	-0.54
0.149	0.97	0.149	0.41	0.149	0.00
0.150	0.87	0.150	0.41	0.150	-0.90
0.150	0.97	0.150	0.28	0.150	-0.36
0.151	1.06	0.151	0.46	0.151	-0.18
0.152	1.01	0.152	0.51	0.152	-0.18
0.152	0.97	0.152	0.18	0.152	-0.36
0.153	0.83	0.153	0.46	0.153	-0.36
0.153	1.15	0.153	0.41	0.153	0.72
0.154	0.92	0.154	0.46	0.154	-0.54
0.154	0.87	0.154	0.51	0.154	-0.36
0.155	1.15	0.155	0.23	0.155	-0.90
0.155	1.06	0.155	0.51	0.155	0.18
0.156	0.92	0.156	0.32	0.156	-0.18
0.156	0.87	0.156	0.23	0.156	0.18
0.157	0.83	0.157	0.23	0.157	-0.72
0.157	1.01	0.157	0.74	0.157	0.18
0.158	0.92	0.158	0.51	0.158	-0.90
0.158	0.69	0.158	0.32	0.158	-0.72
0.159	1.06	0.159	0.32	0.159	0.18
0.159	1.01	0.159	0.28	0.159	-0.18
0.160	1.06	0.160	0.41	0.160	-0.36
0.160	1.15	0.160	0.41	0.160	-0.36
0.161	0.74	0.161	0.60	0.161	-0.72
0.161	0.92	0.161	0.46	0.161	-0.18
0.162	1.06	0.162	0.18	0.162	-0.54
0.162	1.10	0.162	0.46	0.162	-0.54
0.163	0.87	0.163	0.37	0.163	-0.90
0.163	1.01	0.163	0.23	0.163	-0.36
0.164	1.01	0.164	0.32	0.164	-0.72
0.164	1.01	0.164	0.28	0.164	0.00
0.165	0.83	0.165	0.51	0.165	-0.72
0.165	0.83	0.165	0.46	0.165	0.00
0.166	0.87	0.166	0.51	0.166	-0.72
0.166	1.06	0.166	0.60	0.166	-0.54
0.167	1.10	0.167	0.37	0.167	-1.80
0.167	0.92	0.167	0.28	0.167	-0.18
0.168	0.87	0.168	0.41	0.168	-0.18
0.168	0.74	0.168	0.55	0.168	-0.90
0.169	0.87	0.169	0.46	0.169	0.18
0.169	0.97	0.169	0.18	0.169	-1.80
0.170	1.01	0.170	0.28	0.170	0.00
0.170	1.01	0.170	0.37	0.170	-0.36
0.171	0.78	0.171	0.51	0.171	-1.26
0.171	0.97	0.171	0.14	0.171	-0.54
0.172	1.01	0.172	0.41	0.172	-0.36
0.172	1.10	0.172	0.46	0.172	0.00
0.173	0.97	0.173	0.46	0.173	0.54
0.173	1.20	0.173	0.28	0.173	-0.72
0.174	0.97	0.174	0.18	0.174	0.18
0.174	1.06	0.174	0.32	0.174	0.18
0.175	1.01	0.175	0.60	0.175	0.00
0.175	0.97	0.175	0.28	0.175	-1.08
0.176	0.87	0.176	0.23	0.176	-1.08
0.176	1.33	0.176	0.32	0.176	0.00
0.176	0.87	0.176	0.74	0.176	-0.18
0.177	1.01	0.177	0.28	0.177	0.18
0.177	1.15	0.177	0.32	0.177	-0.54
0.178	1.06	0.178	0.28	0.178	0.00
0.178	1.06	0.178	0.37	0.178	-0.54
0.179	1.01	0.179	0.28	0.179	0.90
0.179	0.92	0.179	0.28	0.179	-0.36
0.180	1.06	0.180	0.32	0.180	-1.44
0.180	0.92	0.180	0.55	0.180	-0.54
0.181	1.06	0.181	0.55	0.181	-0.90
0.181	0.97	0.181	0.09	0.181	-0.90
0.182	1.01	0.182	0.28	0.182	-0.18
0.183	0.97	0.183	0.55	0.183	0.00
0.183	0.83	0.183	0.14	0.183	0.72
0.184	0.87	0.184	0.64	0.184	-0.36
0.184	0.97	0.184	0.28	0.184	-0.18
0.185	0.97	0.185	0.28	0.185	-0.18
0.185	1.01	0.185	0.55	0.185	-0.18
0.186	0.87	0.186	0.23	0.186	-0.36
0.186	1.06	0.186	0.18	0.186	-0.72
0.187	0.78	0.187	0.46	0.187	-0.54
0.187	1.10	0.187	0.46	0.187	-0.18
0.188	0.97	0.188	0.41	0.188	0.18
0.188	0.87	0.188	0.51	0.188	-0.36
0.189	1.20	0.189	0.41	0.189	-0.36
0.189	1.10	0.189	0.23	0.189	0.00
0.190	0.97	0.190	0.14	0.190	-0.36
0.190	0.78	0.190	0.64	0.190	-0.18
0.191	0.87	0.191	0.41	0.191	-0.36
0.191	0.97	0.191	0.14	0.191	-0.90
0.192	1.20	0.192	0.41	0.192	-0.18
0.192	1.01	0.192	0.51	0.192	0.36
0.193	0.74	0.193	0.23	0.193	-0.36
0.193	1.10	0.193	0.28	0.193	-0.18
0.194	1.10	0.194	0.55	0.194	-0.54
0.194	0.74	0.194	0.14	0.194	-0.72
0.195	0.74	0.195	0.55	0.195	-1.08
0.195	1.06	0.195	0.55	0.195	0.72
0.196	0.92	0.196	0.28	0.196	-1.44
0.196	1.01	0.196	0.32	0.196	-0.36
0.197	1.01	0.197	0.14	0.197	-0.36
0.197	0.87	0.197	0.46	0.197	-0.72
0.198	0.87	0.198	0.60	0.198	0.18
0.198	0.87	0.198	0.37	0.198	-0.18
0.199	0.97	0.199	0.32	0.199	-0.72
0.199	0.78	0.199	0.41	0.199	0.00
0.200	1.01	0.200	0.55	0.200	0.36
0.200	1.15	0.200	0.32	0.200	0.00
0.201	1.15	0.201	0.60	0.201	-0.36
0.201	0.78	0.201	0.64	0.201	-0.54
0.202	1.15	0.202	0.46	0.202	0.00
0.202	0.74	0.202	0.37	0.202	-0.18
0.203	0.87	0.203	0.32	0.203	0.00
0.203	1.01	0.203	0.41	0.203	-0.18
0.204	0.83	0.204	0.00	0.204	-0.18
0.204	1.20	0.204	0.23	0.204	-0.54
0.205	0.74	0.205	0.51	0.205	-0.18
0.205	0.83	0.205	0.55	0.205	-0.18
0.206	1.01	0.206	0.23	0.206	-0.90
0.206	1.01	0.206	0.14	0.206	0.18
0.207	0.97	0.207	0.51	0.207	-1.08
0.207	0.92	0.207	0.23	0.207	-0.72
0.208	0.92	0.208	0.51	0.208	-0.18
0.208	1.15	0.208	0.41	0.208	-0.54
0.208	1.29	0.208	0.51	0.208	0.54
0.209	0.83	0.209	0.60	0.209	-0.18
0.209	0.97	0.209	0.32	0.209	0.54
0.210	0.87	0.210	0.32	0.210	-0.18
0.210	0.87	0.210	0.32	0.210	-0.18
0.211	0.87	0.211	0.28	0.211	0.36
0.211	1.10	0.211	0.60	0.211	-1.26
0.212	0.87	0.212	0.14	0.212	-0.36
0.212	0.92	0.212	0.32	0.212	-0.54
0.213	0.83	0.213	0.51	0.213	0.18
0.214	0.69	0.214	0.23	0.214	-0.36
0.214	0.97	0.214	0.60	0.214	-0.36
0.215	0.97	0.215	0.28	0.215	-0.18
0.215	1.01	0.215	0.23	0.215	-0.18
0.216	1.15	0.216	0.18	0.216	0.00
0.216	1.29	0.216	0.46	0.216	-0.54
0.217	1.06	0.217	0.41	0.217	-0.72
0.217	1.06	0.217	0.00	0.217	0.00
0.218	0.83	0.218	0.37	0.218	-0.18
0.218	1.01	0.218	0.69	0.218	0.36
0.219	0.87	0.219	0.37	0.219	0.00
0.219	1.15	0.219	0.60	0.219	-0.36
0.220	1.06	0.220	0.18	0.220	-1.26
0.220	0.92	0.220	0.37	0.220	0.00
0.221	1.01	0.221	0.28	0.221	-1.26
0.221	1.01	0.221	0.46	0.221	-0.54
0.222	0.78	0.222	0.46	0.222	0.36
0.222	1.10	0.222	0.09	0.222	-0.54
0.223	1.06	0.223	0.41	0.223	0.36
0.223	1.01	0.223	0.37	0.223	0.90
0.224	0.64	0.224	0.28	0.224	0.18
0.224	0.97	0.224	0.28	0.224	-0.90
0.225	0.92	0.225	0.41	0.225	-0.36
0.225	0.97	0.225	0.28	0.225	-0.18
0.226	0.83	0.226	0.23	0.226	0.18
0.226	0.69	0.226	0.32	0.226	0.18
0.227	1.01	0.227	0.32	0.227	-0.36
0.227	1.15	0.227	0.23	0.227	-0.18
0.228	0.87	0.228	0.32	0.228	-0.72
0.228	1.06	0.228	0.46	0.228	-0.90
0.229	0.83	0.229	0.14	0.229	0.00
0.229	0.69	0.229	0.14	0.229	0.18
0.230	0.78	0.230	0.46	0.230	-0.54
0.230	0.74	0.230	0.23	0.230	-0.72
0.231	1.10	0.231	0.23	0.231	0.18
0.231	1.10	0.231	0.28	0.231	0.54
0.232	1.01	0.232	0.46	0.232	-0.36
0.232	0.97	0.232	0.37	0.232	-0.90
0.233	0.87	0.233	0.32	0.233	-0.36
0.233	1.20	0.233	0.14	0.233	-0.72
0.234	0.78	0.234	0.37	0.234	-0.18
0.234	1.06	0.234	0.41	0.234	0.00
0.235	1.10	0.235	0.46	0.235	-0.54
0.235	1.06	0.235	0.32	0.235	-0.72
0.236	1.15	0.236	0.46	0.236	-0.72
0.236	0.74	0.236	0.28	0.236	0.36
0.237	0.97	0.237	0.32	0.237	1.08
0.237	1.10	0.237	0.23	0.237	-0.72
0.238	1.01	0.238	0.46	0.238	-0.54
0.238	0.87	0.238	0.55	0.238	-0.36
0.239	0.74	0.239	0.41	0.239	-0.72
0.239	0.78	0.239	0.37	0.239	-0.36
0.240	1.10	0.240	0.18	0.240	-0.18
0.240	0.92	0.240	0.41	0.240	0.00
0.240	0.83	0.240	0.46	0.240	0.00
0.241	0.92	0.241	0.37	0.241	-0.18
0.241	1.15	0.241	0.51	0.241	-0.36
0.242	0.87	0.242	0.32	0.242	-0.18
0.242	0.97	0.242	0.64	0.242	-0.36
0.243	0.78	0.243	0.37	0.243	0.00
0.243	0.97	0.243	0.23	0.243	-0.36
0.244	0.97	0.244	0.55	0.244	-0.72
0.245	1.01	0.245	0.64	0.245	-1.08
0.245	0.74	0.245	0.41	0.245	-0.72
0.246	0.92	0.246	0.23	0.246	-0.72
0.246	0.97	0.246	0.14	0.246	-1.26
0.247	0.92	0.247	0.51	0.247	0.00
0.247	1.10	0.247	0.41	0.247	-0.90
0.248	0.87	0.248	0.18	0.248	-1.26
0.248	1.01	0.248	0.46	0.248	0.36
0.249	0.92	0.249	0.64	0.249	0.00
0.249	1.10	0.249	0.14	0.249	-0.18
0.250	0.78	0.250	0.28	0.250	0.18
0.250	0.83	0.250	0.28	0.250	-0.36
0.251	0.74	0.251	0.55	0.251	0.36
0.251	0.92	0.251	0.46	0.251	0.00
0.252	1.01	0.252	0.46	0.252	-1.44
0.252	1.24	0.252	0.09	0.252	-1.26
0.253	1.01	0.253	0.51	0.253	0.00
0.253	0.97	0.253	0.37	0.253	-0.72
0.254	0.92	0.254	0.51	0.254	-0.54
0.254	1.01	0.254	0.28	0.254	-0.18
0.255	0.83	0.255	0.41	0.255	0.00
0.255	0.74	0.255	0.41	0.255	-0.54
0.256	1.01	0.256	0.18	0.256	0.18
0.256	0.92	0.256	0.32	0.256	-0.18
0.257	1.01	0.257	0.55	0.257	-1.08
0.257	0.92	0.257	0.18	0.257	-0.36
0.258	0.83	0.258	0.23	0.258	-0.54
0.258	0.87	0.258	0.18	0.258	-0.18
0.259	0.87	0.259	0.14	0.259	0.00
0.259	0.78	0.259	0.32	0.259	-0.54
0.260	0.92	0.260	0.37	0.260	0.18
0.260	1.06	0.260	0.37	0.260	0.36
0.261	0.74	0.261	0.46	0.261	-0.90
0.261	1.15	0.261	0.05	0.261	-0.54
0.262	0.83	0.262	0.18	0.262	0.18
0.262	1.06	0.262	0.37	0.262	-0.54
0.263	1.06	0.263	0.32	0.263	-1.08
0.263	0.83	0.263	0.14	0.263	0.00
0.264	0.78	0.264	0.14	0.264	-0.54
0.264	1.06	0.264	0.51	0.264	0.18
0.265	0.74	0.265	0.23	0.265	0.00
0.265	0.69	0.265	0.18	0.265	-0.36
0.266	0.92	0.266	0.46	0.266	-1.26
0.266	0.97	0.266	0.51	0.266	-0.54
0.267	1.01	0.267	0.23	0.267	-0.54
0.267	1.01	0.267	0.51	0.267	-0.72
0.268	0.92	0.268	0.51	0.268	0.00
0.268	1.06	0.268	0.41	0.268	-1.44
0.269	0.87	0.269	0.18	0.269	-0.18
0.269	0.74	0.269	0.32	0.269	0.00
0.270	1.01	0.270	0.41	0.270	-0.18
0.270	1.01	0.270	0.37	0.270	-0.54
0.271	0.92	0.271	0.55	0.271	-0.18
0.271	1.06	0.271	0.41	0.271	-0.18
0.272	0.92	0.272	0.32	0.272	-0.54
0.272	1.06	0.272	0.55	0.272	-0.36
0.273	0.97	0.273	0.32	0.273	0.00
0.273	0.74	0.273	0.32	0.273	-0.36
0.274	0.97	0.274	0.37	0.274	0.00
0.274	1.24	0.274	0.23	0.274	-0.36
0.275	1.01	0.275	0.28	0.275	0.72
0.275	0.83	0.275	0.28	0.275	-0.18
0.276	0.83	0.276	0.28	0.276	-0.18
0.276	1.06	0.276	0.32	0.276	-0.18
0.277	0.78	0.277	0.55	0.277	-0.36
0.277	0.92	0.277	0.28	0.277	0.18
0.278	0.87	0.278	0.23	0.278	-0.36
0.278	1.06	0.278	0.46	0.278	-0.54
0.279	1.01	0.279	0.28	0.279	0.18
0.279	1.10	0.279	0.28	0.279	-1.08
0.280	1.15	0.280	0.18	0.280	-1.26
0.280	0.78	0.280	0.18	0.280	-0.54
0.281	0.83	0.281	0.32	0.281	0.00
0.281	0.69	0.281	0.51	0.281	-0.54
0.282	0.97	0.282	0.32	0.282	-0.54
0.282	1.01	0.282	0.37	0.282	-0.36
0.283	0.92	0.283	0.09	0.283	0.00
0.283	0.97	0.283	0.18	0.283	-0.72
0.284	1.01	0.284	0.41	0.284	0.18
0.284	1.01	0.284	0.60	0.284	-1.26
0.285	1.06	0.285	0.37	0.285	-1.08
0.285	0.97	0.285	0.18	0.285	0.00
0.286	1.01	0.286	0.37	0.286	-0.90
0.286	0.97	0.286	0.37	0.286	0.36
0.287	0.92	0.287	0.32	0.287	-0.36
0.287	0.92	0.287	0.37	0.287	-0.90
0.288	1.01	0.288	0.51	0.288	-0.90
0.288	1.20	0.288	0.37	0.288	-0.36
0.288	0.87	0.288	0.18	0.288	-0.18
0.289	0.87	0.289	0.23	0.289	-0.72
0.289	1.01	0.289	0.37	0.289	-0.90
0.290	0.92	0.290	0.32	0.290	0.18
0.290	1.01	0.290	0.46	0.290	-0.54
0.291	1.06	0.291	0.14	0.291	0.54
0.291	0.97	0.291	0.37	0.291	-0.18
0.292	0.87	0.292	0.32	0.292	0.00
0.292	1.01	0.292	0.23	0.292	0.36
0.293	0.92	0.293	0.51	0.293	-0.18
0.293	0.97	0.293	0.46	0.293	-1.26
0.294	0.97	0.294	0.05	0.294	-0.18
0.294	0.92	0.294	0.28	0.294	0.00
0.295	0.87	0.295	0.14	0.295	0.54
0.295	1.10	0.295	0.41	0.295	-0.36
0.296	1.06	0.296	0.46	0.296	-0.90
0.296	0.92	0.296	0.37	0.296	-0.54
0.297	0.97	0.297	0.23	0.297	-0.54
0.297	1.10	0.297	0.28	0.297	-0.18
0.298	1.06	0.298	0.46	0.298	-0.54
0.298	0.87	0.298	0.74	0.298	0.18
0.299	1.01	0.299	0.32	0.299	0.00
0.299	0.83	0.299	0.09	0.299	-0.54
0.300	1.10	0.300	0.51	0.300	-0.36
0.300	0.83	0.300	0.09	0.300	-0.36
0.301	0.97	0.301	0.46	0.301	-0.72
0.301	0.87	0.301	0.32	0.301	-0.54
0.302	0.97	0.302	0.55	0.302	-0.36
0.302	0.92	0.302	0.41	0.302	-0.72
0.303	0.83	0.303	0.09	0.303	-0.54
0.303	1.01	0.303	0.28	0.303	-0.90
0.304	1.01	0.304	0.41	0.304	-0.54
0.304	0.87	0.304	0.28	0.304	0.18
0.305	1.20	0.305	0.18	0.305	-1.08
0.305	1.01	0.305	0.18	0.305	-0.18
0.306	0.97	0.306	0.18	0.306	-1.08
0.306	0.69	0.306	0.41	0.306	-0.54
0.307	0.92	0.307	0.14	0.307	-0.54
0.308	0.97	0.308	0.09	0.308	0.18
0.308	0.97	0.308	0.37	0.308	-0.18
0.309	0.97	0.309	0.28	0.309	-0.36
0.309	0.97	0.309	0.41	0.309	0.54
0.310	0.97	0.310	0.55	0.310	-0.90
0.310	0.97	0.310	0.18	0.310	-1.08
0.311	0.87	0.311	0.37	0.311	0.36
0.311	0.92	0.311	0.37	0.311	0.36
0.312	0.92	0.312	0.14	0.312	-0.54
0.312	0.92	0.312	0.23	0.312	-0.90
0.313	0.92	0.313	0.05	0.313	0.90
0.313	1.06	0.313	0.51	0.313	0.00
0.314	0.92	0.314	0.18	0.314	-0.36
0.314	0.97	0.314	0.09	0.314	-0.54
0.315	1.01	0.315	0.32	0.315	-0.54
0.315	0.83	0.315	0.41	0.315	-1.08
0.316	0.92	0.316	0.46	0.316	0.00
0.316	0.87	0.316	0.23	0.316	-0.18
0.317	0.92	0.317	0.28	0.317	-0.18
0.317	0.87	0.317	0.41	0.317	-0.18
0.318	0.83	0.318	0.28	0.318	-0.72
0.318	0.87	0.318	0.28	0.318	-0.18
0.319	0.92	0.319	0.46	0.319	0.00
0.319	1.01	0.319	0.23	0.319	-0.18
0.320	0.92	0.320	0.55	0.320	-0.54
0.320	1.01	0.320	0.23	0.320	0.00
0.321	0.92	0.321	0.41	0.321	-0.72
0.321	1.10	0.321	0.46	0.321	-0.90
0.322	0.78	0.322	0.37	0.322	0.00
0.322	0.83	0.322	0.23	0.322	-0.18
0.323	1.06	0.323	0.18	0.323	0.18
0.323	1.01	0.323	0.41	0.323	-0.54
0.324	0.92	0.324	0.18	0.324	-1.44
0.324	0.92	0.324	0.09	0.324	-0.54
0.325	1.01	0.325	0.28	0.325	-0.54
0.325	1.06	0.325	0.28	0.325	-0.18
0.326	0.83	0.326	0.60	0.326	0.00
0.326	1.01	0.326	0.00	0.326	-0.18
0.327	0.97	0.327	0.23	0.327	0.00
0.327	0.69	0.327	0.23	0.327	-0.90
0.328	0.74	0.328	0.05	0.328	-0.18
0.328	1.01	0.328	0.32	0.328	-0.54
0.329	1.06	0.329	0.18	0.329	-0.18
0.329	1.06	0.329	0.28	0.329	-0.18
0.330	0.78	0.330	0.46	0.330	-1.26
0.330	1.01	0.330	0.37	0.330	-0.36
0.331	0.64	0.331	0.23	0.331	-0.90
0.331	0.87	0.331	0.23	0.331	-0.72
0.332	0.97	0.332	0.23	0.332	-1.44
0.332	0.83	0.332	0.41	0.332	0.18
0.333	1.15	0.333	0.28	0.333	0.00
0.333	1.10	0.333	0.14	0.333	-1.08
0.334	0.92	0.334	0.51	0.334	-1.26
0.334	0.87	0.334	0.32	0.334	-1.26
0.335	0.78	0.335	0.28	0.335	-1.08
0.335	1.20	0.335	0.23	0.335	-0.36
0.336	0.97	0.336	0.37	0.336	-0.54
0.336	1.01	0.336	0.46	0.336	0.72
0.337	0.97	0.337	0.28	0.337	-0.36
0.337	0.78	0.337	0.18	0.337	0.00
0.338	1.15	0.338	0.14	0.338	0.18
0.338	0.74	0.338	0.32	0.338	-0.36
0.339	0.92	0.339	0.18	0.339	-0.18
0.339	0.97	0.339	0.23	0.339	0.36
0.340	0.92	0.340	0.41	0.340	0.18
0.340	0.97	0.340	0.55	0.340	-0.72
0.341	0.87	0.341	0.05	0.341	-0.72
0.341	1.29	0.341	0.28	0.341	-1.26
0.342	0.97	0.342	0.46	0.342	-0.72
0.342	1.15	0.342	0.28	0.342	-0.36
0.343	1.01	0.343	0.32	0.343	-0.72
0.343	0.97	0.343	0.46	0.343	-0.72
0.344	0.97	0.344	0.23	0.344	-0.72
0.344	0.92	0.344	0.28	0.344	-0.90
0.345	0.87	0.345	0.37	0.345	0.18
0.345	0.69	0.345	0.05	0.345	-0.36
0.346	0.97	0.346	0.37	0.346	-0.36
0.346	0.87	0.346	0.41	0.346	-0.54
0.347	1.06	0.347	0.28	0.347	0.00
0.347	1.20	0.347	0.09	0.347	0.18
0.348	0.92	0.348	0.23	0.348	0.54
0.348	0.74	0.348	0.18	0.348	-1.62
0.349	1.20	0.349	0.28	0.349	-0.72
0.349	0.97	0.349	0.18	0.349	-1.44
0.350	0.78	0.350	0.51	0.350	-0.36
0.350	0.74	0.350	0.41	0.350	0.18
0.351	0.74	0.351	0.32	0.351	-0.36
0.351	1.15	0.351	0.32	0.351	-0.54
0.352	0.97	0.352	0.37	0.352	0.36
0.352	0.83	0.352	0.32	0.352	-1.26
0.352	1.10	0.352	0.51	0.352	-1.08
0.353	1.06	0.353	0.37	0.353	-0.36
0.353	1.01	0.353	0.28	0.353	-0.54
0.354	0.83	0.354	0.28	0.354	0.18
0.354	0.87	0.354	0.37	0.354	0.54
0.355	0.78	0.355	0.51	0.355	-0.36
0.355	0.92	0.355	0.14	0.355	-0.18
0.356	1.20	0.356	0.18	0.356	-0.36
0.356	0.87	0.356	0.32	0.356	0.00
0.357	0.92	0.357	0.37	0.357	-0.90
0.357	1.10	0.357	0.14	0.357	-1.26
0.358	1.06	0.358	0.18	0.358	-1.26
0.358	0.97	0.358	0.23	0.358	-0.72
0.359	0.87	0.359	0.32	0.359	-1.08
0.359	1.01	0.359	0.14	0.359	-0.54
0.360	0.97	0.360	0.23	0.360	0.00
0.360	1.01	0.360	0.28	0.360	-0.90
0.361	0.78	0.361	0.28	0.361	-1.08
0.361	1.01	0.361	0.41	0.361	-0.54
0.362	0.92	0.362	0.46	0.362	-0.36
0.362	0.87	0.362	0.51	0.362	0.00
0.363	0.97	0.363	0.23	0.363	-0.18
0.363	1.01	0.363	0.18	0.363	0.36
0.364	1.06	0.364	0.37	0.364	0.18
0.364	0.92	0.364	0.37	0.364	-0.72
0.365	0.97	0.365	0.14	0.365	-0.18
0.365	1.06	0.365	0.23	0.365	-0.36
0.366	0.97	0.366	0.18	0.366	0.90
0.366	0.97	0.366	0.32	0.366	0.90
0.367	0.92	0.367	0.18	0.367	-0.54
0.367	1.10	0.367	0.14	0.367	-1.26
0.368	0.97	0.368	0.37	0.368	0.00
0.368	0.74	0.368	0.41	0.368	-0.54
0.369	0.83	0.369	0.23	0.369	-0.54
0.370	1.24	0.370	0.18	0.370	-1.26
0.370	0.74	0.370	0.32	0.370	-0.36
0.371	0.83	0.371	0.41	0.371	-0.90
0.371	0.92	0.371	0.23	0.371	-1.08
0.372	1.15	0.372	0.14	0.372	-0.36
0.372	1.06	0.372	0.32	0.372	0.18
0.373	0.83	0.373	0.41	0.373	-0.36
0.373	1.06	0.373	0.14	0.373	-0.54
0.374	0.74	0.374	0.05	0.374	-0.90
0.374	1.15	0.374	0.09	0.374	-0.36
0.375	0.97	0.375	0.18	0.375	0.54
0.375	0.92	0.375	0.28	0.375	-0.54
0.376	1.06	0.376	-0.05	0.376	-0.18
0.376	0.97	0.376	0.32	0.376	-0.36
0.377	1.20	0.377	0.23	0.377	-0.18
0.377	0.87	0.377	0.46	0.377	-0.36
0.378	0.83	0.378	0.23	0.378	-0.54
0.378	0.97	0.378	0.37	0.378	-0.36
0.379	1.01	0.379	0.28	0.379	-0.72
0.379	0.97	0.379	0.37	0.379	-0.90
0.380	0.92	0.380	0.41	0.380	-0.72
0.380	1.15	0.380	0.05	0.380	-0.36
0.381	0.74	0.381	0.23	0.381	0.90
0.381	0.92	0.381	0.28	0.381	-0.90
0.382	1.01	0.382	0.28	0.382	-0.90
0.382	1.15	0.382	0.23	0.382	-0.54
0.383	0.92	0.383	0.55	0.383	0.00
0.383	0.83	0.383	0.37	0.383	-0.36
0.384	1.01	0.384	0.23	0.384	-0.90
0.384	1.24	0.384	0.28	0.384	-0.36
0.385	0.92	0.385	0.18	0.385	0.18
0.385	0.87	0.385	0.18	0.385	0.18
0.386	0.83	0.386	0.41	0.386	-1.08
0.386	1.24	0.386	0.18	0.386	-0.54
0.387	1.10	0.387	0.32	0.387	0.54
0.387	0.87	0.387	0.41	0.387	0.54
0.388	1.20	0.388	0.46	0.388	0.00
0.388	0.83	0.388	0.41	0.388	-0.36
0.389	0.92	0.389	0.18	0.389	-0.18
0.389	1.01	0.389	0.14	0.389	-1.08
0.390	1.15	0.390	0.18	0.390	-0.54
0.390	0.97	0.390	0.51	0.390	-0.18
0.391	1.01	0.391	0.18	0.391	0.18
0.391	0.74	0.391	0.23	0.391	-1.08
0.392	1.01	0.392	0.00	0.392	-0.54
0.392	0.78	0.392	0.05	0.392	0.54
0.393	0.92	0.393	0.28	0.393	0.00
0.393	0.83	0.393	0.41	0.393	-0.54
0.394	1.01	0.394	0.28	0.394	-0.36
0.394	0.92	0.394	0.18	0.394	-1.08
0.395	0.74	0.395	0.18	0.395	0.00
0.395	1.01	0.395	0.09	0.395	-0.90
0.396	1.06	0.396	0.14	0.396	-0.54
0.396	0.74	0.396	0.46	0.396	-0.54
0.397	1.01	0.397	0.18	0.397	-0.36
0.397	0.78	0.397	0.23	0.397	-0.54
0.398	1.10	0.398	0.18	0.398	-0.54
0.398	0.69	0.398	0.32	0.398	-0.54
0.399	1.01	0.399	0.41	0.399	-1.44
0.399	1.06	0.399	0.46	0.399	-0.54
0.400	1.06	0.400	0.28	0.400	-0.72
0.400	0.87	0.400	0.32	0.400	-0.72
0.401	0.74	0.401	0.32	0.401	-0.72
0.401	0.97	0.401	0.23	0.401	-0.36
0.402	1.06	0.402	0.14	0.402	-0.18
0.402	0.92	0.402	0.28	0.402	-0.18
0.403	0.87	0.403	0.28	0.403	0.18
0.403	1.06	0.403	0.23	0.403	-0.72
0.404	0.78	0.404	0.05	0.404	0.18
0.404	0.83	0.404	0.51	0.404	0.36
0.405	0.83	0.405	0.41	0.405	-0.72
0.405	1.15	0.405	0.14	0.405	-1.08
0.406	1.10	0.406	0.28	0.406	0.18
0.406	1.01	0.406	0.46	0.406	0.00
0.407	0.87	0.407	0.41	0.407	-0.36
0.407	1.24	0.407	0.32	0.407	0.18
0.408	1.01	0.408	0.32	0.408	-1.26
0.408	1.01	0.408	0.28	0.408	0.54
0.409	0.87	0.409	0.09	0.409	-1.08
0.409	0.83	0.409	0.46	0.409	-0.36
0.410	0.92	0.410	0.28	0.410	-1.26
0.410	1.06	0.410	0.18	0.410	-0.54
0.411	0.97	0.411	0.46	0.411	-0.72
0.411	0.97	0.411	0.37	0.411	0.18
0.412	0.78	0.412	0.23	0.412	0.18
0.412	0.87	0.412	0.32	0.412	-0.90
0.413	1.10	0.413	0.37	0.413	-0.54
0.413	1.06	0.413	0.55	0.413	0.00
0.414	0.97	0.414	0.28	0.414	-0.18
0.414	0.83	0.414	0.09	0.414	-1.08
0.415	0.87	0.415	0.14	0.415	0.36
0.415	1.10	0.415	0.14	0.415	-0.18
0.416	1.01	0.416	0.18	0.416	-0.18
0.416	0.64	0.416	0.18	0.416	-1.08
0.416	0.92	0.416	0.32	0.416	-1.44
0.417	0.97	0.417	0.28	0.417	0.54
0.417	1.10	0.417	0.37	0.417	-0.18
0.418	0.83	0.418	0.37	0.418	-0.18
0.418	0.87	0.418	0.37	0.418	-0.36
0.419	0.78	0.419	0.41	0.419	-0.72
0.419	0.92	0.419	0.37	0.419	-0.72
0.420	0.97	0.420	0.60	0.420	0.00
0.420	1.10	0.420	0.55	0.420	-0.72
0.421	1.24	0.421	0.32	0.421	-0.54
0.421	1.06	0.421	0.41	0.421	-0.18
0.422	0.97	0.422	0.18	0.422	-1.26
0.422	0.87	0.422	0.09	0.422	0.00
0.423	0.97	0.423	0.23	0.423	-0.72
0.423	0.97	0.423	0.14	0.423	0.00
0.424	0.87	0.424	0.32	0.424	-0.54
0.424	1.01	0.424	0.37	0.424	-1.08
0.425	0.92	0.425	0.18	0.425	-1.62
0.425	1.24	0.425	0.51	0.425	0.90
0.426	0.92	0.426	0.41	0.426	-0.54
0.426	0.92	0.426	0.28	0.426	0.54
0.427	1.01	0.427	0.18	0.427	-0.54
0.427	0.92	0.427	0.51	0.427	-0.18
0.428	0.87	0.428	0.23	0.428	-1.08
0.428	1.06	0.428	0.37	0.428	-0.54
0.429	0.97	0.429	0.55	0.429	-0.72
0.429	1.10	0.429	0.51	0.429	-0.90
0.430	0.87	0.430	0.37	0.430	0.36
0.430	0.78	0.430	0.32	0.430	-0.36
0.431	0.92	0.431	0.41	0.431	-0.72
0.431	1.10	0.431	0.37	0.431	-0.72
0.432	0.92	0.432	0.28	0.432	-0.18
0.433	0.97	0.433	0.41	0.433	-0.54
0.433	1.06	0.433	0.18	0.433	-0.18
0.434	1.01	0.434	-0.05	0.434	-0.54
0.434	0.97	0.434	0.09	0.434	-0.54
0.435	0.87	0.435	0.55	0.435	0.00
0.435	0.83	0.435	0.28	0.435	-0.36
0.436	0.78	0.436	0.32	0.436	-0.54
0.436	1.10	0.436	0.37	0.436	-0.36
0.437	0.92	0.437	0.28	0.437	-0.54
0.437	0.87	0.437	0.18	0.437	-1.08
0.438	0.92	0.438	0.28	0.438	0.36
0.438	1.10	0.438	0.14	0.438	0.36
0.439	1.06	0.439	0.23	0.439	-0.54
0.439	1.33	0.439	0.46	0.439	-1.08
0.440	1.15	0.440	0.37	0.440	-0.72
0.440	0.78	0.440	0.37	0.440	-1.44
0.441	0.60	0.441	0.18	0.441	-1.44
0.441	1.01	0.441	0.37	0.441	-0.18
0.442	1.24	0.442	0.41	0.442	0.18
0.442	1.10	0.442	0.37	0.442	-0.90
0.443	0.92	0.443	0.23	0.443	-0.18
0.443	1.01	0.443	-0.05	0.443	-0.36
0.444	1.10	0.444	0.09	0.444	0.18
0.444	0.97	0.444	0.41	0.444	-2.16
0.445	0.92	0.445	0.32	0.445	-0.72
0.445	0.92	0.445	0.18	0.445	-0.72
0.446	1.01	0.446	0.37	0.446	0.00
0.446	0.74	0.446	0.32	0.446	-0.36
0.447	0.78	0.447	0.32	0.447	0.18
0.447	0.87	0.447	0.28	0.447	-1.26
0.448	0.92	0.448	0.23	0.448	-0.54
0.448	0.97	0.448	0.46	0.448	0.18
0.449	0.78	0.449	0.37	0.449	0.00
0.449	1.01	0.449	0.18	0.449	0.00
0.450	1.01	0.450	0.14	0.450	0.00
0.450	0.97	0.450	0.18	0.450	0.54
0.451	1.10	0.451	0.28	0.451	-0.36
0.451	0.87	0.451	0.41	0.451	0.36
0.452	0.92	0.452	0.46	0.452	0.00
0.452	0.97	0.452	0.23	0.452	-1.08
0.453	0.83	0.453	0.23	0.453	-1.08
0.453	1.01	0.453	0.41	0.453	0.54
0.454	1.10	0.454	0.37	0.454	-1.08
0.454	0.97	0.454	0.28	0.454	-0.90
0.455	1.15	0.455	0.28	0.455	-0.54
0.455	0.87	0.455	0.55	0.455	0.54
0.456	1.01	0.456	0.23	0.456	0.90
0.456	0.87	0.456	0.37	0.456	0.18
0.457	1.10	0.457	0.18	0.457	-0.54
0.457	0.87	0.457	0.46	0.457	-0.18
0.458	0.83	0.458	0.23	0.458	-1.44
0.458	1.15	0.458	0.32	0.458	-0.18
0.459	1.06	0.459	0.51	0.459	-0.54
0.459	0.97	0.459	0.51	0.459	-0.72
0.460	1.15	0.460	0.46	0.460	-0.72
0.460	0.92	0.460	0.18	0.460	-0.90
0.461	1.06	0.461	0.18	0.461	0.00
0.461	1.01	0.461	0.37	0.461	0.72
0.462	0.92	0.462	-0.09	0.462	-0.54
0.462	0.97	0.462	0.23	0.462	-0.18
0.463	0.97	0.463	0.55	0.463	-0.72
0.463	0.92	0.463	0.23	0.463	-0.90
0.464	0.92	0.464	0.37	0.464	-0.18
0.464	0.97	0.464	0.41	0.464	-1.26
0.465	0.97	0.465	0.18	0.465	-0.90
0.465	1.29	0.465	0.14	0.465	-0.36
0.466	0.87	0.466	0.23	0.466	0.00
0.466	1.06	0.466	0.32	0.466	-0.18
0.467	1.10	0.467	0.32	0.467	-0.18
0.467	1.24	0.467	0.46	0.467	-0.36
0.468	0.87	0.468	0.14	0.468	-0.18
0.468	1.01	0.468	0.37	0.468	-1.62
0.469	0.78	0.469	0.32	0.469	-0.36
0.469	1.10	0.469	0.32	0.469	-0.36
0.470	1.10	0.470	0.41	0.470	0.18
0.470	0.97	0.470	0.23	0.470	0.00
0.471	0.69	0.471	0.32	0.471	-0.36
0.471	0.97	0.471	0.14	0.471	-0.36
0.472	0.92	0.472	0.41	0.472	-0.54
0.472	1.15	0.472	0.23	0.472	0.00
0.473	0.97	0.473	0.32	0.473	-0.18
0.473	1.15	0.473	0.09	0.473	0.72
0.474	0.87	0.474	0.18	0.474	-1.08
0.474	1.15	0.474	0.14	0.474	1.08
0.475	1.15	0.475	0.28	0.475	-0.54
0.475	0.83	0.475	0.37	0.475	-0.36
0.476	0.97	0.476	0.41	0.476	0.00
0.476	1.20	0.476	0.28	0.476	-0.72
0.477	1.06	0.477	0.41	0.477	-0.72
0.477	0.97	0.477	0.18	0.477	0.18
0.478	0.92	0.478	0.05	0.478	-0.72
0.478	1.10	0.478	0.18	0.478	0.00
0.479	0.78	0.479	0.46	0.479	-0.18
0.479	0.78	0.479	0.46	0.479	-0.18
0.480	0.92	0.480	0.32	0.480	0.00
0.480	1.01	0.480	0.32	0.480	-0.72
0.480	1.01	0.480	0.37	0.480	0.18
0.481	0.97	0.481	0.28	0.481	-0.54
0.481	1.06	0.481	0.09	0.481	0.18
0.482	1.06	0.482	0.37	0.482	-0.36
0.482	0.69	0.482	0.28	0.482	0.72
0.483	1.01	0.483	0.55	0.483	-0.18
0.483	0.92	0.483	0.00	0.483	-0.54
0.484	1.06	0.484	0.55	0.484	-0.72
0.484	0.87	0.484	0.37	0.484	-0.90
0.485	1.01	0.485	0.41	0.485	-0.36
0.485	1.01	0.485	0.46	0.485	-0.36
0.486	1.10	0.486	0.14	0.486	-0.36
0.486	1.10	0.486	0.41	0.486	0.00
0.487	1.01	0.487	0.05	0.487	-0.90
0.487	0.97	0.487	0.18	0.487	-0.18
0.488	1.20	0.488	0.32	0.488	0.00
0.488	1.06	0.488	0.37	0.488	0.18
0.489	0.97	0.489	0.32	0.489	-0.54
0.489	0.87	0.489	0.28	0.489	-0.72
0.490	1.06	0.490	0.32	0.490	0.54
0.490	1.01	0.490	0.55	0.490	1.08
0.491	0.97	0.491	0.37	0.491	0.36
0.491	1.01	0.491	0.37	0.491	0.18
0.492	1.06	0.492	0.28	0.492	1.08
0.492	0.92	0.492	0.23	0.492	-0.18
0.493	0.83	0.493	0.28	0.493	0.36
0.493	1.15	0.493	0.09	0.493	0.00
0.494	1.06	0.494	0.37	0.494	0.00
0.495	1.10	0.495	0.14	0.495	-0.54
0.495	1.15	0.495	0.32	0.495	-1.26
0.496	0.92	0.496	0.18	0.496	-0.54
0.496	1.15	0.496	0.46	0.496	-1.62
0.497	0.92	0.497	0.18	0.497	-0.72
0.497	1.01	0.497	0.23	0.497	-0.18
0.498	1.15	0.498	0.14	0.498	-0.36
0.498	1.01	0.498	0.14	0.498	-0.36
0.499	1.01	0.499	0.37	0.499	0.36
0.499	1.20	0.499	0.41	0.499	-0.90
0.500	1.10	0.500	0.23	0.500	-0.36
0.500	0.92	0.500	0.60	0.500	0.18
0.501	1.10	0.501	0.41	0.501	-0.90
0.501	1.38	0.501	0.23	0.501	-0.18
0.502	0.83	0.502	0.32	0.502	0.00
0.502	0.83	0.502	0.32	0.502	-0.18
0.503	0.83	0.503	0.23	0.503	-0.36
0.503	0.87	0.503	0.28	0.503	-1.08
0.504	1.10	0.504	0.55	0.504	-0.18
0.504	1.06	0.504	0.46	0.504	-0.18
0.505	0.87	0.505	0.51	0.505	0.18
0.505	1.20	0.505	0.28	0.505	-0.36
0.506	0.97	0.506	0.28	0.506	-0.18
0.506	0.92	0.506	0.23	0.506	0.72
0.507	0.87	0.507	0.18	0.507	-0.72
0.507	1.01	0.507	0.41	0.507	0.00
0.508	0.97	0.508	0.37	0.508	-0.72
0.508	1.10	0.508	0.46	0.508	-0.18
0.509	1.10	0.509	0.23	0.509	-0.18
0.509	0.97	0.509	0.14	0.509	0.00
0.510	0.87	0.510	0.32	0.510	-0.72
0.510	0.69	0.510	0.28	0.510	-1.26
0.511	1.01	0.511	0.46	0.511	-1.26
0.511	1.10	0.511	-0.09	0.511	-0.72
0.512	1.33	0.512	0.05	0.512	-0.54
0.512	1.24	0.512	0.23	0.512	-0.72
0.512	0.92	0.512	0.51	0.512	0.18
0.513	1.06	0.513	0.55	0.513	0.00
0.513	1.01	0.513	0.32	0.513	-0.18
0.514	1.01	0.514	0.46	0.514	-0.72
0.514	1.10	0.514	0.37	0.514	-0.54
0.515	0.97	0.515	0.14	0.515	-0.18
0.515	0.87	0.515	0.14	0.515	-0.54
0.516	0.97	0.516	0.46	0.516	-0.36
0.516	1.01	0.516	0.41	0.516	-0.54
0.517	1.06	0.517	0.32	0.517	-0.18
0.517	0.92	0.517	0.41	0.517	-0.18
0.518	0.92	0.518	0.14	0.518	-0.18
0.518	0.92	0.518	0.23	0.518	-0.36
0.519	0.83	0.519	0.46	0.519	0.00
0.519	0.87	0.519	0.00	0.519	-0.72
0.520	1.24	0.520	0.14	0.520	-0.54
0.520	0.92	0.520	0.51	0.520	-0.18
0.521	0.83	0.521	0.32	0.521	-0.72
0.521	1.29	0.521	0.46	0.521	0.18
0.522	1.01	0.522	0.51	0.522	-0.18
0.522	1.15	0.522	0.18	0.522	0.54
0.523	1.29	0.523	0.23	0.523	-0.72
0.523	0.78	0.523	0.32	0.523	-0.90
0.524	0.92	0.524	0.18	0.524	-0.36
0.524	0.92	0.524	0.46	0.524	-0.54
0.525	1.06	0.525	0.46	0.525	0.36
0.525	1.01	0.525	0.32	0.525	-0.90
0.526	1.10	0.526	0.32	0.526	0.18
0.526	0.97	0.526	0.18	0.526	-0.54
0.527	1.06	0.527	0.18	0.527	-0.54
0.527	1.10	0.527	0.09	0.527	0.18
0.528	1.06	0.528	0.28	0.528	-0.36
0.528	1.10	0.528	0.51	0.528	-1.44
0.529	1.06	0.529	0.28	0.529	-0.72
0.529	0.97	0.529	0.41	0.529	-0.72
0.530	0.97	0.530	0.18	0.530	-1.26
0.530	1.01	0.530	0.09	0.530	-0.72
0.531	0.97	0.531	0.28	0.531	-0.72
0.531	1.20	0.531	0.37	0.531	-0.54
0.532	0.97	0.532	0.37	0.532	-0.36
0.532	1.06	0.532	0.32	0.532	0.18
0.533	0.97	0.533	0.18	0.533	-0.36
0.533	1.06	0.533	0.18	0.533	-0.54
0.534	0.74	0.534	0.37	0.534	0.54
0.534	0.97	0.534	0.18	0.534	0.90
0.535	1.20	0.535	0.46	0.535	-1.08
0.535	0.87	0.535	0.05	0.535	0.18
0.536	1.24	0.536	0.41	0.536	-0.18
0.536	1.10	0.536	0.37	0.536	-0.18
0.537	0.97	0.537	0.32	0.537	0.00
0.537	0.83	0.537	0.14	0.537	-0.36
0.538	0.97	0.538	0.46	0.538	-0.36
0.538	0.92	0.538	0.32	0.538	-0.72
0.539	1.06	0.539	0.41	0.539	0.00
0.539	1.01	0.539	0.46	0.539	-0.72
0.540	0.97	0.540	-0.05	0.540	0.18
0.540	0.97	0.540	0.51	0.540	-0.36
0.541	0.83	0.541	0.46	0.541	0.54
0.541	1.10	0.541	0.23	0.541	0.18
0.542	0.83	0.542	0.28	0.542	-0.36
0.542	1.15	0.542	0.41	0.542	-0.72
0.543	0.97	0.543	0.18	0.543	-0.18
0.543	1.06	0.543	0.41	0.543	-0.36
0.544	0.92	0.544	0.41	0.544	-1.08
0.544	1.10	0.544	0.23	0.544	-0.54
0.545	0.92	0.545	0.28	0.545	-0.54
0.545	0.78	0.545	0.51	0.545	0.00
0.546	0.92	0.546	0.00	0.546	0.18
0.546	0.97	0.546	0.05	0.546	-0.54
0.547	1.20	0.547	0.41	0.547	-0.54
0.547	1.15	0.547	0.51	0.547	-1.26
0.548	0.97	0.548	0.37	0.548	0.00
0.548	1.06	0.548	0.28	0.548	-1.26
0.549	0.97	0.549	0.28	0.549	0.00
0.549	0.87	0.549	0.23	0.549	0.00
0.550	1.06	0.550	0.18	0.550	-0.54
0.550	0.97	0.550	0.14	0.550	-1.62
0.551	1.06	0.551	0.00	0.551	-0.72
0.551	0.92	0.551	0.37	0.551	0.18
0.552	0.92	0.552	0.32	0.552	-0.36
0.552	1.10	0.552	0.28	0.552	-0.54
0.553	0.92	0.553	0.60	0.553	0.72
0.553	1.10	0.553	0.18	0.553	-0.54
0.554	1.01	0.554	0.32	0.554	-0.90
0.554	0.97	0.554	0.28	0.554	-0.36
0.555	0.92	0.555	0.14	0.555	-0.18
0.555	0.97	0.555	0.28	0.555	-0.18
0.556	1.06	0.556	0.37	0.556	-0.18
0.556	1.15	0.556	0.28	0.556	-0.36
0.557	1.01	0.557	0.37	0.557	-0.90
0.558	1.24	0.558	0.41	0.558	-0.36
0.558	1.01	0.558	0.28	0.558	-0.72
0.559	1.10	0.559	0.37	0.559	0.54
0.559	1.06	0.559	0.41	0.559	0.72
0.560	0.83	0.560	0.41	0.560	0.36
0.560	0.83	0.560	0.28	0.560	-0.72
0.561	0.92	0.561	0.41	0.561	-1.08
0.561	1.20	0.561	0.32	0.561	-0.54
0.562	0.83	0.562	0.14	0.562	0.00
0.562	1.20	0.562	0.18	0.562	-0.90
0.563	1.20	0.563	0.32	0.563	-0.36
0.563	1.29	0.563	0.09	0.563	0.36
0.564	1.15	0.564	0.37	0.564	0.00
0.564	1.38	0.564	0.41	0.564	-0.36
0.565	1.65	0.565	0.37	0.565	-0.18
0.565	1.56	0.565	0.32	0.565	0.00
0.566	1.38	0.566	0.32	0.566	-0.36
0.566	1.24	0.566	0.09	0.566	-0.18
0.567	1.29	0.567	0.05	0.567	-0.72
0.567	1.33	0.567	0.32	0.567	-0.36
0.568	1.24	0.568	0.46	0.568	0.00
0.568	0.92	0.568	0.41	0.568	-0.54
0.569	1.24	0.569	0.32	0.569	-0.54
0.569	1.24	0.569	0.09	0.569	-1.26
0.570	1.33	0.570	0.41	0.570	-0.18
0.570	1.38	0.570	0.14	0.570	-0.18
0.571	1.20	0.571	0.23	0.571	-1.26
0.571	1.33	0.571	0.28	0.571	-0.18
0.572	1.33	0.572	0.46	0.572	0.36
0.572	1.47	0.572	0.46	0.572	-0.36
0.573	1.33	0.573	0.28	0.573	0.36
0.573	1.33	0.573	0.28	0.573	-0.36
0.574	0.97	0.574	0.14	0.574	-0.18
0.574	1.06	0.574	0.14	0.574	0.36
0.575	1.10	0.575	0.18	0.575	-0.54
0.575	1.20	0.575	0.23	0.575	0.00
0.576	1.24	0.576	0.46	0.576	0.36
0.576	1.29	0.576	0.46	0.576	-1.08
0.577	1.15	0.577	0.28	0.577	0.36
0.577	1.33	0.577	0.28	0.577	-0.54
0.578	1.15	0.578	0.37	0.578	-0.18
0.578	1.15	0.578	0.23	0.578	-1.80
0.579	1.33	0.579	0.23	0.579	-1.26
0.579	1.10	0.579	0.32	0.579	-1.44
0.580	1.24	0.580	0.23	0.580	0.36
0.580	1.15	0.580	0.09	0.580	-0.90
0.581	1.29	0.581	0.14	0.581	-0.54
0.581	1.20	0.581	0.32	0.581	-0.36
0.582	1.10	0.582	0.41	0.582	-0.18
0.582	1.20	0.582	0.18	0.582	-0.90
0.583	1.24	0.583	0.37	0.583	-0.54
0.583	0.87	0.583	0.37	0.583	-1.08
0.584	0.92	0.584	0.28	0.584	-1.26
0.584	1.33	0.584	0.28	0.584	0.00
0.585	1.15	0.585	0.37	0.585	0.00
0.585	1.01	0.585	0.28	0.585	0.18
0.586	1.15	0.586	0.23	0.586	-0.54
0.586	1.29	0.586	0.18	0.586	0.18
0.587	1.29	0.587	0.37	0.587	0.00
0.587	1.24	0.587	0.32	0.587	-0.72
0.588	1.33	0.588	0.28	0.588	-0.72
0.588	1.10	0.588	0.32	0.588	-0.18
0.589	1.01	0.589	0.32	0.589	-0.90
0.589	1.01	0.589	0.28	0.589	-0.36
0.590	1.06	0.590	0.23	0.590	0.00
0.590	0.87	0.590	0.09	0.590	-0.36
0.591	1.10	0.591	0.23	0.591	-1.08
0.591	1.01	0.591	0.28	0.591	-1.98
0.592	1.42	0.592	0.18	0.592	-0.72
0.592	1.29	0.592	0.55	0.592	0.00
0.593	1.15	0.593	0.32	0.593	-0.54
0.593	0.92	0.593	0.14	0.593	0.00
0.594	1.24	0.594	0.18	0.594	-0.18
0.594	0.87	0.594	0.23	0.594	0.18
0.595	1.01	0.595	0.51	0.595	-0.36
0.595	1.06	0.595	0.28	0.595	-0.54
0.596	1.06	0.596	0.05	0.596	-0.72
0.596	1.33	0.596	0.05	0.596	-0.36
0.597	1.29	0.597	0.46	0.597	-0.54
0.597	1.06	0.597	0.28	0.597	-0.18
0.598	1.06	0.598	0.18	0.598	-0.54
0.598	1.15	0.598	0.18	0.598	-1.26
0.599	1.20	0.599	0.28	0.599	-0.90
0.599	1.24	0.599	0.28	0.599	-1.26
0.600	0.83	0.600	0.32	0.600	-0.36
0.600	1.20	0.600	0.37	0.600	-0.54
0.601	0.78	0.601	0.32	0.601	-0.90
0.601	1.20	0.601	0.00	0.601	0.18
0.602	1.01	0.602	0.41	0.602	0.18
0.602	1.01	0.602	0.28	0.602	-0.18
0.603	1.06	0.603	0.05	0.603	-1.08
0.603	1.10	0.603	0.28	0.603	0.18
0.604	1.29	0.604	0.23	0.604	-0.72
0.604	1.15	0.604	0.18	0.604	-0.36
0.605	1.20	0.605	0.14	0.605	-0.36
0.605	1.20	0.605	0.18	0.605	0.36
0.606	1.06	0.606	0.23	0.606	-0.18
0.606	1.29	0.606	0.41	0.606	0.00
0.607	1.20	0.607	0.23	0.607	-0.54
0.607	1.10	0.607	0.32	0.607	0.54
0.608	1.24	0.608	0.18	0.608	-0.54
0.608	1.15	0.608	0.23	0.608	-0.36
0.609	1.15	0.609	0.00	0.609	-0.18
0.609	1.24	0.609	0.14	0.609	0.00
0.610	1.01	0.610	0.18	0.610	0.00
0.610	1.01	0.610	0.32	0.610	0.18
0.611	1.38	0.611	0.14	0.611	0.00
0.611	1.20	0.611	0.23	0.611	-0.36
0.612	1.10	0.612	0.28	0.612	-0.90
0.612	1.24	0.612	0.00	0.612	-0.36
0.613	1.10	0.613	0.28	0.613	-0.90
0.613	1.20	0.613	0.32	0.613	-0.18
0.614	1.01	0.614	0.51	0.614	0.00
0.614	1.20	0.614	0.14	0.614	-0.18
0.615	1.29	0.615	0.09	0.615	-0.18
0.615	0.92	0.615	0.28	0.615	0.54
0.616	1.10	0.616	0.32	0.616	-0.18
0.616	1.15	0.616	0.18	0.616	-0.18
0.617	0.92	0.617	0.28	0.617	-0.72
0.617	1.10	0.617	0.18	0.617	0.18
0.618	1.20	0.618	0.55	0.618	0.54
0.618	1.06	0.618	0.23	0.618	-0.36
0.619	1.10	0.619	0.18	0.619	-1.08
0.619	1.24	0.619	0.14	0.619	-0.18
0.620	1.06	0.620	0.46	0.620	-0.36
0.620	1.10	0.620	0.23	0.620	0.18
0.621	0.92	0.621	0.23	0.621	-0.90
0.621	1.38	0.621	0.32	0.621	-0.36
0.622	1.10	0.622	0.18	0.622	-0.54
0.622	0.97	0.622	0.37	0.622	-0.36
0.623	1.15	0.623	0.32	0.623	0.36
0.623	1.06	0.623	0.51	0.623	-1.26
0.624	1.42	0.624	0.14	0.624	0.00
0.624	1.15	0.624	0.18	0.624	-0.18
0.625	1.15	0.625	0.09	0.625	-0.72
0.625	1.10	0.625	0.09	0.625	0.00
0.626	1.10	0.626	0.51	0.626	-0.54
0.626	1.24	0.626	0.46	0.626	0.18
0.627	1.06	0.627	0.37	0.627	-0.36
0.627	1.29	0.627	0.41	0.627	0.36
0.628	1.20	0.628	0.14	0.628	0.36
0.628	1.33	0.628	0.37	0.628	-1.44
0.629	1.20	0.629	0.32	0.629	0.00
0.629	0.78	0.629	0.46	0.629	-0.36
0.630	1.15	0.630	0.14	0.630	-0.36
0.630	1.42	0.630	0.41	0.630	0.90
0.631	1.10	0.631	0.23	0.631	0.18
0.631	1.20	0.631	0.28	0.631	-0.18
0.632	0.97	0.632	0.28	0.632	0.00
0.632	1.06	0.632	0.64	0.632	-0.90
0.633	1.15	0.633	0.00	0.633	-0.36
0.633	1.20	0.633	0.37	0.633	-0.54
0.634	1.01	0.634	0.55	0.634	-0.36
0.634	1.20	0.634	0.18	0.634	-1.26
0.635	1.10	0.635	0.14	0.635	0.54
0.635	1.38	0.635	0.46	0.635	-0.72
0.636	1.10	0.636	-0.05	0.636	0.18
0.636	1.29	0.636	0.14	0.636	-0.72
0.637	1.33	0.637	0.18	0.637	-0.18
0.637	1.01	0.637	0.41	0.637	-0.18
0.638	1.15	0.638	0.23	0.638	-0.18
0.638	1.06	0.638	0.37	0.638	-0.72
0.639	1.33	0.639	0.55	0.639	-1.26
0.639	1.15	0.639	0.14	0.639	0.00
0.640	1.29	0.640	0.46	0.640	-0.54
0.640	0.87	0.640	0.23	0.640	-1.26
0.640	1.10	0.640	0.37	0.640	-0.18
0.641	1.38	0.641	0.00	0.641	-0.72
0.641	1.15	0.641	0.28	0.641	-0.18
0.642	1.10	0.642	0.32	0.642	-0.54
0.642	1.10	0.642	0.41	0.642	-0.18
0.643	1.10	0.643	0.23	0.643	-0.36
0.643	0.97	0.643	0.23	0.643	-0.18
0.644	1.24	0.644	0.18	0.644	-1.08
0.644	1.20	0.644	0.14	0.644	-0.90
0.645	0.97	0.645	0.32	0.645	0.36
0.645	1.06	0.645	0.09	0.645	0.54
0.646	1.29	0.646	0.28	0.646	-0.90
0.646	1.15	0.646	0.14	0.646	1.08
0.647	1.15	0.647	0.32	0.647	-1.44
0.647	1.06	0.647	0.14	0.647	0.00
0.648	1.06	0.648	0.05	0.648	-0.18
0.648	1.24	0.648	0.18	0.648	-0.54
0.649	1.10	0.649	0.41	0.649	0.36
0.649	1.01	0.649	0.41	0.649	-0.36
0.650	1.01	0.650	-0.09	0.650	-0.72
0.650	1.33	0.650	0.28	0.650	-0.54
0.651	1.33	0.651	0.41	0.651	-1.08
0.651	1.15	0.651	0.41	0.651	-0.54
0.652	1.06	0.652	0.46	0.652	-0.36
0.652	0.97	0.652	0.23	0.652	-0.36
0.653	1.10	0.653	0.05	0.653	0.18
0.653	0.97	0.653	0.32	0.653	0.18
0.654	1.20	0.654	0.46	0.654	0.00
0.654	1.10	0.654	0.32	0.654	-0.72
0.655	1.10	0.655	0.18	0.655	-0.18
0.655	1.29	0.655	0.18	0.655	0.18
0.656	1.29	0.656	0.18	0.656	-0.90
0.656	1.10	0.656	0.14	0.656	-0.18
0.657	1.24	0.657	0.18	0.657	-0.18
0.657	1.20	0.657	0.18	0.657	0.00
0.658	1.42	0.658	0.37	0.658	-0.72
0.658	1.29	0.658	0.28	0.658	0.00
0.659	1.01	0.659	0.18	0.659	-0.36
0.659	1.15	0.659	0.41	0.659	-0.18
0.660	1.10	0.660	0.18	0.660	0.36
0.660	0.92	0.660	0.32	0.660	-1.26
0.661	1.38	0.661	0.14	0.661	0.36
0.661	1.52	0.661	0.41	0.661	0.54
0.662	1.01	0.662	0.37	0.662	-0.36
0.662	1.29	0.662	0.23	0.662	-1.08
0.663	1.10	0.663	-0.05	0.663	-0.72
0.663	1.24	0.663	0.18	0.663	-0.54
0.664	1.24	0.664	0.28	0.664	-0.54
0.664	1.01	0.664	0.37	0.664	-0.36
0.665	1.29	0.665	0.18	0.665	-0.90
0.665	1.29	0.665	0.18	0.665	-0.72
0.666	1.52	0.666	0.32	0.666	-0.18
0.666	1.24	0.666	0.46	0.666	1.08
0.667	1.29	0.667	0.55	0.667	0.72
0.667	1.38	0.667	0.37	0.667	-0.54
0.668	1.61	0.668	0.23	0.668	0.36
0.668	1.24	0.668	0.28	0.668	-0.18
0.669	1.15	0.669	0.32	0.669	-1.26
0.669	1.38	0.669	0.32	0.669	-0.72
0.670	1.56	0.670	0.14	0.670	0.36
0.670	1.24	0.670	0.41	0.670	-1.26
0.671	1.42	0.671	0.18	0.671	0.18
0.671	1.38	0.671	0.18	0.671	0.18
0.672	1.47	0.672	0.23	0.672	-0.54
0.672	1.33	0.672	0.18	0.672	-0.54
0.673	1.29	0.673	0.41	0.673	-0.72
0.673	1.33	0.673	0.23	0.673	0.00
0.674	1.38	0.674	0.32	0.674	-1.26
0.674	1.56	0.674	0.32	0.674	-0.18
0.675	1.52	0.675	0.37	0.675	-0.18
0.675	1.47	0.675	0.55	0.675	-0.18
0.676	1.42	0.676	0.23	0.676	0.18
0.676	1.33	0.676	0.41	0.676	1.08
0.677	1.33	0.677	0.37	0.677	-0.72
0.677	1.38	0.677	0.32	0.677	-0.36
0.678	1.29	0.678	0.23	0.678	-0.54
0.678	1.29	0.678	0.28	0.678	-0.54
0.679	1.29	0.679	-0.14	0.679	-0.18
0.679	1.38	0.679	0.32	0.679	-0.36
0.680	1.33	0.680	0.32	0.680	-0.36
0.680	1.33	0.680	0.28	0.680	-0.36
0.681	1.42	0.681	0.28	0.681	-0.36
0.681	1.33	0.681	0.09	0.681	-0.72
0.682	1.29	0.682	0.41	0.682	-0.18
0.683	1.15	0.683	0.23	0.683	0.00
0.683	1.29	0.683	0.32	0.683	-0.18
0.684	1.29	0.684	0.23	0.684	-0.36
0.684	1.52	0.684	0.05	0.684	-0.90
0.685	1.52	0.685	0.05	0.685	-0.72
0.685	1.24	0.685	0.28	0.685	-0.54
0.686	1.24	0.686	0.18	0.686	-0.54
0.686	1.20	0.686	0.28	0.686	0.00
0.687	1.15	0.687	0.23	0.687	-0.36
0.687	1.33	0.687	0.32	0.687	-0.36
0.688	1.38	0.688	0.37	0.688	-0.36
0.688	1.20	0.688	0.09	0.688	-0.36
0.689	1.20	0.689	0.14	0.689	-0.54
0.689	1.24	0.689	0.23	0.689	0.18
0.690	1.24	0.690	0.00	0.690	-1.08
0.690	1.20	0.690	0.32	0.690	-0.54
0.691	1.24	0.691	0.23	0.691	-0.18
0.691	1.20	0.691	0.09	0.691	0.54
0.692	1.20	0.692	0.18	0.692	0.72
0.692	1.52	0.692	0.23	0.692	-0.72
0.693	1.47	0.693	0.18	0.693	-0.36
0.693	1.56	0.693	0.09	0.693	-0.36
0.694	1.15	0.694	0.32	0.694	0.54
0.694	1.06	0.694	0.32	0.694	-0.54
0.695	1.15	0.695	0.37	0.695	-0.54
0.695	1.47	0.695	0.37	0.695	-0.90
0.696	1.24	0.696	0.14	0.696	0.00
0.696	1.20	0.696	0.14	0.696	-0.36
0.697	1.10	0.697	0.18	0.697	0.00
0.697	1.61	0.697	0.14	0.697	-0.36
0.698	1.10	0.698	0.09	0.698	0.18
0.698	1.33	0.698	0.32	0.698	0.00
0.699	1.15	0.699	0.23	0.699	-0.72
0.699	1.24	0.699	0.09	0.699	-0.18
0.700	1.29	0.700	0.09	0.700	-1.08
0.700	1.20	0.700	0.37	0.700	0.00
0.701	1.10	0.701	0.18	0.701	-1.08
0.701	1.20	0.701	-0.14	0.701	-0.18
0.702	1.42	0.702	0.23	0.702	-0.36
0.702	1.20	0.702	0.32	0.702	-0.54
0.703	1.20	0.703	0.41	0.703	-0.18
0.703	1.15	0.703	0.18	0.703	0.00
0.704	1.20	0.704	0.14	0.704	0.00
0.704	1.06	0.704	0.37	0.704	1.08
0.705	1.29	0.705	0.37	0.705	-0.18
0.705	1.24	0.705	0.18	0.705	-0.72
0.706	1.15	0.706	0.32	0.706	-0.36
0.706	1.29	0.706	0.41	0.706	0.18
0.707	1.29	0.707	0.23	0.707	-1.08
0.707	1.33	0.707	0.28	0.707	-0.36
0.708	1.33	0.708	0.51	0.708	0.36
0.708	1.42	0.708	0.14	0.708	-0.90
0.709	1.20	0.709	0.28	0.709	-0.18
0.709	1.20	0.709	0.09	0.709	-0.54
0.710	1.29	0.710	-0.05	0.710	0.00
0.710	1.15	0.710	0.18	0.710	-0.36
0.711	1.20	0.711	0.41	0.711	-0.54
0.711	1.33	0.711	0.05	0.711	0.00
0.712	1.20	0.712	0.18	0.712	0.36
0.712	1.47	0.712	0.00	0.712	-0.72
0.713	1.33	0.713	0.18	0.713	0.18
0.713	1.52	0.713	0.18	0.713	0.36
0.714	1.65	0.714	0.41	0.714	0.18
0.714	1.42	0.714	0.32	0.714	0.54
0.715	1.20	0.715	0.41	0.715	0.36
0.715	1.15	0.715	0.28	0.715	-0.36
0.716	1.15	0.716	0.41	0.716	0.18
0.716	1.10	0.716	0.05	0.716	0.54
0.717	1.38	0.717	0.28	0.717	0.72
0.717	1.29	0.717	0.18	0.717	-0.72
0.718	1.42	0.718	0.23	0.718	-0.18
0.718	1.01	0.718	0.69	0.718	-0.18
0.719	1.33	0.719	0.46	0.719	-0.18
0.719	1.33	0.719	0.32	0.719	0.18
0.720	1.42	0.720	0.09	0.720	-0.90
0.720	1.38	0.720	0.18	0.720	0.18
0.721	1.42	0.721	0.28	0.721	0.54
0.721	1.52	0.721	0.41	0.721	0.72
0.722	1.56	0.722	0.28	0.722	0.00
0.722	1.24	0.722	0.51	0.722	-0.54
0.723	1.29	0.723	0.14	0.723	-0.72
0.723	1.52	0.723	0.28	0.723	-0.90
0.724	1.24	0.724	0.09	0.724	0.00
0.724	1.38	0.724	0.32	0.724	-0.18
0.725	1.38	0.725	0.23	0.725	0.36
0.725	1.65	0.725	0.23	0.725	0.18
0.726	1.24	0.726	0.23	0.726	-0.18
0.726	1.20	0.726	0.46	0.726	0.18
0.727	1.52	0.727	0.37	0.727	-0.36
0.727	1.47	0.727	0.23	0.727	-0.72
0.728	1.56	0.728	0.28	0.728	0.00
0.728	1.38	0.728	0.28	0.728	0.00
0.729	1.15	0.729	0.00	0.729	-1.26
0.729	1.15	0.729	0.23	0.729	-0.18
0.730	1.20	0.730	0.23	0.730	0.18
0.730	1.06	0.730	0.55	0.730	0.00
0.731	1.01	0.731	0.32	0.731	0.00
0.731	1.33	0.731	0.14	0.731	-0.54
0.732	1.29	0.732	0.14	0.732	0.00
0.732	1.24	0.732	0.51	0.732	-0.18
0.733	1.20	0.733	0.23	0.733	-1.08
0.733	1.33	0.733	0.09	0.733	-0.18
0.734	1.15	0.734	0.05	0.734	-0.72
0.734	1.29	0.734	0.23	0.734	-0.90
0.735	1.20	0.735	0.28	0.735	-0.36
0.735	0.92	0.735	0.28	0.735	0.18
0.736	1.42	0.736	0.23	0.736	-0.36
0.736	1.33	0.736	0.18	0.736	-0.54
0.737	1.38	0.737	0.28	0.737	-0.54
0.737	1.47	0.737	0.18	0.737	-0.36
0.738	1.33	0.738	0.37	0.738	0.36
0.738	1.38	0.738	0.23	0.738	-0.72
0.739	1.56	0.739	0.09	0.739	-0.72
0.739	1.20	0.739	0.37	0.739	0.00
0.740	1.24	0.740	0.14	0.740	-0.18
0.740	1.38	0.740	0.28	0.740	-0.18
0.741	1.29	0.741	0.23	0.741	-0.36
0.741	1.29	0.741	0.51	0.741	-0.36
0.742	1.52	0.742	0.32	0.742	-1.44
0.742	1.29	0.742	0.09	0.742	0.54
0.743	1.20	0.743	0.14	0.743	0.18
0.743	1.38	0.743	0.14	0.743	-1.08
0.744	1.10	0.744	0.09	0.744	-0.54
0.744	1.42	0.744	0.14	0.744	-0.18
0.745	1.15	0.745	0.14	0.745	-1.08
0.745	1.42	0.745	0.28	0.745	0.18
0.746	1.20	0.746	0.37	0.746	-0.72
0.746	1.38	0.746	0.18	0.746	-0.72
0.747	1.29	0.747	0.32	0.747	0.00
0.747	1.61	0.747	0.14	0.747	-0.18
0.748	1.38	0.748	0.23	0.748	-1.08
0.748	1.24	0.748	0.05	0.748	-0.72
0.749	1.24	0.749	0.37	0.749	-0.36
0.749	1.29	0.749	-0.18	0.749	-0.90
0.750	1.24	0.750	0.41	0.750	-1.26
0.750	1.24	0.750	0.28	0.750	-0.54
0.751	1.24	0.751	0.00	0.751	-0.72
0.751	1.42	0.751	0.23	0.751	-0.36
0.752	1.38	0.752	0.41	0.752	0.18
0.752	1.15	0.752	0.28	0.752	0.54
0.753	1.24	0.753	0.32	0.753	0.18
0.753	1.29	0.753	0.28	0.753	0.00
0.754	1.38	0.754	-0.14	0.754	-0.36
0.754	1.24	0.754	0.23	0.754	0.18
0.755	1.47	0.755	0.14	0.755	0.36
0.755	1.33	0.755	0.37	0.755	-0.54
0.756	1.24	0.756	0.51	0.756	0.00
0.756	1.20	0.756	0.37	0.756	-0.54
0.757	1.33	0.757	0.37	0.757	0.36
0.757	1.24	0.757	0.14	0.757	0.00
0.758	1.47	0.758	0.05	0.758	0.18
0.758	1.38	0.758	0.32	0.758	-0.18
0.759	1.29	0.759	0.00	0.759	-0.54
0.759	1.20	0.759	0.23	0.759	0.18
0.760	1.56	0.760	0.00	0.760	-0.54
0.760	1.24	0.760	0.51	0.760	-0.18
0.761	1.20	0.761	0.23	0.761	0.00
0.761	1.29	0.761	0.32	0.761	-0.72
0.762	1.33	0.762	0.14	0.762	0.36
0.762	1.24	0.762	0.23	0.762	-0.36
0.763	1.33	0.763	0.23	0.763	-0.36
0.763	1.29	0.763	0.37	0.763	0.72
0.764	1.29	0.764	0.41	0.764	-0.36
0.764	1.24	0.764	0.32	0.764	0.00
0.765	1.42	0.765	0.46	0.765	-0.54
0.765	1.52	0.765	0.18	0.765	0.90
0.766	1.24	0.766	0.37	0.766	-1.44
0.766	1.61	0.766	0.41	0.766	0.18
0.767	1.56	0.767	0.28	0.767	0.18
0.767	1.52	0.767	0.41	0.767	0.00
0.768	1.42	0.768	0.32	0.768	-0.54
0.768	1.42	0.768	0.37	0.768	-0.54
0.768	1.42	0.768	0.09	0.768	0.90
0.769	1.56	0.769	0.00	0.769	-0.72
0.769	1.65	0.769	0.28	0.769	0.00
0.770	1.38	0.770	0.14	0.770	-0.18
0.770	1.42	0.770	0.32	0.770	-0.54
0.771	1.61	0.771	0.32	0.771	0.54
0.771	1.75	0.771	0.05	0.771	0.36
0.772	1.52	0.772	0.18	0.772	-0.36
0.772	1.52	0.772	0.00	0.772	-1.08
0.773	1.52	0.773	0.41	0.773	0.18
0.773	1.52	0.773	0.55	0.773	-0.72
0.774	1.38	0.774	0.09	0.774	0.18
0.774	1.56	0.774	0.23	0.774	0.00
0.775	1.47	0.775	0.32	0.775	0.36
0.775	1.38	0.775	0.28	0.775	-0.18
0.776	1.52	0.776	0.14	0.776	0.00
0.776	1.61	0.776	0.28	0.776	-0.18
0.777	1.47	0.777	0.37	0.777	0.54
0.777	1.65	0.777	0.18	0.777	0.00
0.778	1.65	0.778	0.32	0.778	-0.36
0.778	1.61	0.778	0.41	0.778	-0.54
0.779	1.52	0.779	0.23	0.779	0.00
0.779	1.47	0.779	0.18	0.779	-0.54
0.780	1.61	0.780	0.09	0.780	-0.72
0.780	1.47	0.780	0.23	0.780	-0.18
0.781	1.70	0.781	0.18	0.781	0.18
0.781	1.52	0.781	0.09	0.781	0.36
0.782	1.75	0.782	0.28	0.782	-0.18
0.782	1.61	0.782	0.23	0.782	0.36
0.783	1.79	0.783	0.14	0.783	0.36
0.783	1.52	0.783	-0.05	0.783	0.72
0.784	1.84	0.784	0.09	0.784	-1.08
0.784	1.33	0.784	0.05	0.784	-0.36
0.785	1.47	0.785	0.32	0.785	0.00
0.785	1.52	0.785	0.14	0.785	0.72
0.786	1.52	0.786	0.05	0.786	0.18
0.786	1.52	0.786	0.32	0.786	-0.18
0.787	1.33	0.787	0.09	0.787	0.18
0.787	1.61	0.787	0.14	0.787	-0.72
0.788	1.75	0.788	0.18	0.788	-0.90
0.788	1.52	0.788	0.14	0.788	-0.36
0.789	1.52	0.789	0.32	0.789	0.00
0.789	1.52	0.789	0.23	0.789	0.72
0.790	1.61	0.790	0.28	0.790	-0.72
0.790	1.47	0.790	0.14	0.790	-0.18
0.791	1.52	0.791	0.28	0.791	1.08
0.791	1.47	0.791	0.00	0.791	-0.36
0.792	1.38	0.792	0.32	0.792	-0.90
0.792	1.70	0.792	0.09	0.792	-0.36
0.793	1.47	0.793	0.14	0.793	-0.36
0.793	1.38	0.793	0.14	0.793	-0.72
0.794	1.47	0.794	0.14	0.794	-0.72
0.794	1.93	0.794	0.05	0.794	-0.90
0.795	1.79	0.795	0.32	0.795	-0.36
0.795	1.52	0.795	0.23	0.795	0.00
0.796	1.24	0.796	0.09	0.796	0.00
0.796	1.56	0.796	0.14	0.796	0.00
0.797	1.33	0.797	0.28	0.797	0.72
0.797	1.29	0.797	0.05	0.797	0.00
0.798	1.47	0.798	0.05	0.798	-0.54
0.798	1.52	0.798	0.23	0.798	0.18
0.799	1.33	0.799	0.14	0.799	-0.36
0.799	1.61	0.799	0.23	0.799	-0.54
0.800	1.52	0.800	-0.14	0.800	-0.18
0.800	1.52	0.800	0.09	0.800	-0.90
0.801	1.47	0.801	0.09	0.801	-0.72
0.801	1.24	0.801	0.09	0.801	0.90
0.802	1.75	0.802	0.18	0.802	-1.08
0.802	1.70	0.802	0.28	0.802	-0.36
0.803	1.42	0.803	0.37	0.803	-0.54
0.803	1.33	0.803	0.28	0.803	0.18
0.804	1.56	0.804	0.09	0.804	-0.72
0.804	1.52	0.804	0.14	0.804	0.00
0.805	1.42	0.805	0.00	0.805	-0.36
0.805	1.47	0.805	0.14	0.805	-0.18
0.806	1.42	0.806	0.14	0.806	-0.18
0.806	1.38	0.806	0.46	0.806	-0.36
0.807	1.33	0.807	0.60	0.807	0.18
0.808	1.42	0.808	0.23	0.808	-0.36
0.808	1.42	0.808	0.23	0.808	-0.72
0.809	1.70	0.809	0.23	0.809	0.18
0.809	1.33	0.809	0.14	0.809	-0.18
0.810	1.52	0.810	0.23	0.810	-0.18
0.810	1.93	0.810	0.23	0.810	-0.18
0.811	1.29	0.811	-0.05	0.811	-0.18
0.811	1.52	0.811	0.18	0.811	0.00
0.812	1.42	0.812	0.41	0.812	0.72
0.812	1.42	0.812	0.41	0.812	0.18
0.813	1.29	0.813	0.28	0.813	0.18
0.813	1.47	0.813	0.14	0.813	-0.54
0.814	1.20	0.814	0.18	0.814	0.18
0.814	1.47	0.814	-0.05	0.814	0.36
0.815	1.56	0.815	0.32	0.815	0.00
0.815	1.65	0.815	0.32	0.815	0.54
0.816	1.29	0.816	0.14	0.816	-0.54
0.816	1.47	0.816	0.09	0.816	-0.36
0.817	1.47	0.817	0.18	0.817	0.36
0.817	1.42	0.817	0.09	0.817	0.36
0.818	1.42	0.818	0.05	0.818	-1.08
0.818	1.52	0.818	0.18	0.818	-1.44
0.819	1.75	0.819	0.18	0.819	-0.90
0.819	1.29	0.819	0.09	0.819	0.18
0.820	1.42	0.820	0.28	0.820	-0.18
0.820	1.61	0.820	0.05	0.820	-0.18
0.821	1.38	0.821	0.23	0.821	0.00
0.821	1.75	0.821	0.32	0.821	-0.36
0.822	1.56	0.822	0.23	0.822	-0.36
0.822	1.38	0.822	0.23	0.822	0.00
0.823	1.61	0.823	0.18	0.823	0.36
0.823	1.52	0.823	0.18	0.823	0.36
0.824	1.33	0.824	0.09	0.824	-0.54
0.824	1.52	0.824	0.14	0.824	-0.90
0.825	1.56	0.825	0.23	0.825	-0.36
0.825	1.52	0.825	-0.09	0.825	-0.18
0.826	1.29	0.826	0.51	0.826	0.72
0.826	1.52	0.826	-0.05	0.826	-0.54
0.827	1.79	0.827	-0.23	0.827	-0.18
0.827	2.02	0.827	0.28	0.827	-0.18
0.828	1.70	0.828	0.09	0.828	-0.72
0.828	1.65	0.828	0.32	0.828	-0.36
0.829	1.61	0.829	0.18	0.829	-0.36
0.829	1.75	0.829	0.14	0.829	-0.36
0.830	1.20	0.830	0.28	0.830	-0.54
0.830	1.33	0.830	0.23	0.830	0.18
0.831	1.56	0.831	0.32	0.831	-1.08
0.831	1.52	0.831	0.28	0.831	-0.36
0.832	1.33	0.832	0.18	0.832	0.18
0.832	1.52	0.832	0.23	0.832	0.18
0.833	1.65	0.833	0.28	0.833	0.36
0.833	1.47	0.833	0.14	0.833	0.72
0.834	1.47	0.834	0.09	0.834	-0.36
0.834	1.52	0.834	0.37	0.834	0.36
0.835	1.56	0.835	0.14	0.835	-0.90
0.835	1.33	0.835	0.18	0.835	-0.72
0.836	1.29	0.836	0.14	0.836	-0.36
0.836	1.70	0.836	0.00	0.836	-0.18
0.837	1.56	0.837	0.23	0.837	0.00
0.837	1.42	0.837	-0.09	0.837	-0.90
0.838	1.47	0.838	0.32	0.838	-0.54
0.838	1.56	0.838	0.14	0.838	0.36
0.839	1.42	0.839	0.23	0.839	-0.90
0.839	1.56	0.839	0.05	0.839	0.00
0.840	1.65	0.840	0.09	0.840	-0.36
0.840	1.65	0.840	-0.14	0.840	-0.18
0.841	1.33	0.841	0.23	0.841	-0.54
0.841	1.88	0.841	0.00	0.841	-1.08
0.842	1.56	0.842	-0.09	0.842	0.18
0.842	1.52	0.842	0.23	0.842	0.18
0.843	1.29	0.843	0.32	0.843	-0.72
0.843	1.52	0.843	0.05	0.843	-1.08
0.844	1.47	0.844	0.18	0.844	0.00
0.844	1.70	0.844	0.28	0.844	0.00
0.845	1.61	0.845	0.28	0.845	-1.80
0.845	1.52	0.845	0.14	0.845	-0.18
0.846	1.47	0.846	0.09	0.846	-0.54
0.846	1.56	0.846	0.09	0.846	0.36
0.847	1.38	0.847	0.37	0.847	0.00
0.847	1.61	0.847	0.23	0.847	0.36
0.848	1.33	0.848	0.28	0.848	-0.90
0.848	1.47	0.848	0.23	0.848	0.00
0.849	1.52	0.849	0.28	0.849	-0.90
0.849	1.42	0.849	0.28	0.849	-0.18
0.850	1.65	0.850	0.28	0.850	-0.90
0.850	1.29	0.850	0.28	0.850	0.00
0.851	1.15	0.851	0.23	0.851	-0.72
0.851	1.52	0.851	0.32	0.851	0.18
0.852	1.52	0.852	0.05	0.852	0.00
0.852	1.56	0.852	0.14	0.852	-1.26
0.853	1.29	0.853	0.23	0.853	-0.54
0.853	1.42	0.853	0.14	0.853	0.18
0.854	1.65	0.854	0.23	0.854	-0.18
0.854	1.61	0.854	0.28	0.854	0.00
0.855	1.29	0.855	0.32	0.855	-0.18
0.855	1.65	0.855	0.14	0.855	-0.18
0.856	1.47	0.856	0.23	0.856	-0.18
0.856	1.56	0.856	0.32	0.856	-1.08
0.857	1.52	0.857	0.23	0.857	0.18
0.857	1.47	0.857	0.18	0.857	0.18
0.858	1.61	0.858	0.23	0.858	-0.90
0.858	1.38	0.858	0.18	0.858	0.00
0.859	1.47	0.859	0.32	0.859	-0.90
0.859	1.38	0.859	0.09	0.859	0.36
0.860	1.56	0.860	0.18	0.860	-0.18
0.860	1.38	0.860	0.05	0.860	-0.54
0.861	1.38	0.861	0.28	0.861	-0.36
0.861	1.52	0.861	0.14	0.861	-0.72
0.862	1.61	0.862	0.28	0.862	0.36
0.862	1.70	0.862	0.05	0.862	0.00
0.863	1.38	0.863	0.41	0.863	-0.18
0.863	1.33	0.863	0.14	0.863	-0.54
0.864	1.56	0.864	0.09	0.864	0.00
0.864	1.42	0.864	0.28	0.864	-1.08
0.865	1.33	0.865	0.09	0.865	-0.54
0.865	1.52	0.865	0.28	0.865	0.36
0.866	1.61	0.866	0.23	0.866	-0.72
0.866	1.75	0.866	0.00	0.866	-0.18
0.867	1.70	0.867	-0.09	0.867	-0.18
0.867	1.42	0.867	0.28	0.867	-1.26
0.868	1.70	0.868	0.18	0.868	-1.26
0.868	1.56	0.868	0.28	0.868	0.18
0.869	1.65	0.869	0.09	0.869	-1.80
0.869	1.52	0.869	0.18	0.869	-0.54
0.870	1.61	0.870	0.18	0.870	-0.18
0.870	1.52	0.870	0.23	0.870	0.18
0.871	1.42	0.871	0.46	0.871	-0.54
0.871	1.65	0.871	0.32	0.871	-0.72
0.872	1.52	0.872	0.05	0.872	0.00
0.872	1.52	0.872	0.09	0.872	-0.54
0.873	1.56	0.873	0.00	0.873	0.36
0.873	1.52	0.873	0.41	0.873	0.18
0.874	1.56	0.874	0.23	0.874	0.00
0.874	1.52	0.874	0.00	0.874	-0.54
0.875	1.61	0.875	0.37	0.875	-0.54
0.875	1.33	0.875	0.18	0.875	-0.18
0.876	1.52	0.876	0.18	0.876	-0.18
0.876	1.65	0.876	0.23	0.876	-0.36
0.877	1.47	0.877	0.23	0.877	0.36
0.877	1.38	0.877	0.05	0.877	-0.54
0.878	1.47	0.878	0.28	0.878	-0.54
0.878	1.52	0.878	0.46	0.878	-0.36
0.879	1.52	0.879	0.23	0.879	-0.90
0.879	1.47	0.879	0.09	0.879	-0.18
0.880	1.70	0.880	-0.05	0.880	0.00
0.880	1.61	0.880	0.28	0.880	-0.54
0.881	1.47	0.881	0.14	0.881	-0.18
0.881	1.70	0.881	-0.05	0.881	0.36
0.882	1.61	0.882	0.18	0.882	-0.54
0.882	1.33	0.882	0.18	0.882	0.36
0.883	1.47	0.883	0.14	0.883	-0.54
0.883	1.42	0.883	0.28	0.883	-0.36
0.884	1.42	0.884	0.28	0.884	-1.26
0.884	1.61	0.884	0.37	0.884	0.00
0.885	1.38	0.885	0.32	0.885	0.36
0.885	1.47	0.885	0.05	0.885	0.36
0.886	1.42	0.886	0.28	0.886	-0.54
0.886	1.42	0.886	0.18	0.886	0.18
0.887	1.38	0.887	0.09	0.887	-0.54
0.887	1.33	0.887	0.28	0.887	0.72
0.888	1.56	0.888	0.46	0.888	0.00
0.888	1.52	0.888	0.09	0.888	0.00
0.889	1.42	0.889	0.14	0.889	0.36
0.889	1.38	0.889	0.14	0.889	0.18
0.890	1.56	0.890	0.05	0.890	-0.72
0.890	1.56	0.890	0.28	0.890	-0.54
0.891	1.65	0.891	0.23	0.891	0.36
0.891	1.47	0.891	0.09	0.891	-1.08
0.892	1.29	0.892	-0.09	0.892	-0.72
0.892	1.38	0.892	-0.14	0.892	0.36
0.893	1.75	0.893	0.37	0.893	-0.36
0.893	1.70	0.893	0.05	0.893	0.18
0.894	1.47	0.894	0.46	0.894	-0.54
0.894	1.52	0.894	0.23	0.894	0.54
0.895	1.65	0.895	0.05	0.895	-1.62
0.895	1.56	0.895	0.28	0.895	0.00
0.896	1.61	0.896	0.32	0.896	-0.54
0.896	1.61	0.896	0.14	0.896	-0.36
0.896	1.47	0.896	-0.09	0.896	0.72
0.897	1.52	0.897	0.18	0.897	0.18
0.897	1.52	0.897	0.14	0.897	-0.36
0.898	1.65	0.898	0.32	0.898	-0.54
0.898	1.47	0.898	0.14	0.898	-0.54
0.899	1.70	0.899	0.23	0.899	-0.18
0.899	1.61	0.899	0.37	0.899	-0.18
0.900	1.84	0.900	0.14	0.900	-0.36
0.900	1.47	0.900	0.32	0.900	-0.18
0.901	1.65	0.901	0.18	0.901	-0.18
0.901	1.52	0.901	0.14	0.901	0.54
0.902	1.75	0.902	0.14	0.902	0.00
0.902	1.61	0.902	0.00	0.902	-0.18
0.903	1.52	0.903	0.14	0.903	-0.54
0.903	1.33	0.903	-0.05	0.903	0.18
0.904	1.56	0.904	-0.14	0.904	-0.36
0.904	1.61	0.904	0.14	0.904	-0.18
0.905	1.47	0.905	0.32	0.905	0.54
0.905	1.42	0.905	0.23	0.905	-0.18
0.906	1.61	0.906	0.18	0.906	0.00
0.906	1.52	0.906	0.09	0.906	0.54
0.907	1.52	0.907	0.18	0.907	-0.54
0.907	1.24	0.907	0.05	0.907	0.18
0.908	1.70	0.908	0.23	0.908	-0.36
0.908	1.61	0.908	0.09	0.908	-0.72
0.909	1.61	0.909	0.05	0.909	0.18
0.909	1.47	0.909	0.09	0.909	-1.08
0.910	1.61	0.910	0.09	0.910	0.54
0.910	1.79	0.910	0.18	0.910	0.18
0.911	1.61	0.911	-0.09	0.911	-0.18
0.911	1.42	0.911	0.09	0.911	0.18
0.912	1.52	0.912	0.41	0.912	0.18
0.912	1.47	0.912	0.23	0.912	-1.80
0.913	1.52	0.913	0.32	0.913	0.00
0.913	1.65	0.913	0.37	0.913	0.36
0.914	1.65	0.914	0.28	0.914	0.54
0.914	1.70	0.914	0.23	0.914	0.18
0.915	1.61	0.915	0.23	0.915	-0.72
0.915	1.61	0.915	0.18	0.915	-0.54
0.916	1.47	0.916	0.05	0.916	-0.36
0.916	1.75	0.916	0.23	0.916	-0.18
0.917	1.75	0.917	0.05	0.917	0.36
0.917	1.61	0.917	0.41	0.917	-0.18
0.918	1.42	0.918	0.37	0.918	-0.90
0.918	1.70	0.918	0.41	0.918	-0.72
0.919	1.75	0.919	0.14	0.919	-0.18
0.919	1.47	0.919	0.32	0.919	-0.18
0.920	1.61	0.920	0.28	0.920	-0.90
0.920	1.29	0.920	0.14	0.920	-0.36
0.921	1.42	0.921	0.05	0.921	0.36
0.921	1.42	0.921	0.09	0.921	0.18
0.922	1.56	0.922	0.18	0.922	-0.18
0.922	1.79	0.922	0.23	0.922	0.18
0.923	1.65	0.923	0.14	0.923	0.00
0.923	1.56	0.923	0.23	0.923	-0.18
0.924	1.47	0.924	0.41	0.924	0.00
0.924	1.33	0.924	0.28	0.924	-0.54
0.925	1.52	0.925	0.09	0.925	-1.08
0.925	1.56	0.925	0.14	0.925	0.18
0.926	1.61	0.926	0.37	0.926	0.18
0.926	1.84	0.926	0.32	0.926	0.00
0.927	1.65	0.927	0.18	0.927	-0.54
0.927	1.52	0.927	0.28	0.927	-0.72
0.928	1.61	0.928	0.14	0.928	-0.18
0.928	1.33	0.928	0.09	0.928	0.18
0.929	1.79	0.929	0.37	0.929	-0.36
0.929	1.47	0.929	0.05	0.929	0.72
0.930	1.65	0.930	0.00	0.930	-0.72
0.930	1.52	0.930	0.09	0.930	0.54
0.931	1.47	0.931	0.28	0.931	0.00
0.931	1.52	0.931	0.00	0.931	-1.44
0.932	1.47	0.932	0.14	0.932	0.18
0.933	1.33	0.933	0.18	0.933	0.00
0.933	1.70	0.933	0.37	0.933	0.00
0.934	1.70	0.934	0.00	0.934	0.36
0.934	1.70	0.934	0.14	0.934	-0.54
0.935	1.33	0.935	0.23	0.935	0.18
0.935	1.42	0.935	0.09	0.935	-0.72
0.936	1.42	0.936	-0.14	0.936	0.00
0.936	1.93	0.936	0.05	0.936	-0.54
0.937	1.56	0.937	0.23	0.937	-0.36
0.937	1.56	0.937	0.28	0.937	0.18
0.938	1.56	0.938	0.00	0.938	0.18
0.938	1.52	0.938	0.18	0.938	-0.54
0.939	1.52	0.939	0.32	0.939	0.00
0.939	1.38	0.939	-0.09	0.939	0.90
0.940	1.52	0.940	0.09	0.940	0.36
0.940	1.79	0.940	0.14	0.940	-0.72
0.941	1.47	0.941	0.41	0.941	-0.18
0.941	1.38	0.941	0.32	0.941	0.90
0.942	1.65	0.942	0.05	0.942	-0.36
0.942	1.56	0.942	0.37	0.942	0.36
0.943	1.47	0.943	0.23	0.943	-0.36
0.943	1.47	0.943	0.00	0.943	0.36
0.944	1.38	0.944	-0.05	0.944	-0.18
0.944	1.52	0.944	0.05	0.944	0.54
0.945	1.61	0.945	0.09	0.945	-0.18
0.945	1.56	0.945	0.09	0.945	0.18
0.946	1.52	0.946	-0.05	0.946	0.18
0.946	1.42	0.946	0.28	0.946	-1.08
0.947	1.75	0.947	0.18	0.947	-0.18
0.947	1.56	0.947	0.09	0.947	0.00
0.948	1.38	0.948	0.37	0.948	-0.36
0.948	1.47	0.948	0.14	0.948	-0.72
0.949	1.65	0.949	0.05	0.949	0.36
0.949	1.56	0.949	0.28	0.949	-0.18
0.950	1.65	0.950	0.23	0.950	0.36
0.950	1.24	0.950	0.05	0.950	0.36
0.951	1.47	0.951	0.18	0.951	-1.08
0.951	1.84	0.951	0.23	0.951	0.72
0.952	1.42	0.952	0.23	0.952	0.18
0.952	1.33	0.952	0.14	0.952	0.72
0.953	1.61	0.953	-0.05	0.953	-0.90
0.953	1.47	0.953	0.18	0.953	0.36
0.954	1.33	0.954	0.23	0.954	0.18
0.954	1.52	0.954	0.32	0.954	0.00
0.955	1.38	0.955	0.46	0.955	0.36
0.955	1.47	0.955	0.14	0.955	-0.36
0.956	1.42	0.956	-0.05	0.956	-0.90
0.956	1.70	0.956	-0.05	0.956	0.00
0.957	1.56	0.957	0.32	0.957	-0.54
0.957	1.33	0.957	0.05	0.957	0.00
0.958	1.56	0.958	0.09	0.958	-0.18
0.958	1.84	0.958	0.09	0.958	-0.72
0.959	1.38	0.959	0.05	0.959	-0.54
0.959	1.24	0.959	0.23	0.959	-0.36
0.960	1.65	0.960	0.23	0.960	0.36
0.960	1.56	0.960	0.18	0.960	0.18
0.961	1.42	0.961	0.14	0.961	-0.54
0.961	1.38	0.961	0.28	0.961	-0.54
0.962	1.33	0.962	0.09	0.962	0.00
0.962	1.52	0.962	0.32	0.962	-1.26
0.963	1.56	0.963	0.37	0.963	-1.08
0.963	1.38	0.963	0.23	0.963	0.18
0.964	1.65	0.964	0.09	0.964	0.18
0.964	1.70	0.964	0.18	0.964	0.36
0.965	1.56	0.965	0.41	0.965	0.00
0.965	1.47	0.965	0.18	0.965	-0.54
0.966	1.61	0.966	0.05	0.966	0.00
0.966	1.52	0.966	0.18	0.966	0.00
0.967	1.33	0.967	0.28	0.967	-0.90
0.967	1.52	0.967	0.05	0.967	-0.54
0.968	1.47	0.968	0.32	0.968	0.00
0.968	1.52	0.968	0.32	0.968	-1.08
0.969	1.65	0.969	0.28	0.969	-0.36
0.969	1.56	0.969	0.18	0.969	-0.18
0.970	1.56	0.970	0.18	0.970	-0.54
0.970	1.52	0.970	0.09	0.970	-0.90
0.971	1.56	0.971	0.18	0.971	0.00
0.971	1.84	0.971	0.18	0.971	-0.36
0.972	1.70	0.972	0.32	0.972	0.36
0.972	1.61	0.972	0.14	0.972	-0.36
0.973	1.61	0.973	0.32	0.973	-0.36
0.973	1.79	0.973	0.09	0.973	-0.18
0.974	1.38	0.974	0.18	0.974	0.18
0.974	1.61	0.974	0.14	0.974	0.18
0.975	1.33	0.975	-0.05	0.975	-0.36
0.975	1.38	0.975	0.05	0.975	-0.54
0.976	1.56	0.976	0.28	0.976	0.36
0.976	1.52	0.976	0.23	0.976	0.00
0.977	1.47	0.977	0.09	0.977	-0.18
0.977	1.61	0.977	0.28	0.977	0.00
0.978	1.42	0.978	0.28	0.978	0.18
0.978	1.65	0.978	0.14	0.978	-1.08
0.979	1.75	0.979	0.32	0.979	-0.72
0.979	1.52	0.979	0.14	0.979	-0.54
0.980	1.52	0.980	0.00	0.980	0.00
0.980	1.79	0.980	0.09	0.980	-1.44
0.981	1.20	0.981	0.14	0.981	0.36
0.981	1.70	0.981	0.14	0.981	-0.18
0.982	1.56	0.982	-0.09	0.982	-0.72
0.982	1.65	0.982	0.28	0.982	-0.36
0.983	1.42	0.983	0.37	0.983	-0.90
0.983	1.61	0.983	0.09	0.983	0.18
0.984	1.56	0.984	-0.09	0.984	-0.72
0.984	1.65	0.984	0.09	0.984	-1.44
0.985	1.52	0.985	0.28	0.985	0.36
0.985	1.42	0.985	0.18	0.985	-0.54
0.986	1.56	0.986	0.09	0.986	-0.54
0.986	1.52	0.986	0.18	0.986	-0.72
0.987	1.70	0.987	0.18	0.987	0.18
0.987	1.56	0.987	0.09	0.987	0.00
0.988	1.56	0.988	0.23	0.988	-0.54
0.988	1.65	0.988	0.05	0.988	0.00
0.989	1.56	0.989	-0.14	0.989	-0.36
0.989	1.47	0.989	0.09	0.989	0.54
0.990	1.79	0.990	0.05	0.990	-0.36
0.990	1.47	0.990	0.18	0.990	-0.18
0.991	1.47	0.991	0.18	0.991	-0.72
0.991	1.47	0.991	0.00	0.991	-0.36
0.992	1.52	0.992	0.09	0.992	-0.18
0.992	1.75	0.992	0.23	0.992	-0.90
0.993	1.47	0.993	0.09	0.993	0.18
0.993	1.56	0.993	0.09	0.993	0.54
0.994	1.42	0.994	0.14	0.994	0.36
0.994	1.65	0.994	0.28	0.994	0.36
0.995	1.75	0.995	0.23	0.995	0.00
0.995	1.52	0.995	0.23	0.995	-0.36
0.996	1.47	0.996	0.09	0.996	-1.44
0.996	1.24	0.996	0.18	0.996	0.54
0.997	1.56	0.997	0.28	0.997	0.36
0.997	1.61	0.997	0.28	0.997	-0.54
0.998	1.75	0.998	0.09	0.998	-0.54
0.998	1.38	0.998	0.18	0.998	0.18
0.999	1.52	0.999	0.41	0.999	0.18
[truncated: 6,322 more rows]
[truncated: 6 more columns]
