# Supplementary material for: Design and preliminary verification of a novel powered ankle–foot prosthesis: From the perspective of lower-limb biomechanics compared with ESAR foot
Source: PLoS One. 2024 Jun 7;19(6):e0303397. doi: 10.1371/journal.pone.0303397 (PMC11161064; doi:10.1371/journal.pone.0303397)
Supplement: S2 File — (ZIP) [file pone.0303397.s004.zip › WAP/12/right hip angle.txt]

LINK_MODEL_BASED::ORIGINAL::Right Hip Angles
File	Frame	X	Y	Z
Gait LB - IOR 24.c3d	1	4.361202	-0.657188	-12.505401
-	2	4.678297	-0.292276	-12.202559
-	3	5.010584	0.077559	-11.900167
-	4	5.354814	0.445187	-11.604574
-	5	5.708634	0.803889	-11.322107
-	6	6.069751	1.147542	-11.058515
-	7	6.436036	1.470697	-10.817819
-	8	6.805497	1.768814	-10.601423
-	9	7.176359	2.038239	-10.409020
-	10	7.547060	2.276430	-10.239581
-	11	7.916326	2.481867	-10.090116
-	12	8.283564	2.654184	-9.957628
-	13	8.647994	2.793962	-9.838193
-	14	9.009609	2.902741	-9.728104
-	15	9.368358	2.982850	-9.623480
-	16	9.724716	3.037592	-9.520654
-	17	10.079660	3.070547	-9.416530
-	18	10.434443	3.085691	-9.307707
-	19	10.790624	3.087337	-9.191543
-	20	11.149590	3.079891	-9.066050
-	21	11.512823	3.067847	-8.929399
-	22	11.881614	3.055521	-8.780609
-	23	12.257170	3.046724	-8.618948
-	24	12.640383	3.044970	-8.444753
-	25	13.031867	3.053200	-8.259108
-	26	13.432102	3.073654	-8.063233
-	27	13.841019	3.107969	-7.858646
-	28	14.258389	3.157147	-7.647462
-	29	14.683378	3.221582	-7.432305
-	30	15.115120	3.301101	-7.215720
-	31	15.552440	3.394868	-7.000587
-	32	15.994022	3.501529	-6.789307
-	33	16.438522	3.619339	-6.585033
-	34	16.884724	3.746253	-6.390072
-	35	17.331614	3.880053	-6.207072
-	36	17.778221	4.018259	-6.037677
-	37	18.224066	4.157819	-5.882380
-	38	18.669062	4.294795	-5.740104
-	39	19.114004	4.424738	-5.608253
-	40	19.559904	4.542657	-5.482328
-	41	20.007889	4.644407	-5.356111
-	42	20.458534	4.726823	-5.223428
-	43	20.912058	4.788286	-5.078344
-	44	21.368231	4.828171	-4.915817
-	45	21.826254	4.847121	-4.732561
-	46	22.285227	4.846585	-4.526254
-	47	22.743666	4.829084	-4.295972
-	48	23.199865	4.797943	-4.042640
-	49	23.651470	4.757597	-3.769072
-	50	24.095720	4.713265	-3.480898
-	51	24.529514	4.670347	-3.184568
-	52	24.950386	4.633401	-2.886619
-	53	25.356342	4.605484	-2.591821
-	54	25.746168	4.588377	-2.303737
-	55	26.119272	4.582706	-2.024465
-	56	26.475136	4.588375	-1.755471
-	57	26.813608	4.604633	-1.497995
-	58	27.134539	4.630314	-1.253211
-	59	27.438147	4.663930	-1.021894
-	60	27.724825	4.703828	-0.804562
-	61	27.995123	4.748302	-0.601535
-	62	28.249645	4.795671	-0.412887
-	63	28.489195	4.844447	-0.238562
-	64	28.714413	4.893336	-0.078111
-	65	28.925879	4.941276	0.068434
-	66	29.124090	4.987372	0.201244
-	67	29.309431	5.031034	0.320720
-	68	29.482260	5.071845	0.426576
-	69	29.643049	5.109525	0.519246
-	70	29.792028	5.143938	0.598801
-	71	29.929596	5.174936	0.665996
-	72	30.056074	5.202437	0.721381
-	73	30.171812	5.226243	0.765436
-	74	30.276966	5.246338	0.798756
-	75	30.371679	5.262501	0.821384
-	76	30.455896	5.274611	0.833782
-	77	30.529530	5.282295	0.836100
-	78	30.592506	5.285188	0.829171
-	79	30.644478	5.282759	0.813377
-	80	30.685232	5.274466	0.789032
-	81	30.714436	5.259593	0.756791
-	82	30.732023	5.237454	0.716870
-	83	30.737804	5.207307	0.669944
-	84	30.731627	5.168435	0.616377
-	85	30.713598	5.120239	0.556961
-	86	30.683638	5.062338	0.492422
-	87	30.642120	4.994580	0.422891
-	88	30.589418	4.916942	0.348782
-	89	30.525991	4.829688	0.270190
-	90	30.452358	4.733165	0.187472
-	91	30.369091	4.628036	0.101157
-	92	30.276709	4.515169	0.011952
-	93	30.175888	4.395654	-0.079155
-	94	30.067528	4.270838	-0.171654
-	95	29.952402	4.142093	-0.264660
-	96	29.831743	4.010969	-0.357906
-	97	29.706703	3.878907	-0.451315
-	98	29.578588	3.747237	-0.544866
-	99	29.448927	3.617162	-0.638468
-	100	29.319199	3.489656	-0.732030
-	101	29.190958	3.365424	-0.825316
-	102	29.065481	3.244997	-0.917614
-	103	28.943996	3.128658	-1.008591
-	104	28.827456	3.016512	-1.097337
-	105	28.716490	2.908567	-1.182854
-	106	28.611382	2.804838	-1.264840
-	107	28.512009	2.705267	-1.342950
-	108	28.418137	2.609683	-1.416930
-	109	28.329109	2.518035	-1.487117
-	110	28.244240	2.430422	-1.553734
-	111	28.162613	2.346945	-1.617438
-	112	28.083508	2.267822	-1.678803
-	113	28.006262	2.193238	-1.738021
-	114	27.930294	2.123545	-1.795473
-	115	27.855461	2.059080	-1.851216
-	116	27.781610	2.000183	-1.905258
-	117	27.709024	1.947098	-1.957229
-	118	27.637966	1.900102	-2.006927
-	119	27.568895	1.859290	-2.054222
-	120	27.502283	1.824748	-2.098874
-	121	27.438513	1.796523	-2.141336
-	122	27.378033	1.774485	-2.182208
-	123	27.321253	1.758441	-2.222236
-	124	27.268246	1.747912	-2.262229
-	125	27.218813	1.742597	-2.302519
-	126	27.172445	1.742060	-2.343703
-	127	27.128170	1.745916	-2.385878
-	128	27.085058	1.753736	-2.429143
-	129	27.042137	1.765218	-2.474109
-	130	26.998592	1.779954	-2.521311
-	131	26.953716	1.797699	-2.570645
-	132	26.906799	1.818372	-2.622304
-	133	26.857061	1.842059	-2.676497
-	134	26.803883	1.868975	-2.733520
-	135	26.746748	1.899454	-2.793773
-	136	26.685373	1.933796	-2.857336
-	137	26.619545	1.972153	-2.924238
-	138	26.549305	2.014786	-2.994600
-	139	26.474657	2.061730	-3.068646
-	140	26.395580	2.113017	-3.146160
-	141	26.312067	2.168499	-3.227564
-	142	26.224018	2.228202	-3.312379
-	143	26.131531	2.291923	-3.401068
-	144	26.034636	2.359367	-3.493919
-	145	25.933104	2.430144	-3.591053
-	146	25.826632	2.503832	-3.692854
-	147	25.714632	2.579927	-3.799040
-	148	25.596268	2.658165	-3.909838
-	149	25.470634	2.738241	-4.024862
-	150	25.336813	2.819986	-4.144031
-	151	25.194122	2.903375	-4.267054
-	152	25.042002	2.988342	-4.394418
-	153	24.880129	3.074940	-4.525909
-	154	24.708334	3.163443	-4.661628
-	155	24.526842	3.254022	-4.801939
-	156	24.336145	3.346864	-4.946560
-	157	24.137192	3.441932	-5.095833
-	158	23.931128	3.539406	-5.249346
-	159	23.719362	3.639317	-5.406797
-	160	23.503483	3.741942	-5.567326
-	161	23.284960	3.847449	-5.729875
-	162	23.065109	3.956081	-5.893331
-	163	22.844744	4.067992	-6.055939
-	164	22.624374	4.183223	-6.216634
-	165	22.403904	4.301727	-6.374450
-	166	22.182743	4.423064	-6.528797
-	167	21.960075	4.546774	-6.679141
-	168	21.734964	4.672002	-6.824891
-	169	21.506584	4.797859	-6.965698
-	170	21.274372	4.923280	-7.100996
-	171	21.038174	5.047124	-7.230388
-	172	20.798279	5.168396	-7.353752
-	173	20.555237	5.286447	-7.470677
-	174	20.309868	5.400591	-7.581139
-	175	20.062828	5.510554	-7.685419
-	176	19.814646	5.616088	-7.783894
-	177	19.565220	5.717233	-7.877080
-	178	19.314320	5.813868	-7.965289
-	179	19.061115	5.905956	-8.048856
-	180	18.804340	5.993364	-8.127964
-	181	18.542601	6.075778	-8.202377
-	182	18.274231	6.152956	-8.271964
-	183	17.997786	6.224472	-8.336604
-	184	17.711926	6.290027	-8.396309
-	185	17.415865	6.349164	-8.451103
-	186	17.109217	6.401712	-8.501299
-	187	16.792036	6.447389	-8.546845
-	188	16.465004	6.486031	-8.587749
-	189	16.129246	6.517425	-8.624808
-	190	15.786393	6.541532	-8.658393
-	191	15.438107	6.558176	-8.689229
-	192	15.086606	6.567396	-8.717916
-	193	14.733992	6.569258	-8.745344
-	194	14.382521	6.564132	-8.772442
-	195	14.034602	6.552518	-8.800406
-	196	13.692389	6.534980	-8.830186
-	197	13.358181	6.512367	-8.862547
-	198	13.033897	6.485592	-8.897781
-	199	12.721577	6.455637	-8.935847
-	200	12.422977	6.423524	-8.976571
-	201	12.139761	6.390304	-9.019889
-	202	11.873279	6.356951	-9.065884
-	203	11.624506	6.324296	-9.113868
-	204	11.394062	6.293077	-9.164172
-	205	11.182119	6.263776	-9.216038
-	206	10.988461	6.236632	-9.269056
-	207	10.812256	6.211434	-9.322573
-	208	10.652386	6.187702	-9.375245
-	209	10.507101	6.164587	-9.426420
-	210	10.374087	6.140862	-9.475505
-	211	10.250895	6.115187	-9.522831
-	212	10.134864	6.086017	-9.568744
-	213	10.023391	6.051826	-9.614341
-	214	9.914017	6.011374	-9.660476
-	215	9.804700	5.963496	-9.708170
-	216	9.693790	5.907265	-9.759081
-	217	9.580106	5.842106	-9.814201
-	218	9.462757	5.767393	-9.875067
-	219	9.341332	5.682902	-9.942834
-	220	9.215884	5.588427	-10.018043
-	221	9.086667	5.483953	-10.101112
-	222	8.954236	5.369643	-10.191772
-	223	8.819246	5.245739	-10.289152
-	224	8.682296	5.112482	-10.391470
-	225	8.543995	4.970381	-10.496430
-	226	8.404974	4.819948	-10.601343
-	227	8.265958	4.661899	-10.703669
-	228	8.127598	4.496988	-10.802139
-	229	7.990699	4.326041	-10.895646
-	230	7.855891	4.150069	-10.984802
-	231	7.723834	3.970008	-11.069322
-	232	7.594929	3.787058	-11.149755
-	233	7.469449	3.602209	-11.226680
-	234	7.347551	3.416628	-11.300601
-	235	7.229051	3.231361	-11.372328
-	236	7.113860	3.047404	-11.442242
-	237	7.001575	2.865530	-11.510940
-	238	6.891595	2.686510	-11.578862
-	239	6.783043	2.511045	-11.646238
-	240	6.674809	2.339483	-11.713096
-	241	6.565510	2.172303	-11.779564
-	242	6.453529	2.009728	-11.845346
-	243	6.337387	1.851943	-11.910127
-	244	6.215535	1.699001	-11.973951
-	245	6.086519	1.550952	-12.036448
-	246	5.949049	1.407603	-12.097761
-	247	5.801939	1.268729	-12.157583
-	248	5.644108	1.133959	-12.215380
-	249	5.474518	1.002839	-12.271138
-	250	5.292379	0.874885	-12.324823
-	251	5.097084	0.749433	-12.377146
-	252	4.887949	0.625691	-12.428574
-	253	4.664459	0.502847	-12.480124
-	254	4.426068	0.379816	-12.532966
-	255	4.172349	0.255523	-12.588151
-	256	3.902966	0.128900	-12.647047
-	257	3.617702	-0.001197	-12.710647
-	258	3.316844	-0.135774	-12.779795
-	259	3.000693	-0.275898	-12.855127
-	260	2.669945	-0.422500	-12.937017
-	261	2.325436	-0.576354	-13.025500
-	262	1.968302	-0.738063	-13.119749
-	263	1.600126	-0.907835	-13.218789
-	264	1.222712	-1.085371	-13.321336
-	265	0.838362	-1.269882	-13.425912
-	266	0.449665	-1.459974	-13.531652
-	267	0.059817	-1.653578	-13.637345
-	268	-0.327646	-1.848247	-13.741975
-	269	-0.708637	-2.041113	-13.844220
-	270	-1.078656	-2.229148	-13.942903
-	271	-1.433118	-2.409355	-14.036650
-	272	-1.767489	-2.578793	-14.124287
-	273	-2.077407	-2.734787	-14.204958
-	274	-2.358948	-2.875169	-14.277849
-	275	-2.608417	-2.998073	-14.342507
-	276	-2.822525	-3.102217	-14.398804
-	277	-2.998540	-3.186963	-14.447419
-	278	-3.134087	-3.252249	-14.488580
-	279	-3.227604	-3.298744	-14.523677
-	280	-3.278130	-3.327388	-14.553659
-	281	-3.285540	-3.339465	-14.580190
-	282	-3.250198	-3.336287	-14.604154
-	283	-3.172915	-3.319213	-14.626019
-	284	-3.055033	-3.289457	-14.645779
-	285	-2.898245	-3.247916	-14.662193
-	286	-2.704293	-3.195039	-14.673843
-	287	-2.475162	-3.130760	-14.678239
-	288	-2.212696	-3.054566	-14.672949
-	289	-1.918768	-2.965470	-14.655519
-	290	-1.595089	-2.862243	-14.623651
-	291	-1.243154	-2.743484	-14.575337
-	292	-0.864395	-2.607980	-14.508554
-	293	-0.460009	-2.454902	-14.421726
-	294	-0.031219	-2.283964	-14.313349
-	295	0.420741	-2.095381	-14.182403
-	296	0.894499	-1.890110	-14.028762
-	297	1.388558	-1.669699	-13.852839
-	298	1.901347	-1.436353	-13.655607
-	299	2.430995	-1.192805	-13.438563
-	300	2.975550	-0.942160	-13.203458
-	301	3.532722	-0.687851	-12.952482
-	302	4.100180	-0.433514	-12.687798
-	303	4.675768	-0.182910	-12.411563
-	304	5.257274	0.060159	-12.125874
-	305	5.842697	0.291914	-11.832619
-	306	6.430468	0.508787	-11.533760
-	307	7.018979	0.707303	-11.230901
-	308	7.606989	0.884496	-10.926001
-	309	8.193512	1.037850	-10.621309
-	310	8.777743	1.165584	-10.320174
-	311	9.359226	1.266666	-10.026524
-	312	9.937462	1.340716	-9.743396
-	313	10.512156	1.388290	-9.473404
-	314	11.083037	1.410657	-9.217586
-	315	11.650015	1.409955	-8.976200
-	316	12.213376	1.388826	-8.748427
-	317	12.773532	1.350570	-8.532683
-	318	13.331215	1.298800	-8.326789
-	319	13.887354	1.237346	-8.127817
-	320	14.443174	1.170132	-7.932993
-	321	15.000170	1.100829	-7.739297
-	322	15.559873	1.033091	-7.544174
-	323	16.123917	0.969890	-7.344994
-	324	16.693926	0.913885	-7.139647
-	325	17.271276	0.867032	-6.925818
-	326	17.857174	0.830840	-6.701682
-	327	18.452593	0.805986	-6.465848
-	328	19.057827	0.792661	-6.217055
-	329	19.672668	0.790379	-5.955098
-	330	20.296257	0.798138	-5.680041
-	331	20.927429	0.814457	-5.392439
-	332	21.564302	0.837799	-5.093382
-	333	22.204693	0.866396	-4.784226
-	334	22.846128	0.898684	-4.466743
-	335	23.485626	0.933371	-4.142720
-	336	24.120275	0.969515	-3.814114
-	337	24.747023	1.006649	-3.482804
-	338	25.362930	1.044684	-3.150601
-	339	25.965185	1.083988	-2.819233
-	340	26.551296	1.125141	-2.490795
-	341	27.119097	1.168982	-2.166873
-	342	27.666674	1.216462	-1.849584
-	343	28.192591	1.268430	-1.540238
-	344	28.695534	1.325731	-1.240327
-	345	29.174559	1.388917	-0.951024
-	346	29.629044	1.458455	-0.673237
-	347	30.058619	1.534533	-0.407802
-	348	30.463263	1.617187	-0.155328
-	349	30.843100	1.706247	0.083239
-	350	31.198683	1.801037	0.307812
-	351	31.530420	1.900476	0.518120
-	352	31.838947	2.003259	0.714151
-	353	32.124882	2.107662	0.896041
-	354	32.388817	2.211903	1.063839
-	355	32.631310	2.314082	1.217891
-	356	32.853012	2.412355	1.358567
-	357	33.054340	2.504742	1.486376
-	358	33.235588	2.589350	1.601517
-	359	33.396992	2.664558	1.703953
-	360	33.538750	2.728850	1.793927
-	361	33.661198	2.781309	1.871056
-	362	33.764828	2.821279	1.935584
-	363	33.850285	2.848598	1.987676
-	364	33.918270	2.863378	2.027582
-	365	33.969448	2.865932	2.055224
-	366	34.004566	2.856956	2.070869
-	367	34.024376	2.837322	2.074524
-	368	34.029797	2.808050	2.066428
-	369	34.021782	2.770358	2.047057
-	370	34.001434	2.725418	2.017261
-	371	33.969780	2.674470	1.977598
-	372	33.927837	2.618721	1.929033
-	373	33.876423	2.559263	1.872467
-	374	33.816479	2.497057	1.809062
-	375	33.748940	2.432992	1.739528
-	376	33.674801	2.367604	1.665110
-	377	33.595051	2.301358	1.587286
-	378	33.510399	2.234555	1.507126
-	379	33.421417	2.167206	1.426058
-	380	33.328442	2.099244	1.345430
-	381	33.231728	2.030493	1.265896
-	382	33.131561	1.960804	1.188307
-	383	33.028168	1.889896	1.112950
-	384	32.921841	1.817552	1.040421
-	385	32.812756	1.743722	0.970404
-	386	32.701107	1.668419	0.902863
-	387	32.586971	1.591690	0.837419
-	388	32.470348	1.513698	0.773130
-	389	32.351200	1.434654	0.709429
-	390	32.229332	1.354650	0.645522
-	391	32.104736	1.273950	0.580973
-	392	31.977207	1.192853	0.515022
-	393	31.846603	1.111716	0.447157
-	394	31.712793	1.030902	0.377121
-	395	31.575491	0.950894	0.304026
-	396	31.434454	0.871953	0.227552
-	397	31.289606	0.794341	0.147253
-	398	31.140732	0.718123	0.062614
-	399	30.987783	0.643247	-0.026575
-	400	30.830761	0.569410	-0.120249
-	401	30.669554	0.496011	-0.218435
-	402	30.504305	0.422356	-0.321185
-	403	30.335129	0.347641	-0.428706
-	404	30.162344	0.271206	-0.541369
-	405	29.986515	0.192434	-0.659227
-	406	29.808229	0.110994	-0.782327
-	407	29.628365	0.026891	-0.909926
-	408	29.447803	-0.059451	-1.041581
-	409	29.267487	-0.147395	-1.176538
-	410	29.088387	-0.236160	-1.314110
-	411	28.911358	-0.324848	-1.453790
-	412	28.737492	-0.412679	-1.594723
-	413	28.567780	-0.498665	-1.736217
-	414	28.403288	-0.581815	-1.877443
-	415	28.245050	-0.661139	-2.017291
-	416	28.094019	-0.735604	-2.155085
-	417	27.951040	-0.804087	-2.289948
-	418	27.816877	-0.865476	-2.420727
-	419	27.692112	-0.918419	-2.546668
-	420	27.577322	-0.961576	-2.666564
-	421	27.472914	-0.993584	-2.779377
-	422	27.379204	-1.012919	-2.884468
-	423	27.296385	-1.018049	-2.980975
-	424	27.224342	-1.007407	-3.068346
-	425	27.162853	-0.979425	-3.145760
-	426	27.111401	-0.932486	-3.212955
-	427	27.069359	-0.865104	-3.269651
-	428	27.035812	-0.775964	-3.316249
-	429	27.009577	-0.664040	-3.353826
-	430	26.989183	-0.528558	-3.383572
-	431	26.972643	-0.369275	-3.407500
-	432	26.957613	-0.186321	-3.427320
-	433	26.941280	0.019457	-3.444968
-	434	26.920544	0.246381	-3.461895
-	435	26.891996	0.492233	-3.479612
-	436	26.852238	0.754126	-3.499707
-	437	26.798151	1.028787	-3.523564
-	438	26.727072	1.312565	-3.552552
-	439	26.637135	1.601763	-3.587731
-	440	26.527267	1.892567	-3.629865
-	441	26.397266	2.181357	-3.679619
-	442	26.247681	2.464806	-3.737545
-	443	26.079649	2.739750	-3.804078
-	444	25.894684	3.003357	-3.879391
-	445	25.694328	3.253103	-3.963602
-	446	25.480278	3.486850	-4.056611
-	447	25.254166	3.702868	-4.158308
-	448	25.017239	3.900065	-4.268366
-	449	24.770327	4.077476	-4.386020
-	450	24.513645	4.234472	-4.510406
-	451	24.246723	4.370692	-4.640862
-	452	23.968822	4.486094	-4.776260
-	453	23.679089	4.581310	-4.916007
-	454	23.376768	4.657279	-5.059242
-	455	23.061399	4.715487	-5.205389
-	456	22.732630	4.757878	-5.354544
-	457	22.390547	4.786552	-5.506630
-	458	22.035561	4.804046	-5.662569
-	459	21.668402	4.812952	-5.823326
-	460	21.290272	4.816090	-5.990476
-	461	20.902649	4.816240	-6.165538
-	462	20.507357	4.816121	-6.350010
-	463	20.106689	4.818138	-6.545359
-	464	19.703104	4.824581	-6.752870
-	465	19.299231	4.837281	-6.973453
-	466	18.897766	4.857663	-7.207217
-	467	18.501162	4.886655	-7.453223
-	468	18.111773	4.924765	-7.708911
-	469	17.731369	4.971887	-7.970243
-	470	17.361506	5.027588	-8.231940
-	471	17.003233	5.090797	-8.488287
-	472	16.657263	5.160064	-8.734592
-	473	16.323877	5.233303	-8.967857
-	474	16.003134	5.308119	-9.186462
-	475	15.694665	5.381954	-9.390139
-	476	15.397938	5.452519	-9.579641
-	477	15.112171	5.517632	-9.756186
-	478	14.836540	5.575397	-9.920601
-	479	14.570004	5.624231	-10.073433
-	480	14.311496	5.662905	-10.215162
-	481	14.060043	5.690506	-10.346073
-	482	13.814758	5.706443	-10.466501
-	483	13.574924	5.710458	-10.577073
-	484	13.339808	5.702515	-10.678875
-	485	13.108730	5.682826	-10.773141
-	486	12.880972	5.651908	-10.860958
-	487	12.655892	5.610493	-10.943274
-	488	12.432909	5.559662	-11.020503
-	489	12.211560	5.500483	-11.093075
-	490	11.991422	5.434345	-11.161613
-	491	11.772383	5.362546	-11.227100
-	492	11.554329	5.286365	-11.290744
-	493	11.337207	5.206878	-11.353715
-	494	11.120909	5.124908	-11.416986
-	495	10.905040	5.041031	-11.481009
-	496	10.689391	4.955659	-11.545865
-	497	10.473397	4.868978	-11.611878
-	498	10.256536	4.780838	-11.678970
-	499	10.038328	4.691099	-11.747262
-	500	9.818324	4.599532	-11.816703
-	501	9.596448	4.505921	-11.887191
-	502	9.372299	4.410060	-11.958841
-	503	9.145647	4.311795	-12.032110
-	504	8.916145	4.210952	-12.107230
-	505	8.683503	4.107409	-12.184157
-	506	8.447573	4.001073	-12.262801
-	507	8.208138	3.891750	-12.342849
-	508	7.965530	3.779469	-12.423964
-	509	7.720027	3.664266	-12.505502
-	510	7.472313	3.546357	-12.586652
-	511	7.223060	3.425792	-12.666433
-	512	6.973101	3.302614	-12.743779
-	513	6.723540	3.177025	-12.817731
-	514	6.475742	3.049120	-12.887635
-	515	6.231127	2.919143	-12.953346
-	516	5.990979	2.787482	-13.015091
-	517	5.756335	2.654694	-13.073599
-	518	5.527946	2.521487	-13.129879
-	519	5.306440	2.388767	-13.184964
-	520	5.092096	2.257395	-13.239479
-	521	4.884976	2.128339	-13.294019
-	522	4.684863	2.002417	-13.348454
-	523	4.491214	1.880208	-13.402632
-	524	4.303301	1.762226	-13.456041
-	525	4.120121	1.648580	-13.508277
-	526	3.940638	1.539210	-13.558838
-	527	3.763721	1.433745	-13.607351
-	528	3.588062	1.331579	-13.653949
-	529	3.412227	1.231967	-13.698357
-	530	3.234881	1.134012	-13.741118
-	531	3.054558	1.036432	-13.782204
-	532	2.869699	0.937793	-13.822434
-	533	2.678779	0.836367	-13.861940
-	534	2.480218	0.730375	-13.901310
-	535	2.272929	0.618192	-13.940619
-	536	2.055698	0.498493	-13.979877
-	537	1.827799	0.370379	-14.019828
-	538	1.588684	0.233334	-14.061409
-	539	1.338083	0.087098	-14.106158
-	540	1.076218	-0.068122	-14.155364
-	541	0.803541	-0.231858	-14.210377
-	542	0.520965	-0.403225	-14.272118
-	543	0.229384	-0.581233	-14.341258
-	544	-0.069705	-0.764500	-14.418687
-	545	-0.374734	-0.951502	-14.504757
-	546	-0.683376	-1.140445	-14.599585
-	547	-0.993128	-1.329503	-14.701935
-	548	-1.301199	-1.516892	-14.809500
-	549	-1.604384	-1.700687	-14.919568
-	550	-1.899505	-1.879007	-15.028580
-	551	-2.182893	-2.049851	-15.133273
-	552	-2.450917	-2.211067	-15.230115
-	553	-2.699517	-2.360663	-15.315681
-	554	-2.924914	-2.496828	-15.386565
-	555	-3.123290	-2.618017	-15.440003
-	556	-3.291083	-2.723253	-15.473891
-	557	-3.425186	-2.812155	-15.486809
-	558	-3.522751	-2.884983	-15.478426
-	559	-3.581777	-2.942894	-15.448927
-	560	-3.600701	-2.987666	-15.399448
-	561	-3.578890	-3.021947	-15.331620
-	562	-3.516143	-3.048743	-15.247742
-	563	-3.412949	-3.071336	-15.151019
-	564	-3.270397	-3.092953	-15.044460
-	565	-3.090030	-3.116270	-14.931407
-	566	-2.873989	-3.143214	-14.814626
-	567	-2.624320	-3.174723	-14.696565
-	568	-2.343470	-3.210489	-14.578759
-	569	-2.033546	-3.248979	-14.462294
-	570	-1.696372	-3.287615	-14.347591
-	571	-1.333609	-3.322851	-14.233717
-	572	-0.946327	-3.350764	-14.119703
-	573	-0.535665	-3.366999	-14.003623
-	574	-0.102157	-3.367111	-13.883441
-	575	0.353478	-3.346903	-13.756375
-	576	0.830801	-3.302723	-13.619535
-	577	1.329079	-3.231584	-13.470749
-	578	1.847277	-3.131611	-13.307668
-	579	2.384236	-3.001824	-13.129175
-	580	2.938386	-2.842398	-12.934595
-	581	3.508068	-2.654454	-12.725145
-	582	4.091189	-2.440090	-12.502439
-	583	4.685541	-2.202290	-12.269346
-	584	5.288607	-1.944848	-12.029362
-	585	5.897832	-1.672206	-11.785715
-	586	6.510546	-1.389266	-11.542705
-	587	7.124183	-1.101260	-11.303858
-	588	7.736384	-0.813521	-11.072786
-	589	8.344820	-0.531382	-10.851882
-	590	8.947625	-0.259798	-10.643290
-	591	9.543156	-0.003407	-10.448107
-	592	10.130134	0.233806	-10.266306
-	593	10.707678	0.448624	-10.097401
-	594	11.275225	0.638569	-9.939275
-	595	11.832734	0.802207	-9.789893
-	596	12.380383	0.938890	-9.646229
-	597	12.918829	1.048890	-9.504460
-	598	13.448939	1.133376	-9.360700
-	599	13.972034	1.194439	-9.210843
-	600	14.489523	1.234959	-9.051893
-	601	15.003216	1.258523	-8.881073
-	602	15.515221	1.269212	-8.696758
-	603	16.027672	1.271329	-8.497890
-	604	16.542896	1.269150	-8.283345
-	605	17.063147	1.266895	-8.052584
-	606	17.590445	1.268218	-7.805118
-	607	18.126549	1.276336	-7.541111
-	608	18.672773	1.293931	-7.261037
-	609	19.229769	1.323052	-6.966266
-	610	19.797781	1.365159	-6.658659
-	611	20.376373	1.420997	-6.339824
-	612	20.964567	1.490666	-6.012146
-	613	21.561056	1.573536	-5.677607
-	614	22.164026	1.668496	-5.338629
-	615	22.771387	1.774025	-4.997344
-	616	23.380928	1.888375	-4.655704
-	617	23.990288	2.009629	-4.315763
-	618	24.596588	2.135899	-3.979234
-	619	25.197092	2.265285	-3.647831
-	620	25.788813	2.396002	-3.322881
-	621	26.368597	2.526496	-3.005644
-	622	26.933165	2.655418	-2.696794
-	623	27.479359	2.781521	-2.396903
-	624	28.004049	2.904017	-2.106977
-	625	28.504234	3.022143	-1.827208
-	626	28.977211	3.135322	-1.558092
-	627	29.420351	3.243217	-1.299739
-	628	29.831385	3.345370	-1.051885
-	629	30.208462	3.441509	-0.813731
-	630	30.550282	3.531510	-0.584472
-	631	30.856009	3.615149	-0.363084
-	632	31.125336	3.692305	-0.148342
-	633	31.358950	3.762647	0.060642
-	634	31.558138	3.826052	0.264797
-	635	31.725035	3.882419	0.464449
-	636	31.862402	3.932017	0.659652
-	637	31.973448	3.975200	0.850293
-	638	32.062038	4.012674	1.036383
-	639	32.131878	4.045269	1.219050
-	640	32.187176	4.074179	1.400407
