# Supplementary material for: Design and preliminary verification of a novel powered ankle–foot prosthesis: From the perspective of lower-limb biomechanics compared with ESAR foot
Source: PLoS One. 2024 Jun 7;19(6):e0303397. doi: 10.1371/journal.pone.0303397 (PMC11161064; doi:10.1371/journal.pone.0303397)
Supplement: S2 File — (ZIP) [file pone.0303397.s004.zip › WAP/12/right hip moment.txt]

LINK_MODEL_BASED::ORIGINAL::Right Hip Moment
File	Frame	X	Y	Z
Gait LB - IOR 24.c3d	1
-	2
-	3
-	4
-	5
-	6
-	7
-	8
-	9
-	10
-	11	-0.144942	0.045976	-0.014333
-	12
-	13
-	14
-	15
-	16
-	17
-	18
-	19
-	20
-	21
-	22
-	23
-	24
-	25
-	26
-	27
-	28
-	29
-	30
-	31
-	32
-	33
-	34	-0.054887	0.042741	-0.018523
-	35	-0.052464	0.042283	-0.018646
-	36	-0.049180	0.040829	-0.018755
-	37	-0.044033	0.038589	-0.019005
-	38	-0.036819	0.035963	-0.019308
-	39	-0.027982	0.033012	-0.019767
-	40	-0.016654	0.030003	-0.020323
-	41	-0.007234	0.026269	-0.020988
-	42	0.001725	0.022042	-0.021521
-	43	0.007208	0.017216	-0.021986
-	44
-	45
-	46
-	47
-	48
-	49
-	50
-	51
-	52
-	53
-	54
-	55
-	56
-	57
-	58
-	59
-	60
-	61
-	62
-	63
-	64
-	65
-	66
-	67
-	68
-	69
-	70
-	71
-	72
-	73
-	74
-	75
-	76
-	77
-	78
-	79
-	80
-	81	-0.027035	0.037184	0.020348
-	82	-0.023753	0.038210	0.022395
-	83	-0.019920	0.039251	0.024541
-	84	-0.015944	0.039986	0.026533
-	85	-0.012109	0.040584	0.028379
-	86	-0.009930	0.040713	0.030015
-	87	-0.006963	0.040590	0.031488
-	88	-0.005369	0.040028	0.032557
-	89	-0.003841	0.039280	0.033350
-	90	-0.003100	0.037830	0.033527
-	91	-0.002475	0.036188	0.033363
-	92	-0.002020	0.034059	0.032742
-	93	-0.002758	0.031654	0.031838
-	94	-0.003524	0.029151	0.030732
-	95	-0.005994	0.026671	0.029659
-	96	-0.008075	0.024529	0.028748
-	97	-0.011200	0.022801	0.028013
-	98	-0.013950	0.021955	0.027691
-	99	-0.016493	0.021757	0.027739
-	100	-0.017737	0.022248	0.028103
-	101	-0.018619	0.023032	0.028524
-	102	-0.019150	0.023904	0.029006
-	103	-0.018232	0.024949	0.029492
-	104	-0.016442	0.025641	0.029714
-	105	-0.015971	0.026215	0.029877
-	106	-0.014676	0.026506	0.029775
-	107	-0.013953	0.026328	0.029370
-	108	-0.013423	0.026038	0.028911
-	109	-0.013748	0.025030	0.027977
-	110	-0.014795	0.023869	0.026891
-	111	-0.016826	0.022107	0.025431
-	112	-0.018774	0.020213	0.023842
-	113	-0.021085	0.018151	0.022156
-	114	-0.023777	0.015943	0.020398
-	115	-0.026328	0.013863	0.018768
-	116	-0.028990	0.011709	0.017164
-	117	-0.031487	0.009965	0.015859
-	118	-0.034727	0.008514	0.014805
-	119	-0.037400	0.007553	0.014089
-	120	-0.040210	0.007077	0.013833
-	121	-0.041345	0.007206	0.014115
-	122	-0.042536	0.008131	0.014900
-	123	-0.041122	0.009367	0.015979
-	124	-0.038271	0.011252	0.017406
-	125	-0.034327	0.013524	0.019079
-	126	-0.028533	0.015990	0.020800
-	127	-0.022143	0.018388	0.022491
-	128	-0.016524	0.021079	0.024357
-	129	-0.011431	0.024149	0.026312
-	130	-0.006024	0.027671	0.028291
-	131	-0.001524	0.031678	0.030330
-	132	0.001520	0.036039	0.032331
-	133	0.003763	0.040388	0.034129
-	134	0.002773	0.044863	0.035727
-	135	-0.001542	0.048836	0.036654
-	136	-0.008298	0.052173	0.037111
-	137	-0.019018	0.055195	0.037103
-	138	-0.031478	0.057559	0.036775
-	139	-0.044531	0.059067	0.036020
-	140	-0.058554	0.059983	0.035089
-	141	-0.070411	0.059919	0.033926
-	142	-0.082430	0.059501	0.032751
-	143	-0.092605	0.058640	0.031609
-	144	-0.100510	0.057530	0.030457
-	145	-0.107278	0.056340	0.029374
-	146	-0.110457	0.055028	0.028416
-	147	-0.110989	0.053626	0.027554
-	148	-0.109875	0.052162	0.026712
-	149	-0.104529	0.050162	0.025936
-	150	-0.099625	0.048159	0.025231
-	151	-0.093675	0.045643	0.024500
-	152	-0.086167	0.042272	0.023380
-	153	-0.079034	0.038203	0.021976
-	154	-0.073285	0.033333	0.020127
-	155	-0.068927	0.027634	0.017802
-	156	-0.067494	0.021308	0.014988
-	157	-0.067497	0.014470	0.011806
-	158	-0.068500	0.007535	0.008475
-	159	-0.071023	0.001282	0.005437
-	160	-0.073330	-0.004020	0.002814
-	161	-0.073927	-0.008198	0.000699
-	162	-0.073403	-0.011197	-0.000971
-	163	-0.070572	-0.012983	-0.002145
-	164	-0.067161	-0.013884	-0.002889
-	165	-0.062101	-0.014101	-0.003463
-	166	-0.056677	-0.013942	-0.003880
-	167	-0.050794	-0.013610	-0.004283
-	168	-0.045848	-0.013031	-0.004564
-	169	-0.041965	-0.012404	-0.004727
-	170	-0.039520	-0.011802	-0.004814
-	171	-0.038934	-0.011485	-0.004725
-	172	-0.039806	-0.011490	-0.004708
-	173	-0.042460	-0.011854	-0.004580
-	174	-0.045397	-0.012485	-0.004422
-	175	-0.047821	-0.013293	-0.004297
-	176	-0.049778	-0.014270	-0.004276
-	177	-0.051120	-0.015669	-0.004482
-	178	-0.049844	-0.017394	-0.005017
-	179	-0.048025	-0.019438	-0.005832
-	180	-0.042978	-0.022002	-0.007069
-	181	-0.037901	-0.025051	-0.008601
-	182	-0.031710	-0.028533	-0.010309
-	183	-0.025077	-0.032414	-0.012155
-	184	-0.019455	-0.036556	-0.013945
-	185	-0.014649	-0.041198	-0.015793
-	186	-0.009725	-0.045667	-0.017530
-	187	-0.006818	-0.050308	-0.019095
-	188	-0.004361	-0.054533	-0.020221
-	189	-0.002793	-0.058506	-0.021155
-	190	-0.003284	-0.062055	-0.021773
-	191	-0.002973	-0.065072	-0.022103
-	192	-0.004768	-0.067487	-0.022084
-	193	-0.006536	-0.069504	-0.021909
-	194	-0.009008	-0.071341	-0.021566
-	195	-0.012397	-0.072789	-0.021171
-	196	-0.014825	-0.073910	-0.020724
-	197	-0.017486	-0.074606	-0.020197
-	198	-0.018233	-0.074860	-0.019677
-	199	-0.019367	-0.074692	-0.019013
-	200	-0.019978	-0.074181	-0.018206
-	201	-0.020911	-0.073375	-0.017363
-	202	-0.020924	-0.072281	-0.016477
-	203	-0.021671	-0.070835	-0.015427
-	204	-0.021342	-0.069378	-0.014474
-	205	-0.022505	-0.067684	-0.013435
-	206	-0.023074	-0.065601	-0.012420
-	207	-0.024358	-0.063385	-0.011472
-	208	-0.026405	-0.060665	-0.010372
-	209	-0.029778	-0.057904	-0.009166
-	210	-0.033443	-0.054636	-0.007797
-	211	-0.038367	-0.051711	-0.006338
-	212	-0.044439	-0.048709	-0.004825
-	213	-0.050763	-0.045814	-0.003358
-	214	-0.057496	-0.043228	-0.001916
-	215	-0.063697	-0.040541	-0.000581
-	216	-0.068468	-0.038054	0.000579
-	217	-0.071310	-0.035511	0.001592
-	218	-0.071274	-0.033054	0.002322
-	219	-0.066110	-0.030142	0.002706
-	220	-0.057173	-0.027019	0.002732
-	221	-0.041536	-0.023710	0.002470
-	222	-0.023063	-0.020473	0.001789
-	223	-0.001113	-0.017701	0.000879
-	224	0.020545	-0.015501	-0.000173
-	225	0.041907	-0.013920	-0.001250
-	226	0.061120	-0.012895	-0.002059
-	227	0.077006	-0.012382	-0.002545
-	228	0.090738	-0.012324	-0.002599
-	229	0.100643	-0.012417	-0.002298
-	230	0.107474	-0.012883	-0.001854
-	231	0.112103	-0.013447	-0.001180
-	232	0.113796	-0.014190	-0.000427
-	233	0.114176	-0.014949	0.000424
-	234	0.112918	-0.015871	0.001318
-	235	0.109487	-0.017003	0.002100
-	236	0.105348	-0.018223	0.002873
-	237	0.100649	-0.019700	0.003579
-	238	0.095553	-0.020924	0.004141
-	239	0.089990	-0.022068	0.004625
-	240	0.084728	-0.022687	0.004999
-	241	0.079758	-0.023235	0.005240
-	242	0.075605	-0.023256	0.005503
-	243	0.069871	-0.023222	0.005636
-	244	0.066565	-0.022586	0.005906
-	245	0.061231	-0.021987	0.006026
-	246	0.057003	-0.021013	0.006186
-	247	0.053204	-0.019826	0.006306
-	248	0.048158	-0.018204	0.006376
-	249	0.044276	-0.016350	0.006548
-	250	0.039433	-0.014009	0.006740
-	251	0.035468	-0.011747	0.006945
-	252	0.031867	-0.009193	0.007160
-	253	0.027659	-0.006943	0.007288
-	254	0.024786	-0.004874	0.007370
-	255	0.021717	-0.002919	0.007339
-	256	0.018784	-0.001664	0.007125
-	257	0.015943	-0.000616	0.006721
-	258	0.012653	-0.000522	0.006090
-	259	0.010356	-0.000566	0.005366
-	260	0.007202	-0.001802	0.004370
-	261	0.004675	-0.003900	0.003226
-	262	0.003202	-0.006823	0.002147
-	263	0.001188	-0.010753	0.001063
-	264	-0.000864	-0.015493	0.000043
-	265	-0.002974	-0.020612	-0.000639
-	266	-0.006550	-0.026504	-0.001386
-	267	-0.010412	-0.032887	-0.001841
-	268	-0.014791	-0.039650	-0.002223
-	269	-0.020711	-0.046934	-0.002568
-	270	-0.026074	-0.054301	-0.002705
-	271	-0.030682	-0.061270	-0.002723
-	272	-0.035759	-0.067829	-0.002649
-	273	-0.040678	-0.073227	-0.002627
-	274	-0.045812	-0.076956	-0.002646
-	275	-0.051604	-0.078511	-0.002798
-	276	-0.058221	-0.077437	-0.003174
-	277	-0.064334	-0.073256	-0.003736
-	278	-0.071540	-0.065799	-0.004616
-	279	-0.077760	-0.055309	-0.005603
-	280	-0.083590	-0.042160	-0.006686
-	281	-0.086783	-0.027079	-0.007700
-	282	-0.087924	-0.010682	-0.008686
-	283	-0.087321	0.006439	-0.009732
-	284	-0.083449	0.023691	-0.010713
-	285	-0.077625	0.040261	-0.011745
-	286	-0.070916	0.055133	-0.012812
-	287	-0.062177	0.067541	-0.013638
-	288	-0.053260	0.077575	-0.014398
-	289	-0.044415	0.085271	-0.015203
-	290	-0.036765	0.091016	-0.016215
-	291	-0.030011	0.095178	-0.017459
-	292	-0.025816	0.097973	-0.019033
-	293	-0.024318	0.099817	-0.021024
-	294	-0.025033	0.101429	-0.023279
-	295	-0.028560	0.103017	-0.025719
-	296	-0.033862	0.104888	-0.028192
-	297	-0.040636	0.106806	-0.030596
-	298	-0.047285	0.108969	-0.032772
-	299	-0.051694	0.111249	-0.034531
-	300	-0.052050	0.113231	-0.035605
-	301	-0.048532	0.114763	-0.036171
-	302	-0.044079	0.115823	-0.036525
-	303	-0.040539	0.116372	-0.036820
-	304	-0.041599	0.116135	-0.037361
-	305	-0.045594	0.115115	-0.037879
-	306	-0.050230	0.113201	-0.038218
-	307	-0.055779	0.110579	-0.038465
-	308	-0.061844	0.107695	-0.038685
-	309	-0.069588	0.104364	-0.038787
-	310	-0.079325	0.100093	-0.038827
-	311	-0.090740	0.094477	-0.038976
-	312	-0.102527	0.087911	-0.039137
-	313	-0.112984	0.080904	-0.039425
-	314	-0.121706	0.073926	-0.039713
-	315	-0.127934	0.066865	-0.040011
-	316	-0.133243	0.059667	-0.040404
-	317	-0.137950	0.052261	-0.040919
-	318	-0.143007	0.044997	-0.041665
-	319	-0.147827	0.038096	-0.042479
-	320	-0.151808	0.031957	-0.043285
-	321	-0.154774	0.026962	-0.044003
-	322	-0.155138	0.022800	-0.044527
-	323	-0.153368	0.019871	-0.044738
-	324	-0.148762	0.017494	-0.044616
-	325	-0.142063	0.015958	-0.044070
-	326	-0.133682	0.014642	-0.043018
-	327	-0.122900	0.013025	-0.041442
-	328	-0.111430	0.011023	-0.039299
-	329	-0.099177	0.008156	-0.036697
-	330	-0.086793	0.004566	-0.033734
-	331	-0.074761	0.000181	-0.030527
-	332	-0.063431	-0.004872	-0.027180
-	333	-0.052416	-0.010793	-0.023621
-	334	-0.041597	-0.017420	-0.019995
-	335	-0.031937	-0.024528	-0.016482
-	336	-0.023496	-0.031229	-0.013187
-	337	-0.016650	-0.036989	-0.010208
-	338	-0.010780	-0.041423	-0.007357
-	339	-0.006741	-0.044145	-0.004673
-	340	-0.003025	-0.045515	-0.002023
-	341	-0.000676	-0.045415	0.000494
-	342	0.000941	-0.044464	0.002719
-	343	0.002608	-0.042640	0.004823
-	344	0.004596	-0.040432	0.006667
-	345	0.007344	-0.037681	0.008258
-	346	0.010181	-0.034678	0.009545
-	347	0.014207	-0.031348	0.010527
-	348	0.018283	-0.027563	0.011393
-	349	0.024330	-0.024070	0.012072
-	350	0.031311	-0.020771	0.012797
-	351	0.038952	-0.017224	0.013450
-	352	0.045884	-0.013051	0.014013
-	353	0.052370	-0.007892	0.014603
-	354	0.058297	-0.002046	0.015264
-	355	0.063484	0.004347	0.016024
-	356	0.067870	0.010784	0.016895
-	357	0.070939	0.017593	0.018019
-	358	0.072291	0.024325	0.019275
-	359	0.073525	0.030735	0.020629
-	360	0.073203	0.036593	0.022064
-	361	0.073534	0.041579	0.023404
-	362	0.073693	0.045947	0.024780
-	363	0.073979	0.049453	0.026073
-	364	0.073438	0.052053	0.027286
-	365	0.073648	0.053932	0.028369
-	366	0.072536	0.055271	0.029384
-	367	0.071771	0.056186	0.030268
-	368	0.070768	0.056747	0.031103
-	369	0.069219	0.056998	0.031864
-	370	0.067292	0.057197	0.032712
-	371	0.065408	0.057241	0.033572
-	372	0.062805	0.057201	0.034414
-	373	0.059337	0.057138	0.035263
-	374	0.055434	0.057041	0.036137
-	375	0.050874	0.057066	0.036985
-	376	0.046430	0.057165	0.037764
-	377	0.040971	0.057269	0.038566
-	378	0.035837	0.057390	0.039310
-	379	0.030274	0.057311	0.039998
-	380	0.024746	0.057126	0.040682
-	381	0.019153	0.056711	0.041253
-	382	0.013411	0.056068	0.041674
-	383	0.008674	0.055134	0.041892
-	384	0.003389	0.053972	0.041932
-	385	-0.001473	0.052344	0.041650
-	386	-0.005393	0.050325	0.041117
-	387	-0.010106	0.048074	0.040308
-	388	-0.013698	0.045433	0.039168
-	389	-0.017001	0.042746	0.037844
-	390	-0.019987	0.040029	0.036303
-	391	-0.022540	0.037382	0.034714
-	392	-0.025874	0.035175	0.033189
-	393	-0.028930	0.033268	0.031762
-	394	-0.033086	0.032149	0.030724
-	395	-0.036315	0.031380	0.029866
-	396	-0.039414	0.031463	0.029388
-	397	-0.041895	0.031976	0.029205
-	398	-0.043173	0.032908	0.029280
-	399	-0.043309	0.034447	0.029812
-	400	-0.041932	0.036177	0.030688
-	401	-0.039325	0.038124	0.031908
-	402	-0.035061	0.039590	0.033153
-	403	-0.029598	0.040543	0.034394
-	404	-0.022412	0.040857	0.035524
-	405	-0.013843	0.040588	0.036582
-	406	-0.003459	0.039869	0.037639
-	407	0.007328	0.038646	0.038625
-	408	0.018585	0.037209	0.039683
-	409	0.029869	0.035359	0.040658
-	410	0.040435	0.033203	0.041491
-	411	0.049447	0.031328	0.042252
-	412	0.040578	0.002525	0.028152
-	413	0.046809	-0.010830	0.023978
-	414	0.047477	-0.027336	0.017554
-	415	0.042158	-0.046365	0.009105
-	416	0.040127	-0.063350	0.001734
-	417	0.063780	-0.078446	-0.001175
-	418	0.130640	-0.091914	0.003834
-	419	0.226411	-0.100152	0.016418
-	420	0.307064	-0.099495	0.031093
-	421	0.338269	-0.092345	0.040132
-	422	0.307657	-0.083993	0.037569
-	423	0.202415	-0.080794	0.016732
-	424	0.032401	-0.086778	-0.021709
-	425	-0.090906	-0.076105	-0.040775
-	426	-0.104548	-0.023342	-0.016697
-	427	-0.008241	0.059271	0.040938
-	428	0.128261	0.142696	0.102155
-	429	0.219346	0.196749	0.137316
-	430	0.271634	0.195234	0.140077
-	431	0.317056	0.138299	0.119262
-	432	0.359034	0.058468	0.091280
-	433	0.395588	-0.013957	0.068543
-	434	0.427972	-0.074573	0.050844
-	435	0.460283	-0.130364	0.033761
-	436	0.492876	-0.175937	0.019452
-	437	0.524352	-0.202013	0.012127
-	438	0.552480	-0.209668	0.010687
-	439	0.567810	-0.206908	0.010308
-	440	0.560216	-0.196428	0.009130
-	441	0.531279	-0.177807	0.008052
-	442	0.490210	-0.155101	0.007283
-	443	0.448725	-0.132594	0.006969
-	444	0.415003	-0.109505	0.008516
-	445	0.389616	-0.085543	0.011823
-	446	0.367481	-0.061824	0.015352
-	447	0.344367	-0.040030	0.017951
-	448	0.323735	-0.019658	0.020453
-	449	0.310972	-0.001033	0.023567
-	450	0.308053	0.016197	0.027643
-	451	0.313438	0.031663	0.032104
-	452	0.323571	0.045380	0.036486
-	453	0.334163	0.056901	0.039998
-	454	0.342151	0.065827	0.042247
-	455	0.346672	0.074537	0.044000
-	456	0.350158	0.088628	0.047259
-	457	0.351471	0.116205	0.054827
-	458	0.350063	0.161886	0.067795
-	459	0.341349	0.214820	0.082263
-	460	0.323990	0.253626	0.091375
-	461	0.299563	0.272423	0.093700
-	462	0.273291	0.281145	0.092891
-	463	0.249717	0.287536	0.091800
-	464	0.233070	0.291265	0.090555
-	465	0.222557	0.289602	0.088090
-	466	0.215095	0.284039	0.084339
-	467	0.203732	0.278853	0.079998
-	468	0.182217	0.280384	0.076583
-	469	0.148085	0.293300	0.075234
-	470	0.106652	0.314649	0.075474
-	471	0.069261	0.337075	0.076126
-	472	0.042158	0.356476	0.077001
-	473	0.027940	0.369290	0.077264
-	474	0.022781	0.375900	0.076576
-	475	0.022391	0.378276	0.075017
-	476	0.023711	0.378752	0.072890
-	477	0.023442	0.377038	0.070139
-	478	0.020068	0.373262	0.066627
-	479	0.011376	0.368810	0.062674
-	480	-0.000432	0.365195	0.058656
-	481	-0.012625	0.363146	0.055069
-	482	-0.024009	0.362618	0.052143
-	483	-0.034094	0.362738	0.049811
-	484	-0.043945	0.362889	0.047826
-	485	-0.052391	0.362598	0.045804
-	486	-0.057334	0.363369	0.044088
-	487	-0.058027	0.365402	0.042694
-	488	-0.058023	0.367188	0.041276
-	489	-0.056687	0.367662	0.039537
-	490	-0.053493	0.368889	0.037747
-	491	-0.048889	0.372767	0.036040
-	492	-0.042902	0.379117	0.034192
-	493	-0.036582	0.386542	0.031991
-	494	-0.030568	0.394643	0.029448
-	495	-0.026238	0.400859	0.026605
-	496	-0.023425	0.403856	0.023619
-	497	-0.023122	0.402320	0.020464
-	498	-0.026871	0.396991	0.017247
-	499	-0.034738	0.387727	0.013731
-	500	-0.048332	0.376515	0.010114
-	501	-0.065890	0.363565	0.006474
-	502	-0.087310	0.349808	0.002901
-	503	-0.110366	0.335531	-0.000724
-	504	-0.134945	0.321885	-0.004259
-	505	-0.159387	0.310151	-0.007592
-	506	-0.182711	0.301567	-0.010641
-	507	-0.205369	0.295322	-0.013538
-	508	-0.226161	0.291109	-0.016374
-	509	-0.244145	0.287501	-0.019026
-	510	-0.257962	0.284798	-0.021459
-	511	-0.266944	0.282580	-0.023516
-	512	-0.271433	0.280968	-0.025443
-	513	-0.272467	0.279581	-0.027283
-	514	-0.270054	0.278666	-0.029025
-	515	-0.264179	0.277307	-0.030726
-	516	-0.256946	0.275392	-0.032328
-	517	-0.250541	0.272482	-0.034037
-	518	-0.246291	0.269463	-0.035600
-	519	-0.244791	0.265032	-0.037245
-	520	-0.246035	0.258546	-0.038900
-	521	-0.249555	0.248777	-0.040873
-	522	-0.257152	0.239381	-0.043170
-	523	-0.267028	0.232175	-0.045488
-	524	-0.275569	0.227321	-0.047315
-	525	-0.281588	0.223236	-0.048411
-	526	-0.287462	0.216276	-0.049346
-	527	-0.295722	0.206492	-0.050552
-	528	-0.303887	0.193613	-0.051848
-	529	-0.311083	0.179964	-0.052698
-	530	-0.314585	0.166266	-0.052924
-	531	-0.316794	0.153548	-0.052768
-	532	-0.319791	0.139865	-0.052706
-	533	-0.323513	0.126853	-0.052852
-	534	-0.324994	0.112846	-0.052709
-	535	-0.322000	0.099697	-0.051782
-	536	-0.318080	0.084017	-0.050295
-	537	-0.317001	0.071040	-0.049092
-	538	-0.318073	0.056721	-0.048318
-	539	-0.320352	0.040205	-0.047680
-	540	-0.320468	0.017802	-0.046488
-	541	-0.318686	-0.001785	-0.044880
-	542	-0.310944	-0.021369	-0.042164
-	543	-0.301844	-0.038147	-0.039023
-	544	-0.296349	-0.057212	-0.036290
-	545	-0.296192	-0.074542	-0.034612
-	546	-0.296332	-0.091742	-0.033248
-	547	-0.293579	-0.105431	-0.031827
-	548	-0.291115	-0.118527	-0.030366
-	549	-0.288250	-0.136369	-0.028313
-	550	-0.284412	-0.154950	-0.025633
-	551	-0.278098	-0.168436	-0.022825
-	552	-0.271349	-0.175426	-0.020751
-	553	-0.269602	-0.182855	-0.020284
-	554	-0.274528	-0.205459	-0.020487
-	555	-0.277533	-0.245361	-0.019312
-	556	-0.268071	-0.288557	-0.016041
-	557	-0.245664	-0.318518	-0.012176
-	558	-0.219365	-0.331818	-0.009100
-	559	-0.197041	-0.340087	-0.005906
-	560	-0.177332	-0.349817	-0.001194
-	561	-0.155923	-0.354547	0.005320
-	562	-0.128556	-0.339696	0.011835
-	563	-0.098778	-0.302213	0.015384
-	564	-0.078850	-0.249704	0.013168
-	565	-0.072248	-0.197485	0.006630
-	566	-0.077828	-0.160067	-0.000291
-	567	-0.094529	-0.144189	-0.005246
-	568	-0.117736	-0.140881	-0.007901
-	569	-0.131041	-0.135199	-0.007816
-	570	-0.119805	-0.120947	-0.004769
-	571	-0.087158	-0.098279	-0.000144
-	572	-0.051347	-0.076114	0.003478
-	573	-0.024725	-0.062136	0.005318
-	574	-0.007253	-0.052495	0.005546
-	575	0.004196	-0.040556	0.004537
-	576	0.010581	-0.028327	0.002475
-	577	0.015911	-0.020435	0.000285
-	578	0.019226	-0.016812	-0.002148
-	579	0.036805	0.028003	-0.007060
-	580	0.027213	0.029145	-0.011507
-	581	0.015469	0.031894	-0.016693
-	582	0.002348	0.036527	-0.022135
-	583	-0.008132	0.041321	-0.026575
-	584	-0.015366	0.044890	-0.029564
-	585	-0.020604	0.047794	-0.031261
-	586	-0.027334	0.050196	-0.032698
-	587	-0.034388	0.052908	-0.033871
-	588	-0.042213	0.055460	-0.035020
-	589	-0.050554	0.057689	-0.035929
-	590	-0.058001	0.059482	-0.036655
-	591	-0.065285	0.060828	-0.037331
-	592	-0.072119	0.061893	-0.038049
-	593	-0.078331	0.062361	-0.038900
-	594	-0.085088	0.062683	-0.039943
-	595	-0.091177	0.062662	-0.041210
-	596	-0.097409	0.062264	-0.042704
-	597	-0.103293	0.061491	-0.044255
-	598	-0.110372	0.060062	-0.045781
-	599	-0.117640	0.058785	-0.047069
-	600	-0.125964	0.057304	-0.048229
-	601	-0.134851	0.055989	-0.049165
-	602	-0.142842	0.054958	-0.049888
-	603	-0.150059	0.053849	-0.050478
-	604	-0.154648	0.052840	-0.050727
-	605	-0.156477	0.051652	-0.050621
-	606	-0.154097	0.049987	-0.049997
-	607	-0.148905	0.047850	-0.048970
-	608	-0.140150	0.045161	-0.047344
-	609	-0.130539	0.041877	-0.045379
-	610	-0.119782	0.038008	-0.043066
-	611	-0.109331	0.034014	-0.040428
-	612	-0.100268	0.029647	-0.037610
-	613	-0.092320	0.025003	-0.034658
-	614	-0.085280	0.019886	-0.031644
-	615	-0.078394	0.014375	-0.028625
-	616	-0.071858	0.008452	-0.025592
-	617	-0.065513	0.002961	-0.022603
-	618	-0.058453	-0.002325	-0.019564
-	619	-0.049704	-0.006646	-0.016369
-	620	-0.038326	-0.010313	-0.013038
-	621	-0.023916	-0.013054	-0.009463
-	622	-0.004749	-0.014599	-0.005535
-	623	0.017858	-0.014922	-0.001053
-	624	0.045135	-0.013869	0.004006
-	625	0.074896	-0.011436	0.009778
-	626	0.108250	-0.007726	0.016318
-	627	0.147417	-0.002980	0.023590
-	628	0.193149	0.002570	0.031728
-	629	0.244755	0.008458	0.040525
-	630	0.300562	0.014346	0.049902
-	631	0.357507	0.020090	0.059332
-	632	0.413282	0.025706	0.068716
-	633	0.465514	0.031707	0.077748
-	634	0.510635	0.037671	0.085773
-	635	0.540915	0.043602	0.091896
-	636	0.548040	0.048596	0.094643
-	637	0.520756	0.051598	0.092254
-	638	0.447935	0.051293	0.082762
-	639
-	640
