# Supplementary material for: Design and preliminary verification of a novel powered ankle–foot prosthesis: From the perspective of lower-limb biomechanics compared with ESAR foot
Source: PLoS One. 2024 Jun 7;19(6):e0303397. doi: 10.1371/journal.pone.0303397 (PMC11161064; doi:10.1371/journal.pone.0303397)
Supplement: S2 File — (ZIP) [file pone.0303397.s004.zip › WAP/12/right knee angle.txt]

LINK_MODEL_BASED::ORIGINAL::Right Knee Angles
File	Frame	X	Y	Z
Gait LB - IOR 24.c3d	1
-	2
-	3
-	4
-	5
-	6
-	7
-	8
-	9	27.831238	-27.282316	5.929109
-	10	28.738758	-27.162121	5.429959
-	11	29.624849	-27.011415	4.893590
-	12	30.487085	-26.831472	4.314874
-	13	31.323744	-26.623764	3.692517
-	14	32.134151	-26.390617	3.028821
-	15	32.918110	-26.134758	2.328567
-	16	33.676048	-25.859375	1.598371
-	17	34.408550	-25.568228	0.846328
-	18	35.116768	-25.264797	0.080474
-	19	35.802048	-24.952778	-0.690898
-	20	36.465801	-24.635777	-1.459331
-	21	37.109829	-24.317013	-2.217234
-	22	37.735512	-23.999624	-2.957437
-	23	38.344410	-23.686359	-3.673748
-	24	38.937187	-23.380072	-4.360907
-	25	39.514156	-23.083494	-5.015118
-	26	40.075401	-22.798857	-5.634536
-	27	40.620476	-22.527966	-6.218984
-	28	41.148621	-22.272551	-6.768724
-	29	41.658466	-22.034077	-7.284312
-	30	42.148628	-21.813597	-7.766610
-	31	42.617416	-21.612049	-8.216331
-	32	43.063046	-21.429775	-8.634782
-	33	43.483486	-21.267496	-9.022429
-	34	43.876915	-21.125143	-9.380686
-	35	44.241440	-21.002871	-9.710167
-	36	44.575058	-20.900017	-10.011546
-	37	44.876148	-20.815277	-10.285561
-	38	45.143288	-20.746490	-10.533218
-	39	45.375656	-20.690632	-10.756335
-	40	45.572842	-20.643757	-10.957727
-	41	45.735210	-20.600965	-11.140867
-	42	45.862980	-20.557714	-11.308533
-	43	45.956551	-20.509718	-11.462340
-	44	46.016308	-20.453539	-11.603088
-	45	46.042454	-20.387016	-11.731113
-	46	46.035419	-20.308737	-11.847161
-	47	45.995506	-20.218189	-11.951711
-	48	45.923012	-20.115971	-12.044574
-	49	45.818127	-20.003771	-12.124770
-	50	45.680588	-19.884932	-12.190161
-	51	45.510124	-19.763191	-12.238583
-	52	45.306320	-19.642336	-12.268081
-	53	45.069016	-19.524982	-12.277689
-	54	44.798218	-19.413078	-12.267002
-	55	44.493816	-19.307619	-12.236496
-	56	44.155792	-19.209225	-12.186889
-	57	43.783901	-19.118353	-12.118960
-	58	43.378082	-19.035370	-12.033199
-	59	42.938526	-18.960318	-11.930470
-	60	42.465797	-18.893026	-11.811875
-	61	41.960949	-18.833220	-11.678598
-	62	41.425396	-18.780392	-11.532038
-	63	40.860893	-18.734049	-11.373854
-	64	40.269718	-18.693462	-11.205819
-	65	39.654156	-18.658283	-11.029351
-	66	39.016449	-18.628094	-10.845459
-	67	38.358719	-18.602499	-10.655178
-	68	37.682613	-18.581556	-10.458691
-	69	36.989742	-18.564989	-10.256371
-	70	36.281296	-18.552736	-10.048620
-	71	35.558540	-18.544367	-9.836093
-	72	34.822517	-18.539686	-9.619683
-	73	34.074207	-18.538475	-9.400365
-	74	33.314461	-18.540440	-9.179601
-	75	32.543919	-18.545515	-8.958611
-	76	31.763372	-18.553379	-8.739055
-	77	30.973385	-18.563786	-8.522436
-	78	30.174828	-18.576073	-8.310743
-	79	29.368246	-18.589764	-8.105556
-	80	28.554441	-18.604368	-7.908364
-	81	27.734177	-18.619102	-7.720520
-	82	26.908537	-18.633322	-7.542799
-	83	26.078682	-18.646107	-7.376389
-	84	25.245920	-18.656551	-7.221638
-	85	24.411789	-18.663582	-7.078907
-	86	23.577894	-18.666126	-6.948538
-	87	22.745846	-18.663404	-6.829988
-	88	21.917557	-18.654575	-6.723007
-	89	21.094702	-18.639032	-6.626833
-	90	20.279148	-18.616196	-6.540510
-	91	19.472750	-18.585646	-6.463715
-	92	18.677162	-18.547106	-6.396371
-	93	17.894094	-18.500502	-6.338905
-	94	17.124987	-18.446142	-6.291679
-	95	16.371134	-18.384439	-6.255425
-	96	15.633873	-18.316183	-6.230686
-	97	14.914326	-18.242310	-6.217518
-	98	14.213692	-18.163866	-6.216105
-	99	13.533262	-18.081907	-6.226466
-	100	12.874281	-17.997448	-6.248831
-	101	12.237968	-17.911438	-6.283185
-	102	11.625354	-17.824619	-6.330260
-	103	11.037218	-17.737709	-6.390452
-	104	10.474098	-17.651215	-6.464284
-	105	9.936374	-17.565516	-6.552402
-	106	9.423810	-17.481009	-6.654594
-	107	8.935804	-17.398024	-6.770618
-	108	8.471606	-17.316792	-6.900035
-	109	8.030005	-17.237528	-7.041500
-	110	7.609859	-17.160416	-7.193948
-	111	7.209757	-17.085606	-7.355435
-	112	6.828625	-17.013229	-7.524219
-	113	6.465564	-16.943317	-7.698181
-	114	6.119955	-16.875980	-7.875160
-	115	5.791514	-16.811253	-8.053072
-	116	5.480315	-16.749203	-8.230004
-	117	5.186923	-16.689859	-8.404499
-	118	4.911870	-16.633274	-8.574905
-	119	4.655991	-16.579546	-8.739856
-	120	4.420111	-16.528786	-8.898295
-	121	4.204926	-16.481262	-9.048745
-	122	4.011204	-16.437239	-9.189613
-	123	3.839556	-16.397020	-9.319477
-	124	3.690320	-16.360998	-9.437304
-	125	3.563624	-16.329582	-9.542909
-	126	3.459188	-16.303286	-9.636154
-	127	3.376447	-16.282564	-9.717884
-	128	3.314567	-16.267834	-9.788828
-	129	3.272471	-16.259466	-9.849158
-	130	3.249151	-16.257742	-9.899025
-	131	3.243659	-16.262897	-9.939195
-	132	3.254908	-16.275194	-9.969897
-	133	3.281587	-16.294889	-9.991389
-	134	3.322413	-16.322159	-10.003617
-	135	3.376063	-16.356955	-10.005980
-	136	3.441304	-16.398920	-9.997997
-	137	3.516789	-16.447321	-9.978689
-	138	3.601289	-16.501123	-9.946711
-	139	3.693557	-16.559080	-9.900517
-	140	3.792384	-16.619808	-9.838806
-	141	3.896422	-16.681911	-9.759819
-	142	4.004663	-16.743927	-9.663294
-	143	4.115943	-16.804483	-9.548539
-	144	4.229064	-16.862329	-9.416049
-	145	4.342621	-16.916374	-9.267262
-	146	4.455081	-16.965822	-9.104479
-	147	4.564795	-17.010088	-8.931001
-	148	4.669679	-17.049002	-8.750134
-	149	4.767766	-17.082649	-8.565807
-	150	4.857067	-17.111471	-8.381676
-	151	4.936136	-17.136114	-8.201362
-	152	5.003617	-17.157484	-8.027210
-	153	5.058654	-17.176603	-7.861709
-	154	5.100533	-17.194668	-7.706266
-	155	5.128917	-17.212875	-7.560997
-	156	5.143950	-17.232319	-7.425786
-	157	5.145932	-17.253977	-7.298770
-	158	5.135437	-17.278646	-7.178057
-	159	5.112907	-17.307083	-7.061152
-	160	5.078955	-17.339851	-6.945693
-	161	5.033928	-17.377478	-6.829470
-	162	4.978024	-17.420387	-6.710338
-	163	4.911067	-17.468868	-6.587114
-	164	4.832591	-17.523054	-6.458240
-	165	4.741839	-17.582840	-6.322154
-	166	4.637831	-17.647823	-6.176547
-	167	4.519899	-17.717314	-6.018677
-	168	4.387885	-17.790363	-5.845023
-	169	4.242230	-17.865900	-5.651595
-	170	4.084025	-17.942812	-5.434284
-	171	3.915163	-18.020023	-5.188995
-	172	3.738113	-18.096682	-4.912284
-	173	3.555641	-18.172085	-4.602215
-	174	3.370730	-18.245771	-4.258350
-	175	3.185839	-18.317467	-3.881987
-	176	3.003059	-18.387003	-3.475566
-	177	2.823710	-18.454342	-3.043376
-	178	2.648517	-18.519442	-2.591088
-	179	2.477427	-18.582273	-2.124480
-	180	2.309840	-18.642797	-1.649768
-	181	2.144951	-18.700903	-1.172855
-	182	1.981527	-18.756525	-0.699067
-	183	1.818486	-18.809618	-0.232904
-	184	1.654697	-18.860235	0.222483
-	185	1.489569	-18.908548	0.664907
-	186	1.322648	-18.954868	1.093110
-	187	1.154139	-18.999577	1.506779
-	188	0.984534	-19.043154	1.905916
-	189	0.814595	-19.086161	2.292300
-	190	0.645426	-19.129221	2.666861
-	191	0.477965	-19.172903	3.030979
-	192	0.313466	-19.217754	3.385373
-	193	0.152945	-19.264265	3.730680
-	194	-0.002776	-19.312872	4.067309
-	195	-0.152870	-19.363960	4.395516
-	196	-0.296762	-19.417826	4.715352
-	197	-0.433693	-19.474756	5.026827
-	198	-0.563067	-19.534912	5.329702
-	199	-0.684007	-19.598410	5.624050
-	200	-0.795778	-19.665291	5.910255
-	201	-0.897735	-19.735571	6.189163
-	202	-0.989316	-19.809231	6.462334
-	203	-1.069848	-19.886194	6.730730
-	204	-1.139171	-19.966352	6.996430
-	205	-1.196892	-20.049543	7.260015
-	206	-1.242941	-20.135561	7.521725
-	207	-1.277492	-20.224070	7.781143
-	208	-1.300672	-20.314655	8.036246
-	209	-1.313115	-20.406752	8.284950
-	210	-1.315830	-20.499645	8.524053
-	211	-1.310125	-20.592533	8.750490
-	212	-1.297453	-20.684551	8.959646
-	213	-1.279317	-20.774839	9.147107
-	214	-1.257116	-20.862646	9.307104
-	215	-1.231933	-20.947271	9.433841
-	216	-1.204831	-21.028101	9.522687
-	217	-1.176511	-21.104683	9.568892
-	218	-1.147689	-21.176592	9.569869
-	219	-1.118976	-21.243563	9.524191
-	220	-1.090756	-21.305355	9.433378
-	221	-1.063531	-21.361826	9.302011
-	222	-1.037559	-21.412907	9.137837
-	223	-1.013131	-21.458569	8.950638
-	224	-0.990422	-21.498837	8.750730
-	225	-0.969429	-21.533838	8.548434
-	226	-0.950078	-21.563772	8.353007
-	227	-0.932308	-21.588890	8.173088
-	228	-0.916337	-21.609480	8.017166
-	229	-0.902377	-21.625896	7.892328
-	230	-0.891219	-21.638554	7.805665
-	231	-0.883260	-21.647934	7.761805
-	232	-0.879268	-21.654551	7.764584
-	233	-0.879971	-21.658915	7.816194
-	234	-0.886094	-21.661547	7.917525
-	235	-0.898547	-21.662939	8.068557
-	236	-0.917942	-21.663588	8.267666
-	237	-0.945003	-21.663942	8.512464
-	238	-0.980404	-21.664425	8.799722
-	239	-1.024824	-21.665388	9.125173
-	240	-1.078794	-21.667013	9.484563
-	241	-1.142976	-21.669403	9.873385
-	242	-1.217774	-21.672489	10.286941
-	243	-1.303409	-21.676167	10.720762
-	244	-1.400038	-21.680223	11.171038
-	245	-1.507477	-21.684385	11.633615
-	246	-1.625644	-21.688286	12.105018
-	247	-1.754104	-21.691498	12.581228
-	248	-1.892116	-21.693489	13.058309
-	249	-2.039110	-21.693644	13.532814
-	250	-2.194159	-21.691303	14.001631
-	251	-2.356332	-21.685776	14.462559
-	252	-2.524613	-21.676291	14.913170
-	253	-2.697856	-21.662035	15.352001
-	254	-2.874916	-21.642187	15.777730
-	255	-3.054357	-21.615990	16.189032
-	256	-3.234779	-21.582724	16.585203
-	257	-3.414402	-21.541893	16.964922
-	258	-3.591296	-21.493155	17.327255
-	259	-3.763499	-21.436308	17.670813
-	260	-3.928708	-21.371468	17.994207
-	261	-4.084672	-21.298967	18.295258
-	262	-4.228702	-21.219442	18.571106
-	263	-4.357859	-21.133883	18.818701
-	264	-4.469108	-21.043587	19.034531
-	265	-4.559059	-20.950218	19.215151
-	266	-4.624265	-20.855728	19.357965
-	267	-4.660965	-20.762396	19.460258
-	268	-4.665086	-20.672747	19.519775
-	269	-4.632220	-20.589558	19.534424
-	270	-4.557722	-20.515757	19.502655
-	271	-4.436949	-20.454338	19.422981
-	272	-4.265318	-20.408222	19.294950
-	273	-4.038500	-20.380159	19.118717
-	274	-3.752331	-20.372557	18.895237
-	275	-3.402756	-20.387470	18.626511
-	276	-2.986026	-20.426416	18.315737
-	277	-2.498859	-20.490255	17.968344
-	278	-1.938135	-20.579266	17.590466
-	279	-1.301590	-20.693007	17.190201
-	280	-0.587698	-20.830498	16.775681
-	281	0.203705	-20.990335	16.355068
-	282	1.071798	-21.170937	15.934983
-	283	2.014586	-21.370667	15.520658
-	284	3.029061	-21.588116	15.115793
-	285	4.111538	-21.822132	14.722283
-	286	5.257590	-22.072010	14.341105
-	287	6.462642	-22.337385	13.971145
-	288	7.721779	-22.618187	13.610708
-	289	9.030169	-22.914450	13.257464
-	290	10.383185	-23.226049	12.909093
-	291	11.776441	-23.552433	12.562955
-	292	13.206117	-23.892200	12.215932
-	293	14.668695	-24.242985	11.864609
-	294	16.160976	-24.601233	11.504629
-	295	17.679884	-24.962376	11.130468
-	296	19.221983	-25.321068	10.736049
-	297	20.783802	-25.671322	10.313817
-	298	22.361593	-26.006702	9.855655
-	299	23.951424	-26.320644	9.353601
-	300	25.549088	-26.606636	8.801790
-	301	27.150105	-26.858707	8.197579
-	302	28.749985	-27.071543	7.542020
-	303	30.344315	-27.240793	6.838615
-	304	31.928825	-27.363178	6.091143
-	305	33.499557	-27.436483	5.302815
-	306	35.052799	-27.459663	4.476261
-	307	36.585186	-27.432625	3.615115
-	308	38.093517	-27.356659	2.724893
-	309	39.574497	-27.234394	1.813406
-	310	41.024452	-27.070107	0.890718
-	311	42.439205	-26.869339	-0.031773
-	312	43.814487	-26.637878	-0.943377
-	313	45.146053	-26.381866	-1.834569
-	314	46.430595	-26.106930	-2.698310
-	315	47.665760	-25.818432	-3.529744
-	316	48.850216	-25.521053	-4.326259
-	317	49.983192	-25.218718	-5.086832
-	318	51.064354	-24.914661	-5.811847
-	319	52.093628	-24.611095	-6.503190
-	320	53.071060	-24.309908	-7.163334
-	321	53.996849	-24.012323	-7.795015
-	322	54.871216	-23.719427	-8.400487
-	323	55.694481	-23.431801	-8.981800
-	324	56.466961	-23.150003	-9.540049
-	325	57.189053	-22.874077	-10.076109
-	326	57.861034	-22.604021	-10.589996
-	327	58.483257	-22.339830	-11.080923
-	328	59.055939	-22.081230	-11.548027
-	329	59.579079	-21.828514	-11.989582
-	330	60.052513	-21.581949	-12.403836
-	331	60.475956	-21.341976	-12.788793
-	332	60.848873	-21.109266	-13.142390
-	333	61.170521	-20.884605	-13.463121
-	334	61.440235	-20.668978	-13.750030
-	335	61.657028	-20.463417	-14.003368
-	336	61.820004	-20.268991	-14.224298
-	337	61.928226	-20.086580	-14.414358
-	338	61.981003	-19.916803	-14.574869
-	339	61.977840	-19.759958	-14.707009
-	340	61.918499	-19.616598	-14.811558
-	341	61.803070	-19.486662	-14.889345
-	342	61.631748	-19.370319	-14.940863
-	343	61.405083	-19.266964	-14.966861
-	344	61.123562	-19.175985	-14.967837
-	345	60.787926	-19.096334	-14.944239
-	346	60.398987	-19.026682	-14.896414
-	347	59.957592	-18.965517	-14.824528
-	348	59.464714	-18.911118	-14.728921
-	349	58.921310	-18.861958	-14.609633
-	350	58.328552	-18.816000	-14.467350
-	351	57.687744	-18.771475	-14.302757
-	352	57.000286	-18.726532	-14.116974
-	353	56.267731	-18.679544	-13.911479
-	354	55.491734	-18.629175	-13.688337
-	355	54.674191	-18.574221	-13.450388
-	356	53.817192	-18.513729	-13.200993
-	357	52.923191	-18.447062	-12.944036
-	358	51.994701	-18.374237	-12.683278
-	359	51.034462	-18.295807	-12.422124
-	360	50.045406	-18.212358	-12.163782
-	361	49.030579	-18.125080	-11.910696
-	362	47.993305	-18.034840	-11.665361
-	363	46.936985	-17.942636	-11.429703
-	364	45.865093	-17.849653	-11.205151
-	365	44.780880	-17.757370	-10.992348
-	366	43.687702	-17.667074	-10.791776
-	367	42.588619	-17.580235	-10.603256
-	368	41.486572	-17.498163	-10.426633
-	369	40.384396	-17.421907	-10.261744
-	370	39.284801	-17.352213	-10.108904
-	371	38.190197	-17.289953	-9.968211
-	372	37.102970	-17.235561	-9.840341
-	373	36.025192	-17.189436	-9.725923
-	374	34.958702	-17.151619	-9.626272
-	375	33.905170	-17.122229	-9.542345
-	376	32.865982	-17.100914	-9.475813
-	377	31.842403	-17.086981	-9.428163
-	378	30.835381	-17.079742	-9.400509
-	379	29.845772	-17.078125	-9.393717
-	380	28.874212	-17.080889	-9.408410
-	381	27.921125	-17.086847	-9.444157
-	382	26.986938	-17.094507	-9.500637
-	383	26.071823	-17.102474	-9.576698
-	384	25.176069	-17.109089	-9.671323
-	385	24.299677	-17.113062	-9.782636
-	386	23.442736	-17.113016	-9.908824
-	387	22.605276	-17.107809	-10.047670
-	388	21.787081	-17.096693	-10.196288
-	389	20.988043	-17.078974	-10.352541
-	390	20.207809	-17.054289	-10.514090
-	391	19.446054	-17.022472	-10.679536
-	392	18.702291	-16.983780	-10.847431
-	393	17.975883	-16.938730	-11.016631
-	394	17.266205	-16.888050	-11.186344
-	395	16.572428	-16.832876	-11.355043
-	396	15.893912	-16.774239	-11.521797
-	397	15.230098	-16.713181	-11.685574
-	398	14.580660	-16.650709	-11.845156
-	399	13.945412	-16.587666	-11.999666
-	400	13.324492	-16.524803	-12.148136
-	401	12.718158	-16.462812	-12.289621
-	402	12.126919	-16.402367	-12.423120
-	403	11.551546	-16.344109	-12.547922
-	404	10.993176	-16.288755	-12.663546
-	405	10.453362	-16.236988	-12.769924
-	406	9.934010	-16.189648	-12.866591
-	407	9.437664	-16.147505	-12.953358
-	408	8.966935	-16.111588	-13.029066
-	409	8.524604	-16.082979	-13.092424
-	410	8.113435	-16.062830	-13.141922
-	411	7.736007	-16.052290	-13.175878
-	412	7.394934	-16.052328	-13.192848
-	413	7.092566	-16.063774	-13.191226
-	414	6.830900	-16.087225	-13.169178
-	415	6.611509	-16.122952	-13.125021
-	416	6.435353	-16.171005	-13.056619
-	417	6.302843	-16.231081	-12.962500
-	418	6.213966	-16.302580	-12.842178
-	419	6.168204	-16.384743	-12.695690
-	420	6.164821	-16.476667	-12.524765
-	421	6.202756	-16.577431	-12.332275
-	422	6.280677	-16.686245	-12.122286
-	423	6.396957	-16.802464	-11.900285
-	424	6.549492	-16.925653	-11.672273
-	425	6.735922	-17.055487	-11.444884
-	426	6.953280	-17.191763	-11.223670
-	427	7.198117	-17.334255	-11.013517
-	428	7.466272	-17.482826	-10.817085
-	429	7.752746	-17.637430	-10.635196
-	430	8.052026	-17.798040	-10.467566
-	431	8.357921	-17.964706	-10.312393
-	432	8.663990	-18.137341	-10.167695
-	433	8.963560	-18.315630	-10.030644
-	434	9.250166	-18.498884	-9.898189
-	435	9.517575	-18.686016	-9.766210
-	436	9.760146	-18.875587	-9.629310
-	437	9.973343	-19.065800	-9.481068
-	438	10.153709	-19.254658	-9.314025
-	439	10.299338	-19.439991	-9.120904
-	440	10.409580	-19.619577	-8.895414
-	441	10.484984	-19.791275	-8.633071
-	442	10.527063	-19.953060	-8.332078
-	443	10.537910	-20.102993	-7.993678
-	444	10.519869	-20.239222	-7.622755
-	445	10.475286	-20.360054	-7.227360
-	446	10.406330	-20.463970	-6.818158
-	447	10.314788	-20.549723	-6.406896
-	448	10.202144	-20.616405	-6.005360
-	449	10.069492	-20.663425	-5.624530
-	450	9.917516	-20.690643	-5.273428
-	451	9.746498	-20.698322	-4.958076
-	452	9.556694	-20.687071	-4.682034
-	453	9.348229	-20.657949	-4.445585
-	454	9.121479	-20.612322	-4.246824
-	455	8.877004	-20.551895	-4.081409
-	456	8.615376	-20.478804	-3.942884
-	457	8.337626	-20.395319	-3.823711
-	458	8.044677	-20.304075	-3.714995
-	459	7.737729	-20.207821	-3.607528
-	460	7.418121	-20.109436	-3.492047
-	461	7.087308	-20.011763	-3.359593
-	462	6.746953	-19.917597	-3.202044
-	463	6.398767	-19.829498	-3.011986
-	464	6.044637	-19.749790	-2.783063
-	465	5.686524	-19.680355	-2.510168
-	466	5.326624	-19.622629	-2.190114
-	467	4.967332	-19.577518	-1.822246
-	468	4.611349	-19.545389	-1.408697
-	469	4.261521	-19.526093	-0.954454
-	470	3.920897	-19.519104	-0.466859
-	471	3.592319	-19.523600	0.045386
-	472	3.278150	-19.538567	0.573884
-	473	2.979991	-19.562841	1.111619
-	474	2.698806	-19.595089	1.652786
-	475	2.434795	-19.633886	2.192886
-	476	2.187569	-19.677736	2.728153
-	477	1.956266	-19.725018	3.255468
-	478	1.739816	-19.774046	3.771161
-	479	1.536987	-19.823078	4.271349
-	480	1.346502	-19.870441	4.752254
-	481	1.167079	-19.914570	5.210248
-	482	0.997734	-19.954124	5.642368
-	483	0.837474	-19.988024	6.046571
-	484	0.685312	-20.015446	6.421910
-	485	0.540500	-20.035877	6.768078
-	486	0.402409	-20.049086	7.084917
-	487	0.270638	-20.055054	7.372788
-	488	0.145051	-20.054016	7.632023
-	489	0.025548	-20.046398	7.863406
-	490	-0.087998	-20.032797	8.069098
-	491	-0.195688	-20.013943	8.253093
-	492	-0.297839	-19.990631	8.421386
-	493	-0.395040	-19.963650	8.582367
-	494	-0.487837	-19.933760	8.746011
-	495	-0.577031	-19.901688	8.922818
-	496	-0.663252	-19.868149	9.122475
-	497	-0.747323	-19.833818	9.353228
-	498	-0.829861	-19.799364	9.620432
-	499	-0.911454	-19.765463	9.926764
-	500	-0.992538	-19.732767	10.271692
-	501	-1.073347	-19.701939	10.651778
-	502	-1.154230	-19.673616	11.061128
-	503	-1.235482	-19.648392	11.491974
-	504	-1.317424	-19.626730	11.934578
-	505	-1.400255	-19.608982	12.377810
-	506	-1.484005	-19.595360	12.810473
-	507	-1.568682	-19.585850	13.222124
-	508	-1.654029	-19.580294	13.603683
-	509	-1.739857	-19.578505	13.947029
-	510	-1.825884	-19.580254	14.245223
-	511	-1.912024	-19.585281	14.492939
-	512	-1.997971	-19.593271	14.687436
-	513	-2.083607	-19.603828	14.829408
-	514	-2.168738	-19.616442	14.923277
-	515	-2.253413	-19.630558	14.976797
-	516	-2.338164	-19.645615	15.000252
-	517	-2.423646	-19.661116	15.005313
-	518	-2.510922	-19.676567	15.003819
-	519	-2.600864	-19.691565	15.006080
-	520	-2.694321	-19.705725	15.019706
-	521	-2.791917	-19.718737	15.049807
-	522	-2.894161	-19.730286	15.098619
-	523	-3.001312	-19.740074	15.166710
-	524	-3.113521	-19.747786	15.253027
-	525	-3.230908	-19.753080	15.355695
-	526	-3.353388	-19.755615	15.472083
-	527	-3.480817	-19.755066	15.599302
-	528	-3.612980	-19.751095	15.734748
-	529	-3.749495	-19.743444	15.875199
-	530	-3.890016	-19.731863	16.018133
-	531	-4.033912	-19.716133	16.160553
-	532	-4.180685	-19.696005	16.300398
-	533	-4.329400	-19.671335	16.435152
-	534	-4.479213	-19.641951	16.562922
-	535	-4.628764	-19.607956	16.681623
-	536	-4.776772	-19.569477	16.789238
-	537	-4.921883	-19.526890	16.884888
-	538	-5.062783	-19.480684	16.968185
-	539	-5.198192	-19.431513	17.039948
-	540	-5.326637	-19.380241	17.100679
-	541	-5.446408	-19.327978	17.151348
-	542	-5.555549	-19.276091	17.192547
-	543	-5.652162	-19.226093	17.224642
-	544	-5.734222	-19.179674	17.248674
-	545	-5.799616	-19.138590	17.265696
-	546	-5.845817	-19.104790	17.277433
-	547	-5.869623	-19.080400	17.284735
-	548	-5.867400	-19.067644	17.288078
-	549	-5.834993	-19.068897	17.287764
-	550	-5.767870	-19.086624	17.283319
-	551	-5.661086	-19.123453	17.274584
-	552	-5.509413	-19.182037	17.261169
-	553	-5.306913	-19.265244	17.242584
-	554	-5.047551	-19.375751	17.218105
-	555	-4.724989	-19.516121	17.187111
-	556	-4.332841	-19.688532	17.148838
-	557	-3.864859	-19.894539	17.102001
-	558	-3.314900	-20.135042	17.045156
-	559	-2.677235	-20.409954	16.975704
-	560	-1.946781	-20.718298	16.890442
-	561	-1.119544	-21.057941	16.785059
-	562	-0.192693	-21.425901	16.654909
-	563	0.834931	-21.818338	16.495773
-	564	1.962772	-22.230736	16.303595
-	565	3.188519	-22.658384	16.075359
-	566	4.507865	-23.096445	15.808743
-	567	5.914963	-23.540535	15.502900
-	568	7.402498	-23.986746	15.157672
-	569	8.962028	-24.431971	14.774169
-	570	10.584460	-24.873819	14.354177
-	571	12.260419	-25.310328	13.899667
-	572	13.980640	-25.740078	13.413437
-	573	15.736266	-26.161695	12.898037
-	574	17.519062	-26.574017	12.355832
-	575	19.321377	-26.975487	11.787641
-	576	21.136322	-27.364317	11.193038
-	577	22.957022	-27.738369	10.570953
-	578	24.777199	-28.094772	9.918968
-	579	26.590471	-28.430523	9.235025
-	580	28.390400	-28.742165	8.516914
-	581	30.170179	-29.026737	7.764019
-	582	31.922956	-29.281195	6.976347
-	583	33.642113	-29.503149	6.155273
-	584	35.322174	-29.690437	5.302523
-	585	36.959862	-29.840803	4.419069
-	586	38.552696	-29.952740	3.507198
-	587	40.098976	-30.024822	2.569176
-	588	41.597202	-30.056416	1.609095
-	589	43.046082	-30.046976	0.631712
-	590	44.444695	-29.996763	-0.356596
-	591	45.792229	-29.906345	-1.348702
-	592	47.088322	-29.776510	-2.336654
-	593	48.332573	-29.608717	-3.311744
-	594	49.525009	-29.404238	-4.265521
-	595	50.665524	-29.165140	-5.189289
-	596	51.754211	-28.893503	-6.075270
-	597	52.791412	-28.591301	-6.917107
-	598	53.777416	-28.260916	-7.709734
-	599	54.712551	-27.904867	-8.450091
-	600	55.596916	-27.526707	-9.136450
-	601	56.430698	-27.130136	-9.769197
-	602	57.214142	-26.719627	-10.350303
-	603	57.947517	-26.299871	-10.883374
-	604	58.631500	-25.875071	-11.373558
-	605	59.266899	-25.449438	-11.826455
-	606	59.854950	-25.026627	-12.247677
-	607	60.396801	-24.610289	-12.641602
-	608	60.893639	-24.203602	-13.011752
-	609	61.346252	-23.809908	-13.360174
-	610	61.755287	-23.432135	-13.688311
-	611	62.121109	-23.072361	-13.997112
-	612	62.443672	-22.732681	-14.287175
-	613	62.722733	-22.414228	-14.559213
-	614	62.957638	-22.118114	-14.813707
-	615	63.147701	-21.844727	-15.050751
-	616	63.292160	-21.594170	-15.269859
-	617	63.390392	-21.366398	-15.470235
-	618	63.441544	-21.160969	-15.650970
-	619	63.445045	-20.977371	-15.810896
-	620	63.400440	-20.814634	-15.948827
-	621	63.307350	-20.671663	-16.063194
-	622	63.165852	-20.546734	-16.152208
-	623	62.976353	-20.437969	-16.213659
-	624	62.739845	-20.343782	-16.245077
-	625	62.457912	-20.261847	-16.245329
-	626	62.133015	-20.190168	-16.215408
-	627	61.768421	-20.126406	-16.159039
-	628	61.368328	-20.068159	-16.081219
-	629	60.938141	-20.012695	-15.987552
-	630	60.484230	-19.957520	-15.883428
-	631	60.013927	-19.900148	-15.774206
-	632	59.534916	-19.838177	-15.664994
-	633	59.055298	-19.769913	-15.560138
-	634	58.583633	-19.693987	-15.463704
-	635	58.128880	-19.610003	-15.379063
-	636	57.699432	-19.518066	-15.308896
-	637	57.301926	-19.418919	-15.254729
-	638	56.939899	-19.313509	-15.216898
-	639	56.611889	-19.202482	-15.194405
-	640	56.309738	-19.086176	-15.184647
