# Supplementary material for: Design and preliminary verification of a novel powered ankle–foot prosthesis: From the perspective of lower-limb biomechanics compared with ESAR foot
Source: PLoS One. 2024 Jun 7;19(6):e0303397. doi: 10.1371/journal.pone.0303397 (PMC11161064; doi:10.1371/journal.pone.0303397)
Supplement: S2 File — (ZIP) [file pone.0303397.s004.zip › WAP/12/right knee moment.txt]

LINK_MODEL_BASED::ORIGINAL::Right Knee Moment
File	Frame	X	Y	Z
Gait LB - IOR 24.c3d	1
-	2
-	3
-	4
-	5
-	6
-	7
-	8
-	9
-	10
-	11	0.034605	0.037347	0.032464
-	12
-	13
-	14
-	15
-	16
-	17
-	18
-	19
-	20
-	21
-	22
-	23
-	24
-	25
-	26
-	27
-	28
-	29
-	30
-	31
-	32
-	33
-	34	-0.010033	0.049337	0.039556
-	35	-0.010655	0.048794	0.039453
-	36	-0.012122	0.048137	0.038763
-	37	-0.014340	0.047432	0.037560
-	38	-0.017263	0.046668	0.035821
-	39	-0.020775	0.045936	0.033667
-	40	-0.025320	0.045420	0.031086
-	41	-0.029513	0.044717	0.028476
-	42	-0.034078	0.043997	0.025650
-	43	-0.037648	0.042946	0.023032
-	44
-	45
-	46
-	47
-	48
-	49
-	50
-	51
-	52
-	53
-	54
-	55
-	56
-	57
-	58
-	59
-	60
-	61
-	62
-	63
-	64
-	65
-	66
-	67
-	68
-	69
-	70
-	71
-	72
-	73
-	74
-	75
-	76
-	77
-	78
-	79
-	80
-	81	-0.042479	0.054582	0.007429
-	82	-0.045266	0.055290	0.005760
-	83	-0.048602	0.055957	0.003909
-	84	-0.052097	0.056444	0.001967
-	85	-0.055343	0.056737	0.000085
-	86	-0.058056	0.056781	-0.001646
-	87	-0.060942	0.056689	-0.003443
-	88	-0.062987	0.056319	-0.004970
-	89	-0.064798	0.055923	-0.006364
-	90	-0.065796	0.055206	-0.007538
-	91	-0.066417	0.054496	-0.008542
-	92	-0.066598	0.053676	-0.009392
-	93	-0.066137	0.052826	-0.010000
-	94	-0.065330	0.052050	-0.010448
-	95	-0.064098	0.051335	-0.010712
-	96	-0.062984	0.050878	-0.010934
-	97	-0.061538	0.050565	-0.011008
-	98	-0.060244	0.050635	-0.011055
-	99	-0.059230	0.050951	-0.011163
-	100	-0.058583	0.051560	-0.011357
-	101	-0.057847	0.052205	-0.011530
-	102	-0.057325	0.052821	-0.011775
-	103	-0.057075	0.053411	-0.012088
-	104	-0.056841	0.053742	-0.012403
-	105	-0.056172	0.053878	-0.012561
-	106	-0.055349	0.053837	-0.012631
-	107	-0.054160	0.053474	-0.012568
-	108	-0.052954	0.053015	-0.012452
-	109	-0.051279	0.052100	-0.012173
-	110	-0.049282	0.051079	-0.011751
-	111	-0.047146	0.049743	-0.011257
-	112	-0.045171	0.048344	-0.010759
-	113	-0.043266	0.046892	-0.010256
-	114	-0.041475	0.045408	-0.009767
-	115	-0.040136	0.044030	-0.009397
-	116	-0.039064	0.042686	-0.009109
-	117	-0.038353	0.041490	-0.008914
-	118	-0.037689	0.040512	-0.008742
-	119	-0.037223	0.039785	-0.008629
-	120	-0.037036	0.039339	-0.008602
-	121	-0.037429	0.039326	-0.008754
-	122	-0.037840	0.039666	-0.008922
-	123	-0.038867	0.040340	-0.009296
-	124	-0.040017	0.041406	-0.009732
-	125	-0.041493	0.042759	-0.010276
-	126	-0.043065	0.044393	-0.010865
-	127	-0.044713	0.046081	-0.011475
-	128	-0.046234	0.047968	-0.012033
-	129	-0.047546	0.050051	-0.012510
-	130	-0.048695	0.052333	-0.012905
-	131	-0.049417	0.054841	-0.013138
-	132	-0.049353	0.057436	-0.013114
-	133	-0.048738	0.059986	-0.012898
-	134	-0.046997	0.062437	-0.012334
-	135	-0.043621	0.064444	-0.011268
-	136	-0.039478	0.066006	-0.009969
-	137	-0.033669	0.067093	-0.008150
-	138	-0.027455	0.067632	-0.006203
-	139	-0.020846	0.067620	-0.004124
-	140	-0.014139	0.067061	-0.002009
-	141	-0.008311	0.065957	-0.000173
-	142	-0.002585	0.064537	0.001621
-	143	0.002446	0.062971	0.003164
-	144	0.006987	0.061469	0.004508
-	145	0.011310	0.060189	0.005719
-	146	0.014610	0.059327	0.006559
-	147	0.017277	0.058893	0.007144
-	148	0.019564	0.058869	0.007579
-	149	0.020174	0.059144	0.007446
-	150	0.020721	0.059676	0.007292
-	151	0.020385	0.060250	0.006868
-	152	0.019476	0.060664	0.006290
-	153	0.018262	0.060715	0.005661
-	154	0.017250	0.060156	0.005168
-	155	0.016373	0.058788	0.004796
-	156	0.016340	0.056651	0.004789
-	157	0.016788	0.053862	0.004997
-	158	0.017635	0.050683	0.005376
-	159	0.018869	0.047547	0.005895
-	160	0.020181	0.044727	0.006440
-	161	0.021005	0.042548	0.006833
-	162	0.021790	0.040984	0.007198
-	163	0.022118	0.040109	0.007425
-	164	0.022256	0.039582	0.007593
-	165	0.022178	0.039391	0.007738
-	166	0.021754	0.039232	0.007814
-	167	0.021019	0.039200	0.007844
-	168	0.020187	0.039224	0.007878
-	169	0.019081	0.039422	0.007836
-	170	0.017983	0.039712	0.007794
-	171	0.016673	0.040061	0.007612
-	172	0.015806	0.040386	0.007489
-	173	0.015218	0.040680	0.007323
-	174	0.014850	0.040872	0.007099
-	175	0.014696	0.041038	0.006829
-	176	0.014923	0.041100	0.006567
-	177	0.015498	0.040906	0.006334
-	178	0.015877	0.040610	0.006008
-	179	0.016507	0.040140	0.005773
-	180	0.016460	0.039545	0.005345
-	181	0.016712	0.038776	0.005069
-	182	0.016534	0.037923	0.004711
-	183	0.016096	0.037050	0.004348
-	184	0.015669	0.036164	0.004052
-	185	0.015197	0.035181	0.003815
-	186	0.014453	0.034394	0.003545
-	187	0.014004	0.033564	0.003426
-	188	0.013179	0.032966	0.003197
-	189	0.012718	0.032408	0.003092
-	190	0.012844	0.031834	0.003172
-	191	0.012617	0.031514	0.003093
-	192	0.013090	0.031238	0.003222
-	193	0.013817	0.030984	0.003409
-	194	0.014695	0.030629	0.003643
-	195	0.016105	0.030239	0.004065
-	196	0.017126	0.029957	0.004355
-	197	0.018045	0.029833	0.004623
-	198	0.018319	0.029944	0.004681
-	199	0.018445	0.030156	0.004711
-	200	0.018186	0.030513	0.004617
-	201	0.018005	0.030922	0.004576
-	202	0.017424	0.031470	0.004394
-	203	0.016868	0.032083	0.004210
-	204	0.016121	0.032726	0.003933
-	205	0.015824	0.033318	0.003776
-	206	0.015579	0.034083	0.003584
-	207	0.015892	0.034715	0.003541
-	208	0.016693	0.035449	0.003594
-	209	0.018123	0.036037	0.003819
-	210	0.019935	0.036650	0.004112
-	211	0.022122	0.037067	0.004486
-	212	0.024748	0.037348	0.004992
-	213	0.027480	0.037522	0.005511
-	214	0.030082	0.037607	0.005997
-	215	0.032516	0.037712	0.006475
-	216	0.034420	0.037881	0.006823
-	217	0.035511	0.038170	0.006966
-	218	0.035571	0.038562	0.006866
-	219	0.033910	0.039474	0.006303
-	220	0.030979	0.040571	0.005491
-	221	0.025677	0.042213	0.003972
-	222	0.019740	0.043874	0.002387
-	223	0.012607	0.045646	0.000423
-	224	0.005614	0.047240	-0.001463
-	225	-0.001109	0.048626	-0.003285
-	226	-0.007303	0.049792	-0.004977
-	227	-0.012452	0.050634	-0.006354
-	228	-0.017061	0.051270	-0.007646
-	229	-0.020553	0.051643	-0.008617
-	230	-0.022979	0.051788	-0.009288
-	231	-0.024842	0.051688	-0.009853
-	232	-0.025676	0.051443	-0.010124
-	233	-0.026061	0.051023	-0.010309
-	234	-0.026023	0.050528	-0.010408
-	235	-0.025160	0.049799	-0.010251
-	236	-0.024129	0.049058	-0.010092
-	237	-0.022951	0.048294	-0.009926
-	238	-0.021400	0.047550	-0.009653
-	239	-0.019783	0.046940	-0.009363
-	240	-0.018042	0.046438	-0.009026
-	241	-0.016384	0.046106	-0.008709
-	242	-0.014980	0.046031	-0.008484
-	243	-0.013209	0.045882	-0.008083
-	244	-0.012126	0.046103	-0.007967
-	245	-0.010586	0.046154	-0.007651
-	246	-0.009396	0.046345	-0.007484
-	247	-0.008312	0.046631	-0.007358
-	248	-0.006872	0.046858	-0.007087
-	249	-0.005784	0.047201	-0.006945
-	250	-0.004540	0.047654	-0.006743
-	251	-0.003507	0.048069	-0.006610
-	252	-0.002627	0.048660	-0.006521
-	253	-0.001701	0.049200	-0.006396
-	254	-0.000984	0.049807	-0.006338
-	255	-0.000316	0.050511	-0.006285
-	256	0.000456	0.051150	-0.006178
-	257	0.001324	0.051803	-0.006011
-	258	0.002349	0.052280	-0.005756
-	259	0.003258	0.052867	-0.005550
-	260	0.004440	0.053158	-0.005207
-	261	0.005507	0.053317	-0.004888
-	262	0.006094	0.053403	-0.004730
-	263	0.006635	0.053180	-0.004553
-	264	0.007126	0.052745	-0.004353
-	265	0.007022	0.052396	-0.004371
-	266	0.007447	0.051713	-0.004141
-	267	0.007379	0.051157	-0.004091
-	268	0.007399	0.050469	-0.003963
-	269	0.007692	0.049757	-0.003710
-	270	0.007795	0.049143	-0.003497
-	271	0.008066	0.048737	-0.003191
-	272	0.008446	0.048525	-0.002805
-	273	0.009241	0.048598	-0.002216
-	274	0.010258	0.049122	-0.001497
-	275	0.011618	0.050162	-0.000584
-	276	0.013225	0.051940	0.000509
-	277	0.014855	0.054519	0.001709
-	278	0.016750	0.057933	0.003098
-	279	0.018578	0.062162	0.004545
-	280	0.020255	0.067035	0.006008
-	281	0.021544	0.072448	0.007414
-	282	0.022279	0.078251	0.008745
-	283	0.022561	0.084322	0.010085
-	284	0.022059	0.090673	0.011359
-	285	0.021067	0.096952	0.012707
-	286	0.019558	0.102916	0.014108
-	287	0.017225	0.108184	0.015424
-	288	0.014340	0.112687	0.016733
-	289	0.011198	0.116378	0.018118
-	290	0.008208	0.119013	0.019651
-	291	0.005427	0.120623	0.021305
-	292	0.003189	0.120999	0.023107
-	293	0.001992	0.120025	0.025170
-	294	0.001631	0.118063	0.027369
-	295	0.002328	0.115144	0.029738
-	296	0.003796	0.111648	0.032166
-	297	0.005902	0.107741	0.034614
-	298	0.008155	0.103680	0.036971
-	299	0.009876	0.099781	0.039081
-	300	0.010321	0.096111	0.040647
-	301	0.009719	0.092706	0.041802
-	302	0.008598	0.089737	0.042834
-	303	0.007692	0.086933	0.043930
-	304	0.007921	0.084080	0.045464
-	305	0.008822	0.081114	0.047162
-	306	0.009814	0.078050	0.048788
-	307	0.010911	0.074988	0.050468
-	308	0.012205	0.072051	0.052353
-	309	0.013675	0.069233	0.054396
-	310	0.015641	0.066138	0.056473
-	311	0.018379	0.062484	0.058465
-	312	0.021413	0.058419	0.060085
-	313	0.024527	0.054185	0.061334
-	314	0.027288	0.050012	0.062091
-	315	0.029750	0.045841	0.062314
-	316	0.032298	0.041571	0.062160
-	317	0.035112	0.037166	0.061664
-	318	0.038491	0.032740	0.061105
-	319	0.042088	0.028414	0.060395
-	320	0.045550	0.024426	0.059610
-	321	0.048362	0.021056	0.058816
-	322	0.050207	0.018268	0.057832
-	323	0.050735	0.016212	0.056729
-	324	0.049907	0.014707	0.055302
-	325	0.047840	0.013709	0.053647
-	326	0.044418	0.013102	0.051558
-	327	0.039799	0.012708	0.048880
-	328	0.034329	0.012371	0.045630
-	329	0.028321	0.011904	0.041738
-	330	0.022144	0.011233	0.037315
-	331	0.015866	0.010400	0.032436
-	332	0.009944	0.009314	0.027214
-	333	0.003916	0.008088	0.021440
-	334	-0.002103	0.006779	0.015269
-	335	-0.007715	0.005339	0.008944
-	336	-0.012881	0.003948	0.002912
-	337	-0.017582	0.002731	-0.002503
-	338	-0.022134	0.001817	-0.007273
-	339	-0.026348	0.001272	-0.011125
-	340	-0.030393	0.000989	-0.014360
-	341	-0.034127	0.001028	-0.016776
-	342	-0.037351	0.001220	-0.018526
-	343	-0.040463	0.001650	-0.019759
-	344	-0.043544	0.002301	-0.020585
-	345	-0.046676	0.003245	-0.020948
-	346	-0.049771	0.004421	-0.020920
-	347	-0.052999	0.005932	-0.020487
-	348	-0.056482	0.007819	-0.019705
-	349	-0.060532	0.009934	-0.019010
-	350	-0.065012	0.012156	-0.018518
-	351	-0.069841	0.014730	-0.017857
-	352	-0.074391	0.017635	-0.016748
-	353	-0.078885	0.021087	-0.015095
-	354	-0.083160	0.024897	-0.013100
-	355	-0.087394	0.029111	-0.010824
-	356	-0.091542	0.033536	-0.008511
-	357	-0.095508	0.038212	-0.006014
-	358	-0.099213	0.042985	-0.003476
-	359	-0.102898	0.047743	-0.001122
-	360	-0.106273	0.052287	0.000997
-	361	-0.109613	0.056531	0.002662
-	362	-0.112976	0.060517	0.003942
-	363	-0.116131	0.064117	0.004841
-	364	-0.119027	0.067305	0.005386
-	365	-0.121798	0.070146	0.005591
-	366	-0.123966	0.072576	0.005631
-	367	-0.125775	0.074718	0.005501
-	368	-0.127248	0.076517	0.005153
-	369	-0.128079	0.077937	0.004689
-	370	-0.128601	0.079168	0.004126
-	371	-0.128692	0.080076	0.003433
-	372	-0.128314	0.080768	0.002703
-	373	-0.127285	0.081187	0.001987
-	374	-0.125917	0.081401	0.001228
-	375	-0.123945	0.081355	0.000522
-	376	-0.121641	0.081117	-0.000157
-	377	-0.118909	0.080550	-0.000822
-	378	-0.115999	0.079780	-0.001478
-	379	-0.112891	0.078654	-0.002179
-	380	-0.109765	0.077272	-0.002911
-	381	-0.106509	0.075535	-0.003669
-	382	-0.103217	0.073522	-0.004434
-	383	-0.100050	0.071252	-0.005234
-	384	-0.096818	0.068815	-0.005967
-	385	-0.093648	0.066151	-0.006690
-	386	-0.090819	0.063445	-0.007426
-	387	-0.087739	0.060760	-0.007965
-	388	-0.084869	0.058112	-0.008481
-	389	-0.082104	0.055710	-0.008890
-	390	-0.079163	0.053513	-0.009130
-	391	-0.076340	0.051631	-0.009276
-	392	-0.073149	0.050108	-0.009169
-	393	-0.069915	0.048905	-0.008932
-	394	-0.066560	0.048193	-0.008500
-	395	-0.063429	0.047730	-0.008064
-	396	-0.060379	0.047668	-0.007526
-	397	-0.057743	0.047801	-0.007057
-	398	-0.055563	0.048142	-0.006671
-	399	-0.054063	0.048766	-0.006433
-	400	-0.053460	0.049602	-0.006441
-	401	-0.053690	0.050623	-0.006682
-	402	-0.054944	0.051514	-0.007268
-	403	-0.057294	0.052343	-0.008202
-	404	-0.060654	0.053014	-0.009458
-	405	-0.065146	0.053616	-0.011038
-	406	-0.070681	0.054113	-0.012911
-	407	-0.076832	0.054541	-0.014949
-	408	-0.083410	0.054908	-0.017100
-	409	-0.090166	0.055268	-0.019312
-	410	-0.096722	0.055538	-0.021478
-	411	-0.102421	0.056001	-0.023383
-	412	-0.089395	0.026426	-0.025371
-	413	-0.089123	0.012838	-0.028442
-	414	-0.085668	-0.003067	-0.030903
-	415	-0.079477	-0.020251	-0.032622
-	416	-0.075813	-0.035308	-0.034215
-	417	-0.087515	-0.046456	-0.038807
-	418	-0.125174	-0.051764	-0.049554
-	419	-0.179871	-0.050287	-0.064400
-	420	-0.225776	-0.046122	-0.076769
-	421	-0.242532	-0.050401	-0.080962
-	422	-0.222969	-0.075572	-0.074177
-	423	-0.158797	-0.126466	-0.053497
-	424	-0.053547	-0.185311	-0.021613
-	425	0.028532	-0.211926	0.000635
-	426	0.050459	-0.186778	0.003844
-	427	0.010138	-0.132945	-0.009318
-	428	-0.052038	-0.084562	-0.025799
-	429	-0.085866	-0.066627	-0.033027
-	430	-0.097038	-0.089530	-0.037279
-	431	-0.105569	-0.144076	-0.046462
-	432	-0.114105	-0.204256	-0.060234
-	433	-0.120626	-0.251446	-0.075638
-	434	-0.125961	-0.288433	-0.090391
-	435	-0.132291	-0.324604	-0.103798
-	436	-0.139322	-0.357150	-0.115357
-	437	-0.146681	-0.379150	-0.124544
-	438	-0.154292	-0.390726	-0.130803
-	439	-0.157585	-0.397352	-0.132944
-	440	-0.151465	-0.400692	-0.129777
-	441	-0.136175	-0.400189	-0.121659
-	442	-0.116256	-0.397186	-0.110921
-	443	-0.097314	-0.392758	-0.100302
-	444	-0.083123	-0.385024	-0.091349
-	445	-0.073506	-0.374590	-0.084010
-	446	-0.065221	-0.363873	-0.077079
-	447	-0.055688	-0.354863	-0.069910
-	448	-0.046540	-0.346717	-0.063349
-	449	-0.040598	-0.339154	-0.058684
-	450	-0.038989	-0.331849	-0.056380
-	451	-0.040716	-0.325200	-0.056003
-	452	-0.044555	-0.319340	-0.056817
-	453	-0.048351	-0.314814	-0.057836
-	454	-0.051139	-0.311843	-0.058476
-	455	-0.052734	-0.308898	-0.058334
-	456	-0.054125	-0.302231	-0.057367
-	457	-0.054750	-0.287530	-0.055099
-	458	-0.053448	-0.262903	-0.051096
-	459	-0.048442	-0.235822	-0.045659
-	460	-0.039980	-0.219030	-0.040137
-	461	-0.029731	-0.214840	-0.035158
-	462	-0.020016	-0.215620	-0.030818
-	463	-0.012997	-0.216057	-0.027483
-	464	-0.010543	-0.216363	-0.025851
-	465	-0.012243	-0.219121	-0.025763
-	466	-0.016139	-0.224530	-0.026328
-	467	-0.018128	-0.231505	-0.026120
-	468	-0.014404	-0.237637	-0.023993
-	469	-0.003146	-0.241007	-0.019434
-	470	0.012374	-0.242579	-0.013413
-	471	0.025595	-0.244059	-0.007974
-	472	0.032766	-0.245838	-0.004590
-	473	0.032662	-0.249021	-0.003631
-	474	0.027355	-0.253902	-0.004178
-	475	0.019479	-0.260239	-0.005294
-	476	0.011108	-0.267497	-0.006398
-	477	0.003762	-0.276508	-0.007216
-	478	-0.001519	-0.287249	-0.007366
-	479	-0.003935	-0.298674	-0.006494
-	480	-0.004177	-0.309179	-0.004833
-	481	-0.003929	-0.317785	-0.003025
-	482	-0.003921	-0.324176	-0.001408
-	483	-0.004364	-0.328817	-0.000177
-	484	-0.004948	-0.332204	0.000844
-	485	-0.006030	-0.334707	0.001747
-	486	-0.008537	-0.335114	0.002189
-	487	-0.012271	-0.333351	0.002106
-	488	-0.016068	-0.330783	0.001977
-	489	-0.019973	-0.328391	0.001894
-	490	-0.024177	-0.324887	0.001915
-	491	-0.028046	-0.319519	0.002256
-	492	-0.031222	-0.312675	0.003014
-	493	-0.033946	-0.305071	0.004178
-	494	-0.035762	-0.297027	0.005722
-	495	-0.036781	-0.289467	0.007347
-	496	-0.037402	-0.282866	0.008759
-	497	-0.037497	-0.277806	0.009900
-	498	-0.036394	-0.274167	0.010984
-	499	-0.034008	-0.272390	0.012239
-	500	-0.029714	-0.271678	0.013958
-	501	-0.024159	-0.272180	0.015956
-	502	-0.017647	-0.273718	0.018236
-	503	-0.010684	-0.276475	0.020670
-	504	-0.003299	-0.279736	0.023207
-	505	0.004132	-0.282910	0.025721
-	506	0.011496	-0.285580	0.028178
-	507	0.018718	-0.288118	0.030596
-	508	0.025503	-0.290800	0.032920
-	509	0.030987	-0.293768	0.034784
-	510	0.034980	-0.296549	0.036145
-	511	0.036864	-0.299058	0.036775
-	512	0.037201	-0.301489	0.037024
-	513	0.036302	-0.304002	0.037038
-	514	0.034416	-0.306377	0.036878
-	515	0.031617	-0.308857	0.036557
-	516	0.028293	-0.311682	0.036155
-	517	0.025507	-0.315191	0.036006
-	518	0.023317	-0.318950	0.035907
-	519	0.022093	-0.323680	0.035995
-	520	0.021108	-0.329820	0.036094
-	521	0.020604	-0.337940	0.036412
-	522	0.021448	-0.346019	0.037261
-	523	0.023519	-0.352522	0.038348
-	524	0.025059	-0.356935	0.038949
-	525	0.025146	-0.359896	0.038688
-	526	0.024829	-0.364216	0.038154
-	527	0.024738	-0.370125	0.037918
-	528	0.024272	-0.377585	0.037691
-	529	0.022791	-0.384807	0.036991
-	530	0.019671	-0.390953	0.035565
-	531	0.016053	-0.395747	0.033796
-	532	0.012715	-0.400471	0.032166
-	533	0.010268	-0.403841	0.030859
-	534	0.006922	-0.406493	0.029208
-	535	0.001924	-0.406888	0.026747
-	536	-0.004056	-0.407771	0.023890
-	537	-0.008131	-0.406301	0.021691
-	538	-0.011073	-0.404978	0.020240
-	539	-0.013480	-0.403919	0.019154
-	540	-0.017388	-0.405389	0.017715
-	541	-0.021259	-0.403720	0.015999
-	542	-0.027336	-0.399877	0.013345
-	543	-0.033195	-0.393273	0.010471
-	544	-0.037103	-0.388613	0.008322
-	545	-0.037743	-0.383614	0.007333
-	546	-0.037245	-0.377969	0.006726
-	547	-0.036285	-0.368959	0.006017
-	548	-0.034358	-0.358800	0.005347
-	549	-0.032592	-0.351136	0.004504
-	550	-0.031779	-0.343574	0.003293
-	551	-0.031863	-0.332719	0.001824
-	552	-0.031735	-0.317729	0.000750
-	553	-0.028706	-0.302556	0.001419
-	554	-0.023942	-0.295744	0.004134
-	555	-0.022366	-0.297718	0.007342
-	556	-0.027519	-0.299613	0.009436
-	557	-0.037116	-0.291340	0.010455
-	558	-0.045447	-0.272101	0.011154
-	559	-0.050911	-0.249953	0.011406
-	560	-0.055161	-0.229718	0.010366
-	561	-0.060208	-0.208601	0.007164
-	562	-0.066101	-0.177882	0.002307
-	563	-0.070275	-0.136208	-0.001545
-	564	-0.067783	-0.090004	-0.001207
-	565	-0.058991	-0.050180	0.003108
-	566	-0.046482	-0.026073	0.008575
-	567	-0.030908	-0.020556	0.013259
-	568	-0.013185	-0.025296	0.016182
-	569	0.000460	-0.027185	0.016386
-	570	0.003035	-0.019164	0.013975
-	571	-0.005205	-0.001894	0.010385
-	572	-0.015803	0.015395	0.007933
-	573	-0.023465	0.025535	0.007016
-	574	-0.026680	0.031138	0.007154
-	575	-0.026323	0.037711	0.007973
-	576	-0.023855	0.044154	0.009500
-	577	-0.022337	0.047516	0.010961
-	578	-0.021537	0.046920	0.012371
-	579	-0.022793	0.080598	0.017904
-	580	-0.017783	0.075532	0.021012
-	581	-0.011631	0.070854	0.024910
-	582	-0.005275	0.066981	0.029311
-	583	-0.000345	0.063686	0.033082
-	584	0.002708	0.060637	0.035694
-	585	0.004215	0.057851	0.037321
-	586	0.005858	0.055010	0.038889
-	587	0.007210	0.052549	0.040447
-	588	0.008651	0.050302	0.042198
-	589	0.009920	0.048152	0.043893
-	590	0.010947	0.046157	0.045534
-	591	0.011849	0.044287	0.047184
-	592	0.012903	0.042412	0.048939
-	593	0.014237	0.040422	0.050764
-	594	0.016165	0.038273	0.052824
-	595	0.018694	0.035929	0.055018
-	596	0.021809	0.033429	0.057297
-	597	0.025439	0.030761	0.059522
-	598	0.029724	0.027849	0.061635
-	599	0.034039	0.025176	0.063623
-	600	0.038601	0.022641	0.065529
-	601	0.042951	0.020523	0.067323
-	602	0.046623	0.019010	0.068935
-	603	0.049416	0.018060	0.070274
-	604	0.050747	0.017768	0.071124
-	605	0.050375	0.018102	0.071398
-	606	0.048040	0.018930	0.070840
-	607	0.044159	0.020075	0.069637
-	608	0.038670	0.021421	0.067581
-	609	0.032557	0.022607	0.064952
-	610	0.025955	0.023568	0.061693
-	611	0.019409	0.024218	0.058049
-	612	0.013385	0.024394	0.054087
-	613	0.007871	0.024168	0.049865
-	614	0.002924	0.023473	0.045316
-	615	-0.001551	0.022385	0.040484
-	616	-0.005802	0.021046	0.035345
-	617	-0.009765	0.019653	0.030287
-	618	-0.014040	0.018355	0.025074
-	619	-0.019066	0.017443	0.019883
-	620	-0.025258	0.016988	0.014550
-	621	-0.033080	0.017163	0.009061
-	622	-0.043157	0.018245	0.003415
-	623	-0.055443	0.020184	-0.002462
-	624	-0.070320	0.023199	-0.008574
-	625	-0.087321	0.027189	-0.014863
-	626	-0.107121	0.032354	-0.021480
-	627	-0.130437	0.038774	-0.028700
-	628	-0.158083	0.046520	-0.036840
-	629	-0.189667	0.055366	-0.045862
-	630	-0.224640	0.065050	-0.055765
-	631	-0.261283	0.075167	-0.065904
-	632	-0.298666	0.085447	-0.075963
-	633	-0.335171	0.095621	-0.085202
-	634	-0.368622	0.105117	-0.092947
-	635	-0.394705	0.112961	-0.097795
-	636	-0.408054	0.117810	-0.098273
-	637	-0.402073	0.118089	-0.092552
-	638	-0.369266	0.111915	-0.078780
-	639
-	640
